# Supplementary material for: Comprehensive analysis of alternative splicing and transcriptome diversity in apple using long-read sequencing
Source: Front Plant Sci. 2026 May 11;17:1819201. doi: 10.3389/fpls.2026.1819201 (PMC13199297; doi:10.3389/fpls.2026.1819201)
Supplement: Supplementary Tables 1–16 — Corrected final supplementary tables supporting the gene-, transcript-, and alternative splicing-related analyses in this study. [file DataSheet1.zip]

Archive with 17 entries (17 files):
- Supplementary_Table_6.xlsx
- Supplementary_Table_7.xlsx
- Supplementary_Table_8.xlsx
- Supplementary_Table_9.xlsx
- Supplementary_Table_10.xlsx
- Supplementary_Table_11.xlsx
- Supplementary_Table_12.xlsx
- Supplementary_Table_13.xlsx
- Supplementary_Table_14.xlsx
- Supplementary_Table_15.xlsx
- Supplementary_Table_16.xlsx
- Supplementary_Tables_Master_Index.xlsx
- Supplementary_Table_1.xlsx
- Supplementary_Table_2.xlsx
- Supplementary_Table_3.xlsx
- Supplementary_Table_4.xlsx
- Supplementary_Table_5.xlsx
