# Supplementary material for: Comprehensive analysis of alternative splicing and transcriptome diversity in apple using long-read sequencing
Source: Front Plant Sci. 2026 May 11;17:1819201. doi: 10.3389/fpls.2026.1819201 (PMC13199297; doi:10.3389/fpls.2026.1819201)
Supplement: Supplementary Tables 1–16 — Corrected final supplementary tables supporting the gene-, transcript-, and alternative splicing-related analyses in this study. [file DataSheet1.zip › Supplementary_Table_6.xlsx]

## Sheet: Gene_master_TPM
Category	Tissue_or_Comparison	Direction	gene_id	Known_or_Novel	Mean_TPM_Root	Mean_TPM_Stem	Mean_TPM_Leaf	Mean_TPM_Flower	Mean_TPM_45DAB	Mean_TPM_95DAB	Mean_TPM_145DAB	SwissProt_hit	Functional_description	GO_annotation	KEGG_annotation	Notes
TPM	-	-	STRG.1	Known	13.0804	10.5006	10.7398	11.9946	8.91274	13.7415	9.83792	sp|B5BT18|BTAF1_ARATH	TATA-binding protein-associated factor BTAF1	GO:0008150;GO:0048509;GO:0048518;GO:0050789;GO:0050793;GO:0051094;GO:0065007;GO:1902183;GO:1902185	ko:K15192	multiple_isoforms_consistent
TPM	-	-	STRG.10	Known	0.538098	0.85684	4.1933	0.606744	0.071048	0.144131	0.139102		DUF761-associated sequence motif			eggNOG_only
TPM	-	-	STRG.100	Known	40.1363	39.9012	10.0316	20.8794	99.6274	86.8981	44.5472		GDP-fucose protein O-fucosyltransferase			eggNOG_only
TPM	-	-	STRG.1000	Novel_gene	0.528178	0.586876	0.263896	0.60413	1.13983	0.110727	0.0648127					no_annotation
TPM	-	-	STRG.10000	Known	7.38437	14.3479	15.2774	11.5578	11.7902	21.9587	7.11747		COBW domain-containing protein			eggNOG_only
TPM	-	-	STRG.10001	Known	7.43953	4.1453	1.77499	1.25453	0.361805	2.36861	0.409154	sp|Q8W4K5|VAB_ARATH	VAN3-binding protein			multiple_isoforms_mixed_annotation
TPM	-	-	STRG.10002	Novel_gene	0.48045	0.0187173	0.0831563	1.04472	0.189369	0.0494927	1.00914					no_annotation
TPM	-	-	STRG.10003	Novel_gene	0	0.043698	0	0.931724	0.013482	0.0159073	0.026045					no_annotation
TPM	-	-	STRG.10004	Known	23.477	20.0733	8.85702	11.0965	23.8666	24.5347	11.061	sp|Q8L7Z0|CNG17_ARATH	Cyclic nucleotide-gated ion channel 17	GO:0003674;GO:0005215;GO:0005216;GO:0005244;GO:0005249;GO:0005261;GO:0005267;GO:0005575;GO:0005623;GO:0005886;GO:0005887;GO:0006810;GO:0006811;GO:0006812;GO:0006813;GO:0008150;GO:0008324;GO:0009987;GO:0015075;GO:0015077;GO:0015079;GO:0015267;GO:0015318;GO:0015672;GO:0016020;GO:0016021;GO:0022803;GO:0022832;GO:0022836;GO:0022838;GO:0022839;GO:0022843;GO:0022857;GO:0022890;GO:0030001;GO:0031224;GO:…	ko:K05391;ko04626;map04626
TPM	-	-	STRG.10005	Known	20.0029	12.6347	7.65003	11.1162	9.80427	5.36287	1.08458		BNR repeat-like domain			eggNOG_only
TPM	-	-	STRG.10006	Novel_gene	0	0	0	0	0	0	0					no_annotation
TPM	-	-	STRG.10007	Novel_gene	0	0	0	0	0	0	0					no_annotation
TPM	-	-	STRG.10008	Novel_gene	0.181937	0.037689	0	0.0530677	0	0	0.0254853					no_annotation
TPM	-	-	STRG.10009	Novel_gene	0.918577	0.109773	0	0.267759	0.165369	0.360079	0.0714103					no_annotation
TPM	-	-	STRG.1001	Novel_gene	0.325884	1.02997	1.03865	0.780914	0.811721	2.22072	0.879836					no_annotation
TPM	-	-	STRG.10010	Known	2.15089	1.68481	0.0876377	0.612099	0.123478	0.010213	0	sp|Q5XF57|Y5576_ARATH	Probable receptor-like serine/threonine-protein kinase At5g57670	GO:0003674;GO:0003824;GO:0004672;GO:0004674;GO:0004675;GO:0004888;GO:0005575;GO:0005623;GO:0005886;GO:0006464;GO:0006468;GO:0006793;GO:0006796;GO:0006807;GO:0007154;GO:0007165;GO:0007166;GO:0007167;GO:0007178;GO:0008150;GO:0008152;GO:0009987;GO:0016020;GO:0016301;GO:0016310;GO:0016740;GO:0016772;GO:0016773;GO:0019199;GO:0019538;GO:0023052;GO:0036211;GO:0038023;GO:0043170;GO:0043412;GO:0044237;GO:…
TPM	-	-	STRG.10011	Novel_gene	0	0	0	1.14916	0	0	0					no_annotation
TPM	-	-	STRG.10012	Novel_gene	0.0827523	0.108983	0	0.301572	0.076866	0.034725	0.0306477					no_annotation
TPM	-	-	STRG.10013	Novel_gene	9.12049	8.98647	12.5968	34.5059	30.2521	35.5958	8.59107					no_annotation
TPM	-	-	STRG.10014	Known	0.113186	1.14341	0.380867	0.556942	1.69872	11.0611	0.488586		ribonuclease H protein			eggNOG_only
TPM	-	-	STRG.10015	Novel_gene	0.243345	0.438656	0.16219	0.0689567	1.4408	4.80818	0					no_annotation
TPM	-	-	STRG.10016	Known	12.0003	8.66259	9.32303	33.5118	5.6651	11.3178	4.09829	sp|Q9FHH2|SMAX1_ARATH	Protein SUPPRESSOR OF MAX2 1	GO:0007275;GO:0007623;GO:0008150;GO:0009628;GO:0009719;GO:0009725;GO:0009791;GO:0009845;GO:0010033;GO:0014070;GO:0032501;GO:0032502;GO:0033993;GO:0042221;GO:0048511;GO:0048856;GO:0050896;GO:0080167;GO:0090351;GO:1901700;GO:1902347
TPM	-	-	STRG.10017	Novel_gene	0	0	0.0422903	0.464256	0	0	0.049476					no_annotation
TPM	-	-	STRG.10018	Novel_gene	1.00042	4.30751	1.63986	15.0792	2.37165	0.800953	0.303393					no_annotation
TPM	-	-	STRG.10019	Novel_gene	0.464238	0.12091	0	0.135523	0.00351133	0.026367	0.287769		SWI SNF-related matrix-associated actin-dependent regulator of chromatin subfamily A member 3-like	GO:0000724;GO:0000725;GO:0006139;GO:0006259;GO:0006281;GO:0006302;GO:0006310;GO:0006725;GO:0006807;GO:0006950;GO:0006974;GO:0008150;GO:0008152;GO:0009292;GO:0009294;GO:0009987;GO:0033554;GO:0034641;GO:0043170;GO:0044237;GO:0044238;GO:0044260;GO:0044764;GO:0045003;GO:0046483;GO:0050896;GO:0051704;GO:0051716;GO:0071704;GO:0090304;GO:1901360	ko:K15505	eggNOG_only
TPM	-	-	STRG.1002	Novel_gene	1.2135	0.936513	2.24541	0.303544	0.196841	0.173246	0.286016	sp|C0LGP4|Y3475_ARATH	Probable LRR receptor-like serine/threonine-protein kinase At3g47570		ko:K04730;ko04010;ko04064;ko04620;ko04624;ko04722;ko05133;ko05140;ko05142;ko05145;ko05152;ko05162;ko05169;map04010;map04064;map04620;map04624;map04722;map05133;map05140;map05142;map05145;map05152;map05162;map05169	multiple_isoforms_mixed_annotation
TPM	-	-	STRG.10020	Known	17.3148	23.8653	60.9652	15.2885	19.9045	18.2791	17.6144	sp|Q38885|SCY1_ARATH	Preprotein translocase subunit SCY1, chloroplastic	GO:0005575;GO:0005622;GO:0005623;GO:0005737;GO:0006996;GO:0008150;GO:0009507;GO:0009534;GO:0009535;GO:0009536;GO:0009579;GO:0009657;GO:0009668;GO:0009987;GO:0010027;GO:0016020;GO:0016043;GO:0031976;GO:0031984;GO:0034357;GO:0042651;GO:0043226;GO:0043227;GO:0043229;GO:0043231;GO:0044422;GO:0044424;GO:0044434;GO:0044435;GO:0044436;GO:0044444;GO:0044446;GO:0044464;GO:0055035;GO:0061024;GO:0071840	ko:K10956;ko03060;ko04141;ko04145;ko05110;map03060;map04141;map04145;map05110
TPM	-	-	STRG.10021	Novel_gene	0.367674	0.503912	0.0586297	0.054359	0.145959	0	0.0682823					no_annotation
TPM	-	-	STRG.10022	Known	16.0531	11.9597	5.94273	8.03129	15.0977	17.6275	7.75102	sp|Q9BU70|TRMO_HUMAN	tRNA (adenine(37)-N6)-methyltransferase
TPM	-	-	STRG.10023	Known	69.9805	38.7022	20.6762	40.7359	64.3048	54.1219	47.4978	sp|F4JQ95|DGK7_ARATH	Diacylglycerol kinase 7	GO:0003674;GO:0003824;GO:0004143;GO:0005575;GO:0005623;GO:0005886;GO:0005911;GO:0006793;GO:0006796;GO:0007275;GO:0008150;GO:0008152;GO:0009506;GO:0009987;GO:0016020;GO:0016301;GO:0016310;GO:0016740;GO:0016772;GO:0016773;GO:0022622;GO:0030054;GO:0032501;GO:0032502;GO:0044237;GO:0044464;GO:0048364;GO:0048366;GO:0048367;GO:0048731;GO:0048827;GO:0048856;GO:0055044;GO:0071944;GO:0099402	ko:K00901;ko00561;ko00564;ko01100;ko01110;ko04070;ko04072;ko05231;map00561;map00564;map01100;map01110;map04070;map04072;map05231
TPM	-	-	STRG.10024	Known	96.8375	82.6591	63.6517	82.1868	98.5301	69.6325	60.052					no_annotation
TPM	-	-	STRG.10025	Novel_gene	1.61636	0.212969	0.0669297	0.410329	0.121963	0.321497	0.203166					no_annotation
TPM	-	-	STRG.10026	Novel_gene	0	0.0280233	0	0	0.105739	0	0					no_annotation
TPM	-	-	STRG.10027	Novel_gene	0.822665	0.271973	0.18789	0.0699023	0.200665	0.255137	0.0609603		2S seed storage protein 5-like			eggNOG_only
TPM	-	-	STRG.10028	Known	52.4666	29.5006	10.3209	3.97762	5.47984	2.92629	8.09805	sp|Q9FHH5|GDU3_ARATH	Protein GLUTAMINE DUMPER 3
TPM	-	-	STRG.10029	Novel_gene	0	0.0872117	0.713201	1.45913	1.57697	0.81784	0.934886					no_annotation
TPM	-	-	STRG.1003	Novel_gene	4.65023	7.64508	6.58228	4.24835	7.11752	7.76144	2.53996					no_annotation
TPM	-	-	STRG.10030	Known	14.8635	15.5141	39.5388	147.186	81.4435	40.4416	16.3047	sp|Q9FHH8|COL5_ARATH	Zinc finger protein CONSTANS-LIKE 5	GO:0003674;GO:0003700;GO:0005575;GO:0005622;GO:0005623;GO:0005634;GO:0006355;GO:0008150;GO:0009314;GO:0009416;GO:0009628;GO:0009889;GO:0009909;GO:0010468;GO:0010556;GO:0019219;GO:0019222;GO:0031323;GO:0031326;GO:0043226;GO:0043227;GO:0043229;GO:0043231;GO:0044424;GO:0044464;GO:0048580;GO:0048831;GO:0050789;GO:0050793;GO:0050794;GO:0050896;GO:0051171;GO:0051239;GO:0051252;GO:0060255;GO:0065007;GO:…
TPM	-	-	STRG.10031	Novel_gene	0	0	0	0	0	0	0					no_annotation
TPM	-	-	STRG.10032	Novel_gene	0.0469957	0.0140627	0	0.231868	0.113814	0.462441	0.048023					no_annotation
TPM	-	-	STRG.10033	Novel_gene	1.57514	1.01369	0.0624603	0.0634037	0.0504433	0.0433913	0.0256163					no_annotation
TPM	-	-	STRG.10034	Novel_gene	0.185955	0.157234	0.0175	0.925802	0.025024	0.00639533	0.0857887		SWI SNF-related matrix-associated actin-dependent regulator of chromatin subfamily A member 3-like	GO:0000724;GO:0000725;GO:0006139;GO:0006259;GO:0006281;GO:0006302;GO:0006310;GO:0006725;GO:0006807;GO:0006950;GO:0006974;GO:0008150;GO:0008152;GO:0009292;GO:0009294;GO:0009987;GO:0033554;GO:0034641;GO:0043170;GO:0044237;GO:0044238;GO:0044260;GO:0044764;GO:0045003;GO:0046483;GO:0050896;GO:0051704;GO:0051716;GO:0071704;GO:0090304;GO:1901360	ko:K15505	eggNOG_only
TPM	-	-	STRG.10035	Known	0	0	0	0.182624	0	0	0	sp|F4IHU9|DTX15_ARATH	Protein DETOXIFICATION 15		ko:K03327
TPM	-	-	STRG.10036	Novel_gene	0.412933	0.138793	0.354252	0.408484	0.611034	0.443939	0.318446					no_annotation
TPM	-	-	STRG.10037	Novel_gene	0	0	0	0.606206	0	0	0					no_annotation
TPM	-	-	STRG.10038	Novel_gene	0	0.492158	7.74343	1.37488	1.09741	0.956552	0.589755					no_annotation
TPM	-	-	STRG.10039	Novel_gene	0	0	0	0.844817	0	0	0		gag-polypeptide of LTR copia-type			eggNOG_only
TPM	-	-	STRG.1004	Novel_gene	0.332845	0.557638	0.236596	0.33479	1.05382	2.66734	1.16866					no_annotation
TPM	-	-	STRG.10040	Novel_gene	0	0	0	0	0	0	0					no_annotation
TPM	-	-	STRG.10041	Novel_gene	0	0	0	0	0	0	0					no_annotation
TPM	-	-	STRG.10042	Novel_gene	0.57218	0.260742	0.360354	0.268034	0.166911	0.098925	0.0335613					no_annotation
TPM	-	-	STRG.10043	Novel_gene	0	0.185643	0	0.208559	0	0	0	sp|Q945K2|MDL2_PRUDU	(R)-mandelonitrile lyase 2	GO:0005575;GO:0005622;GO:0005623;GO:0005737;GO:0031410;GO:0031982;GO:0033095;GO:0043226;GO:0043227;GO:0043229;GO:0044424;GO:0044444;GO:0044464;GO:0097708	ko:K08248;ko00460;ko01110;map00460;map01110
TPM	-	-	STRG.10044	Novel_gene	0	0	0	0.375923	0	0	0					no_annotation
TPM	-	-	STRG.10045	Known	58.4026	47.3349	17.7372	44.2989	64.6859	40.1538	41.7152	sp|Q96361|ARF1_BRARP	ADP-ribosylation factor 1		ko:K07942	multiple_isoforms_consistent
TPM	-	-	STRG.10046	Known	4.44034	2.81269	0.57909	1.88689	2.15495	1.46001	1.16829					no_annotation
TPM	-	-	STRG.10047	Known	0.031482	15.6599	65.3191	8.58219	16.454	0.660479	0.25142	sp|Q67YC9|Y4141_ARATH	Uncharacterized protein At4g14100
TPM	-	-	STRG.10048	Known	8.0218	7.14128	9.57613	7.93324	4.9023	4.61928	7.92594	sp|Q9FKK7|XYLA_ARATH	Xylose isomerase	GO:0005575;GO:0005622;GO:0005623;GO:0005737;GO:0005773;GO:0005774;GO:0005783;GO:0005794;GO:0012505;GO:0016020;GO:0031090;GO:0043226;GO:0043227;GO:0043229;GO:0043231;GO:0044422;GO:0044424;GO:0044437;GO:0044444;GO:0044446;GO:0044464;GO:0098588;GO:0098805;GO:0000724;GO:0000725;GO:0006139;GO:0006259;GO:0006281;GO:0006302;GO:0006310;GO:0006725;GO:0006807;GO:0006950;GO:0006974;GO:0008150;GO:0008152;GO:…	ko:K01805;ko00040;ko00051;ko01100;map00040;map00051;map01100;ko:K15505	multiple_isoforms_mixed_annotation
TPM	-	-	STRG.10049	Known	4.82979	0	0	0.031807	0.102747	0	0.0774197					no_annotation
TPM	-	-	STRG.1005	Novel_gene	0	0	0	0	0	0	0					no_annotation
TPM	-	-	STRG.10050	Novel_gene	0.0202287	0.072074	0.0640997	0.0282163	1.89108	0.298752	0					no_annotation
TPM	-	-	STRG.10051	Novel_gene	0.13021	0.052989	0.006579	0.0163853	0.11597	0.0320243	0					no_annotation
TPM	-	-	STRG.10052	Novel_gene	0	0	0	0	0	0	0					no_annotation
TPM	-	-	STRG.10053	Known	31.9308	6.6418	14.3184	3.79824	11.4027	7.62818	9.48096	sp|Q94CG0|CIPKL_ARATH	CBL-interacting serine/threonine-protein kinase 21	GO:0000325;GO:0003674;GO:0003824;GO:0004672;GO:0004674;GO:0005575;GO:0005622;GO:0005623;GO:0005634;GO:0005737;GO:0005773;GO:0005774;GO:0005829;GO:0006464;GO:0006468;GO:0006793;GO:0006796;GO:0006807;GO:0006950;GO:0006970;GO:0007154;GO:0007165;GO:0008150;GO:0008152;GO:0009628;GO:0009651;GO:0009705;GO:0009987;GO:0016020;GO:0016301;GO:0016310;GO:0016740;GO:0016772;GO:0016773;GO:0019538;GO:0023052;GO:…	ko:K07198;ko04068;ko04140;ko04150;ko04151;ko04152;ko04211;ko04213;ko04371;ko04530;ko04710;ko04714;ko04910;ko04920;ko04921;ko04922;ko04931;ko04932;ko05410;ko05418;map04068;map04140;map04150;map04151;map04152;map04211;map04213;map04371;map04530;map04710;map04714;map04910;map04920;map04921;map04922;map04931;map04932;map05410;map05418
TPM	-	-	STRG.10054	Known	20.7881	14.4804	12.4765	27.1639	20.5048	23.1285	27.9644	sp|P53118|ROG1_YEAST	Putative lipase ROG1
TPM	-	-	STRG.10055	Novel_gene	0.822942	1.23525	1.03944	2.30084	0.226003	0.81051	1.62612					no_annotation
TPM	-	-	STRG.10056	Novel_gene	1.81466	2.4983	3.36633	2.21968	3.04108	0.709675	0					no_annotation
TPM	-	-	STRG.10057	Novel_gene	0.441689	0.539396	0.057998	0	0.123937	0.173721	0.035268					no_annotation
TPM	-	-	STRG.10058	Known	105.924	50.1405	0.610384	55.8217	1.5979	0	0.218464	sp|Q40374|PR1_MEDTR	Pathogenesis-related protein PR-1
TPM	-	-	STRG.10059	Known	0.132719	0.0807087	0	0.43472	0.419026	1.36003	0.485396					no_annotation
TPM	-	-	STRG.1006	Novel_gene	5.22845	0	0	0	0	0	0					no_annotation
TPM	-	-	STRG.10060	Novel_gene	0.193289	0.175469	0.334383	0.098678	0.163431	0.281279	0.0357093	sp|Q03278|PO21_NASVI	Retrovirus-related Pol polyprotein from type-1 retrotransposable element R2 (Fragment)
TPM	-	-	STRG.10061	Novel_gene	0.423012	0.349506	0.693408	0.626458	0.434545	0.783128	0.407248					no_annotation
TPM	-	-	STRG.10062	Novel_gene	0.2078	0.221029	0.182686	0.031842	0.0334477	0.427838	0.0548927					no_annotation
TPM	-	-	STRG.10063	Novel_gene	0.184238	0.182355	0.154748	0.118407	0.258483	0.0302507	0.0211047					no_annotation
TPM	-	-	STRG.10064	Novel_gene	0.125201	0.198103	0.364855	0.190716	0.0629627	0.281034	0.142231		2S seed storage protein 5-like			eggNOG_only
TPM	-	-	STRG.10065	Known	0.354515	4.62686	0.137186	26.4661	5.47023	0.928347	1.58794					no_annotation
TPM	-	-	STRG.10066	Novel_gene	0.36158	0	0	0	0	0	0					no_annotation
TPM	-	-	STRG.10067	Novel_gene	0	0	0	0	0	0	0					no_annotation
TPM	-	-	STRG.10068	Novel_gene	0	0.022942	0.874746	0.247294	0	0	0					no_annotation
TPM	-	-	STRG.10069	Novel_gene	1.16246	1.21432	0.655536	1.05344	2.83735	1.13487	1.61293					no_annotation
TPM	-	-	STRG.1007	Novel_gene	0.00688233	0.022565	0	0.0597277	0.467686	1.31732	0.156516					no_annotation
TPM	-	-	STRG.10070	Known	0.994725	1.76228	1.86857	1.49447	1.53979	1.58957	0.753559	sp|A9X4U2|HSDD3_ARATH	3beta-hydroxysteroid-dehydrogenase/decarboxylase isoform 3	GO:0005575;GO:0005623;GO:0005886;GO:0005911;GO:0009506;GO:0016020;GO:0030054;GO:0044464;GO:0055044;GO:0071944	ko:K07748;ko00100;ko01100;ko01130;map00100;map01100;map01130	multiple_isoforms_consistent
TPM	-	-	STRG.10071	Novel_gene	0.122596	0.0221117	0.205765	0.117906	0.0158703	0.044241	0.020283	sp|P03360|POL_AVIRE	Gag-Pol polyprotein (Fragment)	GO:0000943;GO:0003674;GO:0003676;GO:0003723;GO:0003824;GO:0003887;GO:0003964;GO:0004518;GO:0004540;GO:0005488;GO:0005575;GO:0005622;GO:0005623;GO:0005634;GO:0006139;GO:0006259;GO:0006278;GO:0006508;GO:0006725;GO:0006807;GO:0008150;GO:0008152;GO:0008233;GO:0009058;GO:0009059;GO:0009987;GO:0016070;GO:0016740;GO:0016772;GO:0016779;GO:0016787;GO:0016788;GO:0018130;GO:0019438;GO:0019538;GO:0032196;GO:…	ko:K02952;ko:K03040;ko00230;ko00240;ko01100;ko03010;ko03020;map00230;map00240;map01100;map03010;map03020	multiple_isoforms_mixed_annotation
TPM	-	-	STRG.10072	Novel_gene	0.243779	0.14225	0.317821	0.158197	0	0.207055	0		3beta-hydroxysteroid-dehydrogenase decarboxylase isoform	GO:0005575;GO:0005623;GO:0005886;GO:0005911;GO:0009506;GO:0016020;GO:0030054;GO:0044464;GO:0055044;GO:0071944	ko:K07748;ko00100;ko01100;ko01130;map00100;map01100;map01130	eggNOG_only
TPM	-	-	STRG.10073	Novel_gene	1.47133	2.22812	2.48997	1.2652	1.24872	1.32996	1.42912	sp|P35684|RL3_ORYSJ	Large ribosomal subunit protein uL3	GO:0000027;GO:0003674;GO:0003676;GO:0003723;GO:0003735;GO:0005198;GO:0005488;GO:0005575;GO:0005622;GO:0005623;GO:0005737;GO:0005829;GO:0005840;GO:0006412;GO:0006518;GO:0006807;GO:0006996;GO:0008150;GO:0008152;GO:0009058;GO:0009059;GO:0009987;GO:0010467;GO:0015934;GO:0016043;GO:0019538;GO:0022607;GO:0022613;GO:0022618;GO:0022625;GO:0022626;GO:0032991;GO:0034622;GO:0034641;GO:0034645;GO:0042254;GO:…	ko:K02925;ko03010;map03010;ko:K08498;ko:K13339;ko04130;ko04146;map04130;map04146	multiple_isoforms_mixed_annotation
TPM	-	-	STRG.10074	Novel_gene	0	0	0	0	0.0380067	0.513054	0.750517					no_annotation
TPM	-	-	STRG.10075	Known	9.65858	8.2566	9.1489	8.49187	6.29604	12.1001	4.17108	sp|Q8LPQ9|FPA_ARATH	Flowering time control protein FPA	GO:0000003;GO:0000375;GO:0000377;GO:0000398;GO:0000785;GO:0003006;GO:0003674;GO:0003676;GO:0003723;GO:0005488;GO:0005575;GO:0005622;GO:0005623;GO:0005634;GO:0005694;GO:0006139;GO:0006325;GO:0006342;GO:0006355;GO:0006378;GO:0006396;GO:0006397;GO:0006725;GO:0006807;GO:0006996;GO:0007275;GO:0008150;GO:0008152;GO:0008380;GO:0009553;GO:0009791;GO:0009889;GO:0009890;GO:0009892;GO:0009909;GO:0009911;GO:…	ko:K12831;ko03040;map03040;ko:K15053;ko04144;ko04217;map04144;map04217	multiple_isoforms_mixed_annotation
TPM	-	-	STRG.10076	Novel_gene	0.302927	0.359046	0.511825	0.383246	0.503945	1.50309	0.190634					no_annotation
TPM	-	-	STRG.10077	Known	0.286928	0	0	0	0	0	0	sp|Q9FKL2|MYB36_ARATH	Transcription factor MYB36	GO:0000981;GO:0000988;GO:0000989;GO:0001067;GO:0001076;GO:0001101;GO:0001134;GO:0001135;GO:0001704;GO:0001706;GO:0003674;GO:0003676;GO:0003677;GO:0003700;GO:0005488;GO:0005575;GO:0005618;GO:0005622;GO:0005623;GO:0005634;GO:0006355;GO:0006357;GO:0007275;GO:0007369;GO:0007492;GO:0008150;GO:0008285;GO:0009505;GO:0009531;GO:0009653;GO:0009719;GO:0009725;GO:0009751;GO:0009790;GO:0009888;GO:0009889;GO:…	ko:K09422
TPM	-	-	STRG.10078	Novel_gene	3.00554	2.2771	2.41017	2.59127	1.72022	0.950564	0.988973					no_annotation
TPM	-	-	STRG.10079	Novel_gene	0.27321	0.361233	0.132688	0.515154	0	0	0					no_annotation
TPM	-	-	STRG.1008	Known	0.158022	0.112368	0.188512	1.4897	0.0582893	0.255164	0.0809787		transcription regulatory region sequence-specific DNA binding		ko:K12412;ko04011;ko04111;map04011;map04111	eggNOG_only
TPM	-	-	STRG.10080	Novel_gene	0.62921	0.406154	0.149632	0.326507	0.016279	0.0941947	0.0432413	sp|P04323|POL3_DROME	Retrovirus-related Pol polyprotein from transposon 17.6			multiple_isoforms_mixed_annotation
TPM	-	-	STRG.10081	Novel_gene	1.717	0.990034	0.510113	1.05555	0.094153	0.0731257	0.164516	sp|Q01910|TF107_SCHPM	Transposon Tf1-107 polyprotein
TPM	-	-	STRG.10082	Known	31.7667	31.5288	61.3917	46.9342	31.9304	49.1847	37.1466	sp|A0A2R6XIK6|PRAF_MARPO	RAF-like serine/threonine-protein kinase PRAF	GO:0001666;GO:0003674;GO:0003824;GO:0004672;GO:0004674;GO:0004712;GO:0005575;GO:0005622;GO:0005623;GO:0005737;GO:0005783;GO:0005789;GO:0006082;GO:0006464;GO:0006468;GO:0006629;GO:0006720;GO:0006721;GO:0006793;GO:0006796;GO:0006807;GO:0006950;GO:0007154;GO:0007165;GO:0008150;GO:0008152;GO:0008299;GO:0008610;GO:0009058;GO:0009628;GO:0009685;GO:0009686;GO:0009719;GO:0009723;GO:0009725;GO:0009743;GO:…		multiple_isoforms_consistent
TPM	-	-	STRG.10083	Novel_gene	1.99073	2.92201	1.84229	2.31284	2.51196	3.10122	1.29043	sp|Q9SQV1|RH40_ARATH	DEAD-box ATP-dependent RNA helicase 40	GO:0002229;GO:0002239;GO:0005575;GO:0005622;GO:0005623;GO:0005737;GO:0006810;GO:0006811;GO:0006820;GO:0006857;GO:0006950;GO:0006952;GO:0008150;GO:0009507;GO:0009536;GO:0009605;GO:0009607;GO:0010035;GO:0010038;GO:0015711;GO:0015833;GO:0034635;GO:0042221;GO:0042886;GO:0042939;GO:0043207;GO:0043226;GO:0043227;GO:0043229;GO:0043231;GO:0044424;GO:0044444;GO:0044464;GO:0046686;GO:0050896;GO:0051179;GO:…	ko:K12823;ko03040;ko05202;ko05205;map03040;map05202;map05205	multiple_isoforms_mixed_annotation
TPM	-	-	STRG.10084	Known	0	0	0.027862	0	2.40466	2.05206	5.09822					no_annotation
TPM	-	-	STRG.10085	Novel_gene	0	0	0	0.149964	0	0.0866883	0					no_annotation
TPM	-	-	STRG.10086	Known	0	0	0	1.93146	0	0	0					no_annotation
TPM	-	-	STRG.10087	Known	34.594	33.1974	44.0977	46.8256	34.9721	56.193	54.8071	sp|A2AJL3|FGGY_MOUSE	FGGY carbohydrate kinase domain-containing protein			multiple_isoforms_consistent
TPM	-	-	STRG.10088	Known	8.4085	11.2441	9.50012	18.5079	10.0084	10.8076	2.94945	sp|B0F481|BIODA_ARATH	Bifunctional dethiobiotin synthetase/7,8-diamino-pelargonic acid aminotransferase, mitochondrial	GO:0003674;GO:0003824;GO:0004015;GO:0004141;GO:0005575;GO:0005622;GO:0005623;GO:0005737;GO:0005739;GO:0006082;GO:0006732;GO:0006766;GO:0006767;GO:0006768;GO:0006790;GO:0006807;GO:0008150;GO:0008152;GO:0008483;GO:0009058;GO:0009102;GO:0009108;GO:0009110;GO:0009987;GO:0016053;GO:0016740;GO:0016769;GO:0016874;GO:0016879;GO:0016882;GO:0017144;GO:0018130;GO:0019752;GO:0032787;GO:0034641;GO:0042364;GO:…	ko:K19562;ko00780;ko01100;map00780;map01100	multiple_isoforms_consistent
TPM	-	-	STRG.10089	Novel_gene	1.3961	0.40358	0.706195	0	0.177083	0.00310033	0.0104517					no_annotation
TPM	-	-	STRG.1009	Novel_gene	0	0	0	1.53969	0	0	0					no_annotation
TPM	-	-	STRG.10090	Novel_gene	2.18969	5.18053	1.94985	9.74457	1.00033	0.007209	1.49974					no_annotation
TPM	-	-	STRG.10091	Known	41.0808	38.2909	37.1388	37.7468	33.7431	38.8732	22.0831	sp|Q9FKL6|CB60B_ARATH	Calmodulin-binding protein 60 B			multiple_isoforms_consistent
TPM	-	-	STRG.10092	Known	11.6095	19.6467	10.2854	16.1912	12.9926	19.2889	14.5241					no_annotation
TPM	-	-	STRG.10093	Novel_gene	0	0.0945013	0	0	0.0144747	0.0478483	0.1913					no_annotation
TPM	-	-	STRG.10094	Novel_gene	0.195997	0.385873	0.337888	0.191314	0.212381	0.774408	0.307735					no_annotation
TPM	-	-	STRG.10095	Known	0.125694	0.114975	0.0279257	0.088988	0.104464	0.249144	0.0364683	sp|Q9FGH4|E139_ARATH	Glucan endo-1,3-beta-glucosidase 9	GO:0001871;GO:0003674;GO:0003824;GO:0004553;GO:0005488;GO:0005575;GO:0005623;GO:0005886;GO:0016020;GO:0016787;GO:0016798;GO:0030246;GO:0030247;GO:0031224;GO:0031225;GO:0031226;GO:0044425;GO:0044459;GO:0044464;GO:0046658;GO:0071944
TPM	-	-	STRG.10096	Novel_gene	0.783599	0.831285	0.159507	0	0.0728913	0.410076	0.142602					no_annotation
TPM	-	-	STRG.10097	Novel_gene	0.115314	0	0.345836	0.135181	0.104798	0.59746	0.032609					no_annotation
TPM	-	-	STRG.10098	Novel_gene	0.0785577	0	0	1.52462	0	0	0					no_annotation
TPM	-	-	STRG.10099	Novel_gene	0.280026	0.819579	0.995855	0.169095	0.1705	0.16021	0.666058					no_annotation
TPM	-	-	STRG.101	Novel_gene	0	0	0	0	0	0	0					no_annotation
TPM	-	-	STRG.1010	Novel_gene	0.14912	0.0509047	0.132787	0.233841	0.102972	0.000270667	0.0995697	sp|C0LGT6|EFR_ARATH	LRR receptor-like serine/threonine-protein kinase EFR
TPM	-	-	STRG.10100	Novel_gene	0.017874	0.0507393	0.00353133	1.18978	0.00837767	0	0.00635467					no_annotation
TPM	-	-	STRG.10101	Known	0	0.049886	0	0.0332603	0	0	0					no_annotation
TPM	-	-	STRG.10102	Novel_gene	0.261696	0.156839	1.06634	0.116615	0.183182	0.082382	0		Endonuclease/Exonuclease/phosphatase family			eggNOG_only
TPM	-	-	STRG.10103	Novel_gene	0	0	0	1.04401	0	0	0					no_annotation
TPM	-	-	STRG.10104	Known	0	0.183798	0	0	0	0	0	sp|A0A067XR63|XTH7_DIOKA	Xyloglucan endotransglucosylase protein 7	GO:0003674;GO:0003824;GO:0005575;GO:0005618;GO:0005622;GO:0005623;GO:0005737;GO:0005794;GO:0005975;GO:0005976;GO:0006073;GO:0006950;GO:0008150;GO:0008152;GO:0009266;GO:0009408;GO:0009409;GO:0009605;GO:0009612;GO:0009628;GO:0009664;GO:0009719;GO:0009725;GO:0009733;GO:0009741;GO:0009987;GO:0010033;GO:0010383;GO:0010410;GO:0010411;GO:0012505;GO:0014070;GO:0016043;GO:0016740;GO:0016757;GO:0016758;GO:…	ko:K08235;ko:K14504;ko04075;map04075
TPM	-	-	STRG.10105	Novel_gene	1.07552	1.06066	0.307631	0.0714137	2.26178	0.0421757	0					no_annotation
TPM	-	-	STRG.10106	Known	0.637062	0.673232	0.0379833	0.0322723	1.1707	2.41333	0.623531					no_annotation
TPM	-	-	STRG.10107	Novel_gene	0.596932	0.077057	0.020645	0.0321577	0.313006	0.649371	0.231161	sp|P36616|DSK1_SCHPO	Protein kinase dsk1	GO:0000245;GO:0000375;GO:0000377;GO:0000398;GO:0003674;GO:0003824;GO:0004672;GO:0004674;GO:0005575;GO:0005622;GO:0005623;GO:0005634;GO:0005737;GO:0005829;GO:0006139;GO:0006396;GO:0006397;GO:0006464;GO:0006468;GO:0006725;GO:0006793;GO:0006796;GO:0006807;GO:0007154;GO:0007165;GO:0008104;GO:0008150;GO:0008152;GO:0008380;GO:0009893;GO:0009987;GO:0010467;GO:0010468;GO:0010604;GO:0010628;GO:0016043;GO:…	ko:K08832
TPM	-	-	STRG.10108	Novel_gene	0	0	0	0	0	0	0					no_annotation
TPM	-	-	STRG.10109	Novel_gene	2.00261	0	0	0	0	0	0					no_annotation
TPM	-	-	STRG.1011	Known	1.47228	0.017262	0	1.00146	0.007511	0.0181183	0		KIP1-like protein			eggNOG_only
TPM	-	-	STRG.10110	Novel_gene	1.28958	0.550129	0.85108	0.646327	0.469076	1.05153	0.387434					no_annotation
TPM	-	-	STRG.10111	Novel_gene	0.567893	0	0.0381403	0	0	0.00347367	0.0601217					no_annotation
TPM	-	-	STRG.10112	Known	2.77658	0.378262	0.210561	0.454757	27.281	20.5113	2.17031	sp|Q38857|XTH22_ARATH	Xyloglucan endotransglucosylase/hydrolase protein 22	GO:0005575;GO:0005618;GO:0005622;GO:0005623;GO:0005737;GO:0005794;GO:0012505;GO:0030312;GO:0043226;GO:0043227;GO:0043229;GO:0043231;GO:0044424;GO:0044444;GO:0044464;GO:0071944	ko:K08235;ko:K14504;ko04075;map04075
TPM	-	-	STRG.10113	Known	1.05894	1.16664	0.481271	0.236002	0.840324	0.119963	0.0479987		This magnesium-dependent enzyme catalyzes the hydrolysis of ATP coupled with the transport of calcium	GO:0000041;GO:0003674;GO:0003824;GO:0005215;GO:0005384;GO:0005388;GO:0005575;GO:0005622;GO:0005623;GO:0005737;GO:0005768;GO:0005794;GO:0005802;GO:0006810;GO:0006811;GO:0006812;GO:0006816;GO:0006828;GO:0007275;GO:0008150;GO:0008324;GO:0012505;GO:0015075;GO:0015085;GO:0015318;GO:0015399;GO:0015405;GO:0015410;GO:0015662;GO:0016462;GO:0016787;GO:0016817;GO:0016818;GO:0016887;GO:0017111;GO:0019829;GO:…	ko:K01537;ko:K05853;ko04020;ko04022;ko04972;ko05010;map04020;map04022;map04972;map05010	eggNOG_only
TPM	-	-	STRG.10114	Novel_gene	0.120978	0.121832	0.211032	0.129455	0.263751	0.200782	0.103052					no_annotation
TPM	-	-	STRG.10115	Novel_gene	5.72869	6.65771	8.66881	6.41926	4.73828	4.28466	3.42812					no_annotation
TPM	-	-	STRG.10116	Novel_gene	0.031111	0.159169	0.101882	0.129952	0.0494717	0.348605	0.0668093					no_annotation
TPM	-	-	STRG.10117	Novel_gene	0.0468177	0.107937	0	0.046456	0.0755133	0.513299	0.215317					no_annotation
TPM	-	-	STRG.10118	Novel_gene	2.41672	2.4695	1.79982	8.12663	3.20949	5.75062	2.27906					no_annotation
TPM	-	-	STRG.10119	Novel_gene	2.41595	0	0	0	0.465513	0.500308	0.0368873	sp|P04323|POL3_DROME	Retrovirus-related Pol polyprotein from transposon 17.6			multiple_isoforms_mixed_annotation
TPM	-	-	STRG.1012	Novel_gene	0.622413	0.46293	0.704834	0.627465	0.270899	0.406549	0.521031					no_annotation
TPM	-	-	STRG.10120	Novel_gene	0.599506	0.057567	0	0	1.15553	1.21363	0.0811637	sp|P20825|POL2_DROME	Retrovirus-related Pol polyprotein from transposon 297
TPM	-	-	STRG.10121	Novel_gene	0.022908	0.0137267	0	0.0212883	0.358947	0.735341	0.0243453					no_annotation
TPM	-	-	STRG.10122	Known	0	0	2.07873	2.68327	3.59878	0.275996	1.20865	sp|C6SZ04|CSPL3_SOYBN	CASP-like protein 2C1	GO:0003674;GO:0005488;GO:0048037;GO:0051536;GO:0051540
TPM	-	-	STRG.10123	Known	0	0	0	0.0806277	0	0	0					no_annotation
TPM	-	-	STRG.10124	Known	0.280554	2.63901	0.442242	2.65267	25.5909	0.303285	0.385253	sp|Q39261|ZFP2_ARATH	Zinc finger protein 2	GO:0003674;GO:0003700;GO:0005575;GO:0005622;GO:0005623;GO:0005634;GO:0006355;GO:0008150;GO:0009889;GO:0009909;GO:0009910;GO:0010468;GO:0010556;GO:0019219;GO:0019222;GO:0031323;GO:0031326;GO:0043226;GO:0043227;GO:0043229;GO:0043231;GO:0044424;GO:0044464;GO:0048519;GO:0048580;GO:0048581;GO:0048831;GO:0050789;GO:0050793;GO:0050794;GO:0051093;GO:0051171;GO:0051239;GO:0051241;GO:0051252;GO:0060255;GO:…
TPM	-	-	STRG.10125	Novel_gene	2.11307	0.042313	0.00255633	0.0925887	0	0	0					no_annotation
TPM	-	-	STRG.10126	Novel_gene	2.41766	0	0	0.64564	0	0	0					no_annotation
TPM	-	-	STRG.10127	Known	14.5983	18.9301	12.6533	20.3562	16.3649	23.4516	14.5611	sp|Q04088|POF21_ARATH	Probable transcription factor PosF21	GO:0003674;GO:0003700;GO:0005575;GO:0005622;GO:0005623;GO:0005634;GO:0005737;GO:0005829;GO:0006355;GO:0008150;GO:0009889;GO:0010468;GO:0010556;GO:0019219;GO:0019222;GO:0031323;GO:0031326;GO:0043226;GO:0043227;GO:0043229;GO:0043231;GO:0044424;GO:0044444;GO:0044464;GO:0050789;GO:0050794;GO:0051171;GO:0051252;GO:0060255;GO:0065007;GO:0080090;GO:0140110;GO:1903506;GO:2000112;GO:2001141
TPM	-	-	STRG.10128	Novel_gene	0	0.21506	0.255304	6.68623	0.784667	0.549182	0					no_annotation
TPM	-	-	STRG.10129	Known	0	0.0696683	0	30.0932	0	0	0	sp|Q9SRR7|CML3_ARATH	Calmodulin-like protein 3	GO:0003674;GO:0005488;GO:0005509;GO:0005575;GO:0005622;GO:0005623;GO:0005737;GO:0005768;GO:0010008;GO:0012505;GO:0016020;GO:0016021;GO:0031090;GO:0031224;GO:0031300;GO:0031301;GO:0031302;GO:0031303;GO:0031410;GO:0031982;GO:0043167;GO:0043169;GO:0043226;GO:0043227;GO:0043229;GO:0044422;GO:0044424;GO:0044425;GO:0044433;GO:0044440;GO:0044444;GO:0044446;GO:0044464;GO:0046872;GO:0097708;GO:0098588;GO:…	ko:K13448;ko04626;map04626
TPM	-	-	STRG.1013	Novel_gene	0	0	0	0	0	0	0		SWI SNF-related matrix-associated actin-dependent regulator of chromatin subfamily A member 3-like	GO:0000724;GO:0000725;GO:0006139;GO:0006259;GO:0006281;GO:0006302;GO:0006310;GO:0006725;GO:0006807;GO:0006950;GO:0006974;GO:0008150;GO:0008152;GO:0009292;GO:0009294;GO:0009987;GO:0033554;GO:0034641;GO:0043170;GO:0044237;GO:0044238;GO:0044260;GO:0044764;GO:0045003;GO:0046483;GO:0050896;GO:0051704;GO:0051716;GO:0071704;GO:0090304;GO:1901360	ko:K15505	eggNOG_only
TPM	-	-	STRG.10130	Novel_gene	0.0764337	0.137845	0.384508	0.086787	0.114515	0.292075	0.119583					no_annotation
TPM	-	-	STRG.10131	Novel_gene	0	0.0484243	0	0.164143	0.422	1.02081	0.349528					no_annotation
TPM	-	-	STRG.10132	Novel_gene	0	0.093223	0.065344	0	0.210713	0.0635137	0					no_annotation
TPM	-	-	STRG.10133	Novel_gene	0	0	0	0	0	0	0					no_annotation
TPM	-	-	STRG.10134	Novel_gene	0.0310507	0.00562067	0.0234043	0.091467	0.106595	0.881109	0.025589		transposition, RNA-mediated	GO:0000724;GO:0000725;GO:0006139;GO:0006259;GO:0006281;GO:0006302;GO:0006310;GO:0006725;GO:0006807;GO:0006950;GO:0006974;GO:0008150;GO:0008152;GO:0009292;GO:0009294;GO:0009987;GO:0033554;GO:0034641;GO:0043170;GO:0044237;GO:0044238;GO:0044260;GO:0044764;GO:0045003;GO:0046483;GO:0050896;GO:0051704;GO:0051716;GO:0071704;GO:0090304;GO:1901360	ko:K15505	eggNOG_only
TPM	-	-	STRG.10135	Known	0.462957	0.458692	0.085796	0.332136	1.46161	3.40657	0.196679	sp|P10978|POLX_TOBAC	Retrovirus-related Pol polyprotein from transposon TNT 1-94			multiple_isoforms_consistent
TPM	-	-	STRG.10136	Novel_gene	0.0957387	0.150644	0.0480747	0	0.114959	0.503665	0.126924					no_annotation
TPM	-	-	STRG.10137	Novel_gene	0.38661	0.205525	0.197934	0.0484573	0.177329	0.796483	0.104634					no_annotation
TPM	-	-	STRG.10138	Novel_gene	0.0404633	0	0	0	0	0	0					no_annotation
TPM	-	-	STRG.10139	Known	0	0	0	0	0	0	0					no_annotation
TPM	-	-	STRG.1014	Novel_gene	0.269565	0.729104	0.766397	0.565602	0.208511	0.53805	0.377843	sp|Q03278|PO21_NASVI	Retrovirus-related Pol polyprotein from type-1 retrotransposable element R2 (Fragment)
TPM	-	-	STRG.10140	Known	0.002218	0.0197857	0	0.00372967	0	0.003779	0					no_annotation
TPM	-	-	STRG.10141	Novel_gene	0.184623	0.145197	0.49685	0.221046	0	0	0.0575207					no_annotation
TPM	-	-	STRG.10142	Novel_gene	0.00285733	0.0480233	0.018051	1.19143	0.0623937	0	0.0213937					no_annotation
TPM	-	-	STRG.10143	Novel_gene	0.144846	0.0500753	0.007151	1.30051	0	0	0.196568					no_annotation
TPM	-	-	STRG.10144	Known	4.24463	5.17644	3.51525	6.47837	4.41596	5.22766	2.96667	sp|Q9ZVC9|FRS3_ARATH	Protein FAR1-RELATED SEQUENCE 3			multiple_isoforms_consistent
TPM	-	-	STRG.10145	Known	0.0223997	6.72755	0.680427	1.06858	0.898932	8.50412	0.883491					no_annotation
TPM	-	-	STRG.10146	Known	2.29689	5.33227	5.82796	3.95266	5.2494	4.38833	1.6792					no_annotation
TPM	-	-	STRG.10147	Novel_gene	0.037105	0.0814183	0.668694	0.0262963	0.14471	0.253205	0.089286					no_annotation
TPM	-	-	STRG.10148	Novel_gene	0.182671	0.142979	0.0915057	0.0315407	0.0923133	0.179498	0.0903003					no_annotation
TPM	-	-	STRG.10149	Novel_gene	0.223498	0.205748	0.17024	0.23822	0.175102	0.285108	0.230739					no_annotation
TPM	-	-	STRG.1015	Novel_gene	0.522163	0.72841	1.14279	0.715599	0.539847	0.454802	0.373105		2S seed storage protein 5-like			eggNOG_only
TPM	-	-	STRG.10150	Novel_gene	0.561726	1.24104	1.07873	0.605935	0.738012	0.78395	1.59271					no_annotation
TPM	-	-	STRG.10151	Novel_gene	0.0182813	0.0818717	0.0837233	0.0389247	0.0514157	0.389791	0.218605					no_annotation
TPM	-	-	STRG.10152	Novel_gene	0.0353383	0.0204483	0	0	0.015845	0.60892	0.345535					no_annotation
TPM	-	-	STRG.10153	Known	22.3636	23.5742	10.8322	39.7418	27.7064	20.3565	26.7582	sp|Q9C5H6|CSTR3_ARATH	CMP-sialic acid transporter 3	GO:0003674;GO:0005215;GO:0005342;GO:0005575;GO:0005622;GO:0005623;GO:0005737;GO:0005794;GO:0006810;GO:0006811;GO:0006820;GO:0008150;GO:0008509;GO:0008514;GO:0012505;GO:0015075;GO:0015136;GO:0015318;GO:0015711;GO:0015739;GO:0015849;GO:0022857;GO:0034220;GO:0043226;GO:0043227;GO:0043229;GO:0043231;GO:0044424;GO:0044444;GO:0044464;GO:0046942;GO:0046943;GO:0051179;GO:0051234;GO:0055085;GO:0071702;GO:…	ko:K15273	multiple_isoforms_mixed_annotation
TPM	-	-	STRG.10154	Known	0.323892	5.29892	47.4503	145.736	54.2069	41.2519	381.709	sp|Q8H1Z0|CER3_ARATH	Very-long-chain aldehyde decarbonylase CER3	GO:0000003;GO:0003006;GO:0003674;GO:0003824;GO:0005575;GO:0005622;GO:0005623;GO:0005737;GO:0005783;GO:0005789;GO:0005886;GO:0006629;GO:0006723;GO:0007275;GO:0007276;GO:0008150;GO:0008152;GO:0009058;GO:0009555;GO:0009987;GO:0010025;GO:0010166;GO:0012505;GO:0016020;GO:0016491;GO:0019953;GO:0022412;GO:0022414;GO:0030154;GO:0031984;GO:0032501;GO:0032502;GO:0032504;GO:0042175;GO:0042335;GO:0043226;GO:…
TPM	-	-	STRG.10155	Novel_gene	0	0	0	0.989772	0	0	0.0436343					no_annotation
TPM	-	-	STRG.10156	Known	102.04	30.5724	15.6081	16.3874	112.124	63.7647	49.459					no_annotation
TPM	-	-	STRG.10157	Novel_gene	0.0382447	0.342581	0.464039	0.0442117	0.148808	0.307342	0.104636					no_annotation
TPM	-	-	STRG.10158	Novel_gene	0.700424	0	0	0	0.0498137	0	0					no_annotation
TPM	-	-	STRG.10159	Novel_gene	0.0776957	0.0881947	0.0709363	0.104504	0.105178	0.600893	0.046764		Uncharacterized protein K02A2.6-like			eggNOG_only
TPM	-	-	STRG.1016	Known	0.880488	1.74956	2.73674	1.14013	6.5398	11.683	2.0733					no_annotation
TPM	-	-	STRG.10160	Novel_gene	0.0506987	0.0927243	0.176421	0.2284	0.0968873	0.481034	0.062405		tRNA-splicing endonuclease subunit	GO:0000003;GO:0000213;GO:0000214;GO:0000278;GO:0000281;GO:0000379;GO:0000394;GO:0000910;GO:0003006;GO:0003674;GO:0003824;GO:0004518;GO:0004519;GO:0004521;GO:0004540;GO:0004549;GO:0005575;GO:0005622;GO:0005623;GO:0005634;GO:0006139;GO:0006388;GO:0006396;GO:0006399;GO:0006725;GO:0006807;GO:0007049;GO:0007275;GO:0008033;GO:0008150;GO:0008152;GO:0008356;GO:0008380;GO:0009790;GO:0009791;GO:0009793;GO:…	ko:K15322	eggNOG_only
TPM	-	-	STRG.10161	Known	42.1757	37.1737	19.3958	56.945	81.4504	62.4193	103.213					no_annotation
TPM	-	-	STRG.10162	Novel_gene	10.142	42.8514	9.71471	9.90406	1.31599	1.49892	31.0205		Glycine-rich cell wall structural protein			eggNOG_only
TPM	-	-	STRG.10163	Novel_gene	0	0	0	0	0	0	0					no_annotation
TPM	-	-	STRG.10164	Novel_gene	0.208367	0.637727	0.333007	0.492118	0.427976	0.960481	0.645921					no_annotation
TPM	-	-	STRG.10165	Novel_gene	0	0.150656	0	0	0	0	0					no_annotation
TPM	-	-	STRG.10166	Novel_gene	0.416764	0.599724	0.612373	0.652513	0.693865	0.857721	0.180922					no_annotation
TPM	-	-	STRG.10167	Known	244.174	97.2076	7.32699	30.2719	6.69193	13.1371	16.6118	sp|Q9M0B6|GAE1_ARATH	UDP-glucuronate 4-epimerase 1	GO:0003674;GO:0003824;GO:0005575;GO:0005622;GO:0005623;GO:0005737;GO:0005768;GO:0005794;GO:0005802;GO:0005975;GO:0005996;GO:0006063;GO:0006082;GO:0006950;GO:0006952;GO:0008150;GO:0008152;GO:0009058;GO:0009605;GO:0009607;GO:0009617;GO:0009620;GO:0009987;GO:0012505;GO:0016051;GO:0016053;GO:0016853;GO:0016854;GO:0016857;GO:0019586;GO:0019752;GO:0031410;GO:0031982;GO:0031984;GO:0032787;GO:0033481;GO:…	ko:K08679;ko00520;ko01100;map00520;map01100
TPM	-	-	STRG.10168	Novel_gene	0	0	0	0	0	0	0					no_annotation
TPM	-	-	STRG.10169	Known	12.137	12.1971	28.7063	26.3799	12.545	6.66576	12.3632	sp|Q1LUI2|HDDC2_DANRE	5'-deoxynucleotidase HDDC2		ko:K07023
TPM	-	-	STRG.1017	Novel_gene	0	0.0243923	0.029211	0	0.12981	1.04714	0.881084					no_annotation
TPM	-	-	STRG.10170	Novel_gene	0.0658607	0.481295	0.27198	6.76337	2.03182	0.461735	0.0444513	sp|Q9LHS0|CAP10_ARATH	Putative clathrin assembly protein At5g35200		ko:K20043	multiple_isoforms_consistent
TPM	-	-	STRG.10171	Novel_gene	9.92021	14.3024	14.7885	15.297	10.5582	12.9232	9.70551	sp|Q8WV93|AFG1L_HUMAN	AFG1-like ATPase		ko:K18798	multiple_isoforms_consistent
TPM	-	-	STRG.10172	Novel_gene	0	0	0	0.699754	0	0	0					no_annotation
TPM	-	-	STRG.10173	Novel_gene	0.162913	0.266449	0.151022	0.0557153	0.185352	0.213042	0.0456393					no_annotation
TPM	-	-	STRG.10174	Novel_gene	0.081466	0.640329	1.0572	0.423924	0.13911	0.327226	0.092099		Protein of unknown function (DUF 659)			eggNOG_only
TPM	-	-	STRG.10175	Known	14.5752	46.12	11.1451	30.1234	4.04713	0.788811	0.0682933	sp|O82515|MTDH_MEDSA	Probable mannitol dehydrogenase	GO:0003674;GO:0003824;GO:0005575;GO:0005576;GO:0006725;GO:0008150;GO:0008152;GO:0009058;GO:0009698;GO:0009699;GO:0009719;GO:0009725;GO:0009735;GO:0009808;GO:0009809;GO:0009987;GO:0010033;GO:0016491;GO:0016614;GO:0016616;GO:0019438;GO:0019748;GO:0042221;GO:0044237;GO:0044249;GO:0044550;GO:0045551;GO:0048046;GO:0050896;GO:0055114;GO:0071704;GO:1901360;GO:1901362;GO:1901576	ko:K00083;ko00940;ko01100;ko01110;map00940;map01100;map01110
TPM	-	-	STRG.10176	Novel_gene	0	0.044222	1.73618	3.01724	0.46632	1.20966	0.144513					no_annotation
TPM	-	-	STRG.10177	Novel_gene	0.935893	0.010734	0	0.0381253	0	0	0.00767267					no_annotation
TPM	-	-	STRG.10178	Novel_gene	0.400739	0.328645	0.0287053	0.467141	0.24654	1.56207	0.623					no_annotation
TPM	-	-	STRG.10179	Novel_gene	0.282302	0.0280793	0.0241873	0.0544573	0	0.501304	0.0476913					no_annotation
TPM	-	-	STRG.1018	Novel_gene	0.623923	0	0	0.0291937	0	0.131885	0					no_annotation
TPM	-	-	STRG.10180	Novel_gene	0.0671007	0.175094	0.0614677	0.139433	0.156371	0.502781	0.25318					no_annotation
TPM	-	-	STRG.10181	Novel_gene	0.349706	0.312553	0.555096	0.325779	0.186556	0.507198	0.260827	sp|Q03278|PO21_NASVI	Retrovirus-related Pol polyprotein from type-1 retrotransposable element R2 (Fragment)
TPM	-	-	STRG.10182	Novel_gene	0.293985	0.158327	0.08912	0.548454	0.215601	0.469263	0.386683					no_annotation
TPM	-	-	STRG.10183	Novel_gene	0.197843	0.288996	0.328804	0.216486	0.0856647	0.0976577	0.412665					no_annotation
TPM	-	-	STRG.10184	Novel_gene	0	0	0	0	0	0	0					no_annotation
TPM	-	-	STRG.10185	Novel_gene	1.18253	2.13682	0	0	0	0	0					no_annotation
TPM	-	-	STRG.10186	Novel_gene	1.68337	1.65547	0.294163	0.373686	0.137011	0	0.114353					no_annotation
TPM	-	-	STRG.10187	Known	0.308477	0.988688	1.97099	0.405916	0.324167	0.184176	0.022663	sp|O82225|GGP5_ARATH	Gamma-glutamyl peptidase 5	GO:0003674;GO:0003824;GO:0005575;GO:0005622;GO:0005623;GO:0005737;GO:0005829;GO:0006082;GO:0006508;GO:0006725;GO:0006790;GO:0006807;GO:0008150;GO:0008152;GO:0008233;GO:0008238;GO:0008242;GO:0009058;GO:0009403;GO:0009404;GO:0009700;GO:0009987;GO:0010120;GO:0016143;GO:0016787;GO:0018130;GO:0019438;GO:0019538;GO:0019748;GO:0019757;GO:0019760;GO:0034641;GO:0034722;GO:0042430;GO:0042435;GO:0043170;GO:…	ko:K22314
TPM	-	-	STRG.10188	Novel_gene	1.28118	0	0.0146817	0	0	0	0		transposition, RNA-mediated			eggNOG_only
TPM	-	-	STRG.10189	Novel_gene	0.381373	0	0	0	0	0	0		Cysteine-rich RLK (RECEPTOR-like protein kinase) 8			eggNOG_only
TPM	-	-	STRG.1019	Novel_gene	2.44369	5.74841	2.28102	1.83948	4.02411	8.00806	2.68893					no_annotation
TPM	-	-	STRG.10190	Novel_gene	2.87586	2.42967	2.86845	3.08853	1.89236	1.14397	0.667142					no_annotation
TPM	-	-	STRG.10191	Novel_gene	0.315125	0.0901223	0.231832	0.289663	0.0975137	0.33122	0.112215		2S seed storage protein 5-like			eggNOG_only
TPM	-	-	STRG.10192	Novel_gene	0.160183	0.305844	0.361318	0.174968	0.35862	0.264166	0.175424					no_annotation
TPM	-	-	STRG.10193	Novel_gene	0.29249	0.568713	0.717944	0.701512	0.490545	0.648989	0.354837					no_annotation
TPM	-	-	STRG.10194	Known	35.4428	44.5194	19.7103	29.2275	46.3892	118.894	45.7857	sp|Q84RR0|ARI7_ARATH	Probable E3 ubiquitin-protein ligase ARI7	GO:0000151;GO:0000209;GO:0003674;GO:0003824;GO:0004842;GO:0005488;GO:0005515;GO:0005575;GO:0005622;GO:0005623;GO:0005737;GO:0006464;GO:0006807;GO:0008150;GO:0008152;GO:0009893;GO:0009894;GO:0009896;GO:0009987;GO:0010604;GO:0016567;GO:0016740;GO:0019222;GO:0019538;GO:0019787;GO:0019899;GO:0030162;GO:0031323;GO:0031325;GO:0031329;GO:0031331;GO:0031624;GO:0032268;GO:0032270;GO:0032434;GO:0032436;GO:…	ko:K11968
TPM	-	-	STRG.10195	Novel_gene	1.72561	0.768523	0.558239	0.308166	0.142967	0.097221	0.0487897					no_annotation
TPM	-	-	STRG.10196	Known	20.8572	19.8716	6.87138	12.6031	28.5473	16.3851	11.8782					no_annotation
TPM	-	-	STRG.10197	Known	0.0338977	0	0	0.0398177	0	0	0					no_annotation
TPM	-	-	STRG.10198	Novel_gene	0.799334	1.58426	1.14066	1.39474	1.40712	4.37733	0.966643					no_annotation
TPM	-	-	STRG.10199	Known	3.65609	8.06952	18.7745	6.82783	6.3858	13.3817	3.45213					no_annotation
TPM	-	-	STRG.102	Known	6.05903	32.889	155.777	36.3267	29.9197	18.1461	18.7034	sp|Q8W496|PTC52_ARATH	Protochlorophyllide-dependent translocon component 52, chloroplastic	GO:0005575;GO:0005622;GO:0005623;GO:0005737;GO:0009507;GO:0009526;GO:0009536;GO:0009941;GO:0031967;GO:0031975;GO:0043226;GO:0043227;GO:0043229;GO:0043231;GO:0044422;GO:0044424;GO:0044434;GO:0044435;GO:0044444;GO:0044446;GO:0044464		multiple_isoforms_consistent
TPM	-	-	STRG.1020	Novel_gene	0.0339463	0.0697067	0	0	0	0	0					no_annotation
TPM	-	-	STRG.10200	Novel_gene	0	0	0	0	0	0	0					no_annotation
TPM	-	-	STRG.10201	Novel_gene	1.73679	2.7049	1.36409	2.36786	1.72922	1.72955	1.02705	sp|Q9CZT6|CMS1_MOUSE	Protein CMSS1			multiple_isoforms_mixed_annotation
TPM	-	-	STRG.10202	Novel_gene	0.393408	0.109746	0	0.147716	0.0609143	0	0					no_annotation
TPM	-	-	STRG.10203	Known	13.9272	13.9543	9.85536	23.966	30.3087	54.0812	77.2245	sp|P19892|RAA5E_ARATH	Ras-related protein RABA5e		ko:K07904;ko04144;ko04961;ko04962;ko04972;map04144;map04961;map04962;map04972	multiple_isoforms_mixed_annotation
TPM	-	-	STRG.10204	Novel_gene	1.72169	2.60972	0.368629	4.98203	5.34893	7.01112	10.9653					no_annotation
TPM	-	-	STRG.10205	Novel_gene	3.57458	7.29353	4.48509	9.94528	7.94891	4.51434	4.64947					no_annotation
TPM	-	-	STRG.10206	Known	2.2299	2.42191	1.79849	1.01134	1.18958	1.6212	0.860098					no_annotation
TPM	-	-	STRG.10207	Known	1.11355	0	0.414297	0.180947	0.0909033	0.089558	0.350475	sp|Q6UD73|LYK3_MEDTR	LysM domain receptor-like kinase 3	GO:0003674;GO:0003824;GO:0004672;GO:0004674;GO:0004675;GO:0004888;GO:0005488;GO:0005515;GO:0005575;GO:0005622;GO:0005623;GO:0005737;GO:0005773;GO:0005775;GO:0005886;GO:0006464;GO:0006468;GO:0006793;GO:0006796;GO:0006807;GO:0007154;GO:0007165;GO:0007166;GO:0007167;GO:0007178;GO:0008061;GO:0008144;GO:0008150;GO:0008152;GO:0009605;GO:0009607;GO:0009608;GO:0009609;GO:0009617;GO:0009877;GO:0009987;GO:…	ko:K13429;ko04626;map04626
TPM	-	-	STRG.10208	Known	42.3266	26.6639	15.9633	27.8064	43.1561	35.2729	31.9005	sp|Q9LHE5|TO401_ARATH	Mitochondrial import receptor subunit TOM40-1	GO:0003674;GO:0005215;GO:0005575;GO:0005622;GO:0005623;GO:0005737;GO:0005739;GO:0005740;GO:0005741;GO:0005742;GO:0005743;GO:0005773;GO:0005774;GO:0006605;GO:0006626;GO:0006810;GO:0006839;GO:0006886;GO:0006996;GO:0007005;GO:0008104;GO:0008150;GO:0008320;GO:0008565;GO:0009987;GO:0015031;GO:0015399;GO:0015405;GO:0015450;GO:0015833;GO:0016020;GO:0016043;GO:0017038;GO:0019866;GO:0019867;GO:0022804;GO:…	ko:K11518;ko05014;map05014
TPM	-	-	STRG.10209	Novel_gene	2.34079	0.294561	0.0853247	0.640283	0.042037	0.132795	0					no_annotation
TPM	-	-	STRG.1021	Novel_gene	0.428923	0.105544	0.160644	0.179665	0.140746	0.165914	0.0834183					no_annotation
TPM	-	-	STRG.10210	Novel_gene	0.418716	0.30161	0	0.118284	0.038034	0.179472	0					no_annotation
TPM	-	-	STRG.10211	Novel_gene	0.283302	0.011329	0	0.629415	0.002457	0	0					no_annotation
TPM	-	-	STRG.10212	Novel_gene	0	0	0	0	0	0	0					no_annotation
TPM	-	-	STRG.10213	Novel_gene	0.293908	0.144225	0.0159787	0.218076	0.127109	0.90046	0.383104					no_annotation
TPM	-	-	STRG.10214	Novel_gene	0.342147	0.359264	0.33796	0.557444	0.246805	0.514217	0.664106	sp|P92516|M750_ARATH	Uncharacterized mitochondrial protein AtMg00750
TPM	-	-	STRG.10215	Novel_gene	0.740084	0.416807	0.0978233	1.4275	4.98579	2.24356	0.879306		CLAVATA3 ESR (CLE)-related protein			eggNOG_only
TPM	-	-	STRG.10216	Known	28.2066	14.5556	18.4304	12.2699	7.59507	14.1973	14.6119	sp|P38094|FLUG_EMENI	Protein fluG	GO:0000003;GO:0000905;GO:0001896;GO:0003006;GO:0005575;GO:0005622;GO:0005623;GO:0005737;GO:0006725;GO:0007275;GO:0008150;GO:0008152;GO:0008219;GO:0009058;GO:0009403;GO:0009404;GO:0009889;GO:0009891;GO:0009893;GO:0009987;GO:0010720;GO:0010913;GO:0010914;GO:0012501;GO:0018130;GO:0019222;GO:0019438;GO:0019748;GO:0019954;GO:0022414;GO:0030154;GO:0030436;GO:0030582;GO:0030584;GO:0031323;GO:0031325;GO:…	ko:K01915;ko00220;ko00250;ko00630;ko00910;ko01100;ko01120;ko01230;ko02020;ko04217;ko04724;ko04727;map00220;map00250;map00630;map00910;map01100;map01120;map01230;map02020;map04217;map04724;map04727	multiple_isoforms_consistent
TPM	-	-	STRG.10217	Novel_gene	0.31286	0.0935473	0	0.07724	0.193606	0	0					no_annotation
TPM	-	-	STRG.10218	Novel_gene	0.342442	0.428757	0.0745253	0.410592	0.151447	1.11393	0.367026					no_annotation
TPM	-	-	STRG.10219	Novel_gene	0.0376987	0.259566	0.052673	0.214951	0.153745	0.816982	0.210781					no_annotation
TPM	-	-	STRG.1022	Novel_gene	0.158725	0.0751413	0	0	0	0	0	sp|Q03278|PO21_NASVI	Retrovirus-related Pol polyprotein from type-1 retrotransposable element R2 (Fragment)
TPM	-	-	STRG.10220	Known	20.044	16.3004	9.25239	24.7455	32.9905	38.2759	36.2184	sp|Q4V3B8|SIPL3_ARATH	Signal peptide peptidase-like 3	GO:0000323;GO:0005575;GO:0005622;GO:0005623;GO:0005737;GO:0005764;GO:0005765;GO:0005768;GO:0005773;GO:0005774;GO:0005783;GO:0005789;GO:0005798;GO:0012505;GO:0016020;GO:0016021;GO:0030176;GO:0030660;GO:0031090;GO:0031224;GO:0031227;GO:0031410;GO:0031982;GO:0031984;GO:0042175;GO:0043226;GO:0043227;GO:0043229;GO:0043231;GO:0044422;GO:0044424;GO:0044425;GO:0044432;GO:0044433;GO:0044437;GO:0044444;GO:…	ko:K09597
TPM	-	-	STRG.10221	Novel_gene	1.30116	0	0	0	0	0	0		nuclease activity			eggNOG_only
TPM	-	-	STRG.10222	Novel_gene	1.61179	0	0	0.233904	0	0	0		DDE superfamily endonuclease			eggNOG_only
TPM	-	-	STRG.10223	Novel_gene	0.038197	0.0431687	0.394048	0.199307	0.422258	0.565634	0.193932					no_annotation
TPM	-	-	STRG.10224	Known	43.2313	27.8198	3.91818	7.4862	104.457	85.753	10.7197	sp|Q9MA41|CTL1_ARATH	Chitinase-like protein 1	GO:0000271;GO:0001101;GO:0001871;GO:0003674;GO:0005488;GO:0005575;GO:0005576;GO:0005622;GO:0005623;GO:0005737;GO:0005794;GO:0005975;GO:0005976;GO:0006073;GO:0006950;GO:0006970;GO:0007275;GO:0008150;GO:0008152;GO:0009058;GO:0009059;GO:0009250;GO:0009266;GO:0009408;GO:0009414;GO:0009415;GO:0009628;GO:0009651;GO:0009653;GO:0009719;GO:0009725;GO:0009735;GO:0009825;GO:0009888;GO:0009987;GO:0010015;GO:…
TPM	-	-	STRG.10225	Known	14.2499	13.7712	12.8686	13.3719	8.52096	10.0421	11.6175	sp|Q9FQ08|KU70_ARATH	ATP-dependent DNA helicase 2 subunit KU70	GO:0000228;GO:0000723;GO:0000726;GO:0000781;GO:0000784;GO:0003674;GO:0003676;GO:0003677;GO:0003690;GO:0005488;GO:0005575;GO:0005622;GO:0005623;GO:0005634;GO:0005694;GO:0006139;GO:0006259;GO:0006281;GO:0006302;GO:0006303;GO:0006725;GO:0006807;GO:0006950;GO:0006974;GO:0006996;GO:0008150;GO:0008152;GO:0009266;GO:0009408;GO:0009628;GO:0009987;GO:0016043;GO:0031974;GO:0031981;GO:0032200;GO:0033554;GO:…	ko:K10884;ko03450;map03450	multiple_isoforms_consistent
TPM	-	-	STRG.10226	Novel_gene	0.74903	0.846129	1.27267	0.860007	0.242032	0.766657	0.512164	sp|Q03278|PO21_NASVI	Retrovirus-related Pol polyprotein from type-1 retrotransposable element R2 (Fragment)	GO:0000003;GO:0003006;GO:0003674;GO:0003824;GO:0004659;GO:0005575;GO:0005622;GO:0005623;GO:0005737;GO:0005739;GO:0006732;GO:0006733;GO:0006743;GO:0006744;GO:0007275;GO:0008150;GO:0008152;GO:0009058;GO:0009108;GO:0009507;GO:0009536;GO:0009790;GO:0009791;GO:0009793;GO:0009987;GO:0010154;GO:0016740;GO:0016765;GO:0022414;GO:0032501;GO:0032502;GO:0042180;GO:0042181;GO:0043226;GO:0043227;GO:0043229;GO:…		multiple_isoforms_mixed_annotation
TPM	-	-	STRG.10227	Known	30.6959	32.1804	35.3733	25.9511	18.5992	18.4602	15.6112	sp|P0CB22|ATX2_ARATH	Histone-lysine N-methyltransferase ATX2	GO:0000003;GO:0000785;GO:0001067;GO:0003002;GO:0003006;GO:0003674;GO:0003676;GO:0003677;GO:0003824;GO:0005488;GO:0005543;GO:0005575;GO:0005622;GO:0005623;GO:0005634;GO:0005694;GO:0005737;GO:0005886;GO:0006325;GO:0006355;GO:0006464;GO:0006479;GO:0006807;GO:0006996;GO:0007275;GO:0007389;GO:0008150;GO:0008152;GO:0008168;GO:0008170;GO:0008213;GO:0008276;GO:0008289;GO:0008757;GO:0009653;GO:0009791;GO:…		multiple_isoforms_mixed_annotation
TPM	-	-	STRG.10228	Novel_gene	0.392528	0.564157	0.682309	0.689868	0.91506	2.89836	0.597616					no_annotation
TPM	-	-	STRG.10229	Novel_gene	0.366575	0.368447	0.46436	0.730196	0.408029	1.30324	0.462739					no_annotation
TPM	-	-	STRG.1023	Novel_gene	0.23031	0.0324173	0	0.0290147	0.052884	0.126792	0.00237767					no_annotation
TPM	-	-	STRG.10230	Novel_gene	0.158221	0.151857	0.174292	0.265558	0.126708	0.287999	0.107586					no_annotation
TPM	-	-	STRG.10231	Novel_gene	0.387532	0.736482	0.626787	0.592783	0.511458	0.323541	0.296658					no_annotation
TPM	-	-	STRG.10232	Novel_gene	0	0.395385	0.908781	1.03155	0.120354	0.189007	0.0726947	sp|Q9LFE3|AVT1H_ARATH	Amino acid transporter AVT1H	GO:0003333;GO:0003674;GO:0005215;GO:0005342;GO:0006810;GO:0006811;GO:0006820;GO:0006865;GO:0008150;GO:0008509;GO:0008514;GO:0015075;GO:0015171;GO:0015318;GO:0015711;GO:0015849;GO:0022857;GO:0034220;GO:0046942;GO:0046943;GO:0051179;GO:0051234;GO:0055085;GO:0071702;GO:0071705;GO:0098656;GO:1903825;GO:1905039	ko:K15015;ko04721;ko04723;ko04727;ko05032;ko05033;map04721;map04723;map04727;map05032;map05033
TPM	-	-	STRG.10233	Novel_gene	1.48087	0.214872	0.0241723	0	0.0705367	0.315839	0.212228					no_annotation
TPM	-	-	STRG.10234	Known	1.53259	3.16948	3.42305	2.67797	5.16629	9.30561	3.59363					no_annotation
TPM	-	-	STRG.10235	Novel_gene	0.260863	0.1065	0.172297	0.245635	0.0200907	0.323314	0.154306	sp|Q03278|PO21_NASVI	Retrovirus-related Pol polyprotein from type-1 retrotransposable element R2 (Fragment)
TPM	-	-	STRG.10236	Novel_gene	2.12526	13.3537	0.610633	70.4404	14.4891	2.69866	3.18133					no_annotation
TPM	-	-	STRG.10237	Novel_gene	0.216232	0.0322657	0	0.153523	0.063804	0.0376193	0.0230603					no_annotation
TPM	-	-	STRG.10238	Known	193.28	198.29	106.544	105.362	128.479	132.6	175.065	sp|Q7XT99|AKR2_ORYSJ	Probable aldo-keto reductase 2
TPM	-	-	STRG.10239	Known	28.0811	17.4767	9.27054	25.1615	38.9408	37.8607	41.9228	sp|Q9SV21|COPB1_ARATH	Coatomer subunit beta-1	GO:0005575;GO:0005622;GO:0005623;GO:0005737;GO:0005794;GO:0005798;GO:0005829;GO:0005911;GO:0006810;GO:0006888;GO:0006890;GO:0006891;GO:0008150;GO:0009506;GO:0012505;GO:0012506;GO:0016020;GO:0016192;GO:0030054;GO:0030117;GO:0030120;GO:0030126;GO:0030135;GO:0030137;GO:0030659;GO:0030660;GO:0030662;GO:0030663;GO:0031090;GO:0031410;GO:0031982;GO:0032991;GO:0043226;GO:0043227;GO:0043229;GO:0043231;GO:…	ko:K17301	multiple_isoforms_consistent
TPM	-	-	STRG.1024	Novel_gene	0.597761	2.91478	0.792908	2.24832	1.99487	3.97464	1.04936		adenylylsulfate kinase activity		ko:K00860;ko00230;ko00920;ko01100;ko01120;map00230;map00920;map01100;map01120	eggNOG_only
TPM	-	-	STRG.10240	Novel_gene	0.000964	0.0131007	0	0.023877	0.00150433	0.00263733	0.006668		protein kinase activity			eggNOG_only
TPM	-	-	STRG.10241	Novel_gene	0	0	0	0.263629	0	0	0					no_annotation
TPM	-	-	STRG.10242	Known	5.80974	2.6248	0.823262	2.04302	1.47971	1.6547	1.80908	sp|Q8L7Y8|KN12B_ARATH	Kinesin-like protein KIN-12B	GO:0000003;GO:0000226;GO:0000280;GO:0000910;GO:0003674;GO:0003774;GO:0003777;GO:0003824;GO:0005575;GO:0005622;GO:0005623;GO:0005737;GO:0005856;GO:0005871;GO:0005875;GO:0006928;GO:0006996;GO:0007010;GO:0007017;GO:0007018;GO:0007049;GO:0007112;GO:0007140;GO:0007275;GO:0007276;GO:0008150;GO:0008574;GO:0009524;GO:0009555;GO:0009987;GO:0015630;GO:0016043;GO:0016462;GO:0016787;GO:0016817;GO:0016818;GO:…	ko:K10400
TPM	-	-	STRG.10243	Novel_gene	0	0.29824	0.871052	0.0187387	0.44478	0.445109	0.40711					no_annotation
TPM	-	-	STRG.10244	Known	37.6119	95.2606	8.26127	7.67523	113.408	78.3962	15.8678	sp|Q9LK37|RLF24_ARATH	Protein RALF-like 24	GO:0003674;GO:0005102;GO:0005179;GO:0005488;GO:0005515;GO:0005575;GO:0005576;GO:0005911;GO:0007154;GO:0007165;GO:0007267;GO:0008150;GO:0009506;GO:0009966;GO:0009987;GO:0010469;GO:0010646;GO:0019722;GO:0019932;GO:0023051;GO:0023052;GO:0030054;GO:0030545;GO:0035556;GO:0048018;GO:0048046;GO:0048583;GO:0050789;GO:0050794;GO:0050896;GO:0051716;GO:0055044;GO:0065007;GO:0065009;GO:0098772
TPM	-	-	STRG.10245	Known	320.173	353.677	77.8487	197.161	367.758	179.176	434.469	sp|P93253|SAHH_MESCR	Adenosylhomocysteinase		ko:K01251;ko00270;ko01100;map00270;map01100
TPM	-	-	STRG.10246	Novel_gene	0.170246	0.072452	0	0	0.186473	0	0.088396					no_annotation
TPM	-	-	STRG.10247	Known	14.5812	14.2711	13.1553	12.3557	15.5341	11.9444	15.8929		Myb-like protein X			eggNOG_only
TPM	-	-	STRG.10248	Novel_gene	1.58577	0	0	0	0	0	0					no_annotation
TPM	-	-	STRG.10249	Novel_gene	1.21751	1.47304	2.1142	1.11016	0.798101	1.3468	0.944349					no_annotation
TPM	-	-	STRG.1025	Novel_gene	1.47518	1.80675	2.03169	1.83102	1.98147	3.79942	0.617407					no_annotation
TPM	-	-	STRG.10250	Novel_gene	0.07768	0.104278	0.201252	0.118382	0.159094	0.154783	0.0523673	sp|Q03278|PO21_NASVI	Retrovirus-related Pol polyprotein from type-1 retrotransposable element R2 (Fragment)
TPM	-	-	STRG.10251	Novel_gene	0	0.0268713	0.00888267	0.750974	0.057307	0	0.0121407					no_annotation
TPM	-	-	STRG.10252	Novel_gene	0.0726037	0.191026	0.110255	0.170137	0.170893	0.033469	0.0296043					no_annotation
TPM	-	-	STRG.10253	Novel_gene	0.0909247	0	0	0	0.254479	0.089404	0.214231					no_annotation
TPM	-	-	STRG.10254	Novel_gene	0.154205	0	0.265519	0.134005	0.0107637	0.191026	0.0700713					no_annotation
TPM	-	-	STRG.10255	Novel_gene	0.168007	0.372663	0.264202	0.24973	0.337576	0.652653	0.485243					no_annotation
TPM	-	-	STRG.10256	Known	0.0103273	0	0	4.46536	0	0	0	sp|B3LFA3|NIPA2_ARATH	Probable magnesium transporter NIPA2	GO:0005575;GO:0005622;GO:0005623;GO:0005737;GO:0005768;GO:0005769;GO:0005886;GO:0006810;GO:0006811;GO:0006812;GO:0008150;GO:0012505;GO:0015693;GO:0016020;GO:0030001;GO:0031410;GO:0031982;GO:0043226;GO:0043227;GO:0043229;GO:0044424;GO:0044444;GO:0044464;GO:0051179;GO:0051234;GO:0070838;GO:0071944;GO:0072511;GO:0097708
TPM	-	-	STRG.10257	Known	5.07414	3.8826	4.92551	3.20645	5.97123	8.66406	2.39438					no_annotation
TPM	-	-	STRG.10258	Novel_gene	0.00879167	0	0.121472	0	0.173674	0.094185	0					no_annotation
TPM	-	-	STRG.10259	Novel_gene	1.44044	2.05839	1.61058	3.56407	12.1683	11.8484	7.80131					no_annotation
TPM	-	-	STRG.1026	Known	2.0488	2.34169	2.41435	4.31107	2.0232	2.67817	1.93581	sp|F4I9G2|ESV1_ARATH	Protein EARLY STARVATION 1, chloroplastic	GO:0000724;GO:0000725;GO:0006139;GO:0006259;GO:0006281;GO:0006302;GO:0006310;GO:0006725;GO:0006807;GO:0006950;GO:0006974;GO:0008150;GO:0008152;GO:0009292;GO:0009294;GO:0009987;GO:0033554;GO:0034641;GO:0043170;GO:0044237;GO:0044238;GO:0044260;GO:0044764;GO:0045003;GO:0046483;GO:0050896;GO:0051704;GO:0051716;GO:0071704;GO:0090304;GO:1901360	ko:K15505	multiple_isoforms_mixed_annotation
TPM	-	-	STRG.10260	Known	0.419579	0.49955	0.238901	0.240392	1.36564	1.35139	1.01273	sp|P04323|POL3_DROME	Retrovirus-related Pol polyprotein from transposon 17.6			multiple_isoforms_mixed_annotation
TPM	-	-	STRG.10261	Novel_gene	0.660047	0.491173	0.527249	0.525009	0.703137	0.925913	0.385067					no_annotation
TPM	-	-	STRG.10262	Novel_gene	0.051583	0.0263067	0	0	0	0	0					no_annotation
TPM	-	-	STRG.10263	Novel_gene	0.875751	1.54553	0	0	0	0	0					no_annotation
TPM	-	-	STRG.10264	Novel_gene	0.0863223	0.019872	0.0215377	0	0.00524467	0.0232987	0.00727					no_annotation
TPM	-	-	STRG.10265	Novel_gene	0.313579	0	0	0	0	0	0					no_annotation
TPM	-	-	STRG.10266	Known	128.119	141.068	91.6948	78.9109	151.481	256.98	195.399	sp|Q9SCV3|BGAL9_ARATH	Beta-galactosidase 9	GO:0003674;GO:0003824;GO:0004553;GO:0004565;GO:0005575;GO:0005618;GO:0005622;GO:0005623;GO:0005737;GO:0005773;GO:0005774;GO:0009505;GO:0015925;GO:0016020;GO:0016787;GO:0016798;GO:0030312;GO:0031090;GO:0043226;GO:0043227;GO:0043229;GO:0043231;GO:0044422;GO:0044424;GO:0044437;GO:0044444;GO:0044446;GO:0044464;GO:0071944;GO:0098588;GO:0098805
TPM	-	-	STRG.10267	Novel_gene	3.9562	3.61887	3.38034	2.42237	1.32398	1.67886	1.9575					no_annotation
TPM	-	-	STRG.10268	Novel_gene	5.31847	2.86705	1.03052	2.74194	3.52138	0.95499	0.861541					no_annotation
TPM	-	-	STRG.10269	Novel_gene	0.922709	0.520375	0.376669	0.445619	0.60348	0.349248	0.003893					no_annotation
TPM	-	-	STRG.1027	Novel_gene	1.11342	1.91933	2.32609	1.16216	1.9874	4.40371	1.831					no_annotation
TPM	-	-	STRG.10270	Novel_gene	0.21197	0.0977037	0.173968	0.172125	0.157852	0.128316	0.023362					no_annotation
TPM	-	-	STRG.10271	Known	16.4641	0.220352	0	0.258699	0.0530563	0.0554073	0		ankyrin repeat-containing protein	GO:0001508;GO:0002027;GO:0003008;GO:0003012;GO:0003013;GO:0003015;GO:0003205;GO:0003230;GO:0003279;GO:0003283;GO:0003674;GO:0005488;GO:0005515;GO:0005575;GO:0005622;GO:0005623;GO:0005737;GO:0005829;GO:0005886;GO:0005911;GO:0006810;GO:0006811;GO:0006812;GO:0006816;GO:0006873;GO:0006874;GO:0006875;GO:0006888;GO:0006928;GO:0006936;GO:0006937;GO:0006941;GO:0006942;GO:0007009;GO:0007154;GO:0007165;GO:…	ko:K15502	eggNOG_only
TPM	-	-	STRG.10272	Known	0.572824	0.462769	2.66586	2.26333	1.57581	1.14165	0.88499					no_annotation
TPM	-	-	STRG.10273	Novel_gene	0	0	0.553766	0.0446583	0.0149013	0	0					no_annotation
TPM	-	-	STRG.10274	Novel_gene	0.236842	0.24206	0.217168	0.456445	0.199618	0.543397	0.19893					no_annotation
TPM	-	-	STRG.10275	Novel_gene	0.0147497	0.0124767	0	0.954015	0	0.022694	0.00569433		Belongs to the TRAFAC class dynamin-like GTPase superfamily. Dynamin Fzo YdjA family	GO:0000266;GO:0003674;GO:0003824;GO:0003924;GO:0005488;GO:0005515;GO:0005575;GO:0005622;GO:0005623;GO:0005737;GO:0006996;GO:0007005;GO:0008017;GO:0008092;GO:0008150;GO:0009987;GO:0015631;GO:0016043;GO:0016462;GO:0016787;GO:0016817;GO:0016818;GO:0017111;GO:0044424;GO:0044464;GO:0048285;GO:0071840	ko:K14754;ko:K17065;ko04139;ko04214;ko04217;ko04621;ko04668;ko05162;ko05164;ko05165;map04139;map04214;map04217;map04621;map04668;map05162;map05164;map05165	eggNOG_only
TPM	-	-	STRG.10276	Novel_gene	0	0.0520353	0.0498467	0.816621	0.048476	0.309159	0.47984					no_annotation
TPM	-	-	STRG.10277	Novel_gene	1.42361	2.63145	1.6219	1.53567	2.97243	1.1871	0.42038					no_annotation
TPM	-	-	STRG.10278	Novel_gene	0	0	0.832502	0	0	0	0					no_annotation
TPM	-	-	STRG.10279	Novel_gene	0.501834	0.0557823	0.0608107	0	0	0	0	sp|Q8W486|OFUT1_ARATH	O-fucosyltransferase 1	GO:0005575;GO:0005622;GO:0005623;GO:0005737;GO:0005768;GO:0005794;GO:0005802;GO:0012505;GO:0031410;GO:0031982;GO:0031984;GO:0043226;GO:0043227;GO:0043229;GO:0043231;GO:0044422;GO:0044424;GO:0044431;GO:0044444;GO:0044446;GO:0044464;GO:0097708;GO:0098791
TPM	-	-	STRG.1028	Novel_gene	0	0.0247557	0.176872	0	0	0.0192663	0					no_annotation
TPM	-	-	STRG.10280	Known	14.7807	11.9455	12.4393	12.2479	11.5851	16.0479	11.794	sp|Q9NVG8|TBC13_HUMAN	TBC1 domain family member 13	GO:0003674;GO:0005096;GO:0005488;GO:0005515;GO:0005575;GO:0005622;GO:0005623;GO:0005737;GO:0005829;GO:0006810;GO:0006886;GO:0008047;GO:0008104;GO:0008150;GO:0012505;GO:0015031;GO:0015833;GO:0016020;GO:0017016;GO:0017137;GO:0019899;GO:0030234;GO:0030695;GO:0031267;GO:0031338;GO:0032879;GO:0033036;GO:0033043;GO:0034613;GO:0042886;GO:0043085;GO:0043087;GO:0043547;GO:0044093;GO:0044424;GO:0044444;GO:…		multiple_isoforms_consistent
TPM	-	-	STRG.10281	Novel_gene	0	0	0	2.37697	0	0	0					no_annotation
TPM	-	-	STRG.10282	Known	4.44196	6.20004	6.56804	6.80152	3.96424	7.40453	7.33382		UBX domain-containing protein			eggNOG_only
TPM	-	-	STRG.10283	Novel_gene	2.13242	3.47844	3.9244	4.09254	1.84211	4.5361	5.89737	sp|P04323|POL3_DROME	Retrovirus-related Pol polyprotein from transposon 17.6			multiple_isoforms_mixed_annotation
TPM	-	-	STRG.10284	Novel_gene	0	0	0.126761	0.180846	0.166911	0	0		Zein-binding			eggNOG_only
TPM	-	-	STRG.10285	Novel_gene	1.36506	0.00285767	0.00791667	0.006514	0.618817	0.993091	0.490281	sp|P20825|POL2_DROME	Retrovirus-related Pol polyprotein from transposon 297			multiple_isoforms_mixed_annotation
TPM	-	-	STRG.10286	Novel_gene	0.294334	0.0187433	0.0199543	0.022494	0.0664923	0.061031	0.0706967					no_annotation
TPM	-	-	STRG.10287	Novel_gene	0.60032	0.178799	0	0.0137237	0	0	0.00940633					no_annotation
TPM	-	-	STRG.10288	Novel_gene	0.205771	0.029571	0.273034	0.151593	0.174655	0.090209	0.601655					no_annotation
TPM	-	-	STRG.10289	Novel_gene	0.195435	0.179356	0.086673	0.0337293	0	0.631193	0.069571		transposition, RNA-mediated			eggNOG_only
TPM	-	-	STRG.1029	Novel_gene	0.0807827	0.0979427	0.113817	0.093783	0.0587307	0.270774	0.0450597		Reverse transcriptase (RNA-dependent DNA polymerase)			eggNOG_only
TPM	-	-	STRG.10290	Novel_gene	0.185781	0.180289	0.305583	0.211271	0.118183	0.25609	0.153781					no_annotation
TPM	-	-	STRG.10291	Novel_gene	0	0.0487243	0	0.224697	0.160099	0.103009	0.0462457					no_annotation
TPM	-	-	STRG.10292	Novel_gene	4.78572	0.0725947	0	0.0858303	0.01809	0	0					no_annotation
TPM	-	-	STRG.10293	Novel_gene	0.674851	0.706421	0.165793	0.819217	0.126647	0.205722	0.458853					no_annotation
TPM	-	-	STRG.10294	Novel_gene	0.25903	0.713821	0.759696	0.814724	0.560228	1.84338	0.3024					no_annotation
TPM	-	-	STRG.10295	Novel_gene	0.268581	0.49157	0.228792	0.408267	0.06356	0.475444	0.122547					no_annotation
TPM	-	-	STRG.10296	Known	6.47363	4.94966	4.76894	6.39489	7.63584	12.0937	7.712	sp|Q8W4N3|UBP2_ARATH	Ubiquitin carboxyl-terminal hydrolase 2	GO:0000502;GO:0005575;GO:0005622;GO:0005623;GO:0005737;GO:0006508;GO:0006511;GO:0006807;GO:0008150;GO:0008152;GO:0009056;GO:0009057;GO:0009507;GO:0009536;GO:0009987;GO:0019538;GO:0019941;GO:0030163;GO:0032991;GO:0043170;GO:0043226;GO:0043227;GO:0043229;GO:0043231;GO:0043632;GO:0044237;GO:0044238;GO:0044248;GO:0044257;GO:0044260;GO:0044265;GO:0044267;GO:0044424;GO:0044444;GO:0044464;GO:0051603;GO:…	ko:K11844	multiple_isoforms_consistent
TPM	-	-	STRG.10297	Known	43.2705	4.11248	89.2024	2.3728	15.5856	12.5465	14.9456	sp|F6H9N6|C7A15_VITVI	Beta-amyrin 28-monooxygenase	GO:0003674;GO:0003824;GO:0004497;GO:0006629;GO:0006694;GO:0006720;GO:0006721;GO:0006722;GO:0007275;GO:0008150;GO:0008152;GO:0008202;GO:0008610;GO:0009058;GO:0009987;GO:0010268;GO:0010817;GO:0016125;GO:0016128;GO:0016129;GO:0016131;GO:0016132;GO:0016134;GO:0016135;GO:0016137;GO:0016138;GO:0016491;GO:0016705;GO:0016709;GO:0032501;GO:0032502;GO:0042445;GO:0042446;GO:0042592;GO:0044237;GO:0044238;GO:…	ko:K20667
TPM	-	-	STRG.10298	Novel_gene	0	0	0	2.07401	0	0	0					no_annotation
TPM	-	-	STRG.10299	Known	0.93041	1.84874	2.15202	1.848	0.919669	2.04222	1.02847	sp|Q7ZUV0|AN13C_DANRE	Ankyrin repeat domain-containing protein 13C	GO:0005575;GO:0005622;GO:0005623;GO:0005737;GO:0043226;GO:0043227;GO:0043229;GO:0043231;GO:0044424;GO:0044464	ko:K21437	multiple_isoforms_mixed_annotation
TPM	-	-	STRG.103	Known	1.53476	0.350243	0.0988273	3.76674	1.44455	0.952255	0.155841	sp|Q9LHN9|IQM2_ARATH	IQ domain-containing protein IQM2			multiple_isoforms_consistent
TPM	-	-	STRG.1030	Novel_gene	0.985878	0.461318	0.233354	0.428498	0.379647	0.460075	0.185356		Serine threonine-protein kinase	GO:0003674;GO:0003824;GO:0004672;GO:0005575;GO:0005622;GO:0005623;GO:0005737;GO:0006464;GO:0006468;GO:0006793;GO:0006796;GO:0006807;GO:0007154;GO:0007165;GO:0008150;GO:0008152;GO:0009987;GO:0016301;GO:0016310;GO:0016740;GO:0016772;GO:0016773;GO:0019538;GO:0023052;GO:0035556;GO:0036211;GO:0043170;GO:0043412;GO:0044237;GO:0044238;GO:0044260;GO:0044267;GO:0044424;GO:0044464;GO:0050789;GO:0050794;GO:…	ko:K17535	eggNOG_only
TPM	-	-	STRG.10300	Novel_gene	0	0.142441	0.0424967	3.56042	0.144852	0.112006	0.0625823					no_annotation
TPM	-	-	STRG.10301	Novel_gene	0.0484527	0	0	2.06327	0	0.020226	0.322036		meprin and TRAF homology	GO:0001101;GO:0003674;GO:0003824;GO:0004843;GO:0005575;GO:0005622;GO:0005623;GO:0005634;GO:0005737;GO:0005829;GO:0005911;GO:0006508;GO:0006807;GO:0007154;GO:0007165;GO:0008150;GO:0008152;GO:0008233;GO:0008234;GO:0009506;GO:0009719;GO:0009725;GO:0009753;GO:0009755;GO:0009867;GO:0009987;GO:0010033;GO:0016787;GO:0019538;GO:0019783;GO:0023052;GO:0030054;GO:0032870;GO:0036459;GO:0042221;GO:0043170;GO:…		eggNOG_only
TPM	-	-	STRG.10302	Novel_gene	0.0322567	0.025292	0	0.042826	0.184208	1.74197	0.0707397	sp|P92516|M750_ARATH	Uncharacterized mitochondrial protein AtMg00750
TPM	-	-	STRG.10303	Novel_gene	0.154761	0.096552	0.0205457	0.292934	0.310397	1.90117	0.652462					no_annotation
TPM	-	-	STRG.10304	Known	919.691	148.524	120.42	56.6824	221.387	1.49677	0.561694	sp|A0A2Z5QL08|CHS_RHODA	Chalcone synthase	GO:0003674;GO:0003824;GO:0008150;GO:0008152;GO:0009058;GO:0009812;GO:0009813;GO:0016210;GO:0016740;GO:0016746;GO:0016747;GO:0071704;GO:1901576	ko:K00660;ko00941;ko01100;ko01110;ko04712;map00941;map01100;map01110;map04712
TPM	-	-	STRG.10305	Novel_gene	0	0.29915	0.108377	0.332993	0.195271	0.131091	0					no_annotation
TPM	-	-	STRG.10306	Novel_gene	0.73206	0.040452	0.038713	0.0277227	0.0576993	0.005192	0					no_annotation
TPM	-	-	STRG.10307	Known	1.17389	0.652103	0	0.674236	0	0	0	sp|Q6GKX7|GASAC_ARATH	Gibberellin-regulated protein 12			multiple_isoforms_consistent
TPM	-	-	STRG.10308	Novel_gene	4.99551	1.38299	0.0430067	0.0509187	0.00263267	0	1.41697		SWI SNF-related matrix-associated actin-dependent regulator of chromatin subfamily A member 3-like	GO:0000724;GO:0000725;GO:0006139;GO:0006259;GO:0006281;GO:0006302;GO:0006310;GO:0006725;GO:0006807;GO:0006950;GO:0006974;GO:0008150;GO:0008152;GO:0009292;GO:0009294;GO:0009987;GO:0033554;GO:0034641;GO:0043170;GO:0044237;GO:0044238;GO:0044260;GO:0044764;GO:0045003;GO:0046483;GO:0050896;GO:0051704;GO:0051716;GO:0071704;GO:0090304;GO:1901360	ko:K15505	eggNOG_only
TPM	-	-	STRG.10309	Known	18.8756	26.7014	21.7495	14.0818	23.6519	25.326	15.572	sp|Q6MAS9|GLGA_PARUW	Glycogen synthase		ko:K00703;ko00500;ko01100;ko01110;ko02026;map00500;map01100;map01110;map02026
TPM	-	-	STRG.1031	Novel_gene	0.239658	0.301453	0.178564	0.139246	0.177558	0.235949	0.0782563					no_annotation
TPM	-	-	STRG.10310	Known	9.2042	8.84906	5.82776	10.1309	5.98248	4.20767	6.62548	sp|A0A1P8AS03|ECT4_ARATH	YTH domain-containing protein ECT4		ko:K20102
TPM	-	-	STRG.10311	Novel_gene	0.610089	0.0179367	0	0	0.0108917	0	0					no_annotation
TPM	-	-	STRG.10312	Novel_gene	0.407393	0.216253	0.0591367	0	0.0539257	0	0					no_annotation
TPM	-	-	STRG.10313	Novel_gene	0.152664	0.209771	0.378762	0.108121	0.30928	0.280903	0.158567					no_annotation
TPM	-	-	STRG.10314	Novel_gene	0	0	0	0.439756	0	0	0		Belongs to the helicase family		ko:K15255	eggNOG_only
TPM	-	-	STRG.10315	Novel_gene	0.467167	0.008794	0	0.217555	0.030264	0	0.00545333		Belongs to the helicase family		ko:K15255	eggNOG_only
TPM	-	-	STRG.10316	Known	4.05823	2.77416	1.32214	1.38569	2.99896	0.573708	0.369059					no_annotation
TPM	-	-	STRG.10317	Known	25.5644	24.3766	22.0234	24.7776	26.3849	25.1062	18.0052	sp|Q9ZQ31|STY13_ARATH	Serine/threonine-protein kinase STY13	GO:0003674;GO:0003824;GO:0004672;GO:0005575;GO:0005622;GO:0005623;GO:0005737;GO:0006464;GO:0006468;GO:0006793;GO:0006796;GO:0006807;GO:0007154;GO:0007165;GO:0008150;GO:0008152;GO:0009987;GO:0016301;GO:0016310;GO:0016740;GO:0016772;GO:0016773;GO:0019538;GO:0023052;GO:0035556;GO:0036211;GO:0043170;GO:0043412;GO:0044237;GO:0044238;GO:0044260;GO:0044267;GO:0044424;GO:0044464;GO:0050789;GO:0050794;GO:…
TPM	-	-	STRG.10318	Novel_gene	0.83998	0	0	0	0	0	0					no_annotation
TPM	-	-	STRG.10319	Novel_gene	0.0145387	0	0	0	0	0.00123	0					no_annotation
TPM	-	-	STRG.1032	Novel_gene	0.245386	0.141243	0.0826103	0.0834183	0.0419017	0.0700627	0.0323883					no_annotation
TPM	-	-	STRG.10320	Novel_gene	0	0	0	0	0	0	0					no_annotation
TPM	-	-	STRG.10321	Novel_gene	5.05016	0	0	0	1.74144	1.41388	0.10357					no_annotation
TPM	-	-	STRG.10322	Novel_gene	0.870762	0.0397783	0	0	0.384916	0.418596	0					no_annotation
TPM	-	-	STRG.10323	Novel_gene	0.675066	0	0	0	0.640662	0.782801	0.144451					no_annotation
TPM	-	-	STRG.10324	Novel_gene	2.25562	0	0	0	0.80706	0.800218	0.00901767					no_annotation
TPM	-	-	STRG.10325	Known	0.172446	0.142253	0.352552	0.0231493	0.020275	0.0888763	0.00432733	sp|Q5ZLN0|LRC40_CHICK	Leucine-rich repeat-containing protein 40
TPM	-	-	STRG.10326	Novel_gene	0.509301	0.654689	0.862982	0.694733	0.592043	1.42205	0.820245		2S seed storage protein 5-like	GO:0000724;GO:0000725;GO:0006139;GO:0006259;GO:0006281;GO:0006302;GO:0006310;GO:0006725;GO:0006807;GO:0006950;GO:0006974;GO:0008150;GO:0008152;GO:0009292;GO:0009294;GO:0009987;GO:0033554;GO:0034641;GO:0043170;GO:0044237;GO:0044238;GO:0044260;GO:0044764;GO:0045003;GO:0046483;GO:0050896;GO:0051704;GO:0051716;GO:0071704;GO:0090304;GO:1901360	ko:K15505	eggNOG_only
TPM	-	-	STRG.10327	Known	21.8689	20.4591	18.0804	18.0161	16.3026	10.8243	12.6252	sp|Q8S904|MFDX2_ARATH	Adrenodoxin-like protein 2, mitochondrial	GO:0000003;GO:0003006;GO:0005575;GO:0005622;GO:0005623;GO:0005737;GO:0005739;GO:0006091;GO:0008150;GO:0008152;GO:0009856;GO:0009987;GO:0022414;GO:0022900;GO:0032501;GO:0032502;GO:0043226;GO:0043227;GO:0043229;GO:0043231;GO:0044237;GO:0044424;GO:0044444;GO:0044464;GO:0044706;GO:0048856;GO:0048868;GO:0051704;GO:0055114	ko:K22071
TPM	-	-	STRG.10328	Novel_gene	0.338328	0.0305703	0	0	0	0	0					no_annotation
TPM	-	-	STRG.10329	Known	35.9981	12.7589	0.731169	5.56537	2.56154	0.180324	0	sp|Q42374|SY111_ARATH	Syntaxin-related protein KNOLLE	GO:0000149;GO:0003674;GO:0005488;GO:0005515;GO:0005575;GO:0005622;GO:0005623;GO:0005737;GO:0005886;GO:0005911;GO:0006810;GO:0006887;GO:0006906;GO:0006996;GO:0008150;GO:0009504;GO:0009506;GO:0009524;GO:0009987;GO:0012505;GO:0016020;GO:0016021;GO:0016043;GO:0016050;GO:0016192;GO:0022406;GO:0030054;GO:0031201;GO:0031224;GO:0032940;GO:0032991;GO:0044424;GO:0044425;GO:0044444;GO:0044464;GO:0046903;GO:…	ko:K08486;ko04130;ko04721;map04130;map04721
TPM	-	-	STRG.1033	Novel_gene	0.19938	0.323644	0.23918	0.119048	0.147188	0.30482	0.0738563		2S seed storage protein 5-like			eggNOG_only
TPM	-	-	STRG.10330	Known	6.32319	7.1094	39.0705	16.0882	15.5125	11.4189	15.8585	sp|Q9SHI1|IF2C_ARATH	Translation initiation factor IF-2, chloroplastic	GO:0005575;GO:0005622;GO:0005623;GO:0005737;GO:0009507;GO:0009526;GO:0009532;GO:0009536;GO:0009570;GO:0009941;GO:0031967;GO:0031975;GO:0043226;GO:0043227;GO:0043229;GO:0043231;GO:0044422;GO:0044424;GO:0044434;GO:0044435;GO:0044444;GO:0044446;GO:0044464	ko:K02519
TPM	-	-	STRG.10331	Known	34.23	25.1965	12.9185	35.1253	61.0675	43.4301	27.9286	sp|Q9SPM5|APY2_ARATH	Apyrase 2	GO:0005575;GO:0005622;GO:0005623;GO:0005634;GO:0043226;GO:0043227;GO:0043229;GO:0043231;GO:0044424;GO:0044464	ko:K14641;ko00230;ko00240;map00230;map00240	multiple_isoforms_consistent
TPM	-	-	STRG.10332	Known	0.823341	1.03843	1.2368	0.935486	0.481161	1.72691	0.400301	sp|Q9LFQ4|PP383_ARATH	Pentatricopeptide repeat-containing protein At5g15010, mitochondrial	GO:0003674;GO:0003676;GO:0003723;GO:0003824;GO:0004518;GO:0004519;GO:0005488;GO:0005575;GO:0005622;GO:0005623;GO:0006139;GO:0006725;GO:0006807;GO:0008150;GO:0008152;GO:0009451;GO:0009987;GO:0016070;GO:0016787;GO:0016788;GO:0034641;GO:0043170;GO:0043226;GO:0043227;GO:0043229;GO:0043231;GO:0043412;GO:0044237;GO:0044238;GO:0044424;GO:0044464;GO:0046483;GO:0071704;GO:0090304;GO:0090305;GO:0097159;GO:…		multiple_isoforms_consistent
TPM	-	-	STRG.10333	Known	2.2175	4.26514	6.475	35.9342	2.34776	6.64648	3.40233	sp|Q84TD6|NAC47_ARATH	NAC transcription factor 47	GO:0000003;GO:0003006;GO:0003674;GO:0003700;GO:0005575;GO:0005622;GO:0005623;GO:0005634;GO:0006355;GO:0007275;GO:0007568;GO:0008150;GO:0009790;GO:0009791;GO:0009793;GO:0009825;GO:0009835;GO:0009889;GO:0009908;GO:0009987;GO:0010150;GO:0010154;GO:0010468;GO:0010556;GO:0016049;GO:0019219;GO:0019222;GO:0021700;GO:0022414;GO:0031323;GO:0031326;GO:0032501;GO:0032502;GO:0040007;GO:0043226;GO:0043227;GO:…
TPM	-	-	STRG.10334	Novel_gene	0.819116	1.17837	0.731271	1.04543	1.01679	3.05514	0.473676		2S seed storage protein 5-like			eggNOG_only
TPM	-	-	STRG.10335	Known	23.1933	33.6248	13.0684	16.297	20.3365	41.0627	41.1725	sp|Q945P1|EULS3_ARATH	Ricin B-like lectin EULS3	GO:0003674;GO:0005488;GO:0005575;GO:0005622;GO:0005623;GO:0005634;GO:0005737;GO:0006950;GO:0006952;GO:0008150;GO:0009605;GO:0009607;GO:0009617;GO:0009987;GO:0010118;GO:0030246;GO:0042742;GO:0043207;GO:0043226;GO:0043227;GO:0043229;GO:0043231;GO:0044424;GO:0044464;GO:0050896;GO:0051704;GO:0051707;GO:0090332;GO:0098542		multiple_isoforms_consistent
TPM	-	-	STRG.10336	Novel_gene	0.336557	0.093888	0.061788	0.116027	0.156784	0.400837	0.060859		2S seed storage protein 5-like			eggNOG_only
TPM	-	-	STRG.10337	Novel_gene	0.171746	0.304703	0.706749	0.350217	0.358092	0.467921	0.345512					no_annotation
TPM	-	-	STRG.10338	Known	4.78837	9.15738	4.59452	4.508	0.388663	0.177355	0.834934	sp|Q9FK44|NAC87_ARATH	NAC domain-containing protein 87	GO:0003674;GO:0003700;GO:0006355;GO:0008150;GO:0009889;GO:0010468;GO:0010556;GO:0019219;GO:0019222;GO:0031323;GO:0031326;GO:0050789;GO:0050794;GO:0051171;GO:0051252;GO:0060255;GO:0065007;GO:0080090;GO:0140110;GO:1903506;GO:2000112;GO:2001141		multiple_isoforms_consistent
TPM	-	-	STRG.10339	Known	52.3939	161.268	80.3166	74.6761	67.1659	59.1108	204.122	sp|O64654|TRL11_ARATH	Thioredoxin-like 1-1, chloroplastic	GO:0003674;GO:0003824;GO:0005575;GO:0005622;GO:0005623;GO:0005737;GO:0008150;GO:0008152;GO:0009507;GO:0009526;GO:0009532;GO:0009536;GO:0009570;GO:0009941;GO:0016020;GO:0016491;GO:0016667;GO:0016671;GO:0031090;GO:0031967;GO:0031969;GO:0031975;GO:0042170;GO:0043226;GO:0043227;GO:0043229;GO:0043231;GO:0044422;GO:0044424;GO:0044434;GO:0044435;GO:0044444;GO:0044446;GO:0044464;GO:0055114		multiple_isoforms_mixed_annotation
TPM	-	-	STRG.1034	Novel_gene	0	0	0	0	0	0.0525477	0.425217					no_annotation
TPM	-	-	STRG.10340	Known	13.5583	14.6012	13	16.0642	14.2135	12.9978	8.76062					no_annotation
TPM	-	-	STRG.10341	Novel_gene	0.456484	0.400807	0.703541	0.51376	0.349207	0.311547	0.307772					no_annotation
TPM	-	-	STRG.10342	Known	5.42412	3.67437	5.5199	0.947748	0.455259	0.18851	0.206661	sp|Q9SQQ9|PHL9_ARATH	Myb-related protein 2	GO:0003674;GO:0003700;GO:0005575;GO:0005622;GO:0005623;GO:0005634;GO:0006355;GO:0008150;GO:0009888;GO:0009889;GO:0009891;GO:0009893;GO:0010087;GO:0010088;GO:0010089;GO:0010468;GO:0010556;GO:0010557;GO:0010604;GO:0010628;GO:0019219;GO:0019222;GO:0031323;GO:0031325;GO:0031326;GO:0031328;GO:0032502;GO:0043226;GO:0043227;GO:0043229;GO:0043231;GO:0044424;GO:0044464;GO:0045893;GO:0045935;GO:0048518;GO:…		multiple_isoforms_consistent
TPM	-	-	STRG.10343	Known	30.9928	29.3966	17.9615	38.2681	22.9098	24.0017	27.2816	sp|Q9LMP7|GOS11_ARATH	Golgi SNAP receptor complex member 1-1	GO:0000139;GO:0003674;GO:0005484;GO:0005488;GO:0005515;GO:0005575;GO:0005622;GO:0005623;GO:0005737;GO:0005794;GO:0005795;GO:0005797;GO:0005801;GO:0006810;GO:0006888;GO:0006906;GO:0006996;GO:0008150;GO:0009987;GO:0012505;GO:0016020;GO:0016043;GO:0016050;GO:0016192;GO:0031090;GO:0031201;GO:0031984;GO:0031985;GO:0032879;GO:0032991;GO:0043226;GO:0043227;GO:0043229;GO:0043231;GO:0044422;GO:0044424;GO:…	ko:K08495;ko04130;map04130	multiple_isoforms_consistent
TPM	-	-	STRG.10344	Known	1.37933	5.34941	10.3243	4.4646	1.31899	2.24684	0.446585	sp|P28829|BYR2_SCHPO	Protein kinase byr2			multiple_isoforms_consistent
TPM	-	-	STRG.10345	Known	17.5214	41.8055	5.43926	38.2057	3.25332	2.63009	24.0515	sp|Q6NKW9|E138_ARATH	Glucan endo-1,3-beta-glucosidase 8	GO:0001871;GO:0003674;GO:0003824;GO:0004553;GO:0005488;GO:0005575;GO:0005576;GO:0005623;GO:0005886;GO:0005911;GO:0008150;GO:0009506;GO:0009664;GO:0009987;GO:0016020;GO:0016043;GO:0016787;GO:0016798;GO:0030054;GO:0030246;GO:0030247;GO:0031224;GO:0031225;GO:0031226;GO:0044425;GO:0044459;GO:0044464;GO:0045229;GO:0046658;GO:0048046;GO:0055044;GO:0071554;GO:0071555;GO:0071669;GO:0071840;GO:0071944		multiple_isoforms_consistent
TPM	-	-	STRG.10346	Known	19.0652	17.9172	11.5151	10.7507	13.9004	14.1178	6.99196	sp|F4HRS2|SWTIE_ARATH	Protein SWEETIE			multiple_isoforms_consistent
TPM	-	-	STRG.10347	Known	4.70757	19.1993	59.857	11.5406	9.75118	12.4689	5.61752		HNH endonuclease			eggNOG_only
TPM	-	-	STRG.10348	Known	1.61361	1.87047	2.46573	1.62006	1.4313	3.15183	1.30313	sp|Q9SVP7|PP307_ARATH	Pentatricopeptide repeat-containing protein At4g13650	GO:0003674;GO:0003676;GO:0003723;GO:0003824;GO:0004518;GO:0004519;GO:0005488;GO:0005575;GO:0005622;GO:0005623;GO:0006139;GO:0006725;GO:0006807;GO:0008150;GO:0008152;GO:0009451;GO:0009987;GO:0016070;GO:0016787;GO:0016788;GO:0034641;GO:0043170;GO:0043226;GO:0043227;GO:0043229;GO:0043231;GO:0043412;GO:0044237;GO:0044238;GO:0044424;GO:0044464;GO:0046483;GO:0071704;GO:0090304;GO:0090305;GO:0097159;GO:…		multiple_isoforms_consistent
TPM	-	-	STRG.10349	Known	17.4062	21.5702	12.4737	17.9537	21.5787	33.2931	20.1288	sp|P50158|TBP1_MAIZE	TATA-box-binding protein 1	GO:0005575;GO:0005622;GO:0005623;GO:0005634;GO:0043226;GO:0043227;GO:0043229;GO:0043231;GO:0044424;GO:0044464	ko:K03120;ko03022;ko05016;ko05165;ko05166;ko05168;ko05169;ko05203;map03022;map05016;map05165;map05166;map05168;map05169;map05203	multiple_isoforms_consistent
TPM	-	-	STRG.1035	Novel_gene	0.003707	0	0.358957	0	0.054508	0	0					no_annotation
TPM	-	-	STRG.10350	Novel_gene	0	0	0	0	0	0	0					no_annotation
TPM	-	-	STRG.10351	Known	0.323289	0	0	0	0	0	0	sp|Q5XVI1|SINE1_ARATH	Protein SINE1	GO:0002376;GO:0003674;GO:0003779;GO:0005488;GO:0005515;GO:0005575;GO:0005622;GO:0005623;GO:0005634;GO:0005635;GO:0006950;GO:0006952;GO:0006955;GO:0008092;GO:0008150;GO:0009605;GO:0009607;GO:0009620;GO:0012505;GO:0031967;GO:0031975;GO:0043207;GO:0043226;GO:0043227;GO:0043229;GO:0043231;GO:0044422;GO:0044424;GO:0044428;GO:0044446;GO:0044464;GO:0045087;GO:0050832;GO:0050896;GO:0051704;GO:0051707;GO:…
TPM	-	-	STRG.10352	Known	25.4628	27.5548	9.83874	14.6751	19.2553	21.7058	10.655	sp|Q9FK51|AGLUP_ARATH	ADP-glucose phosphorylase	GO:0000166;GO:0003674;GO:0003824;GO:0005488;GO:0005975;GO:0008150;GO:0008152;GO:0008270;GO:0010646;GO:0010647;GO:0016740;GO:0016772;GO:0016779;GO:0017076;GO:0030554;GO:0032101;GO:0032103;GO:0032104;GO:0032106;GO:0032107;GO:0032109;GO:0032553;GO:0032555;GO:0032559;GO:0036094;GO:0043167;GO:0043168;GO:0043169;GO:0043531;GO:0044238;GO:0046872;GO:0046914;GO:0047345;GO:0048518;GO:0048522;GO:0048583;GO:…	ko:K00965;ko00052;ko00520;ko01100;ko04917;map00052;map00520;map01100;map04917
TPM	-	-	STRG.10353	Novel_gene	0.226874	0.230407	2.30051	0.448085	0.311593	0.3911	0.183639					no_annotation
TPM	-	-	STRG.10354	Known	11.3401	10.1988	33.66	8.4408	11.399	16.8648	10.6779	sp|Q8L844|PP413_ARATH	Pentatricopeptide repeat-containing protein At5g42310, chloroplastic	GO:0003674;GO:0003676;GO:0003723;GO:0003727;GO:0003729;GO:0003824;GO:0004518;GO:0004519;GO:0005488;GO:0005575;GO:0005622;GO:0005623;GO:0005737;GO:0006139;GO:0006396;GO:0006397;GO:0006417;GO:0006725;GO:0006807;GO:0006996;GO:0008150;GO:0008152;GO:0009295;GO:0009451;GO:0009507;GO:0009532;GO:0009536;GO:0009570;GO:0009579;GO:0009657;GO:0009658;GO:0009889;GO:0009891;GO:0009893;GO:0009987;GO:0010239;GO:…		multiple_isoforms_consistent
TPM	-	-	STRG.10355	Novel_gene	7.8295	4.59859	6.74008	7.59567	7.02736	7.25832	7.36811		Zn_pept	GO:0003674;GO:0003824;GO:0004180;GO:0004181;GO:0005575;GO:0005576;GO:0005615;GO:0006508;GO:0006807;GO:0008150;GO:0008152;GO:0008233;GO:0008235;GO:0008237;GO:0008238;GO:0016787;GO:0019538;GO:0043170;GO:0044238;GO:0044421;GO:0070011;GO:0071704;GO:0140096;GO:1901564		eggNOG_only
TPM	-	-	STRG.10356	Novel_gene	0.0141337	0.162277	1.00575	0.776543	0.733674	2.3102	0.588158		Belongs to the disease resistance NB-LRR family		ko:K13459;ko04626;map04626	eggNOG_only
TPM	-	-	STRG.10357	Known	61.0974	62.8931	44.7949	85.0991	83.3834	97.5422	92.8097	sp|Q852L0|HD16N_ORYSJ	Casein kinase 1-like protein HD16	GO:0003674;GO:0003824;GO:0004672;GO:0005575;GO:0005622;GO:0005623;GO:0005634;GO:0006464;GO:0006468;GO:0006793;GO:0006796;GO:0006807;GO:0007623;GO:0008150;GO:0008152;GO:0009893;GO:0009894;GO:0009896;GO:0009987;GO:0010468;GO:0010604;GO:0016301;GO:0016310;GO:0016740;GO:0016772;GO:0016773;GO:0019222;GO:0019538;GO:0030162;GO:0031323;GO:0031325;GO:0031329;GO:0031331;GO:0032268;GO:0032270;GO:0032434;GO:…
TPM	-	-	STRG.10358	Known	23.5718	26.1395	22.6508	21.2429	32.7328	26.0507	20.4931	sp|Q8RWS0|EEN_ARATH	Protein EIN6 ENHANCER		ko:K11667
TPM	-	-	STRG.10359	Known	126.088	98.6912	10.3615	9.31416	6.49118	0.551938	0.004686	sp|Q43314|DHE1_ARATH	Glutamate dehydrogenase 1	GO:0000166;GO:0003674;GO:0003824;GO:0004353;GO:0005488;GO:0005507;GO:0005524;GO:0005575;GO:0005622;GO:0005623;GO:0005737;GO:0005739;GO:0006807;GO:0006950;GO:0006970;GO:0006995;GO:0007154;GO:0008144;GO:0008150;GO:0008152;GO:0008270;GO:0009267;GO:0009314;GO:0009416;GO:0009605;GO:0009628;GO:0009642;GO:0009646;GO:0009651;GO:0009987;GO:0009991;GO:0010035;GO:0010038;GO:0016491;GO:0016638;GO:0016639;GO:…	ko:K00261;ko00220;ko00250;ko00471;ko00910;ko01100;ko01200;ko04217;ko04964;map00220;map00250;map00471;map00910;map01100;map01200;map04217;map04964	multiple_isoforms_consistent
TPM	-	-	STRG.1036	Novel_gene	0.088357	0.0788303	0.104146	0.07891	0.091723	0.508185	0.103805					no_annotation
TPM	-	-	STRG.10360	Novel_gene	2.239	0.927758	0.786479	0.618838	1.64008	0.894853	0.299467					no_annotation
TPM	-	-	STRG.10361	Known	1.06642	0.616589	1.39105	2.29674	0.968164	0.982396	0.830461					no_annotation
TPM	-	-	STRG.10362	Known	20.8152	29.7907	49.4598	13.378	22.5079	26.5118	17.1703	sp|C4L424|DNAJ_EXISA	Chaperone protein DnaJ
TPM	-	-	STRG.10363	Known	2.28647	1.59532	11.734	29.8675	7.61637	8.43964	5.34361	sp|Q9SRW7|APK3_ARATH	Adenylyl-sulfate kinase 3		ko:K00860;ko00230;ko00920;ko01100;ko01120;map00230;map00920;map01100;map01120	multiple_isoforms_consistent
TPM	-	-	STRG.10364	Novel_gene	6.41166	8.19501	6.16517	8.5771	32.2141	16.5506	15.9029					no_annotation
TPM	-	-	STRG.10365	Novel_gene	64.5441	69.7341	35.9839	43.9364	61.8772	94.1371	53.826	sp|Q8LDU1|HOZ_ARATH	Non-canonical heme oxygenase HOZ, chloroplastic			multiple_isoforms_consistent
TPM	-	-	STRG.10366	Novel_gene	1.02146	0.869295	0.278381	0.23929	0.745137	0.523797	0.213223					no_annotation
TPM	-	-	STRG.10367	Known	7.41727	16.1715	23.0502	11.0355	13.5174	20.5705	13.1057		Protein of unknown function (DUF1639)			eggNOG_only
TPM	-	-	STRG.10368	Known	0.278569	0	0	0.065533	0	0	0.011468	sp|A0A1X9PY88|ERN1_LOTJA	Ethylene-responsive transcription factor ERN1	GO:0000302;GO:0003674;GO:0003676;GO:0003677;GO:0003700;GO:0005488;GO:0005575;GO:0005622;GO:0005623;GO:0005634;GO:0006355;GO:0006950;GO:0006979;GO:0007275;GO:0008150;GO:0009719;GO:0009723;GO:0009725;GO:0009791;GO:0009877;GO:0009889;GO:0009891;GO:0009893;GO:0009987;GO:0010033;GO:0010035;GO:0010038;GO:0010468;GO:0010556;GO:0010557;GO:0010604;GO:0010628;GO:0019219;GO:0019222;GO:0022622;GO:0031323;GO:…	ko:K09286
TPM	-	-	STRG.10369	Known	42.2273	64.5123	118.987	29.4613	64.0781	23.5684	23.6061	sp|O22349|TBA3_ELEIN	Tubulin alpha-3 chain	GO:0005575;GO:0005622;GO:0005623;GO:0005856;GO:0043226;GO:0043228;GO:0043229;GO:0043232;GO:0044424;GO:0044464	ko:K07374;ko04145;ko04210;ko04530;ko04540;ko05130;map04145;map04210;map04530;map04540;map05130
TPM	-	-	STRG.1037	Known	0.137907	0	0	10.7045	0	0	0.0529373					no_annotation
TPM	-	-	STRG.10370	Known	21.116	37.2832	58.3022	24.1642	36.5714	44.5034	29.5982	sp|O49044|SODC2_MESCR	Superoxide dismutase [Cu-Zn] 2	GO:0000302;GO:0000303;GO:0000305;GO:0001101;GO:0003674;GO:0003824;GO:0004784;GO:0005488;GO:0005507;GO:0005575;GO:0005576;GO:0005615;GO:0005622;GO:0005623;GO:0005737;GO:0005773;GO:0005777;GO:0006801;GO:0006950;GO:0006970;GO:0006979;GO:0008150;GO:0008152;GO:0008270;GO:0009314;GO:0009411;GO:0009416;GO:0009628;GO:0009636;GO:0009642;GO:0009644;GO:0009651;GO:0009987;GO:0010035;GO:0010193;GO:0010224;GO:…	ko:K04565;ko04146;ko04213;ko05014;ko05016;ko05020;map04146;map04213;map05014;map05016;map05020
TPM	-	-	STRG.10371	Known	38.112	46.0444	41.7047	51.0754	37.5378	34.0548	33.65	sp|A3RCV9|IF4E3_WHEAT	Eukaryotic translation initiation factor NCBP		ko:K03259;ko01521;ko03013;ko04066;ko04150;ko04151;ko04211;ko04910;map01521;map03013;map04066;map04150;map04151;map04211;map04910
TPM	-	-	STRG.10372	Known	30.301	34.9181	69.784	29.3496	35.8117	29.7207	25.9663	sp|Q93YX4|APRL5_ARATH	5'-adenylylsulfate reductase-like 5	GO:0003674;GO:0003756;GO:0003824;GO:0005575;GO:0005622;GO:0005623;GO:0005737;GO:0005783;GO:0006457;GO:0006950;GO:0008150;GO:0009987;GO:0012505;GO:0016853;GO:0016860;GO:0016864;GO:0033554;GO:0034976;GO:0043226;GO:0043227;GO:0043229;GO:0043231;GO:0044424;GO:0044444;GO:0044464;GO:0050896;GO:0051716;GO:0140096		multiple_isoforms_mixed_annotation
TPM	-	-	STRG.10373	Known	5.37047	25.6433	62.3775	5.33735	8.99839	6.89989	13.3539					no_annotation
TPM	-	-	STRG.10374	Known	0.006963	0	0	0	0.0514747	0	0.0447103		Belongs to the cystatin family. Phytocystatin subfamily	GO:0002020;GO:0003674;GO:0004857;GO:0004866;GO:0004869;GO:0005488;GO:0005515;GO:0005575;GO:0005618;GO:0005623;GO:0006950;GO:0008150;GO:0009266;GO:0009408;GO:0009628;GO:0009892;GO:0009987;GO:0010029;GO:0010030;GO:0010466;GO:0010605;GO:0010951;GO:0019222;GO:0019899;GO:0030162;GO:0030234;GO:0030312;GO:0030414;GO:0031323;GO:0031324;GO:0032268;GO:0032269;GO:0033554;GO:0034605;GO:0043086;GO:0044092;GO:…	ko:K13899;ko:K13902;ko04970;map04970	eggNOG_only
TPM	-	-	STRG.10375	Novel_gene	0	0.0976437	0.44684	0.0528017	0.0527393	0.0350297	0.00850433					no_annotation
TPM	-	-	STRG.10376	Novel_gene	0	1.3287	0.055091	0.187675	0.90353	3.40433	1.04338					no_annotation
TPM	-	-	STRG.10377	Known	0.0691547	0	0	0.071525	0	0	0					no_annotation
TPM	-	-	STRG.10378	Novel_gene	0	0	0.0268403	0.492422	0.000729	0	0					no_annotation
TPM	-	-	STRG.10379	Novel_gene	0.856876	1.0218	1.35291	0.949974	0.725659	1.91301	1.3518					no_annotation
TPM	-	-	STRG.1038	Novel_gene	0	0	0.002028	0.926668	0	0	0		gag-polypeptide of LTR copia-type			eggNOG_only
TPM	-	-	STRG.10380	Known	5.68354	2.70132	3.11821	6.44473	11.096	9.97456	4.76828	sp|Q9FFN2|GLYT3_ARATH	Probable glycosyltransferase At5g03795		ko:K02366;ko00534;ko01100;map00534;map01100	multiple_isoforms_consistent
TPM	-	-	STRG.10381	Known	9.19349	3.68708	3.33785	4.50387	3.84772	6.84816	7.55206	sp|F4J2C8|EDA30_ARATH	Protein EMBRYO SAC DEVELOPMENT ARREST 30	GO:0000003;GO:0000741;GO:0003006;GO:0005575;GO:0005622;GO:0005623;GO:0005737;GO:0005794;GO:0006996;GO:0006997;GO:0007275;GO:0008150;GO:0009507;GO:0009536;GO:0009553;GO:0009559;GO:0009561;GO:0009856;GO:0009987;GO:0010197;GO:0012505;GO:0016043;GO:0022414;GO:0030154;GO:0032501;GO:0032502;GO:0043226;GO:0043227;GO:0043229;GO:0043231;GO:0044424;GO:0044444;GO:0044464;GO:0044706;GO:0048229;GO:0048284;GO:…		multiple_isoforms_consistent
TPM	-	-	STRG.10382	Known	1.27493	0.313746	0.0778343	31.1493	0.0865443	0	0.0728227					no_annotation
TPM	-	-	STRG.10383	Known	1.70407	2.29064	0.0580963	10.759	1.8956	1.30895	0.212579	sp|Q8VZU2|SY132_ARATH	Syntaxin-132	GO:0000149;GO:0003674;GO:0005488;GO:0005515;GO:0005575;GO:0005622;GO:0005623;GO:0005737;GO:0005886;GO:0006810;GO:0006887;GO:0006906;GO:0006996;GO:0008150;GO:0009987;GO:0012505;GO:0016020;GO:0016021;GO:0016043;GO:0016050;GO:0016192;GO:0022406;GO:0031201;GO:0031224;GO:0032940;GO:0032991;GO:0044424;GO:0044425;GO:0044444;GO:0044464;GO:0046903;GO:0048278;GO:0048284;GO:0051179;GO:0051234;GO:0051640;GO:…	ko:K08486;ko04130;ko04721;map04130;map04721
TPM	-	-	STRG.10384	Known	14.9604	24.7617	23.5761	18.565	27.6646	21.4002	15.8018	sp|O81027|HMGCL_ARATH	Hydroxymethylglutaryl-CoA lyase, mitochondrial	GO:0000166;GO:0003674;GO:0003824;GO:0004312;GO:0004316;GO:0005488;GO:0006082;GO:0006629;GO:0006631;GO:0006633;GO:0008150;GO:0008152;GO:0008610;GO:0009058;GO:0009987;GO:0016053;GO:0016491;GO:0016614;GO:0016616;GO:0016740;GO:0016746;GO:0016747;GO:0019752;GO:0030497;GO:0032787;GO:0036094;GO:0043436;GO:0044237;GO:0044238;GO:0044249;GO:0044255;GO:0044281;GO:0044283;GO:0046394;GO:0048037;GO:0050661;GO:…	ko:K01640;ko00072;ko00280;ko00281;ko00650;ko01100;ko04146;map00072;map00280;map00281;map00650;map01100;map04146	multiple_isoforms_mixed_annotation
TPM	-	-	STRG.10385	Known	7.45588	8.00119	15.2638	19.5699	8.22988	6.3806	10.9603	sp|Q6ZPR6|IBTK_MOUSE	Inhibitor of Bruton tyrosine kinase			multiple_isoforms_mixed_annotation
TPM	-	-	STRG.10386	Known	13.8755	13.5603	10.0367	21.7562	22.9288	15.9184	16.6286	sp|O82567|AAPT1_ARATH	Choline/ethanolaminephosphotransferase 1		ko:K00993;ko00440;ko00564;ko00565;ko01100;ko01110;map00440;map00564;map00565;map01100;map01110
TPM	-	-	STRG.10387	Known	19.9925	25.0193	32.0289	37.2106	35.6842	25.3959	41.5577		Small subunit of serine palmitoyltransferase-like			eggNOG_only
TPM	-	-	STRG.10388	Known	49.8414	33.8982	14.5047	20.2635	96.3943	209.511	61.3377	sp|Q9LFD5|BPA1_ARATH	Binding partner of ACD11 1
TPM	-	-	STRG.10389	Known	0.847097	1.58764	0.137131	9.12928	2.09093	1.43265	1.00647	sp|P27216|ANX13_HUMAN	Annexin A13	GO:0001101;GO:0006950;GO:0006970;GO:0008150;GO:0009266;GO:0009408;GO:0009409;GO:0009414;GO:0009415;GO:0009628;GO:0009651;GO:0010035;GO:0042221;GO:0050896;GO:1901700	ko:K17098
TPM	-	-	STRG.1039	Novel_gene	0.091425	0	0.0369807	0	0	0.0359447	0					no_annotation
TPM	-	-	STRG.10390	Known	25.0487	27.5756	16.3375	14.922	28.1403	39.2688	19.4415	sp|Q8W586|QQT2_ARATH	GPN-loop GTPase QQT2	GO:0000003;GO:0003006;GO:0003674;GO:0003824;GO:0003924;GO:0005575;GO:0005622;GO:0005623;GO:0005856;GO:0005874;GO:0007275;GO:0008150;GO:0009790;GO:0009791;GO:0009793;GO:0009987;GO:0010154;GO:0015630;GO:0016462;GO:0016787;GO:0016817;GO:0016818;GO:0017111;GO:0022414;GO:0032501;GO:0032502;GO:0043226;GO:0043228;GO:0043229;GO:0043232;GO:0044422;GO:0044424;GO:0044430;GO:0044446;GO:0044464;GO:0048316;GO:…	ko:K06883	multiple_isoforms_consistent
TPM	-	-	STRG.10391	Known	7.88578	8.71366	1.1895	1.59625	2.61771	0.0418943	0		Hsp20/alpha crystallin family			eggNOG_only
TPM	-	-	STRG.10392	Known	5.48898	4.74276	0.085555	0.301788	0.544537	0.10368	0	sp|Q0E4A8|HS189_ORYSJ	18.9 kDa heat shock protein
TPM	-	-	STRG.10393	Known	0.086967	0	0	0	0	0	0	sp|G7L0H3|BCP1A_MEDTR	Blue copper protein 1a
TPM	-	-	STRG.10394	Novel_gene	0.232597	0.492014	0.435804	0.355386	0.0967697	0.253117	0.094956	sp|Q9LRR4|R13L1_ARATH	Putative disease resistance RPP13-like protein 1
TPM	-	-	STRG.10395	Known	0.380654	0	0	0.799274	0	0	0	sp|G7L0H3|BCP1A_MEDTR	Blue copper protein 1a
TPM	-	-	STRG.10396	Known	0.259304	0	0	0	0	0	0	sp|G7L0H3|BCP1A_MEDTR	Blue copper protein 1a
TPM	-	-	STRG.10397	Known	10.1432	9.67917	5.9606	4.99234	6.03714	10.5311	4.94352	sp|Q5C9Z4|NOM1_HUMAN	Nucleolar MIF4G domain-containing protein 1	GO:0000003;GO:0000151;GO:0003006;GO:0005575;GO:0005622;GO:0005623;GO:0005634;GO:0005654;GO:0005677;GO:0005737;GO:0006139;GO:0006323;GO:0006325;GO:0006333;GO:0006338;GO:0006349;GO:0006725;GO:0006807;GO:0006996;GO:0007275;GO:0008150;GO:0008152;GO:0008283;GO:0009507;GO:0009536;GO:0009555;GO:0009790;GO:0009791;GO:0009793;GO:0009888;GO:0009909;GO:0009987;GO:0010026;GO:0010154;GO:0010214;GO:0010468;GO:…	ko:K17583
TPM	-	-	STRG.10398	Known	839.747	721.237	144.204	328.79	733.939	292.011	375.004	sp|O50008|METE1_ARATH	5-methyltetrahydropteroyltriglutamate--homocysteine methyltransferase 1	GO:0000096;GO:0000097;GO:0003674;GO:0003824;GO:0003871;GO:0005488;GO:0005507;GO:0005575;GO:0005576;GO:0005622;GO:0005623;GO:0005737;GO:0005773;GO:0005774;GO:0005777;GO:0005829;GO:0005886;GO:0005911;GO:0006082;GO:0006520;GO:0006555;GO:0006790;GO:0006807;GO:0006950;GO:0006970;GO:0008150;GO:0008152;GO:0008168;GO:0008172;GO:0008270;GO:0008652;GO:0008705;GO:0009058;GO:0009066;GO:0009067;GO:0009086;GO:…	ko:K00549;ko00270;ko00450;ko01100;ko01110;ko01230;map00270;map00450;map01100;map01110;map01230	multiple_isoforms_consistent
TPM	-	-	STRG.10399	Novel_gene	0.258747	1.2997	0	0.135419	0.0661207	0	0					no_annotation
TPM	-	-	STRG.104	Novel_gene	24.4907	26.1001	21.7597	30.2194	30.642	24.7198	21.7361	sp|B9DG24|TAF7_ARATH	Transcription initiation factor TFIID subunit 7	GO:0000122;GO:0000123;GO:0000428;GO:0001067;GO:0001932;GO:0001933;GO:0003674;GO:0003676;GO:0003677;GO:0003712;GO:0003713;GO:0005102;GO:0005488;GO:0005515;GO:0005575;GO:0005622;GO:0005623;GO:0005634;GO:0005654;GO:0005667;GO:0005669;GO:0005737;GO:0005794;GO:0006139;GO:0006351;GO:0006352;GO:0006355;GO:0006357;GO:0006366;GO:0006367;GO:0006469;GO:0006725;GO:0006807;GO:0007154;GO:0007165;GO:0008134;GO:…	ko:K03132;ko03022;map03022	multiple_isoforms_consistent
TPM	-	-	STRG.1040	Novel_gene	0.932587	1.98511	4.18546	2.65808	0.502203	1.31776	0.778655					no_annotation
TPM	-	-	STRG.10400	Known	0.0468497	0.136049	0	0	0	0	0	sp|C7B178|VPY_PETHY	Protein VAPYRIN	GO:0002262;GO:0002376;GO:0002520;GO:0003674;GO:0005198;GO:0005200;GO:0005488;GO:0005515;GO:0005575;GO:0005622;GO:0005623;GO:0005634;GO:0005737;GO:0005783;GO:0005829;GO:0005856;GO:0005886;GO:0005938;GO:0006725;GO:0006778;GO:0006779;GO:0006807;GO:0006810;GO:0006811;GO:0006812;GO:0006887;GO:0006888;GO:0006996;GO:0007010;GO:0007163;GO:0007275;GO:0008092;GO:0008093;GO:0008104;GO:0008150;GO:0008152;GO:…	ko:K21440
TPM	-	-	STRG.10401	Novel_gene	2.35664	4.91579	0.109543	0.052643	0.386994	0.020595	0.023936					no_annotation
TPM	-	-	STRG.10402	Known	2.12256	3.70312	0.0379713	233.503	2.02203	0	0					no_annotation
TPM	-	-	STRG.10403	Novel_gene	0.175129	0.269995	0.16501	0.041947	0.355442	0.0630257	0.230613					no_annotation
TPM	-	-	STRG.10404	Novel_gene	0.091671	0.400234	0.0768003	0.16093	0.272461	0.522487	0.30052					no_annotation
TPM	-	-	STRG.10405	Novel_gene	0.050551	0.850529	0.319806	0.287949	0.430899	0.318317	0.525307					no_annotation
TPM	-	-	STRG.10406	Novel_gene	0.43742	0.241442	0	0.0525847	0.122841	0.131835	0.167315					no_annotation
TPM	-	-	STRG.10407	Novel_gene	49.9889	42.1431	19.7486	45.1666	74.8244	53.1242	48.5553	sp|A8WFS8|PGAP3_DANRE	GPI-specific phospholipase A2-like PGAP3			multiple_isoforms_consistent
TPM	-	-	STRG.10408	Known	14.408	17.9494	10.0025	13.4504	22.4191	18.2144	16.4005	sp|Q9SE95|FIP2_ARATH	FH protein interacting protein FIP2		ko:K21919	multiple_isoforms_consistent
TPM	-	-	STRG.10409	Known	0	0	0	5.95907	0	0	0		Plant protein of unknown function (DUF639)			eggNOG_only
TPM	-	-	STRG.1041	Novel_gene	0.085028	0.0452523	0	0	0.196138	0.100397	0.277366					no_annotation
TPM	-	-	STRG.10410	Known	35.0166	44.5619	13.8528	19.2038	13.7966	13.1023	4.70164	sp|Q6ID70|P23B_ARATH	Co-chaperone protein p23-2		ko:K15730;ko00590;ko01100;map00590;map01100
TPM	-	-	STRG.10411	Known	13.2041	11.7109	12.8083	21.777	10.2626	12.5486	9.61342	sp|Q8H110|XCT_ARATH	Protein XAP5 CIRCADIAN TIMEKEEPER	GO:0000160;GO:0005575;GO:0005622;GO:0005623;GO:0005634;GO:0006139;GO:0006396;GO:0006725;GO:0006807;GO:0007154;GO:0007165;GO:0008150;GO:0008152;GO:0009314;GO:0009416;GO:0009628;GO:0009637;GO:0009639;GO:0009719;GO:0009723;GO:0009725;GO:0009755;GO:0009873;GO:0009892;GO:0009987;GO:0010033;GO:0010099;GO:0010114;GO:0010467;GO:0010468;GO:0010605;GO:0010608;GO:0010629;GO:0014070;GO:0016070;GO:0016441;GO:…	ko:K13119
TPM	-	-	STRG.10412	Known	13.15	13.4959	12.2458	10.2518	16.1311	12.383	8.5717	sp|Q9LEU8|ARLY_ARATH	Argininosuccinate lyase, chloroplastic	GO:0003674;GO:0003824;GO:0004056;GO:0005575;GO:0005622;GO:0005623;GO:0005737;GO:0006082;GO:0006520;GO:0006525;GO:0006526;GO:0006591;GO:0006807;GO:0008150;GO:0008152;GO:0008652;GO:0009058;GO:0009064;GO:0009084;GO:0009507;GO:0009532;GO:0009536;GO:0009570;GO:0009987;GO:0016053;GO:0016829;GO:0016840;GO:0016842;GO:0019752;GO:0042450;GO:0043226;GO:0043227;GO:0043229;GO:0043231;GO:0043436;GO:0044237;GO:…	ko:K01755;ko00220;ko00250;ko01100;ko01110;ko01130;ko01230;map00220;map00250;map01100;map01110;map01130;map01230
TPM	-	-	STRG.10413	Novel_gene	22.9696	18.8906	10.807	15.7826	15.1102	13.7397	8.67302	sp|A9LLI7|RP6L2_ARATH	Protein RRP6-like 2	GO:0000175;GO:0000178;GO:0000460;GO:0000785;GO:0000956;GO:0003674;GO:0003824;GO:0004518;GO:0004527;GO:0004532;GO:0004540;GO:0005575;GO:0005622;GO:0005623;GO:0005634;GO:0005694;GO:0005730;GO:0005737;GO:0005829;GO:0006139;GO:0006259;GO:0006304;GO:0006305;GO:0006306;GO:0006364;GO:0006396;GO:0006401;GO:0006402;GO:0006403;GO:0006725;GO:0006807;GO:0007549;GO:0008150;GO:0008152;GO:0008298;GO:0008334;GO:…	ko:K12591;ko03018;map03018	multiple_isoforms_consistent
TPM	-	-	STRG.10414	Known	0.395939	4.8054	0.0146117	0.054245	0.0153143	0	0	sp|Q8LGJ5|PCO2_ARATH	Plant cysteine oxidase 2	GO:0008150;GO:0008152;GO:0055114	ko:K10712;ko00430;ko01100;map00430;map01100	multiple_isoforms_consistent
TPM	-	-	STRG.10415	Novel_gene	0.0826227	4.33564	0.0208583	0.012622	0.0499823	0	0	sp|Q8LGJ5|PCO2_ARATH	Plant cysteine oxidase 2	GO:0008150;GO:0008152;GO:0055114	ko:K10712;ko00430;ko01100;map00430;map01100	multiple_isoforms_consistent
TPM	-	-	STRG.10416	Known	4.18386	31.0237	47.9226	4.45359	1.8986	2.06401	0.235813	sp|Q8LFN2|Y3037_ARATH	Probable inactive leucine-rich repeat receptor-like protein kinase At3g03770			multiple_isoforms_consistent
TPM	-	-	STRG.10417	Known	0.036977	0	0	0.101865	0	0	0	sp|Q9SRV3|LBD20_ARATH	LOB domain-containing protein 20	GO:0001101;GO:0002831;GO:0007154;GO:0007165;GO:0008150;GO:0009719;GO:0009725;GO:0009753;GO:0009755;GO:0009867;GO:0009987;GO:0010033;GO:0023052;GO:0031347;GO:0032101;GO:0032870;GO:0042221;GO:0043900;GO:0048583;GO:0050789;GO:0050794;GO:0050896;GO:0051716;GO:0065007;GO:0070887;GO:0071229;GO:0071310;GO:0071395;GO:0071495;GO:0080134;GO:1900150;GO:1901700;GO:1901701	ko:K13944;ko:K21994
TPM	-	-	STRG.10418	Known	9.90614	9.55276	7.65358	11.5919	7.34453	10.6764	6.80612	sp|Q9SRV2|SUVR3_ARATH	Histone-lysine N-methyltransferase SUVR3		ko:K11433;ko00310;map00310
TPM	-	-	STRG.10419	Known	3.24009	4.38125	22.0819	5.2426	4.85211	6.71808	4.39516	sp|Q949Y5|EGY1_ARATH	Probable zinc metalloprotease EGY1, chloroplastic	GO:0003674;GO:0003824;GO:0004175;GO:0004222;GO:0005575;GO:0005622;GO:0005623;GO:0005737;GO:0006091;GO:0006508;GO:0006807;GO:0006950;GO:0006970;GO:0006996;GO:0008150;GO:0008152;GO:0008233;GO:0008237;GO:0009314;GO:0009416;GO:0009507;GO:0009536;GO:0009605;GO:0009606;GO:0009628;GO:0009629;GO:0009630;GO:0009651;GO:0009657;GO:0009658;GO:0009668;GO:0009719;GO:0009723;GO:0009725;GO:0009959;GO:0009987;GO:…
TPM	-	-	STRG.1042	Known	7.43803	12.8786	0.929837	8.6199	2.08439	9.35461	0.477664					no_annotation
TPM	-	-	STRG.10420	Known	8.28594	7.76898	7.62132	6.5221	6.84803	5.93729	3.35968	sp|Q3SPM6|RL25_NITWN	Large ribosomal subunit protein bL25		ko:K02897;ko03010;map03010	multiple_isoforms_mixed_annotation
TPM	-	-	STRG.10421	Novel_gene	0.0585273	0.258024	0	0.616939	0.0610903	0	0					no_annotation
TPM	-	-	STRG.10422	Novel_gene	0.331522	0.124444	0	0.101001	0.00776133	0.0687833	0	sp|V9M2S5|RPV1_VITRO	Disease resistance protein RPV1			multiple_isoforms_mixed_annotation
TPM	-	-	STRG.10423	Novel_gene	0.569847	0	0	0	0	0.0420257	0		resistance protein			eggNOG_only
TPM	-	-	STRG.10424	Known	40.4038	6.40586	4.12629	13.3332	3.02192	3.71406	5.7217	sp|V9M2S5|RPV1_VITRO	Disease resistance protein RPV1
TPM	-	-	STRG.10425	Known	21.5069	32.0469	18.4124	25.025	22.8239	26.4077	20.487	sp|Q9SRV1|BPM4_ARATH	BTB/POZ and MATH domain-containing protein 4	GO:0001101;GO:0005575;GO:0005622;GO:0005623;GO:0005737;GO:0005829;GO:0006950;GO:0006970;GO:0007154;GO:0008150;GO:0009414;GO:0009415;GO:0009605;GO:0009628;GO:0009651;GO:0009987;GO:0009991;GO:0010035;GO:0031668;GO:0033554;GO:0042221;GO:0042631;GO:0044424;GO:0044444;GO:0044464;GO:0050896;GO:0051716;GO:0070887;GO:0071214;GO:0071229;GO:0071462;GO:0071470;GO:0071472;GO:0071496;GO:0104004;GO:1901700;GO:…	ko:K10523;ko04340;ko04341;map04340;map04341
TPM	-	-	STRG.10426	Known	11.5772	19.7265	20.6881	10.2799	16.4469	27.1442	6.14003	sp|Q9ASS7|CAAT2_ARATH	Cationic amino acid transporter 2, vacuolar	GO:0000325;GO:0005575;GO:0005622;GO:0005623;GO:0005737;GO:0005773;GO:0005774;GO:0009705;GO:0016020;GO:0031090;GO:0043226;GO:0043227;GO:0043229;GO:0043231;GO:0044422;GO:0044424;GO:0044437;GO:0044444;GO:0044446;GO:0044464;GO:0098588;GO:0098805	ko:K13863;ko:K13864;ko05206;map05206	multiple_isoforms_mixed_annotation
TPM	-	-	STRG.10427	Novel_gene	0.405922	2.24458	2.91793	0.3177	0.459008	0.533064	0.211906					no_annotation
TPM	-	-	STRG.10428	Known	135.303	119.934	72.4677	62.8731	77.1321	222.426	85.5055	sp|Q9ASS7|CAAT2_ARATH	Cationic amino acid transporter 2, vacuolar	GO:0000325;GO:0005575;GO:0005622;GO:0005623;GO:0005634;GO:0005635;GO:0005737;GO:0005773;GO:0005774;GO:0005783;GO:0008150;GO:0009705;GO:0012505;GO:0016020;GO:0031090;GO:0031967;GO:0031975;GO:0042592;GO:0043226;GO:0043227;GO:0043229;GO:0043231;GO:0044422;GO:0044424;GO:0044428;GO:0044437;GO:0044444;GO:0044446;GO:0044464;GO:0048878;GO:0050801;GO:0055081;GO:0065007;GO:0065008;GO:0080144;GO:0098588;GO:…	ko:K13863;ko:K13864;ko05206;map05206	multiple_isoforms_consistent
TPM	-	-	STRG.10429	Known	8.60645	14.7128	11.3602	7.20504	11.7246	12.833	8.09595					no_annotation
TPM	-	-	STRG.1043	Novel_gene	2.77379	2.27693	1.1525	2.81048	2.0277	1.6256	0.868599					no_annotation
TPM	-	-	STRG.10430	Novel_gene	0.0825937	0.755526	0.0333513	0.00120233	0.154336	0	0.016292					no_annotation
TPM	-	-	STRG.10431	Known	0.304035	0.410701	0.138776	0.112225	0.329854	0.441866	0.0832587	sp|Q6AVI0|RSLE2_ORYSJ	Zinc finger BED domain-containing protein RICESLEEPER 2			multiple_isoforms_mixed_annotation
TPM	-	-	STRG.10432	Novel_gene	0	0.346183	0.142109	0.0779187	0.856306	0.940807	0.270272					no_annotation
TPM	-	-	STRG.10433	Known	0.58556	0.387284	0.076275	0.0963777	0.023796	0.167542	0.0204153	sp|Q6AVI0|RSLE2_ORYSJ	Zinc finger BED domain-containing protein RICESLEEPER 2			multiple_isoforms_consistent
TPM	-	-	STRG.10434	Known	23.3401	21.6167	10.9205	14.4875	15.5105	12.9562	11.4585		Domain of unknown function (DUF4602)			eggNOG_only
TPM	-	-	STRG.10435	Known	9.55072	12.3849	8.56617	12.0346	7.55216	6.93059	7.99696	sp|O64761|PIGC_ARATH	Phosphatidylinositol N-acetylglucosaminyltransferase subunit C	GO:0000003;GO:0000506;GO:0000902;GO:0000904;GO:0003006;GO:0003674;GO:0003824;GO:0005575;GO:0005622;GO:0005623;GO:0005737;GO:0005783;GO:0005789;GO:0006464;GO:0006497;GO:0006505;GO:0006506;GO:0006629;GO:0006643;GO:0006644;GO:0006650;GO:0006661;GO:0006664;GO:0006793;GO:0006796;GO:0006807;GO:0008150;GO:0008152;GO:0008610;GO:0008654;GO:0009058;GO:0009059;GO:0009247;GO:0009653;GO:0009826;GO:0009846;GO:…	ko:K03859;ko00563;ko01100;map00563;map01100	multiple_isoforms_consistent
TPM	-	-	STRG.10436	Known	44.8808	57.9254	20.2399	20.5993	30.2442	56.7458	18.7427	sp|Q9FJ98|RPD6A_ARATH	DNA-directed RNA polymerases II, IV and V subunit 6A		ko:K03014;ko00230;ko00240;ko01100;ko03020;ko04623;ko05016;ko05169;map00230;map00240;map01100;map03020;map04623;map05016;map05169	multiple_isoforms_consistent
TPM	-	-	STRG.10437	Known	30.4064	29.9523	16.0196	21.191	21.429	19.7772	13.8964	sp|Q8VXX4|RFC3_ARATH	Replication factor C subunit 3	GO:0005575;GO:0005622;GO:0005623;GO:0005634;GO:0005657;GO:0005663;GO:0005694;GO:0006139;GO:0006259;GO:0006260;GO:0006261;GO:0006275;GO:0006281;GO:0006725;GO:0006807;GO:0006950;GO:0006974;GO:0008150;GO:0008152;GO:0009058;GO:0009059;GO:0009889;GO:0009891;GO:0009893;GO:0009987;GO:0010556;GO:0010557;GO:0010604;GO:0019219;GO:0019222;GO:0031323;GO:0031325;GO:0031326;GO:0031328;GO:0031390;GO:0032991;GO:…	ko:K10756;ko03030;ko03420;ko03430;map03030;map03420;map03430
TPM	-	-	STRG.10438	Known	7.33987	8.28303	28.312	5.44973	5.34834	6.4498	11.2585	sp|Q69LE7|PNP1_ORYSJ	Probable polyribonucleotide nucleotidyltransferase 1, chloroplastic	GO:0000175;GO:0003674;GO:0003824;GO:0004518;GO:0004527;GO:0004532;GO:0004540;GO:0004654;GO:0005575;GO:0005622;GO:0005623;GO:0005737;GO:0006109;GO:0006139;GO:0006396;GO:0006401;GO:0006629;GO:0006720;GO:0006721;GO:0006725;GO:0006778;GO:0006779;GO:0006807;GO:0006950;GO:0007154;GO:0008150;GO:0008152;GO:0008299;GO:0008408;GO:0008610;GO:0009056;GO:0009057;GO:0009058;GO:0009267;GO:0009507;GO:0009532;GO:…	ko:K00962;ko00230;ko00240;ko03018;map00230;map00240;map03018
TPM	-	-	STRG.10439	Known	5.12347	12.809	6.69033	8.71746	24.6846	36.5436	16.3364	sp|Q9FKP1|CCX1_ARATH	Cation/calcium exchanger 1	GO:0006810;GO:0006811;GO:0006812;GO:0008150;GO:0051179;GO:0051234	ko:K13754
TPM	-	-	STRG.1044	Novel_gene	0	0	0	0.25676	0	0	0					no_annotation
TPM	-	-	STRG.10440	Novel_gene	1.01723	0.96842	0.520015	1.30318	0.029787	0.0305197	0.0220937					no_annotation
TPM	-	-	STRG.10441	Known	0	0.730912	0.35478	0.0652517	0.024921	0	0					no_annotation
TPM	-	-	STRG.10442	Known	1.58732	5.26747	1.30962	5.24968	1.48949	1.77564	0.550828	sp|Q9FKP2|CCX2_ARATH	Cation/calcium exchanger 2	GO:0006810;GO:0006811;GO:0006812;GO:0008150;GO:0051179;GO:0051234	ko:K13754
TPM	-	-	STRG.10443	Known	7.56089	7.71119	6.44678	18.0778	8.60005	7.58621	21.7825		DnaJ Hsp40 cysteine-rich domain superfamily protein			eggNOG_only
TPM	-	-	STRG.10444	Known	1.70854	3.22391	0.886189	23.7337	5.08263	2.68445	0.105382	sp|Q9FLD7|GT14A_ARATH	Beta-glucuronosyltransferase GlcAT14A		ko:K20891
TPM	-	-	STRG.10445	Known	9.07354	2.55131	0.155116	0.892003	0.288396	0.0336077	0.014525	sp|Q9SS68|MCT14_ARATH	Multiple C2 domain and transmembrane region protein 14	GO:0000149;GO:0001505;GO:0003674;GO:0005488;GO:0005515;GO:0005516;GO:0005575;GO:0005622;GO:0005623;GO:0005737;GO:0005886;GO:0006810;GO:0006836;GO:0006887;GO:0007154;GO:0007267;GO:0007268;GO:0007269;GO:0008021;GO:0008150;GO:0009987;GO:0010646;GO:0012505;GO:0012506;GO:0016020;GO:0016043;GO:0016079;GO:0016082;GO:0016192;GO:0017075;GO:0017156;GO:0019905;GO:0022607;GO:0023051;GO:0023052;GO:0023061;GO:…
TPM	-	-	STRG.10446	Known	5.62874	74.0077	38.1245	11.8449	163.988	186.844	164.479					no_annotation
TPM	-	-	STRG.10447	Known	0.419889	7.58827	1.15717	1.24226	3.10662	4.16618	1.80487		ubiquitin-protein transferase activity			eggNOG_only
TPM	-	-	STRG.10448	Novel_gene	0.172421	0.0953143	0.139657	0.132341	0.136703	0.49629	0.202921					no_annotation
TPM	-	-	STRG.10449	Novel_gene	0.303378	0.324324	0.421468	0.217249	0.085927	0.251539	0.279635		SWI SNF-related matrix-associated actin-dependent regulator of chromatin subfamily A member 3-like	GO:0000724;GO:0000725;GO:0006139;GO:0006259;GO:0006281;GO:0006302;GO:0006310;GO:0006725;GO:0006807;GO:0006950;GO:0006974;GO:0008150;GO:0008152;GO:0009292;GO:0009294;GO:0009987;GO:0033554;GO:0034641;GO:0043170;GO:0044237;GO:0044238;GO:0044260;GO:0044764;GO:0045003;GO:0046483;GO:0050896;GO:0051704;GO:0051716;GO:0071704;GO:0090304;GO:1901360	ko:K15505	eggNOG_only
TPM	-	-	STRG.1045	Novel_gene	0.360892	0.0718147	0.0877527	0	0.0283697	0	0					no_annotation
TPM	-	-	STRG.10450	Novel_gene	0.247168	0.31973	0.314817	0.332237	0.0865177	0.279257	0.189245					no_annotation
TPM	-	-	STRG.10451	Known	9.09598	1.34268	0	1.99704	0.575439	0.0623783	0.0361567	sp|Q5NBM8|CSA_ORYSJ	Transcription factor CSA	GO:0000003;GO:0000976;GO:0000977;GO:0000978;GO:0000981;GO:0000987;GO:0000988;GO:0000989;GO:0001012;GO:0001067;GO:0001076;GO:0001101;GO:0001134;GO:0001135;GO:0001935;GO:0003006;GO:0003674;GO:0003676;GO:0003677;GO:0003690;GO:0003700;GO:0005488;GO:0005515;GO:0005575;GO:0005622;GO:0005623;GO:0005634;GO:0005737;GO:0005829;GO:0006355;GO:0006357;GO:0006950;GO:0006952;GO:0006970;GO:0007275;GO:0008150;GO:…	ko:K09422
TPM	-	-	STRG.10452	Known	3.25176	3.85387	8.45758	4.19857	2.3853	4.41749	3.6486	sp|Q8S9K3|VAR3_ARATH	Zinc finger protein VAR3, chloroplastic	GO:0005575;GO:0005622;GO:0005623;GO:0005737;GO:0006139;GO:0006725;GO:0006807;GO:0006996;GO:0008150;GO:0008152;GO:0009451;GO:0009507;GO:0009532;GO:0009536;GO:0009570;GO:0009657;GO:0009658;GO:0009987;GO:0016043;GO:0016070;GO:0016071;GO:0016556;GO:0034641;GO:0043170;GO:0043226;GO:0043227;GO:0043229;GO:0043231;GO:0043412;GO:0044237;GO:0044238;GO:0044422;GO:0044424;GO:0044434;GO:0044435;GO:0044444;GO:…
TPM	-	-	STRG.10453	Known	0	0.114694	4.31229	11.061	0.163184	0.0116927	0.0926653	sp|Q700D5|BDG4_ARATH	Probable lysophospholipase BODYGUARD 4	GO:0008150;GO:0009314;GO:0009411;GO:0009416;GO:0009628;GO:0010224;GO:0050896		multiple_isoforms_consistent
TPM	-	-	STRG.10454	Known	6.65528	6.43933	3.83837	5.41142	9.61806	6.93931	11.964	sp|O09101|PIGF_MOUSE	GPI ethanolamine phosphate transferase, stabilizing subunit	GO:0000234;GO:0003674;GO:0003824;GO:0005575;GO:0005622;GO:0005623;GO:0005737;GO:0005783;GO:0005789;GO:0006464;GO:0006497;GO:0006505;GO:0006506;GO:0006629;GO:0006643;GO:0006644;GO:0006650;GO:0006661;GO:0006664;GO:0006665;GO:0006666;GO:0006793;GO:0006796;GO:0006807;GO:0008150;GO:0008152;GO:0008168;GO:0008170;GO:0008610;GO:0008654;GO:0008757;GO:0009058;GO:0009059;GO:0009247;GO:0009987;GO:0012505;GO:…	ko:K05287;ko:K12831;ko00563;ko01100;ko03040;map00563;map01100;map03040
TPM	-	-	STRG.10455	Known	86.6456	68.4216	30.6947	34.3147	97.4091	60.0228	48.6836	sp|Q9ZNT1|NB5R1_ARATH	NADH--cytochrome b5 reductase 1	GO:0003674;GO:0003824;GO:0004128;GO:0005575;GO:0005618;GO:0005622;GO:0005623;GO:0005737;GO:0005783;GO:0005886;GO:0006091;GO:0008150;GO:0008152;GO:0009505;GO:0009987;GO:0012505;GO:0016020;GO:0016491;GO:0016651;GO:0016653;GO:0022900;GO:0030312;GO:0043226;GO:0043227;GO:0043229;GO:0043231;GO:0044237;GO:0044424;GO:0044444;GO:0044464;GO:0055114;GO:0071944	ko:K00326;ko00520;map00520
TPM	-	-	STRG.10456	Known	3.2602	2.91278	4.12337	4.35611	0.63453	0.621766	0.341378	sp|Q6DBG8|ARAD1_ARATH	Probable arabinosyltransferase ARAD1	GO:0000139;GO:0000271;GO:0003674;GO:0003824;GO:0005575;GO:0005622;GO:0005623;GO:0005737;GO:0005768;GO:0005794;GO:0005802;GO:0005975;GO:0005976;GO:0008150;GO:0008152;GO:0008194;GO:0009058;GO:0009059;GO:0009987;GO:0010393;GO:0010398;GO:0012505;GO:0016020;GO:0016051;GO:0016740;GO:0016757;GO:0016763;GO:0017144;GO:0031090;GO:0031410;GO:0031982;GO:0031984;GO:0035252;GO:0042285;GO:0043170;GO:0043226;GO:…		multiple_isoforms_consistent
TPM	-	-	STRG.10457	Known	0	0.125687	41.6884	1.37917	0.506362	0.155855	0.167741		Domain of unknown function (DUF309)			eggNOG_only
TPM	-	-	STRG.10458	Known	10.4984	15.2665	29.7327	10.4454	12.9022	16.5589	13.4059	sp|B9DHG0|PYG7_ARATH	Tetratricopeptide repeat domain-containing protein PYG7, chloroplastic	GO:0005575;GO:0005622;GO:0005623;GO:0005737;GO:0006091;GO:0008150;GO:0008152;GO:0009507;GO:0009534;GO:0009535;GO:0009536;GO:0009579;GO:0009987;GO:0015979;GO:0016020;GO:0016043;GO:0019684;GO:0022607;GO:0031976;GO:0031984;GO:0034357;GO:0034622;GO:0042651;GO:0043226;GO:0043227;GO:0043229;GO:0043231;GO:0043933;GO:0044085;GO:0044237;GO:0044422;GO:0044424;GO:0044434;GO:0044435;GO:0044436;GO:0044444;GO:…	ko:K02717;ko00195;ko01100;map00195;map01100
TPM	-	-	STRG.10459	Novel_gene	15.6024	14.6343	8.58752	8.61181	10.5385	13.6954	6.22674	sp|Q9LUV4|FRL4A_ARATH	FRIGIDA-like protein 4a		ko:K10352;ko04530;map04530	multiple_isoforms_consistent
TPM	-	-	STRG.1046	Novel_gene	0.0548897	0	0	0.137761	1.49121	0	0					no_annotation
TPM	-	-	STRG.10460	Novel_gene	0.0526353	0.293962	0.0273593	0.445249	0.024351	0	0					no_annotation
TPM	-	-	STRG.10461	Known	2.30297	2.62424	6.20913	2.77902	1.87446	6.72235	1.99149	sp|O22682|CYSK4_ARATH	S-sulfo-L-cysteine synthase (O-acetyl-L-serine-dependent), chloroplastic	GO:0000096;GO:0000097;GO:0003674;GO:0003824;GO:0004124;GO:0005488;GO:0005575;GO:0005622;GO:0005623;GO:0005737;GO:0006082;GO:0006520;GO:0006534;GO:0006535;GO:0006563;GO:0006790;GO:0006807;GO:0008144;GO:0008150;GO:0008152;GO:0008652;GO:0009058;GO:0009069;GO:0009070;GO:0009314;GO:0009416;GO:0009507;GO:0009536;GO:0009579;GO:0009628;GO:0009642;GO:0009643;GO:0009987;GO:0010310;GO:0015979;GO:0016053;GO:…	ko:K01738;ko00270;ko00920;ko01100;ko01110;ko01120;ko01130;ko01200;ko01230;map00270;map00920;map01100;map01110;map01120;map01130;map01200;map01230	multiple_isoforms_consistent
TPM	-	-	STRG.10462	Known	0.0734137	0.795773	2.04369	0.351529	0.117935	0.007072	0	sp|B3VTV7|MYB60_VITVI	Transcription factor MYB60		ko:K09422	multiple_isoforms_consistent
TPM	-	-	STRG.10463	Known	8.86809	9.53477	6.78715	9.1257	12.0168	16.4403	9.94727	sp|Q9CAZ0|SKI24_ARATH	F-box protein SKIP24			multiple_isoforms_consistent
TPM	-	-	STRG.10464	Known	30.3233	29.0682	14.9417	23.6165	19.6268	24.4616	8.70227	sp|Q8RXE7|AGD14_ARATH	Probable ADP-ribosylation factor GTPase-activating protein AGD14		ko:K15044;ko05164;map05164	multiple_isoforms_consistent
TPM	-	-	STRG.10465	Known	15.7943	20.6442	72.2303	29.6402	37.913	30.4935	35.8277	sp|Q8DJB3|GRPE_THEVB	Protein GrpE		ko:K03687
TPM	-	-	STRG.10466	Known	0	0.0940547	0	1.29882	0	0	0.028474	sp|Q8W488|DTX21_ARATH	Protein DETOXIFICATION 21	GO:0003674;GO:0005215;GO:0006810;GO:0006855;GO:0008150;GO:0015238;GO:0015893;GO:0022857;GO:0042221;GO:0042493;GO:0050896;GO:0051179;GO:0051234;GO:0055085	ko:K03327	multiple_isoforms_consistent
TPM	-	-	STRG.10467	Known	0	0.318786	5.55709	7.88749	0.00816267	0.0845687	0.0652647	sp|Q8W488|DTX21_ARATH	Protein DETOXIFICATION 21	GO:0003674;GO:0005215;GO:0006810;GO:0006855;GO:0008150;GO:0015238;GO:0015893;GO:0022857;GO:0042221;GO:0042493;GO:0050896;GO:0051179;GO:0051234;GO:0055085	ko:K03327	multiple_isoforms_consistent
TPM	-	-	STRG.10468	Novel_gene	0.218426	0.306568	1.13535	1.75103	0.27639	0.86693	0.494983					no_annotation
TPM	-	-	STRG.10469	Known	2.12261	0.630177	0.458592	2.21458	0.122254	0.22145	0	sp|Q54YW1|ELMOA_DICDI	ELMO domain-containing protein A	GO:0003674;GO:0005488;GO:0005515;GO:0005575;GO:0005622;GO:0005623;GO:0005737;GO:0006928;GO:0008064;GO:0008092;GO:0008150;GO:0009987;GO:0010639;GO:0016043;GO:0017022;GO:0030100;GO:0030587;GO:0030832;GO:0030833;GO:0030837;GO:0031333;GO:0032271;GO:0032272;GO:0032502;GO:0032535;GO:0032879;GO:0032956;GO:0032970;GO:0033043;GO:0040011;GO:0043254;GO:0044087;GO:0044424;GO:0044464;GO:0045159;GO:0048519;GO:…
TPM	-	-	STRG.1047	Novel_gene	0.455232	0.925818	6.78589	1.71123	0.305754	1.74096	2.05542					no_annotation
TPM	-	-	STRG.10470	Known	20.8244	23.7607	16.1344	19.3206	15.8982	19.7379	12.9525	sp|Q9NQG5|RPR1B_HUMAN	Regulation of nuclear pre-mRNA domain-containing protein 1B		ko:K15559	multiple_isoforms_consistent
TPM	-	-	STRG.10471	Novel_gene	0.219707	0.092604	0.244298	0.256014	0.148958	0.171133	0.204115		SWI SNF-related matrix-associated actin-dependent regulator of chromatin subfamily A member 3-like	GO:0000724;GO:0000725;GO:0006139;GO:0006259;GO:0006281;GO:0006302;GO:0006310;GO:0006725;GO:0006807;GO:0006950;GO:0006974;GO:0008150;GO:0008152;GO:0009292;GO:0009294;GO:0009987;GO:0033554;GO:0034641;GO:0043170;GO:0044237;GO:0044238;GO:0044260;GO:0044764;GO:0045003;GO:0046483;GO:0050896;GO:0051704;GO:0051716;GO:0071704;GO:0090304;GO:1901360	ko:K15505	eggNOG_only
TPM	-	-	STRG.10472	Novel_gene	0.18694	0.325264	0.741669	0.488899	0.261203	0.340797	0.290626					no_annotation
TPM	-	-	STRG.10473	Known	24.5955	16.6892	5.90967	10.9367	17.9861	32.5251	19.0299					no_annotation
TPM	-	-	STRG.10474	Known	0	0	0.0150267	4.59984	0	0	0	sp|Q56Z59|PATL3_ARATH	Patellin-3			multiple_isoforms_consistent
TPM	-	-	STRG.10475	Known	6.35845	3.59394	0.322533	2.82295	2.89466	0.237809	0	sp|Q9C823|Y1523_ARATH	C-type lectin receptor-like tyrosine-protein kinase At1g52310	GO:0003674;GO:0003824;GO:0004672;GO:0004674;GO:0005575;GO:0005623;GO:0005886;GO:0006464;GO:0006468;GO:0006793;GO:0006796;GO:0006807;GO:0008150;GO:0008152;GO:0009987;GO:0016020;GO:0016301;GO:0016310;GO:0016740;GO:0016772;GO:0016773;GO:0019538;GO:0036211;GO:0043170;GO:0043412;GO:0044237;GO:0044238;GO:0044260;GO:0044267;GO:0044464;GO:0071704;GO:0071944;GO:0140096;GO:1901564
TPM	-	-	STRG.10476	Known	70.7711	38.1274	17.6593	28.5549	49.9548	21.9364	12.7321	sp|Q9M2Z4|MSBP2_ARATH	Membrane steroid-binding protein 2	GO:0003674;GO:0005488;GO:0005515;GO:0005575;GO:0005622;GO:0005623;GO:0005634;GO:0005737;GO:0005783;GO:0009507;GO:0009534;GO:0009535;GO:0009536;GO:0009579;GO:0012505;GO:0016020;GO:0019904;GO:0020037;GO:0031976;GO:0031984;GO:0034357;GO:0042651;GO:0043226;GO:0043227;GO:0043229;GO:0043231;GO:0044422;GO:0044424;GO:0044434;GO:0044435;GO:0044436;GO:0044444;GO:0044446;GO:0044464;GO:0046906;GO:0048037;GO:…	ko:K17278
TPM	-	-	STRG.10477	Known	6.95724	9.58364	9.82798	19.1852	7.78009	10.9716	6.85692					no_annotation
TPM	-	-	STRG.10478	Known	15.1533	12.5637	6.84628	10.6696	11.7327	11.0199	8.12758	sp|Q8S8T8|PCR10_ARATH	Protein PLANT CADMIUM RESISTANCE 10			multiple_isoforms_consistent
TPM	-	-	STRG.10479	Novel_gene	1.54127	2.07239	0.287085	0.890936	0.393476	0.52936	0.24531					no_annotation
TPM	-	-	STRG.1048	Novel_gene	2.33161	2.28046	0.898923	1.1821	2.02513	2.64135	1.19845					no_annotation
TPM	-	-	STRG.10480	Known	3.34385	1.98477	0.064035	0.937323	0	0	0	sp|Q12010|YPQ1_YEAST	Vacuolar lysine transporter YPQ1			multiple_isoforms_mixed_annotation
TPM	-	-	STRG.10481	Known	4.81324	5.11485	1.52938	6.73384	7.13726	5.96592	4.68199		Protein kinase superfamily protein			eggNOG_only
TPM	-	-	STRG.10482	Known	0.820588	0.357623	0.00578967	1.95531	12.6814	5.58921	0.107512					no_annotation
TPM	-	-	STRG.10483	Known	6.65659	15.8692	1.37452	7.84316	83.0956	14.798	0.129619	sp|Q9LZR3|CSLA9_ARATH	Glucomannan 4-beta-mannosyltransferase 9	GO:0000030;GO:0003674;GO:0003824;GO:0008150;GO:0008152;GO:0009292;GO:0009294;GO:0009605;GO:0009607;GO:0009617;GO:0009987;GO:0016740;GO:0016757;GO:0016758;GO:0019187;GO:0043207;GO:0044764;GO:0050896;GO:0051704;GO:0051707;GO:0051753;GO:0070085;GO:0097502	ko:K13680
TPM	-	-	STRG.10484	Known	11.6817	15.7051	25.1353	11.5543	12.545	11.7848	20.3901	sp|Q69TY4|PR2E1_ORYSJ	Peroxiredoxin-2E-1, chloroplastic	GO:0003674;GO:0003676;GO:0003723;GO:0003824;GO:0004518;GO:0004519;GO:0005488;GO:0005575;GO:0005622;GO:0005623;GO:0006139;GO:0006725;GO:0006807;GO:0008150;GO:0008152;GO:0008270;GO:0009451;GO:0009987;GO:0016070;GO:0016787;GO:0016788;GO:0034641;GO:0043167;GO:0043169;GO:0043170;GO:0043226;GO:0043227;GO:0043229;GO:0043231;GO:0043412;GO:0044237;GO:0044238;GO:0044424;GO:0044464;GO:0046483;GO:0046872;GO:…	ko:K17710	multiple_isoforms_mixed_annotation
TPM	-	-	STRG.10485	Known	0.184411	0	0.402486	0	0	0	0	sp|Q69TY4|PR2E1_ORYSJ	Peroxiredoxin-2E-1, chloroplastic	GO:0005575;GO:0005618;GO:0005622;GO:0005623;GO:0005737;GO:0006950;GO:0006952;GO:0008150;GO:0009505;GO:0009507;GO:0009526;GO:0009532;GO:0009536;GO:0009570;GO:0009579;GO:0009605;GO:0009607;GO:0009617;GO:0009941;GO:0030312;GO:0031967;GO:0031975;GO:0042742;GO:0043207;GO:0043226;GO:0043227;GO:0043229;GO:0043231;GO:0044422;GO:0044424;GO:0044434;GO:0044435;GO:0044444;GO:0044446;GO:0044464;GO:0050896;GO:…
TPM	-	-	STRG.10486	Known	447.862	307.363	89.7579	172.143	424.257	316.489	711.648	sp|P42896|ENO_RICCO	Enolase	GO:0001101;GO:0003674;GO:0003676;GO:0003677;GO:0003824;GO:0004634;GO:0005488;GO:0005507;GO:0005575;GO:0005576;GO:0005622;GO:0005623;GO:0005634;GO:0005737;GO:0005739;GO:0005740;GO:0005829;GO:0005886;GO:0005911;GO:0006950;GO:0006970;GO:0008150;GO:0009266;GO:0009314;GO:0009409;GO:0009416;GO:0009506;GO:0009507;GO:0009536;GO:0009628;GO:0009651;GO:0009719;GO:0009725;GO:0009737;GO:0010033;GO:0010035;GO:…	ko:K01689;ko00010;ko00680;ko01100;ko01110;ko01120;ko01130;ko01200;ko01230;ko03018;ko04066;map00010;map00680;map01100;map01110;map01120;map01130;map01200;map01230;map03018;map04066
TPM	-	-	STRG.10487	Known	42.0157	44.8425	30.1625	32.3223	39.3651	22.0358	35.0676	sp|Q9FMY5|U2AFB_ARATH	Splicing factor U2af small subunit B	GO:0000003;GO:0000375;GO:0000377;GO:0000398;GO:0003006;GO:0003674;GO:0003676;GO:0003723;GO:0005488;GO:0005575;GO:0005622;GO:0005623;GO:0005634;GO:0005681;GO:0006139;GO:0006396;GO:0006397;GO:0006725;GO:0006807;GO:0007275;GO:0008150;GO:0008152;GO:0008380;GO:0009314;GO:0009416;GO:0009628;GO:0009648;GO:0009791;GO:0009987;GO:0010228;GO:0010467;GO:0016070;GO:0016071;GO:0022414;GO:0030628;GO:0032501;GO:…	ko:K12836;ko03040;ko05131;map03040;map05131
TPM	-	-	STRG.10488	Known	76.8238	85.4104	33.3073	58.1425	72.8682	46.5417	43.2265	sp|Q6V9I6|HDT1_SOLCH	Histone deacetylase HDT1		ko:K11276	multiple_isoforms_mixed_annotation
TPM	-	-	STRG.10489	Novel_gene	0.859153	1.59812	1.66278	0.548687	0.930353	1.0555	0.262775		At2g29880-like			eggNOG_only
TPM	-	-	STRG.1049	Novel_gene	7.09407	10.0437	8.56246	8.56257	10.143	22.3794	7.39608					no_annotation
TPM	-	-	STRG.10490	Novel_gene	18.2586	7.22617	27.8955	38.628	30.7452	21.5822	24.8399	sp|Q9XIP8|CDI_ARATH	Protein CDI	GO:0000003;GO:0000902;GO:0000904;GO:0003006;GO:0005575;GO:0005622;GO:0005623;GO:0005737;GO:0005829;GO:0008150;GO:0009653;GO:0009826;GO:0009846;GO:0009856;GO:0009860;GO:0009932;GO:0009987;GO:0016043;GO:0016049;GO:0022414;GO:0030154;GO:0032501;GO:0032502;GO:0032989;GO:0040007;GO:0044424;GO:0044444;GO:0044464;GO:0044706;GO:0048468;GO:0048588;GO:0048589;GO:0048856;GO:0048868;GO:0048869;GO:0051704;GO:…
TPM	-	-	STRG.10491	Known	19.6707	53.9354	1.61332	9.31942	21.9749	41.3424	2.19502	sp|A0A8X8M4W6|TMT3_CATRO	Gamma-tocopherol methyltransferase, chloroplastic	GO:0003674;GO:0003824;GO:0005575;GO:0005622;GO:0005623;GO:0005737;GO:0006766;GO:0006775;GO:0008150;GO:0008152;GO:0008168;GO:0008171;GO:0009058;GO:0009110;GO:0009507;GO:0009536;GO:0009987;GO:0010189;GO:0016740;GO:0016741;GO:0018130;GO:0032259;GO:0042360;GO:0042362;GO:0043226;GO:0043227;GO:0043229;GO:0043231;GO:0044237;GO:0044249;GO:0044281;GO:0044283;GO:0044424;GO:0044444;GO:0044464;GO:0046483;GO:…	ko:K05928;ko00130;ko01100;ko01110;map00130;map01100;map01110
TPM	-	-	STRG.10492	Known	19.14	23.3319	6.18815	11.1468	30.2406	17.5559	15.2964	sp|Q9LDR4|ERG24_ARATH	Delta(14)-sterol reductase	GO:0000166;GO:0003674;GO:0003824;GO:0005488;GO:0005575;GO:0005622;GO:0005623;GO:0005737;GO:0005783;GO:0005789;GO:0008150;GO:0008152;GO:0012505;GO:0016020;GO:0016021;GO:0016491;GO:0016627;GO:0016628;GO:0030176;GO:0031224;GO:0031227;GO:0031984;GO:0036094;GO:0042175;GO:0043226;GO:0043227;GO:0043229;GO:0043231;GO:0044422;GO:0044424;GO:0044425;GO:0044432;GO:0044444;GO:0044446;GO:0044464;GO:0048037;GO:…	ko:K00222;ko00100;ko01100;ko01110;ko01130;map00100;map01100;map01110;map01130
TPM	-	-	STRG.10493	Known	20.367	20.1388	12.8731	25.8656	9.05883	21.2964	6.16647	sp|Q9SJQ6|ROS1_ARATH	DNA glycosylase/AP lyase ROS1	GO:0003674;GO:0003824;GO:0003906;GO:0005575;GO:0005622;GO:0005623;GO:0005634;GO:0006139;GO:0006259;GO:0006281;GO:0006304;GO:0006305;GO:0006306;GO:0006325;GO:0006342;GO:0006355;GO:0006725;GO:0006807;GO:0006950;GO:0006952;GO:0006974;GO:0006996;GO:0008150;GO:0008152;GO:0009605;GO:0009607;GO:0009620;GO:0009889;GO:0009890;GO:0009891;GO:0009892;GO:0009893;GO:0009987;GO:0010468;GO:0010556;GO:0010557;GO:…		multiple_isoforms_consistent
TPM	-	-	STRG.10494	Known	28.4275	21.5489	14.5172	22.5714	19.8875	21.5255	15.9923	sp|Q05609|CTR1_ARATH	Serine/threonine-protein kinase CTR1	GO:0001666;GO:0003674;GO:0003824;GO:0004672;GO:0004674;GO:0004712;GO:0005575;GO:0005622;GO:0005623;GO:0005737;GO:0005783;GO:0005789;GO:0006082;GO:0006464;GO:0006468;GO:0006629;GO:0006720;GO:0006721;GO:0006793;GO:0006796;GO:0006807;GO:0006950;GO:0007154;GO:0007165;GO:0008150;GO:0008152;GO:0008299;GO:0008610;GO:0009058;GO:0009628;GO:0009685;GO:0009686;GO:0009719;GO:0009723;GO:0009725;GO:0009743;GO:…	ko:K14510;ko04016;ko04075;map04016;map04075	multiple_isoforms_consistent
TPM	-	-	STRG.10495	Novel_gene	7.88593	3.61574	3.13234	1.22241	1.5504	4.91976	1.25885	sp|Q8GYY1|HSFA3_ARATH	Heat stress transcription factor A-3	GO:0003674;GO:0003676;GO:0003677;GO:0003700;GO:0005488;GO:0005575;GO:0005622;GO:0005623;GO:0005634;GO:0006355;GO:0006950;GO:0008150;GO:0009266;GO:0009408;GO:0009628;GO:0009889;GO:0010033;GO:0010200;GO:0010243;GO:0010468;GO:0010556;GO:0019219;GO:0019222;GO:0031323;GO:0031326;GO:0042221;GO:0042493;GO:0043226;GO:0043227;GO:0043229;GO:0043231;GO:0044424;GO:0044464;GO:0050789;GO:0050794;GO:0050896;GO:…	ko:K09419	multiple_isoforms_consistent
TPM	-	-	STRG.10496	Known	29.3364	24.6012	21.392	20.1967	33.228	25.1489	21.7922	sp|Q9LUG5|RPF2_ARATH	Ribosome production factor 2 homolog	GO:0000027;GO:0000463;GO:0000470;GO:0003674;GO:0003676;GO:0003723;GO:0005488;GO:0005575;GO:0005622;GO:0005623;GO:0005634;GO:0005730;GO:0006139;GO:0006364;GO:0006396;GO:0006725;GO:0006807;GO:0006996;GO:0008150;GO:0008152;GO:0009987;GO:0010467;GO:0016043;GO:0016070;GO:0016072;GO:0019843;GO:0022607;GO:0022613;GO:0022618;GO:0031974;GO:0031981;GO:0034470;GO:0034622;GO:0034641;GO:0034660;GO:0042254;GO:…	ko:K14847
TPM	-	-	STRG.10497	Known	14.1602	12.2971	11.0578	13.6843	12.5506	12.406	11.0523	sp|Q0WPF2|PCFS4_ARATH	Polyadenylation and cleavage factor homolog 4	GO:0000375;GO:0000377;GO:0000398;GO:0000993;GO:0001098;GO:0001099;GO:0003674;GO:0003676;GO:0003723;GO:0003729;GO:0005488;GO:0005515;GO:0005575;GO:0005622;GO:0005623;GO:0005634;GO:0005654;GO:0005737;GO:0005739;GO:0005849;GO:0006139;GO:0006351;GO:0006353;GO:0006366;GO:0006369;GO:0006378;GO:0006379;GO:0006396;GO:0006397;GO:0006725;GO:0006807;GO:0008150;GO:0008152;GO:0008380;GO:0009058;GO:0009059;GO:…	ko:K14400;ko:K14510;ko03015;ko04016;ko04075;map03015;map04016;map04075
TPM	-	-	STRG.10498	Known	8.43795	23.5456	32.8778	10.0501	75.4095	74.9186	624.58					no_annotation
TPM	-	-	STRG.10499	Known	0.0272773	0	0	0.0518837	0	0	1.42842	sp|Q9LZR8|Y5370_ARATH	PAN domain-containing protein At5g03700	GO:0005575;GO:0005622;GO:0005623;GO:0005737;GO:0005768;GO:0005794;GO:0005802;GO:0005886;GO:0012505;GO:0016020;GO:0031410;GO:0031982;GO:0031984;GO:0043226;GO:0043227;GO:0043229;GO:0043231;GO:0044422;GO:0044424;GO:0044431;GO:0044444;GO:0044446;GO:0044464;GO:0071944;GO:0097708;GO:0098791
TPM	-	-	STRG.105	Novel_gene	26.5461	41.4933	28.8034	34.6658	28.9297	38.194	12.4622	sp|Q9LHP2|SL30A_ARATH	Serine/arginine-rich SC35-like splicing factor SCL30A	GO:0000245;GO:0000375;GO:0000377;GO:0000398;GO:0003674;GO:0003676;GO:0003723;GO:0003729;GO:0005488;GO:0005515;GO:0005575;GO:0005622;GO:0005623;GO:0005634;GO:0005654;GO:0005730;GO:0005737;GO:0005829;GO:0005886;GO:0006139;GO:0006355;GO:0006376;GO:0006396;GO:0006397;GO:0006725;GO:0006807;GO:0006810;GO:0008150;GO:0008152;GO:0008380;GO:0009889;GO:0009892;GO:0009987;GO:0010467;GO:0010468;GO:0010556;GO:…	ko:K12900;ko03040;map03040	multiple_isoforms_consistent
TPM	-	-	STRG.1050	Novel_gene	0.408414	0.387393	0.380225	0.38496	0.238273	0.460081	0.279453					no_annotation
TPM	-	-	STRG.10500	Novel_gene	0.871893	1.38565	0.367725	0.975357	3.14394	5.81105	12.785					no_annotation
TPM	-	-	STRG.10501	Known	17.4589	35.5556	7.84373	7.77411	13.7248	38.2075	83.1337	sp|Q9SJQ9|ALFC6_ARATH	Fructose-bisphosphate aldolase 6, cytosolic		ko:K01623;ko00010;ko00030;ko00051;ko00680;ko00710;ko01100;ko01110;ko01120;ko01130;ko01200;ko01230;map00010;map00030;map00051;map00680;map00710;map01100;map01110;map01120;map01130;map01200;map01230
TPM	-	-	STRG.10502	Known	670.203	681.984	84.704	650.26	474.103	304.317	641.174	sp|P17784|ALFC1_ORYSJ	Fructose-bisphosphate aldolase 1, cytoplasmic		ko:K01623;ko00010;ko00030;ko00051;ko00680;ko00710;ko01100;ko01110;ko01120;ko01130;ko01200;ko01230;map00010;map00030;map00051;map00680;map00710;map01100;map01110;map01120;map01130;map01200;map01230
TPM	-	-	STRG.10503	Known	27.2264	19.8999	2.282	4.47457	3.77199	2.37789	0.293415	sp|Q9LZS0|PTL_ARATH	Trihelix transcription factor PTL	GO:0000003;GO:0003006;GO:0003674;GO:0003676;GO:0003677;GO:0003700;GO:0005488;GO:0005515;GO:0005575;GO:0005622;GO:0005623;GO:0005634;GO:0006355;GO:0007275;GO:0007389;GO:0008150;GO:0009653;GO:0009791;GO:0009798;GO:0009889;GO:0009908;GO:0009909;GO:0010016;GO:0010033;GO:0010200;GO:0010243;GO:0010468;GO:0010556;GO:0019219;GO:0019222;GO:0022414;GO:0031323;GO:0031326;GO:0032501;GO:0032502;GO:0040008;GO:…
TPM	-	-	STRG.10504	Novel_gene	0.887496	0.433592	0.015675	0.645334	0.786191	0.213981	0.00769533					no_annotation
TPM	-	-	STRG.10505	Known	0	0.0684253	0	0	0	0	0	sp|Q9SJR0|ERF24_ARATH	Ethylene-responsive transcription factor ERF024	GO:0003674;GO:0003700;GO:0006355;GO:0006950;GO:0006952;GO:0008150;GO:0009605;GO:0009607;GO:0009620;GO:0009889;GO:0010468;GO:0010556;GO:0019219;GO:0019222;GO:0031323;GO:0031326;GO:0043207;GO:0050789;GO:0050794;GO:0050832;GO:0050896;GO:0051171;GO:0051252;GO:0051704;GO:0051707;GO:0060255;GO:0065007;GO:0080090;GO:0098542;GO:0140110;GO:1903506;GO:2000112;GO:2001141
TPM	-	-	STRG.10506	Novel_gene	4.39113	3.35859	0.479227	0.835828	3.21018	4.03111	3.30597	sp|Q9SD53|Y3720_ARATH	UPF0481 protein At3g47200			multiple_isoforms_consistent
TPM	-	-	STRG.10507	Known	0.174075	1.46801	0.153206	0.34264	1.18933	2.01255	0.280704	sp|Q94HW2|POLR1_ARATH	Retrovirus-related Pol polyprotein from transposon RE1
TPM	-	-	STRG.10508	Novel_gene	0.061678	0.326521	0.535505	0.465026	2.08223	1.47414	0.293964					no_annotation
TPM	-	-	STRG.10509	Known	0.0680367	0.02842	0.174159	0	0	0	0		Sister chromatid cohesion protein			eggNOG_only
TPM	-	-	STRG.1051	Novel_gene	0.950062	2.96028	2.92524	2.12234	2.37352	4.3938	2.20878		Endonuclease/Exonuclease/phosphatase family			eggNOG_only
TPM	-	-	STRG.10510	Novel_gene	0	0	0	0	0	0	0					no_annotation
TPM	-	-	STRG.10511	Novel_gene	22.5309	1.21	0	0	0	0	0					no_annotation
TPM	-	-	STRG.10512	Known	5.51942	4.63077	0.133469	0.999271	0.049489	0.011806	0					no_annotation
TPM	-	-	STRG.10513	Novel_gene	1.27938	3.09604	44.0379	10.1338	0.919872	0.470886	0.732531	sp|Q6JN46|EIX2_SOLLC	Receptor-like protein EIX2	GO:0000003;GO:0003006;GO:0005575;GO:0005618;GO:0005623;GO:0007275;GO:0007389;GO:0008150;GO:0009505;GO:0009531;GO:0009553;GO:0009653;GO:0009790;GO:0009791;GO:0009793;GO:0009798;GO:0009888;GO:0010154;GO:0010453;GO:0022414;GO:0022603;GO:0030312;GO:0032501;GO:0032502;GO:0042659;GO:0044426;GO:0044462;GO:0044464;GO:0045595;GO:0048226;GO:0048229;GO:0048316;GO:0048608;GO:0048731;GO:0048856;GO:0050789;GO:…		multiple_isoforms_mixed_annotation
TPM	-	-	STRG.10514	Known	7.18125	8.53768	80.8937	15.5687	4.7618	2.82116	3.5213		regulation of response to stimulus		ko:K19748;ko04115;map04115	eggNOG_only
TPM	-	-	STRG.10515	Novel_gene	0.455064	0.665882	1.21755	0.694543	0.375272	0.583689	0.256649					no_annotation
TPM	-	-	STRG.10516	Novel_gene	0.71321	1.06453	3.21623	0.787461	0.664739	0.943887	0.618284		SWI SNF-related matrix-associated actin-dependent regulator of chromatin subfamily A member 3-like	GO:0000724;GO:0000725;GO:0006139;GO:0006259;GO:0006281;GO:0006302;GO:0006310;GO:0006725;GO:0006807;GO:0006950;GO:0006974;GO:0008150;GO:0008152;GO:0009292;GO:0009294;GO:0009987;GO:0033554;GO:0034641;GO:0043170;GO:0044237;GO:0044238;GO:0044260;GO:0044764;GO:0045003;GO:0046483;GO:0050896;GO:0051704;GO:0051716;GO:0071704;GO:0090304;GO:1901360	ko:K15505	eggNOG_only
TPM	-	-	STRG.10517	Known	2.41797	6.00735	66.1623	22.6821	2.90838	2.70678	3.8337	sp|Q6JN46|EIX2_SOLLC	Receptor-like protein EIX2	GO:0000003;GO:0003006;GO:0005575;GO:0005618;GO:0005623;GO:0007275;GO:0007389;GO:0008150;GO:0009505;GO:0009531;GO:0009553;GO:0009653;GO:0009790;GO:0009791;GO:0009793;GO:0009798;GO:0009888;GO:0010154;GO:0010453;GO:0022414;GO:0022603;GO:0030312;GO:0032501;GO:0032502;GO:0042659;GO:0044426;GO:0044462;GO:0044464;GO:0045595;GO:0048226;GO:0048229;GO:0048316;GO:0048608;GO:0048731;GO:0048856;GO:0050789;GO:…		multiple_isoforms_consistent
TPM	-	-	STRG.10518	Novel_gene	0	0.175235	0.375214	0.0505353	0.0127857	0	0					no_annotation
TPM	-	-	STRG.10519	Known	97.2582	96.4899	172.212	32.9496	13.1248	14.0317	12.8355		Transcriptional activator		ko:K19748;ko04115;map04115	eggNOG_only
TPM	-	-	STRG.1052	Novel_gene	0.194577	0.523024	0.958189	0.630188	0.823792	0.18548	0.473171		2S seed storage protein 5-like			eggNOG_only
TPM	-	-	STRG.10520	Novel_gene	0.0189707	0.103139	0.349779	0.111884	0.394791	0.979033	0.296852					no_annotation
TPM	-	-	STRG.10521	Novel_gene	0	0	2.50836	0	0.450598	1.3505	0.110408					no_annotation
TPM	-	-	STRG.10522	Novel_gene	0	0.083536	0	0	0.38875	0.893506	0					no_annotation
TPM	-	-	STRG.10523	Novel_gene	0.116647	0.234093	0	0.240533	0.101564	0.381513	0.0708703					no_annotation
TPM	-	-	STRG.10524	Known	0.92563	0.865801	0.219949	0.832888	0.392951	0.033484	0.04767	sp|Q9SJR5|GRF3_ARATH	Growth-regulating factor 3	GO:0001067;GO:0003674;GO:0003676;GO:0003677;GO:0005488;GO:0005575;GO:0005622;GO:0005623;GO:0005634;GO:0007275;GO:0008150;GO:0008285;GO:0009605;GO:0009607;GO:0009624;GO:0022622;GO:0032501;GO:0032502;GO:0042127;GO:0043207;GO:0043226;GO:0043227;GO:0043229;GO:0043231;GO:0043565;GO:0044212;GO:0044424;GO:0044464;GO:0048364;GO:0048366;GO:0048367;GO:0048519;GO:0048523;GO:0048580;GO:0048731;GO:0048827;GO:…
TPM	-	-	STRG.10525	Novel_gene	14.1939	25.8527	38.1521	18.1183	19.0857	16.723	22.2848	sp|Q41058|GLGB1_PEA	1,4-alpha-glucan-branching enzyme 1, chloroplastic/amyloplastic	GO:0001678;GO:0003674;GO:0003824;GO:0003844;GO:0005575;GO:0005622;GO:0005623;GO:0005737;GO:0005975;GO:0005976;GO:0005982;GO:0006073;GO:0008150;GO:0008152;GO:0009058;GO:0009059;GO:0009314;GO:0009416;GO:0009501;GO:0009507;GO:0009532;GO:0009536;GO:0009570;GO:0009628;GO:0009743;GO:0009744;GO:0009746;GO:0009749;GO:0009750;GO:0009987;GO:0010021;GO:0010033;GO:0016740;GO:0016757;GO:0016758;GO:0019725;GO:…	ko:K00700;ko00500;ko01100;ko01110;map00500;map01100;map01110	multiple_isoforms_mixed_annotation
TPM	-	-	STRG.10526	Novel_gene	0.104328	0.050051	0.304407	0.102279	0.041763	0.128834	0.285138					no_annotation
TPM	-	-	STRG.10527	Known	9.32791	11.3917	11.7353	16.528	18.5979	30.3696	24.6492	sp|Q9SR62|RLPH2_ARATH	Tyrosine-protein phosphatase RLPH2
TPM	-	-	STRG.10528	Known	13.8204	8.9639	0.506203	1.93527	0.198748	0.351739	0.154232	sp|Q7PC87|AB34G_ARATH	ABC transporter G family member 34			multiple_isoforms_mixed_annotation
TPM	-	-	STRG.10529	Novel_gene	0.841193	0.07959	0	0.354393	0.019345	0.0104197	0	sp|Q7PC87|AB34G_ARATH	ABC transporter G family member 34
TPM	-	-	STRG.1053	Novel_gene	0.394379	0.395561	0.882666	0.602355	0.332009	0.492922	0.29147					no_annotation
TPM	-	-	STRG.10530	Novel_gene	2.50669	0.141306	0.56667	2.34734	0.21466	0.05	0.954277					no_annotation
TPM	-	-	STRG.10531	Known	21.4687	29.7058	18.7149	24.7197	17.921	20.2773	12.9477	sp|Q94DE2|BD31A_ORYSJ	Protein BUD31 homolog 1	GO:0000375;GO:0000377;GO:0000398;GO:0005575;GO:0005622;GO:0005623;GO:0005634;GO:0005681;GO:0006139;GO:0006396;GO:0006397;GO:0006725;GO:0006807;GO:0008150;GO:0008152;GO:0008380;GO:0009987;GO:0010467;GO:0016070;GO:0016071;GO:0032991;GO:0034641;GO:0043170;GO:0043226;GO:0043227;GO:0043229;GO:0043231;GO:0044237;GO:0044238;GO:0044422;GO:0044424;GO:0044428;GO:0044446;GO:0044464;GO:0046483;GO:0071704;GO:…	ko:K12873;ko03040;map03040
TPM	-	-	STRG.10532	Known	39.3117	36.563	24.9708	43.5832	32.6789	28.1404	25.4813	sp|O82030|HIS8_TOBAC	Histidinol-phosphate aminotransferase, chloroplastic	GO:0000105;GO:0003674;GO:0003824;GO:0004400;GO:0005575;GO:0005622;GO:0005623;GO:0005737;GO:0006082;GO:0006520;GO:0006547;GO:0006725;GO:0006807;GO:0008150;GO:0008152;GO:0008483;GO:0008652;GO:0009058;GO:0009507;GO:0009532;GO:0009536;GO:0009570;GO:0009987;GO:0016053;GO:0016740;GO:0016769;GO:0018130;GO:0019438;GO:0019752;GO:0034641;GO:0043226;GO:0043227;GO:0043229;GO:0043231;GO:0043436;GO:0044237;GO:…	ko:K00817;ko00340;ko00350;ko00360;ko00400;ko00401;ko00960;ko01100;ko01110;ko01130;ko01230;map00340;map00350;map00360;map00400;map00401;map00960;map01100;map01110;map01130;map01230
TPM	-	-	STRG.10533	Known	4.74223	5.26719	4.05476	9.35103	3.67324	3.83101	2.85957	sp|Q8S8F2|FBL11_ARATH	BTB/POZ domain-containing protein FBL11		ko:K10268	multiple_isoforms_consistent
TPM	-	-	STRG.10534	Known	12.0761	26.0231	2.15096	18.5663	15.8608	20.8823	4.34532	sp|Q9SJM3|KIPK2_ARATH	Serine/threonine-protein kinase KIPK2
TPM	-	-	STRG.10535	Novel_gene	0.685336	0	0	0	0	0	0					no_annotation
TPM	-	-	STRG.10536	Known	215.035	424.797	505.468	478.304	276.117	129.089	309.02	sp|Q43497|MDAR_SOLLC	Monodehydroascorbate reductase	GO:0001101;GO:0003674;GO:0003824;GO:0005575;GO:0005622;GO:0005623;GO:0005737;GO:0005777;GO:0005778;GO:0005829;GO:0006950;GO:0006970;GO:0008150;GO:0008152;GO:0009056;GO:0009414;GO:0009415;GO:0009507;GO:0009526;GO:0009532;GO:0009536;GO:0009570;GO:0009605;GO:0009607;GO:0009608;GO:0009610;GO:0009620;GO:0009628;GO:0009636;GO:0009651;GO:0009719;GO:0009725;GO:0009753;GO:0009941;GO:0009987;GO:0010033;GO:…	ko:K08232;ko00053;ko01100;map00053;map01100
TPM	-	-	STRG.10537	Novel_gene	286.098	253.977	95.4055	165.534	353.341	280.027	245.872	sp|P41099|RLA2_PARAR	Large ribosomal subunit protein P2		ko:K02943;ko03010;map03010	multiple_isoforms_consistent
TPM	-	-	STRG.10538	Known	0.379841	0.509068	0.0844643	0.181239	0.159061	0.078229	0	sp|Q9SD53|Y3720_ARATH	UPF0481 protein At3g47200
TPM	-	-	STRG.10539	Known	32.6735	25.0247	13.5084	7.28273	27.9163	16.2203	3.88879	sp|Q9LFA4|IQM3_ARATH	IQ domain-containing protein IQM3
TPM	-	-	STRG.1054	Novel_gene	0.174936	0.177906	0.530559	0.226249	0.152214	0.204249	0.0888877					no_annotation
TPM	-	-	STRG.10540	Known	9.09147	13.9982	6.46073	4.38366	5.9476	3.34906	2.18532		basic region leucin zipper	GO:0005575;GO:0005622;GO:0005623;GO:0005634;GO:0043226;GO:0043227;GO:0043229;GO:0043231;GO:0044424;GO:0044464		eggNOG_only
TPM	-	-	STRG.10541	Novel_gene	0.682876	0.775603	0.592089	3.17992	0.371128	1.04762	0.536261		WD40 repeats		ko:K15200	eggNOG_only
TPM	-	-	STRG.10542	Known	1.85236	0.669596	0.31692	1.1488	0.0466177	0	0	sp|Q9ZUX1|C94C1_ARATH	Cytochrome P450 94C1		ko:K20624
TPM	-	-	STRG.10543	Novel_gene	0.201046	0.334265	0.365996	0.322844	0.195138	0.445548	0.329263	sp|Q03278|PO21_NASVI	Retrovirus-related Pol polyprotein from type-1 retrotransposable element R2 (Fragment)			multiple_isoforms_mixed_annotation
TPM	-	-	STRG.10544	Novel_gene	0.239762	0.413079	0.591531	0.421677	0.340354	0.512764	0.33834					no_annotation
TPM	-	-	STRG.10545	Known	20.5665	39.9803	2.65527	5.62527	12.4899	5.46654	0.739363	sp|Q9LZS7|GDL71_ARATH	GDSL esterase/lipase At5g03610			multiple_isoforms_consistent
TPM	-	-	STRG.10546	Known	24.8094	12.8546	7.81216	160.237	52.9646	78.4335	130.632	sp|Q9SJM7|URH1_ARATH	Uridine nucleosidase 1	GO:0003674;GO:0003824;GO:0005575;GO:0005622;GO:0005623;GO:0005737;GO:0005829;GO:0006139;GO:0006152;GO:0006213;GO:0006218;GO:0006725;GO:0006807;GO:0008150;GO:0008152;GO:0008477;GO:0009056;GO:0009116;GO:0009119;GO:0009164;GO:0009987;GO:0016787;GO:0016798;GO:0016799;GO:0019439;GO:0034641;GO:0034655;GO:0034656;GO:0042278;GO:0042454;GO:0044237;GO:0044238;GO:0044248;GO:0044270;GO:0044281;GO:0044282;GO:…	ko:K01240;ko00240;ko00760;map00240;map00760
TPM	-	-	STRG.10547	Known	7.82844	7.71843	4.28836	9.25742	13.2541	17.2961	39.0579	sp|Q9SR71|TAF12_ARATH	Transcription initiation factor TFIID subunit 12	GO:0000123;GO:0000124;GO:0000428;GO:0001085;GO:0001102;GO:0003674;GO:0003676;GO:0003677;GO:0005488;GO:0005515;GO:0005575;GO:0005622;GO:0005623;GO:0005634;GO:0005654;GO:0005667;GO:0005669;GO:0006139;GO:0006325;GO:0006351;GO:0006352;GO:0006366;GO:0006367;GO:0006464;GO:0006473;GO:0006475;GO:0006725;GO:0006807;GO:0006996;GO:0008134;GO:0008150;GO:0008152;GO:0009058;GO:0009059;GO:0009987;GO:0010467;GO:…	ko:K03126;ko03022;map03022
TPM	-	-	STRG.10548	Known	0	0	0	0.518536	0	0	0					no_annotation
TPM	-	-	STRG.10549	Known	70.5018	77.3438	61.2047	57.1584	57.6477	92.8709	50.6396	sp|Q9SJM6|SAP4_ARATH	Zinc finger A20 and AN1 domain-containing stress-associated protein 4
TPM	-	-	STRG.1055	Novel_gene	0	0	0	0	0	0	0		2S seed storage protein 5-like			eggNOG_only
TPM	-	-	STRG.10550	Known	0.751855	5.65686	0.0538777	12.9323	0.206984	0.013064	0.0417447	sp|Q8S340|PPA22_ARATH	Purple acid phosphatase 22	GO:0003674;GO:0003824;GO:0003993;GO:0006793;GO:0006796;GO:0008150;GO:0008152;GO:0009987;GO:0016311;GO:0016787;GO:0016788;GO:0016791;GO:0042578;GO:0044237	ko:K22390
TPM	-	-	STRG.10551	Novel_gene	0.171081	0.122072	0.0908523	0.125273	0.309181	0.257732	0.170506					no_annotation
TPM	-	-	STRG.10552	Known	4.38923	19.1049	0.0298813	27.1971	0.271502	4.27929	20.7839	sp|Q9LXI7|PPA20_ARATH	Probable purple acid phosphatase 20	GO:0003674;GO:0003824;GO:0003993;GO:0006793;GO:0006796;GO:0008150;GO:0008152;GO:0009987;GO:0016311;GO:0016787;GO:0016788;GO:0016791;GO:0042578;GO:0044237	ko:K22390
TPM	-	-	STRG.10553	Known	4.68741	2.04688	0.157884	0.734945	0.55848	0.0520107	0					no_annotation
TPM	-	-	STRG.10554	Known	1.76022	2.42	1.94111	3.15857	1.80917	2.34284	0.739962	sp|Q8GW19|FACE2_ARATH	CAAX prenyl protease 2	GO:0003674;GO:0003824;GO:0004175;GO:0004197;GO:0004222;GO:0005575;GO:0005622;GO:0005623;GO:0005737;GO:0005783;GO:0005789;GO:0006508;GO:0006807;GO:0008150;GO:0008152;GO:0008233;GO:0008234;GO:0008237;GO:0009987;GO:0010467;GO:0012505;GO:0016020;GO:0016021;GO:0016485;GO:0016787;GO:0019538;GO:0030176;GO:0031224;GO:0031227;GO:0031984;GO:0042175;GO:0043170;GO:0043226;GO:0043227;GO:0043229;GO:0043231;GO:…	ko:K08658;ko00900;ko01130;map00900;map01130
TPM	-	-	STRG.10555	Known	24.191	26.9587	19.3665	26.993	30.9346	43.0842	40.933	sp|A5D7K7|YIPF7_BOVIN	Protein YIPF7		ko:K20363
TPM	-	-	STRG.10556	Known	10.9985	16.3956	0	0.063503	0.0316313	0.125261	0					no_annotation
TPM	-	-	STRG.10557	Known	1.28807	0.900182	0	0.0431237	0.0249027	0	0	sp|P93003|TFL1_ARATH	Protein TERMINAL FLOWER 1	GO:0003674;GO:0003712;GO:0005575;GO:0005622;GO:0005623;GO:0005634;GO:0005737;GO:0005773;GO:0005886;GO:0006605;GO:0006623;GO:0006810;GO:0006886;GO:0007034;GO:0008104;GO:0008150;GO:0009743;GO:0009744;GO:0009889;GO:0009909;GO:0009910;GO:0010033;GO:0010556;GO:0015031;GO:0015833;GO:0016020;GO:0019219;GO:0019222;GO:0031323;GO:0031326;GO:0031982;GO:0033036;GO:0033365;GO:0034285;GO:0034613;GO:0042221;GO:…		multiple_isoforms_consistent
TPM	-	-	STRG.10558	Known	71.9612	45.4679	31.6886	50.9828	96.5642	114.565	72.2643		Alpha/beta hydrolase family			eggNOG_only
TPM	-	-	STRG.10559	Known	3.57437	1.47055	0.031199	2.06097	0.424079	0.100967	0.219116	sp|Q9SR72|GL32_ARATH	Germin-like protein subfamily 3 member 2	GO:0005575;GO:0005618;GO:0005623;GO:0030312;GO:0044464;GO:0071944
TPM	-	-	STRG.1056	Novel_gene	0.409647	1.18409	0.916358	0.723876	2.05824	5.65388	0.252186					no_annotation
TPM	-	-	STRG.10560	Known	1.34128	0.284178	0	0.337073	1.25544	1.28954	0.453192	sp|Q9SJN0|ABI5_ARATH	Protein ABSCISIC ACID-INSENSITIVE 5	GO:0000003;GO:0001101;GO:0003006;GO:0003674;GO:0003676;GO:0003677;GO:0003700;GO:0005488;GO:0005515;GO:0005575;GO:0005622;GO:0005623;GO:0005634;GO:0006355;GO:0006950;GO:0006970;GO:0007154;GO:0007165;GO:0007275;GO:0008150;GO:0009266;GO:0009409;GO:0009414;GO:0009415;GO:0009555;GO:0009628;GO:0009651;GO:0009719;GO:0009725;GO:0009737;GO:0009738;GO:0009739;GO:0009743;GO:0009755;GO:0009756;GO:0009791;GO:…	ko:K14432;ko04075;map04075	multiple_isoforms_consistent
TPM	-	-	STRG.10561	Novel_gene	1.30303	1.84024	2.75318	1.48377	0.656175	2.11093	0.844636					no_annotation
TPM	-	-	STRG.10562	Known	0.206302	14.8289	105.975	30.7099	7.85735	1.2645	0.381861	sp|O04846|ATCA1_ARATH	Alpha carbonic anhydrase 1, chloroplastic	GO:0003674;GO:0003824;GO:0004089;GO:0005575;GO:0005622;GO:0005623;GO:0005737;GO:0009507;GO:0009532;GO:0009536;GO:0009570;GO:0016829;GO:0016835;GO:0016836;GO:0043226;GO:0043227;GO:0043229;GO:0043231;GO:0044422;GO:0044424;GO:0044434;GO:0044435;GO:0044444;GO:0044446;GO:0044464	ko:K01674;ko00910;map00910
TPM	-	-	STRG.10563	Novel_gene	0	0.0167663	0.702106	0	0	0	0					no_annotation
TPM	-	-	STRG.10564	Known	173.868	64.4287	9.75354	46.9004	36.2447	32.8863	41.2384					no_annotation
TPM	-	-	STRG.10565	Known	7.362	8.47425	9.86168	12.1789	7.18066	7.96336	7.05823					no_annotation
TPM	-	-	STRG.10566	Known	6.83207	2.1554	0.147294	1.11422	0.233091	0.015032	0	sp|Q9LH89|Y3885_ARATH	Uncharacterized protein At3g28850	GO:0005575;GO:0005623;GO:0005886;GO:0016020;GO:0044464;GO:0071944	ko:K17479
TPM	-	-	STRG.10567	Known	15.8048	16.2189	14.1459	15.5034	21.9479	16.9392	9.61224	sp|Q9FVS1|FBK23_ARATH	F-box/kelch-repeat protein At1g57790			multiple_isoforms_consistent
TPM	-	-	STRG.10568	Known	20.784	22.5373	25.5216	19.8532	17.0558	18.7844	16.4106	sp|Q9ASP6|HNRPQ_ARATH	Heterogeneous nuclear ribonucleoprotein Q	GO:0003674;GO:0003676;GO:0003723;GO:0003727;GO:0005488;GO:0005575;GO:0005622;GO:0005623;GO:0005634;GO:0005654;GO:0005737;GO:0006139;GO:0006725;GO:0006807;GO:0008150;GO:0008152;GO:0009451;GO:0009987;GO:0016070;GO:0016553;GO:0016554;GO:0030895;GO:0031647;GO:0031974;GO:0031981;GO:0032991;GO:0034641;GO:0043170;GO:0043226;GO:0043227;GO:0043229;GO:0043231;GO:0043233;GO:0043412;GO:0044237;GO:0044238;GO:…	ko:K13161	multiple_isoforms_consistent
TPM	-	-	STRG.10569	Known	3.37959	2.24825	0.692218	1.66156	1.36403	1.42825	1.36183	sp|Q6NLG7|RFA3B_ARATH	Replication protein A 14 kDa subunit B		ko:K10740;ko03030;ko03420;ko03430;ko03440;ko03460;map03030;map03420;map03430;map03440;map03460
TPM	-	-	STRG.1057	Novel_gene	0.610651	0.0598437	0.124994	0.804409	0.0220197	0.0425993	0.0210923					no_annotation
TPM	-	-	STRG.10570	Novel_gene	0.591581	0.655909	0.6588	0.62624	0.766145	1.3942	0.713084					no_annotation
TPM	-	-	STRG.10571	Novel_gene	0.175981	0.180629	0.326022	0.206579	0.126522	0.287975	0.0820797	sp|Q03278|PO21_NASVI	Retrovirus-related Pol polyprotein from type-1 retrotransposable element R2 (Fragment)			multiple_isoforms_mixed_annotation
TPM	-	-	STRG.10572	Novel_gene	0.569472	0.41288	0.0811977	0.554632	0.44194	0.451214	0.404569					no_annotation
TPM	-	-	STRG.10573	Novel_gene	3.13213	3.26814	3.49183	3.87257	3.68556	3.53407	1.75119	sp|Q1PFK0|FBL32_ARATH	F-box/LRR-repeat protein At1g55660			multiple_isoforms_mixed_annotation
TPM	-	-	STRG.10574	Novel_gene	61.9304	37.2879	1636.43	4.68575	3.6193	1.25966	0.885029					no_annotation
TPM	-	-	STRG.10575	Novel_gene	0	0	6.01956	27.6292	0	0	0					no_annotation
TPM	-	-	STRG.10576	Known	19.2244	17.7747	1.61117	4.37623	13.7243	9.15598	4.53673	sp|P09189|HSP7C_PETHY	Heat shock cognate 70 kDa protein		ko:K03283;ko03040;ko04010;ko04141;ko04144;ko04213;ko04612;ko04915;ko05134;ko05145;ko05162;ko05164;ko05169;map03040;map04010;map04141;map04144;map04213;map04612;map04915;map05134;map05145;map05162;map05164;map05169	multiple_isoforms_mixed_annotation
TPM	-	-	STRG.10577	Novel_gene	0.196863	0.04331	0	0.494187	0	0	0.007351	sp|Q94HW2|POLR1_ARATH	Retrovirus-related Pol polyprotein from transposon RE1
TPM	-	-	STRG.10578	Novel_gene	0.300281	0	0	0.390408	0	0	0					no_annotation
TPM	-	-	STRG.10579	Novel_gene	1.63463	0.0228503	0	0.346263	0.11168	0.0353893	0					no_annotation
TPM	-	-	STRG.1058	Novel_gene	0	0.153871	0.340133	0.033068	0.021336	0.0949113	0.025013		Protein of unknown function (DUF1118)			eggNOG_only
TPM	-	-	STRG.10580	Novel_gene	0.101109	0.0320643	0.144587	0.29254	0.016855	0.0701317	0.112188	sp|P10978|POLX_TOBAC	Retrovirus-related Pol polyprotein from transposon TNT 1-94
TPM	-	-	STRG.10581	Novel_gene	0.613164	0.59266	0.506837	0.451151	0.060248	0.313274	0	sp|P10978|POLX_TOBAC	Retrovirus-related Pol polyprotein from transposon TNT 1-94
TPM	-	-	STRG.10582	Novel_gene	0	0	0	0	0	0	0					no_annotation
TPM	-	-	STRG.10583	Novel_gene	1.29248	0.528786	0.528732	0.470532	0.504937	0.287018	0.754756					no_annotation
TPM	-	-	STRG.10584	Novel_gene	0.562881	0.405959	0.239834	0.801112	0.08234	0.0668027	0.141201		Plant transposase (Ptta/En/Spm family)			eggNOG_only
TPM	-	-	STRG.10585	Known	0.020769	6.74521	116.627	0.149989	51.9238	84.9736	3.83624	sp|Q9XIH7|PLT1_ARATH	Putative polyol transporter 1	GO:0003674;GO:0005215;GO:0005351;GO:0005354;GO:0005355;GO:0005365;GO:0005402;GO:0005575;GO:0005623;GO:0005886;GO:0006810;GO:0006811;GO:0006812;GO:0007275;GO:0008150;GO:0008324;GO:0008643;GO:0008645;GO:0009653;GO:0009791;GO:0010015;GO:0010101;GO:0010102;GO:0010311;GO:0015075;GO:0015077;GO:0015078;GO:0015144;GO:0015145;GO:0015146;GO:0015148;GO:0015149;GO:0015166;GO:0015168;GO:0015291;GO:0015293;GO:…		multiple_isoforms_consistent
TPM	-	-	STRG.10586	Novel_gene	0	0	2.29375	0.0722603	0	0	0	sp|P09189|HSP7C_PETHY	Heat shock cognate 70 kDa protein		ko:K03283;ko03040;ko04010;ko04141;ko04144;ko04213;ko04612;ko04915;ko05134;ko05145;ko05162;ko05164;ko05169;map03040;map04010;map04141;map04144;map04213;map04612;map04915;map05134;map05145;map05162;map05164;map05169	multiple_isoforms_mixed_annotation
TPM	-	-	STRG.10587	Novel_gene	0	0	0.960198	0	0	0	0					no_annotation
TPM	-	-	STRG.10588	Novel_gene	0.0347507	0	0.652573	0.0274217	0.0187763	0	0.0174493					no_annotation
TPM	-	-	STRG.10589	Known	0.0453607	0	0	0	0	0	0					no_annotation
TPM	-	-	STRG.1059	Known	4.7393	12.2351	8.89601	7.03311	10.1508	16.656	10.9276	sp|P14381|YTX2_XENLA	Transposon TX1 uncharacterized 149 kDa protein			multiple_isoforms_mixed_annotation
TPM	-	-	STRG.10590	Novel_gene	5.28918	7.80533	7.59162	11.7334	9.76832	13.8747	10.8243					no_annotation
TPM	-	-	STRG.10591	Novel_gene	0	0.00552133	0	1.80028	0	0	0.00688967					no_annotation
TPM	-	-	STRG.10592	Known	1.6164	0.888782	1.21923	7.59736	0.513825	0.219277	0.309309		LRR-repeat protein			eggNOG_only
TPM	-	-	STRG.10593	Known	7.17685	5.15208	7.28576	8.6031	5.07708	4.80585	4.80323	sp|Q9LZB8|AB29B_ARATH	ABC transporter B family member 29, chloroplastic	GO:0003674;GO:0005215;GO:0005575;GO:0005622;GO:0005623;GO:0005737;GO:0009507;GO:0009526;GO:0009536;GO:0009941;GO:0031967;GO:0031975;GO:0043226;GO:0043227;GO:0043229;GO:0043231;GO:0044422;GO:0044424;GO:0044434;GO:0044435;GO:0044444;GO:0044446;GO:0044464	ko:K02021	multiple_isoforms_consistent
TPM	-	-	STRG.10594	Known	0.511597	0.233376	0.452408	1.45739	0	0	0					no_annotation
TPM	-	-	STRG.10595	Known	5.73966	17.5611	64.2906	37.9571	21.4619	29.672	16.0585	sp|P37107|SR54C_ARATH	Signal recognition particle subunit SRP54, chloroplastic	GO:0003674;GO:0005488;GO:0005515;GO:0005575;GO:0005622;GO:0005623;GO:0005737;GO:0008150;GO:0009507;GO:0009532;GO:0009536;GO:0009570;GO:0009987;GO:0016043;GO:0019904;GO:0022607;GO:0032991;GO:0043226;GO:0043227;GO:0043229;GO:0043231;GO:0043933;GO:0044085;GO:0044422;GO:0044424;GO:0044434;GO:0044435;GO:0044444;GO:0044446;GO:0044464;GO:0051259;GO:0051291;GO:0065003;GO:0070206;GO:0070208;GO:0071840	ko:K03106;ko02024;ko03060;ko03070;map02024;map03060;map03070;ko:K06133;ko00770;map00770	multiple_isoforms_mixed_annotation
TPM	-	-	STRG.10596	Known	50.0256	57.5925	47.9069	18.7893	16.277	16.9702	24.5394	sp|Q9FMR1|RGAP1_ARATH	Rho GTPase-activating protein 1	GO:0006950;GO:0008150;GO:0009628;GO:0034059;GO:0036293;GO:0050896;GO:0070482	ko:K20642
TPM	-	-	STRG.10597	Known	109.51	146.758	80.9574	107.233	114.354	99.7384	77.9715					no_annotation
TPM	-	-	STRG.10598	Novel_gene	0.892146	0.81065	0.492144	0.952068	0.562196	0.553615	0.533676					no_annotation
TPM	-	-	STRG.10599	Known	2.87196	21.5563	2.75487	5.20191	2.00575	0.225013	0.326004	sp|P0DKL1|SAU50_HELAN	Auxin-responsive protein SAUR50		ko:K14488;ko04075;map04075
TPM	-	-	STRG.106	Known	23.9031	19.3615	1.91199	14.834	44.3662	16.4921	0.519879	sp|Q94CD8|E134_ARATH	Glucan endo-1,3-beta-glucosidase 4	GO:0001871;GO:0003674;GO:0003824;GO:0004553;GO:0005488;GO:0005575;GO:0005623;GO:0005886;GO:0016020;GO:0016787;GO:0016798;GO:0030246;GO:0030247;GO:0031224;GO:0031225;GO:0031226;GO:0044425;GO:0044459;GO:0044464;GO:0046658;GO:0071944	ko:K19892;ko:K20217;ko00500;ko04120;map00500;map04120
TPM	-	-	STRG.1060	Novel_gene	0.113107	0.362392	0.241292	0.158464	0.0977453	0.338226	0.0785793					no_annotation
TPM	-	-	STRG.10600	Known	14.8578	6.06854	20.7612	29.7015	9.43919	5.60424	6.66216					no_annotation
TPM	-	-	STRG.10601	Novel_gene	0.180652	0.0575153	0.0853097	0.183477	0.040596	0.0500773	0.0510313					no_annotation
TPM	-	-	STRG.10602	Novel_gene	3.75617	6.56275	4.10294	6.66785	5.66789	6.88428	5.30551		metallopeptidase activity		ko:K06972	eggNOG_only
TPM	-	-	STRG.10603	Known	0	1.2908	0	77.4178	6.72574	0.993435	1.6928					no_annotation
TPM	-	-	STRG.10604	Novel_gene	0.151611	0.331087	0	0.042899	0	0	0					no_annotation
TPM	-	-	STRG.10605	Known	12.3241	4.17228	0.363743	2.27294	0.931032	0.12225	0	sp|O23826|KN5C_TOBAC	Kinesin-like protein KIN-5C	GO:0003674;GO:0003774;GO:0003777;GO:0003824;GO:0005575;GO:0005622;GO:0005623;GO:0005856;GO:0005871;GO:0005875;GO:0006928;GO:0007017;GO:0007018;GO:0008150;GO:0008574;GO:0009987;GO:0015630;GO:0016462;GO:0016787;GO:0016817;GO:0016818;GO:0016887;GO:0017111;GO:0032991;GO:0042623;GO:0043226;GO:0043228;GO:0043229;GO:0043232;GO:0044422;GO:0044424;GO:0044430;GO:0044446;GO:0044464;GO:1990939	ko:K10398
TPM	-	-	STRG.10606	Known	1.89658	1.53623	0.391917	0.74873	0.998713	2.67971	0.925605	sp|Q9LW63|PP251_ARATH	Putative pentatricopeptide repeat-containing protein At3g23330
TPM	-	-	STRG.10607	Known	46.9485	69.5774	14.3395	407.418	1.24528	0.385196	0.0495723	sp|P26792|INV1_DAUCA	Beta-fructofuranosidase, insoluble isoenzyme 1	GO:0005575;GO:0005618;GO:0005623;GO:0006950;GO:0006952;GO:0008150;GO:0009605;GO:0009607;GO:0009617;GO:0009620;GO:0030312;GO:0033036;GO:0042742;GO:0043207;GO:0044464;GO:0050832;GO:0050896;GO:0051179;GO:0051704;GO:0051707;GO:0052575;GO:0052576;GO:0071944;GO:0098542	ko:K01193;ko00052;ko00500;ko01100;map00052;map00500;map01100	multiple_isoforms_consistent
TPM	-	-	STRG.10608	Novel_gene	0.018343	0	0	0.217917	0	0	0	sp|Q9SKK4|GSL_ARATH	Probable 2-oxoacid dependent dioxygenase
TPM	-	-	STRG.10609	Known	4.76062	0.282907	0	0	0	0	0	sp|Q84MB3|ACCH1_ARATH	1-aminocyclopropane-1-carboxylate oxidase homolog 1
TPM	-	-	STRG.1061	Novel_gene	4.90222	2.16395	4.00135	7.35641	3.52623	2.24612	3.79989					no_annotation
TPM	-	-	STRG.10610	Known	117.816	103.576	44.9996	70.1391	114.774	74.7497	59.9111	sp|P51423|RL40_BRARP	Ubiquitin-ribosomal protein eL40 fusion protein		ko:K02927;ko03010;map03010
TPM	-	-	STRG.10611	Known	18.0221	28.158	9.66197	26.6282	38.9732	21.9316	24.6624	sp|P19950|RS141_MAIZE	Small ribosomal subunit protein uS11z	GO:0000028;GO:0000462;GO:0003674;GO:0003676;GO:0003723;GO:0003729;GO:0003735;GO:0005198;GO:0005488;GO:0005575;GO:0005622;GO:0005623;GO:0005634;GO:0005730;GO:0005737;GO:0005829;GO:0005840;GO:0005844;GO:0006139;GO:0006364;GO:0006396;GO:0006412;GO:0006518;GO:0006725;GO:0006807;GO:0006996;GO:0008150;GO:0008152;GO:0009058;GO:0009059;GO:0009987;GO:0010467;GO:0015935;GO:0016043;GO:0016070;GO:0016072;GO:…	ko:K02955;ko03010;map03010	multiple_isoforms_consistent
TPM	-	-	STRG.10612	Known	1.43511	0.611035	0.514118	1.10536	0.0493807	0	0	sp|Q9FMR3|NAC90_ARATH	NAC domain-containing protein 90	GO:0003674;GO:0003700;GO:0006355;GO:0008150;GO:0009889;GO:0010468;GO:0010556;GO:0019219;GO:0019222;GO:0031323;GO:0031326;GO:0050789;GO:0050794;GO:0051171;GO:0051252;GO:0060255;GO:0065007;GO:0080090;GO:0140110;GO:1903506;GO:2000112;GO:2001141		multiple_isoforms_consistent
TPM	-	-	STRG.10613	Known	0.02791	0.262269	1.20253	1.22453	0.690574	0.237764	0.349607	sp|Q8VYW6|GAGT1_ARATH	Glutathione hydrolase 1	GO:0003674;GO:0003824;GO:0005575;GO:0005576;GO:0005618;GO:0005623;GO:0005886;GO:0005911;GO:0006508;GO:0006518;GO:0006575;GO:0006749;GO:0006751;GO:0006790;GO:0006807;GO:0006810;GO:0006811;GO:0006820;GO:0006857;GO:0006950;GO:0006979;GO:0008150;GO:0008152;GO:0008233;GO:0008238;GO:0008242;GO:0009056;GO:0009505;GO:0009506;GO:0009636;GO:0009987;GO:0015711;GO:0015833;GO:0016020;GO:0016740;GO:0016746;GO:…	ko:K00681;ko:K18592;ko00430;ko00460;ko00480;ko00590;ko01100;map00430;map00460;map00480;map00590;map01100	multiple_isoforms_mixed_annotation
TPM	-	-	STRG.10614	Known	8.38812	6.49469	5.94077	10.7619	7.89486	13.8189	5.63715	sp|Q6DRD9|ABHDB_DANRE	sn-1-specific diacylglycerol lipase ABHD11			multiple_isoforms_mixed_annotation
TPM	-	-	STRG.10615	Known	51.1716	117.157	87.7197	82.4028	76.9048	55.9457	96.5906	sp|Q8VYD8|ORLIK_ARATH	Protein ORANGE-LIKE, chloroplastic	GO:0005575;GO:0005622;GO:0005623;GO:0005737;GO:0008150;GO:0009507;GO:0009526;GO:0009536;GO:0009889;GO:0009891;GO:0009893;GO:0009941;GO:0016020;GO:0019216;GO:0019222;GO:0019747;GO:0031090;GO:0031323;GO:0031325;GO:0031326;GO:0031328;GO:0031647;GO:0031967;GO:0031969;GO:0031975;GO:0042170;GO:0043226;GO:0043227;GO:0043229;GO:0043231;GO:0044422;GO:0044424;GO:0044434;GO:0044435;GO:0044444;GO:0044446;GO:…
TPM	-	-	STRG.10616	Known	1.2239	1.72212	9.15237	2.19467	2.74443	2.15482	0.812451	sp|A0A4D6G3C8|CHOD_ACIBA	Cholesterol oxidase			multiple_isoforms_consistent
TPM	-	-	STRG.10617	Known	5.63823	9.5144	60.5773	12.7845	16.8259	7.83771	7.99176					no_annotation
TPM	-	-	STRG.10618	Known	26.4254	26.6723	15.6922	24.2301	23.6503	25.3492	25.1258	sp|Q9FG38|SNX1_ARATH	Sorting nexin 1	GO:0000139;GO:0003674;GO:0005488;GO:0005543;GO:0005575;GO:0005622;GO:0005623;GO:0005737;GO:0005768;GO:0005770;GO:0005771;GO:0005794;GO:0005802;GO:0005829;GO:0006605;GO:0006623;GO:0006810;GO:0006886;GO:0006892;GO:0006896;GO:0006897;GO:0006996;GO:0007034;GO:0007041;GO:0007275;GO:0008104;GO:0008150;GO:0008289;GO:0008333;GO:0009605;GO:0009606;GO:0009628;GO:0009629;GO:0009630;GO:0009958;GO:0009987;GO:…	ko:K17917;ko04144;map04144
TPM	-	-	STRG.10619	Known	0.727288	0.373474	0.0283387	0.748731	0.441737	0.272273	0.303323					no_annotation
TPM	-	-	STRG.1062	Novel_gene	0	0	0.00621767	0	0.514073	0	0					no_annotation
TPM	-	-	STRG.10620	Novel_gene	1.07918	0.978389	0.162567	0.188753	1.1571	0.981092	0.0743443					no_annotation
TPM	-	-	STRG.10621	Novel_gene	0.46046	0.176979	0.0160017	5.48205	0.180452	0.634021	0.116211					no_annotation
TPM	-	-	STRG.10622	Novel_gene	0.165206	0.106058	0.086138	0.0145577	0.0219303	0	0.0774937					no_annotation
TPM	-	-	STRG.10623	Novel_gene	1.55437	0	0	0.116738	0	0	0		Domain of unknown function (DUF4218)			eggNOG_only
TPM	-	-	STRG.10624	Novel_gene	0.131333	0.16603	0.197152	0.292078	0.0625123	0.0663883	0.469521					no_annotation
TPM	-	-	STRG.10625	Novel_gene	0.300912	0.306513	0.257806	0.162467	0.153416	0.367475	0.123379					no_annotation
TPM	-	-	STRG.10626	Known	1.21512	0.359139	0.223721	0.35516	0.0455733	0	0	sp|Q9FMR3|NAC90_ARATH	NAC domain-containing protein 90	GO:0003674;GO:0003700;GO:0006355;GO:0008150;GO:0009889;GO:0010468;GO:0010556;GO:0019219;GO:0019222;GO:0031323;GO:0031326;GO:0050789;GO:0050794;GO:0051171;GO:0051252;GO:0060255;GO:0065007;GO:0080090;GO:0140110;GO:1903506;GO:2000112;GO:2001141
TPM	-	-	STRG.10627	Known	16.0594	13.3292	10.9732	16.7359	14.3519	21.3454	10.1194	sp|Q9AST6|VSP55_ARATH	Vacuolar protein sorting-associated protein 55 homolog			multiple_isoforms_mixed_annotation
TPM	-	-	STRG.10628	Novel_gene	12.4451	0.697445	0	0.307957	0	0	0	sp|Q9LPV9|LWD1_ARATH	WD repeat-containing protein LWD1		ko:K11805	multiple_isoforms_consistent
TPM	-	-	STRG.10629	Known	23.3786	23.846	11.2144	14.4055	24.1624	93.9805	12.3386	sp|O82039|SPY_PETHY	Probable UDP-N-acetylglucosamine--peptide N-acetylglucosaminyltransferase SPINDLY	GO:0001101;GO:0003674;GO:0003824;GO:0005575;GO:0005622;GO:0005623;GO:0005634;GO:0005737;GO:0005829;GO:0007154;GO:0007165;GO:0008150;GO:0008194;GO:0008375;GO:0009719;GO:0009725;GO:0009735;GO:0009736;GO:0009739;GO:0009740;GO:0009755;GO:0009937;GO:0009938;GO:0009966;GO:0009968;GO:0009987;GO:0010033;GO:0010476;GO:0010646;GO:0010648;GO:0016262;GO:0016740;GO:0016757;GO:0016758;GO:0019222;GO:0023051;GO:…
TPM	-	-	STRG.1063	Known	0.57599	0.178046	0	0.097927	0.309075	0	0	sp|Q38865|EXPA6_ARATH	Expansin-A6
TPM	-	-	STRG.10630	Known	44.3134	45.962	37.6291	48.5747	24.0014	26.0545	24.7695	sp|Q9SIH1|CP18B_ARATH	Peptidyl-prolyl cis-trans isomerase CYP18-2	GO:0000413;GO:0003674;GO:0003755;GO:0003824;GO:0005575;GO:0005622;GO:0005623;GO:0005737;GO:0005829;GO:0006464;GO:0006807;GO:0008150;GO:0008152;GO:0009987;GO:0016853;GO:0016859;GO:0018193;GO:0018208;GO:0019538;GO:0036211;GO:0043170;GO:0043412;GO:0044237;GO:0044238;GO:0044260;GO:0044267;GO:0044424;GO:0044444;GO:0044464;GO:0071704;GO:0140096;GO:1901564	ko:K12733;ko03040;map03040
TPM	-	-	STRG.10631	Novel_gene	0.450616	0	0	0.380346	0	0	0		Mitochondrial fission protein			eggNOG_only
TPM	-	-	STRG.10632	Known	11.3725	12.1604	10.773	15.8598	15.4876	20.0256	12.9046	sp|Q9SJF3|DCP1_ARATH	mRNA-decapping enzyme-like protein		ko:K12611;ko03018;map03018
TPM	-	-	STRG.10633	Known	5.15862	4.82452	6.4939	1.66853	5.37551	7.10579	1.77373	sp|Q9SIH5|FB322_ARATH	Probable F-box protein At2g36090
TPM	-	-	STRG.10634	Known	0	0	0	0	0	0	0					no_annotation
TPM	-	-	STRG.10635	Known	2.95772	6.31143	25.0368	34.8171	8.03305	8.1307	9.34704		LETM1-like protein			eggNOG_only
TPM	-	-	STRG.10636	Known	0	0.0511157	0	0.244946	0	0	1.41103	sp|Q9CAX1|TBL8_ARATH	Protein trichome birefringence-like 8	GO:0003674;GO:0003824;GO:0005575;GO:0005622;GO:0005623;GO:0005737;GO:0005794;GO:0008150;GO:0008374;GO:0009987;GO:0012505;GO:0016407;GO:0016413;GO:0016740;GO:0016746;GO:0016747;GO:0043226;GO:0043227;GO:0043229;GO:0043231;GO:0044424;GO:0044444;GO:0044464;GO:0071554
TPM	-	-	STRG.10637	Known	0	0	0.067318	0.275126	0	0	0					no_annotation
TPM	-	-	STRG.10638	Known	2.70151	8.42174	38.5107	10.7671	48.4874	35.1035	3.90718	sp|Q5RBU7|PCP_PONAB	Lysosomal Pro-X carboxypeptidase	GO:0001525;GO:0001568;GO:0001944;GO:0003008;GO:0003013;GO:0003073;GO:0003085;GO:0003674;GO:0003824;GO:0004177;GO:0006508;GO:0006807;GO:0006950;GO:0007275;GO:0008015;GO:0008150;GO:0008152;GO:0008217;GO:0008233;GO:0008238;GO:0008239;GO:0009611;GO:0009653;GO:0010594;GO:0010632;GO:0016787;GO:0019538;GO:0030334;GO:0032501;GO:0032502;GO:0032879;GO:0035239;GO:0035295;GO:0040012;GO:0042060;GO:0043170;GO:…	ko:K01285;ko04614;ko04974;map04614;map04974
TPM	-	-	STRG.10639	Known	32.4646	23.1212	3.90965	9.5401	19.8886	14.2822	9.46248	sp|Q66GQ2|Y5162_ARATH	Uncharacterized protein At5g41620
TPM	-	-	STRG.1064	Known	1.56771	2.08145	0.651237	1.44184	2.07779	2.34832	1.33484					no_annotation
TPM	-	-	STRG.10640	Known	7.47218	3.01392	19.6828	10.9572	2.31655	1.34788	9.7409	sp|Q851L5|ILL3_ORYSJ	IAA-amino acid hydrolase ILR1-like 3		ko:K14664
TPM	-	-	STRG.10641	Novel_gene	0.537387	0.160181	0	0	0	0.0548537	0					no_annotation
TPM	-	-	STRG.10642	Known	32.4141	1.90068	0.167434	0.709335	4.7776	3.61272	0.380355	sp|A0A165U5V5|ADH1_EUPLT	Short chain aldehyde dehydrogenase 1
TPM	-	-	STRG.10643	Novel_gene	0.078106	0.53241	0.067583	0	0	0	0					no_annotation
TPM	-	-	STRG.10644	Novel_gene	0.320377	0.0950577	0.0706847	0.0769347	1.93032	2.54443	0.331886					no_annotation
TPM	-	-	STRG.10645	Novel_gene	12.0661	3.49675	0	0.0423653	0.730023	0	0					no_annotation
TPM	-	-	STRG.10646	Novel_gene	0	0	0	0	0	0	0					no_annotation
TPM	-	-	STRG.10647	Novel_gene	168.461	146.859	59.7209	106.103	182.896	273.805	146.879	sp|Q9LZ17|RS174_ARATH	Small ribosomal subunit protein eS17w	GO:0000028;GO:0003674;GO:0003676;GO:0003723;GO:0003729;GO:0003735;GO:0005198;GO:0005488;GO:0005575;GO:0005622;GO:0005623;GO:0005634;GO:0005730;GO:0005737;GO:0005829;GO:0005840;GO:0005886;GO:0006996;GO:0008150;GO:0009987;GO:0015935;GO:0016020;GO:0016043;GO:0022607;GO:0022613;GO:0022618;GO:0022626;GO:0022627;GO:0031974;GO:0031981;GO:0032991;GO:0034622;GO:0042254;GO:0042255;GO:0042274;GO:0043226;GO:…	ko:K02962;ko03010;map03010
TPM	-	-	STRG.10648	Novel_gene	0.148527	1.77612	2.01026	3.50341	0.093988	0.301287	0.399584					no_annotation
TPM	-	-	STRG.10649	Known	16.6748	13.1363	16.0249	20.6421	16.4543	11.3448	13.8855	sp|P49243|FABH_ARATH	Beta-ketoacyl-[acyl-carrier-protein] synthase III, chloroplastic	GO:0005575;GO:0005622;GO:0005623;GO:0005737;GO:0009507;GO:0009532;GO:0009536;GO:0009570;GO:0043226;GO:0043227;GO:0043229;GO:0043231;GO:0044422;GO:0044424;GO:0044434;GO:0044435;GO:0044444;GO:0044446;GO:0044464	ko:K00648;ko00061;ko01100;ko01212;map00061;map01100;map01212	multiple_isoforms_consistent
TPM	-	-	STRG.1065	Known	2.47545	3.27155	3.00136	1.42785	2.09855	1.63324	0.498621					no_annotation
TPM	-	-	STRG.10650	Known	4.23202	5.23451	2.94354	3.68334	5.41547	11.5878	7.10916					no_annotation
TPM	-	-	STRG.10651	Known	0.0475183	1.36109	5.10403	5.43283	7.25301	4.39756	1.20938	sp|Q9FNI1|GIR1_ARATH	Protein GL2-INTERACTING REPRESSOR 1			multiple_isoforms_consistent
TPM	-	-	STRG.10652	Known	19.6936	16.4626	14.902	9.03991	16.2288	13.6086	22.2497	sp|Q9ZRV4|MLH1_ARATH	DNA mismatch repair protein MLH1	GO:0000003;GO:0000228;GO:0000785;GO:0000790;GO:0000793;GO:0000794;GO:0000795;GO:0002200;GO:0002376;GO:0002377;GO:0002440;GO:0002520;GO:0002566;GO:0003006;GO:0003674;GO:0003676;GO:0003677;GO:0003697;GO:0003824;GO:0005488;GO:0005575;GO:0005622;GO:0005623;GO:0005634;GO:0005654;GO:0005694;GO:0005712;GO:0006139;GO:0006259;GO:0006281;GO:0006298;GO:0006310;GO:0006312;GO:0006725;GO:0006807;GO:0006950;GO:…	ko:K08734;ko01524;ko03430;ko03460;ko05200;ko05210;ko05213;ko05226;map01524;map03430;map03460;map05200;map05210;map05213;map05226	multiple_isoforms_consistent
TPM	-	-	STRG.10653	Known	0.988324	1.39612	0.903041	1.1878	0.816872	2.23869	0.226326	sp|Q9C6S6|PPR67_ARATH	Putative pentatricopeptide repeat-containing protein At1g31840	GO:0003674;GO:0003676;GO:0003723;GO:0003824;GO:0004518;GO:0004519;GO:0005488;GO:0005575;GO:0005622;GO:0005623;GO:0006139;GO:0006725;GO:0006807;GO:0008150;GO:0008152;GO:0009451;GO:0009987;GO:0016070;GO:0016787;GO:0016788;GO:0034641;GO:0043170;GO:0043226;GO:0043227;GO:0043229;GO:0043231;GO:0043412;GO:0044237;GO:0044238;GO:0044424;GO:0044464;GO:0046483;GO:0071704;GO:0090304;GO:0090305;GO:0097159;GO:…	ko:K17964
TPM	-	-	STRG.10654	Known	0.808543	1.23257	0.435136	0.545491	1.9021	1.21896	0.0546383	sp|O64477|Y2913_ARATH	G-type lectin S-receptor-like serine/threonine-protein kinase At2g19130			multiple_isoforms_mixed_annotation
TPM	-	-	STRG.10655	Known	33.9504	30.6001	38.2734	34.9192	28.9182	16.7334	29.5276	sp|A3DEU9|PUR9_ACET2	Bifunctional purine biosynthesis protein PurH		ko:K00602;ko00230;ko00670;ko01100;ko01110;ko01130;ko01523;map00230;map00670;map01100;map01110;map01130;map01523
TPM	-	-	STRG.10656	Known	8.60763	8.14856	4.46914	6.35217	5.08995	4.52494	3.61382		zinc finger	GO:0001655;GO:0001822;GO:0003674;GO:0003676;GO:0003723;GO:0003729;GO:0003730;GO:0005488;GO:0005515;GO:0005575;GO:0005622;GO:0005623;GO:0005634;GO:0005737;GO:0006417;GO:0006928;GO:0006950;GO:0007275;GO:0007369;GO:0007399;GO:0008150;GO:0009266;GO:0009409;GO:0009628;GO:0009653;GO:0009790;GO:0009792;GO:0009889;GO:0009891;GO:0009892;GO:0009893;GO:0009894;GO:0009895;GO:0009987;GO:0010468;GO:0010556;GO:…	ko:K12893;ko03040;ko05168;map03040;map05168	eggNOG_only
TPM	-	-	STRG.10657	Novel_gene	0.370276	0.094816	0.268867	0.287189	0.022618	0.108399	0.0594117	sp|Q9SMX1|SUV3M_ARATH	DExH-box ATP-dependent RNA helicase DExH16, mitochondrial	GO:0000177;GO:0000178;GO:0000957;GO:0000958;GO:0000959;GO:0000960;GO:0000962;GO:0000963;GO:0000965;GO:0001558;GO:0003674;GO:0003676;GO:0003677;GO:0003678;GO:0003723;GO:0003724;GO:0003725;GO:0003824;GO:0004004;GO:0004386;GO:0005488;GO:0005575;GO:0005622;GO:0005623;GO:0005634;GO:0005737;GO:0005739;GO:0005759;GO:0006139;GO:0006259;GO:0006310;GO:0006325;GO:0006396;GO:0006401;GO:0006402;GO:0006725;GO:…	ko:K17675
TPM	-	-	STRG.10658	Known	200.711	230.387	117.257	215.878	305.2	317.513	309.939	sp|Q9SVD7|UEV1D_ARATH	Ubiquitin-conjugating enzyme E2 variant 1D		ko:K10704;ko04624;map04624
TPM	-	-	STRG.10659	Known	20.8664	17.7692	7.21632	71.2407	27.7807	36.6481	22.3099	sp|Q9LXM2|CAF1I_ARATH	Probable CCR4-associated factor 1 homolog 9	GO:0000175;GO:0000288;GO:0000289;GO:0000291;GO:0000932;GO:0000956;GO:0002213;GO:0003674;GO:0003824;GO:0004518;GO:0004527;GO:0004532;GO:0004535;GO:0004540;GO:0005575;GO:0005622;GO:0005623;GO:0005737;GO:0006139;GO:0006401;GO:0006402;GO:0006417;GO:0006725;GO:0006807;GO:0006950;GO:0006952;GO:0008150;GO:0008152;GO:0008408;GO:0009056;GO:0009057;GO:0009605;GO:0009607;GO:0009611;GO:0009617;GO:0009889;GO:…	ko:K12581;ko03018;map03018
TPM	-	-	STRG.1066	Novel_gene	0.0426387	0.161326	0.469243	0.189143	0.534433	0.103334	0.0332063					no_annotation
TPM	-	-	STRG.10660	Known	0.137041	2.33734	1.09053	9.28963	2.35671	2.82861	0.23265	sp|Q9FMC8|OPF13_ARATH	Transcription repressor OFP13	GO:0006355;GO:0008150;GO:0009889;GO:0009890;GO:0009892;GO:0010468;GO:0010556;GO:0010558;GO:0010605;GO:0010629;GO:0019219;GO:0019222;GO:0031323;GO:0031324;GO:0031326;GO:0031327;GO:0045892;GO:0045934;GO:0048519;GO:0048523;GO:0050789;GO:0050794;GO:0051171;GO:0051172;GO:0051252;GO:0051253;GO:0060255;GO:0065007;GO:0080090;GO:1902679;GO:1903506;GO:1903507;GO:2000112;GO:2000113;GO:2001141
TPM	-	-	STRG.10661	Novel_gene	0.247449	0.229162	0.060909	0.311738	0.23144	0.280194	0.532184					no_annotation
TPM	-	-	STRG.10662	Novel_gene	0	6.37044	0.790934	0.278113	3.99004	14.4987	8.88032	sp|Q3EAL1|OFP6_ARATH	Transcription repressor OFP6	GO:0005575;GO:0005622;GO:0005623;GO:0005634;GO:0005737;GO:0008150;GO:0009966;GO:0010646;GO:0023051;GO:0043226;GO:0043227;GO:0043229;GO:0043231;GO:0044424;GO:0044464;GO:0048583;GO:0050789;GO:0050794;GO:0065007;GO:1900457
TPM	-	-	STRG.10663	Known	10.394	8.3025	7.06476	9.9047	8.9493	13.6903	11.5574	sp|Q9ZW88|FBL34_ARATH	F-box/LRR-repeat protein At1g67190			multiple_isoforms_mixed_annotation
TPM	-	-	STRG.10664	Novel_gene	29.9071	28.5556	1.32588	13.3774	21.8748	11.5388	2.40671					no_annotation
TPM	-	-	STRG.10665	Known	15.2985	9.97931	5.84638	10.8514	19.2242	21.4805	16.9004		Alpha/beta hydrolase family			eggNOG_only
TPM	-	-	STRG.10666	Known	2.3882	0.949406	0.035541	1.5089	0.212536	0.115019	0.167105	sp|Q9SR72|GL32_ARATH	Germin-like protein subfamily 3 member 2	GO:0005575;GO:0005618;GO:0005623;GO:0030312;GO:0044464;GO:0071944
TPM	-	-	STRG.10667	Novel_gene	4.43084	0.456039	0	0.319967	3.57358	1.62622	0.748979	sp|Q9SJN0|ABI5_ARATH	Protein ABSCISIC ACID-INSENSITIVE 5	GO:0000003;GO:0001101;GO:0003006;GO:0003674;GO:0003676;GO:0003677;GO:0003700;GO:0005488;GO:0005515;GO:0005575;GO:0005622;GO:0005623;GO:0005634;GO:0006355;GO:0006950;GO:0006970;GO:0007154;GO:0007165;GO:0007275;GO:0008150;GO:0009266;GO:0009409;GO:0009414;GO:0009415;GO:0009555;GO:0009628;GO:0009651;GO:0009719;GO:0009725;GO:0009737;GO:0009738;GO:0009739;GO:0009743;GO:0009755;GO:0009756;GO:0009791;GO:…	ko:K14432;ko04075;map04075	multiple_isoforms_consistent
TPM	-	-	STRG.10668	Known	0	0	0	20.5615	0	0	0.012827		YLS9-like			eggNOG_only
TPM	-	-	STRG.10669	Known	0	0	0	0.761156	0	0	0		YLS9-like	GO:0002252;GO:0002376;GO:0005575;GO:0005622;GO:0005623;GO:0005737;GO:0005886;GO:0005911;GO:0006950;GO:0006952;GO:0007275;GO:0007568;GO:0008150;GO:0009506;GO:0009507;GO:0009536;GO:0009605;GO:0009607;GO:0009615;GO:0010150;GO:0016020;GO:0030054;GO:0031224;GO:0031225;GO:0031226;GO:0032501;GO:0032502;GO:0043207;GO:0043226;GO:0043227;GO:0043229;GO:0043231;GO:0044424;GO:0044425;GO:0044444;GO:0044459;GO:…		eggNOG_only
TPM	-	-	STRG.1067	Novel_gene	0.220766	0.197731	0.220531	0.0364663	0.0375183	0.113091	0.0458773		LRR receptor-like serine threonine-protein kinase		ko:K04730;ko04010;ko04064;ko04620;ko04624;ko04722;ko05133;ko05140;ko05142;ko05145;ko05152;ko05162;ko05169;map04010;map04064;map04620;map04624;map04722;map05133;map05140;map05142;map05145;map05152;map05162;map05169	eggNOG_only
TPM	-	-	STRG.10670	Novel_gene	0.013182	0.0343753	0	0.00753633	0	0	0					no_annotation
TPM	-	-	STRG.10671	Known	0.0703787	0	0	0	0	0	0	sp|Q9FNH6|NHL3_ARATH	NDR1/HIN1-like protein 3
TPM	-	-	STRG.10672	Novel_gene	0.26561	0.795834	1.09768	0.510985	0.680238	0.620437	0.57385	sp|Q9FNH6|NHL3_ARATH	NDR1/HIN1-like protein 3
TPM	-	-	STRG.10673	Novel_gene	0.178448	0.033436	0.0301673	0.151202	0.000196	0	0.00393767	sp|Q9ZW88|FBL34_ARATH	F-box/LRR-repeat protein At1g67190
TPM	-	-	STRG.10674	Known	11.9409	18.9676	17.5178	35.7757	23.281	26.7419	37.393	sp|Q8LBM4|ISAM1_ARATH	Iron-sulfur assembly protein IscA-like 1, mitochondrial		ko:K22063
TPM	-	-	STRG.10675	Known	52.8828	46.1267	22.8884	48.8868	129.266	115.526	64.4245	sp|Q9LXJ0|FTZ22_ARATH	Cell division protein FtsZ homolog 2-2, chloroplastic	GO:0000166;GO:0001882;GO:0001883;GO:0003674;GO:0003824;GO:0003924;GO:0005488;GO:0005515;GO:0005525;GO:0005575;GO:0005622;GO:0005623;GO:0005737;GO:0006996;GO:0008150;GO:0009507;GO:0009532;GO:0009534;GO:0009536;GO:0009570;GO:0009579;GO:0009657;GO:0009658;GO:0009987;GO:0010020;GO:0016020;GO:0016043;GO:0016462;GO:0016787;GO:0016817;GO:0016818;GO:0017076;GO:0017111;GO:0019001;GO:0031976;GO:0031984;GO:…	ko:K03531;ko04112;map04112
TPM	-	-	STRG.10676	Known	0.764236	0.358832	0.161922	0.188119	0.261592	0.685205	0.347593	sp|Q9SMZ2|PP347_ARATH	Pentatricopeptide repeat-containing protein At4g33170
TPM	-	-	STRG.10677	Known	0.129733	2.74509	67.2231	54.6521	8.32747	4.03517	7.88156	sp|Q9LXJ1|BIC1_ARATH	Protein BIC1	GO:0008150;GO:0009628;GO:0050896;GO:0080167
TPM	-	-	STRG.10678	Known	32.1023	34.2103	18.8543	13.9732	26.1965	25.0666	22.5879	sp|O80990|CIA1_ARATH	Protein CIA1	GO:0005575;GO:0005622;GO:0005623;GO:0005737;GO:0005829;GO:0006790;GO:0008150;GO:0008152;GO:0009987;GO:0016043;GO:0016226;GO:0022607;GO:0031163;GO:0032991;GO:0044085;GO:0044237;GO:0044424;GO:0044444;GO:0044445;GO:0044464;GO:0051186;GO:0071840;GO:0097361
TPM	-	-	STRG.10679	Known	38.5435	32.5881	20.0743	73.1362	70.3189	50.8088	53.9099					no_annotation
TPM	-	-	STRG.1068	Novel_gene	0.0239983	0.253708	0.733798	0.270155	0.180897	0.0676823	0					no_annotation
TPM	-	-	STRG.10680	Known	189.366	161.485	63.9613	117.001	155.479	78.6172	106.589	sp|B8B9K6|R10A_ORYSI	Large ribosomal subunit protein uL1	GO:0000470;GO:0003674;GO:0003676;GO:0003723;GO:0003735;GO:0005198;GO:0005488;GO:0005575;GO:0005622;GO:0005623;GO:0005737;GO:0005829;GO:0005840;GO:0005844;GO:0005886;GO:0005911;GO:0006139;GO:0006364;GO:0006396;GO:0006412;GO:0006518;GO:0006725;GO:0006807;GO:0008150;GO:0008152;GO:0009058;GO:0009059;GO:0009506;GO:0009987;GO:0010467;GO:0015934;GO:0016020;GO:0016070;GO:0016072;GO:0019538;GO:0022613;GO:…	ko:K02865;ko03010;map03010	multiple_isoforms_consistent
TPM	-	-	STRG.10681	Known	3.54769	4.57555	3.99873	6.12295	3.97764	3.8935	2.36507		Syntaxin 6, N-terminal			eggNOG_only
TPM	-	-	STRG.10682	Known	10.7468	17.6841	58.5999	17.5984	14.6647	17.6024	16.1959	sp|Q8GW20|Y5390_ARATH	Uncharacterized protein At5g03900, chloroplastic	GO:0003674;GO:0005488;GO:0005506;GO:0005575;GO:0005622;GO:0005623;GO:0005737;GO:0005739;GO:0005759;GO:0006790;GO:0006807;GO:0008150;GO:0008152;GO:0008198;GO:0009507;GO:0009526;GO:0009536;GO:0009941;GO:0009987;GO:0010467;GO:0016043;GO:0016226;GO:0019538;GO:0022607;GO:0031163;GO:0031967;GO:0031974;GO:0031975;GO:0043167;GO:0043169;GO:0043170;GO:0043226;GO:0043227;GO:0043229;GO:0043231;GO:0043233;GO:…		multiple_isoforms_consistent
TPM	-	-	STRG.10683	Known	7.32213	9.7257	3.86371	3.72777	8.0109	5.56623	4.42915	sp|G7IFI7|HISN3_MEDTR	1-(5-phosphoribosyl)-5-[(5-phosphoribosylamino)methylideneamino] imidazole-4-carboxamide isomerase HISN3, chloroplastic	GO:0000105;GO:0000162;GO:0003674;GO:0003824;GO:0003949;GO:0005575;GO:0005622;GO:0005623;GO:0005737;GO:0006082;GO:0006520;GO:0006547;GO:0006568;GO:0006576;GO:0006586;GO:0006725;GO:0006807;GO:0008150;GO:0008152;GO:0008652;GO:0009058;GO:0009072;GO:0009073;GO:0009308;GO:0009309;GO:0009507;GO:0009532;GO:0009536;GO:0009570;GO:0009987;GO:0016053;GO:0016853;GO:0016860;GO:0016861;GO:0018130;GO:0019438;GO:…	ko:K01814;ko00340;ko01100;ko01110;ko01230;map00340;map01100;map01110;map01230	multiple_isoforms_consistent
TPM	-	-	STRG.10684	Known	7.77746	19.5261	78.2603	7.32832	17.9544	40.4512	19.3205	sp|Q9SR77|HBPL1_ARATH	Heme-binding-like protein At3g10130, chloroplastic
TPM	-	-	STRG.10685	Known	33.9308	10.6759	6.01907	16.616	1.0089	0.20276	0		Domain of unknown function (DUF4228)			eggNOG_only
TPM	-	-	STRG.10686	Known	5.85679	15.6969	27.6501	20.3578	25.0076	28.3818	16.6792		Glutathione S-transferase, N-terminal domain			eggNOG_only
TPM	-	-	STRG.10687	Novel_gene	0.214596	0.104429	0.363275	0.253701	0.326012	0.12918	0.108888					no_annotation
TPM	-	-	STRG.10688	Novel_gene	0.0346887	0.0483147	0.0525143	0.11941	0.0269213	0.131413	0.119356					no_annotation
TPM	-	-	STRG.10689	Known	5.78057	2.98019	2.0581	7.4655	3.46131	3.53553	1.7389	sp|Q8LE10|HA22I_ARATH	HVA22-like protein i		ko:K17338
TPM	-	-	STRG.1069	Novel_gene	0.0669037	0.203883	0.027967	0.319052	0.211064	0.162803	0.244829					no_annotation
TPM	-	-	STRG.10690	Known	20.2275	14.0395	13.7171	8.36765	15.4935	17.7676	6.63591					no_annotation
TPM	-	-	STRG.10691	Known	15.383	12.5973	10.6274	17.5249	21.9645	9.26323	16.8507	sp|Q9FNY0|E2FA_ARATH	Transcription factor E2FA	GO:0003674;GO:0003676;GO:0003677;GO:0005488;GO:0006355;GO:0008150;GO:0009889;GO:0009891;GO:0009893;GO:0010468;GO:0010556;GO:0010557;GO:0010604;GO:0010628;GO:0019219;GO:0019222;GO:0031323;GO:0031325;GO:0031326;GO:0031328;GO:0045787;GO:0045893;GO:0045935;GO:0048518;GO:0048522;GO:0050789;GO:0050794;GO:0051171;GO:0051173;GO:0051252;GO:0051254;GO:0051445;GO:0051446;GO:0051726;GO:0060255;GO:0065007;GO:…	ko:K06620;ko:K12590;ko01522;ko03018;ko04110;ko04218;ko04934;ko05161;ko05166;ko05167;ko05200;ko05206;ko05212;ko05214;ko05215;ko05218;ko05219;ko05220;ko05222;ko05223;ko05224;ko05225;ko05226;map01522;map03018;map04110;map04218;map04934;map05161;map05166;map05167;map05200;map05206;map05212;map05214;map05215;map05218;map05219;map05220;map05222;map05223;map05224;map05225;map05226
TPM	-	-	STRG.10692	Novel_gene	3.49988	4.4246	9.63736	12.3537	13.5254	14.445	6.69681	sp|Q9SJ50|SL1_ARATH	Protein SEEDLING LETHAL 1, chloroplastic		ko:K15032
TPM	-	-	STRG.10693	Known	55.7746	99.5721	405.341	81.1897	158.614	132.62	133.706	sp|Q96291|BAS1A_ARATH	2-Cys peroxiredoxin BAS1, chloroplastic	GO:0003674;GO:0003824;GO:0005575;GO:0005576;GO:0005622;GO:0005623;GO:0005737;GO:0006950;GO:0006952;GO:0008150;GO:0008152;GO:0009266;GO:0009409;GO:0009507;GO:0009526;GO:0009532;GO:0009536;GO:0009570;GO:0009605;GO:0009607;GO:0009617;GO:0009628;GO:0009636;GO:0009987;GO:0010319;GO:0016209;GO:0016491;GO:0016684;GO:0031967;GO:0031975;GO:0042221;GO:0042742;GO:0043207;GO:0043226;GO:0043227;GO:0043229;GO:…	ko:K03386;ko04214;map04214	multiple_isoforms_consistent
TPM	-	-	STRG.10694	Known	0.005946	3.09256	27.0225	3.08209	6.34536	3.26289	0.71123					no_annotation
TPM	-	-	STRG.10695	Known	0.094699	0	0	0	0	0	0	sp|Q8GW29|LOG7_ARATH	Cytokinin riboside 5'-monophosphate phosphoribohydrolase LOG7
TPM	-	-	STRG.10696	Known	33.6962	19.3279	1.57544	40.2332	1.41932	0.123097	0.176714					no_annotation
TPM	-	-	STRG.10697	Known	0	0.131534	0	0	0	0	0					no_annotation
TPM	-	-	STRG.10698	Known	11.4798	8.16774	2.00584	5.0667	4.54725	5.36299	2.96809	sp|Q8W4P9|TT9_ARATH	Protein TRANSPARENT TESTA 9		ko:K19513	multiple_isoforms_mixed_annotation
TPM	-	-	STRG.10699	Novel_gene	0.748635	1.09085	0.351342	0.299034	0.833157	0.0303183	0.079917					no_annotation
TPM	-	-	STRG.107	Novel_gene	0	0.0458517	2.01837	0.274792	0.1676	0.0985867	0.107258					no_annotation
TPM	-	-	STRG.1070	Novel_gene	0.583616	1.84078	2.37308	1.2826	1.592	3.32019	1.77833					no_annotation
TPM	-	-	STRG.10700	Known	9.84403	4.41348	1.76022	4.52766	4.08178	1.65244	0.297635	sp|Q9SVD0|SMXL3_ARATH	Protein SMAX1-LIKE 3	GO:0000302;GO:0005575;GO:0005622;GO:0005623;GO:0005737;GO:0006417;GO:0006950;GO:0006979;GO:0008150;GO:0009266;GO:0009314;GO:0009408;GO:0009416;GO:0009507;GO:0009526;GO:0009532;GO:0009536;GO:0009570;GO:0009628;GO:0009636;GO:0009642;GO:0009644;GO:0009889;GO:0009891;GO:0009893;GO:0009941;GO:0009987;GO:0010035;GO:0010468;GO:0010556;GO:0010557;GO:0010604;GO:0010608;GO:0010628;GO:0019222;GO:0031323;GO:…
TPM	-	-	STRG.10701	Novel_gene	0.0352863	0	0	0.634145	0	0	0		disease resistance		ko:K13457;ko04626;map04626	eggNOG_only
TPM	-	-	STRG.10702	Novel_gene	1.05793	1.70245	4.02811	2.96579	0.868903	0.149702	0.0998183					no_annotation
TPM	-	-	STRG.10703	Novel_gene	0.015599	0.0802627	0.216554	0.0162767	0.013065	0.034082	0.0276747					no_annotation
TPM	-	-	STRG.10704	Novel_gene	0.145201	0.215182	0.077921	0.17329	0.0379697	0.153298	0.0933773					no_annotation
TPM	-	-	STRG.10705	Novel_gene	0.118651	0	0	0.262726	0	0.138037	0.0451083					no_annotation
TPM	-	-	STRG.10706	Novel_gene	2.97394	2.89019	2.08654	2.65319	4.77201	3.55938	2.2124	sp|Q39613|CYPH_CATRO	Peptidyl-prolyl cis-trans isomerase	GO:0001932;GO:0001934;GO:0003674;GO:0003824;GO:0004672;GO:0004674;GO:0005575;GO:0005622;GO:0005623;GO:0005737;GO:0005829;GO:0006464;GO:0006468;GO:0006793;GO:0006796;GO:0006807;GO:0006950;GO:0007154;GO:0007165;GO:0007346;GO:0008150;GO:0008152;GO:0009893;GO:0009987;GO:0010119;GO:0010562;GO:0010604;GO:0016301;GO:0016310;GO:0016740;GO:0016772;GO:0016773;GO:0019220;GO:0019222;GO:0019538;GO:0023014;GO:…	ko:K08835
TPM	-	-	STRG.10707	Novel_gene	1.99956	4.6423	3.72658	4.10889	3.77318	7.28801	2.33179					no_annotation
TPM	-	-	STRG.10708	Known	12.765	36.4092	10.0498	16.0378	21.3332	0	0.010779	sp|Q6E593|BEBT1_PETHY	Benzyl alcohol O-benzoyltransferase		ko:K19861
TPM	-	-	STRG.10709	Known	159.488	9.59045	6.23894	84.8195	0.98924	0.979023	0.696282					no_annotation
TPM	-	-	STRG.1071	Known	6.84774	9.58159	7.51625	11.7666	7.2814	8.29054	5.84133	sp|Q9SD62|Y3471_ARATH	Putative receptor-like protein kinase At3g47110	GO:0000139;GO:0002791;GO:0002792;GO:0005575;GO:0005622;GO:0005623;GO:0005737;GO:0005783;GO:0005789;GO:0005794;GO:0006928;GO:0008150;GO:0008283;GO:0009894;GO:0009966;GO:0009987;GO:0010646;GO:0012505;GO:0016020;GO:0016477;GO:0019222;GO:0023051;GO:0030162;GO:0031090;GO:0031323;GO:0031329;GO:0031984;GO:0032268;GO:0032879;GO:0032880;GO:0040011;GO:0042058;GO:0042175;GO:0042176;GO:0043226;GO:0043227;GO:…	ko:K04730;ko04010;ko04064;ko04620;ko04624;ko04722;ko05133;ko05140;ko05142;ko05145;ko05152;ko05162;ko05169;map04010;map04064;map04620;map04624;map04722;map05133;map05140;map05142;map05145;map05152;map05162;map05169	multiple_isoforms_mixed_annotation
TPM	-	-	STRG.10710	Novel_gene	0.231283	0.0297993	0.0217917	0.50215	0.036797	0.294554	0.0287827		Ribonuclease H protein			eggNOG_only
TPM	-	-	STRG.10711	Known	201.906	145.734	224.201	1221.24	12.6628	3.25036	74.8368					no_annotation
TPM	-	-	STRG.10712	Known	4.26085	1.88624	6.70675	10.372	1.11638	1.02229	6.44089	sp|Q9SJ52|NHL10_ARATH	NDR1/HIN1-like protein 10
TPM	-	-	STRG.10713	Novel_gene	0.00866333	0	0	20.8913	0	0	0					no_annotation
TPM	-	-	STRG.10714	Novel_gene	3.49373	0.468178	0	1.06751	0.668431	0	0					no_annotation
TPM	-	-	STRG.10715	Novel_gene	0.135636	0.14294	0.0890187	0	0.198092	0.049891	0.0270827					no_annotation
TPM	-	-	STRG.10716	Known	0	0	0	0.364206	0	0	0					no_annotation
TPM	-	-	STRG.10717	Known	0	0	0	2.73725	0	0	0					no_annotation
TPM	-	-	STRG.10718	Novel_gene	1.26736	1.42312	0.0442473	2.6736	1.72992	5.03698	0.0381513	sp|Q6E593|BEBT1_PETHY	Benzyl alcohol O-benzoyltransferase		ko:K19861
TPM	-	-	STRG.10719	Known	3.14071	0.440677	1.31433	96.4395	0.267044	0.127756	0.779704	sp|Q6E593|BEBT1_PETHY	Benzyl alcohol O-benzoyltransferase		ko:K19861	multiple_isoforms_consistent
TPM	-	-	STRG.1072	Novel_gene	0.701029	0.0853707	0.123159	0.077386	0.0363227	0.0982497	0.040864					no_annotation
TPM	-	-	STRG.10720	Known	2.96074	3.17356	0.470579	7.47062	8.58055	7.02771	2.56451	sp|Q9LZD3|E70A1_ARATH	Exocyst complex component EXO70A1	GO:0005575;GO:0005622;GO:0005623;GO:0005737;GO:0005813;GO:0005815;GO:0005829;GO:0005856;GO:0005886;GO:0008150;GO:0009894;GO:0010506;GO:0015630;GO:0016020;GO:0016241;GO:0019222;GO:0031323;GO:0031329;GO:0034451;GO:0043226;GO:0043228;GO:0043229;GO:0043232;GO:0043900;GO:0043903;GO:0044422;GO:0044424;GO:0044430;GO:0044444;GO:0044446;GO:0044450;GO:0044464;GO:0050789;GO:0050794;GO:0065007;GO:0071944;GO:…	ko:K07195;ko04910;map04910
TPM	-	-	STRG.10721	Known	0.195477	0	0.0452927	2.82504	0	0	0					no_annotation
TPM	-	-	STRG.10722	Known	5.29007	6.64792	7.99917	93.452	26.1866	84.0778	21.3874					no_annotation
TPM	-	-	STRG.10723	Known	1.73256	1.16477	0.204138	1.32837	0.334587	0.108099	0.039248	sp|A7UL74|CTF7_ARATH	Protein CHROMOSOME TRANSMISSION FIDELITY 7	GO:0000003;GO:0000070;GO:0000278;GO:0000280;GO:0000724;GO:0000725;GO:0000819;GO:0003002;GO:0003006;GO:0003674;GO:0003824;GO:0005575;GO:0005622;GO:0005623;GO:0005634;GO:0006139;GO:0006259;GO:0006281;GO:0006302;GO:0006310;GO:0006725;GO:0006807;GO:0006950;GO:0006974;GO:0006996;GO:0007049;GO:0007059;GO:0007062;GO:0007135;GO:0007275;GO:0007389;GO:0008150;GO:0008152;GO:0009553;GO:0009790;GO:0009791;GO:…	ko:K11268
TPM	-	-	STRG.10724	Novel_gene	4.24293	2.97483	4.13755	2.6743	1.83165	2.70015	4.72572		Testis-expressed sequence 10 protein		ko:K14827	eggNOG_only
TPM	-	-	STRG.10725	Novel_gene	0.326939	0.433965	0.67614	0.585971	0.251134	0.590529	0.325865	sp|Q03278|PO21_NASVI	Retrovirus-related Pol polyprotein from type-1 retrotransposable element R2 (Fragment)
TPM	-	-	STRG.10726	Novel_gene	0.26551	0.180168	0.322566	0.32278	0.228569	0.28409	0.217521		SWI SNF-related matrix-associated actin-dependent regulator of chromatin subfamily A member 3-like	GO:0000724;GO:0000725;GO:0006139;GO:0006259;GO:0006281;GO:0006302;GO:0006310;GO:0006725;GO:0006807;GO:0006950;GO:0006974;GO:0008150;GO:0008152;GO:0009292;GO:0009294;GO:0009987;GO:0033554;GO:0034641;GO:0043170;GO:0044237;GO:0044238;GO:0044260;GO:0044764;GO:0045003;GO:0046483;GO:0050896;GO:0051704;GO:0051716;GO:0071704;GO:0090304;GO:1901360	ko:K15505	eggNOG_only
TPM	-	-	STRG.10727	Novel_gene	2.61157	2.56478	3.01167	3.20353	2.40261	5.52055	2.68172					no_annotation
TPM	-	-	STRG.10728	Novel_gene	0.507772	0.0346733	0	0.0965753	0.091458	0	0.0195423					no_annotation
TPM	-	-	STRG.10729	Known	0.338585	0	0	0.0504927	0.028061	0.056243	0	sp|Q8GSA7|CMTA3_ARATH	Calmodulin-binding transcription activator 3	GO:0000981;GO:0000982;GO:0001077;GO:0001228;GO:0003674;GO:0003676;GO:0003677;GO:0003700;GO:0005488;GO:0005575;GO:0005622;GO:0005623;GO:0005634;GO:0005737;GO:0005829;GO:0006139;GO:0006351;GO:0006355;GO:0006357;GO:0006366;GO:0006725;GO:0006807;GO:0008150;GO:0008152;GO:0009058;GO:0009059;GO:0009889;GO:0009891;GO:0009893;GO:0009987;GO:0010467;GO:0010468;GO:0010556;GO:0010557;GO:0010604;GO:0010628;GO:…	ko:K21596
TPM	-	-	STRG.1073	Novel_gene	0.363933	0	0.0310343	0	0	0	0					no_annotation
TPM	-	-	STRG.10730	Novel_gene	0.154638	0.0301843	0	0.0455297	1.3218	0.0101143	0					no_annotation
TPM	-	-	STRG.10731	Known	58.9878	16.476	1.16788	7.18246	14.8984	0.997573	0.472325	sp|P43298|TMK1_ARATH	Receptor protein kinase TMK1	GO:0003674;GO:0003824;GO:0004672;GO:0004674;GO:0004675;GO:0004888;GO:0005575;GO:0005576;GO:0005623;GO:0005886;GO:0006464;GO:0006468;GO:0006793;GO:0006796;GO:0006807;GO:0007154;GO:0007165;GO:0007166;GO:0007167;GO:0007178;GO:0008150;GO:0008152;GO:0009987;GO:0016020;GO:0016301;GO:0016310;GO:0016740;GO:0016772;GO:0016773;GO:0019199;GO:0019538;GO:0023052;GO:0036211;GO:0038023;GO:0043170;GO:0043412;GO:…	ko:K00924
TPM	-	-	STRG.10732	Novel_gene	0.740332	0.0885697	0.0595437	0	0.0423697	0	0					no_annotation
TPM	-	-	STRG.10733	Known	17.7603	34.8187	63.928	39.5495	25.79	19.1771	9.47345	sp|Q6DW74|DGDG1_LOTJA	Digalactosyldiacylglycerol synthase 1, chloroplastic	GO:0001101;GO:0003674;GO:0003824;GO:0005575;GO:0005622;GO:0005623;GO:0005737;GO:0005739;GO:0006082;GO:0006629;GO:0006631;GO:0006633;GO:0006643;GO:0006664;GO:0006725;GO:0007154;GO:0007165;GO:0008150;GO:0008152;GO:0008194;GO:0008378;GO:0008610;GO:0009058;GO:0009247;GO:0009507;GO:0009526;GO:0009527;GO:0009536;GO:0009698;GO:0009699;GO:0009707;GO:0009719;GO:0009725;GO:0009753;GO:0009755;GO:0009808;GO:…	ko:K09480;ko00561;ko01100;map00561;map01100
TPM	-	-	STRG.10734	Novel_gene	0	0	0	0	0.0560143	0	0.370708					no_annotation
TPM	-	-	STRG.10735	Novel_gene	0	0.395922	0.0862337	0	0.767044	0.93471	0.578683					no_annotation
TPM	-	-	STRG.10736	Novel_gene	0	0.119138	0	0.163371	0.192492	1.01658	0.398751					no_annotation
TPM	-	-	STRG.10737	Novel_gene	0	0	0	0.798069	0	0	0					no_annotation
TPM	-	-	STRG.10738	Novel_gene	0	0.0585883	0	0	0.0522923	0.277703	0.369507					no_annotation
TPM	-	-	STRG.10739	Known	101.831	108.943	166.495	251.303	128.299	127.318	99.7549	sp|Q9SJ56|BLH1_ARATH	BEL1-like homeodomain protein 1	GO:0000741;GO:0001101;GO:0003674;GO:0003676;GO:0003677;GO:0003700;GO:0005488;GO:0005515;GO:0005575;GO:0005622;GO:0005623;GO:0005634;GO:0005737;GO:0006355;GO:0006996;GO:0006997;GO:0007275;GO:0008150;GO:0009314;GO:0009416;GO:0009553;GO:0009559;GO:0009561;GO:0009605;GO:0009607;GO:0009608;GO:0009610;GO:0009620;GO:0009628;GO:0009639;GO:0009719;GO:0009725;GO:0009737;GO:0009889;GO:0009987;GO:0010033;GO:…		multiple_isoforms_consistent
TPM	-	-	STRG.1074	Novel_gene	0.58932	0	0	0	0	0	0					no_annotation
TPM	-	-	STRG.10740	Known	0.0511887	0	0.249622	0.0540923	0	0	0.447162	sp|Q9SF15|PUB24_ARATH	E3 ubiquitin-protein ligase PUB24	GO:0001101;GO:0003674;GO:0003824;GO:0004842;GO:0005575;GO:0005622;GO:0005623;GO:0005737;GO:0005829;GO:0006464;GO:0006807;GO:0006950;GO:0008150;GO:0008152;GO:0009414;GO:0009415;GO:0009628;GO:0009987;GO:0010033;GO:0010035;GO:0010200;GO:0010243;GO:0016567;GO:0016740;GO:0019538;GO:0019787;GO:0032446;GO:0036211;GO:0042221;GO:0042493;GO:0043170;GO:0043412;GO:0044237;GO:0044238;GO:0044260;GO:0044267;GO:…
TPM	-	-	STRG.10741	Known	7.17866	0	0.279222	0.548	0	0	0	sp|Q84TG3|PUB23_ARATH	E3 ubiquitin-protein ligase PUB23	GO:0001101;GO:0003674;GO:0003824;GO:0004842;GO:0005575;GO:0005622;GO:0005623;GO:0005737;GO:0005829;GO:0006464;GO:0006807;GO:0006950;GO:0008150;GO:0008152;GO:0009414;GO:0009415;GO:0009628;GO:0009987;GO:0010033;GO:0010035;GO:0010200;GO:0010243;GO:0016567;GO:0016740;GO:0019538;GO:0019787;GO:0032446;GO:0036211;GO:0042221;GO:0042493;GO:0043170;GO:0043412;GO:0044237;GO:0044238;GO:0044260;GO:0044267;GO:…
TPM	-	-	STRG.10742	Known	0.0950693	0	0	0	0	0	0					no_annotation
TPM	-	-	STRG.10743	Known	12.4233	7.39407	6.21588	8.87732	4.70575	6.43141	5.19856	sp|F4J8G7|VIR_ARATH	Protein virilizer homolog			multiple_isoforms_consistent
TPM	-	-	STRG.10744	Novel_gene	1.27791	0	0	0	0	0	0					no_annotation
TPM	-	-	STRG.10745	Known	15.1008	11.2156	10.4662	8.12937	10.2712	14.391	8.48827	sp|F4ILR7|DEXH1_ARATH	DExH-box ATP-dependent RNA helicase DExH1	GO:0000976;GO:0000977;GO:0000978;GO:0000987;GO:0001012;GO:0001067;GO:0001503;GO:0001817;GO:0001819;GO:0002151;GO:0002791;GO:0002793;GO:0003674;GO:0003676;GO:0003677;GO:0003690;GO:0003697;GO:0003723;GO:0003724;GO:0003725;GO:0003824;GO:0004004;GO:0004386;GO:0005488;GO:0005515;GO:0005575;GO:0005622;GO:0005623;GO:0005634;GO:0005737;GO:0005739;GO:0005829;GO:0006139;GO:0006355;GO:0006357;GO:0006396;GO:…	ko:K14442;ko:K21843;ko03018;map03018
TPM	-	-	STRG.10746	Known	12.2921	11.0553	9.67797	11.1813	9.54213	11.7159	7.78494	sp|Q9Y2L5|TPPC8_HUMAN	Trafficking protein particle complex subunit 8		ko:K20305
TPM	-	-	STRG.10747	Known	81.544	30.9688	14.9606	26.0299	15.0335	28.4553	17.5826					no_annotation
TPM	-	-	STRG.10748	Known	1.61577	0.0729787	2.27626	0	0	0	0	sp|Q9ZSD4|SY121_ARATH	Syntaxin-121	GO:0000149;GO:0001101;GO:0003674;GO:0005488;GO:0005515;GO:0005575;GO:0005622;GO:0005623;GO:0005737;GO:0005794;GO:0005802;GO:0005886;GO:0005911;GO:0006605;GO:0006612;GO:0006810;GO:0006833;GO:0006886;GO:0006887;GO:0006906;GO:0006950;GO:0006952;GO:0006996;GO:0008104;GO:0008150;GO:0009504;GO:0009506;GO:0009605;GO:0009607;GO:0009620;GO:0009719;GO:0009725;GO:0009737;GO:0009987;GO:0010033;GO:0010119;GO:…	ko:K08486;ko04130;ko04721;map04130;map04721
TPM	-	-	STRG.10749	Known	15.6026	18.7492	12.0991	13.318	21.0702	38.0891	12.8697	sp|Q640V9|TATD1_XENLA	Deoxyribonuclease TATDN1		ko:K03424	multiple_isoforms_consistent
TPM	-	-	STRG.1075	Novel_gene	1.35206	0	0	0	0.00267167	0	0					no_annotation
TPM	-	-	STRG.10750	Known	9.52053	6.00844	21.7355	10.1657	8.50509	3.33199	1.94717	sp|Q39061|CP33_ARATH	RNA-binding protein CP33, chloroplastic	GO:0003674;GO:0003676;GO:0003723;GO:0003729;GO:0005488;GO:0005575;GO:0005622;GO:0005623;GO:0005737;GO:0006139;GO:0006364;GO:0006396;GO:0006725;GO:0006807;GO:0008150;GO:0008152;GO:0009507;GO:0009532;GO:0009536;GO:0009570;GO:0009579;GO:0009987;GO:0010467;GO:0016070;GO:0016072;GO:0022613;GO:0031425;GO:0034470;GO:0034641;GO:0034660;GO:0042254;GO:0043170;GO:0043226;GO:0043227;GO:0043229;GO:0043231;GO:…	ko:K11294;ko05130;map05130	multiple_isoforms_consistent
TPM	-	-	STRG.10751	Known	19.8955	10.7878	5.02759	0.46221	0.540577	0.332092	0.637001	sp|Q8LFU0|NFYAA_ARATH	Nuclear transcription factor Y subunit A-10	GO:0000003;GO:0003674;GO:0003700;GO:0005575;GO:0005622;GO:0005623;GO:0005634;GO:0005667;GO:0006355;GO:0008150;GO:0009566;GO:0009567;GO:0009889;GO:0010468;GO:0010556;GO:0016602;GO:0019219;GO:0019222;GO:0019953;GO:0022414;GO:0031323;GO:0031326;GO:0032991;GO:0043226;GO:0043227;GO:0043229;GO:0043231;GO:0044422;GO:0044424;GO:0044428;GO:0044446;GO:0044464;GO:0044703;GO:0044798;GO:0050789;GO:0050794;GO:…	ko:K08064;ko04612;ko05152;map04612;map05152
TPM	-	-	STRG.10752	Novel_gene	4.0628	1.85913	0.369777	0.425393	4.9903	4.67314	3.6641					no_annotation
TPM	-	-	STRG.10753	Known	0.073733	0	0	0	0	0	0					no_annotation
TPM	-	-	STRG.10754	Novel_gene	0.368325	0.377834	0.321629	0.726378	0.544704	1.16008	0.43688					no_annotation
TPM	-	-	STRG.10755	Novel_gene	0.042868	0.152182	0	0	0	0.0871267	0					no_annotation
TPM	-	-	STRG.10756	Novel_gene	0.444606	0.344345	0.614453	0.41834	0.23761	0.659967	0.155358		2S seed storage protein 5-like			eggNOG_only
TPM	-	-	STRG.10757	Novel_gene	0.74011	0.233794	0.581137	0.245106	0.16669	0.356196	0.189207		2S seed storage protein 5-like			eggNOG_only
TPM	-	-	STRG.10758	Novel_gene	0.188847	0.353176	0.357251	0.239819	0.116575	0.323726	0.199579		2S seed storage protein 5-like			eggNOG_only
TPM	-	-	STRG.10759	Novel_gene	0.516486	0.136888	0.297304	0.1652	0.128008	0.184779	0.0659657					no_annotation
TPM	-	-	STRG.1076	Novel_gene	0.467765	0.818855	1.05268	1.04832	0.797072	1.36545	0.946953					no_annotation
TPM	-	-	STRG.10760	Novel_gene	0.162797	0.16035	0.160438	0.130861	0.0952917	0.216202	0.07762					no_annotation
TPM	-	-	STRG.10761	Novel_gene	0	0.122964	1.05868	0.206718	0.276772	0.498787	0.017431	sp|P10978|POLX_TOBAC	Retrovirus-related Pol polyprotein from transposon TNT 1-94
TPM	-	-	STRG.10762	Novel_gene	0.20882	0.215345	0.325538	0.281491	0.200642	0.405006	0.161735					no_annotation
TPM	-	-	STRG.10763	Novel_gene	0.0163507	0.916796	0.541465	0.227427	4.07373	2.60321	0.149389					no_annotation
TPM	-	-	STRG.10764	Novel_gene	0.134052	0.195829	0	0	0	0	0.419889					no_annotation
TPM	-	-	STRG.10765	Novel_gene	0.102323	0.113279	0.0652187	0.248858	0.0609393	0.442221	1.92397					no_annotation
TPM	-	-	STRG.10766	Known	81.1634	75.1555	91.376	165.701	170.608	208.961	400.799		Phosphatidylglycerol phosphatidylinositol transfer			eggNOG_only
TPM	-	-	STRG.10767	Known	7.21095	2.47471	0.347145	3.87826	0.238058	0.3927	0.028849	sp|Q9FLE8|Y5986_ARATH	Uncharacterized protein At5g39865	GO:0005575;GO:0005623;GO:0005886;GO:0016020;GO:0044464;GO:0071944	ko:K17479
TPM	-	-	STRG.10768	Known	23.9466	20.713	15.6969	38.5434	7.50531	7.69644	8.48136		N-terminal C2 in EEIG1 and EHBP1 proteins			eggNOG_only
TPM	-	-	STRG.10769	Novel_gene	7.93972	6.70834	9.09845	8.24588	5.22215	6.65301	4.10016	sp|Q9C585|UBP8_ARATH	Ubiquitin carboxyl-terminal hydrolase 8		ko:K21343;ko04137;map04137	multiple_isoforms_mixed_annotation
TPM	-	-	STRG.1077	Novel_gene	0.0916887	0.148303	0.175223	1.17213	0.0741277	0.388259	0.103381		gag-polypeptide of LTR copia-type			eggNOG_only
TPM	-	-	STRG.10770	Novel_gene	17.2005	15.882	8.71547	15.0823	23.297	16.1374	8.03282	sp|Q9SF23|FOLB1_ARATH	Dihydroneopterin aldolase 1	GO:0003674;GO:0003824;GO:0004150;GO:0005575;GO:0005622;GO:0005623;GO:0005737;GO:0005829;GO:0016829;GO:0016830;GO:0016832;GO:0044424;GO:0044444;GO:0044464	ko:K01633;ko00790;ko01100;map00790;map01100	multiple_isoforms_consistent
TPM	-	-	STRG.10771	Novel_gene	24.0883	21.3317	13.9499	12.83	20.4671	8.27758	17.2121	sp|Q0ANQ5|RL22_MARMM	Large ribosomal subunit protein uL22		ko:K02890;ko03010;map03010	multiple_isoforms_consistent
TPM	-	-	STRG.10772	Novel_gene	0.050276	0.286544	0.332595	0.0646003	0.0266577	0.09067	0.0259673					no_annotation
TPM	-	-	STRG.10773	Novel_gene	1.32578	0.389364	0	0.416667	0.0347373	0	0					no_annotation
TPM	-	-	STRG.10774	Known	0	0	0	0.174863	0	0	0	sp|Q9FKK2|AGL62_ARATH	Agamous-like MADS-box protein AGL62		ko:K12412;ko04011;ko04111;map04011;map04111
TPM	-	-	STRG.10775	Novel_gene	0	0	0	22.5754	0.0143827	0	0					no_annotation
TPM	-	-	STRG.10776	Known	0.0796457	0.105195	0.253317	0.013083	0.866595	1.24638	0.140891	sp|Q8W595|SUVR4_ARATH	Histone-lysine N-methyltransferase SUVR4		ko:K11420;ko00310;ko04211;map00310;map04211	multiple_isoforms_mixed_annotation
TPM	-	-	STRG.10777	Novel_gene	0	0	0	0.0337227	0.0875387	0.266812	0.423694		iron ion binding	GO:0003674;GO:0003824;GO:0004497;GO:0005575;GO:0005622;GO:0005623;GO:0005737;GO:0005783;GO:0005794;GO:0005911;GO:0006629;GO:0006720;GO:0006721;GO:0006722;GO:0008150;GO:0008152;GO:0009058;GO:0009506;GO:0009507;GO:0009536;GO:0009987;GO:0012505;GO:0016020;GO:0016491;GO:0016705;GO:0016709;GO:0019748;GO:0030054;GO:0043226;GO:0043227;GO:0043229;GO:0043231;GO:0044237;GO:0044238;GO:0044255;GO:0044424;GO:…	ko:K00495;ko:K00512;ko:K07408;ko:K07418;ko:K11868;ko00140;ko00380;ko00460;ko00590;ko00591;ko00830;ko00980;ko01100;ko01110;ko04212;ko04726;ko04750;ko04913;ko04917;ko04927;ko04934;ko05204;map00140;map00380;map00460;map00590;map00591;map00830;map00980;map01100;map01110;map04212;map04726;map04750;map04913;map04917;map04927;map04934;map05204	eggNOG_only
TPM	-	-	STRG.10778	Known	0	0	0.0861877	0	0.0575683	0	0		Agamous-like MADS-box protein		ko:K12412;ko04011;ko04111;map04011;map04111	eggNOG_only
TPM	-	-	STRG.10779	Known	0.156165	0.332773	0	0.0700417	0.0161173	0	0		Myb/SANT-like DNA-binding domain			eggNOG_only
TPM	-	-	STRG.1078	Known	6.82173	7.11976	3.99069	6.21636	6.63223	5.47701	5.24378					no_annotation
TPM	-	-	STRG.10780	Known	12.3564	21.8615	12.2534	21.4586	10.1321	11.2032	17.9199					no_annotation
TPM	-	-	STRG.10781	Novel_gene	2.04308	2.59894	3.5112	1.35414	1.93009	2.12926	1.8399	sp|Q8L7K4|HSCB_ARATH	Iron-sulfur cluster co-chaperone protein HscB homolog	GO:0003674;GO:0005488;GO:0005515;GO:0005575;GO:0005622;GO:0005623;GO:0005634;GO:0005737;GO:0005829;GO:0006790;GO:0008150;GO:0008152;GO:0009987;GO:0016043;GO:0016226;GO:0022607;GO:0031163;GO:0042802;GO:0043226;GO:0043227;GO:0043229;GO:0043231;GO:0044085;GO:0044237;GO:0044424;GO:0044444;GO:0044464;GO:0051186;GO:0071840	ko:K04082	multiple_isoforms_consistent
TPM	-	-	STRG.10782	Known	0.778341	0.434098	0.394037	0.502544	0.406092	1.31532	0.28647	sp|Q9FNG8|PP366_ARATH	Putative pentatricopeptide repeat-containing protein At5g06400, mitochondrial	GO:0003674;GO:0003676;GO:0003723;GO:0003824;GO:0004518;GO:0004519;GO:0005488;GO:0005575;GO:0005622;GO:0005623;GO:0006139;GO:0006725;GO:0006807;GO:0008150;GO:0008152;GO:0009451;GO:0009987;GO:0016070;GO:0016787;GO:0016788;GO:0034641;GO:0043170;GO:0043226;GO:0043227;GO:0043229;GO:0043231;GO:0043412;GO:0044237;GO:0044238;GO:0044424;GO:0044464;GO:0046483;GO:0071704;GO:0090304;GO:0090305;GO:0097159;GO:…		multiple_isoforms_consistent
TPM	-	-	STRG.10783	Known	16.5844	44.1943	22.8813	25.1875	16.1796	18.5344	19.4244	sp|W5X2N3|AP_FRAAN	Fra a 1-associated protein	GO:0000003;GO:0003006;GO:0006325;GO:0006464;GO:0006476;GO:0006807;GO:0006996;GO:0007275;GO:0008150;GO:0008152;GO:0009791;GO:0009987;GO:0010228;GO:0016043;GO:0016569;GO:0016570;GO:0016575;GO:0019538;GO:0022414;GO:0032501;GO:0032502;GO:0035601;GO:0036211;GO:0043170;GO:0043412;GO:0044237;GO:0044238;GO:0044260;GO:0044267;GO:0048608;GO:0048731;GO:0048856;GO:0051276;GO:0061458;GO:0071704;GO:0071840;GO:…	ko:K11450;ko04714;map04714	multiple_isoforms_mixed_annotation
TPM	-	-	STRG.10784	Known	5.74945	1.55045	1.92819	0.851858	4.68493	4.77614	0.796948	sp|Q7XIM0|CDPKH_ORYSJ	Calcium-dependent protein kinase 17	GO:0001101;GO:0003674;GO:0003824;GO:0004672;GO:0004674;GO:0004683;GO:0005488;GO:0005515;GO:0005516;GO:0005575;GO:0005622;GO:0005623;GO:0005634;GO:0005737;GO:0005783;GO:0005789;GO:0006464;GO:0006468;GO:0006793;GO:0006796;GO:0006807;GO:0007154;GO:0007165;GO:0008150;GO:0008152;GO:0009719;GO:0009725;GO:0009737;GO:0009738;GO:0009755;GO:0009931;GO:0009987;GO:0010033;GO:0010857;GO:0012505;GO:0016020;GO:…	ko:K13412;ko04626;ko05145;map04626;map05145
TPM	-	-	STRG.10785	Novel_gene	44.496	50.9859	22.5783	15.9137	161.12	145.605	43.329	sp|Q9SJ62|WDL4_ARATH	Protein WVD2-like 4			multiple_isoforms_consistent
TPM	-	-	STRG.10786	Known	8.85598	10.3607	7.64032	11.4145	9.16636	5.52415	6.1342	sp|P51428|RT10_PEA	Small ribosomal subunit protein uS10m	GO:0000313;GO:0000314;GO:0003674;GO:0003735;GO:0005198;GO:0005575;GO:0005622;GO:0005623;GO:0005737;GO:0005739;GO:0005759;GO:0005761;GO:0005763;GO:0005840;GO:0006412;GO:0006518;GO:0006807;GO:0008150;GO:0008152;GO:0009058;GO:0009059;GO:0009987;GO:0010467;GO:0015935;GO:0019538;GO:0031974;GO:0032991;GO:0034641;GO:0034645;GO:0043043;GO:0043170;GO:0043226;GO:0043227;GO:0043228;GO:0043229;GO:0043231;GO:…	ko:K02946;ko03010;map03010
TPM	-	-	STRG.10787	Known	81.4562	55.723	22.7965	45.7275	64.0259	57.1899	41.7044	sp|O65731|RS5_CICAR	Small ribosomal subunit protein uS7 (Fragment)	GO:0000028;GO:0003674;GO:0003676;GO:0003723;GO:0003729;GO:0003735;GO:0005198;GO:0005488;GO:0005575;GO:0005618;GO:0005622;GO:0005623;GO:0005737;GO:0005773;GO:0005774;GO:0005829;GO:0005840;GO:0005844;GO:0005886;GO:0005911;GO:0006412;GO:0006518;GO:0006807;GO:0006996;GO:0008150;GO:0008152;GO:0009058;GO:0009059;GO:0009506;GO:0009507;GO:0009536;GO:0009719;GO:0009725;GO:0009735;GO:0009987;GO:0010033;GO:…	ko:K02989;ko03010;map03010
TPM	-	-	STRG.10788	Known	84.7929	54.2237	8.32484	34.9688	216.974	159.178	8.2894					no_annotation
TPM	-	-	STRG.10789	Known	9.19245	7.28204	6.55702	11.5001	2.23028	0.418026	1.10966	sp|Q9ZT42|RHF2A_ARATH	E3 ubiquitin-protein ligase RHF2A		ko:K19043	multiple_isoforms_consistent
TPM	-	-	STRG.1079	Known	8.98475	9.68753	0.583608	21.4706	1.84081	1.09763	1.65341	sp|P52409|E13B_WHEAT	Glucan endo-1,3-beta-glucosidase			multiple_isoforms_consistent
TPM	-	-	STRG.10790	Novel_gene	0	0.48771	0	0	0	0	0					no_annotation
TPM	-	-	STRG.10791	Known	21.7817	20.9335	9.01582	14.7212	8.83837	9.39302	5.22978					no_annotation
TPM	-	-	STRG.10792	Novel_gene	0	0.628524	0	0	0.0438853	0	0					no_annotation
TPM	-	-	STRG.10793	Known	1.64495	0.847276	0	24.0218	0.272652	0.029075	0.05988					no_annotation
TPM	-	-	STRG.10794	Known	0.748189	0.128048	0	0.229686	0.0277863	0	0.967815					no_annotation
TPM	-	-	STRG.10795	Known	8.98946	10.4584	19.4582	40.3627	11.3496	8.2696	5.73604	sp|Q5IH13|SPP2_TOBAC	Sucrose-phosphatase 2	GO:0003674;GO:0003824;GO:0016740;GO:0016757	ko:K07024;ko00500;map00500
TPM	-	-	STRG.10796	Known	0.563316	2.34921	3.20638	2.51482	2.01608	2.15428	1.70061	sp|Q2VEX9|CRTSO_DAUCA	Prolycopene isomerase, chloroplastic	GO:0003674;GO:0003824;GO:0005575;GO:0005622;GO:0005623;GO:0008150;GO:0008152;GO:0016491;GO:0044464;GO:0055114	ko:K09835;ko00906;ko01100;ko01110;map00906;map01100;map01110	multiple_isoforms_consistent
TPM	-	-	STRG.10797	Novel_gene	0.735326	0.80643	2.09099	1.00452	0.719182	1.16956	0.571018					no_annotation
TPM	-	-	STRG.10798	Known	0.144652	1.79828	75.2785	10.0682	0.553509	0.232949	0.269804	sp|Q93YS4|AB22G_ARATH	ABC transporter G family member 22	GO:0001101;GO:0003674;GO:0003824;GO:0005215;GO:0005575;GO:0005623;GO:0005886;GO:0006810;GO:0006833;GO:0006950;GO:0008150;GO:0009414;GO:0009415;GO:0009628;GO:0010035;GO:0010148;GO:0015399;GO:0015405;GO:0016020;GO:0016021;GO:0016462;GO:0016787;GO:0016817;GO:0016818;GO:0016887;GO:0017111;GO:0022804;GO:0022857;GO:0031224;GO:0042044;GO:0042221;GO:0042623;GO:0042626;GO:0043492;GO:0044425;GO:0044464;GO:…		multiple_isoforms_consistent
TPM	-	-	STRG.10799	Novel_gene	0.0217747	0.047823	1.36303	0.74172	0.029347	0.0256433	0.013507	sp|P10978|POLX_TOBAC	Retrovirus-related Pol polyprotein from transposon TNT 1-94
TPM	-	-	STRG.108	Novel_gene	0.236607	0.990029	0.162014	0.123543	4.2024	1.26645	0.0738333	sp|Q9LRR4|R13L1_ARATH	Putative disease resistance RPP13-like protein 1	GO:0002376;GO:0005575;GO:0005623;GO:0005886;GO:0006950;GO:0006952;GO:0006955;GO:0007154;GO:0007165;GO:0008150;GO:0008219;GO:0009626;GO:0009987;GO:0012501;GO:0016020;GO:0023052;GO:0033554;GO:0034050;GO:0044464;GO:0045087;GO:0050789;GO:0050794;GO:0050896;GO:0051716;GO:0065007;GO:0071944	ko:K19613;ko04014;map04014
TPM	-	-	STRG.1080	Known	9.25583	20.1288	19.0003	16.6306	12.0234	11.1573	9.03518					no_annotation
TPM	-	-	STRG.10800	Novel_gene	0	0	0.171501	23.1063	0.0314567	0	0.070882					no_annotation
TPM	-	-	STRG.10801	Novel_gene	0.0270583	0.09216	0.124841	0	0.017516	0.350493	0		Endonuclease/Exonuclease/phosphatase family			eggNOG_only
TPM	-	-	STRG.10802	Known	0.161981	0.194259	0.324585	15.4889	0	0.067702	0.0713377	sp|Q9ZV15|CDPKK_ARATH	Calcium-dependent protein kinase 20	GO:0001101;GO:0003674;GO:0003824;GO:0004672;GO:0004674;GO:0004683;GO:0005488;GO:0005515;GO:0005516;GO:0005575;GO:0005622;GO:0005623;GO:0005634;GO:0005737;GO:0006464;GO:0006468;GO:0006793;GO:0006796;GO:0006807;GO:0007154;GO:0007165;GO:0008150;GO:0008152;GO:0009719;GO:0009725;GO:0009737;GO:0009738;GO:0009755;GO:0009931;GO:0009987;GO:0010033;GO:0010857;GO:0016301;GO:0016310;GO:0016740;GO:0016772;GO:…	ko:K13412;ko04626;ko05145;map04626;map05145	multiple_isoforms_consistent
TPM	-	-	STRG.10803	Novel_gene	0.5974	0.208575	0.13445	4.40287	0.030376	0.0769763	0.029272	sp|Q94HW2|POLR1_ARATH	Retrovirus-related Pol polyprotein from transposon RE1
TPM	-	-	STRG.10804	Novel_gene	0.114849	0.108485	0.0917397	0.102953	0.208271	0.139113	0.404763					no_annotation
TPM	-	-	STRG.10805	Novel_gene	0.309091	0.056304	6.64939	0.0648353	1.0355	0.729997	0.618315		hAT family C-terminal dimerisation region			eggNOG_only
TPM	-	-	STRG.10806	Known	10.4969	3.64444	1.06922	8.8826	2.40692	4.56985	1.09523		Protein downstream neighbor of		ko:K22422	eggNOG_only
TPM	-	-	STRG.10807	Known	6.13755	6.64528	4.08985	4.41376	7.45315	7.60635	3.30068	sp|Q67XX3|JMJ22_ARATH	Arginine-specific demethylase JMJ22	GO:0000976;GO:0000987;GO:0001067;GO:0003674;GO:0003676;GO:0003677;GO:0003690;GO:0005488;GO:0005575;GO:0005622;GO:0005623;GO:0005634;GO:0006325;GO:0006464;GO:0006479;GO:0006807;GO:0006996;GO:0008150;GO:0008152;GO:0008213;GO:0009987;GO:0010029;GO:0010030;GO:0016043;GO:0016569;GO:0016570;GO:0016571;GO:0018193;GO:0018195;GO:0018216;GO:0019538;GO:0032259;GO:0034969;GO:0036211;GO:0043170;GO:0043226;GO:…		multiple_isoforms_consistent
TPM	-	-	STRG.10808	Known	12.0235	6.59325	6.52312	27.7971	8.85749	12.1132	9.36694	sp|Q9FG14|MYOB7_ARATH	Myosin-binding protein 7	GO:0003674;GO:0005488;GO:0005515;GO:0005575;GO:0005622;GO:0005623;GO:0005737;GO:0008092;GO:0012505;GO:0016020;GO:0016021;GO:0017022;GO:0030133;GO:0031224;GO:0031410;GO:0031982;GO:0043226;GO:0043227;GO:0043229;GO:0044424;GO:0044425;GO:0044444;GO:0044464;GO:0097708		multiple_isoforms_consistent
TPM	-	-	STRG.10809	Novel_gene	0.126416	0.167922	0.150332	0.316581	0.208739	0.055785	0.026129					no_annotation
TPM	-	-	STRG.1081	Novel_gene	28.3908	24.6899	17.5515	24.2042	29.7082	28.4281	32.9274					no_annotation
TPM	-	-	STRG.10810	Known	6.56382	10.988	58.5499	51.1922	6.1767	0.464088	0.487409	sp|Q9FG13|CXE15_ARATH	Strigolactones hydrolase CXE15	GO:0003674;GO:0003824;GO:0008150;GO:0008152;GO:0009056;GO:0016787
TPM	-	-	STRG.10811	Novel_gene	0.0520637	0.46634	0.885482	0.46299	0.434566	0.178071	0.856688					no_annotation
TPM	-	-	STRG.10812	Known	14.4298	24.0748	7.55268	25.9213	11.7843	10.1425	7.45325	sp|Q94AX4|DLD_ARATH	D-lactate dehydrogenase [cytochrome], mitochondrial	GO:0000166;GO:0003674;GO:0003824;GO:0003973;GO:0004457;GO:0004458;GO:0005488;GO:0005515;GO:0005524;GO:0005575;GO:0005622;GO:0005623;GO:0005737;GO:0005739;GO:0006081;GO:0008144;GO:0008150;GO:0008152;GO:0008720;GO:0008891;GO:0009056;GO:0009438;GO:0009987;GO:0016491;GO:0016614;GO:0016616;GO:0016898;GO:0016899;GO:0017076;GO:0019154;GO:0030554;GO:0032553;GO:0032555;GO:0032559;GO:0035639;GO:0036094;GO:…	ko:K00102;ko00620;map00620	multiple_isoforms_consistent
TPM	-	-	STRG.10813	Novel_gene	0.159024	0.0515303	0.0902047	0	0	0	0.194677					no_annotation
TPM	-	-	STRG.10814	Novel_gene	0.0764497	0.237273	0.0607477	0.592223	0.165177	0	0.231149					no_annotation
TPM	-	-	STRG.10815	Known	13.9233	16.3337	14.5138	15.7916	19.1606	21.2654	22.439	sp|Q94AX4|DLD_ARATH	D-lactate dehydrogenase [cytochrome], mitochondrial	GO:0000166;GO:0003674;GO:0003824;GO:0003973;GO:0004457;GO:0004458;GO:0005488;GO:0005515;GO:0005524;GO:0005575;GO:0005622;GO:0005623;GO:0005737;GO:0005739;GO:0006081;GO:0008144;GO:0008150;GO:0008152;GO:0008720;GO:0008891;GO:0009056;GO:0009438;GO:0009987;GO:0016491;GO:0016614;GO:0016616;GO:0016898;GO:0016899;GO:0017076;GO:0019154;GO:0030554;GO:0032553;GO:0032555;GO:0032559;GO:0035639;GO:0036094;GO:…	ko:K00102;ko00620;map00620	multiple_isoforms_consistent
TPM	-	-	STRG.10816	Known	0.115245	0.144367	0.0586757	41.4194	0	0	0	sp|A2XK56|BAHL1_ORYSI	Probable E3 ubiquitin-protein ligase BAH1-like 1	GO:0003674;GO:0003824;GO:0004842;GO:0005575;GO:0005622;GO:0005623;GO:0005634;GO:0006464;GO:0006508;GO:0006511;GO:0006807;GO:0008150;GO:0008152;GO:0009056;GO:0009057;GO:0009987;GO:0010498;GO:0016567;GO:0016740;GO:0019538;GO:0019787;GO:0019941;GO:0030163;GO:0032446;GO:0036211;GO:0043161;GO:0043170;GO:0043226;GO:0043227;GO:0043229;GO:0043231;GO:0043412;GO:0043632;GO:0044237;GO:0044238;GO:0044248;GO:…	ko:K16275	multiple_isoforms_mixed_annotation
TPM	-	-	STRG.10817	Novel_gene	0.0427253	0	0	1.12243	0	0	0					no_annotation
TPM	-	-	STRG.10818	Novel_gene	1.18795	0	0	0	0	0	0		Sterile alpha motif.			eggNOG_only
TPM	-	-	STRG.10819	Known	13.2335	28.6669	3.24231	24.3527	56.3748	101.522	26.4828	sp|Q9SF09|ANT1_ARATH	Amino acid transporter ANT1	GO:0003333;GO:0003674;GO:0005215;GO:0005342;GO:0005575;GO:0005622;GO:0005623;GO:0005737;GO:0005783;GO:0005789;GO:0006810;GO:0006811;GO:0006820;GO:0006865;GO:0008150;GO:0008509;GO:0008514;GO:0009605;GO:0009607;GO:0009624;GO:0012505;GO:0015075;GO:0015171;GO:0015173;GO:0015175;GO:0015318;GO:0015711;GO:0015801;GO:0015804;GO:0015849;GO:0016020;GO:0022857;GO:0031984;GO:0034220;GO:0042175;GO:0043207;GO:…	ko:K14209;ko04138;map04138
TPM	-	-	STRG.1082	Known	30.6284	37.353	17.2793	22.5098	25.8287	19.9807	13.5211					no_annotation
TPM	-	-	STRG.10820	Known	1.35697	0.870011	0.0979747	0.29461	0.10791	0.168738	0.0305253	sp|Q9M1S8|GCP2_ARATH	Probable glutamate carboxypeptidase AMP1	GO:0000003;GO:0003002;GO:0003006;GO:0003674;GO:0003824;GO:0004180;GO:0004181;GO:0005575;GO:0006508;GO:0006807;GO:0007275;GO:0007389;GO:0008150;GO:0008152;GO:0008233;GO:0008235;GO:0008237;GO:0008238;GO:0009314;GO:0009416;GO:0009628;GO:0009639;GO:0009640;GO:0009653;GO:0009790;GO:0009791;GO:0009793;GO:0009888;GO:0009908;GO:0009909;GO:0010015;GO:0010051;GO:0010073;GO:0010074;GO:0010075;GO:0010080;GO:…	ko:K01301
TPM	-	-	STRG.10821	Novel_gene	0.666128	0.581492	0.826582	1.17162	0.222521	0.765875	0.217917		2S seed storage protein 5-like			eggNOG_only
TPM	-	-	STRG.10822	Known	48.0467	39.5603	32.2182	36.6308	34.8479	41.6244	47.8234	sp|Q9FPT1|UBP12_ARATH	Ubiquitin C-terminal hydrolase 12	GO:0001101;GO:0003674;GO:0003824;GO:0004843;GO:0005575;GO:0005622;GO:0005623;GO:0005634;GO:0005737;GO:0005829;GO:0006508;GO:0006807;GO:0007154;GO:0007165;GO:0008150;GO:0008152;GO:0008233;GO:0008234;GO:0009719;GO:0009725;GO:0009753;GO:0009755;GO:0009867;GO:0009987;GO:0010033;GO:0016787;GO:0019538;GO:0019783;GO:0023052;GO:0032870;GO:0036459;GO:0042221;GO:0043170;GO:0043226;GO:0043227;GO:0043229;GO:…	ko:K11838;ko04068;ko05168;ko05169;ko05203;map04068;map05168;map05169;map05203	multiple_isoforms_mixed_annotation
TPM	-	-	STRG.10823	Novel_gene	2.2646	0.549622	0.0718743	0.266404	0.0148333	0	0					no_annotation
TPM	-	-	STRG.10824	Novel_gene	0.446871	0.547071	0.355408	0.347862	0.192399	0.0273817	0.0245877		ankyrin repeat-containing protein			eggNOG_only
TPM	-	-	STRG.10825	Known	29.0248	15.1456	13.2491	15.7621	10.5173	12.3086	9.23943	sp|Q84WU2|UBP13_ARATH	Ubiquitin C-terminal hydrolase 13	GO:0001101;GO:0003674;GO:0003824;GO:0004843;GO:0005575;GO:0005622;GO:0005623;GO:0005634;GO:0005737;GO:0005829;GO:0006508;GO:0006807;GO:0007154;GO:0007165;GO:0008150;GO:0008152;GO:0008233;GO:0008234;GO:0009719;GO:0009725;GO:0009753;GO:0009755;GO:0009867;GO:0009987;GO:0010033;GO:0016787;GO:0019538;GO:0019783;GO:0023052;GO:0032870;GO:0036459;GO:0042221;GO:0043170;GO:0043226;GO:0043227;GO:0043229;GO:…	ko:K11838;ko04068;ko05168;ko05169;ko05203;map04068;map05168;map05169;map05203;ko:K15505	multiple_isoforms_mixed_annotation
TPM	-	-	STRG.10826	Novel_gene	0.572888	0	0	0	0	0	0					no_annotation
TPM	-	-	STRG.10827	Novel_gene	0.0796803	0.00776733	0	3.03103	0	0	0	sp|Q84WU2|UBP13_ARATH	Ubiquitin C-terminal hydrolase 13	GO:0001101;GO:0003674;GO:0003824;GO:0004843;GO:0005575;GO:0005622;GO:0005623;GO:0005634;GO:0005737;GO:0005829;GO:0006508;GO:0006807;GO:0007154;GO:0007165;GO:0008150;GO:0008152;GO:0008233;GO:0008234;GO:0009719;GO:0009725;GO:0009753;GO:0009755;GO:0009867;GO:0009987;GO:0010033;GO:0016787;GO:0019538;GO:0019783;GO:0023052;GO:0032870;GO:0036459;GO:0042221;GO:0043170;GO:0043226;GO:0043227;GO:0043229;GO:…	ko:K11838;ko04068;ko05168;ko05169;ko05203;map04068;map05168;map05169;map05203	multiple_isoforms_consistent
TPM	-	-	STRG.10828	Known	38.7128	41.3069	27.5986	44.5463	49.1391	70.8098	45.1754	sp|Q8LB17|RBL15_ARATH	Rhomboid-like protein 15
TPM	-	-	STRG.10829	Known	2.55709	3.61934	4.51264	3.2477	2.49322	2.86052	2.59354	sp|Q8RX01|Y3567_ARATH	BTB/POZ domain-containing protein At3g05675			multiple_isoforms_consistent
TPM	-	-	STRG.1083	Known	551.688	1463.65	250.246	133.699	512.839	96.725	391.625	sp|Q41050|OEP16_PEA	Outer envelope pore protein 16, chloroplastic	GO:0001101;GO:0003333;GO:0003674;GO:0005215;GO:0005342;GO:0005488;GO:0005515;GO:0005575;GO:0005622;GO:0005623;GO:0005737;GO:0005739;GO:0005740;GO:0005743;GO:0005744;GO:0005773;GO:0006605;GO:0006626;GO:0006810;GO:0006811;GO:0006820;GO:0006839;GO:0006865;GO:0006886;GO:0006950;GO:0006996;GO:0007005;GO:0008104;GO:0008150;GO:0008509;GO:0008514;GO:0009266;GO:0009409;GO:0009507;GO:0009513;GO:0009526;GO:…		multiple_isoforms_consistent
TPM	-	-	STRG.10830	Known	5.35628	6.6735	3.94252	4.86746	4.51099	2.4845	1.93994	sp|Q9SKU6|PP166_ARATH	Pentatricopeptide repeat-containing protein At2g20710, mitochondrial
TPM	-	-	STRG.10831	Known	214.276	181.817	70.0917	93.3352	180.031	295.228	195.008					no_annotation
TPM	-	-	STRG.10832	Novel_gene	0.245394	0.103718	0	0.02336	0	0	0.00836533					no_annotation
TPM	-	-	STRG.10833	Known	46.6261	32.365	24.1025	35.6167	43.5819	29.6576	45.9539	sp|O65731|RS5_CICAR	Small ribosomal subunit protein uS7 (Fragment)	GO:0000028;GO:0003674;GO:0003676;GO:0003723;GO:0003729;GO:0003735;GO:0005198;GO:0005488;GO:0005575;GO:0005618;GO:0005622;GO:0005623;GO:0005737;GO:0005773;GO:0005774;GO:0005829;GO:0005840;GO:0005844;GO:0005886;GO:0005911;GO:0006412;GO:0006518;GO:0006807;GO:0006996;GO:0008150;GO:0008152;GO:0009058;GO:0009059;GO:0009506;GO:0009507;GO:0009536;GO:0009719;GO:0009725;GO:0009735;GO:0009987;GO:0010033;GO:…	ko:K02989;ko03010;map03010	multiple_isoforms_consistent
TPM	-	-	STRG.10834	Known	113.534	99.5904	69.6613	90.9318	110.956	78.4766	79.4285	sp|O65731|RS5_CICAR	Small ribosomal subunit protein uS7 (Fragment)	GO:0000028;GO:0003674;GO:0003676;GO:0003723;GO:0003729;GO:0003735;GO:0005198;GO:0005488;GO:0005575;GO:0005618;GO:0005622;GO:0005623;GO:0005737;GO:0005773;GO:0005774;GO:0005829;GO:0005840;GO:0005844;GO:0005886;GO:0005911;GO:0006412;GO:0006518;GO:0006807;GO:0006996;GO:0008150;GO:0008152;GO:0009058;GO:0009059;GO:0009506;GO:0009507;GO:0009536;GO:0009719;GO:0009725;GO:0009735;GO:0009987;GO:0010033;GO:…	ko:K02989;ko03010;map03010	multiple_isoforms_consistent
TPM	-	-	STRG.10835	Novel_gene	0.258408	0.368325	0	0.606703	0.380062	0.268832	0.01247					no_annotation
TPM	-	-	STRG.10836	Novel_gene	0.853468	0.497492	0.495848	2.39065	0	1.59207	0.947655					no_annotation
TPM	-	-	STRG.10837	Novel_gene	0	0	0	0	0	0	0					no_annotation
TPM	-	-	STRG.10838	Novel_gene	0	0	0	0.68326	0	0	0					no_annotation
TPM	-	-	STRG.10839	Novel_gene	0.0142673	0.0126047	0.00249367	1.14297	0.002526	0	0.042952					no_annotation
TPM	-	-	STRG.1084	Known	0.50341	0.47432	0	746.534	0.123179	0.335284	0		Belongs to the DEFL family			eggNOG_only
TPM	-	-	STRG.10840	Known	6.67824	11.6274	18.3833	10.9791	19.9463	17.4306	9.86094	sp|Q1ACB3|HSTC_ARATH	Homogentisate solanesyltransferase, chloroplastic		ko:K12501;ko00130;map00130
TPM	-	-	STRG.10841	Novel_gene	0.579643	0	0.225141	0.0504177	0	0.0586717	0					no_annotation
TPM	-	-	STRG.10842	Known	0.006959	0	0	19.5665	0	0	0	sp|Q9M2G8|IQM6_ARATH	IQ domain-containing protein IQM6
TPM	-	-	STRG.10843	Known	160.096	166.097	115.982	149.081	209.844	105.52	187.287	sp|P0C030|RUB1_ORYSJ	Ubiquitin-NEDD8-like protein RUB1		ko:K12158
TPM	-	-	STRG.10844	Known	0.005611	0.014176	0.0466923	5.7734	0	0	0	sp|Q9XHM1|EIF3C_MEDTR	Eukaryotic translation initiation factor 3 subunit C	GO:0003674;GO:0003676;GO:0003723;GO:0003729;GO:0005488;GO:0005515;GO:0005575;GO:0005622;GO:0005623;GO:0005634;GO:0005737;GO:0005829;GO:0005852;GO:0006412;GO:0006413;GO:0006518;GO:0006807;GO:0008150;GO:0008152;GO:0009058;GO:0009059;GO:0009987;GO:0010467;GO:0019538;GO:0031369;GO:0032991;GO:0034641;GO:0034645;GO:0043043;GO:0043170;GO:0043226;GO:0043227;GO:0043229;GO:0043231;GO:0043603;GO:0043604;GO:…	ko:K03252;ko:K08597;ko03013;map03013
TPM	-	-	STRG.10845	Known	7.37974	7.48038	2.39589	4.04168	4.60832	2.45365	1.52499	sp|Q9LZD7|MED7B_ARATH	Mediator of RNA polymerase II transcription subunit 7b	GO:0000122;GO:0000428;GO:0005575;GO:0005622;GO:0005623;GO:0005634;GO:0005654;GO:0005667;GO:0006355;GO:0006357;GO:0008150;GO:0009889;GO:0009890;GO:0009892;GO:0010468;GO:0010556;GO:0010558;GO:0010605;GO:0010629;GO:0016591;GO:0016592;GO:0019219;GO:0019222;GO:0030880;GO:0031323;GO:0031324;GO:0031326;GO:0031327;GO:0031974;GO:0031981;GO:0032991;GO:0043226;GO:0043227;GO:0043229;GO:0043231;GO:0043233;GO:…	ko:K15148
TPM	-	-	STRG.10846	Novel_gene	9.01871	7.80394	5.07918	16.7699	22.3	17.3938	13.4953					no_annotation
TPM	-	-	STRG.10847	Novel_gene	0.336242	0.200003	0.271997	0.364926	0.116884	0.25293	0.122864	sp|Q03278|PO21_NASVI	Retrovirus-related Pol polyprotein from type-1 retrotransposable element R2 (Fragment)			multiple_isoforms_mixed_annotation
TPM	-	-	STRG.10848	Novel_gene	0.129597	0.11233	0.124794	0.140111	0.0539027	0.102781	0.037605		Serine threonine-protein kinase	GO:0003674;GO:0003824;GO:0004672;GO:0005575;GO:0005622;GO:0005623;GO:0005737;GO:0006464;GO:0006468;GO:0006793;GO:0006796;GO:0006807;GO:0007154;GO:0007165;GO:0008150;GO:0008152;GO:0009987;GO:0016301;GO:0016310;GO:0016740;GO:0016772;GO:0016773;GO:0019538;GO:0023052;GO:0035556;GO:0036211;GO:0043170;GO:0043412;GO:0044237;GO:0044238;GO:0044260;GO:0044267;GO:0044424;GO:0044464;GO:0050789;GO:0050794;GO:…	ko:K17535	eggNOG_only
TPM	-	-	STRG.10849	Novel_gene	0.605009	0.38832	0.379304	0.922395	0.321265	0.231648	0.400968					no_annotation
TPM	-	-	STRG.1085	Known	0.000860667	0	0	0.259032	0	0	0	sp|Q9SGU9|MGL_ARATH	Methionine gamma-lyase		ko:K01761;ko00270;ko00450;map00270;map00450
TPM	-	-	STRG.10850	Known	0	0	0.095409	1.07073	0.280839	0.0719533	0	sp|P0DXI8|KI2CA_PETHY	Karrikin insensitive 2 receptor CA
TPM	-	-	STRG.10851	Known	13.1341	8.14936	5.3793	7.73861	5.94263	14.7193	6.85499	sp|F4J8K6|RRP5_ARATH	rRNA biogenesis protein RRP5	GO:0000460;GO:0000462;GO:0000466;GO:0003674;GO:0003676;GO:0003723;GO:0005488;GO:0005515;GO:0005575;GO:0005622;GO:0005623;GO:0005634;GO:0005654;GO:0005730;GO:0005886;GO:0006139;GO:0006364;GO:0006396;GO:0006725;GO:0006807;GO:0007275;GO:0008134;GO:0008150;GO:0008152;GO:0009553;GO:0009987;GO:0010467;GO:0016020;GO:0016070;GO:0016072;GO:0022613;GO:0030490;GO:0030684;GO:0031974;GO:0031981;GO:0032040;GO:…	ko:K14792	multiple_isoforms_consistent
TPM	-	-	STRG.10852	Novel_gene	0.478277	0.630342	0.698659	0.485083	0.506428	1.01493	0.235784					no_annotation
TPM	-	-	STRG.10853	Known	23.1474	13.0347	6.87411	11.0918	16.3524	24.2752	14.228	sp|Q9LMR5|FK126_ARATH	F-box/kelch-repeat protein At1g15670	GO:0000151;GO:0003674;GO:0005488;GO:0005515;GO:0005575;GO:0005622;GO:0005623;GO:0005737;GO:0005829;GO:0006508;GO:0006511;GO:0006807;GO:0008150;GO:0008152;GO:0009056;GO:0009057;GO:0009966;GO:0009968;GO:0009987;GO:0010498;GO:0010646;GO:0010648;GO:0019005;GO:0019222;GO:0019538;GO:0019899;GO:0019941;GO:0023051;GO:0023057;GO:0030162;GO:0030163;GO:0031323;GO:0031461;GO:0031625;GO:0032991;GO:0043161;GO:…
TPM	-	-	STRG.10854	Known	5.65132	11.5317	29.1781	13.0329	8.92184	15.5492	6.57753		ADP-ribosylation factor GTPase-activating protein		ko:K12486;ko04144;map04144	eggNOG_only
TPM	-	-	STRG.10855	Known	0.568245	0.851157	0.543462	0.897714	0.641638	0.713988	0.507654		F-box domain			eggNOG_only
TPM	-	-	STRG.10856	Novel_gene	0	0	0.019373	1.11747	0	0.000409667	0					no_annotation
TPM	-	-	STRG.10857	Known	1.08947	1.34496	1.78805	0.809147	1.29216	1.27647	0.97511		Armadillo/beta-catenin-like repeat	GO:0005575;GO:0005622;GO:0005623;GO:0005634;GO:0043226;GO:0043227;GO:0043229;GO:0043231;GO:0044424;GO:0044464		eggNOG_only
TPM	-	-	STRG.10858	Novel_gene	0	0.060701	0.0559963	0.325161	0.35293	0.344572	0.0547217					no_annotation
TPM	-	-	STRG.10859	Known	17.9984	5.24768	0.672759	6.87395	4.07776	0.56643	0.447475		Protein of unknown function (DUF620)			eggNOG_only
TPM	-	-	STRG.1086	Known	3.02733	5.69538	2.68177	4.65509	7.45206	6.82682	4.30763	sp|Q9ZT94|POLR2_ARATH	Retrovirus-related Pol polyprotein from transposon RE2			multiple_isoforms_mixed_annotation
TPM	-	-	STRG.10860	Known	3.61331	2.13745	2.08197	1.53303	3.03069	3.42508	3.28067	sp|Q9FG08|ATXR4_ARATH	Histone-lysine N-methyltransferase ATXR4		ko:K11426
TPM	-	-	STRG.10861	Known	0.136873	0	0	0	0	0	0	sp|Q08891|FACR2_ARATH	Fatty acyl-CoA reductase 2, chloroplastic	GO:0003674;GO:0003824;GO:0005575;GO:0005622;GO:0005623;GO:0006139;GO:0006163;GO:0006637;GO:0006725;GO:0006732;GO:0006753;GO:0006790;GO:0006793;GO:0006796;GO:0006807;GO:0007275;GO:0008150;GO:0008152;GO:0009058;GO:0009117;GO:0009150;GO:0009259;GO:0009555;GO:0009653;GO:0009698;GO:0009699;GO:0009987;GO:0010208;GO:0010345;GO:0010584;GO:0010927;GO:0016043;GO:0016491;GO:0016620;GO:0016627;GO:0016628;GO:…	ko:K13356;ko00073;ko04146;ko04212;map00073;map04146;map04212
TPM	-	-	STRG.10862	Known	19.3408	25.8192	25.6345	23.9701	22.876	7.23239	12.9196	sp|Q9M2G7|LPPD_ARATH	Lipid phosphate phosphatase delta	GO:0001101;GO:0003674;GO:0003824;GO:0005575;GO:0005622;GO:0005623;GO:0005737;GO:0005783;GO:0005789;GO:0006629;GO:0006643;GO:0006665;GO:0006793;GO:0006796;GO:0006807;GO:0008150;GO:0008152;GO:0008610;GO:0009058;GO:0009719;GO:0009725;GO:0009737;GO:0009987;GO:0010033;GO:0010118;GO:0012505;GO:0016020;GO:0016311;GO:0016787;GO:0016788;GO:0016791;GO:0030148;GO:0031984;GO:0033993;GO:0042175;GO:0042221;GO:…	ko:K04716;ko00600;ko04071;map00600;map04071
TPM	-	-	STRG.10863	Known	59.5579	54.1389	40.8315	51.4376	76.1053	53.9881	22.5597	sp|P48578|PP2A4_ARATH	Serine/threonine-protein phosphatase PP2A-4 catalytic subunit	GO:0003674;GO:0003824;GO:0004721;GO:0005575;GO:0005622;GO:0005623;GO:0005634;GO:0005737;GO:0005829;GO:0005886;GO:0006464;GO:0006470;GO:0006793;GO:0006796;GO:0006807;GO:0007275;GO:0008150;GO:0008152;GO:0009987;GO:0016020;GO:0016311;GO:0016787;GO:0016788;GO:0016791;GO:0019538;GO:0022622;GO:0030154;GO:0032501;GO:0032502;GO:0036211;GO:0042578;GO:0043170;GO:0043226;GO:0043227;GO:0043229;GO:0043231;GO:…	ko:K04382;ko03015;ko04013;ko04071;ko04111;ko04113;ko04114;ko04136;ko04138;ko04140;ko04151;ko04152;ko04261;ko04350;ko04390;ko04391;ko04530;ko04728;ko04730;ko05142;ko05160;ko05165;map03015;map04013;map04071;map04111;map04113;map04114;map04136;map04138;map04140;map04151;map04152;map04261;map04350;map04390;map04391;map04530;map04728;map04730;map05142;map05160;map05165
TPM	-	-	STRG.10864	Novel_gene	25.1993	27.5966	16.7836	31.7454	13.3973	28.357	23.0149	sp|Q84W89|RH37_ARATH	DEAD-box ATP-dependent RNA helicase 37	GO:0003674;GO:0003676;GO:0003723;GO:0003724;GO:0003729;GO:0003824;GO:0004004;GO:0004386;GO:0005488;GO:0005575;GO:0005622;GO:0005623;GO:0005634;GO:0005730;GO:0005737;GO:0005777;GO:0005886;GO:0006139;GO:0006725;GO:0006807;GO:0008026;GO:0008150;GO:0008152;GO:0008186;GO:0009987;GO:0010501;GO:0016020;GO:0016070;GO:0016462;GO:0016787;GO:0016817;GO:0016818;GO:0016887;GO:0017111;GO:0031974;GO:0031981;GO:…	ko:K10268;ko:K11594;ko04622;ko05161;ko05203;map04622;map05161;map05203
TPM	-	-	STRG.10865	Novel_gene	0.354525	0.100056	0.88539	0.333258	0.129296	0.220706	0.056268	sp|Q9ZUZ6|WTF9_ARATH	Protein WHAT'S THIS FACTOR 9, mitochondrial
TPM	-	-	STRG.10866	Known	9.50587	9.86288	6.03431	5.71945	15.9622	10.5675	9.40894	sp|Q8LB33|FB330_ARATH	F-box protein At3g58530	GO:0005575;GO:0005622;GO:0005623;GO:0005737;GO:0005829;GO:0044424;GO:0044444;GO:0044464	ko:K10268;ko:K13051
TPM	-	-	STRG.10867	Known	25.9405	22.0763	24.4912	36.4707	17.3045	18.0818	21.655	sp|Q8W0Z9|CCR4A_ARATH	Carbon catabolite repressor protein 4 homolog 1	GO:0000271;GO:0000932;GO:0005575;GO:0005622;GO:0005623;GO:0005737;GO:0005829;GO:0005975;GO:0005976;GO:0005982;GO:0005984;GO:0005985;GO:0005986;GO:0006073;GO:0006139;GO:0006396;GO:0006397;GO:0006725;GO:0006807;GO:0008150;GO:0008152;GO:0009058;GO:0009059;GO:0009250;GO:0009311;GO:0009312;GO:0009987;GO:0010467;GO:0016051;GO:0016070;GO:0016071;GO:0019252;GO:0032991;GO:0033692;GO:0034637;GO:0034641;GO:…	ko:K12603;ko03018;map03018	multiple_isoforms_consistent
TPM	-	-	STRG.10868	Known	1.64394	2.61715	4.08929	2.08625	1.31914	3.54008	3.36278					no_annotation
TPM	-	-	STRG.10869	Novel_gene	0.0178823	0	0	0	0	0	0		Endonuclease/Exonuclease/phosphatase family			eggNOG_only
TPM	-	-	STRG.1087	Known	2.60178	3.11574	2.75869	2.20293	3.42323	6.44333	3.86107	sp|Q940Q2|PPR19_ARATH	Pentatricopeptide repeat-containing protein At1g07590, mitochondrial	GO:0003674;GO:0003676;GO:0003723;GO:0003824;GO:0004518;GO:0004519;GO:0005488;GO:0005575;GO:0005622;GO:0005623;GO:0006139;GO:0006725;GO:0006807;GO:0008150;GO:0008152;GO:0009451;GO:0009987;GO:0010035;GO:0010038;GO:0016070;GO:0016787;GO:0016788;GO:0034641;GO:0042221;GO:0043170;GO:0043226;GO:0043227;GO:0043229;GO:0043231;GO:0043412;GO:0044237;GO:0044238;GO:0044424;GO:0044464;GO:0046483;GO:0046686;GO:…
TPM	-	-	STRG.10870	Novel_gene	0.0512193	0.104184	0.0537017	0.0527283	0.021725	0.110065	0.0521677					no_annotation
TPM	-	-	STRG.10871	Known	249.198	206.011	96.4556	161.804	239.972	157.912	157.705					no_annotation
TPM	-	-	STRG.10872	Known	11.8891	1.75685	1.93026	5.77137	0.289946	0.266659	0.0599867	sp|Q9SS03|DIR21_ARATH	Dirigent protein 21
TPM	-	-	STRG.10873	Novel_gene	0	0.048058	0	0.0675487	0.0860863	0.0502943	0.118838		Serine threonine-protein kinase	GO:0003674;GO:0003824;GO:0004672;GO:0005575;GO:0005622;GO:0005623;GO:0005737;GO:0006464;GO:0006468;GO:0006793;GO:0006796;GO:0006807;GO:0007154;GO:0007165;GO:0008150;GO:0008152;GO:0009987;GO:0016301;GO:0016310;GO:0016740;GO:0016772;GO:0016773;GO:0019538;GO:0023052;GO:0035556;GO:0036211;GO:0043170;GO:0043412;GO:0044237;GO:0044238;GO:0044260;GO:0044267;GO:0044424;GO:0044464;GO:0050789;GO:0050794;GO:…	ko:K17535	eggNOG_only
TPM	-	-	STRG.10874	Novel_gene	0.232251	0.0851923	0.33554	0.097844	0.0148197	0.323776	0.037413		late blight resistance protein homolog R1B-19			eggNOG_only
TPM	-	-	STRG.10875	Novel_gene	0	0	0.0727873	0	0	0.219861	0					no_annotation
TPM	-	-	STRG.10876	Novel_gene	0.0355667	0.12648	0.0210063	0.342368	0.095056	0.0580777	0.048989					no_annotation
TPM	-	-	STRG.10877	Known	0.066463	0.0476673	14.4322	4.41593	0.08039	0.360859	0.296423	sp|P93751|ZFP8_ARATH	Zinc finger protein 8	GO:0000902;GO:0000904;GO:0001067;GO:0001101;GO:0003674;GO:0003676;GO:0003677;GO:0003700;GO:0005488;GO:0005575;GO:0005622;GO:0005623;GO:0005634;GO:0005737;GO:0005829;GO:0005840;GO:0006355;GO:0007154;GO:0007165;GO:0008150;GO:0009653;GO:0009719;GO:0009725;GO:0009735;GO:0009736;GO:0009739;GO:0009740;GO:0009755;GO:0009787;GO:0009788;GO:0009888;GO:0009889;GO:0009966;GO:0009968;GO:0009987;GO:0010026;GO:…
TPM	-	-	STRG.10878	Novel_gene	0	0.0860483	0.54191	0	0	0.108027	0					no_annotation
TPM	-	-	STRG.10879	Novel_gene	0.156075	0.122046	0.453225	0	0	0.0388653	0					no_annotation
TPM	-	-	STRG.1088	Known	9.25269	280.436	130.062	3.64246	54.8669	2.02542	0					no_annotation
TPM	-	-	STRG.10880	Known	29.7068	36.3261	27.1752	51.6683	28.5864	23.5474	44.17	sp|Q96DM3|RMC1_HUMAN	Regulator of MON1-CCZ1 complex			multiple_isoforms_consistent
TPM	-	-	STRG.10881	Known	26.5176	16.713	10.1236	42.1424	32.3598	43.4834	29.2105	sp|Q6YZ52|KN7D_ORYSJ	Kinesin-like protein KIN-7D, chloroplastic	GO:0003674;GO:0003774;GO:0003777;GO:0003824;GO:0005575;GO:0005622;GO:0005623;GO:0005856;GO:0005871;GO:0005874;GO:0005875;GO:0006928;GO:0007017;GO:0007018;GO:0008150;GO:0009987;GO:0015630;GO:0016462;GO:0016787;GO:0016817;GO:0016818;GO:0016887;GO:0017111;GO:0032991;GO:0035371;GO:0043226;GO:0043228;GO:0043229;GO:0043232;GO:0044422;GO:0044424;GO:0044430;GO:0044446;GO:0044464;GO:0099080;GO:0099081;GO:…	ko:K11498	multiple_isoforms_consistent
TPM	-	-	STRG.10882	Known	66.4329	50.1668	36.3932	42.5392	67.1522	62.2364	37.9834					no_annotation
TPM	-	-	STRG.10883	Novel_gene	1.25022	1.56436	0.846371	1.05347	1.48262	0.692471	0.608663					no_annotation
TPM	-	-	STRG.10884	Novel_gene	12.4917	12.048	15.2584	19.945	14.9777	52.7432	21.3004					no_annotation
TPM	-	-	STRG.10885	Novel_gene	12.3245	11.6297	15.0275	19.4759	13.501	61.0208	22.5607					no_annotation
TPM	-	-	STRG.10886	Known	0.346179	0.247745	0.0997973	16.8124	0	0	0	sp|P93749|CARK4_ARATH	Protein CYTOSOLIC ABA RECEPTOR KINASE 4	GO:0000003;GO:0000902;GO:0000904;GO:0003006;GO:0003674;GO:0003824;GO:0004672;GO:0004674;GO:0004675;GO:0004888;GO:0005575;GO:0005623;GO:0005886;GO:0006464;GO:0006468;GO:0006793;GO:0006796;GO:0006807;GO:0007154;GO:0007165;GO:0007166;GO:0007167;GO:0007178;GO:0007275;GO:0008150;GO:0008152;GO:0009653;GO:0009826;GO:0009856;GO:0009860;GO:0009888;GO:0009932;GO:0009987;GO:0010015;GO:0010053;GO:0010054;GO:…		multiple_isoforms_consistent
TPM	-	-	STRG.10887	Known	15.486	16.6023	9.34148	10.3456	15.1501	10.5335	9.71749	sp|Q9M2P4|SINA2_ARATH	E3 ubiquitin-protein ligase SINAT2	GO:0003674;GO:0003824;GO:0004842;GO:0006464;GO:0006807;GO:0008150;GO:0008152;GO:0009894;GO:0009987;GO:0010506;GO:0016241;GO:0016567;GO:0016740;GO:0019222;GO:0019538;GO:0019787;GO:0031323;GO:0031329;GO:0032446;GO:0033043;GO:0036211;GO:0043170;GO:0043412;GO:0044087;GO:0044088;GO:0044237;GO:0044238;GO:0044260;GO:0044267;GO:0050789;GO:0050794;GO:0051128;GO:0061630;GO:0061659;GO:0065007;GO:0070647;GO:…	ko:K04506;ko04013;ko04115;ko04120;ko04310;map04013;map04115;map04120;map04310
TPM	-	-	STRG.10888	Novel_gene	0.399919	0.535824	0	0.0385737	0.74455	0.567352	0.183687		Belongs to the protein kinase superfamily. Tyr protein kinase family	GO:0000003;GO:0000902;GO:0000904;GO:0003006;GO:0003674;GO:0003824;GO:0004672;GO:0004674;GO:0004675;GO:0004888;GO:0005575;GO:0005623;GO:0005886;GO:0006464;GO:0006468;GO:0006793;GO:0006796;GO:0006807;GO:0007154;GO:0007165;GO:0007166;GO:0007167;GO:0007178;GO:0007275;GO:0008150;GO:0008152;GO:0009653;GO:0009826;GO:0009856;GO:0009860;GO:0009888;GO:0009932;GO:0009987;GO:0010015;GO:0010053;GO:0010054;GO:…		eggNOG_only
TPM	-	-	STRG.10889	Known	9.23683	6.63888	3.23099	3.94634	8.25412	12.2579	8.87158	sp|Q9FG37|GACP3_ARATH	Gamma-tubulin complex component 3	GO:0000003;GO:0000226;GO:0000278;GO:0000280;GO:0000923;GO:0000930;GO:0003674;GO:0005198;GO:0005200;GO:0005488;GO:0005515;GO:0005575;GO:0005622;GO:0005623;GO:0005634;GO:0005635;GO:0005737;GO:0005815;GO:0005819;GO:0005856;GO:0005874;GO:0005881;GO:0005886;GO:0005938;GO:0006996;GO:0007010;GO:0007017;GO:0007020;GO:0007049;GO:0007051;GO:0007052;GO:0008092;GO:0008150;GO:0008275;GO:0009605;GO:0009607;GO:…	ko:K16570
TPM	-	-	STRG.1089	Known	1448.8	6920.53	158.428	842.902	5408.82	2713.8	332.433					no_annotation
TPM	-	-	STRG.10890	Novel_gene	41.2293	53.3203	42.8753	41.4405	84.408	37.3451	29.0269	sp|O95433|AHSA1_HUMAN	Activator of 90 kDa heat shock protein ATPase homolog 1	GO:0001671;GO:0003674;GO:0005488;GO:0005515;GO:0005575;GO:0005622;GO:0005623;GO:0005737;GO:0005829;GO:0008047;GO:0008150;GO:0030234;GO:0031072;GO:0032781;GO:0043085;GO:0043462;GO:0044093;GO:0044424;GO:0044444;GO:0044464;GO:0050790;GO:0051087;GO:0051336;GO:0051345;GO:0051879;GO:0060589;GO:0060590;GO:0065007;GO:0065009;GO:0098772		multiple_isoforms_consistent
TPM	-	-	STRG.10891	Known	2.90587	12.1481	35.7886	6.05379	7.60905	8.54459	6.6952	sp|Q9FG36|TRL31_ARATH	Thioredoxin-like 3-1, chloroplastic	GO:0003674;GO:0003824;GO:0004791;GO:0006950;GO:0006979;GO:0008150;GO:0008152;GO:0009636;GO:0009987;GO:0015035;GO:0015036;GO:0016209;GO:0016491;GO:0016651;GO:0016667;GO:0016668;GO:0016671;GO:0019725;GO:0033554;GO:0034599;GO:0042221;GO:0042592;GO:0045454;GO:0047134;GO:0050789;GO:0050794;GO:0050896;GO:0051716;GO:0055114;GO:0065007;GO:0065008;GO:0070887;GO:0097237;GO:0098754;GO:0098869;GO:1990748	ko:K03671;ko04621;ko05418;map04621;map05418
TPM	-	-	STRG.10892	Novel_gene	0	0	0	1.37798	0	0	0					no_annotation
TPM	-	-	STRG.10893	Known	14.9171	21.1115	10.1401	46.0483	53.9693	39.7374	25.4172	sp|Q9FG35|TBR_ARATH	Protein trichome birefringence
TPM	-	-	STRG.10894	Known	11.0352	10.0945	3.92908	21.5567	11.0331	6.58965	0.9047	sp|P46665|HAT14_ARATH	Homeobox-leucine zipper protein HAT14	GO:0003674;GO:0003700;GO:0006355;GO:0008150;GO:0009889;GO:0010468;GO:0010556;GO:0019219;GO:0019222;GO:0031323;GO:0031326;GO:0050789;GO:0050794;GO:0051171;GO:0051252;GO:0060255;GO:0065007;GO:0080090;GO:0140110;GO:1903506;GO:2000112;GO:2001141	ko:K09338
TPM	-	-	STRG.10895	Novel_gene	1.72192	0.273496	0.15906	0.719048	0.316096	0.413836	0.0467787					no_annotation
TPM	-	-	STRG.10896	Known	28.3201	40.1183	30.838	32.5107	29.7158	29.0737	15.5599	sp|Q8GUK7|RMA3_ARATH	E3 ubiquitin-protein ligase RMA3	GO:0003674;GO:0003824;GO:0004842;GO:0005488;GO:0005515;GO:0005575;GO:0005622;GO:0005623;GO:0005737;GO:0005783;GO:0005789;GO:0006464;GO:0006508;GO:0006515;GO:0006807;GO:0006950;GO:0008150;GO:0008152;GO:0009056;GO:0009057;GO:0009987;GO:0010033;GO:0010243;GO:0010498;GO:0012505;GO:0016020;GO:0016567;GO:0016740;GO:0019538;GO:0019787;GO:0019899;GO:0030163;GO:0031984;GO:0032446;GO:0032991;GO:0033554;GO:…	ko:K10666;ko04141;map04141
TPM	-	-	STRG.10897	Novel_gene	40.9494	17.9359	4.13851	0.0479803	3.97669	0.351557	0.0700553	sp|Q42578|PER53_ARATH	Peroxidase 53	GO:0000003;GO:0002215;GO:0003006;GO:0005575;GO:0005622;GO:0005623;GO:0005737;GO:0005773;GO:0005774;GO:0005794;GO:0006950;GO:0006952;GO:0007275;GO:0008150;GO:0009791;GO:0009908;GO:0012505;GO:0016020;GO:0022414;GO:0031090;GO:0032501;GO:0032502;GO:0043226;GO:0043227;GO:0043229;GO:0043231;GO:0044422;GO:0044424;GO:0044437;GO:0044444;GO:0044446;GO:0044464;GO:0048367;GO:0048608;GO:0048731;GO:0048856;GO:…	ko:K00430;ko00940;ko01100;ko01110;map00940;map01100;map01110	multiple_isoforms_consistent
TPM	-	-	STRG.10898	Known	2.1905	9.86297	8.25128	25.1806	13.7819	10.1164	1.87232		WRC			eggNOG_only
TPM	-	-	STRG.10899	Known	3.71233	4.81446	4.53436	7.07163	4.30902	4.15743	4.96434	sp|Q9FPT1|UBP12_ARATH	Ubiquitin C-terminal hydrolase 12	GO:0001101;GO:0003674;GO:0003824;GO:0004843;GO:0005575;GO:0005622;GO:0005623;GO:0005634;GO:0005737;GO:0005829;GO:0005911;GO:0006508;GO:0006807;GO:0007154;GO:0007165;GO:0008150;GO:0008152;GO:0008233;GO:0008234;GO:0009506;GO:0009719;GO:0009725;GO:0009753;GO:0009755;GO:0009867;GO:0009987;GO:0010033;GO:0016787;GO:0019538;GO:0019783;GO:0023052;GO:0030054;GO:0032870;GO:0036459;GO:0042221;GO:0043170;GO:…	ko:K11838;ko04068;ko05168;ko05169;ko05203;map04068;map05168;map05169;map05203	multiple_isoforms_mixed_annotation
TPM	-	-	STRG.109	Known	0.258843	0.451256	0.349979	0.156588	0.389891	0.712231	0.200109	sp|Q7LHG5|YI31B_YEAST	Transposon Ty3-I Gag-Pol polyprotein
TPM	-	-	STRG.1090	Known	1007.02	4342.95	10.696	239.071	223.983	54.3807	22.3711					no_annotation
TPM	-	-	STRG.10900	Novel_gene	0.102508	0.643744	0.120723	0.596352	1.72927	0.622189	0.251953					no_annotation
TPM	-	-	STRG.10901	Known	0.0385513	0.0229647	0	0.0597727	0.0492487	0	0		C1 domain			eggNOG_only
TPM	-	-	STRG.10902	Known	1.18305	0.347965	0.145579	0.176732	0.132884	0.011523	0		disease resistance RPP13-like protein			eggNOG_only
TPM	-	-	STRG.10903	Known	0.440137	0.109981	0.4319	0	0.006693	0	0	sp|Q9FG33|LRKS5_ARATH	Probable L-type lectin-domain containing receptor kinase S.5	GO:0005575;GO:0005623;GO:0005886;GO:0016020;GO:0044464;GO:0071944
TPM	-	-	STRG.10904	Novel_gene	0.894445	0	0	0	0	0	0					no_annotation
TPM	-	-	STRG.10905	Known	5.59145	6.04278	6.78745	5.37233	5.01374	3.54618	4.6702	sp|Q6ICY4|MTPC2_ARATH	Metal tolerance protein C2	GO:0000041;GO:0003674;GO:0005215;GO:0005385;GO:0005575;GO:0006810;GO:0006811;GO:0006812;GO:0006829;GO:0008150;GO:0008324;GO:0009605;GO:0009607;GO:0009624;GO:0010035;GO:0010038;GO:0010043;GO:0015075;GO:0015318;GO:0016020;GO:0022857;GO:0022890;GO:0030001;GO:0032879;GO:0034220;GO:0042221;GO:0042592;GO:0043207;GO:0046873;GO:0046915;GO:0048878;GO:0050789;GO:0050794;GO:0050801;GO:0050896;GO:0051179;GO:…	ko:K14692	multiple_isoforms_consistent
TPM	-	-	STRG.10906	Known	14.6419	10.5673	12.1938	8.42975	8.30508	15.0204	7.67085	sp|P93740|NUD23_ARATH	Nudix hydrolase 23, chloroplastic	GO:0003674;GO:0003824;GO:0004551;GO:0005575;GO:0005622;GO:0005623;GO:0005737;GO:0006807;GO:0008150;GO:0008152;GO:0009314;GO:0009416;GO:0009507;GO:0009536;GO:0009628;GO:0009987;GO:0016462;GO:0016787;GO:0016817;GO:0016818;GO:0034641;GO:0042726;GO:0043226;GO:0043227;GO:0043229;GO:0043231;GO:0044237;GO:0044424;GO:0044444;GO:0044464;GO:0046483;GO:0047884;GO:0050896;GO:0071704;GO:1901360;GO:1901564	ko:K18453;ko00230;ko00740;ko01100;map00230;map00740;map01100	multiple_isoforms_mixed_annotation
TPM	-	-	STRG.10907	Known	84.942	32.9478	2.77975	71.3484	40.5787	68.3299	18.1753	sp|O81221|ACT_GOSHI	Actin		ko:K10355
TPM	-	-	STRG.10908	Known	32.244	14.1508	5.85174	8.80923	8.01406	9.04647	4.21653	sp|Q84JD5|P2C68_ARATH	Probable protein phosphatase 2C 68		ko:K01102
TPM	-	-	STRG.10909	Known	6.36142	2.42222	0.180877	0.715511	0.587708	0	0					no_annotation
TPM	-	-	STRG.1091	Novel_gene	0	0	0	1.18945	0	0.013143	0					no_annotation
TPM	-	-	STRG.10910	Known	8.95016	6.21754	4.76815	5.42645	4.13467	3.3631	3.0144	sp|O48520|DPOD2_ARATH	DNA polymerase delta small subunit	GO:0000228;GO:0005575;GO:0005622;GO:0005623;GO:0005634;GO:0005657;GO:0005694;GO:0006139;GO:0006259;GO:0006260;GO:0006261;GO:0006271;GO:0006725;GO:0006807;GO:0006950;GO:0006974;GO:0008150;GO:0008152;GO:0009058;GO:0009059;GO:0009987;GO:0022616;GO:0030894;GO:0031974;GO:0031981;GO:0032991;GO:0032993;GO:0033554;GO:0034641;GO:0034645;GO:0042575;GO:0043170;GO:0043226;GO:0043227;GO:0043228;GO:0043229;GO:…	ko:K02328;ko00230;ko00240;ko01100;ko03030;ko03410;ko03420;ko03430;ko03440;ko05166;map00230;map00240;map01100;map03030;map03410;map03420;map03430;map03440;map05166	multiple_isoforms_consistent
TPM	-	-	STRG.10911	Novel_gene	0	0	0	0	0	0	0		SWI SNF-related matrix-associated actin-dependent regulator of chromatin subfamily A member 3-like	GO:0000724;GO:0000725;GO:0006139;GO:0006259;GO:0006281;GO:0006302;GO:0006310;GO:0006725;GO:0006807;GO:0006950;GO:0006974;GO:0008150;GO:0008152;GO:0009292;GO:0009294;GO:0009987;GO:0033554;GO:0034641;GO:0043170;GO:0044237;GO:0044238;GO:0044260;GO:0044764;GO:0045003;GO:0046483;GO:0050896;GO:0051704;GO:0051716;GO:0071704;GO:0090304;GO:1901360	ko:K15505	eggNOG_only
TPM	-	-	STRG.10912	Novel_gene	1.26718	0.214983	0.144802	0.019535	0.0791203	0.083922	0.0862513		late blight resistance protein homolog R1B-19			eggNOG_only
TPM	-	-	STRG.10913	Known	5.6336	19.392	77.0141	15.421	10.9191	10.7368	9.66711	sp|Q8S9M1|PAP13_ARATH	Probable plastid-lipid-associated protein 13, chloroplastic
TPM	-	-	STRG.10914	Novel_gene	0.625931	0.301967	1.18065	0.782403	0.725377	0.403409	0.588669					no_annotation
TPM	-	-	STRG.10915	Known	2.33079	0.252644	0.15558	0.164989	0.075214	0	0.0352373	sp|O48522|VQ17_ARATH	VQ motif-containing protein 17
TPM	-	-	STRG.10916	Known	45.3923	57.948	37.5184	1066.27	162.017	254.712	1213.75	sp|Q8GZC3|FAD2_VERFO	Delta(12)-fatty-acid desaturase FAD2	GO:0003674;GO:0003824;GO:0005575;GO:0005622;GO:0005623;GO:0005737;GO:0005783;GO:0005789;GO:0008150;GO:0008152;GO:0012505;GO:0016020;GO:0016491;GO:0016705;GO:0031984;GO:0042175;GO:0043226;GO:0043227;GO:0043229;GO:0043231;GO:0044422;GO:0044424;GO:0044425;GO:0044432;GO:0044444;GO:0044446;GO:0044464;GO:0045485;GO:0055114;GO:0098827	ko:K10256;ko01040;ko01212;map01040;map01212
TPM	-	-	STRG.10917	Novel_gene	0	0.0122093	0.0996923	0	0	0.199857	0.00583833					no_annotation
TPM	-	-	STRG.10918	Known	10.1887	38.025	5.25966	117.786	116.102	70.4391	874.528	sp|Q01417|PM1_SOYBN	18 kDa seed maturation protein	GO:0003674;GO:0005488;GO:0005543;GO:0008289;GO:0030246;GO:0031210;GO:0043167;GO:0043168;GO:0043169;GO:0048030;GO:0050997;GO:0070405;GO:0070492
TPM	-	-	STRG.10919	Novel_gene	0.287962	0.302978	0.794698	0.354969	0.236115	0.240471	0.25287					no_annotation
TPM	-	-	STRG.1092	Known	562.507	2612	75.4623	44.9863	151.182	28.267	1.93295					no_annotation
TPM	-	-	STRG.10920	Novel_gene	0	0	0	1.37152	0	0	0.0469827					no_annotation
TPM	-	-	STRG.10921	Known	20.8662	14.7271	2.33171	7.43876	4.82343	1.22817	0.281897	sp|Q9XID5|PSI1_ARATH	Protein PSK SIMULATOR 1		ko:K12812;ko03013;ko03015;ko03040;ko05164;map03013;map03015;map03040;map05164
TPM	-	-	STRG.10922	Known	0.0952057	0	0	0	0.0828197	0	0.007496	sp|P80728|MAVI_CUCPE	Mavicyanin		ko:K09754;ko00940;ko00941;ko00945;ko01100;ko01110;map00940;map00941;map00945;map01100;map01110
TPM	-	-	STRG.10923	Known	29.7018	10.304	4.21727	6.09991	13.6141	13.2297	13.2594					no_annotation
TPM	-	-	STRG.10924	Known	1.13138	2.05916	1.09969	1.24354	1.46871	2.13097	0.90894	sp|Q9M219|MTEFH_ARATH	Transcription termination factor MTEF18, mitochondrial			multiple_isoforms_mixed_annotation
TPM	-	-	STRG.10925	Novel_gene	0.265654	0.15883	0.0372437	0.105839	0	0.0316347	0					no_annotation
TPM	-	-	STRG.10926	Known	6.84409	8.16681	5.27258	8.40686	6.342	7.90443	4.68609	sp|Q9LES2|UBA2A_ARATH	UBP1-associated protein 2A	GO:0003674;GO:0003676;GO:0003723;GO:0003729;GO:0003730;GO:0005488;GO:0005575;GO:0005622;GO:0005623;GO:0005634;GO:0005654;GO:0005737;GO:0005849;GO:0006139;GO:0006378;GO:0006379;GO:0006396;GO:0006397;GO:0006725;GO:0006807;GO:0008150;GO:0008152;GO:0009987;GO:0010467;GO:0016070;GO:0016071;GO:0031123;GO:0031124;GO:0031974;GO:0031981;GO:0032991;GO:0034641;GO:0043170;GO:0043226;GO:0043227;GO:0043229;GO:…	ko:K12741;ko03040;map03040	multiple_isoforms_mixed_annotation
TPM	-	-	STRG.10927	Novel_gene	0.52394	0.079484	0	0.0586967	0	0	0	sp|Q0WVU3|PHL5_ARATH	Myb family transcription factor PHL5	GO:0003674;GO:0003700;GO:0005575;GO:0005622;GO:0005623;GO:0005634;GO:0006355;GO:0008150;GO:0009888;GO:0009889;GO:0009891;GO:0009893;GO:0010087;GO:0010088;GO:0010089;GO:0010468;GO:0010556;GO:0010557;GO:0010604;GO:0010628;GO:0019219;GO:0019222;GO:0031323;GO:0031325;GO:0031326;GO:0031328;GO:0032502;GO:0043226;GO:0043227;GO:0043229;GO:0043231;GO:0044424;GO:0044464;GO:0045893;GO:0045935;GO:0048518;GO:…
TPM	-	-	STRG.10928	Known	1.36703	2.36111	8.61317	2.54386	3.42239	1.63883	0.803792	sp|Q0WVU3|PHL5_ARATH	Myb family transcription factor PHL5	GO:0003674;GO:0003700;GO:0005575;GO:0005622;GO:0005623;GO:0005634;GO:0006355;GO:0008150;GO:0009888;GO:0009889;GO:0009891;GO:0009893;GO:0010087;GO:0010088;GO:0010089;GO:0010468;GO:0010556;GO:0010557;GO:0010604;GO:0010628;GO:0019219;GO:0019222;GO:0031323;GO:0031325;GO:0031326;GO:0031328;GO:0032502;GO:0043226;GO:0043227;GO:0043229;GO:0043231;GO:0044424;GO:0044464;GO:0045893;GO:0045935;GO:0048518;GO:…
TPM	-	-	STRG.10929	Known	2.00016	0.396118	0.0151767	0.194691	0.0926397	0.0180497	0		Cotton fibre expressed protein			eggNOG_only
TPM	-	-	STRG.1093	Known	3.7492	5.01547	4.12225	3.10805	4.16725	4.95532	3.02196	sp|F4HSD4|OBGM_ARATH	Probable GTP-binding protein OBGM, mitochondrial		ko:K03979	multiple_isoforms_consistent
TPM	-	-	STRG.10930	Known	0	0	0	0	0	0	0					no_annotation
TPM	-	-	STRG.10931	Novel_gene	0.249018	0.556828	0.342911	0.452519	0.332495	0.957434	0.240488					no_annotation
TPM	-	-	STRG.10932	Novel_gene	0.275644	0.227485	0.314758	0.198209	0.297251	0.709758	0.402094		2S seed storage protein 5-like			eggNOG_only
TPM	-	-	STRG.10933	Novel_gene	1.87765	0.341464	0.458457	0.230287	0.215244	0.406906	0.141464	sp|Q03278|PO21_NASVI	Retrovirus-related Pol polyprotein from type-1 retrotransposable element R2 (Fragment)
TPM	-	-	STRG.10934	Novel_gene	0.298144	0.227846	0.788417	0.211419	0.205564	0.495482	0.308186		SWI SNF-related matrix-associated actin-dependent regulator of chromatin subfamily A member 3-like	GO:0000724;GO:0000725;GO:0006139;GO:0006259;GO:0006281;GO:0006302;GO:0006310;GO:0006725;GO:0006807;GO:0006950;GO:0006974;GO:0008150;GO:0008152;GO:0009292;GO:0009294;GO:0009987;GO:0033554;GO:0034641;GO:0043170;GO:0044237;GO:0044238;GO:0044260;GO:0044764;GO:0045003;GO:0046483;GO:0050896;GO:0051704;GO:0051716;GO:0071704;GO:0090304;GO:1901360	ko:K15505	eggNOG_only
TPM	-	-	STRG.10935	Novel_gene	0.218977	0.30097	0.389115	0.482745	0.23993	0.269201	0.449694					no_annotation
TPM	-	-	STRG.10936	Novel_gene	0.494599	0.097028	0.161491	0.29752	0	0	0					no_annotation
TPM	-	-	STRG.10937	Known	27.636	26.8738	24.7098	28.393	21.034	14.8553	18.165	sp|F4K2F0|EML3_ARATH	Protein EMSY-LIKE 3			multiple_isoforms_mixed_annotation
TPM	-	-	STRG.10938	Known	10.7944	9.0414	3.66024	4.30601	5.55944	8.6017	5.56894					no_annotation
TPM	-	-	STRG.10939	Known	4.08113	1.88	4.5517	6.53126	0.731256	2.477	0.148714		Bromodomain-containing protein			eggNOG_only
TPM	-	-	STRG.1094	Known	4.35037	1.74864	2.99427	0.298084	0.139582	0.20691	0.1379	sp|F4HSD5|TRM32_ARATH	Protein TRM32
TPM	-	-	STRG.10940	Known	45.8992	42.82	13.4462	12.7473	19.2963	44.2106	22.8123					no_annotation
TPM	-	-	STRG.10941	Novel_gene	0.0870843	0.073637	0.132661	0.0386863	0.103246	0.465578	0.0190807		Protein of unknown function (DUF 659)			eggNOG_only
TPM	-	-	STRG.10942	Novel_gene	0	0	0	0	0	0	0					no_annotation
TPM	-	-	STRG.10943	Known	0.140393	0.242705	0.265663	0.29559	0.0280113	0	0.046388	sp|Q9C689|NSE4A_ARATH	Non-structural maintenance of chromosomes element 4 homolog A
TPM	-	-	STRG.10944	Known	16.6342	16.3793	3.89127	43.3924	27.0498	18.6276	103.419	sp|Q6Z0I4|FABI1_ORYSJ	Enoyl-[acyl-carrier-protein] reductase [NADH] 1, chloroplastic		ko:K00208;ko00061;ko00333;ko00780;ko01100;ko01130;ko01212;map00061;map00333;map00780;map01100;map01130;map01212	multiple_isoforms_mixed_annotation
TPM	-	-	STRG.10945	Known	12.988	17.0836	15.5008	11.1722	11.7842	11.7155	9.11574	sp|Q7XPK1|C3H31_ORYSJ	Zinc finger CCCH domain-containing protein 31
TPM	-	-	STRG.10946	Novel_gene	0	0	0	3.18296	0	0	0	sp|Q03411|SUT_SPIOL	Sucrose transport protein	GO:0003674;GO:0005215;GO:0005351;GO:0005402;GO:0005575;GO:0005623;GO:0005886;GO:0006810;GO:0006811;GO:0006812;GO:0008150;GO:0008324;GO:0008506;GO:0008515;GO:0008643;GO:0009669;GO:0015075;GO:0015077;GO:0015078;GO:0015144;GO:0015154;GO:0015157;GO:0015291;GO:0015293;GO:0015294;GO:0015295;GO:0015318;GO:0015672;GO:0015766;GO:0015770;GO:0015772;GO:0016020;GO:0022804;GO:0022857;GO:0022890;GO:0034219;GO:…	ko:K15378	multiple_isoforms_mixed_annotation
TPM	-	-	STRG.10947	Novel_gene	0	0.0274823	0.586099	0.0999273	0	0.0140913	0		NatA auxiliary		ko:K20792	eggNOG_only
TPM	-	-	STRG.10948	Novel_gene	0	0.273235	0.455721	0	0	0.0507553	0		gag-polypeptide of LTR copia-type			eggNOG_only
TPM	-	-	STRG.10949	Known	18.859	50.3808	10.3012	14.1432	24.5543	9.98845	4.95981	sp|Q700W2|SPL9_ARATH	Squamosa promoter-binding-like protein 9	GO:0000003;GO:0003006;GO:0003674;GO:0003700;GO:0006355;GO:0007275;GO:0008150;GO:0008361;GO:0009791;GO:0009889;GO:0009908;GO:0009987;GO:0010228;GO:0010468;GO:0010556;GO:0016043;GO:0019219;GO:0019222;GO:0022414;GO:0022603;GO:0031323;GO:0031326;GO:0032501;GO:0032502;GO:0032535;GO:0042127;GO:0048366;GO:0048367;GO:0048437;GO:0048438;GO:0048443;GO:0048466;GO:0048608;GO:0048653;GO:0048731;GO:0048827;GO:…		multiple_isoforms_mixed_annotation
TPM	-	-	STRG.1095	Known	31.7239	24.7262	14.8049	7.29015	24.3957	12.4245	31.1706	sp|Q9SNC3|FLA4_ARATH	Fasciclin-like arabinogalactan protein 4	GO:0000003;GO:0001871;GO:0003006;GO:0003674;GO:0005488;GO:0005575;GO:0005623;GO:0005886;GO:0006950;GO:0006970;GO:0007155;GO:0007275;GO:0008150;GO:0008152;GO:0009058;GO:0009628;GO:0009651;GO:0009791;GO:0009825;GO:0009897;GO:0009986;GO:0009987;GO:0010154;GO:0010191;GO:0010192;GO:0010214;GO:0016020;GO:0016049;GO:0022414;GO:0022610;GO:0030246;GO:0030247;GO:0031224;GO:0031225;GO:0031226;GO:0032501;GO:…
TPM	-	-	STRG.10950	Known	0.227376	0.385342	0.116505	0.169185	0.242869	0.25043	0.0372093					no_annotation
TPM	-	-	STRG.10951	Known	7.4645	6.26801	5.74823	15.6786	4.88191	7.2698	8.13623	sp|Q9FG23|CK5P3_ARATH	CDK5RAP3 protein homolog	GO:0000079;GO:0001932;GO:0005575;GO:0005623;GO:0007346;GO:0008150;GO:0012505;GO:0019220;GO:0019222;GO:0031323;GO:0031399;GO:0032268;GO:0042325;GO:0043549;GO:0044464;GO:0045859;GO:0050789;GO:0050790;GO:0050794;GO:0051171;GO:0051174;GO:0051246;GO:0051338;GO:0051726;GO:0060255;GO:0065007;GO:0065009;GO:0071900;GO:0080090;GO:1904029		multiple_isoforms_consistent
TPM	-	-	STRG.10952	Known	0.0339857	0.035723	0	0.0220423	0.128962	0.0157957	0.0896933					no_annotation
TPM	-	-	STRG.10953	Novel_gene	0	0.021257	0.013184	0.018502	0.279465	0.0311373	0.010412					no_annotation
TPM	-	-	STRG.10954	Novel_gene	1.77935	2.22767	1.84936	1.83368	2.24003	3.34649	1.0652					no_annotation
TPM	-	-	STRG.10955	Known	76.8471	66.0322	31.5415	75.6898	91.3694	53.6519	86.4223	sp|O48528|OP163_ARATH	Outer envelope pore protein 16-3, chloroplastic/mitochondrial	GO:0003674;GO:0005488;GO:0005515;GO:0005575;GO:0005622;GO:0005623;GO:0005737;GO:0005739;GO:0005740;GO:0005743;GO:0005746;GO:0005747;GO:0008104;GO:0008150;GO:0009507;GO:0009526;GO:0009527;GO:0009536;GO:0016020;GO:0019866;GO:0019867;GO:0030964;GO:0031090;GO:0031966;GO:0031967;GO:0031968;GO:0031975;GO:0032991;GO:0033036;GO:0033365;GO:0034613;GO:0042170;GO:0042802;GO:0042803;GO:0043226;GO:0043227;GO:…	ko:K17790
TPM	-	-	STRG.10956	Known	0.320313	6.08002	142.291	14.5481	21.2308	3.77379	1.88439	sp|O48529|STR9_ARATH	Rhodanese-like domain-containing protein 9, chloroplastic	GO:0005575;GO:0005622;GO:0005623;GO:0005737;GO:0009507;GO:0009534;GO:0009535;GO:0009536;GO:0009579;GO:0016020;GO:0031976;GO:0031984;GO:0034357;GO:0042651;GO:0043226;GO:0043227;GO:0043229;GO:0043231;GO:0044422;GO:0044424;GO:0044434;GO:0044435;GO:0044436;GO:0044444;GO:0044446;GO:0044464;GO:0055035
TPM	-	-	STRG.10957	Known	25.9882	19.0526	12.4091	22.9504	18.3057	19.1702	17.6137		TBCC domain-containing protein		ko:K16810	eggNOG_only
TPM	-	-	STRG.10958	Known	36.6034	18.5937	1.73556	13.6173	29.6361	7.46384	0.384712	sp|Q9M2R0|FTIP3_ARATH	FT-interacting protein 3	GO:0003674;GO:0005488;GO:0005509;GO:0005575;GO:0005622;GO:0005623;GO:0005634;GO:0005654;GO:0005737;GO:0005783;GO:0005829;GO:0007154;GO:0007165;GO:0008150;GO:0009987;GO:0012505;GO:0016020;GO:0016021;GO:0019722;GO:0019932;GO:0023052;GO:0031224;GO:0031974;GO:0031981;GO:0035556;GO:0043167;GO:0043169;GO:0043226;GO:0043227;GO:0043229;GO:0043231;GO:0043233;GO:0044422;GO:0044424;GO:0044425;GO:0044428;GO:…
TPM	-	-	STRG.10959	Known	0.0642523	0	0	214.783	0	0	0	sp|Q9ZUL7|DEF01_ARATH	Defensin-like protein 1
TPM	-	-	STRG.1096	Known	27.9776	29.7787	18.8871	25.3636	12.2142	34.9904	28.027	sp|Q9ZV25|P2C23_ARATH	Probable protein phosphatase 2C 23	GO:0005575;GO:0005623;GO:0005886;GO:0007275;GO:0008150;GO:0016020;GO:0032501;GO:0032502;GO:0044464;GO:0048366;GO:0048367;GO:0048731;GO:0048827;GO:0048856;GO:0071944;GO:0099402
TPM	-	-	STRG.10960	Novel_gene	0.0791093	0.049749	0.28445	0.688734	0.0327117	0	0.025861					no_annotation
TPM	-	-	STRG.10961	Known	0	0	0	0	0.0798713	0	0					no_annotation
TPM	-	-	STRG.10962	Novel_gene	0	0	0	0.504026	0	0	0					no_annotation
TPM	-	-	STRG.10963	Known	0.0425383	0.0396503	0	143.272	0	0	0	sp|Q9ZUL7|DEF01_ARATH	Defensin-like protein 1
TPM	-	-	STRG.10964	Known	0.345847	0.220929	0	1.53267	0	0.0450657	0.293785	sp|Q52MZ2|TGA10_TOBAC	bZIP transcription factor TGA10	GO:0000003;GO:0002237;GO:0003006;GO:0003674;GO:0003700;GO:0005488;GO:0005515;GO:0005575;GO:0005622;GO:0005623;GO:0005634;GO:0006355;GO:0007154;GO:0007165;GO:0007275;GO:0008150;GO:0009605;GO:0009607;GO:0009617;GO:0009791;GO:0009889;GO:0009908;GO:0009987;GO:0010033;GO:0010468;GO:0010556;GO:0019219;GO:0019222;GO:0022414;GO:0023052;GO:0031323;GO:0031326;GO:0032501;GO:0032502;GO:0042221;GO:0042802;GO:…	ko:K14431;ko04075;map04075
TPM	-	-	STRG.10965	Known	50.4401	65.7685	22.4469	28.0773	43.2562	46.907	27.2279	sp|P34091|RL6_MESCR	Large ribosomal subunit protein eL6		ko:K02934;ko03010;map03010
TPM	-	-	STRG.10966	Novel_gene	0.154798	0.115312	0.104743	0.126773	0	0	0		Anaphase-promoting complex subunit 11 RING-H2 finger			eggNOG_only
TPM	-	-	STRG.10967	Novel_gene	0.240497	0.172712	0.0952023	0.0657923	0.125743	0.131521	0.0372297					no_annotation
TPM	-	-	STRG.10968	Known	4.61983	4.20578	2.83929	1.49833	1.57813	0.627363	0.443326	sp|Q9FL59|FTIP1_ARATH	FT-interacting protein 1	GO:0000003;GO:0003006;GO:0003674;GO:0005215;GO:0005488;GO:0005509;GO:0005575;GO:0005622;GO:0005623;GO:0005634;GO:0005654;GO:0005737;GO:0005783;GO:0005829;GO:0005886;GO:0005911;GO:0006810;GO:0007154;GO:0007165;GO:0007275;GO:0008104;GO:0008150;GO:0008565;GO:0009314;GO:0009416;GO:0009506;GO:0009510;GO:0009511;GO:0009628;GO:0009648;GO:0009791;GO:0009909;GO:0009911;GO:0009987;GO:0010228;GO:0012505;GO:…		multiple_isoforms_consistent
TPM	-	-	STRG.10969	Known	18.3786	10.5356	2.35634	11.9435	8.80449	10.1868	9.71002	sp|Q8C1A9|ABD18_MOUSE	Protein ABHD18			multiple_isoforms_consistent
TPM	-	-	STRG.1097	Known	4.02283	0.730143	0.109479	0.0716337	0.0765333	0	0		ENTH domain		ko:K12471;ko04144;map04144	eggNOG_only
TPM	-	-	STRG.10970	Novel_gene	12.4069	5.18074	0.241969	3.17983	1.197	0.209361	0	sp|O48533|PYM_ARATH	Protein POLYCHOME	GO:0000003;GO:0000278;GO:0000280;GO:0000902;GO:0000904;GO:0002831;GO:0002833;GO:0003006;GO:0005575;GO:0005622;GO:0005623;GO:0005634;GO:0006139;GO:0006259;GO:0006260;GO:0006261;GO:0006725;GO:0006807;GO:0006996;GO:0007049;GO:0007088;GO:0007113;GO:0007127;GO:0007135;GO:0007275;GO:0007346;GO:0008150;GO:0008152;GO:0009058;GO:0009059;GO:0009314;GO:0009411;GO:0009416;GO:0009553;GO:0009561;GO:0009628;GO:…		multiple_isoforms_consistent
TPM	-	-	STRG.10971	Known	0	0	0.0422723	2.36207	0	0	0	sp|Q9LH50|RAA4D_ARATH	Ras-related protein RABA4d	GO:0000003;GO:0000902;GO:0000904;GO:0001558;GO:0003006;GO:0003674;GO:0005488;GO:0005515;GO:0005575;GO:0005622;GO:0005623;GO:0005737;GO:0005768;GO:0005794;GO:0008150;GO:0009653;GO:0009826;GO:0009856;GO:0009860;GO:0009932;GO:0009987;GO:0010769;GO:0012505;GO:0016043;GO:0016049;GO:0019899;GO:0019900;GO:0022414;GO:0022603;GO:0022604;GO:0030133;GO:0030154;GO:0030427;GO:0031410;GO:0031982;GO:0032501;GO:…	ko:K07904;ko04144;ko04961;ko04962;ko04972;map04144;map04961;map04962;map04972
TPM	-	-	STRG.10972	Known	11.2388	9.13009	3.01981	0.647872	0.165351	0.02945	0	sp|Q66GR3|BH130_ARATH	Transcription factor bHLH130	GO:0000003;GO:0000976;GO:0000981;GO:0001046;GO:0001047;GO:0001067;GO:0001228;GO:0003006;GO:0003674;GO:0003676;GO:0003677;GO:0003690;GO:0003700;GO:0005488;GO:0005575;GO:0005622;GO:0005623;GO:0005634;GO:0006139;GO:0006351;GO:0006355;GO:0006357;GO:0006366;GO:0006725;GO:0006807;GO:0007275;GO:0008150;GO:0008152;GO:0009058;GO:0009059;GO:0009314;GO:0009416;GO:0009628;GO:0009648;GO:0009791;GO:0009889;GO:…
TPM	-	-	STRG.10973	Known	14.4235	6.63555	1.39847	2.02396	1.43909	0.58907	0.319067	sp|Q9ZU46|ZAR1_ARATH	Receptor protein kinase-like protein ZAR1
TPM	-	-	STRG.10974	Known	13.6535	9.62168	5.48875	8.38412	15.7213	18.8094	10.8797	sp|O80775|WDR55_ARATH	WD repeat-containing protein 55	GO:0000003;GO:0000741;GO:0003006;GO:0005575;GO:0005622;GO:0005623;GO:0005634;GO:0005737;GO:0006139;GO:0006364;GO:0006396;GO:0006725;GO:0006807;GO:0006996;GO:0006997;GO:0007275;GO:0007389;GO:0008150;GO:0008152;GO:0009553;GO:0009559;GO:0009561;GO:0009790;GO:0009791;GO:0009793;GO:0009799;GO:0009855;GO:0009888;GO:0009960;GO:0009987;GO:0010154;GO:0010197;GO:0010467;GO:0016043;GO:0016070;GO:0016072;GO:…		multiple_isoforms_consistent
TPM	-	-	STRG.10975	Known	7.95734	8.97877	3.40661	5.4533	5.08193	2.85669	4.49119	sp|Q1IKG8|MURD_KORVE	UDP-N-acetylmuramoylalanine--D-glutamate ligase			multiple_isoforms_consistent
TPM	-	-	STRG.10976	Novel_gene	34.8749	30.9517	15.86	29.0524	34.9681	19.5628	16.442	sp|Q9C7D7|CNIH1_ARATH	Protein cornichon homolog 1		ko:K20368	multiple_isoforms_consistent
TPM	-	-	STRG.10977	Novel_gene	0	0.0105283	3.59719	0.158891	0.00840167	0.0328013	0					no_annotation
TPM	-	-	STRG.10978	Known	6.94726	17.0791	18.6784	74.0453	18.5325	23.8427	2.00444	sp|Q8VZ02|BH048_ARATH	Transcription factor bHLH48	GO:0003674;GO:0003700;GO:0006355;GO:0008150;GO:0009889;GO:0010468;GO:0010556;GO:0019219;GO:0019222;GO:0031323;GO:0031326;GO:0050789;GO:0050794;GO:0051171;GO:0051252;GO:0060255;GO:0065007;GO:0080090;GO:0140110;GO:1903506;GO:2000112;GO:2001141		multiple_isoforms_mixed_annotation
TPM	-	-	STRG.10979	Known	18.6753	11.7109	9.38927	20.0414	25.2966	22.6236	22.1451		Pectate lyase superfamily protein			eggNOG_only
TPM	-	-	STRG.1098	Known	6.63197	10.2798	2.33399	12.7827	7.83556	15.9951	3.96811	sp|Q8GUH1|PUB33_ARATH	U-box domain-containing protein 33
TPM	-	-	STRG.10980	Known	185.943	177.948	97.1813	89.5749	175.276	240.163	165.017					no_annotation
TPM	-	-	STRG.10981	Known	26.2972	43.4246	11.3796	37.9477	58.1682	22.1388	7.89083		BEST Arabidopsis thaliana protein match is nucleolar protein			eggNOG_only
TPM	-	-	STRG.10982	Known	0	0	0	2.07857	0	0	0		Plant transposase (Ptta/En/Spm family)			eggNOG_only
TPM	-	-	STRG.10983	Novel_gene	0.050441	0.304958	0.164012	0	0.291198	0.327364	0.319677					no_annotation
TPM	-	-	STRG.10984	Known	2.92562	2.20384	0.842639	1.09041	2.48087	1.20827	1.47843	sp|Q9FNJ1|FDL47_ARATH	F-box/FBD/LRR-repeat protein At5g22700
TPM	-	-	STRG.10985	Known	0.1342	0.27465	0.232733	0.11811	0.244018	0.261833	0.0193283					no_annotation
TPM	-	-	STRG.10986	Novel_gene	4.7632	3.02714	0.0920537	3.23633	0.650855	0.0594993	0.0260433	sp|Q9FL51|Y5694_ARATH	Probably inactive leucine-rich repeat receptor-like protein kinase At5g06940
TPM	-	-	STRG.10987	Known	64.3519	87.4447	61.9931	91.5253	158.684	152.448	132.876	sp|A2YEZ6|SAP8_ORYSI	Zinc finger A20 and AN1 domain-containing stress-associated protein 8
TPM	-	-	STRG.10988	Known	15.775	16.9735	11.3761	24.3405	13.9051	10.8035	8.43136	sp|Q9FL54|DNAJ6_ARATH	Chaperone protein dnaJ 6		ko:K07238;ko:K09529
TPM	-	-	STRG.10989	Known	23.9993	30.7559	30.5949	28.3216	23.2995	43.5863	15.4915					no_annotation
TPM	-	-	STRG.1099	Known	34.1846	19.0846	10.8298	46.5781	7.79762	2.20835	3.38132	sp|O81221|ACT_GOSHI	Actin		ko:K10355
TPM	-	-	STRG.10990	Known	31.6364	36.71	17.1789	34.0704	11.577	18.97	3.09365	sp|Q6YY75|NEK6_ORYSJ	Serine/threonine-protein kinase Nek6	GO:0005575;GO:0005622;GO:0005623;GO:0005737;GO:0044424;GO:0044464	ko:K08857	multiple_isoforms_consistent
TPM	-	-	STRG.10991	Known	0.362689	0.311567	0.606626	123.51	0.272973	0.216461	0.0684213					no_annotation
TPM	-	-	STRG.10992	Novel_gene	0	0.0830593	0	0.085311	0	0.096736	0.042461					no_annotation
TPM	-	-	STRG.10993	Novel_gene	0.0541573	0.091954	0	41.5202	0.0172103	0	0.0448847					no_annotation
TPM	-	-	STRG.10994	Novel_gene	0	0	0	0	0	0	0					no_annotation
TPM	-	-	STRG.10995	Novel_gene	0.0406353	0	0	55.9077	0.070048	0.137883	0					no_annotation
TPM	-	-	STRG.10996	Novel_gene	0	0.0325723	0	60.7603	0	0	0.0680517					no_annotation
TPM	-	-	STRG.10997	Novel_gene	10.7225	29.2246	0.0813637	0.24096	0.18841	0	80.5099					no_annotation
TPM	-	-	STRG.10998	Novel_gene	0.792866	0.400461	0.081048	0.184289	0.11739	0	0.00761833					no_annotation
TPM	-	-	STRG.10999	Novel_gene	13.5324	5.10401	0.121488	2.33749	1.8738	0	0					no_annotation
TPM	-	-	STRG.11	Novel_gene	2.1709	2.04999	0.446257	0.144138	0.653706	1.01185	0.323065					no_annotation
TPM	-	-	STRG.110	Novel_gene	0.777333	0.0278013	0.019272	0	0.005798	0.0713623	0.0254943					no_annotation
TPM	-	-	STRG.1100	Known	32.3208	8.33114	3.11434	10.894	2.57005	0.0480027	0					no_annotation
TPM	-	-	STRG.11000	Known	1.14061	2.71101	37.6299	10.9188	5.93475	3.73416	7.60018	sp|F4J3G5|CTPA3_ARATH	Carboxyl-terminal-processing peptidase 3, chloroplastic	GO:0003674;GO:0003824;GO:0004175;GO:0005575;GO:0006508;GO:0006807;GO:0008150;GO:0008152;GO:0008233;GO:0016020;GO:0016787;GO:0019538;GO:0043170;GO:0044238;GO:0070011;GO:0071704;GO:0140096;GO:1901564	ko:K03797	multiple_isoforms_consistent
TPM	-	-	STRG.11001	Novel_gene	0.351305	0.455802	0.537391	0.65949	0.32014	0.545281	0.550471					no_annotation
TPM	-	-	STRG.11002	Novel_gene	0	0	0	0	0.095242	0	0.151909	sp|P14381|YTX2_XENLA	Transposon TX1 uncharacterized 149 kDa protein
TPM	-	-	STRG.11003	Novel_gene	0.348026	0.498305	0.52399	0.552128	0.344755	0.62829	0.30717		2S seed storage protein 5-like			eggNOG_only
TPM	-	-	STRG.11004	Novel_gene	0.163192	0.368127	0.488111	0.502464	0.208982	0.465595	0.250742					no_annotation
TPM	-	-	STRG.11005	Novel_gene	0.54333	0.549631	0.797262	0.699355	0.505974	0.611355	0.425474		SWI SNF-related matrix-associated actin-dependent regulator of chromatin subfamily A member 3-like	GO:0000724;GO:0000725;GO:0006139;GO:0006259;GO:0006281;GO:0006302;GO:0006310;GO:0006725;GO:0006807;GO:0006950;GO:0006974;GO:0008150;GO:0008152;GO:0009292;GO:0009294;GO:0009987;GO:0033554;GO:0034641;GO:0043170;GO:0044237;GO:0044238;GO:0044260;GO:0044764;GO:0045003;GO:0046483;GO:0050896;GO:0051704;GO:0051716;GO:0071704;GO:0090304;GO:1901360	ko:K15505	eggNOG_only
TPM	-	-	STRG.11006	Novel_gene	0.29378	0.340948	0.351859	0.439315	0.167008	0.31986	0.252369		2S seed storage protein 5-like			eggNOG_only
TPM	-	-	STRG.11007	Novel_gene	0	0	0	0	0	0	0		2S seed storage protein 5-like			eggNOG_only
TPM	-	-	STRG.11008	Known	0.0382843	0	0.151448	0.712166	0	0	0					no_annotation
TPM	-	-	STRG.11009	Novel_gene	0.228459	0.0287237	0.055632	0	0	0	0.197311					no_annotation
TPM	-	-	STRG.1101	Known	32.3661	13.6239	2.09275	0.486291	0.70616	0.0812707	0	sp|Q6DR24|Y3795_ARATH	Uncharacterized protein At3g17950
TPM	-	-	STRG.11010	Novel_gene	0.26229	0.116513	0.202377	0.129821	0	0	0					no_annotation
TPM	-	-	STRG.11011	Novel_gene	1.70423	0.800987	0.293606	0.684455	0.469392	0.38648	0.0279003					no_annotation
TPM	-	-	STRG.11012	Known	3.00426	6.51099	2.28098	2.59542	1.49404	1.14024	0.268389	sp|Q9SVY1|ZWIP2_ARATH	Zinc finger protein WIP2	GO:0000003;GO:0000902;GO:0000904;GO:0001709;GO:0003006;GO:0003674;GO:0003700;GO:0005575;GO:0005622;GO:0005623;GO:0005634;GO:0006355;GO:0007275;GO:0008150;GO:0008152;GO:0009058;GO:0009653;GO:0009791;GO:0009812;GO:0009813;GO:0009826;GO:0009856;GO:0009860;GO:0009889;GO:0009908;GO:0009932;GO:0009987;GO:0010154;GO:0010468;GO:0010500;GO:0010556;GO:0016043;GO:0016049;GO:0019219;GO:0019222;GO:0022414;GO:…
TPM	-	-	STRG.11013	Known	64.4388	67.2677	63.9201	75.0529	91.4832	47.7833	57.4468	sp|Q9AYE4|LST8_ORYSJ	Target of rapamycin complex subunit LST8	GO:0001932;GO:0001934;GO:0005575;GO:0005622;GO:0005623;GO:0005737;GO:0005773;GO:0005776;GO:0006935;GO:0006950;GO:0007154;GO:0007165;GO:0007190;GO:0008064;GO:0008150;GO:0009267;GO:0009605;GO:0009893;GO:0009987;GO:0009991;GO:0010562;GO:0010604;GO:0010638;GO:0016043;GO:0019220;GO:0019222;GO:0023052;GO:0030100;GO:0030587;GO:0030832;GO:0030833;GO:0030838;GO:0031152;GO:0031252;GO:0031323;GO:0031325;GO:…	ko:K08266;ko04136;ko04138;ko04140;ko04150;ko04151;ko04714;map04136;map04138;map04140;map04150;map04151;map04714	multiple_isoforms_mixed_annotation
TPM	-	-	STRG.11014	Known	13.8199	7.06285	3.37531	11.4388	4.70702	13.4187	6.83772	sp|Q9SVY0|NRPA1_ARATH	DNA-directed RNA polymerase I subunit 1	GO:0000428;GO:0005575;GO:0005622;GO:0005623;GO:0005634;GO:0005730;GO:0005736;GO:0005911;GO:0006139;GO:0006351;GO:0006360;GO:0006725;GO:0006807;GO:0008150;GO:0008152;GO:0009058;GO:0009059;GO:0009506;GO:0009987;GO:0010467;GO:0016070;GO:0018130;GO:0019438;GO:0030054;GO:0030880;GO:0031974;GO:0031981;GO:0032774;GO:0032991;GO:0034641;GO:0034645;GO:0034654;GO:0043170;GO:0043226;GO:0043227;GO:0043228;GO:…	ko:K02999;ko00230;ko00240;ko01100;ko03020;map00230;map00240;map01100;map03020
TPM	-	-	STRG.11015	Novel_gene	0.516085	0.643627	0.468618	0.264948	1.90302	1.70283	0.722252					no_annotation
TPM	-	-	STRG.11016	Known	15.4992	17.4792	10.5961	46.0831	26.4365	30.6927	82.3906	sp|Q6IWY1|LPAT2_BRAOL	1-acyl-sn-glycerol-3-phosphate acyltransferase 2	GO:0003674;GO:0003824;GO:0003841;GO:0005575;GO:0005622;GO:0005623;GO:0005737;GO:0005783;GO:0008374;GO:0012505;GO:0016411;GO:0016740;GO:0016746;GO:0016747;GO:0042171;GO:0043226;GO:0043227;GO:0043229;GO:0043231;GO:0044424;GO:0044444;GO:0044464;GO:0071617	ko:K13523;ko00561;ko00564;ko01100;ko01110;ko04072;map00561;map00564;map01100;map01110;map04072
TPM	-	-	STRG.11017	Known	1.30307	0.808609	0.0925237	0.313818	0.278765	0	0					no_annotation
TPM	-	-	STRG.11018	Known	2.47438	3.52541	5.41127	7.38599	10.7093	12.987	7.39462	sp|Q6NMM8|F8H_ARATH	Probable glucuronoxylan glucuronosyltransferase F8H	GO:0005575;GO:0005622;GO:0005623;GO:0005737;GO:0005794;GO:0012505;GO:0043226;GO:0043227;GO:0043229;GO:0043231;GO:0044424;GO:0044444;GO:0044464	ko:K01939;ko:K20870;ko00230;ko00250;ko01100;map00230;map00250;map01100	multiple_isoforms_consistent
TPM	-	-	STRG.11019	Novel_gene	0.284826	0.295513	0.453376	0.348982	0.202562	0.383501	0.103223					no_annotation
TPM	-	-	STRG.1102	Known	40.884	69.9411	10.6829	12.3983	4.76158	3.2268	34.6316	sp|Q94B55|XB31_ARATH	Putative E3 ubiquitin-protein ligase XBAT31	GO:0003674;GO:0003824;GO:0004842;GO:0006464;GO:0006807;GO:0006950;GO:0006952;GO:0008150;GO:0008152;GO:0009605;GO:0009607;GO:0009617;GO:0009987;GO:0016567;GO:0016740;GO:0019538;GO:0019787;GO:0032446;GO:0036211;GO:0042742;GO:0043170;GO:0043207;GO:0043412;GO:0044237;GO:0044238;GO:0044260;GO:0044267;GO:0050896;GO:0051704;GO:0051707;GO:0051865;GO:0070647;GO:0071704;GO:0098542;GO:0140096;GO:1901564	ko:K19044
TPM	-	-	STRG.11020	Known	33.9631	43.6252	46.3257	47.8566	33.4639	29.8217	26.5309	sp|Q9FEW9|OPR3_SOLLC	12-oxophytodienoate reductase 3	GO:0000003;GO:0000302;GO:0001101;GO:0003006;GO:0003674;GO:0003824;GO:0005488;GO:0005515;GO:0005575;GO:0005622;GO:0005623;GO:0005737;GO:0005777;GO:0006082;GO:0006629;GO:0006631;GO:0006633;GO:0006950;GO:0006979;GO:0007275;GO:0008150;GO:0008152;GO:0008610;GO:0009058;GO:0009605;GO:0009607;GO:0009620;GO:0009694;GO:0009695;GO:0009791;GO:0009908;GO:0009987;GO:0010035;GO:0010193;GO:0010817;GO:0016053;GO:…	ko:K15191;ko:K05894;ko00592;ko01100;ko01110;map00592;map01100;map01110;ko:K16584	multiple_isoforms_mixed_annotation
TPM	-	-	STRG.11021	Known	46.2934	40.0921	42.387	46.7429	111.903	118.489	47.9671	sp|Q8GYX8|DNJ10_ARATH	Chaperone protein dnaJ 10
TPM	-	-	STRG.11022	Known	8.0636	7.29836	6.17727	7.04518	5.67459	5.5989	5.7253	sp|Q9EQN5|SMBP2_RAT	DNA-binding protein SMUBP-2	GO:0000049;GO:0000122;GO:0000166;GO:0000976;GO:0000977;GO:0000981;GO:0000982;GO:0001012;GO:0001067;GO:0001078;GO:0001227;GO:0003008;GO:0003674;GO:0003676;GO:0003677;GO:0003678;GO:0003690;GO:0003697;GO:0003700;GO:0003723;GO:0003724;GO:0003824;GO:0004003;GO:0004004;GO:0004386;GO:0005488;GO:0005515;GO:0005524;GO:0005575;GO:0005622;GO:0005623;GO:0005634;GO:0005737;GO:0006355;GO:0006357;GO:0006412;GO:…	ko:K19036	multiple_isoforms_consistent
TPM	-	-	STRG.11023	Known	0	0	0.0176707	0.231973	0	0	0	sp|Q9SVX5|DRE2F_ARATH	Dehydration-responsive element-binding protein 2F	GO:0001067;GO:0003674;GO:0003676;GO:0003677;GO:0003700;GO:0005488;GO:0005575;GO:0005622;GO:0005623;GO:0005634;GO:0006355;GO:0008150;GO:0009889;GO:0009891;GO:0009893;GO:0010468;GO:0010556;GO:0010557;GO:0010604;GO:0010628;GO:0019219;GO:0019222;GO:0031323;GO:0031325;GO:0031326;GO:0031328;GO:0043226;GO:0043227;GO:0043229;GO:0043231;GO:0043565;GO:0044212;GO:0044424;GO:0044464;GO:0045893;GO:0045935;GO:…
TPM	-	-	STRG.11024	Novel_gene	1.12337	0.0711303	0.046436	0	0	0	0.089632					no_annotation
TPM	-	-	STRG.11025	Novel_gene	0.206189	0.113068	0.136666	0.204109	0.179402	0.20493	0.483178					no_annotation
TPM	-	-	STRG.11026	Known	0.338026	0.1625	0.0774667	0.112064	0.0492367	0.04371	0.019212		PHD zinc finger			eggNOG_only
TPM	-	-	STRG.11027	Novel_gene	4.71485	3.82248	6.25207	6.80386	2.00029	2.11811	1.44506					no_annotation
TPM	-	-	STRG.11028	Known	0.922873	0.651911	0.407253	0.565601	0.512304	1.71319	0.543601	sp|Q9LTF4|PP429_ARATH	Putative pentatricopeptide repeat-containing protein At5g52630	GO:0003674;GO:0003676;GO:0003723;GO:0003824;GO:0004518;GO:0004519;GO:0005488;GO:0005575;GO:0005622;GO:0005623;GO:0006139;GO:0006725;GO:0006807;GO:0008150;GO:0008152;GO:0009451;GO:0009987;GO:0016070;GO:0016553;GO:0016554;GO:0016787;GO:0016788;GO:0034641;GO:0043170;GO:0043226;GO:0043227;GO:0043229;GO:0043231;GO:0043412;GO:0044237;GO:0044238;GO:0044424;GO:0044464;GO:0046483;GO:0071704;GO:0090304;GO:…
TPM	-	-	STRG.11029	Known	45.8274	29.8124	24.3108	51.7405	27.8354	31.2979	20.6916	sp|P93755|C3H30_ARATH	Zinc finger CCCH domain-containing protein 30	GO:0003674;GO:0003700;GO:0005575;GO:0005622;GO:0005623;GO:0005634;GO:0005737;GO:0006355;GO:0008150;GO:0009889;GO:0010468;GO:0010556;GO:0019219;GO:0019222;GO:0031323;GO:0031326;GO:0043226;GO:0043227;GO:0043229;GO:0043231;GO:0044424;GO:0044464;GO:0050789;GO:0050794;GO:0051171;GO:0051252;GO:0060255;GO:0065007;GO:0080090;GO:0140110;GO:1903506;GO:2000112;GO:2001141
TPM	-	-	STRG.1103	Known	28.2394	21.6467	15.9506	21.1016	17.9115	31.3276	25.732	sp|Q9SNC6|PUB13_ARATH	U-box domain-containing protein 13	GO:0002682;GO:0002683;GO:0003674;GO:0003676;GO:0003723;GO:0003735;GO:0003824;GO:0004842;GO:0005102;GO:0005198;GO:0005488;GO:0005515;GO:0005575;GO:0005622;GO:0005623;GO:0005634;GO:0005737;GO:0005829;GO:0005840;GO:0006464;GO:0006807;GO:0006950;GO:0006952;GO:0008150;GO:0008152;GO:0009605;GO:0009607;GO:0009617;GO:0009987;GO:0010941;GO:0015934;GO:0016567;GO:0016740;GO:0019538;GO:0019787;GO:0019843;GO:…	ko:K04733;ko04010;ko04064;ko04620;ko04621;ko04624;ko04722;ko05133;ko05140;ko05142;ko05145;ko05152;ko05162;ko05164;map04010;map04064;map04620;map04621;map04624;map04722;map05133;map05140;map05142;map05145;map05152;map05162;map05164
TPM	-	-	STRG.11030	Novel_gene	0.160704	0.0259767	0	0	0	0.102176	0					no_annotation
TPM	-	-	STRG.11031	Known	4.90307	4.80981	2.0397	1.24012	2.13771	2.10372	0.100772	sp|P93756|SD31_ARATH	G-type lectin S-receptor-like serine/threonine-protein kinase SD3-1	GO:0003674;GO:0003824;GO:0004672;GO:0004674;GO:0005488;GO:0005515;GO:0005516;GO:0005575;GO:0005623;GO:0005886;GO:0006464;GO:0006468;GO:0006793;GO:0006796;GO:0006807;GO:0008150;GO:0008152;GO:0009987;GO:0016020;GO:0016301;GO:0016310;GO:0016740;GO:0016772;GO:0016773;GO:0019538;GO:0036211;GO:0043170;GO:0043412;GO:0044237;GO:0044238;GO:0044260;GO:0044267;GO:0044464;GO:0071704;GO:0071944;GO:0140096;GO:…		multiple_isoforms_consistent
TPM	-	-	STRG.11032	Known	0	0.58346	0.0691887	0.325706	0.741292	0.884933	0.185029					no_annotation
TPM	-	-	STRG.11033	Known	14.2614	0.0168033	0.0118073	0	0.00466733	0.0138607	0.0719917	sp|Q40392|TMVRN_NICGU	TMV resistance protein N			multiple_isoforms_mixed_annotation
TPM	-	-	STRG.11034	Novel_gene	3.58047	0.0165303	0	0.065092	0	0	0		resistance protein			eggNOG_only
TPM	-	-	STRG.11035	Novel_gene	2.18536	0.061198	0	0	0	0	0.0527613		resistance protein			eggNOG_only
TPM	-	-	STRG.11036	Novel_gene	0	0.0150757	0.019285	0	0.024877	0	0.0302253					no_annotation
TPM	-	-	STRG.11037	Novel_gene	0.611791	0	0	0.385121	0	0	0.0110263					no_annotation
TPM	-	-	STRG.11038	Novel_gene	2.85777	0	0	0	0	0	0	sp|A0A290U7C4|ROQ1_NICBE	Disease resistance protein Roq1
TPM	-	-	STRG.11039	Novel_gene	3.68969	2.45876	0.481952	1.40625	1.8517	13.7385	3.87041					no_annotation
TPM	-	-	STRG.1104	Known	16.8961	15.8214	13.1403	12.6786	8.81194	5.39802	2.60003	sp|Q9M2U1|DOF36_ARATH	Dof zinc finger protein DOF3.6
TPM	-	-	STRG.11040	Novel_gene	3.84996	2.19179	0.752984	8.6123	0.983447	1.11452	1.19649					no_annotation
TPM	-	-	STRG.11041	Novel_gene	0.118408	0.450228	0.456095	0.654537	0.314131	0.356506	0.18599	sp|Q03278|PO21_NASVI	Retrovirus-related Pol polyprotein from type-1 retrotransposable element R2 (Fragment)
TPM	-	-	STRG.11042	Novel_gene	0.235761	0.164721	0.548649	0.341926	0.102255	0.315163	0.215665					no_annotation
TPM	-	-	STRG.11043	Novel_gene	0	0	0	0	0	0	0	sp|V9M398|RUN1_VITRO	Disease resistance protein RUN1
TPM	-	-	STRG.11044	Known	33.7677	24.4605	22.6386	74.587	16.4524	13.703	18.2532	sp|Q9M682|GMK2_ARATH	Guanylate kinase 2	GO:0003674;GO:0003824;GO:0004385;GO:0005575;GO:0005622;GO:0005623;GO:0005737;GO:0005829;GO:0006139;GO:0006163;GO:0006164;GO:0006185;GO:0006725;GO:0006753;GO:0006793;GO:0006796;GO:0006807;GO:0006810;GO:0007275;GO:0008104;GO:0008150;GO:0008152;GO:0009058;GO:0009116;GO:0009117;GO:0009119;GO:0009123;GO:0009126;GO:0009132;GO:0009133;GO:0009135;GO:0009136;GO:0009141;GO:0009144;GO:0009150;GO:0009151;GO:…	ko:K00942;ko00230;ko01100;map00230;map01100
TPM	-	-	STRG.11045	Novel_gene	0	0.365087	0.144958	0	0.266133	0.25661	0.33872					no_annotation
TPM	-	-	STRG.11046	Novel_gene	0.388909	0.138415	0.199421	0.164135	0.324207	0.566572	0.152807					no_annotation
TPM	-	-	STRG.11047	Novel_gene	0.511814	0.361095	0.291989	0.42237	0.459045	1.00011	0.525262					no_annotation
TPM	-	-	STRG.11048	Novel_gene	0	0	0	0.275322	0.015458	0	0					no_annotation
TPM	-	-	STRG.11049	Known	36.3304	37.0386	4.10963	3.94114	57.4904	12.7151	18.8676	sp|Q7XII4|REM41_ORYSJ	Remorin 4.1	GO:0001101;GO:0005575;GO:0005623;GO:0005886;GO:0007154;GO:0007165;GO:0008150;GO:0009719;GO:0009725;GO:0009737;GO:0009738;GO:0009755;GO:0009966;GO:0009968;GO:0009987;GO:0010033;GO:0010646;GO:0010648;GO:0016020;GO:0023051;GO:0023052;GO:0023057;GO:0032870;GO:0033993;GO:0042221;GO:0044464;GO:0048519;GO:0048523;GO:0048583;GO:0048585;GO:0050789;GO:0050794;GO:0050896;GO:0051716;GO:0065007;GO:0070887;GO:…
TPM	-	-	STRG.1105	Novel_gene	2.7532	0	0	0.002218	0	0	0	sp|Q6AVI0|RSLE2_ORYSJ	Zinc finger BED domain-containing protein RICESLEEPER 2
TPM	-	-	STRG.11050	Known	4.59167	7.53783	13.38	3.3468	5.13648	6.76718	3.32614	sp|Q9LRV9|PP228_ARATH	Pentatricopeptide repeat-containing protein At3g13880	GO:0005575;GO:0005622;GO:0005623;GO:0005737;GO:0006139;GO:0006364;GO:0006396;GO:0006725;GO:0006807;GO:0006950;GO:0008150;GO:0008152;GO:0009266;GO:0009409;GO:0009507;GO:0009536;GO:0009628;GO:0009987;GO:0010467;GO:0016070;GO:0016072;GO:0022613;GO:0031647;GO:0034470;GO:0034641;GO:0034660;GO:0042254;GO:0043170;GO:0043226;GO:0043227;GO:0043229;GO:0043231;GO:0044085;GO:0044237;GO:0044238;GO:0044424;GO:…	ko:K06207	multiple_isoforms_mixed_annotation
TPM	-	-	STRG.11051	Novel_gene	2.41483	2.55651	2.80893	2.35903	1.05689	2.4624	2.56535	sp|F4K410|SVR3_ARATH	Putative elongation factor TypA-like SVR3, chloroplastic	GO:0005575;GO:0005622;GO:0005623;GO:0005737;GO:0006139;GO:0006364;GO:0006396;GO:0006725;GO:0006807;GO:0006950;GO:0008150;GO:0008152;GO:0009266;GO:0009409;GO:0009507;GO:0009536;GO:0009628;GO:0009987;GO:0010467;GO:0016070;GO:0016072;GO:0022613;GO:0031647;GO:0034470;GO:0034641;GO:0034660;GO:0042254;GO:0043170;GO:0043226;GO:0043227;GO:0043229;GO:0043231;GO:0044085;GO:0044237;GO:0044238;GO:0044424;GO:…	ko:K06207	multiple_isoforms_consistent
TPM	-	-	STRG.11052	Known	44.6025	29.0009	25.7999	31.977	58.4569	53.5867	70.6192	sp|Q6NLQ6|CDPKW_ARATH	Calcium-dependent protein kinase 32	GO:0001101;GO:0003674;GO:0003824;GO:0004672;GO:0004674;GO:0004683;GO:0004697;GO:0004698;GO:0005488;GO:0005515;GO:0005516;GO:0005575;GO:0005622;GO:0005623;GO:0005634;GO:0005737;GO:0005886;GO:0005911;GO:0006464;GO:0006468;GO:0006793;GO:0006796;GO:0006807;GO:0006950;GO:0006970;GO:0007154;GO:0007165;GO:0008150;GO:0008152;GO:0009506;GO:0009628;GO:0009651;GO:0009719;GO:0009725;GO:0009737;GO:0009738;GO:…	ko:K13412;ko04626;ko05145;map04626;map05145
TPM	-	-	STRG.11053	Known	0.128597	0.178077	0	0.679949	0.716837	0.257473	0.0573377		Domain of unknown function (DUF2828)			eggNOG_only
TPM	-	-	STRG.11054	Novel_gene	16.6251	24.2199	0.747209	9.14115	12.6807	17.7742	8.05181		Domain of unknown function (DUF2828)			eggNOG_only
TPM	-	-	STRG.11055	Novel_gene	0.149315	0.401253	0	0.719083	0.491689	0.189848	0		Zinc finger HIT domain-containing protein			eggNOG_only
TPM	-	-	STRG.11056	Novel_gene	0.0264777	0.0913933	0.0335123	0.117991	0.44305	0.177558	0.0669583					no_annotation
TPM	-	-	STRG.11057	Novel_gene	0.333813	0.430709	0.121941	0.206535	0.132603	0.12135	0.071785					no_annotation
TPM	-	-	STRG.11058	Novel_gene	0.0167713	0.240122	0.303308	0.156093	0.0150407	0.18431	0.0971837		Plant mobile domain			eggNOG_only
TPM	-	-	STRG.11059	Novel_gene	0.009825	0.217238	0.169386	0.0713273	0.0185663	0.200699	0.0901113		Lipolytic acyl hydrolase (LAH)			eggNOG_only
TPM	-	-	STRG.1106	Novel_gene	1.83504	1.16595	1.04112	0.751077	2.07879	1.10464	2.28759					no_annotation
TPM	-	-	STRG.11060	Novel_gene	0.704397	0.955695	0.263103	0.562447	0.195057	0.429979	0.13632		splicing factor 3A subunit	GO:0000245;GO:0000375;GO:0000377;GO:0000389;GO:0000398;GO:0003674;GO:0003676;GO:0003723;GO:0005488;GO:0005575;GO:0005622;GO:0005623;GO:0005634;GO:0005654;GO:0005681;GO:0005737;GO:0005829;GO:0006139;GO:0006376;GO:0006396;GO:0006397;GO:0006725;GO:0006807;GO:0008150;GO:0008152;GO:0008380;GO:0009987;GO:0010467;GO:0016043;GO:0016070;GO:0016071;GO:0016604;GO:0016607;GO:0022607;GO:0022613;GO:0022618;GO:…	ko:K12827;ko03040;map03040	eggNOG_only
TPM	-	-	STRG.11061	Novel_gene	0	0.115414	0	0	0.0581587	0.12491	0.445006					no_annotation
TPM	-	-	STRG.11062	Known	10.2585	17.8727	27.2434	13.3102	13.8098	17.2022	10.4391	sp|O22941|IDE1_ARATH	Insulin-degrading enzyme-like 1, peroxisomal		ko:K01408;ko05010;map05010	multiple_isoforms_consistent
TPM	-	-	STRG.11063	Novel_gene	0.538426	0.334088	0.691558	0.500843	0.49826	0.735409	0.164186		Endonuclease/Exonuclease/phosphatase family			eggNOG_only
TPM	-	-	STRG.11064	Novel_gene	2.90936	2.47766	1.56019	2.08795	1.68716	2.13347	0.879938		2S seed storage protein 5-like			eggNOG_only
TPM	-	-	STRG.11065	Novel_gene	0.201334	0.340459	0.525416	0.275114	0.179562	0.398346	0.134175					no_annotation
TPM	-	-	STRG.11066	Novel_gene	0	0	0	0	0.090718	0	0.231565					no_annotation
TPM	-	-	STRG.11067	Novel_gene	0	0	0.0614403	0	0	0	0.23865					no_annotation
TPM	-	-	STRG.11068	Novel_gene	16.1323	2.4377	0.881028	13.3253	0.550346	0.567355	1.08151					no_annotation
TPM	-	-	STRG.11069	Known	13.8906	11.5471	9.02806	8.47939	11.2663	13.1247	8.80853	sp|O65628|CTU2_ARATH	Cytoplasmic tRNA 2-thiolation protein 2	GO:0002097;GO:0002098;GO:0002143;GO:0003674;GO:0003824;GO:0005575;GO:0005622;GO:0005623;GO:0005737;GO:0005829;GO:0006139;GO:0006396;GO:0006399;GO:0006400;GO:0006725;GO:0006807;GO:0008033;GO:0008150;GO:0008152;GO:0009451;GO:0009987;GO:0010467;GO:0016070;GO:0016740;GO:0016782;GO:0016783;GO:0034227;GO:0034470;GO:0034641;GO:0034660;GO:0043170;GO:0043412;GO:0044237;GO:0044238;GO:0044424;GO:0044444;GO:…	ko:K14169;ko04122;map04122	multiple_isoforms_consistent
TPM	-	-	STRG.1107	Known	0.0465273	0.107328	0.101895	1.43386	0.0180557	0.024207	0	sp|Q9LHA8|HS704_ARATH	Heat shock 70 kDa protein 4		ko:K03283;ko03040;ko04010;ko04141;ko04144;ko04213;ko04612;ko04915;ko05134;ko05145;ko05162;ko05164;ko05169;map03040;map04010;map04141;map04144;map04213;map04612;map04915;map05134;map05145;map05162;map05164;map05169
TPM	-	-	STRG.11070	Known	26.1473	24.4487	7.23986	14.5225	27.0661	26.8873	21.6316	sp|Q9SCN0|STL2_ARATH	Probable glycosyltransferase STELLO2	GO:0000271;GO:0003674;GO:0005488;GO:0005515;GO:0005575;GO:0005618;GO:0005622;GO:0005623;GO:0005737;GO:0005768;GO:0005794;GO:0005802;GO:0005975;GO:0005976;GO:0006073;GO:0006109;GO:0008150;GO:0008152;GO:0009058;GO:0009059;GO:0009250;GO:0009664;GO:0009832;GO:0009889;GO:0009987;GO:0010383;GO:0010556;GO:0010675;GO:0010962;GO:0010981;GO:0012505;GO:0016043;GO:0016051;GO:0019222;GO:0030243;GO:0030244;GO:…
TPM	-	-	STRG.11071	Known	2.29684	35.5836	428.914	92.3063	53.0081	23.6071	3.31723	sp|Q9FNB0|CHLH_ARATH	Magnesium-chelatase subunit ChlH, chloroplastic	GO:0003674;GO:0003824;GO:0005575;GO:0005622;GO:0005623;GO:0005737;GO:0005739;GO:0009507;GO:0009526;GO:0009528;GO:0009532;GO:0009536;GO:0009570;GO:0009706;GO:0009941;GO:0010007;GO:0016020;GO:0016851;GO:0016874;GO:0019866;GO:0031090;GO:0031967;GO:0031969;GO:0031975;GO:0032991;GO:0042170;GO:0043226;GO:0043227;GO:0043229;GO:0043231;GO:0044422;GO:0044424;GO:0044434;GO:0044435;GO:0044444;GO:0044446;GO:…	ko:K03403;ko00860;ko01100;ko01110;map00860;map01100;map01110	multiple_isoforms_consistent
TPM	-	-	STRG.11072	Known	19.2055	17.0773	14.4661	11.5905	20.4075	20.2014	14.9342	sp|Q9D753|EXOS8_MOUSE	Exosome complex component RRP43		ko:K12586;ko03018;map03018
TPM	-	-	STRG.11073	Novel_gene	0.278667	0.729013	0.228211	0	0.815366	1.2548	0.567247					no_annotation
TPM	-	-	STRG.11074	Novel_gene	0.241968	0.330054	0	0	0.963877	0.994882	0.107407					no_annotation
TPM	-	-	STRG.11075	Known	3.94109	4.6377	3.96553	2.88398	7.35776	9.63719	2.58979	sp|O65628|CTU2_ARATH	Cytoplasmic tRNA 2-thiolation protein 2	GO:0002097;GO:0002098;GO:0002143;GO:0003674;GO:0003824;GO:0005575;GO:0005622;GO:0005623;GO:0005737;GO:0005829;GO:0006139;GO:0006396;GO:0006399;GO:0006400;GO:0006725;GO:0006807;GO:0008033;GO:0008150;GO:0008152;GO:0009451;GO:0009987;GO:0010467;GO:0016070;GO:0016740;GO:0016782;GO:0016783;GO:0034227;GO:0034470;GO:0034641;GO:0034660;GO:0043170;GO:0043412;GO:0044237;GO:0044238;GO:0044424;GO:0044444;GO:…	ko:K14169;ko04122;map04122
TPM	-	-	STRG.11076	Known	7.47978	8.2084	4.82676	8.06464	3.94035	5.21765	2.14254	sp|O22944|NTAQ1_ARATH	Protein N-terminal glutamine amidohydrolase		ko:K21286	multiple_isoforms_mixed_annotation
TPM	-	-	STRG.11077	Novel_gene	0.0100267	0.001712	0.000414667	0.00700033	0.00618933	0.0145933	0.010377					no_annotation
TPM	-	-	STRG.11078	Novel_gene	0.414395	0.7762	1.65028	1.04123	0.537491	0.888219	0.428285	sp|P14381|YTX2_XENLA	Transposon TX1 uncharacterized 149 kDa protein			multiple_isoforms_mixed_annotation
TPM	-	-	STRG.11079	Novel_gene	0.259954	0.324561	0.297328	0.464033	0.247089	0.641101	0.197501					no_annotation
TPM	-	-	STRG.1108	Known	24.7399	26.9647	12.0865	24.991	34.4051	23.0308	15.3943					no_annotation
TPM	-	-	STRG.11080	Novel_gene	0	0	0	0	0	0	0					no_annotation
TPM	-	-	STRG.11081	Novel_gene	0.330197	0.428895	0.091224	0.42079	0.434556	0.142338	0.116361					no_annotation
TPM	-	-	STRG.11082	Novel_gene	0.160094	0.172595	0.234411	0.203727	0.157113	0.356053	0.097306		2S seed storage protein 5-like			eggNOG_only
TPM	-	-	STRG.11083	Novel_gene	2.30733	0.00901667	0	0	0.013939	0.002241	0.003418	sp|P08770|TRA1_MAIZE	Putative AC transposase
TPM	-	-	STRG.11084	Novel_gene	1.28954	0	0	0.049145	0	0	0	sp|P08770|TRA1_MAIZE	Putative AC transposase
TPM	-	-	STRG.11085	Novel_gene	0.401253	0	0	0	0.00343233	0	0		THO complex subunit	GO:0000151;GO:0000346;GO:0000347;GO:0000445;GO:0005575;GO:0005622;GO:0005623;GO:0005634;GO:0006139;GO:0006396;GO:0006403;GO:0006405;GO:0006406;GO:0006611;GO:0006725;GO:0006807;GO:0006810;GO:0006886;GO:0006913;GO:0008104;GO:0008150;GO:0008152;GO:0009892;GO:0009987;GO:0010033;GO:0010267;GO:0010467;GO:0010468;GO:0010605;GO:0010608;GO:0010629;GO:0014070;GO:0015031;GO:0015833;GO:0015931;GO:0016070;GO:…	ko:K12880;ko:K13379;ko00520;ko03013;ko03040;map00520;map03013;map03040	eggNOG_only
TPM	-	-	STRG.11086	Known	0	0	0	0	0	0.240003	0.526389					no_annotation
TPM	-	-	STRG.11087	Known	34.1908	27.0488	13.3128	44.6723	42.4665	42.7854	53.3395	sp|O81644|VILI2_ARATH	Villin-2	GO:0001558;GO:0003674;GO:0003779;GO:0005488;GO:0005515;GO:0005575;GO:0005622;GO:0005623;GO:0005737;GO:0005856;GO:0005884;GO:0006996;GO:0007010;GO:0007015;GO:0008064;GO:0008092;GO:0008150;GO:0009605;GO:0009606;GO:0009628;GO:0009629;GO:0009630;GO:0009987;GO:0010639;GO:0010817;GO:0015629;GO:0016043;GO:0022607;GO:0030029;GO:0030036;GO:0030832;GO:0030833;GO:0030834;GO:0030835;GO:0030837;GO:0031333;GO:…	ko:K05761;ko:K05768;ko04666;ko04810;ko05203;map04666;map04810;map05203
TPM	-	-	STRG.11088	Known	24.2699	60.9584	27.7572	16.756	9.41269	10.0982	7.23584	sp|Q53FA7|QORX_HUMAN	Quinone oxidoreductase PIG3	GO:0000166;GO:0003674;GO:0003824;GO:0003960;GO:0005488;GO:0005515;GO:0005575;GO:0005622;GO:0005623;GO:0005737;GO:0005829;GO:0006139;GO:0006725;GO:0006732;GO:0006733;GO:0006739;GO:0006753;GO:0006793;GO:0006796;GO:0006807;GO:0008150;GO:0008152;GO:0009117;GO:0009987;GO:0010941;GO:0016491;GO:0016651;GO:0016655;GO:0019362;GO:0019637;GO:0034641;GO:0036094;GO:0042802;GO:0042803;GO:0042981;GO:0043067;GO:…	ko:K00344
TPM	-	-	STRG.11089	Known	65.5981	66.5608	24.6887	8.89925	10.7004	5.73837	1.13831					no_annotation
TPM	-	-	STRG.1109	Known	17.805	9.45197	3.78932	21.4438	0.839501	0.628041	1.33146					no_annotation
TPM	-	-	STRG.11090	Novel_gene	0.173356	0.078386	0	0	0.0171063	0	0					no_annotation
TPM	-	-	STRG.11091	Novel_gene	4.93217	3.3335	4.48454	2.69181	1.07146	0.467215	0.38609	sp|Q5XVH5|Y1710_ARATH	Uncharacterized protein At1g65710
TPM	-	-	STRG.11092	Known	0.338719	0.392603	0.333679	6.22727	2.30453	0.301989	0.49331					no_annotation
TPM	-	-	STRG.11093	Known	7.34276	2.00215	0.722393	0.653375	1.66373	4.42341	1.73771	sp|V9M2S5|RPV1_VITRO	Disease resistance protein RPV1	GO:0000166;GO:0000302;GO:0001101;GO:0002376;GO:0003674;GO:0005488;GO:0005575;GO:0005622;GO:0005623;GO:0005634;GO:0005737;GO:0005739;GO:0005829;GO:0006950;GO:0006952;GO:0006955;GO:0006979;GO:0007154;GO:0007165;GO:0008150;GO:0009605;GO:0009607;GO:0009617;GO:0009627;GO:0009719;GO:0009725;GO:0009733;GO:0009751;GO:0009814;GO:0009862;GO:0009863;GO:0009987;GO:0010033;GO:0010035;GO:0010193;GO:0014070;GO:…
TPM	-	-	STRG.11094	Known	13.9643	9.64041	7.68214	9.43368	7.4096	10.6444	7.23611	sp|Q5JTH9|RRP12_HUMAN	RRP12-like protein		ko:K14794	multiple_isoforms_consistent
TPM	-	-	STRG.11095	Novel_gene	0.44268	0.210237	0.0214303	0.132625	0.041842	0.047521	0		Anaphase-promoting complex subunit 11 RING-H2 finger			eggNOG_only
TPM	-	-	STRG.11096	Novel_gene	1.07718	0.594901	0.32749	0.975307	0.325346	0.740271	0.528902		Anaphase-promoting complex subunit 11 RING-H2 finger			eggNOG_only
TPM	-	-	STRG.11097	Known	30.4123	48.9813	9.40146	6.82333	42.8653	75.0064	44.385	sp|Q8GWK2|AP2L4_ARATH	AP2-like ethylene-responsive transcription factor At2g41710		ko:K09285	multiple_isoforms_consistent
TPM	-	-	STRG.11098	Known	40.1842	48.085	37.0459	57.1016	42.4268	28.699	57.2767	sp|Q9SS44|TF2B2_ARATH	Transcription initiation factor IIB-2	GO:0005575;GO:0005622;GO:0005623;GO:0005634;GO:0043226;GO:0043227;GO:0043229;GO:0043231;GO:0044424;GO:0044464	ko:K03124;ko03022;ko05169;ko05203;map03022;map05169;map05203
TPM	-	-	STRG.11099	Novel_gene	0.12436	0	0.202614	0.0399033	0	0.0318423	0.0462133					no_annotation
TPM	-	-	STRG.111	Known	23.3724	23.768	4.10779	5.47132	25.2447	1.62682	0.184032	sp|M4IRL9|CCL12_HUMLU	Probable CoA ligase CCL12	GO:0005575;GO:0005622;GO:0005623;GO:0005737;GO:0005777;GO:0008150;GO:0008152;GO:0009850;GO:0009987;GO:0010817;GO:0042445;GO:0042579;GO:0043226;GO:0043227;GO:0043229;GO:0043231;GO:0044237;GO:0044424;GO:0044444;GO:0044464;GO:0065007;GO:0065008		multiple_isoforms_consistent
TPM	-	-	STRG.1110	Novel_gene	0.90694	0.0379653	0	0	0	0	0	sp|Q6X7K1|WOX2_ARATH	WUSCHEL-related homeobox 2	GO:0000003;GO:0000578;GO:0003006;GO:0003674;GO:0003700;GO:0006355;GO:0007275;GO:0007389;GO:0008150;GO:0008284;GO:0009628;GO:0009653;GO:0009790;GO:0009791;GO:0009793;GO:0009798;GO:0009880;GO:0009889;GO:0009942;GO:0009987;GO:0010154;GO:0010468;GO:0010556;GO:0010654;GO:0019219;GO:0019222;GO:0022414;GO:0030154;GO:0031323;GO:0031326;GO:0032501;GO:0032502;GO:0042127;GO:0045165;GO:0048316;GO:0048366;GO:…
TPM	-	-	STRG.11100	Novel_gene	0	0	0	0	0	0.114675	0					no_annotation
TPM	-	-	STRG.11101	Known	0.220937	0.0320043	7.52797	0.00783967	0	0	0	sp|Q9SS43|MUC21_ARATH	Xylan glycosyltransferase MUCI21		ko:K18134;ko00514;map00514	multiple_isoforms_consistent
TPM	-	-	STRG.11102	Novel_gene	34.7437	22.2877	19.6496	41.213	25.1649	21.3195	20.076	sp|Q8W1X2|PDXK_ARATH	Pyridoxal kinase	GO:0003674;GO:0003824;GO:0005575;GO:0005622;GO:0005623;GO:0005737;GO:0005829;GO:0006081;GO:0006725;GO:0006732;GO:0006766;GO:0006767;GO:0006793;GO:0006796;GO:0006807;GO:0006950;GO:0006970;GO:0006972;GO:0007275;GO:0008150;GO:0008152;GO:0008478;GO:0008614;GO:0008615;GO:0009058;GO:0009108;GO:0009110;GO:0009443;GO:0009628;GO:0009651;GO:0009653;GO:0009888;GO:0009987;GO:0010015;GO:0010053;GO:0010054;GO:…	ko:K00868;ko00750;ko01100;map00750;map01100	multiple_isoforms_consistent
TPM	-	-	STRG.11103	Novel_gene	0.0199407	0.22546	0.405953	0.124876	0.130299	0.124684	0					no_annotation
TPM	-	-	STRG.11104	Known	0.937853	1.22796	0.631005	6.40044	0.57419	0.915525	1.15229	sp|Q9SS43|MUC21_ARATH	Xylan glycosyltransferase MUCI21		ko:K18134;ko00514;map00514	multiple_isoforms_consistent
TPM	-	-	STRG.11105	Novel_gene	3.18605	0.838637	0.112957	0.596662	0.123025	0.011406	0.00900033	sp|F4J2M6|KN14L_ARATH	Kinesin-like protein KIN-14L	GO:0003674;GO:0003774;GO:0003777;GO:0003824;GO:0005575;GO:0005622;GO:0005623;GO:0005856;GO:0005871;GO:0005875;GO:0006928;GO:0007017;GO:0007018;GO:0008150;GO:0009987;GO:0015630;GO:0016462;GO:0016787;GO:0016817;GO:0016818;GO:0016887;GO:0017111;GO:0032991;GO:0043226;GO:0043228;GO:0043229;GO:0043232;GO:0044422;GO:0044424;GO:0044430;GO:0044446;GO:0044464	ko:K10406
TPM	-	-	STRG.11106	Known	1.98561	4.83127	1.24743	0.633825	0.00646567	0.200911	0	sp|O22227|MIZ1_ARATH	Protein MIZU-KUSSEI 1
TPM	-	-	STRG.11107	Known	0	0.0691887	0	0	0	0	0					no_annotation
TPM	-	-	STRG.11108	Novel_gene	0	0	0	0	0	0	0					no_annotation
TPM	-	-	STRG.11109	Novel_gene	0.0658403	0.670656	0.052757	0.0958123	0	0	0					no_annotation
TPM	-	-	STRG.1111	Known	15.5192	25.7448	196.387	44.1893	31.1563	22.2611	71.381	sp|Q9FY06|PPF1_PEA	Inner membrane protein PPF-1, chloroplastic	GO:0003674;GO:0005488;GO:0005515;GO:0005575;GO:0005622;GO:0005623;GO:0005737;GO:0006605;GO:0006612;GO:0006810;GO:0006886;GO:0006996;GO:0008104;GO:0008150;GO:0009507;GO:0009534;GO:0009535;GO:0009536;GO:0009579;GO:0009657;GO:0009668;GO:0009987;GO:0010027;GO:0015031;GO:0015833;GO:0016020;GO:0016043;GO:0017038;GO:0019904;GO:0022607;GO:0031976;GO:0031984;GO:0032991;GO:0033036;GO:0033365;GO:0034357;GO:…	ko:K03217;ko02024;ko03060;ko03070;map02024;map03060;map03070	multiple_isoforms_consistent
TPM	-	-	STRG.11110	Novel_gene	2.35842	0.112998	2.15825	2.15148	0	0.0414123	0					no_annotation
TPM	-	-	STRG.11111	Novel_gene	5.27694	1.03827	6.14287	21.1858	0.140118	0.0521143	0.076573					no_annotation
TPM	-	-	STRG.11112	Known	0.068171	0	0	65.8161	0.0133223	0	0					no_annotation
TPM	-	-	STRG.11113	Known	0.224286	0	0	0	0	0	0	sp|Q9FJG0|SAU20_ARATH	Auxin-responsive protein SAUR20
TPM	-	-	STRG.11114	Known	0.0686327	0	0	0	0	0	0	sp|Q9FJG0|SAU20_ARATH	Auxin-responsive protein SAUR20
TPM	-	-	STRG.11115	Known	0.794808	1.36586	0.486712	0.777795	1.25734	2.15703	0.545535					no_annotation
TPM	-	-	STRG.11116	Known	0.0282073	0	0	9.78941	0	0	0					no_annotation
TPM	-	-	STRG.11117	Novel_gene	0	0	0	1.02321	0	0	0					no_annotation
TPM	-	-	STRG.11118	Novel_gene	0.82713	1.15718	1.45496	0.0941283	0.308287	0.509979	3.14866					no_annotation
TPM	-	-	STRG.11119	Novel_gene	0.910933	0.449695	0	0	1.70579	5.11001	0.818599					no_annotation
TPM	-	-	STRG.1112	Known	4.44514	8.02422	4.39562	1.23251	0.776767	1.37271	1.01405		CLAVATA3 ESR (CLE)-related protein			eggNOG_only
TPM	-	-	STRG.11120	Known	1.36425	0.96376	0.24207	0.582593	0.231045	0.084268	0.0117377		DNA RNA polymerases superfamily protein			eggNOG_only
TPM	-	-	STRG.11121	Novel_gene	0.10166	0.0895247	0	0.0767053	0.0186213	0	0					no_annotation
TPM	-	-	STRG.11122	Known	9.02608	5.79252	2.15912	8.87009	6.27877	5.1104	4.21621	sp|Q9QYT7|PIGQ_MOUSE	Phosphatidylinositol N-acetylglucosaminyltransferase subunit Q	GO:0000506;GO:0005575;GO:0005622;GO:0005623;GO:0005737;GO:0005783;GO:0005789;GO:0006464;GO:0006497;GO:0006505;GO:0006506;GO:0006629;GO:0006643;GO:0006644;GO:0006650;GO:0006661;GO:0006664;GO:0006793;GO:0006796;GO:0006807;GO:0008150;GO:0008152;GO:0008610;GO:0008654;GO:0009058;GO:0009059;GO:0009247;GO:0009987;GO:0012505;GO:0016020;GO:0019538;GO:0019637;GO:0031984;GO:0032991;GO:0034645;GO:0036211;GO:…	ko:K03860;ko00563;ko01100;map00563;map01100	multiple_isoforms_mixed_annotation
TPM	-	-	STRG.11123	Novel_gene	77.2088	48.3354	37.8724	349.057	87.8328	114.007	48.7089	sp|Q39096|ERD15_ARATH	Protein EARLY RESPONSIVE TO DEHYDRATION 15	GO:0001101;GO:0005575;GO:0005622;GO:0005623;GO:0005737;GO:0006950;GO:0008150;GO:0009314;GO:0009414;GO:0009415;GO:0009416;GO:0009605;GO:0009607;GO:0009617;GO:0009628;GO:0009642;GO:0009644;GO:0010035;GO:0042221;GO:0043207;GO:0044424;GO:0044464;GO:0050896;GO:0051704;GO:0051707;GO:1901700		multiple_isoforms_consistent
TPM	-	-	STRG.11124	Known	18.894	7.00984	5.99946	62.7909	9.86256	13.7631	4.101	sp|Q39096|ERD15_ARATH	Protein EARLY RESPONSIVE TO DEHYDRATION 15	GO:0001101;GO:0005575;GO:0005622;GO:0005623;GO:0005737;GO:0006950;GO:0008150;GO:0009314;GO:0009414;GO:0009415;GO:0009416;GO:0009605;GO:0009607;GO:0009617;GO:0009628;GO:0009642;GO:0009644;GO:0010035;GO:0042221;GO:0043207;GO:0044424;GO:0044464;GO:0050896;GO:0051704;GO:0051707;GO:1901700
TPM	-	-	STRG.11125	Novel_gene	0.134369	0.0772083	0.182716	0.237767	0.111204	0.226994	0.0656473		Endonuclease/Exonuclease/phosphatase family			eggNOG_only
TPM	-	-	STRG.11126	Novel_gene	0.193346	0.170734	0.099013	1.13606	0.156426	0.70926	0.205509					no_annotation
TPM	-	-	STRG.11127	Novel_gene	0	0.066398	0.0262263	0.0252717	0.192093	0.128224	0.03914					no_annotation
TPM	-	-	STRG.11128	Known	4.90923	5.10176	11.8881	7.70981	7.66264	7.17333	8.83708	sp|Q8W4I6|BPG2_ARATH	GTP-binding protein BRASSINAZOLE INSENSITIVE PALE GREEN 2, chloroplastic	GO:0003674;GO:0003824;GO:0003924;GO:0006275;GO:0008150;GO:0008156;GO:0009889;GO:0009890;GO:0009892;GO:0010556;GO:0010558;GO:0010605;GO:0016462;GO:0016787;GO:0016817;GO:0016818;GO:0017111;GO:0019219;GO:0019222;GO:0022613;GO:0030174;GO:0031323;GO:0031324;GO:0031326;GO:0031327;GO:0032297;GO:0042254;GO:0044085;GO:0045934;GO:0048519;GO:0048523;GO:0050789;GO:0050794;GO:0051052;GO:0051053;GO:0051171;GO:…		multiple_isoforms_consistent
TPM	-	-	STRG.11129	Novel_gene	0	0	0	0	0.383441	0.776893	0					no_annotation
TPM	-	-	STRG.1113	Known	0.704621	0.0248157	0	0.0212033	0	0	0	sp|Q41350|OLP1_SOLLC	Osmotin-like protein			multiple_isoforms_consistent
TPM	-	-	STRG.11130	Novel_gene	0	0	0	0	0.0772167	0.593671	0					no_annotation
TPM	-	-	STRG.11131	Known	0.346832	0.538688	48.1839	3.01878	0.154925	0.932958	1.40403	sp|A7PQW3|E13B_VITVI	Glucan endo-1,3-beta-glucosidase	GO:0001871;GO:0003674;GO:0003824;GO:0004553;GO:0005488;GO:0005575;GO:0005623;GO:0005886;GO:0016020;GO:0016787;GO:0016798;GO:0030246;GO:0030247;GO:0031224;GO:0031225;GO:0031226;GO:0044425;GO:0044459;GO:0044464;GO:0046658;GO:0071944
TPM	-	-	STRG.11132	Novel_gene	0.219951	0.099606	0.0444377	0.187825	0.0392867	0.629603	0		Pentatricopeptide repeat-containing protein		ko:K17710;ko:K17964	eggNOG_only
TPM	-	-	STRG.11133	Known	6.28453	5.25963	3.69893	3.87856	4.59732	4.24621	1.35603	sp|Q9LZA5|NMAT3_ARATH	Nuclear intron maturase 3, mitochondrial	GO:0000373;GO:0000375;GO:0000377;GO:0000959;GO:0000963;GO:0003674;GO:0003824;GO:0003964;GO:0005575;GO:0005622;GO:0005623;GO:0005737;GO:0005739;GO:0006139;GO:0006259;GO:0006278;GO:0006310;GO:0006314;GO:0006396;GO:0006397;GO:0006725;GO:0006807;GO:0008150;GO:0008152;GO:0008380;GO:0009058;GO:0009059;GO:0009987;GO:0010467;GO:0016070;GO:0016071;GO:0016740;GO:0016772;GO:0016779;GO:0018130;GO:0019438;GO:…
TPM	-	-	STRG.11134	Novel_gene	0	0	0	0.312583	0	0	0					no_annotation
TPM	-	-	STRG.11135	Known	3.92275	1.91298	0.0514377	0.852909	0.944504	0.110661	0					no_annotation
TPM	-	-	STRG.11136	Novel_gene	0.0163933	0.086236	0.123256	0.126599	0.35396	0.498214	0					no_annotation
TPM	-	-	STRG.11137	Known	2.43234	2.95547	2.5909	10.7834	3.70394	4.74336	6.35389		La-related protein		ko:K15191	eggNOG_only
TPM	-	-	STRG.11138	Novel_gene	0	0.0469887	0.100705	3.25722	0.650728	0.178134	0					no_annotation
TPM	-	-	STRG.11139	Novel_gene	0	0.0148923	0	1.95368	0.109264	0	0					no_annotation
TPM	-	-	STRG.1114	Known	1.86457	1.44212	0.33817	2.85312	0.939796	1.90969	0.60191		Ring finger			eggNOG_only
TPM	-	-	STRG.11140	Novel_gene	0.0308413	0.186426	0.077677	0	0.155213	0	0					no_annotation
TPM	-	-	STRG.11141	Novel_gene	16.0255	18.6393	4.71697	5.14697	16.9854	19.6534	6.1458					no_annotation
TPM	-	-	STRG.11142	Novel_gene	0.035978	0.092362	0.142361	0.118175	0.174693	0.0683243	0.0490193					no_annotation
TPM	-	-	STRG.11143	Known	13.3286	10.0642	1.11797	6.07615	0.06617	0.221875	0	sp|Q2HW56|NOOT1_MEDTR	BTB/POZ domain and ankyrin repeat-containing protein NOOT1	GO:0000003;GO:0000151;GO:0001101;GO:0002218;GO:0002252;GO:0002253;GO:0002376;GO:0002682;GO:0002684;GO:0003002;GO:0003006;GO:0003674;GO:0005488;GO:0005515;GO:0005575;GO:0005622;GO:0005623;GO:0005634;GO:0005737;GO:0006508;GO:0006511;GO:0006807;GO:0006950;GO:0006952;GO:0006955;GO:0007154;GO:0007165;GO:0007275;GO:0007389;GO:0008150;GO:0008152;GO:0009056;GO:0009057;GO:0009605;GO:0009607;GO:0009617;GO:…	ko:K14508;ko04075;map04075
TPM	-	-	STRG.11144	Known	13.2119	10.6709	0.61866	6.46704	0.178722	0.203271	0.0468297	sp|S4VGD0|NBCL_LUPLU	BTB/POZ domain and ankyrin repeat-containing protein BOP	GO:0000003;GO:0000151;GO:0001101;GO:0002218;GO:0002252;GO:0002253;GO:0002376;GO:0002682;GO:0002684;GO:0003002;GO:0003006;GO:0003674;GO:0005488;GO:0005515;GO:0005575;GO:0005622;GO:0005623;GO:0005634;GO:0005737;GO:0006508;GO:0006511;GO:0006807;GO:0006950;GO:0006952;GO:0006955;GO:0007154;GO:0007165;GO:0007275;GO:0007389;GO:0008150;GO:0008152;GO:0009056;GO:0009057;GO:0009605;GO:0009607;GO:0009617;GO:…	ko:K14508;ko04075;map04075
TPM	-	-	STRG.11145	Known	0.926768	1.07439	0.448588	0.935269	0.795611	1.1351	0.317635					no_annotation
TPM	-	-	STRG.11146	Known	4.9738	7.175	0.263828	7.96767	2.77861	1.9307	0.543786					no_annotation
TPM	-	-	STRG.11147	Known	2.05958	2.09166	0.73401	1.12375	2.71443	2.60603	0.632021	sp|Q9SU56|GLDH_ARATH	L-galactono-1,4-lactone dehydrogenase, mitochondrial	GO:0003674;GO:0003824;GO:0005575;GO:0005622;GO:0005623;GO:0005737;GO:0005739;GO:0008150;GO:0008152;GO:0009536;GO:0016491;GO:0016627;GO:0016632;GO:0016633;GO:0043226;GO:0043227;GO:0043229;GO:0043231;GO:0044424;GO:0044444;GO:0044464;GO:0055114;GO:0080049	ko:K00225;ko00053;ko01100;ko01110;map00053;map01100;map01110
TPM	-	-	STRG.11148	Novel_gene	0.16577	0.127345	0.168693	0.268004	0.110515	0.290299	0.0502007					no_annotation
TPM	-	-	STRG.11149	Known	0.044013	0.58287	0	4.0245	3.10695	0.34716	0.0844283		2S seed storage protein 5-like			eggNOG_only
TPM	-	-	STRG.1115	Novel_gene	0	59.948	0	0	20.9352	27.121	13.9369	sp|Q1S9I9|H2B1_MEDTR	Probable histone H2B.1		ko:K11252;ko05034;ko05203;ko05322;map05034;map05203;map05322
TPM	-	-	STRG.11150	Known	1.11044	0.823086	0.01616	1.76198	1.88327	2.67808	1.78503					no_annotation
TPM	-	-	STRG.11151	Novel_gene	0.0294853	0.0289057	0.049678	0.201107	0.14791	0	0.156736					no_annotation
TPM	-	-	STRG.11152	Known	12.3347	11.8855	11.6462	8.8826	19.3691	10.5499	4.56758	sp|O04016|P5CR_ACTCC	Pyrroline-5-carboxylate reductase	GO:0005575;GO:0005622;GO:0005623;GO:0005737;GO:0044424;GO:0044464	ko:K00286;ko00330;ko01100;ko01110;ko01130;ko01230;map00330;map01100;map01110;map01130;map01230
TPM	-	-	STRG.11153	Novel_gene	3.94111	1.93559	0.0838987	0.071562	0.09648	0.122494	0					no_annotation
TPM	-	-	STRG.11154	Novel_gene	0.133913	0.189325	0.17336	0.0719193	0.179619	0.325398	0.189343					no_annotation
TPM	-	-	STRG.11155	Novel_gene	0.222576	0.254551	0.247536	0.247113	0.215866	0.37242	0.140388		2S seed storage protein 5-like			eggNOG_only
TPM	-	-	STRG.11156	Novel_gene	0.309163	0.057399	0.184727	0.157159	0.0877437	0.0977537	0.048235					no_annotation
TPM	-	-	STRG.11157	Novel_gene	0.362066	0	0	0	0	0	0					no_annotation
TPM	-	-	STRG.11158	Novel_gene	0.304117	1.23076	0.584449	0.810967	2.20228	2.97674	0.840966					no_annotation
TPM	-	-	STRG.11159	Known	55.1688	53.3844	48.9814	58.598	78.1598	118.767	52.5592	sp|Q80TM6|R3HD2_MOUSE	R3H domain-containing protein 2			multiple_isoforms_consistent
TPM	-	-	STRG.1116	Known	0.0767073	0.0304717	0.63742	0.112414	0	0	0	sp|V9M2S5|RPV1_VITRO	Disease resistance protein RPV1			multiple_isoforms_mixed_annotation
TPM	-	-	STRG.11160	Novel_gene	0.0844027	0.265159	0.467603	0.173757	0.220885	0.085524	0.382618		Snf7		ko:K12193;ko04144;ko04217;map04144;map04217	eggNOG_only
TPM	-	-	STRG.11161	Known	16.8772	15.7726	12.0447	14.2263	17.9398	19.7651	14.1036	sp|O22210|MYBC1_ARATH	Transcription factor MYBC1	GO:0000156;GO:0000160;GO:0001101;GO:0001763;GO:0003674;GO:0003700;GO:0005575;GO:0005622;GO:0005623;GO:0005634;GO:0006355;GO:0006950;GO:0007154;GO:0007165;GO:0007275;GO:0008150;GO:0009414;GO:0009415;GO:0009628;GO:0009653;GO:0009719;GO:0009725;GO:0009735;GO:0009736;GO:0009755;GO:0009888;GO:0009889;GO:0009933;GO:0009966;GO:0009987;GO:0010014;GO:0010015;GO:0010016;GO:0010033;GO:0010035;GO:0010073;GO:…		multiple_isoforms_consistent
TPM	-	-	STRG.11162	Novel_gene	0.162405	0.330961	8.13415	2.60456	1.89883	0.01462	0.248047					no_annotation
TPM	-	-	STRG.11163	Known	1.84965	0.612245	2.65386	0.87293	1.29663	0.334236	1.77371	sp|Q39108|GGR_ARATH	Heterodimeric geranylgeranyl pyrophosphate synthase small subunit, chloroplastic	GO:0003674;GO:0003824;GO:0004659;GO:0005575;GO:0005622;GO:0005623;GO:0005737;GO:0006629;GO:0006720;GO:0008150;GO:0008152;GO:0008299;GO:0008610;GO:0009058;GO:0009507;GO:0009536;GO:0009579;GO:0009987;GO:0016020;GO:0016740;GO:0016765;GO:0034357;GO:0042214;GO:0042651;GO:0043226;GO:0043227;GO:0043229;GO:0043231;GO:0043692;GO:0043693;GO:0044237;GO:0044238;GO:0044249;GO:0044255;GO:0044424;GO:0044436;GO:…	ko:K13789;ko00900;ko01100;ko01110;ko01130;map00900;map01100;map01110;map01130
TPM	-	-	STRG.11164	Known	26.0513	26.7861	14.2061	19.3793	39.5584	28.0805	21.1272	sp|F4IK01|AUG1_ARATH	AUGMIN subunit 1	GO:0005575;GO:0005622;GO:0005623;GO:0005819;GO:0005856;GO:0015630;GO:0043226;GO:0043228;GO:0043229;GO:0043232;GO:0044422;GO:0044424;GO:0044430;GO:0044446;GO:0044464	ko:K16584
TPM	-	-	STRG.11165	Novel_gene	0.473736	1.01999	0.555994	0.495432	0.561859	1.51091	0.21041					no_annotation
TPM	-	-	STRG.11166	Known	0.013585	3.17022	22.1281	0.145496	0	0.078981	0.00803667	sp|Q9C8K2|AB12G_ARATH	ABC transporter G family member 12			multiple_isoforms_consistent
TPM	-	-	STRG.11167	Novel_gene	0	0.133282	0.584509	0	0.113181	0.341127	0.0344087	sp|O22229|TRXB3_ARATH	NADPH-dependent thioredoxin reductase 3	GO:0003674;GO:0003824;GO:0004791;GO:0005488;GO:0005515;GO:0005575;GO:0005622;GO:0005623;GO:0005737;GO:0006109;GO:0008047;GO:0008150;GO:0008152;GO:0009056;GO:0009507;GO:0009532;GO:0009536;GO:0009570;GO:0009636;GO:0009889;GO:0009987;GO:0010380;GO:0010556;GO:0010581;GO:0010675;GO:0010962;GO:0015036;GO:0016209;GO:0016491;GO:0016651;GO:0016667;GO:0016668;GO:0016671;GO:0016999;GO:0017001;GO:0017144;GO:…	ko:K00384;ko00450;map00450
TPM	-	-	STRG.11168	Novel_gene	0.0763887	0.477403	0.164302	0.185209	0.099255	0.259008	0.027031					no_annotation
TPM	-	-	STRG.11169	Novel_gene	0.276993	0.147724	0.401114	0.351192	0.240934	0.317503	0.239345		SWI SNF-related matrix-associated actin-dependent regulator of chromatin subfamily A member 3-like	GO:0000724;GO:0000725;GO:0006139;GO:0006259;GO:0006281;GO:0006302;GO:0006310;GO:0006725;GO:0006807;GO:0006950;GO:0006974;GO:0008150;GO:0008152;GO:0009292;GO:0009294;GO:0009987;GO:0033554;GO:0034641;GO:0043170;GO:0044237;GO:0044238;GO:0044260;GO:0044764;GO:0045003;GO:0046483;GO:0050896;GO:0051704;GO:0051716;GO:0071704;GO:0090304;GO:1901360	ko:K15505	eggNOG_only
TPM	-	-	STRG.1117	Novel_gene	0.80843	1.78022	1.66279	1.42166	0.902453	0.760962	0.598861					no_annotation
TPM	-	-	STRG.11170	Novel_gene	0.294607	0.328671	0.425951	0.429192	0.253046	0.43984	0.0964063		Endonuclease/Exonuclease/phosphatase family			eggNOG_only
TPM	-	-	STRG.11171	Novel_gene	0.002804	0.0325393	0.0101363	0	0	0.0883207	0					no_annotation
TPM	-	-	STRG.11172	Known	1.201	1.56232	0.835484	1.0201	1.05942	1.84511	0.907175	sp|Q8L607|SIN2_ARATH	Short integuments 2, mitochondrial	GO:0000313;GO:0003674;GO:0003824;GO:0003924;GO:0005575;GO:0005622;GO:0005623;GO:0005737;GO:0005739;GO:0005740;GO:0005743;GO:0005759;GO:0005761;GO:0005840;GO:0006417;GO:0008150;GO:0009507;GO:0009536;GO:0009889;GO:0010468;GO:0010556;GO:0010608;GO:0016020;GO:0016462;GO:0016787;GO:0016817;GO:0016818;GO:0017111;GO:0019222;GO:0019866;GO:0022613;GO:0031090;GO:0031323;GO:0031326;GO:0031966;GO:0031967;GO:…	ko:K19828	multiple_isoforms_consistent
TPM	-	-	STRG.11173	Novel_gene	0.136948	0.141047	0.193903	0.128182	0.0517283	0.114536	0.0790843					no_annotation
TPM	-	-	STRG.11174	Novel_gene	0.084092	0.02687	0.0883193	0.0862133	0.0602723	0.37892	0.144154					no_annotation
TPM	-	-	STRG.11175	Novel_gene	0	0.025692	2.1593	0	0.004612	0.0470107	0	sp|Q8RWI9|AB15G_ARATH	ABC transporter G family member 15			multiple_isoforms_consistent
TPM	-	-	STRG.11176	Novel_gene	0.261211	0.513809	1.33491	0.397904	0.498528	1.99413	0.369688					no_annotation
TPM	-	-	STRG.11177	Novel_gene	0	0	0.474082	0	0	0	0					no_annotation
TPM	-	-	STRG.11178	Novel_gene	0.27792	0	0.278903	0	0	0	0					no_annotation
TPM	-	-	STRG.11179	Novel_gene	0	0	0.286881	0.0844853	0.0789257	0.053622	0.0607047					no_annotation
TPM	-	-	STRG.1118	Known	1.85664	1.26622	1.6054	0.012515	0	0	0.0165187	sp|Q93YP7|COQ2_ARATH	4-hydroxybenzoate polyprenyltransferase, mitochondrial		ko:K06125;ko00130;ko01100;ko01110;map00130;map01100;map01110	multiple_isoforms_consistent
TPM	-	-	STRG.11180	Known	20.1063	13.4516	1.65361	4.29204	7.02768	4.49102	0.08934	sp|O22938|PXC3_ARATH	Leucine-rich repeat receptor-like tyrosine-protein kinase PXC3	GO:0005575;GO:0005623;GO:0005886;GO:0016020;GO:0044464;GO:0071944
TPM	-	-	STRG.11181	Known	59.1101	80.4065	49.5809	71.0823	140.566	341.828	302.635		Protein of unknown function (DUF1138)			eggNOG_only
TPM	-	-	STRG.11182	Known	71.9603	73.0312	41.5898	57.8097	60.3936	55.2371	33.8221					no_annotation
TPM	-	-	STRG.11183	Known	1.75469	1.0196	0.115708	4.33409	1.47531	5.32132	0.958612	sp|Q10MI0|SRL2_ORYSJ	Protein SEMI-ROLLED LEAF 2		ko:K21842	multiple_isoforms_consistent
TPM	-	-	STRG.11184	Novel_gene	0.287805	0.231811	0.2776	0.456343	0.274095	0.569474	0.12681					no_annotation
TPM	-	-	STRG.11185	Novel_gene	0.27	0.299164	0.361842	0.436876	0.169545	0.358276	0.141554					no_annotation
TPM	-	-	STRG.11186	Novel_gene	0.414084	0.254985	0.464906	0.552572	0.183989	0.411484	0.565748					no_annotation
TPM	-	-	STRG.11187	Novel_gene	0.299622	0.218604	0.28076	0.286777	0.124549	0.307689	0.138154	sp|Q03278|PO21_NASVI	Retrovirus-related Pol polyprotein from type-1 retrotransposable element R2 (Fragment)	GO:0000724;GO:0000725;GO:0006139;GO:0006259;GO:0006281;GO:0006302;GO:0006310;GO:0006725;GO:0006807;GO:0006950;GO:0006974;GO:0008150;GO:0008152;GO:0009292;GO:0009294;GO:0009987;GO:0033554;GO:0034641;GO:0043170;GO:0044237;GO:0044238;GO:0044260;GO:0044764;GO:0045003;GO:0046483;GO:0050896;GO:0051704;GO:0051716;GO:0071704;GO:0090304;GO:1901360	ko:K11000;ko:K15505	multiple_isoforms_mixed_annotation
TPM	-	-	STRG.11188	Known	9.97619	7.68437	2.09604	6.2548	11.6178	14.4453	4.72894	sp|Q8VZ42|SAP11_ARATH	Zinc finger AN1 and C2H2 domain-containing stress-associated protein 11
TPM	-	-	STRG.11189	Known	5.0144	12.721	10.9513	1.32738	2.04817	2.9587	2.55001	sp|P35336|PGLR_ACTDE	Polygalacturonase	GO:0000003;GO:0003006;GO:0003674;GO:0003824;GO:0004553;GO:0004650;GO:0005575;GO:0005576;GO:0005618;GO:0005623;GO:0007275;GO:0008150;GO:0009664;GO:0009791;GO:0009827;GO:0009830;GO:0009838;GO:0009900;GO:0009901;GO:0009908;GO:0009987;GO:0010047;GO:0010227;GO:0016043;GO:0016787;GO:0016798;GO:0022411;GO:0022414;GO:0030312;GO:0032501;GO:0032502;GO:0032504;GO:0042545;GO:0044277;GO:0044464;GO:0045229;GO:…	ko:K01184;ko:K01213;ko00040;ko01100;map00040;map01100	multiple_isoforms_consistent
TPM	-	-	STRG.1119	Known	0.396328	1.8683	3.41022	0.195569	0	0	0	sp|Q93YP7|COQ2_ARATH	4-hydroxybenzoate polyprenyltransferase, mitochondrial		ko:K06125;ko00130;ko01100;ko01110;map00130;map01100;map01110	multiple_isoforms_consistent
TPM	-	-	STRG.11190	Known	0.0105067	0.093562	0	2.946	0.014816	0	0.2916	sp|Q94A08|RFS2_ARATH	Probable galactinol--sucrose galactosyltransferase 2	GO:0003674;GO:0003824;GO:0004553;GO:0004557;GO:0005575;GO:0005911;GO:0005975;GO:0006950;GO:0006979;GO:0008150;GO:0008152;GO:0009056;GO:0009311;GO:0009313;GO:0009506;GO:0009628;GO:0015925;GO:0016052;GO:0016787;GO:0016798;GO:0030054;GO:0033530;GO:0034484;GO:0044238;GO:0050896;GO:0052692;GO:0055044;GO:0071704;GO:0080167;GO:1901575	ko:K06617;ko00052;map00052	multiple_isoforms_consistent
TPM	-	-	STRG.11191	Novel_gene	0.16405	0.14382	0.122775	0.285334	0.287957	0.222528	0.233253					no_annotation
TPM	-	-	STRG.11192	Known	4.73493	2.34122	0.213637	1.71938	1.48834	3.30209	0.381302	sp|Q03278|PO21_NASVI	Retrovirus-related Pol polyprotein from type-1 retrotransposable element R2 (Fragment)	GO:0000724;GO:0000725;GO:0006139;GO:0006259;GO:0006281;GO:0006302;GO:0006310;GO:0006725;GO:0006807;GO:0006950;GO:0006974;GO:0008150;GO:0008152;GO:0009292;GO:0009294;GO:0009987;GO:0033554;GO:0034641;GO:0043170;GO:0044237;GO:0044238;GO:0044260;GO:0044764;GO:0045003;GO:0046483;GO:0050896;GO:0051704;GO:0051716;GO:0071704;GO:0090304;GO:1901360;GO:0001101;GO:0003674;GO:0003824;GO:0004672;GO:0004674;GO:…	ko:K15505;ko:K13412;ko04626;ko05145;map04626;map05145	multiple_isoforms_mixed_annotation
TPM	-	-	STRG.11193	Novel_gene	0.791299	0	0	0	0	0	0.0327967					no_annotation
TPM	-	-	STRG.11194	Novel_gene	0.0207287	0.592077	0.0222883	0.0314303	0.174992	0.283817	0.308288					no_annotation
TPM	-	-	STRG.11195	Known	43.1511	53.7689	12.7371	23.4823	83.535	237.965	33.4604	sp|Q94B55|XB31_ARATH	Putative E3 ubiquitin-protein ligase XBAT31			multiple_isoforms_consistent
TPM	-	-	STRG.11196	Known	350.474	326.943	134.899	183.178	446.214	551.94	389.134	sp|Q9LZ57|RL363_ARATH	Large ribosomal subunit protein eL36x	GO:0002181;GO:0003674;GO:0003676;GO:0003723;GO:0003735;GO:0005198;GO:0005488;GO:0005575;GO:0005622;GO:0005623;GO:0005737;GO:0005773;GO:0005774;GO:0005829;GO:0005840;GO:0005911;GO:0006412;GO:0006518;GO:0006807;GO:0008150;GO:0008152;GO:0009058;GO:0009059;GO:0009506;GO:0009987;GO:0010467;GO:0015934;GO:0016020;GO:0019538;GO:0022625;GO:0022626;GO:0030054;GO:0031090;GO:0032991;GO:0034641;GO:0034645;GO:…	ko:K02920;ko03010;map03010	multiple_isoforms_consistent
TPM	-	-	STRG.11197	Known	9.89665	3.99196	2.47937	1.94478	2.00601	2.06792	0.365761	sp|O80928|DOF24_ARATH	Dof zinc finger protein DOF2.4
TPM	-	-	STRG.11198	Known	19.0055	9.22327	1.31331	3.59854	7.75447	4.27746	2.20714	sp|Q9LFQ0|GT14B_ARATH	Beta-glucuronosyltransferase GlcAT14B	GO:0003674;GO:0003824;GO:0008194;GO:0015020;GO:0016740;GO:0016757;GO:0016758	ko:K20891	multiple_isoforms_consistent
TPM	-	-	STRG.11199	Known	10.533	26.5476	22.3291	5.55188	8.12616	22.2803	4.11731					no_annotation
TPM	-	-	STRG.112	Known	5.69193	7.00542	10.6095	49.8843	31.1678	118.088	109.526	sp|O80582|FBK46_ARATH	F-box/kelch-repeat protein At2g44130	GO:0005575;GO:0005622;GO:0005623;GO:0005737;GO:0005829;GO:0008150;GO:0019222;GO:0031323;GO:0043455;GO:0044424;GO:0044444;GO:0044464;GO:0050789;GO:0050794;GO:0065007;GO:2000762
TPM	-	-	STRG.1120	Known	507.142	546.009	327.793	423.003	348.865	214.656	250.674	sp|Q1S9I9|H2B1_MEDTR	Probable histone H2B.1		ko:K11252;ko05034;ko05203;ko05322;map05034;map05203;map05322
TPM	-	-	STRG.11200	Known	0.075268	0	0	0	0	0	0					no_annotation
TPM	-	-	STRG.11201	Known	0	0	0	0	0	0	0					no_annotation
TPM	-	-	STRG.11202	Known	1.88672	0.17334	2.01421	1.09341	0	0.016787	0	sp|O22230|HSFB3_ARATH	Heat stress transcription factor B-3	GO:0003674;GO:0003700;GO:0006355;GO:0008150;GO:0009889;GO:0010035;GO:0010038;GO:0010468;GO:0010556;GO:0019219;GO:0019222;GO:0031323;GO:0031326;GO:0042221;GO:0046686;GO:0050789;GO:0050794;GO:0050896;GO:0051171;GO:0051252;GO:0060255;GO:0065007;GO:0080090;GO:0140110;GO:1903506;GO:2000112;GO:2001141	ko:K09419
TPM	-	-	STRG.11203	Known	50.6967	36.984	18.438	31.1194	15.9655	26.6658	14.4923	sp|Q84M24|AB1A_ARATH	ABC transporter A family member 1	GO:0003674;GO:0003824;GO:0005215;GO:0005575;GO:0005622;GO:0005623;GO:0005737;GO:0005773;GO:0005774;GO:0006810;GO:0006869;GO:0008150;GO:0010876;GO:0015399;GO:0015405;GO:0016020;GO:0016462;GO:0016787;GO:0016817;GO:0016818;GO:0016887;GO:0017111;GO:0022804;GO:0022857;GO:0031090;GO:0033036;GO:0042623;GO:0042626;GO:0043226;GO:0043227;GO:0043229;GO:0043231;GO:0043492;GO:0044422;GO:0044424;GO:0044437;GO:…	ko:K05643;ko02010;map02010
TPM	-	-	STRG.11204	Known	7.07624	3.10673	1.3004	7.4963	5.98978	5.18906	3.6525					no_annotation
TPM	-	-	STRG.11205	Novel_gene	0.158856	0.386792	0.0983807	0	0.09326	0.0163257	0					no_annotation
TPM	-	-	STRG.11206	Novel_gene	0.099816	0.0101077	0.158487	0.0239683	0.047084	0.40208	0.134812					no_annotation
TPM	-	-	STRG.11207	Novel_gene	3.09945	7.55868	2.25945	2.13756	5.7159	8.76053	4.39279	sp|Q8GWK2|AP2L4_ARATH	AP2-like ethylene-responsive transcription factor At2g41710		ko:K09285	multiple_isoforms_mixed_annotation
TPM	-	-	STRG.11208	Novel_gene	0.698024	0.239816	0.069799	0.180894	0.0501437	0.476193	0.258887		Anaphase-promoting complex subunit 11 RING-H2 finger			eggNOG_only
TPM	-	-	STRG.11209	Known	0	0	0	0.205459	0	0	0					no_annotation
TPM	-	-	STRG.1121	Known	115.654	91.6943	51.4619	73.7449	116.4	73.0692	127.659	sp|P42798|R15A1_ARATH	Small ribosomal subunit protein uS8z/uS8w		ko:K02957;ko03010;map03010	multiple_isoforms_consistent
TPM	-	-	STRG.11210	Known	6.28579	7.14817	14.0765	7.70032	4.69941	4.4345	5.997	sp|Q8RWS8|PP199_ARATH	Pentatricopeptide repeat-containing protein At2g41720	GO:0000003;GO:0003006;GO:0003674;GO:0003676;GO:0003723;GO:0003735;GO:0003824;GO:0004518;GO:0004519;GO:0005198;GO:0005488;GO:0006139;GO:0006396;GO:0006397;GO:0006725;GO:0006807;GO:0007275;GO:0008150;GO:0008152;GO:0008380;GO:0009451;GO:0009790;GO:0009791;GO:0009793;GO:0009987;GO:0010154;GO:0010239;GO:0010467;GO:0016070;GO:0016071;GO:0016787;GO:0016788;GO:0022414;GO:0031425;GO:0032501;GO:0032502;GO:…		multiple_isoforms_consistent
TPM	-	-	STRG.11211	Known	30.4525	27.7162	7.37572	10.1943	18.0033	18.1464	4.39662	sp|F4I9J7|Y14_ARATH	RNA-binding protein Y14		ko:K12876;ko03013;ko03015;ko03040;map03013;map03015;map03040
TPM	-	-	STRG.11212	Novel_gene	5.41154	6.46513	5.52897	7.38771	5.50362	6.41117	2.80927		tRNA-splicing endonuclease subunit sen54 N-term		ko:K15326	eggNOG_only
TPM	-	-	STRG.11213	Novel_gene	0.081571	0.0139803	0.0189867	0.535194	0	0	0.575813					no_annotation
TPM	-	-	STRG.11214	Novel_gene	1.91042	2.21909	1.52417	1.88833	2.65158	1.77735	1.82861					no_annotation
TPM	-	-	STRG.11215	Known	1.20119	0	0	0	0	0	0					no_annotation
TPM	-	-	STRG.11216	Known	28.7337	22.0778	13.7547	16.6761	22.9058	33.2394	17.0418	sp|O22224|NP93A_ARATH	Nuclear pore complex protein NUP93A	GO:0003674;GO:0005198;GO:0005575;GO:0005622;GO:0005623;GO:0005634;GO:0005635;GO:0005643;GO:0006403;GO:0006405;GO:0006406;GO:0006606;GO:0006611;GO:0006810;GO:0006886;GO:0006913;GO:0006996;GO:0006997;GO:0006999;GO:0008104;GO:0008150;GO:0008152;GO:0009987;GO:0010467;GO:0012505;GO:0015031;GO:0015833;GO:0015931;GO:0016043;GO:0016973;GO:0017038;GO:0017056;GO:0022607;GO:0031503;GO:0031967;GO:0031975;GO:…	ko:K14309;ko03013;map03013
TPM	-	-	STRG.11217	Novel_gene	0.13503	0.156378	0.388104	0.300676	0.297161	0.145875	0.26213					no_annotation
TPM	-	-	STRG.11218	Known	24.6941	21.5026	26.1672	24.2759	20.6294	23.9507	16.2348	sp|O22218|ACA4_ARATH	Calcium-transporting ATPase 4, plasma membrane-type	GO:0000325;GO:0001101;GO:0003674;GO:0003824;GO:0005215;GO:0005388;GO:0005488;GO:0005515;GO:0005516;GO:0005575;GO:0005622;GO:0005623;GO:0005737;GO:0005773;GO:0005774;GO:0005794;GO:0005886;GO:0005887;GO:0006810;GO:0006811;GO:0006812;GO:0006816;GO:0006950;GO:0006952;GO:0008150;GO:0008324;GO:0009266;GO:0009409;GO:0009414;GO:0009415;GO:0009507;GO:0009536;GO:0009605;GO:0009607;GO:0009617;GO:0009624;GO:…	ko:K01537	multiple_isoforms_consistent
TPM	-	-	STRG.11219	Novel_gene	2.95249	9.24159	9.0741	8.81847	9.92038	14.3118	6.37413	sp|Q9M1J2|RPE5A_ARATH	DNA-directed RNA polymerase V subunit 5A	GO:0000418;GO:0000419;GO:0000428;GO:0005575;GO:0005622;GO:0005623;GO:0005634;GO:0005654;GO:0005665;GO:0005666;GO:0005730;GO:0005736;GO:0016591;GO:0030880;GO:0031974;GO:0031981;GO:0032991;GO:0043226;GO:0043227;GO:0043228;GO:0043229;GO:0043231;GO:0043232;GO:0043233;GO:0044422;GO:0044424;GO:0044428;GO:0044446;GO:0044451;GO:0044452;GO:0044464;GO:0055029;GO:0061695;GO:0070013;GO:1902494;GO:1990234	ko:K03013;ko00230;ko00240;ko01100;ko03020;ko04623;ko05016;ko05169;map00230;map00240;map01100;map03020;map04623;map05016;map05169	multiple_isoforms_mixed_annotation
TPM	-	-	STRG.1122	Novel_gene	6.73072	5.56432	1.67449	29.9371	5.21502	0.287733	0.56905					no_annotation
TPM	-	-	STRG.11220	Known	0	0.093343	0	0.00933233	0.134816	0.718754	0.122894					no_annotation
TPM	-	-	STRG.11221	Known	8.7198	12.1072	10.1771	10.3759	6.90999	15.8817	6.15919					no_annotation
TPM	-	-	STRG.11222	Novel_gene	0.210328	0.206089	0.336402	0.162503	0.123379	0.245839	0.097918		2S seed storage protein 5-like			eggNOG_only
TPM	-	-	STRG.11223	Known	11.3547	22.2362	17.8184	17.6891	13.4907	17.0121	11.8499	sp|Q9LQI9|UBP1B_ARATH	Oligouridylate-binding protein 1B		ko:K15191
TPM	-	-	STRG.11224	Known	2.41617	3.46321	4.23785	3.71693	2.87261	3.64621	4.38363	sp|Q9M2L4|ACA11_ARATH	Putative calcium-transporting ATPase 11, plasma membrane-type	GO:0000325;GO:0001101;GO:0003674;GO:0003824;GO:0005215;GO:0005388;GO:0005488;GO:0005515;GO:0005516;GO:0005575;GO:0005622;GO:0005623;GO:0005737;GO:0005773;GO:0005774;GO:0005794;GO:0005886;GO:0005887;GO:0006810;GO:0006811;GO:0006812;GO:0006816;GO:0006950;GO:0006952;GO:0008150;GO:0008324;GO:0009266;GO:0009409;GO:0009414;GO:0009415;GO:0009507;GO:0009536;GO:0009605;GO:0009607;GO:0009617;GO:0009624;GO:…	ko:K01537	multiple_isoforms_mixed_annotation
TPM	-	-	STRG.11225	Known	14.0419	9.08981	3.07802	8.53075	28.8517	17.5448	12.0593	sp|Q9FYE5|UUAT1_ARATH	UDP-URONIC ACID TRANSPORTER 1	GO:0000003;GO:0003006;GO:0005575;GO:0005622;GO:0005623;GO:0005737;GO:0005794;GO:0006810;GO:0007275;GO:0008150;GO:0008152;GO:0009791;GO:0009987;GO:0010154;GO:0010191;GO:0010214;GO:0012505;GO:0015780;GO:0015931;GO:0022414;GO:0032501;GO:0032502;GO:0043226;GO:0043227;GO:0043229;GO:0043231;GO:0044237;GO:0044424;GO:0044444;GO:0044464;GO:0048316;GO:0048359;GO:0048608;GO:0048731;GO:0048856;GO:0051179;GO:…
TPM	-	-	STRG.11226	Known	4.36312	2.95235	0.730542	2.73966	4.6716	5.40383	2.50895	sp|Q9ZVF4|PP140_ARATH	Pentatricopeptide repeat-containing protein At2g01510, mitochondrial	GO:0003674;GO:0003676;GO:0003723;GO:0003824;GO:0004518;GO:0004519;GO:0005488;GO:0005575;GO:0005622;GO:0005623;GO:0006139;GO:0006725;GO:0006807;GO:0008150;GO:0008152;GO:0009451;GO:0009987;GO:0016070;GO:0016787;GO:0016788;GO:0034641;GO:0043170;GO:0043226;GO:0043227;GO:0043229;GO:0043231;GO:0043412;GO:0044237;GO:0044238;GO:0044424;GO:0044464;GO:0046483;GO:0071704;GO:0090304;GO:0090305;GO:0097159;GO:…
TPM	-	-	STRG.11227	Known	0.917441	1.15777	0.333049	0.574198	0.883788	2.03238	0.479366	sp|Q9LXM2|CAF1I_ARATH	Probable CCR4-associated factor 1 homolog 9	GO:0000175;GO:0000288;GO:0000291;GO:0000932;GO:0000956;GO:0003674;GO:0003824;GO:0004518;GO:0004527;GO:0004532;GO:0004535;GO:0004540;GO:0005575;GO:0005622;GO:0005623;GO:0005737;GO:0006139;GO:0006401;GO:0006402;GO:0006417;GO:0006725;GO:0006807;GO:0008150;GO:0008152;GO:0008408;GO:0009056;GO:0009057;GO:0009889;GO:0009890;GO:0009892;GO:0009987;GO:0010468;GO:0010556;GO:0010558;GO:0010605;GO:0010608;GO:…	ko:K12581;ko03018;map03018
TPM	-	-	STRG.11228	Known	5.23733	7.79051	0.651424	4.29703	7.94139	5.04067	1.60732	sp|Q8RWL4|IDM2_ARATH	Increased DNA methylation 2	GO:0005575;GO:0005622;GO:0005623;GO:0005634;GO:0006139;GO:0006259;GO:0006304;GO:0006325;GO:0006464;GO:0006473;GO:0006475;GO:0006725;GO:0006807;GO:0006996;GO:0008150;GO:0008152;GO:0009987;GO:0016043;GO:0016569;GO:0016570;GO:0016573;GO:0018193;GO:0018205;GO:0018393;GO:0018394;GO:0019538;GO:0034641;GO:0035510;GO:0036211;GO:0043170;GO:0043226;GO:0043227;GO:0043229;GO:0043231;GO:0043412;GO:0043543;GO:…		multiple_isoforms_consistent
TPM	-	-	STRG.11229	Known	25.1544	38.9831	29.2823	33.4937	26.8797	25.4587	20.4505					no_annotation
TPM	-	-	STRG.1123	Known	52.3439	46.5215	26.4565	125.526	86.287	36.5229	65.2204	sp|P28186|RAE1C_ARATH	Ras-related protein RABE1c		ko:K07901;ko04144;ko04152;ko04530;ko04972;map04144;map04152;map04530;map04972
TPM	-	-	STRG.11230	Known	8.21317	5.66709	1.16295	20.6484	6.50304	1.96546	12.3572	sp|O22216|GPDHC_ARATH	Glycerol-3-phosphate dehydrogenase [NAD(+)] GPDHC1, cytosolic	GO:0000166;GO:0003674;GO:0005488;GO:0005575;GO:0005622;GO:0005623;GO:0005737;GO:0005829;GO:0036094;GO:0044424;GO:0044444;GO:0044464;GO:0048037;GO:0050662;GO:0051287;GO:0097159;GO:1901265;GO:1901363	ko:K00006;ko00564;ko01110;ko04011;map00564;map01110;map04011	multiple_isoforms_consistent
TPM	-	-	STRG.11231	Novel_gene	7.20882	11.7147	6.44477	7.59132	10.0006	12.1297	4.50805	sp|Q8LAS8|SFGH_ARATH	S-formylglutathione hydrolase	GO:0003674;GO:0003824;GO:0005575;GO:0005576;GO:0008150;GO:0010035;GO:0010038;GO:0016787;GO:0016788;GO:0016790;GO:0018738;GO:0042221;GO:0046686;GO:0048046;GO:0050896	ko:K01070;ko00680;ko01120;ko01200;map00680;map01120;map01200	multiple_isoforms_consistent
TPM	-	-	STRG.11232	Novel_gene	0.175612	0.16444	0.0544983	0.202759	0.086925	0.123801	0.112585					no_annotation
TPM	-	-	STRG.11233	Known	0.98218	1.79677	3.77146	2.21398	1.15793	0.702031	0.737539					no_annotation
TPM	-	-	STRG.11234	Known	336.004	276.179	187.706	598.804	390.837	408.3	765.943	sp|Q9FYE4|CML50_ARATH	Probable calcium-binding protein CML50		ko:K13448;ko04626;map04626
TPM	-	-	STRG.11235	Novel_gene	6.22311	5.60654	1.71149	4.46395	11.4316	1.44083	0.109649	sp|F4JIK2|ATCA4_ARATH	Alpha carbonic anhydrase 4		ko:K01674;ko00910;map00910	multiple_isoforms_consistent
TPM	-	-	STRG.11236	Known	54.2418	29.8037	19.4591	36.6734	39.2669	29.8672	31.3264	sp|Q9C5Z3|EIF3E_ARATH	Eukaryotic translation initiation factor 3 subunit E	GO:0000003;GO:0000502;GO:0003006;GO:0003674;GO:0003676;GO:0003723;GO:0003729;GO:0003743;GO:0005488;GO:0005575;GO:0005622;GO:0005623;GO:0005634;GO:0005737;GO:0005829;GO:0005852;GO:0005886;GO:0006139;GO:0006351;GO:0006352;GO:0006412;GO:0006413;GO:0006417;GO:0006518;GO:0006725;GO:0006807;GO:0006950;GO:0006970;GO:0007275;GO:0008135;GO:0008150;GO:0008152;GO:0009058;GO:0009059;GO:0009314;GO:0009416;GO:…	ko:K03250;ko03013;ko05160;map03013;map05160
TPM	-	-	STRG.11237	Known	9.39544	9.01857	12.8287	11.8434	7.3972	7.34563	6.87138	sp|Q99615|DNJC7_HUMAN	DnaJ homolog subfamily C member 7		ko:K09527
TPM	-	-	STRG.11238	Novel_gene	0.240045	0.367391	0.479865	0.406232	0.309471	0.471029	0.312153					no_annotation
TPM	-	-	STRG.11239	Novel_gene	0.265292	0.279692	0.339728	0.363656	0.174003	0.408534	0.223414		SWI SNF-related matrix-associated actin-dependent regulator of chromatin subfamily A member 3-like	GO:0000724;GO:0000725;GO:0006139;GO:0006259;GO:0006281;GO:0006302;GO:0006310;GO:0006725;GO:0006807;GO:0006950;GO:0006974;GO:0008150;GO:0008152;GO:0009292;GO:0009294;GO:0009987;GO:0033554;GO:0034641;GO:0043170;GO:0044237;GO:0044238;GO:0044260;GO:0044764;GO:0045003;GO:0046483;GO:0050896;GO:0051704;GO:0051716;GO:0071704;GO:0090304;GO:1901360	ko:K15505	eggNOG_only
TPM	-	-	STRG.1124	Known	15.2004	16.8978	10.8123	13.73	15.6523	14.8318	14.3886		TPL-binding domain in jasmonate signalling			eggNOG_only
TPM	-	-	STRG.11240	Known	0.954096	0.350147	0.185057	0.933069	2.89198	6.39361	2.13238		Proteasome-associated protein ECM29 homolog		ko:K11886	eggNOG_only
TPM	-	-	STRG.11241	Known	11.6186	8.46729	2.34671	6.10782	8.87509	18.4091	11.0216					no_annotation
TPM	-	-	STRG.11242	Novel_gene	0	0.0181597	0.0754503	0.222989	0.15293	0.607864	0.0671817					no_annotation
TPM	-	-	STRG.11243	Known	0.246478	1.8196	0	0.0145157	0	0	0	sp|O22213|CKX1_ARATH	Cytokinin dehydrogenase 1	GO:0003674;GO:0003824;GO:0005575;GO:0005622;GO:0005623;GO:0005737;GO:0005773;GO:0006725;GO:0006807;GO:0008150;GO:0008152;GO:0009056;GO:0009308;GO:0009690;GO:0009823;GO:0009888;GO:0009987;GO:0010817;GO:0016491;GO:0016645;GO:0019139;GO:0032502;GO:0034754;GO:0042445;GO:0042447;GO:0043226;GO:0043227;GO:0043229;GO:0043231;GO:0044237;GO:0044424;GO:0044444;GO:0044464;GO:0046483;GO:0048507;GO:0048856;GO:…	ko:K00279;ko00908;map00908
TPM	-	-	STRG.11244	Novel_gene	0.0356693	0.347393	0.550818	0.0391843	0	0.176258	0.108671					no_annotation
TPM	-	-	STRG.11245	Novel_gene	3.10749	0	0	0.00454733	0	0	0					no_annotation
TPM	-	-	STRG.11246	Novel_gene	0	0.0526787	0	2.51165	0	0	0					no_annotation
TPM	-	-	STRG.11247	Novel_gene	0	0.0791593	0.0414897	0.0274553	0.171686	0	0					no_annotation
TPM	-	-	STRG.11248	Novel_gene	0.0657437	0.00985033	0.21925	0.02461	0	0	0	sp|P52408|E13B_PRUPE	Glucan endo-1,3-beta-glucosidase, basic isoform	GO:0001871;GO:0003674;GO:0003824;GO:0004553;GO:0005488;GO:0005575;GO:0005618;GO:0005622;GO:0005623;GO:0005737;GO:0005773;GO:0005886;GO:0008810;GO:0016020;GO:0016787;GO:0016798;GO:0030246;GO:0030247;GO:0030312;GO:0031224;GO:0031225;GO:0031226;GO:0043226;GO:0043227;GO:0043229;GO:0043231;GO:0044424;GO:0044425;GO:0044444;GO:0044459;GO:0044464;GO:0046658;GO:0071944
TPM	-	-	STRG.11249	Novel_gene	0.0294603	0.268466	0.326485	0.385785	0.086926	0.151563	0.0895473		2S seed storage protein 5-like			eggNOG_only
TPM	-	-	STRG.1125	Known	1.37156	1.51995	1.99046	2.67481	0.327237	0.187365	0.132062	sp|Q42453|ZAT7_ARATH	Zinc finger protein ZAT7	GO:0003674;GO:0003676;GO:0003677;GO:0003700;GO:0005488;GO:0005575;GO:0005622;GO:0005623;GO:0005634;GO:0006355;GO:0006950;GO:0006970;GO:0006972;GO:0006979;GO:0008150;GO:0009266;GO:0009314;GO:0009408;GO:0009409;GO:0009411;GO:0009416;GO:0009611;GO:0009628;GO:0009631;GO:0009642;GO:0009643;GO:0009651;GO:0009889;GO:0010033;GO:0010200;GO:0010224;GO:0010243;GO:0010468;GO:0010556;GO:0019219;GO:0019222;GO:…
TPM	-	-	STRG.11250	Novel_gene	0.201565	0.0684077	0.190807	0.168644	0.136046	0.220621	0.208121					no_annotation
TPM	-	-	STRG.11251	Known	2.98322	0.0193703	1.28302	0.00762833	0.0601943	0	0	sp|Q03773|E13A_SOYBN	Glucan endo-1,3-beta-glucosidase	GO:0001871;GO:0003674;GO:0003824;GO:0004553;GO:0005488;GO:0005575;GO:0005618;GO:0005622;GO:0005623;GO:0005737;GO:0005773;GO:0005886;GO:0008810;GO:0016020;GO:0016787;GO:0016798;GO:0030246;GO:0030247;GO:0030312;GO:0031224;GO:0031225;GO:0031226;GO:0043226;GO:0043227;GO:0043229;GO:0043231;GO:0044424;GO:0044425;GO:0044444;GO:0044459;GO:0044464;GO:0046658;GO:0071944
TPM	-	-	STRG.11252	Known	1.8429	3.89853	4.39714	2.70198	2.3371	3.87644	2.64859	sp|Q1EBV4|DDI1_ARATH	Protein DNA-DAMAGE INDUCIBLE 1		ko:K11885
TPM	-	-	STRG.11253	Novel_gene	0.225601	0.136627	0.427323	0.092769	0.0919363	0.295025	0.11177					no_annotation
TPM	-	-	STRG.11254	Novel_gene	0.164056	0.205395	0.128261	0.134657	0.098526	0.386439	0.122757					no_annotation
TPM	-	-	STRG.11255	Novel_gene	0.14292	0.211493	0.117112	0.0662467	0.144414	0.147073	0.0704037		SWI SNF-related matrix-associated actin-dependent regulator of chromatin subfamily A member 3-like	GO:0000724;GO:0000725;GO:0006139;GO:0006259;GO:0006281;GO:0006302;GO:0006310;GO:0006725;GO:0006807;GO:0006950;GO:0006974;GO:0008150;GO:0008152;GO:0009292;GO:0009294;GO:0009987;GO:0033554;GO:0034641;GO:0043170;GO:0044237;GO:0044238;GO:0044260;GO:0044764;GO:0045003;GO:0046483;GO:0050896;GO:0051704;GO:0051716;GO:0071704;GO:0090304;GO:1901360	ko:K15505	eggNOG_only
TPM	-	-	STRG.11256	Novel_gene	6.78836	5.18518	6.28171	7.93046	3.51509	2.84766	3.76747	sp|Q17438|DNJ1_CAEEL	DnaJ homolog subfamily B member 1
TPM	-	-	STRG.11257	Known	2.04242	3.57251	1.73617	2.5688	1.78123	2.51166	2.42596	sp|Q9FXB9|PPR84_ARATH	Pentatricopeptide repeat-containing protein At1g56690, mitochondrial	GO:0003674;GO:0003676;GO:0003723;GO:0003824;GO:0004518;GO:0004519;GO:0005488;GO:0005575;GO:0005622;GO:0005623;GO:0006139;GO:0006725;GO:0006807;GO:0008150;GO:0008152;GO:0009451;GO:0009987;GO:0016070;GO:0016787;GO:0016788;GO:0034641;GO:0043170;GO:0043226;GO:0043227;GO:0043229;GO:0043231;GO:0043412;GO:0044237;GO:0044238;GO:0044424;GO:0044464;GO:0046483;GO:0071704;GO:0090304;GO:0090305;GO:0097159;GO:…		multiple_isoforms_mixed_annotation
TPM	-	-	STRG.11258	Novel_gene	5.42453	82.4176	1.27535	1.49273	9.19183	0.220346	0.142975		NPR1 interacting			eggNOG_only
TPM	-	-	STRG.11259	Known	0.106805	0.386018	0.123324	4.31293	0.167419	0.21234	0.524965		RNA-binding component of the eukaryotic translation initiation factor 3 (eIF-3) complex, which is involved in protein synthesis of a specialized repertoire of mRNAs and, together with other initiation factors, stimulates binding of mRNA and methionyl-tRNAi to the 40S ribosome. The eIF-3 complex specifically targets and initiates translation of a subset of mRNAs involved in cell proliferation. Thi…	GO:0003674;GO:0003676;GO:0003723;GO:0005488;GO:0005575;GO:0005622;GO:0005623;GO:0005737;GO:0005829;GO:0005852;GO:0006412;GO:0006413;GO:0006518;GO:0006807;GO:0008150;GO:0008152;GO:0009058;GO:0009059;GO:0009987;GO:0010467;GO:0016032;GO:0019080;GO:0019081;GO:0019538;GO:0032991;GO:0034641;GO:0034645;GO:0043043;GO:0043170;GO:0043603;GO:0043604;GO:0044237;GO:0044238;GO:0044249;GO:0044260;GO:0044267;GO:…	ko:K03248;ko03013;map03013;ko:K13208	eggNOG_only
TPM	-	-	STRG.1126	Novel_gene	0.507737	0.598243	0.057753	0.404886	0.482002	0.294941	0.0504013					no_annotation
TPM	-	-	STRG.11260	Known	0.335527	1.79661	0.906912	0.974325	0.856667	0.813335	0.680288		NEP1-interacting protein-like	GO:0003674;GO:0003824;GO:0004842;GO:0006464;GO:0006508;GO:0006511;GO:0006807;GO:0008150;GO:0008152;GO:0009056;GO:0009057;GO:0009987;GO:0010033;GO:0010200;GO:0010243;GO:0010498;GO:0016567;GO:0016740;GO:0019538;GO:0019787;GO:0019941;GO:0030163;GO:0032446;GO:0036211;GO:0042221;GO:0042493;GO:0043161;GO:0043170;GO:0043412;GO:0043632;GO:0044237;GO:0044238;GO:0044248;GO:0044257;GO:0044260;GO:0044265;GO:…	ko:K19041	eggNOG_only
TPM	-	-	STRG.11261	Novel_gene	3.82534	4.44638	6.4629	3.1846	9.29453	19.4179	7.91402	sp|Q9SR79|PPA16_ARATH	Probable inactive purple acid phosphatase 16	GO:0003674;GO:0003824;GO:0003993;GO:0005575;GO:0006793;GO:0006796;GO:0008150;GO:0008152;GO:0009987;GO:0016020;GO:0016311;GO:0016787;GO:0016788;GO:0016791;GO:0042578;GO:0044237		multiple_isoforms_consistent
TPM	-	-	STRG.11262	Known	1.80714	2.34396	1.50822	1.25235	2.67785	5.25659	1.38119	sp|Q9SYK1|PPR11_ARATH	Pentatricopeptide repeat-containing protein At1g05600	GO:0003674;GO:0003676;GO:0003723;GO:0003824;GO:0004518;GO:0004519;GO:0005488;GO:0005575;GO:0005622;GO:0005623;GO:0006139;GO:0006725;GO:0006807;GO:0008150;GO:0008152;GO:0009451;GO:0009987;GO:0016070;GO:0016787;GO:0016788;GO:0034641;GO:0043170;GO:0043226;GO:0043227;GO:0043229;GO:0043231;GO:0043412;GO:0044237;GO:0044238;GO:0044424;GO:0044464;GO:0046483;GO:0071704;GO:0090304;GO:0090305;GO:0097159;GO:…		multiple_isoforms_consistent
TPM	-	-	STRG.11263	Novel_gene	0.627778	0.493062	0.172997	0.267753	0.157475	0.018941	0					no_annotation
TPM	-	-	STRG.11264	Novel_gene	0.228547	0.0432677	0.159759	0.209378	0.100374	0.0490443	0.0838823		2S seed storage protein 5-like			eggNOG_only
TPM	-	-	STRG.11265	Novel_gene	0.0648877	0.242157	0.15461	0.194892	0.119671	0.569021	0.149337					no_annotation
TPM	-	-	STRG.11266	Novel_gene	0	0	0	0	0.775939	0.027308	0					no_annotation
TPM	-	-	STRG.11267	Known	20.1751	20.2168	22.1319	17.5402	23.9154	27.2848	14.1816	sp|Q5XV99|GLYT7_ARATH	Glycosyltransferase-like At3g57200	GO:0005575;GO:0005618;GO:0005623;GO:0009505;GO:0030312;GO:0044464;GO:0071944
TPM	-	-	STRG.11268	Known	20.4848	16.4286	11.9718	14.3429	17.4561	15.1848	12.1962	sp|P45951|ARP_ARATH	DNA-(apurinic or apyrimidinic site) endonuclease, chloroplastic	GO:0003674;GO:0003824;GO:0003906;GO:0004518;GO:0004527;GO:0004528;GO:0004529;GO:0004536;GO:0005575;GO:0005622;GO:0005623;GO:0005634;GO:0005737;GO:0006139;GO:0006259;GO:0006281;GO:0006284;GO:0006289;GO:0006355;GO:0006725;GO:0006793;GO:0006796;GO:0006807;GO:0006950;GO:0006974;GO:0008081;GO:0008150;GO:0008152;GO:0008296;GO:0008309;GO:0008311;GO:0008408;GO:0009295;GO:0009507;GO:0009532;GO:0009536;GO:…	ko:K01142;ko:K10771;ko03410;map03410	multiple_isoforms_consistent
TPM	-	-	STRG.11269	Known	19.2576	30.1813	21.1697	17.1974	18.8184	16.1543	13.9826					no_annotation
TPM	-	-	STRG.1127	Known	2.98306	3.48812	3.39123	4.92832	0.461873	0.113044	0.212637	sp|Q42453|ZAT7_ARATH	Zinc finger protein ZAT7	GO:0003674;GO:0003676;GO:0003677;GO:0003700;GO:0005488;GO:0005575;GO:0005622;GO:0005623;GO:0005634;GO:0006355;GO:0006950;GO:0006970;GO:0006972;GO:0006979;GO:0008150;GO:0009266;GO:0009314;GO:0009408;GO:0009409;GO:0009411;GO:0009416;GO:0009611;GO:0009628;GO:0009631;GO:0009642;GO:0009643;GO:0009651;GO:0009889;GO:0010033;GO:0010200;GO:0010224;GO:0010243;GO:0010468;GO:0010556;GO:0019219;GO:0019222;GO:…
TPM	-	-	STRG.11270	Known	23.1927	18.762	11.8943	15.8527	28.8831	33.0563	32.05	sp|P0CD61|GPT_DICDI	UDP-N-acetylglucosamine--dolichyl-phosphate N-acetylglucosaminephosphotransferase	GO:0003674;GO:0003824;GO:0003975;GO:0005575;GO:0005622;GO:0005623;GO:0005737;GO:0005783;GO:0005789;GO:0006464;GO:0006486;GO:0006487;GO:0006488;GO:0006489;GO:0006490;GO:0006629;GO:0006644;GO:0006793;GO:0006796;GO:0006807;GO:0008150;GO:0008152;GO:0008610;GO:0008654;GO:0009058;GO:0009059;GO:0009100;GO:0009101;GO:0009987;GO:0012505;GO:0016020;GO:0016021;GO:0016740;GO:0016772;GO:0016780;GO:0019538;GO:…	ko:K01001;ko00510;ko01100;map00510;map01100
TPM	-	-	STRG.11271	Known	29.4616	29.9889	17.07	20.0164	25.3963	26.5939	19.5249	sp|O22212|PRP4L_ARATH	U4/U6 small nuclear ribonucleoprotein PRP4-like protein	GO:0000003;GO:0000375;GO:0000377;GO:0000398;GO:0001709;GO:0003006;GO:0003674;GO:0003676;GO:0003723;GO:0005488;GO:0005575;GO:0005618;GO:0005622;GO:0005623;GO:0005634;GO:0005654;GO:0005681;GO:0006139;GO:0006396;GO:0006397;GO:0006725;GO:0006807;GO:0007154;GO:0007267;GO:0007275;GO:0007276;GO:0007292;GO:0008150;GO:0008152;GO:0008380;GO:0009553;GO:0009560;GO:0009561;GO:0009987;GO:0010467;GO:0016070;GO:…	ko:K12662;ko03040;map03040	multiple_isoforms_consistent
TPM	-	-	STRG.11272	Known	10.8524	10.0633	10.367	35.499	6.07847	4.30571	25.9627					no_annotation
TPM	-	-	STRG.11273	Known	147.63	119.192	74.1056	115.601	135.847	74.6805	116.914	sp|Q22918|IF5_CAEEL	Eukaryotic translation initiation factor 5			multiple_isoforms_consistent
TPM	-	-	STRG.11274	Novel_gene	0.571695	0.359802	0.582621	0.685255	0.100315	0.295745	0.149118					no_annotation
TPM	-	-	STRG.11275	Known	11.3533	10.8415	4.36563	4.28951	12.0677	6.88248	2.763					no_annotation
TPM	-	-	STRG.11276	Known	52.989	14.3487	35.9258	59.8639	33.768	23.5676	11.4592	sp|A0A7C9FSB8|IDI_CANSA	Isopentenyl-diphosphate Delta-isomerase 1, chloroplastic		ko:K01823;ko00900;ko01100;ko01110;ko01130;map00900;map01100;map01110;map01130
TPM	-	-	STRG.11277	Novel_gene	0.033954	0.144426	0.03649	0.679219	0.0131243	0.0315173	0.0352337					no_annotation
TPM	-	-	STRG.11278	Known	215.495	184.83	97.4714	134.538	175.231	80.0848	50.4518	sp|Q9FFE0|RRAA2_ARATH	Putative 4-hydroxy-4-methyl-2-oxoglutarate aldolase 2			multiple_isoforms_consistent
TPM	-	-	STRG.11279	Known	0.105216	0	0.102773	0.611387	0	0	0	sp|Q9FMH8|RD21B_ARATH	Probable cysteine protease RD21B	GO:0000323;GO:0000932;GO:0003674;GO:0003824;GO:0004175;GO:0004197;GO:0004842;GO:0005575;GO:0005576;GO:0005615;GO:0005622;GO:0005623;GO:0005634;GO:0005737;GO:0005764;GO:0005773;GO:0005829;GO:0005911;GO:0006464;GO:0006508;GO:0006511;GO:0006807;GO:0006950;GO:0006952;GO:0007275;GO:0008150;GO:0008152;GO:0008233;GO:0008234;GO:0009056;GO:0009057;GO:0009506;GO:0009507;GO:0009536;GO:0009605;GO:0009607;GO:…		multiple_isoforms_consistent
TPM	-	-	STRG.1128	Known	0.0449887	0.045279	0	555.049	0	0.090428	0					no_annotation
TPM	-	-	STRG.11280	Novel_gene	0.099513	0.0401677	0.520226	0.0449807	0.0508287	0.0548883	0.0252407					no_annotation
TPM	-	-	STRG.11281	Known	211.918	120.867	119.945	92.1498	23.6325	22.2565	6.34398	sp|P30188|CML35_ARATH	Probable calcium-binding protein CML35	GO:0003674;GO:0005488;GO:0005509;GO:0005575;GO:0005623;GO:0005886;GO:0006950;GO:0006952;GO:0008150;GO:0009605;GO:0009607;GO:0009620;GO:0016020;GO:0043167;GO:0043169;GO:0043207;GO:0044464;GO:0046872;GO:0050832;GO:0050896;GO:0051704;GO:0051707;GO:0071944;GO:0098542	ko:K13448;ko04626;map04626
TPM	-	-	STRG.11282	Novel_gene	0.628728	0.619745	0.528512	0.647394	0.122886	0.321431	0.139966					no_annotation
TPM	-	-	STRG.11283	Known	8.29087	5.10777	5.59796	13.1945	6.77367	8.06439	3.71317	sp|Q9LZA6|SDP1_ARATH	Triacylglycerol lipase SDP1	GO:0003674;GO:0003824;GO:0004806;GO:0005575;GO:0005622;GO:0005623;GO:0005811;GO:0006629;GO:0006638;GO:0006639;GO:0006641;GO:0008150;GO:0008152;GO:0009056;GO:0009987;GO:0012511;GO:0016042;GO:0016298;GO:0016787;GO:0016788;GO:0019433;GO:0043226;GO:0043228;GO:0043229;GO:0043232;GO:0044237;GO:0044238;GO:0044242;GO:0044248;GO:0044255;GO:0044424;GO:0044464;GO:0046461;GO:0046464;GO:0046486;GO:0046503;GO:…	ko:K14674;ko00100;ko00561;ko00564;ko00565;ko00590;ko00591;ko00592;ko01100;ko01110;map00100;map00561;map00564;map00565;map00590;map00591;map00592;map01100;map01110	multiple_isoforms_consistent
TPM	-	-	STRG.11284	Novel_gene	2.42174	1.38438	1.22726	1.50787	2.49244	3.11361	1.60557		Plant calmodulin-binding domain	GO:0005575;GO:0005623;GO:0005886;GO:0016020;GO:0044464;GO:0071944		eggNOG_only
TPM	-	-	STRG.11285	Novel_gene	8.6738	3.3177	2.07381	4.04495	1.77172	0.561751	0.399879	sp|Q3EBC8|DCL2_ARATH	Endoribonuclease Dicer homolog 2	GO:0002252;GO:0002376;GO:0003674;GO:0003676;GO:0003723;GO:0003824;GO:0004518;GO:0004519;GO:0004521;GO:0004525;GO:0004540;GO:0005488;GO:0005575;GO:0005622;GO:0005623;GO:0005634;GO:0005737;GO:0006139;GO:0006259;GO:0006396;GO:0006725;GO:0006807;GO:0006950;GO:0006952;GO:0006955;GO:0008150;GO:0008152;GO:0009605;GO:0009607;GO:0009615;GO:0009616;GO:0009892;GO:0009987;GO:0010033;GO:0010216;GO:0010267;GO:…	ko:K11592;ko05206;map05206	multiple_isoforms_consistent
TPM	-	-	STRG.11286	Novel_gene	0	0	0	0.776987	0	0	0					no_annotation
TPM	-	-	STRG.11287	Known	15.6797	16.1303	7.18452	11.7616	5.54228	6.16318	16.4829	sp|B9RX57|LISC_RICCO	Lipoyl synthase, chloroplastic	GO:0003674;GO:0003824;GO:0005575;GO:0005622;GO:0005623;GO:0005737;GO:0006082;GO:0006464;GO:0006629;GO:0006631;GO:0006633;GO:0006732;GO:0006790;GO:0006807;GO:0008150;GO:0008152;GO:0008610;GO:0009058;GO:0009106;GO:0009107;GO:0009108;GO:0009249;GO:0009507;GO:0009536;GO:0009987;GO:0010467;GO:0016053;GO:0016740;GO:0016782;GO:0016783;GO:0016992;GO:0018065;GO:0018130;GO:0018193;GO:0018205;GO:0019538;GO:…	ko:K03644;ko00785;ko01100;map00785;map01100	multiple_isoforms_consistent
TPM	-	-	STRG.11288	Novel_gene	6.27924	7.20897	6.32531	5.05642	9.55184	11.59	2.66477	sp|F4J2K4|KN7O_ARATH	Kinesin-like protein KIN-7O	GO:0000070;GO:0000226;GO:0000278;GO:0000280;GO:0000775;GO:0000776;GO:0000779;GO:0000793;GO:0000819;GO:0001932;GO:0001934;GO:0002376;GO:0002478;GO:0002495;GO:0002504;GO:0003674;GO:0003774;GO:0003777;GO:0003824;GO:0005488;GO:0005515;GO:0005575;GO:0005622;GO:0005623;GO:0005634;GO:0005654;GO:0005694;GO:0005737;GO:0005819;GO:0005828;GO:0005829;GO:0005856;GO:0005871;GO:0005874;GO:0005875;GO:0005876;GO:…	ko:K11498;ko:K15505	multiple_isoforms_mixed_annotation
TPM	-	-	STRG.11289	Novel_gene	0.467774	0.510213	0.213576	0.952634	0.613049	0.743872	0.359593					no_annotation
TPM	-	-	STRG.1129	Novel_gene	2.29191	2.27488	0.292227	1.64955	1.70862	0.207823	0	sp|Q9FJF4|MBD7_ARATH	Methyl-CpG-binding domain-containing protein 7	GO:0000166;GO:0003674;GO:0003676;GO:0003677;GO:0005488;GO:0005515;GO:0005575;GO:0005622;GO:0005623;GO:0005634;GO:0005694;GO:0008150;GO:0008327;GO:0009628;GO:0009893;GO:0010369;GO:0010604;GO:0019219;GO:0019222;GO:0019899;GO:0031323;GO:0031325;GO:0036094;GO:0043226;GO:0043227;GO:0043228;GO:0043229;GO:0043231;GO:0043232;GO:0043565;GO:0044422;GO:0044424;GO:0044427;GO:0044446;GO:0044464;GO:0045935;GO:…
TPM	-	-	STRG.11290	Novel_gene	1.32897	2.20979	1.75294	3.65416	2.2317	3.55755	2.35817		Reverse transcriptase (RNA-dependent DNA polymerase)			eggNOG_only
TPM	-	-	STRG.11291	Known	15.5001	12.1964	6.90793	10.3598	17.7853	14.2047	23.4599	sp|Q99LL5|PWP1_MOUSE	Periodic tryptophan protein 1 homolog	GO:0001932;GO:0001933;GO:0003674;GO:0005488;GO:0005515;GO:0005575;GO:0005622;GO:0005623;GO:0005634;GO:0005730;GO:0005737;GO:0005794;GO:0006325;GO:0006355;GO:0006356;GO:0006464;GO:0006479;GO:0006807;GO:0006996;GO:0008150;GO:0008152;GO:0008213;GO:0009889;GO:0009891;GO:0009892;GO:0009893;GO:0009966;GO:0009987;GO:0010468;GO:0010556;GO:0010557;GO:0010563;GO:0010604;GO:0010605;GO:0010628;GO:0010646;GO:…	ko:K14791
TPM	-	-	STRG.11292	Known	26.3736	10.8606	2.27385	11.3108	24.9527	19.171	5.36831	sp|Q8TWR2|G3PP_METKA	Glyceraldehyde 3-phosphate phosphatase
TPM	-	-	STRG.11293	Known	30.8932	13.729	4.47693	11.688	7.34508	1.89293	0.0853323	sp|O80366|ARR9_ARATH	Two-component response regulator ARR9	GO:0000156;GO:0000160;GO:0003674;GO:0005575;GO:0005622;GO:0005623;GO:0005634;GO:0006355;GO:0007154;GO:0007165;GO:0007623;GO:0008150;GO:0009719;GO:0009725;GO:0009735;GO:0009736;GO:0009755;GO:0009889;GO:0009987;GO:0010033;GO:0010468;GO:0010556;GO:0019219;GO:0019222;GO:0023052;GO:0031323;GO:0031326;GO:0032870;GO:0035556;GO:0042221;GO:0043226;GO:0043227;GO:0043229;GO:0043231;GO:0044424;GO:0044464;GO:…	ko:K14492;ko04075;map04075
TPM	-	-	STRG.11294	Known	15.0642	10.5787	9.07605	21.8281	9.73893	12.1727	13.5637		Plant protein 1589 of unknown function (A_thal_3526)			eggNOG_only
TPM	-	-	STRG.11295	Known	24.7328	20.108	8.62712	16.4936	21.6965	11.2148	14.865	sp|P53780|METC_ARATH	Cystathionine beta-lyase, chloroplastic	GO:0000096;GO:0000097;GO:0003674;GO:0003824;GO:0003962;GO:0004121;GO:0004123;GO:0005488;GO:0005575;GO:0005622;GO:0005623;GO:0005737;GO:0006082;GO:0006520;GO:0006534;GO:0006555;GO:0006790;GO:0006807;GO:0008144;GO:0008150;GO:0008152;GO:0008652;GO:0009058;GO:0009066;GO:0009067;GO:0009069;GO:0009070;GO:0009086;GO:0009092;GO:0009507;GO:0009532;GO:0009536;GO:0009570;GO:0009987;GO:0016053;GO:0016740;GO:…	ko:K01760;ko00270;ko00450;ko01100;ko01110;ko01230;map00270;map00450;map01100;map01110;map01230
TPM	-	-	STRG.11296	Known	43.3738	19.8542	2.79371	12.6948	27.4449	12.7815	9.54383	sp|Q8GX05|SCAB3_ARATH	Stomatal closure-related actin-binding protein 3	GO:0005575;GO:0005623;GO:0005886;GO:0007623;GO:0008150;GO:0016020;GO:0044464;GO:0048511;GO:0071944		multiple_isoforms_consistent
TPM	-	-	STRG.11297	Known	30.5162	9.85492	1.00812	6.11547	3.33289	0.151788	0.0453033	sp|P25011|CCNB1_SOYBN	G2/mitotic-specific cyclin S13-6	GO:0001558;GO:0005575;GO:0005622;GO:0005623;GO:0005737;GO:0008150;GO:0009314;GO:0009628;GO:0010212;GO:0010332;GO:0040008;GO:0044424;GO:0044464;GO:0050789;GO:0050794;GO:0050896;GO:0051128;GO:0065007	ko:K21777
TPM	-	-	STRG.11298	Known	24.1832	21.9696	19.8569	17.4509	45.6315	32.0494	21.9055	sp|O22210|MYBC1_ARATH	Transcription factor MYBC1	GO:0000156;GO:0000160;GO:0001101;GO:0001763;GO:0003674;GO:0003700;GO:0005575;GO:0005622;GO:0005623;GO:0005634;GO:0006355;GO:0006950;GO:0007154;GO:0007165;GO:0007275;GO:0008150;GO:0009414;GO:0009415;GO:0009628;GO:0009653;GO:0009719;GO:0009725;GO:0009735;GO:0009736;GO:0009755;GO:0009888;GO:0009889;GO:0009933;GO:0009966;GO:0009987;GO:0010014;GO:0010015;GO:0010016;GO:0010033;GO:0010035;GO:0010073;GO:…		multiple_isoforms_consistent
TPM	-	-	STRG.11299	Known	4.1352	2.28032	2.85719	9.14197	0.968672	1.46095	5.95316	sp|Q04708|P5CR_PEA	Pyrroline-5-carboxylate reductase	GO:0003674;GO:0003824;GO:0004735;GO:0005575;GO:0005618;GO:0005622;GO:0005623;GO:0005737;GO:0006950;GO:0006970;GO:0008150;GO:0008152;GO:0009266;GO:0009408;GO:0009628;GO:0009651;GO:0016491;GO:0016645;GO:0016646;GO:0030312;GO:0044424;GO:0044464;GO:0050896;GO:0055114;GO:0071944	ko:K00286;ko00330;ko01100;ko01110;ko01130;ko01230;map00330;map01100;map01110;map01130;map01230
TPM	-	-	STRG.113	Known	46.5302	164.719	57.0902	119.74	0.0455187	0.0926563	0.2863	sp|Q9LHN7|PHSC_ARATH	Probable polyamine transporter At3g13620	GO:0003333;GO:0003674;GO:0005215;GO:0005342;GO:0005575;GO:0005623;GO:0005886;GO:0005887;GO:0006810;GO:0006811;GO:0006820;GO:0006865;GO:0008150;GO:0008509;GO:0008514;GO:0015075;GO:0015171;GO:0015179;GO:0015291;GO:0015297;GO:0015318;GO:0015711;GO:0015807;GO:0015849;GO:0016020;GO:0016021;GO:0022804;GO:0022857;GO:0031224;GO:0031226;GO:0034220;GO:0044425;GO:0044459;GO:0044464;GO:0046942;GO:0046943;GO:…
TPM	-	-	STRG.1130	Known	5.15271	9.87803	6.33295	12.0642	10.2208	13.5584	7.15247	sp|Q9M2U3|ALPL_ARATH	Protein ALP1-like
TPM	-	-	STRG.11300	Known	0.03754	0.126017	0.0245907	0.11566	0.14567	0.0438357	0.0905123	sp|Q9FMY5|U2AFB_ARATH	Splicing factor U2af small subunit B	GO:0000003;GO:0000375;GO:0000377;GO:0000398;GO:0003006;GO:0003674;GO:0003676;GO:0003723;GO:0005488;GO:0005575;GO:0005622;GO:0005623;GO:0005634;GO:0005681;GO:0006139;GO:0006396;GO:0006397;GO:0006725;GO:0006807;GO:0007275;GO:0008150;GO:0008152;GO:0008380;GO:0009314;GO:0009416;GO:0009628;GO:0009648;GO:0009791;GO:0009987;GO:0010228;GO:0010467;GO:0016070;GO:0016071;GO:0022414;GO:0030628;GO:0032501;GO:…	ko:K12836;ko03040;ko05131;map03040;map05131
TPM	-	-	STRG.11301	Known	3.41568	0.0803637	0.0643067	0.0154577	0.135885	0.0750323	0	sp|Q8W487|YB95_ARATH	Uncharacterized protein At2g39795, mitochondrial	GO:0005575;GO:0005622;GO:0005623;GO:0005737;GO:0005739;GO:0043226;GO:0043227;GO:0043229;GO:0043231;GO:0044424;GO:0044444;GO:0044464	ko:K15414;ko05168;map05168	multiple_isoforms_consistent
TPM	-	-	STRG.11302	Novel_gene	0	0.119146	0.830291	0	0	0	0					no_annotation
TPM	-	-	STRG.11303	Known	12.4991	13.0228	9.63305	10.6021	9.48244	14.7724	6.80299	sp|Q93Y39|RH13_ARATH	DEAD-box ATP-dependent RNA helicase 13	GO:0003674;GO:0003724;GO:0003824;GO:0004004;GO:0004386;GO:0005575;GO:0005622;GO:0005623;GO:0005634;GO:0005730;GO:0005737;GO:0006139;GO:0006725;GO:0006807;GO:0008026;GO:0008150;GO:0008152;GO:0008186;GO:0009987;GO:0010501;GO:0016070;GO:0016462;GO:0016787;GO:0016817;GO:0016818;GO:0016887;GO:0017111;GO:0031974;GO:0031981;GO:0034641;GO:0042623;GO:0043170;GO:0043226;GO:0043227;GO:0043228;GO:0043229;GO:…	ko:K14805
TPM	-	-	STRG.11304	Novel_gene	0.984522	0.278945	0.241416	0.448937	0.493665	0.135587	0.0259727					no_annotation
TPM	-	-	STRG.11305	Known	17.6452	21.8703	12.463	19.6149	17.3432	11.6109	15.1138	sp|O81027|HMGCL_ARATH	Hydroxymethylglutaryl-CoA lyase, mitochondrial	GO:0003674;GO:0003824;GO:0004419;GO:0005488;GO:0005575;GO:0005622;GO:0005623;GO:0005737;GO:0005739;GO:0016829;GO:0016830;GO:0016833;GO:0043167;GO:0043169;GO:0043226;GO:0043227;GO:0043229;GO:0043231;GO:0044424;GO:0044444;GO:0044464;GO:0046872	ko:K01640;ko00072;ko00280;ko00281;ko00650;ko01100;ko04146;map00072;map00280;map00281;map00650;map01100;map04146	multiple_isoforms_consistent
TPM	-	-	STRG.11306	Novel_gene	3.21693	0.120483	0.00849	0	0	0	0					no_annotation
TPM	-	-	STRG.11307	Known	2.90388	2.86961	0.153945	0.745034	0.46428	0.635528	0.894521		Dip2/Utp12 Family		ko:K14546;ko03008;map03008	eggNOG_only
TPM	-	-	STRG.11308	Novel_gene	0.845429	0	0	0.0518023	0	0	0					no_annotation
TPM	-	-	STRG.11309	Known	1.18574	0.935898	0.137115	0.907588	0.0364193	0.08386	0	sp|P0C0X5|PIN1B_ORYSJ	Probable auxin efflux carrier component 1b	GO:0003674;GO:0005215;GO:0005575;GO:0005622;GO:0005623;GO:0005737;GO:0005783;GO:0005886;GO:0006810;GO:0008150;GO:0009914;GO:0009926;GO:0009966;GO:0010252;GO:0010315;GO:0010329;GO:0010646;GO:0010817;GO:0010928;GO:0012505;GO:0015562;GO:0016020;GO:0022857;GO:0023051;GO:0042592;GO:0043226;GO:0043227;GO:0043229;GO:0043231;GO:0044424;GO:0044444;GO:0044464;GO:0048583;GO:0048878;GO:0050789;GO:0050794;GO:…	ko:K13947
TPM	-	-	STRG.1131	Known	5.94718	18.2222	27.7781	13.943	13.8638	22.8882	5.22607	sp|Q9FJF5|SOK5_ARATH	Protein SOSEKI 5
TPM	-	-	STRG.11310	Novel_gene	0.522213	0.401888	0.0339993	0.576843	1.21743	0.877591	4.09149					no_annotation
TPM	-	-	STRG.11311	Novel_gene	0.027661	0.177662	0	0.0486093	0.218966	0.0964563	0.304505					no_annotation
TPM	-	-	STRG.11312	Novel_gene	0.229747	0.437043	0	0.0861663	0.640642	0.275713	3.28567					no_annotation
TPM	-	-	STRG.11313	Known	8.1793	19.7886	5.68825	10.0353	12.9729	12.131	9.61548					no_annotation
TPM	-	-	STRG.11314	Novel_gene	0	0	0	1.0031	0	0	0					no_annotation
TPM	-	-	STRG.11315	Known	12.7255	7.68981	4.11027	3.27272	5.34789	3.64267	1.63667	sp|O80674|BH106_ARATH	Transcription factor bHLH106	GO:0003674;GO:0003700;GO:0005575;GO:0005622;GO:0005623;GO:0005634;GO:0005737;GO:0006355;GO:0006950;GO:0006970;GO:0006972;GO:0008150;GO:0009507;GO:0009526;GO:0009536;GO:0009628;GO:0009651;GO:0009889;GO:0009941;GO:0010033;GO:0010200;GO:0010243;GO:0010468;GO:0010556;GO:0019219;GO:0019222;GO:0031323;GO:0031326;GO:0031967;GO:0031975;GO:0042221;GO:0042493;GO:0042538;GO:0043226;GO:0043227;GO:0043229;GO:…	ko:K22484
TPM	-	-	STRG.11316	Novel_gene	0.093707	0.098138	0	0.234769	0	0	0					no_annotation
TPM	-	-	STRG.11317	Novel_gene	3.41816	0.018071	0	0.050645	0	0.0996797	0.0239427					no_annotation
TPM	-	-	STRG.11318	Novel_gene	1.225	0.00438467	0.003124	0	0	0.026561	0					no_annotation
TPM	-	-	STRG.11319	Known	32.012	23.736	5.2864	13.0811	17.0648	10.2926	10.8967	sp|O80673|CAMK1_ARATH	CDPK-related kinase 1	GO:0001101;GO:0003674;GO:0003824;GO:0004672;GO:0004674;GO:0004683;GO:0005488;GO:0005515;GO:0005516;GO:0005575;GO:0005622;GO:0005623;GO:0005634;GO:0005737;GO:0005886;GO:0006464;GO:0006468;GO:0006793;GO:0006796;GO:0006807;GO:0007154;GO:0007165;GO:0008150;GO:0008152;GO:0009719;GO:0009725;GO:0009737;GO:0009738;GO:0009755;GO:0009931;GO:0009987;GO:0010033;GO:0010857;GO:0016020;GO:0016301;GO:0016310;GO:…
TPM	-	-	STRG.1132	Known	8.47203	42.1183	8.94608	0.859936	1.75404	0.351619	0.445068					no_annotation
TPM	-	-	STRG.11320	Known	16.6011	20.3309	31.7016	26.6344	27.9047	37.6127	32.2226		GDP-fucose protein O-fucosyltransferase			eggNOG_only
TPM	-	-	STRG.11321	Novel_gene	0.085426	0.199442	0.172406	0.378822	0	0.10847	0.116391					no_annotation
TPM	-	-	STRG.11322	Known	15.5081	10.3318	4.76538	5.00122	7.80764	7.22792	1.35509	sp|Q6Z746|MP702_ORYSJ	Microtubule-associated protein 70-2	GO:0003674;GO:0005488;GO:0005515;GO:0005575;GO:0005622;GO:0005623;GO:0005856;GO:0005874;GO:0006996;GO:0007010;GO:0008017;GO:0008092;GO:0008150;GO:0009987;GO:0015630;GO:0015631;GO:0016043;GO:0043226;GO:0043228;GO:0043229;GO:0043232;GO:0044422;GO:0044424;GO:0044430;GO:0044446;GO:0044464;GO:0071840;GO:0099080;GO:0099081;GO:0099512;GO:0099513		multiple_isoforms_consistent
TPM	-	-	STRG.11323	Known	11.9728	8.35712	12.8256	12.4493	9.79874	9.5186	6.54767	sp|Q5YLB4|GYRB_NICBE	DNA gyrase subunit B, chloroplastic/mitochondrial	GO:0003674;GO:0003824;GO:0003916;GO:0003918;GO:0005575;GO:0006139;GO:0006259;GO:0006265;GO:0006725;GO:0006807;GO:0006996;GO:0007059;GO:0008094;GO:0008150;GO:0008152;GO:0009295;GO:0009987;GO:0016043;GO:0016462;GO:0016787;GO:0016817;GO:0016818;GO:0016853;GO:0016887;GO:0017111;GO:0034641;GO:0042623;GO:0043170;GO:0044237;GO:0044238;GO:0044260;GO:0046483;GO:0051276;GO:0061505;GO:0071103;GO:0071704;GO:…	ko:K02470
TPM	-	-	STRG.11324	Novel_gene	0.214439	0.178313	0.129023	0.158506	0.024561	0.165965	0.165469					no_annotation
TPM	-	-	STRG.11325	Novel_gene	0.200115	0.0608483	0.292023	0.334189	0.0900683	0.298875	0.139629		2S seed storage protein 5-like			eggNOG_only
TPM	-	-	STRG.11326	Novel_gene	0.410479	0.69109	1.00343	0.473903	0.431429	0.774978	0.479751		2S seed storage protein 5-like			eggNOG_only
TPM	-	-	STRG.11327	Novel_gene	5.09786	4.37773	2.89327	3.1104	4.22548	8.76972	1.62074	sp|Q9XI21|PPR44_ARATH	Pentatricopeptide repeat-containing protein At1g15480, mitochondrial	GO:0003674;GO:0003676;GO:0003723;GO:0003824;GO:0004518;GO:0004519;GO:0005488;GO:0005575;GO:0005622;GO:0005623;GO:0005737;GO:0005739;GO:0006139;GO:0006725;GO:0006807;GO:0008150;GO:0008152;GO:0009451;GO:0009507;GO:0009526;GO:0009536;GO:0009941;GO:0009987;GO:0016070;GO:0016787;GO:0016788;GO:0031967;GO:0031975;GO:0034641;GO:0043170;GO:0043226;GO:0043227;GO:0043229;GO:0043231;GO:0043412;GO:0044237;GO:…		multiple_isoforms_consistent
TPM	-	-	STRG.11328	Novel_gene	1.01492	0	0	0.024737	0	0	0		protein dimerization activity			eggNOG_only
TPM	-	-	STRG.11329	Novel_gene	0.916965	0	0	0	0	0	0		protein dimerization activity			eggNOG_only
TPM	-	-	STRG.1133	Known	11.3199	52.2633	10.3445	1.29468	2.32836	0.683189	0.396233	sp|Q9LX82|MYB48_ARATH	Transcription factor MYB48	GO:0000981;GO:0000988;GO:0000989;GO:0001067;GO:0001076;GO:0001101;GO:0001134;GO:0001135;GO:0003674;GO:0003676;GO:0003677;GO:0003700;GO:0005488;GO:0005575;GO:0005622;GO:0005623;GO:0005634;GO:0006355;GO:0006357;GO:0008150;GO:0009719;GO:0009723;GO:0009725;GO:0009739;GO:0009751;GO:0009753;GO:0009889;GO:0009987;GO:0010033;GO:0010035;GO:0010038;GO:0010200;GO:0010243;GO:0010468;GO:0010556;GO:0014070;GO:…	ko:K09422
TPM	-	-	STRG.11330	Novel_gene	0	0	0	0.886223	0	0	0.00636433					no_annotation
TPM	-	-	STRG.11331	Known	3.27147	6.33775	2.50649	61.5339	15.923	14.5671	9.62897	sp|Q6NLB1|FB118_ARATH	F-box protein At2g26850
TPM	-	-	STRG.11332	Known	24.9063	22.0194	13.9734	25.4528	33	17.9265	16.1531	sp|Q9LET3|RBL20_ARATH	Rhomboid-like protein 20
TPM	-	-	STRG.11333	Known	4.23124	6.68153	10.6449	10.3313	7.01332	7.12472	3.02021	sp|Q9UNI6|DUS12_HUMAN	Dual specificity protein phosphatase 12	GO:0003674;GO:0003824;GO:0004721;GO:0005488;GO:0005515;GO:0005575;GO:0005622;GO:0005623;GO:0005634;GO:0005737;GO:0006109;GO:0006464;GO:0006470;GO:0006793;GO:0006796;GO:0006807;GO:0008150;GO:0008152;GO:0008270;GO:0009893;GO:0009987;GO:0010562;GO:0010675;GO:0010676;GO:0010906;GO:0016311;GO:0016787;GO:0016788;GO:0016791;GO:0019220;GO:0019222;GO:0019538;GO:0019899;GO:0019900;GO:0031323;GO:0031325;GO:…	ko:K14819	multiple_isoforms_mixed_annotation
TPM	-	-	STRG.11334	Known	22.9131	25.6826	22.1452	22.3028	25.5447	29.2951	19.7139	sp|O24160|TGA21_TOBAC	TGACG-sequence-specific DNA-binding protein TGA-2.1	GO:0003674;GO:0003676;GO:0003677;GO:0005488;GO:0005575;GO:0005622;GO:0005623;GO:0005634;GO:0006355;GO:0006950;GO:0006952;GO:0008150;GO:0009605;GO:0009607;GO:0009617;GO:0009889;GO:0009891;GO:0009893;GO:0010468;GO:0010556;GO:0010557;GO:0010604;GO:0010628;GO:0019219;GO:0019222;GO:0031323;GO:0031325;GO:0031326;GO:0031328;GO:0042742;GO:0043207;GO:0043226;GO:0043227;GO:0043229;GO:0043231;GO:0044424;GO:…	ko:K14431;ko04075;map04075	multiple_isoforms_consistent
TPM	-	-	STRG.11335	Known	1.61231	2.87528	0.792536	26.5477	1.3401	2.67543	0.378422	sp|Q9MAG8|PPR79_ARATH	Putative pentatricopeptide repeat-containing protein At1g53330	GO:0003674;GO:0003676;GO:0003723;GO:0003824;GO:0004518;GO:0004519;GO:0005488;GO:0005575;GO:0005622;GO:0005623;GO:0006139;GO:0006725;GO:0006807;GO:0008150;GO:0008152;GO:0009451;GO:0009987;GO:0016070;GO:0016787;GO:0016788;GO:0034641;GO:0043170;GO:0043226;GO:0043227;GO:0043229;GO:0043231;GO:0043412;GO:0044237;GO:0044238;GO:0044424;GO:0044464;GO:0046483;GO:0071704;GO:0090304;GO:0090305;GO:0097159;GO:…
TPM	-	-	STRG.11336	Known	32.3004	36.6749	34.9084	33.2878	48.3201	53.0462	39.919	sp|Q9LF92|P2A15_ARATH	F-box protein PP2-A15	GO:0003674;GO:0005488;GO:0030246
TPM	-	-	STRG.11337	Novel_gene	0	0.236432	0.248886	0	0.222422	0.204254	0.084061					no_annotation
TPM	-	-	STRG.11338	Known	1.94566	1.98378	0.0356107	0.0327017	0.008381	0.0610167	0.00561067		Myb/SANT-like DNA-binding domain			eggNOG_only
TPM	-	-	STRG.11339	Novel_gene	161.248	99.4184	70.8169	182.886	138.015	61.4765	131.355	sp|B8BJ39|KPYC1_ORYSI	Pyruvate kinase 1, cytosolic	GO:0003674;GO:0003824;GO:0004743;GO:0005575;GO:0005622;GO:0005623;GO:0005737;GO:0005829;GO:0005975;GO:0006082;GO:0006090;GO:0006091;GO:0006096;GO:0006139;GO:0006163;GO:0006164;GO:0006165;GO:0006725;GO:0006732;GO:0006733;GO:0006753;GO:0006754;GO:0006757;GO:0006793;GO:0006796;GO:0006807;GO:0008150;GO:0008152;GO:0009056;GO:0009058;GO:0009108;GO:0009117;GO:0009123;GO:0009124;GO:0009126;GO:0009127;GO:…	ko:K00873;ko00010;ko00230;ko00620;ko01100;ko01110;ko01120;ko01130;ko01200;ko01230;ko04922;ko04930;ko05165;ko05203;ko05230;map00010;map00230;map00620;map01100;map01110;map01120;map01130;map01200;map01230;map04922;map04930;map05165;map05203;map05230
TPM	-	-	STRG.1134	Known	1.63737	2.46284	1.95702	2.85826	2.89576	4.36432	1.29258					no_annotation
TPM	-	-	STRG.11340	Known	38.6279	14.2855	5.63841	9.20233	6.71901	9.94123	4.95351	sp|Q9LSA9|PUMPK_ARATH	Uridylate kinase PUMPKIN, chloroplastic			multiple_isoforms_mixed_annotation
TPM	-	-	STRG.11341	Known	155.585	26.479	3.38228	4.70002	1.60928	0.558403	0	sp|Q9SJQ1|PXC1_ARATH	Leucine-rich repeat receptor-like protein kinase PXC1	GO:0005575;GO:0005623;GO:0005886;GO:0008150;GO:0009832;GO:0009834;GO:0009987;GO:0016020;GO:0042546;GO:0044085;GO:0044464;GO:0071554;GO:0071669;GO:0071840;GO:0071944		multiple_isoforms_consistent
TPM	-	-	STRG.11342	Known	0	0.159673	0	8.06774	1.07185	7.6887	0.0323433	sp|O64538|SAU40_ARATH	Auxin-responsive protein SAUR40		ko:K14488;ko04075;map04075
TPM	-	-	STRG.11343	Novel_gene	5.77228	9.26749	10.4973	7.22404	7.60376	11.2282	6.00807	sp|Q8GYM2|PP393_ARATH	Pentatricopeptide repeat-containing protein At5g18950	GO:0003674;GO:0003676;GO:0003723;GO:0003824;GO:0004518;GO:0004519;GO:0005488;GO:0005575;GO:0005622;GO:0005623;GO:0006139;GO:0006725;GO:0006807;GO:0008150;GO:0008152;GO:0009451;GO:0009987;GO:0016070;GO:0016787;GO:0016788;GO:0034641;GO:0043170;GO:0043226;GO:0043227;GO:0043229;GO:0043231;GO:0043412;GO:0044237;GO:0044238;GO:0044424;GO:0044464;GO:0046483;GO:0071704;GO:0090304;GO:0090305;GO:0097159;GO:…		multiple_isoforms_consistent
TPM	-	-	STRG.11344	Novel_gene	0	0	0	0	0	0	0	sp|Q8GYM2|PP393_ARATH	Pentatricopeptide repeat-containing protein At5g18950	GO:0003674;GO:0003676;GO:0003723;GO:0003824;GO:0004518;GO:0004519;GO:0005488;GO:0005575;GO:0005622;GO:0005623;GO:0006139;GO:0006725;GO:0006807;GO:0008150;GO:0008152;GO:0009451;GO:0009987;GO:0016070;GO:0016787;GO:0016788;GO:0034641;GO:0043170;GO:0043226;GO:0043227;GO:0043229;GO:0043231;GO:0043412;GO:0044237;GO:0044238;GO:0044424;GO:0044464;GO:0046483;GO:0071704;GO:0090304;GO:0090305;GO:0097159;GO:…
TPM	-	-	STRG.11345	Novel_gene	0.805347	0.03805	0	0.102493	0	0	0					no_annotation
TPM	-	-	STRG.11346	Novel_gene	0.379308	0.446554	0.383799	0.543039	0.631424	0.847546	0.281646	sp|P14381|YTX2_XENLA	Transposon TX1 uncharacterized 149 kDa protein
TPM	-	-	STRG.11347	Novel_gene	0.436191	0.446865	0.403251	0.372793	0.306065	0.662751	0.294102					no_annotation
TPM	-	-	STRG.11348	Novel_gene	0.0495713	0.097877	0.391822	0.0954073	0.156321	0.191587	0.151213					no_annotation
TPM	-	-	STRG.11349	Novel_gene	0.592996	0.0390157	0.08978	0.0634297	0.020699	0.241443	0.137242		2S seed storage protein 5-like			eggNOG_only
TPM	-	-	STRG.1135	Known	3.85282	3.06752	0.102461	7.95702	41.3557	5.46284	0.119561	sp|P0DO54|TIP12_MUSAC	Aquaporin TIP1-2	GO:0000325;GO:0003674;GO:0005215;GO:0005372;GO:0005575;GO:0005622;GO:0005623;GO:0005737;GO:0005773;GO:0005774;GO:0005886;GO:0005887;GO:0006810;GO:0006811;GO:0006833;GO:0008150;GO:0009705;GO:0015204;GO:0015250;GO:0015267;GO:0015318;GO:0015840;GO:0016020;GO:0016021;GO:0019755;GO:0022803;GO:0022838;GO:0022857;GO:0031090;GO:0031224;GO:0031226;GO:0034220;GO:0042044;GO:0042807;GO:0042886;GO:0042887;GO:…	ko:K09873
TPM	-	-	STRG.11350	Novel_gene	0.0631563	0.054213	0.0813967	0.0366597	0.0679823	0.309862	0					no_annotation
TPM	-	-	STRG.11351	Novel_gene	0.496841	0.253445	0.23254	0.1691	0.137485	0.117843	0.186303		2S seed storage protein 5-like			eggNOG_only
TPM	-	-	STRG.11352	Known	9.75642	2.47126	1.17508	1.99741	2.1242	2.44362	0.486344		Protein of unknown function (DUF668)			eggNOG_only
TPM	-	-	STRG.11353	Known	10.6873	12.404	5.472	15.0759	12.3271	9.524	9.26601					no_annotation
TPM	-	-	STRG.11354	Known	16.3458	18.408	16.4564	19.7152	16.2498	28.8576	10.4416	sp|Q5JJY4|P2C04_ORYSJ	Protein kinase and PP2C-like domain-containing protein	GO:0003674;GO:0003824;GO:0004672;GO:0005575;GO:0005622;GO:0005623;GO:0006464;GO:0006468;GO:0006793;GO:0006796;GO:0006807;GO:0007154;GO:0007165;GO:0008150;GO:0008152;GO:0009987;GO:0016301;GO:0016310;GO:0016740;GO:0016772;GO:0016773;GO:0019538;GO:0023052;GO:0035556;GO:0036211;GO:0043170;GO:0043412;GO:0044237;GO:0044238;GO:0044260;GO:0044267;GO:0044464;GO:0050789;GO:0050794;GO:0050896;GO:0051716;GO:…	ko:K17506
TPM	-	-	STRG.11355	Known	5.59222	8.64698	6.46922	7.86957	5.89321	9.43631	4.41013					no_annotation
TPM	-	-	STRG.11356	Known	385.539	101.416	68.5253	67.3357	304.735	87.7868	781.676	sp|P36591|DYR_SCHPO	Dihydrofolate reductase		ko:K02183;ko04014;ko04015;ko04016;ko04020;ko04022;ko04024;ko04070;ko04114;ko04218;ko04261;ko04270;ko04371;ko04626;ko04713;ko04720;ko04722;ko04728;ko04740;ko04744;ko04745;ko04750;ko04910;ko04912;ko04915;ko04916;ko04921;ko04922;ko04924;ko04925;ko04970;ko04971;ko05010;ko05031;ko05034;ko05133;ko05152;ko05167;ko05200;ko05214;ko05418;map04014;map04015;map04016;map04020;map04022;map04024;map04070;map041…
TPM	-	-	STRG.11357	Known	27.8987	21.3436	14.366	22.5331	27.8954	22.1479	22.1943	sp|Q9FF66|UBC22_ARATH	Ubiquitin-conjugating enzyme E2 22	GO:0000209;GO:0003674;GO:0003824;GO:0004842;GO:0005488;GO:0005515;GO:0005575;GO:0005622;GO:0005623;GO:0005634;GO:0005737;GO:0006464;GO:0006508;GO:0006511;GO:0006807;GO:0008150;GO:0008152;GO:0009056;GO:0009057;GO:0009987;GO:0016567;GO:0016740;GO:0019538;GO:0019787;GO:0019899;GO:0019941;GO:0030163;GO:0031625;GO:0032446;GO:0036211;GO:0043170;GO:0043226;GO:0043227;GO:0043229;GO:0043231;GO:0043412;GO:…	ko:K10583;ko04120;map04120	multiple_isoforms_consistent
TPM	-	-	STRG.11358	Novel_gene	1.01405	1.73907	3.58473	1.10401	0.74097	0.892586	0.612427					no_annotation
TPM	-	-	STRG.11359	Known	1.29834	0	0.0196477	0.0530787	0	0	0					no_annotation
TPM	-	-	STRG.1136	Novel_gene	12.1152	1.42329	2.92041	1.65909	3.12189	0.350978	15.2006		Protein of unknown function (DUF1635)			eggNOG_only
TPM	-	-	STRG.11360	Novel_gene	0	0.13881	0.0220097	3.27106	0.17592	0.278967	0.127159					no_annotation
TPM	-	-	STRG.11361	Known	0.0271567	0	0	41.7553	0.108302	0	0	sp|O22227|MIZ1_ARATH	Protein MIZU-KUSSEI 1
TPM	-	-	STRG.11362	Novel_gene	0.029031	0.0532623	0	0.437288	0.190187	0.042912	0.0300447					no_annotation
TPM	-	-	STRG.11363	Known	0	0.545116	0	0.227179	0	0	0	sp|Q9LZR0|ATB51_ARATH	Putative homeobox-leucine zipper protein ATHB-51	GO:0000003;GO:0003006;GO:0003674;GO:0003676;GO:0003677;GO:0003700;GO:0005488;GO:0006355;GO:0007275;GO:0008150;GO:0009653;GO:0009791;GO:0009888;GO:0009889;GO:0009891;GO:0009893;GO:0009908;GO:0009965;GO:0010016;GO:0010022;GO:0010073;GO:0010432;GO:0010433;GO:0010434;GO:0010468;GO:0010556;GO:0010557;GO:0010582;GO:0010604;GO:0010628;GO:0019219;GO:0019222;GO:0022414;GO:0031323;GO:0031325;GO:0031326;GO:…	ko:K09338
TPM	-	-	STRG.11364	Known	328.514	300.867	121.573	245.934	258.257	152.92	196.708	sp|P38666|RL242_ARATH	Large ribosomal subunit protein eL24y		ko:K02896;ko03010;map03010
TPM	-	-	STRG.11365	Novel_gene	1.86382	2.27439	2.50654	3.39449	1.43338	1.01785	1.39244					no_annotation
TPM	-	-	STRG.11366	Novel_gene	0.490228	0.572328	0.132942	0.0630977	0.521981	0.297789	0.081552					no_annotation
TPM	-	-	STRG.11367	Novel_gene	0.0893897	0.765955	0.147131	0.13587	0.409056	2.0032	0.327585		transposition, RNA-mediated			eggNOG_only
TPM	-	-	STRG.11368	Novel_gene	0.248233	0.123772	0.222253	0.117024	0.22349	0.448581	0.110125					no_annotation
TPM	-	-	STRG.11369	Known	19.4246	16.9424	16.5838	21.8384	20.9511	20.0048	27.5744	sp|Q45FA5|SRPK_PHYPO	Serine/threonine-protein kinase SRPK	GO:0000245;GO:0000375;GO:0000377;GO:0000398;GO:0003674;GO:0003824;GO:0004672;GO:0004674;GO:0005575;GO:0005622;GO:0005623;GO:0005634;GO:0005737;GO:0005829;GO:0006139;GO:0006396;GO:0006397;GO:0006464;GO:0006468;GO:0006725;GO:0006793;GO:0006796;GO:0006807;GO:0007154;GO:0007165;GO:0008104;GO:0008150;GO:0008152;GO:0008380;GO:0009893;GO:0009987;GO:0010467;GO:0010468;GO:0010604;GO:0010628;GO:0016043;GO:…	ko:K08832
TPM	-	-	STRG.1137	Known	75.7086	76.8609	27.1135	43.8314	60.6546	45.3559	32.3615	sp|Q9AT35|RL23A_DAUCA	Large ribosomal subunit protein uL23	GO:0000027;GO:0003674;GO:0003676;GO:0003723;GO:0003735;GO:0005198;GO:0005488;GO:0005575;GO:0005622;GO:0005623;GO:0005737;GO:0005829;GO:0005840;GO:0005844;GO:0006412;GO:0006518;GO:0006807;GO:0006950;GO:0006979;GO:0006996;GO:0008150;GO:0008152;GO:0009058;GO:0009059;GO:0009266;GO:0009314;GO:0009409;GO:0009416;GO:0009628;GO:0009642;GO:0009644;GO:0009987;GO:0010467;GO:0015934;GO:0016020;GO:0016043;GO:…	ko:K02893;ko03010;map03010
TPM	-	-	STRG.11370	Known	2.27386	2.72266	11.8205	12.9733	5.47663	18.3067	14.7548	sp|Q8S9J0|TAUE4_ARATH	Sulfite exporter TauE/SafE family protein 4
TPM	-	-	STRG.11371	Novel_gene	0.400767	0.286073	0	0.0713457	0.03927	0	0		Ribonuclease H protein			eggNOG_only
TPM	-	-	STRG.11372	Novel_gene	0	0.115603	0	0.515984	0	0	0					no_annotation
TPM	-	-	STRG.11373	Novel_gene	0	0	0	16.9324	0	0	0					no_annotation
TPM	-	-	STRG.11374	Known	0.510996	0.892673	0.304766	22.259	0.101334	0.0819537	0.327324	sp|Q9FFN2|GLYT3_ARATH	Probable glycosyltransferase At5g03795
TPM	-	-	STRG.11375	Novel_gene	17.6018	18.9886	13.2435	22.2937	13.5358	18.5566	9.08961	sp|Q9SCQ2|UPL7_ARATH	E3 ubiquitin-protein ligase UPL7	GO:0003674;GO:0003824;GO:0004842;GO:0005575;GO:0005622;GO:0005623;GO:0005737;GO:0006464;GO:0006807;GO:0008150;GO:0008152;GO:0009987;GO:0016567;GO:0016740;GO:0019538;GO:0019787;GO:0032446;GO:0036211;GO:0043170;GO:0043412;GO:0044237;GO:0044238;GO:0044260;GO:0044267;GO:0044424;GO:0044464;GO:0061630;GO:0061659;GO:0070647;GO:0071704;GO:0140096;GO:1901564	ko:K10588;ko04120;map04120	multiple_isoforms_consistent
TPM	-	-	STRG.11376	Novel_gene	0.321605	0.351832	0.606017	0.515447	0.19911	0.357624	0.282695					no_annotation
TPM	-	-	STRG.11377	Novel_gene	0.300386	0.394009	0.505531	0.252827	0.266179	0.372468	0.161612	sp|Q03278|PO21_NASVI	Retrovirus-related Pol polyprotein from type-1 retrotransposable element R2 (Fragment)	GO:0003674;GO:0003824;GO:0004672;GO:0005575;GO:0005622;GO:0005623;GO:0005737;GO:0006464;GO:0006468;GO:0006793;GO:0006796;GO:0006807;GO:0007154;GO:0007165;GO:0008150;GO:0008152;GO:0009987;GO:0016301;GO:0016310;GO:0016740;GO:0016772;GO:0016773;GO:0019538;GO:0023052;GO:0035556;GO:0036211;GO:0043170;GO:0043412;GO:0044237;GO:0044238;GO:0044260;GO:0044267;GO:0044424;GO:0044464;GO:0050789;GO:0050794;GO:…	ko:K17535	multiple_isoforms_mixed_annotation
TPM	-	-	STRG.11378	Known	1.87634	0.361806	0.137662	1.52708	0.0384973	0.046101	0.042911		Protein CHUP1, chloroplastic			eggNOG_only
TPM	-	-	STRG.11379	Known	0.897958	1.17647	1.98957	2.00453	0.659443	0.617586	1.11667					no_annotation
TPM	-	-	STRG.1138	Known	19.7866	1.8984	4.91777	2.64151	2.00785	0.975181	0.929944	sp|Q6NMB6|UTR5B_ARATH	UDP-galactose/UDP-glucose transporter 5B	GO:0000139;GO:0000295;GO:0003674;GO:0005215;GO:0005346;GO:0005575;GO:0005622;GO:0005623;GO:0005737;GO:0005783;GO:0005789;GO:0005794;GO:0006810;GO:0006811;GO:0006820;GO:0006862;GO:0008150;GO:0008509;GO:0008514;GO:0012505;GO:0015075;GO:0015215;GO:0015216;GO:0015605;GO:0015711;GO:0015748;GO:0015865;GO:0015868;GO:0015931;GO:0015932;GO:0016020;GO:0016021;GO:0022857;GO:0030173;GO:0030176;GO:0031090;GO:…	ko:K15276
TPM	-	-	STRG.11380	Known	1.79345	1.62926	0.422322	0.495368	1.3814	1.02317	0.601877	sp|Q6NY74|RFA1_DANRE	Replication protein A 70 kDa DNA-binding subunit		ko:K07466;ko03030;ko03420;ko03430;ko03440;ko03460;map03030;map03420;map03430;map03440;map03460;ko:K15255	multiple_isoforms_mixed_annotation
TPM	-	-	STRG.11381	Known	50.9899	41.0178	23.8921	58.3139	37.5713	66.5728	49.3508	sp|Q9ZSS6|THD1_ARATH	Threonine dehydratase biosynthetic, chloroplastic	GO:0003674;GO:0003824;GO:0004794;GO:0005488;GO:0005515;GO:0005575;GO:0005622;GO:0005623;GO:0005737;GO:0006082;GO:0006520;GO:0006549;GO:0006807;GO:0008150;GO:0008152;GO:0008652;GO:0009058;GO:0009081;GO:0009082;GO:0009097;GO:0009507;GO:0009536;GO:0009987;GO:0016053;GO:0016829;GO:0016840;GO:0016841;GO:0019752;GO:0042802;GO:0043226;GO:0043227;GO:0043229;GO:0043231;GO:0043436;GO:0044237;GO:0044238;GO:…	ko:K01754;ko00260;ko00290;ko01100;ko01110;ko01130;ko01200;ko01230;map00260;map00290;map01100;map01110;map01130;map01200;map01230
TPM	-	-	STRG.11382	Novel_gene	0.170025	0.865585	0	0.193704	0	0.409519	0.246242					no_annotation
TPM	-	-	STRG.11383	Novel_gene	0	0	0	0	0	0	0					no_annotation
TPM	-	-	STRG.11384	Novel_gene	0.0822547	0.123004	0.060309	0.0377823	0.0429757	0.0273917	0.034497		2S seed storage protein 5-like			eggNOG_only
TPM	-	-	STRG.11385	Known	1.48392	9.38481	132.59	12.209	14.2392	10.3896	7.9629	sp|Q9SR70|FK164_ARATH	Peptidyl-prolyl cis-trans isomerase FKBP16-4, chloroplastic	GO:0005575;GO:0005622;GO:0005623;GO:0005737;GO:0009507;GO:0009534;GO:0009535;GO:0009536;GO:0009579;GO:0016020;GO:0031976;GO:0031984;GO:0034357;GO:0042651;GO:0043226;GO:0043227;GO:0043229;GO:0043231;GO:0044422;GO:0044424;GO:0044434;GO:0044435;GO:0044436;GO:0044444;GO:0044446;GO:0044464;GO:0055035
TPM	-	-	STRG.11386	Novel_gene	0.402552	0.0726457	0.205714	0.0135973	0.030576	0	0	sp|Q9LZM4|WAKLQ_ARATH	Wall-associated receptor kinase-like 20	GO:0003674;GO:0003824;GO:0004672;GO:0004674;GO:0005575;GO:0005623;GO:0005886;GO:0006464;GO:0006468;GO:0006793;GO:0006796;GO:0006807;GO:0007154;GO:0007165;GO:0007166;GO:0008150;GO:0008152;GO:0009987;GO:0016020;GO:0016301;GO:0016310;GO:0016740;GO:0016772;GO:0016773;GO:0019538;GO:0023052;GO:0036211;GO:0043170;GO:0043412;GO:0044237;GO:0044238;GO:0044260;GO:0044267;GO:0044464;GO:0050789;GO:0050794;GO:…	ko:K04733;ko04010;ko04064;ko04620;ko04621;ko04624;ko04722;ko05133;ko05140;ko05142;ko05145;ko05152;ko05162;ko05164;map04010;map04064;map04620;map04621;map04624;map04722;map05133;map05140;map05142;map05145;map05152;map05162;map05164
TPM	-	-	STRG.11387	Novel_gene	4.56126	8.48614	4.87156	9.8717	5.3033	1.89898	2.83392	sp|F4I2J8|CATIN_ARATH	Splicing factor Cactin			multiple_isoforms_consistent
TPM	-	-	STRG.11388	Known	1.23589	0.736842	0	6.9835	0.874203	18.4375	14.7313	sp|Q9ZQA8|PABP7_ARATH	Polyadenylate-binding protein 7		ko:K13126;ko03013;ko03015;ko03018;map03013;map03015;map03018
TPM	-	-	STRG.11389	Known	7.74793	2.84086	0.217324	6.475	12.2468	11.1029	6.74403	sp|Q4V3D2|ASP36_ARATH	Aspartic proteinase 36	GO:0003674;GO:0003824;GO:0004175;GO:0004190;GO:0005575;GO:0005623;GO:0005886;GO:0006508;GO:0006807;GO:0008150;GO:0008152;GO:0008233;GO:0009056;GO:0009057;GO:0016020;GO:0016787;GO:0019538;GO:0030163;GO:0031224;GO:0031225;GO:0031226;GO:0043170;GO:0044238;GO:0044425;GO:0044459;GO:0044464;GO:0046658;GO:0070001;GO:0070011;GO:0071704;GO:0071944;GO:0140096;GO:1901564;GO:1901565;GO:1901575	ko:K00924	multiple_isoforms_consistent
TPM	-	-	STRG.1139	Known	17.7617	21.7703	5.30201	18.1155	24.0002	37.7526	24.3771	sp|Q8GZP6|ANAO2_ANAOC	11S globulin seed storage protein Ana o 2.0101 (Fragment)			multiple_isoforms_consistent
TPM	-	-	STRG.11390	Known	17.3887	13.3792	7.99189	8.06921	15.3136	16.5744	13.7473	sp|Q93ZG7|RH38_ARATH	DEAD-box ATP-dependent RNA helicase 38	GO:0001101;GO:0003674;GO:0003724;GO:0003824;GO:0004004;GO:0004386;GO:0005575;GO:0005622;GO:0005623;GO:0005634;GO:0005635;GO:0005730;GO:0005737;GO:0005886;GO:0006139;GO:0006403;GO:0006405;GO:0006406;GO:0006611;GO:0006725;GO:0006807;GO:0006810;GO:0006886;GO:0006913;GO:0006950;GO:0008026;GO:0008104;GO:0008150;GO:0008152;GO:0008186;GO:0009266;GO:0009408;GO:0009409;GO:0009628;GO:0009719;GO:0009725;GO:…	ko:K18655
TPM	-	-	STRG.11391	Known	46.4842	77.6782	102.337	43.8836	47.5015	35.2419	35.5527		dnaJ homolog subfamily C member		ko:K19373	eggNOG_only
TPM	-	-	STRG.11392	Known	21.3461	24.3298	24.0419	23.2253	24.0954	36.4832	24.6755	sp|Q9SCP9|VP371_ARATH	Vacuolar protein-sorting-associated protein 37 homolog 1	GO:0000813;GO:0005575;GO:0005622;GO:0005623;GO:0005737;GO:0005768;GO:0010008;GO:0012505;GO:0016020;GO:0031090;GO:0031410;GO:0031982;GO:0032991;GO:0036452;GO:0043226;GO:0043227;GO:0043229;GO:0044422;GO:0044424;GO:0044425;GO:0044433;GO:0044440;GO:0044444;GO:0044446;GO:0044464;GO:0097708;GO:0098588;GO:0098796;GO:0098805	ko:K12185;ko04144;map04144
TPM	-	-	STRG.11393	Known	11.8667	9.73516	1.54907	5.85074	1.71683	2.49887	1.69098	sp|Q1G3Q4|RITF1_ARATH	Protein RGF1 INDUCIBLE TRANSCRIPTION FACTOR 1			multiple_isoforms_consistent
TPM	-	-	STRG.11394	Novel_gene	0.49635	0.376917	0.166364	0.215398	0.0890923	0.107953	0.00413367		Peptidyl-prolyl cis-trans isomerase	GO:0000413;GO:0003674;GO:0003755;GO:0003824;GO:0005488;GO:0005515;GO:0005516;GO:0005575;GO:0005623;GO:0005886;GO:0006464;GO:0006807;GO:0007275;GO:0008150;GO:0008152;GO:0009987;GO:0016020;GO:0016853;GO:0016859;GO:0018193;GO:0018208;GO:0019538;GO:0032501;GO:0032502;GO:0036211;GO:0043170;GO:0043412;GO:0044237;GO:0044238;GO:0044260;GO:0044267;GO:0044464;GO:0048366;GO:0048367;GO:0048731;GO:0048827;GO:…		eggNOG_only
TPM	-	-	STRG.11395	Known	0.0290497	0	0	0.0469737	0.0155387	0	0	sp|P0C041|ATL53_ARATH	Putative RING-H2 finger protein ATL53
TPM	-	-	STRG.11396	Known	2.62924	7.10023	21.7829	5.1383	7.41746	9.94836	2.42206	sp|Q9LZD0|NCS1_ARATH	Purine-uracil permease NCS1	GO:0003674;GO:0005215;GO:0005575;GO:0005622;GO:0005623;GO:0005737;GO:0005886;GO:0006139;GO:0006206;GO:0006725;GO:0006807;GO:0006810;GO:0008150;GO:0008152;GO:0008655;GO:0009058;GO:0009112;GO:0009526;GO:0009536;GO:0009987;GO:0015205;GO:0015851;GO:0016020;GO:0018130;GO:0019438;GO:0019856;GO:0022857;GO:0031967;GO:0031975;GO:0034641;GO:0034654;GO:0043094;GO:0043100;GO:0043226;GO:0043227;GO:0043229;GO:…	ko:K03457
TPM	-	-	STRG.11397	Novel_gene	0	0.0449947	0.0532957	0.019401	0.218837	0.379609	0.373214					no_annotation
TPM	-	-	STRG.11398	Novel_gene	6.23506	3.77566	1.48566	2.44853	5.94488	3.79208	3.85125		transposition, RNA-mediated			eggNOG_only
TPM	-	-	STRG.11399	Novel_gene	1.84992	2.11123	1.2948	1.20429	3.21481	1.93487	2.76343					no_annotation
TPM	-	-	STRG.114	Known	9.87929	11.2592	11.8332	15.0479	26.1419	25.1972	14.6276	sp|Q9LHN7|PHSC_ARATH	Probable polyamine transporter At3g13620	GO:0003333;GO:0003674;GO:0005215;GO:0005342;GO:0005575;GO:0005623;GO:0005886;GO:0005887;GO:0006810;GO:0006811;GO:0006820;GO:0006865;GO:0008150;GO:0008509;GO:0008514;GO:0015075;GO:0015171;GO:0015179;GO:0015291;GO:0015297;GO:0015318;GO:0015711;GO:0015807;GO:0015849;GO:0016020;GO:0016021;GO:0022804;GO:0022857;GO:0031224;GO:0031226;GO:0034220;GO:0044425;GO:0044459;GO:0044464;GO:0046942;GO:0046943;GO:…
TPM	-	-	STRG.1140	Known	6.52211	7.54129	8.64117	6.46386	6.3063	7.4693	3.99972	sp|Q9LQQ2|RA51D_ARATH	DNA repair protein RAD51 homolog 4	GO:0000003;GO:0000150;GO:0000217;GO:0000280;GO:0000400;GO:0000707;GO:0000724;GO:0000725;GO:0000730;GO:0002831;GO:0002833;GO:0003674;GO:0003676;GO:0003677;GO:0003690;GO:0003697;GO:0003824;GO:0005488;GO:0005575;GO:0005622;GO:0005623;GO:0005634;GO:0005657;GO:0005694;GO:0006139;GO:0006259;GO:0006281;GO:0006302;GO:0006310;GO:0006312;GO:0006725;GO:0006807;GO:0006950;GO:0006974;GO:0006996;GO:0007049;GO:…	ko:K10871;ko03440;map03440	multiple_isoforms_consistent
TPM	-	-	STRG.11400	Novel_gene	1.25667	0.968757	0.310779	0.449098	1.34977	1.29708	0.576768	sp|P04323|POL3_DROME	Retrovirus-related Pol polyprotein from transposon 17.6			multiple_isoforms_mixed_annotation
TPM	-	-	STRG.11401	Novel_gene	0.0817777	0	0	0	0	0	0					no_annotation
TPM	-	-	STRG.11402	Known	0.524158	0.0228553	3.10726	0.023425	0.0125437	0	0	sp|Q6YYX9|SLC1_ORYSJ	Probable 2-oxoglutarate-dependent dioxygenase SLC1
TPM	-	-	STRG.11403	Novel_gene	0.329991	0.301343	0.76896	0.582709	0.253631	1.29127	0.334484		2S seed storage protein 5-like			eggNOG_only
TPM	-	-	STRG.11404	Novel_gene	0.148981	0.0484037	0.175827	0.176249	0.067615	0.105655	0.0911433					no_annotation
TPM	-	-	STRG.11405	Novel_gene	0.292443	0.146611	0.491673	0.214134	0.159824	0.204966	0.24833					no_annotation
TPM	-	-	STRG.11406	Novel_gene	0.251033	0.409603	0.634486	0.527264	0.280818	0.471152	0.342108		2S seed storage protein 5-like			eggNOG_only
TPM	-	-	STRG.11407	Known	51.7321	19.8497	1.91642	5.7385	9.13834	5.03435	23.8247	sp|I1M2U5|NAMT1_SOYBN	Nicotinate N-methyltransferase 1
TPM	-	-	STRG.11408	Known	11.6379	11.7475	2.57722	6.63177	12.5337	16.5197	14.4422				ko:K20283	eggNOG_only
TPM	-	-	STRG.11409	Novel_gene	3.50827	19.7944	1.3754	9.04901	1.80477	0.113079	0					no_annotation
TPM	-	-	STRG.1141	Known	259.796	2.28049	0.103623	1.92489	0.976579	0.191717	0.010006	sp|P93149|C93B1_GLYEC	(2S)-flavanone 2-hydroxylase	GO:0003674;GO:0003824;GO:0004497;GO:0005575;GO:0005622;GO:0005623;GO:0006725;GO:0008150;GO:0008152;GO:0009058;GO:0009698;GO:0009699;GO:0009717;GO:0009987;GO:0016020;GO:0016491;GO:0016705;GO:0016709;GO:0018130;GO:0019438;GO:0019748;GO:0033770;GO:0043226;GO:0043227;GO:0043229;GO:0043231;GO:0044237;GO:0044249;GO:0044424;GO:0044464;GO:0044550;GO:0046287;GO:0046483;GO:0055114;GO:0071704;GO:1901360;GO:…	ko:K00512;ko:K07408;ko:K13257;ko00140;ko00380;ko00830;ko00943;ko00980;ko01100;ko01110;ko04913;ko04917;ko04927;ko04934;ko05204;map00140;map00380;map00830;map00943;map00980;map01100;map01110;map04913;map04917;map04927;map04934;map05204
TPM	-	-	STRG.11410	Known	35.5429	35.951	26.5584	26.4933	22.4205	55.3426	26.73	sp|Q6PDQ2|CHD4_MOUSE	ATP-dependent chromatin remodeler CHD4	GO:0000118;GO:0000122;GO:0000228;GO:0000785;GO:0000790;GO:0001085;GO:0001103;GO:0003674;GO:0005488;GO:0005515;GO:0005575;GO:0005622;GO:0005623;GO:0005634;GO:0005654;GO:0005694;GO:0005737;GO:0005813;GO:0005815;GO:0005856;GO:0006355;GO:0006357;GO:0008134;GO:0008150;GO:0009889;GO:0009890;GO:0009892;GO:0009987;GO:0010468;GO:0010556;GO:0010558;GO:0010605;GO:0010629;GO:0015630;GO:0016043;GO:0016581;GO:…		multiple_isoforms_mixed_annotation
TPM	-	-	STRG.11411	Known	2.75257	0.535918	0.0574737	0.267396	0.190781	0.014394	0	sp|Q9ZQA3|PME15_ARATH	Probable pectinesterase 15		ko:K01051;ko00040;ko01100;map00040;map01100	multiple_isoforms_consistent
TPM	-	-	STRG.11412	Known	0.120213	0	0	0	0	0	0	sp|Q9SCP6|U73D1_ARATH	UDP-glycosyltransferase 73D1	GO:0003674;GO:0003824;GO:0005575;GO:0005622;GO:0005623;GO:0008194;GO:0016740;GO:0016757;GO:0016758;GO:0035251;GO:0043226;GO:0043227;GO:0043229;GO:0043231;GO:0044424;GO:0044464;GO:0046527;GO:0080043;GO:0080044	ko:K13496;ko01110;map01110
TPM	-	-	STRG.11413	Known	0	0.668004	2.44679	3.55199	1.59081	1.06295	0.135515	sp|Q9ZQ96|U73C3_ARATH	UDP-glycosyltransferase 73C3	GO:0003674;GO:0003824;GO:0005575;GO:0005622;GO:0005623;GO:0006629;GO:0008150;GO:0008152;GO:0008194;GO:0008202;GO:0009058;GO:0009314;GO:0009411;GO:0009416;GO:0009605;GO:0009607;GO:0009628;GO:0009636;GO:0009812;GO:0009813;GO:0010224;GO:0010817;GO:0016128;GO:0016131;GO:0016740;GO:0016757;GO:0016758;GO:0035251;GO:0042221;GO:0042440;GO:0042445;GO:0043207;GO:0043226;GO:0043227;GO:0043229;GO:0043231;GO:…	ko:K13496;ko01110;map01110
TPM	-	-	STRG.11414	Novel_gene	0.492844	0.812546	1.08478	0.465702	0.213096	1.53273	0.461118					no_annotation
TPM	-	-	STRG.11415	Known	4.23115	8.07309	3.44852	3.13456	8.52462	7.81143	3.06146					no_annotation
TPM	-	-	STRG.11416	Known	0.00796133	0.272447	16.9366	2.36094	0.0684423	0.00960667	0.0980933	sp|K4GIP0|73C12_BARVU	UDP-glycosyltransferase 73C12	GO:0003674;GO:0003824;GO:0005575;GO:0005622;GO:0005623;GO:0006629;GO:0008150;GO:0008152;GO:0008194;GO:0008202;GO:0009058;GO:0009314;GO:0009411;GO:0009416;GO:0009605;GO:0009607;GO:0009628;GO:0009636;GO:0009812;GO:0009813;GO:0010224;GO:0010817;GO:0016128;GO:0016131;GO:0016740;GO:0016757;GO:0016758;GO:0035251;GO:0042221;GO:0042440;GO:0042445;GO:0043207;GO:0043226;GO:0043227;GO:0043229;GO:0043231;GO:…	ko:K13496;ko01110;map01110
TPM	-	-	STRG.11417	Novel_gene	15.3001	14.1933	34.8558	17.9381	19.8737	25.0098	21.5965	sp|F4IP13|SHGR6_ARATH	Protein SHOOT GRAVITROPISM 6			multiple_isoforms_consistent
TPM	-	-	STRG.11418	Novel_gene	0	0	0.0230197	9.01365	0.0354583	0.025274	0					no_annotation
TPM	-	-	STRG.11419	Known	0	0.106641	0	29.6202	0	0	0	sp|O80932|EXPA3_ARATH	Expansin-A3	GO:0005575;GO:0005618;GO:0005623;GO:0006949;GO:0008150;GO:0009653;GO:0009987;GO:0016020;GO:0030312;GO:0032502;GO:0044464;GO:0048646;GO:0048856;GO:0071944	ko:K20628
TPM	-	-	STRG.1142	Novel_gene	0.050045	0	0.141745	0	0.129306	0.334719	0.173573					no_annotation
TPM	-	-	STRG.11420	Novel_gene	0	0.0235827	0.0609913	1.18106	0.0979047	0.0683977	0.219227					no_annotation
TPM	-	-	STRG.11421	Known	8.74975	13.9601	10.5231	8.0595	9.02989	16.7598	7.31646	sp|Q9FWX6|KCO4_ARATH	Two-pore potassium channel 4		ko:K05389	multiple_isoforms_consistent
TPM	-	-	STRG.11422	Novel_gene	0.152612	0.17267	0.79737	0.216874	0.209757	0.299946	0.349418					no_annotation
TPM	-	-	STRG.11423	Novel_gene	0.127576	0.0522913	0.289397	0.530794	0.064144	0.046851	0.0663507					no_annotation
TPM	-	-	STRG.11424	Novel_gene	0.0152047	0.078949	0.284001	7.10075	0.237524	0.322343	0.769265					no_annotation
TPM	-	-	STRG.11425	Novel_gene	0.242984	0.185523	0.0390743	0.0494167	0.049774	0.140348	0.0522727					no_annotation
TPM	-	-	STRG.11426	Known	0	0	0.02458	82.5252	0	0	0	sp|Q9LZ99|EXPA9_ARATH	Expansin-A9		ko:K20628
TPM	-	-	STRG.11427	Novel_gene	0.0780433	0	0	0	0	0	0.0218063					no_annotation
TPM	-	-	STRG.11428	Novel_gene	0	0.105229	0.650316	0.64564	0.348742	0.368683	0					no_annotation
TPM	-	-	STRG.11429	Novel_gene	0	0.016267	1.25807	0.0489497	0	0.010621	0					no_annotation
TPM	-	-	STRG.1143	Novel_gene	2.10766	0.01118	9.25173	0.0206937	0.00730667	0	0	sp|P93149|C93B1_GLYEC	(2S)-flavanone 2-hydroxylase	GO:0003674;GO:0003824;GO:0004497;GO:0005575;GO:0005622;GO:0005623;GO:0006725;GO:0008150;GO:0008152;GO:0009058;GO:0009698;GO:0009699;GO:0009717;GO:0009987;GO:0016020;GO:0016491;GO:0016705;GO:0016709;GO:0018130;GO:0019438;GO:0019748;GO:0033770;GO:0043226;GO:0043227;GO:0043229;GO:0043231;GO:0044237;GO:0044249;GO:0044424;GO:0044464;GO:0044550;GO:0046287;GO:0046483;GO:0055114;GO:0071704;GO:1901360;GO:…	ko:K00512;ko:K07408;ko:K13257;ko00140;ko00380;ko00830;ko00943;ko00980;ko01100;ko01110;ko04913;ko04917;ko04927;ko04934;ko05204;map00140;map00380;map00830;map00943;map00980;map01100;map01110;map04913;map04917;map04927;map04934;map05204	multiple_isoforms_mixed_annotation
TPM	-	-	STRG.11430	Novel_gene	0.207735	0.448372	0.556743	0.157676	0.213082	0.0670423	0.0463287					no_annotation
TPM	-	-	STRG.11431	Novel_gene	0.778446	1.00733	1.2776	1.20802	1.92419	1.71801	0.579277	sp|A0MEB5|CCA33_ARATH	Cyclin-A3-3		ko:K06627;ko04110;ko04152;ko04218;ko04914;ko05161;ko05165;ko05169;ko05203;map04110;map04152;map04218;map04914;map05161;map05165;map05169;map05203	multiple_isoforms_mixed_annotation
TPM	-	-	STRG.11432	Novel_gene	1.10917	2.42495	1.5805	0.761475	1.35352	0.270886	0.0879043					no_annotation
TPM	-	-	STRG.11433	Novel_gene	0.949415	0.709693	0	0.043704	0.176224	0.0583593	0					no_annotation
TPM	-	-	STRG.11434	Novel_gene	13.4729	8.62421	6.03125	7.16325	4.63722	9.60794	3.22726	sp|Q9UNX4|WDR3_HUMAN	WD repeat-containing protein 3	GO:0003674;GO:0003676;GO:0003723;GO:0005488;GO:0005575;GO:0005622;GO:0005623;GO:0005634;GO:0005635;GO:0005654;GO:0005730;GO:0006139;GO:0006364;GO:0006396;GO:0006725;GO:0006807;GO:0008150;GO:0008152;GO:0009987;GO:0010467;GO:0012505;GO:0016020;GO:0016070;GO:0016072;GO:0022613;GO:0030490;GO:0030515;GO:0030684;GO:0030686;GO:0031090;GO:0031965;GO:0031967;GO:0031974;GO:0031975;GO:0031981;GO:0032040;GO:…	ko:K14556;ko03008;map03008	multiple_isoforms_mixed_annotation
TPM	-	-	STRG.11435	Known	0.181077	0.309893	0.122501	0.119845	0.200716	0.186826	0.0375037		lysM domain receptor-like kinase	GO:0005575;GO:0006950;GO:0006952;GO:0008150;GO:0009605;GO:0009607;GO:0009617;GO:0016020;GO:0042742;GO:0043207;GO:0050896;GO:0051704;GO:0051707;GO:0098542	ko:K04733;ko04010;ko04064;ko04620;ko04621;ko04624;ko04722;ko05133;ko05140;ko05142;ko05145;ko05152;ko05162;ko05164;map04010;map04064;map04620;map04621;map04624;map04722;map05133;map05140;map05142;map05145;map05152;map05162;map05164	eggNOG_only
TPM	-	-	STRG.11436	Known	32.4661	27.0228	24.5277	34.5732	21.2498	21.8405	17.656	sp|Q8L850|PI5K9_ARATH	Phosphatidylinositol 4-phosphate 5-kinase 9	GO:0005575;GO:0005622;GO:0005623;GO:0005634;GO:0005737;GO:0005829;GO:0005975;GO:0006082;GO:0006520;GO:0006807;GO:0008150;GO:0008152;GO:0009987;GO:0016020;GO:0019752;GO:0043226;GO:0043227;GO:0043229;GO:0043231;GO:0043436;GO:0044237;GO:0044238;GO:0044281;GO:0044424;GO:0044444;GO:0044464;GO:0071704;GO:1901564	ko:K00889;ko00562;ko01100;ko04011;ko04070;ko04072;ko04139;ko04144;ko04666;ko04810;ko05231;map00562;map01100;map04011;map04070;map04072;map04139;map04144;map04666;map04810;map05231
TPM	-	-	STRG.11437	Known	55.0523	50.8917	34.1805	29.6513	36.3257	62.042	34.4141	sp|Q15428|SF3A2_HUMAN	Splicing factor 3A subunit 2	GO:0000245;GO:0000375;GO:0000377;GO:0000398;GO:0003674;GO:0003676;GO:0003723;GO:0005488;GO:0005575;GO:0005622;GO:0005623;GO:0005634;GO:0005654;GO:0005681;GO:0005684;GO:0005686;GO:0006139;GO:0006396;GO:0006397;GO:0006725;GO:0006807;GO:0007275;GO:0007399;GO:0008150;GO:0008152;GO:0008380;GO:0009987;GO:0010467;GO:0010720;GO:0010975;GO:0010976;GO:0016043;GO:0016070;GO:0016071;GO:0016604;GO:0016607;GO:…	ko:K12826;ko03040;map03040
TPM	-	-	STRG.11438	Novel_gene	0.832065	2.24113	1.12787	0.613356	0.454115	0.855484	0.285811					no_annotation
TPM	-	-	STRG.11439	Novel_gene	0.0631017	0.134755	0.0417863	0.262754	0.0304157	0	0					no_annotation
TPM	-	-	STRG.1144	Novel_gene	0.397931	0	0	0	0	0	0					no_annotation
TPM	-	-	STRG.11440	Known	3.82572	4.3858	0.430716	2.25025	3.72068	0.520667	1.28231	sp|O49841|RAC2A_ARATH	Ras-related protein RABC2a	GO:0003674;GO:0005488;GO:0005515;GO:0005575;GO:0005622;GO:0005623;GO:0005737;GO:0005777;GO:0005794;GO:0008092;GO:0012505;GO:0017022;GO:0030742;GO:0032029;GO:0032036;GO:0042579;GO:0043226;GO:0043227;GO:0043229;GO:0043231;GO:0044424;GO:0044444;GO:0044464;GO:0080115	ko:K07910;ko:K07976
TPM	-	-	STRG.11441	Known	1.40259	1.08266	0.728568	0.57118	1.03437	2.48598	1.27501	sp|Q9SVP7|PP307_ARATH	Pentatricopeptide repeat-containing protein At4g13650
TPM	-	-	STRG.11442	Known	36.8502	35.6991	23.4166	30.0989	34.0313	27.9823	24.7237		Pentatricopeptide repeat-containing protein			eggNOG_only
TPM	-	-	STRG.11443	Novel_gene	0.16094	0.219029	0.0410237	0.116494	0.278423	0	0					no_annotation
TPM	-	-	STRG.11444	Novel_gene	0.12867	0.199872	0.032798	0.0924167	0.222361	0	0					no_annotation
TPM	-	-	STRG.11445	Known	3.29156	2.1948	0.675813	6.82712	0.508585	0.036564	0.127419	sp|Q681X4|ZAT5_ARATH	Zinc finger protein ZAT5	GO:0003674;GO:0003676;GO:0003677;GO:0003700;GO:0005488;GO:0005575;GO:0005622;GO:0005623;GO:0005634;GO:0006355;GO:0008150;GO:0009889;GO:0010468;GO:0010556;GO:0019219;GO:0019222;GO:0031323;GO:0031326;GO:0043226;GO:0043227;GO:0043229;GO:0043231;GO:0043565;GO:0044424;GO:0044464;GO:0050789;GO:0050794;GO:0051171;GO:0051252;GO:0060255;GO:0065007;GO:0080090;GO:0097159;GO:0140110;GO:1901363;GO:1903506;GO:…
TPM	-	-	STRG.11446	Novel_gene	745.917	569.304	90.8369	123.137	1562.78	639.552	1.94845	sp|P25818|TIP11_ARATH	Aquaporin TIP1-1	GO:0000322;GO:0000325;GO:0000326;GO:0003674;GO:0005215;GO:0005372;GO:0005575;GO:0005622;GO:0005623;GO:0005737;GO:0005773;GO:0005774;GO:0005886;GO:0005887;GO:0006810;GO:0006811;GO:0006833;GO:0006855;GO:0008150;GO:0009507;GO:0009526;GO:0009536;GO:0009705;GO:0009941;GO:0015204;GO:0015250;GO:0015267;GO:0015318;GO:0015840;GO:0015893;GO:0016020;GO:0016021;GO:0019755;GO:0022803;GO:0022838;GO:0022857;GO:…	ko:K09873
TPM	-	-	STRG.11447	Known	81.0054	63.2949	47.8815	34.3769	33.2558	39.5679	22.2583	sp|Q9FFB6|ZFP34_ARATH	E3 ubiquitin-protein ligase RZFP34	GO:0000151;GO:0002039;GO:0003674;GO:0003824;GO:0004842;GO:0005102;GO:0005488;GO:0005515;GO:0005575;GO:0005622;GO:0005623;GO:0005634;GO:0005654;GO:0005737;GO:0005829;GO:0006464;GO:0006508;GO:0006511;GO:0006807;GO:0008150;GO:0008152;GO:0008270;GO:0009056;GO:0009057;GO:0009893;GO:0009894;GO:0009896;GO:0009987;GO:0010604;GO:0016567;GO:0016740;GO:0019222;GO:0019538;GO:0019787;GO:0019941;GO:0030162;GO:…	ko:K10144;ko04115;ko04120;ko05162;map04115;map04120;map05162	multiple_isoforms_consistent
TPM	-	-	STRG.11448	Novel_gene	0.547351	0.174447	0.112926	29.5585	0.093239	0.0712833	0.115715	sp|Q8L817|ATCA7_ARATH	Alpha carbonic anhydrase 7		ko:K01674;ko00910;map00910	multiple_isoforms_mixed_annotation
TPM	-	-	STRG.11449	Novel_gene	0.322679	0.0549993	0.0421327	0.33837	0.0286593	0	0					no_annotation
TPM	-	-	STRG.1145	Novel_gene	0.250232	0	0	0.00274433	0	0	0	sp|Q9SWR5|C93C1_SOYBN	2-hydroxyisoflavanone synthase	GO:0003674;GO:0003824;GO:0004497;GO:0005575;GO:0005622;GO:0005623;GO:0006725;GO:0008150;GO:0008152;GO:0009058;GO:0009698;GO:0009699;GO:0009717;GO:0009987;GO:0016020;GO:0016491;GO:0016705;GO:0016709;GO:0018130;GO:0019438;GO:0019748;GO:0033770;GO:0043226;GO:0043227;GO:0043229;GO:0043231;GO:0044237;GO:0044249;GO:0044424;GO:0044464;GO:0044550;GO:0046287;GO:0046483;GO:0055114;GO:0071704;GO:1901360;GO:…	ko:K00512;ko:K07408;ko:K13257;ko00140;ko00380;ko00830;ko00943;ko00980;ko01100;ko01110;ko04913;ko04917;ko04927;ko04934;ko05204;map00140;map00380;map00830;map00943;map00980;map01100;map01110;map04913;map04917;map04927;map04934;map05204
TPM	-	-	STRG.11450	Novel_gene	0.105835	0	0	0.322982	0	0	0					no_annotation
TPM	-	-	STRG.11451	Novel_gene	0.645029	0.579694	0.934331	0	0.392342	0.535984	0.326847		Endonuclease/Exonuclease/phosphatase family			eggNOG_only
TPM	-	-	STRG.11452	Novel_gene	0.254362	0.412373	0.443351	0.366971	0.312902	0.377622	0.222442					no_annotation
TPM	-	-	STRG.11453	Novel_gene	0.269878	0.251625	0.318488	0.216238	0.228499	0.22162	0.130158					no_annotation
TPM	-	-	STRG.11454	Known	0	0	0	0.989036	0	0	0	sp|P0DO50|NEC1_NESMA	Carbonic anhydrase Nec1		ko:K01674;ko00910;map00910
TPM	-	-	STRG.11455	Novel_gene	0	0	0.0271797	0	0.0623897	0.0748863	0					no_annotation
TPM	-	-	STRG.11456	Novel_gene	0.20986	0.308332	0.160173	0.816703	0.00954	0.191752	0.0998957	sp|Q94HW2|POLR1_ARATH	Retrovirus-related Pol polyprotein from transposon RE1
TPM	-	-	STRG.11457	Novel_gene	0.0618337	0.0845757	0	0	0.320832	0.0303783	0					no_annotation
TPM	-	-	STRG.11458	Known	93.9321	20.3032	1.02883	2.33807	14.9898	0.783605	0.0436997	sp|Q9SCP2|PLY12_ARATH	Probable pectate lyase 12		ko:K01728;ko00040;ko02024;map00040;map02024
TPM	-	-	STRG.11459	Known	1.2533	4.1458	8.27386	2.48195	2.33944	7.37519	1.3623	sp|Q9SCP1|MYB27_ARATH	Transcription factor MYB27	GO:0000981;GO:0000988;GO:0000989;GO:0001067;GO:0001076;GO:0001134;GO:0001135;GO:0003674;GO:0003676;GO:0003677;GO:0003700;GO:0005488;GO:0005575;GO:0005622;GO:0005623;GO:0005634;GO:0006355;GO:0006357;GO:0008150;GO:0009314;GO:0009416;GO:0009628;GO:0009642;GO:0009646;GO:0009889;GO:0009987;GO:0010033;GO:0010200;GO:0010243;GO:0010468;GO:0010556;GO:0019219;GO:0019222;GO:0030154;GO:0031323;GO:0031326;GO:…	ko:K09422	multiple_isoforms_consistent
TPM	-	-	STRG.1146	Known	1.22775	1.05469	0.443887	0.425204	0.822828	1.23557	0.587715	sp|Q9SWR5|C93C1_SOYBN	2-hydroxyisoflavanone synthase	GO:0003674;GO:0003824;GO:0004497;GO:0005575;GO:0005622;GO:0005623;GO:0006725;GO:0008150;GO:0008152;GO:0009058;GO:0009698;GO:0009699;GO:0009717;GO:0009987;GO:0016020;GO:0016491;GO:0016705;GO:0016709;GO:0018130;GO:0019438;GO:0019748;GO:0033770;GO:0043226;GO:0043227;GO:0043229;GO:0043231;GO:0044237;GO:0044249;GO:0044424;GO:0044464;GO:0044550;GO:0046287;GO:0046483;GO:0055114;GO:0071704;GO:1901360;GO:…	ko:K00512;ko:K07408;ko:K13257;ko00140;ko00380;ko00830;ko00943;ko00980;ko01100;ko01110;ko04913;ko04917;ko04927;ko04934;ko05204;map00140;map00380;map00830;map00943;map00980;map01100;map01110;map04913;map04917;map04927;map04934;map05204;ko:K17710;ko:K17964	multiple_isoforms_mixed_annotation
TPM	-	-	STRG.11460	Known	15.5565	24.9549	28.5116	16.5926	19.7315	19.5454	11.2671					no_annotation
TPM	-	-	STRG.11461	Novel_gene	20.672	14.105	9.65288	23.5831	34.5884	41.1106	24.4882	sp|O04376|2A5B_ARATH	Serine/threonine protein phosphatase 2A 57 kDa regulatory subunit B' beta isoform	GO:0005575;GO:0005622;GO:0005623;GO:0005634;GO:0005737;GO:0043226;GO:0043227;GO:0043229;GO:0043231;GO:0044424;GO:0044464	ko:K11584;ko03015;ko04071;ko04113;ko04114;ko04151;ko04152;ko04261;ko04728;ko05165;map03015;map04071;map04113;map04114;map04151;map04152;map04261;map04728;map05165	multiple_isoforms_consistent
TPM	-	-	STRG.11462	Known	14.1728	42.0355	87.3284	38.0686	9.35345	18.6387	8.21193	sp|Q9SJM1|ACR10_ARATH	ACT domain-containing protein ACR10
TPM	-	-	STRG.11463	Known	63.6206	76.9733	43.2691	89.6387	103.581	95.0885	109.785					no_annotation
TPM	-	-	STRG.11464	Known	45.6098	42.0867	29.9074	64.3893	90.442	95.248	110.892					no_annotation
TPM	-	-	STRG.11465	Known	9.55734	16.2912	17.127	4.92066	16.484	14.1719	4.15294	sp|A0A974CYQ5|RFW3S_XENLA	E3 ubiquitin-protein ligase rfwd3.S	GO:0000075;GO:0000077;GO:0000278;GO:0000724;GO:0000725;GO:0002039;GO:0003674;GO:0003824;GO:0004842;GO:0005488;GO:0005515;GO:0005575;GO:0005622;GO:0005623;GO:0005634;GO:0005654;GO:0005694;GO:0006139;GO:0006259;GO:0006260;GO:0006261;GO:0006281;GO:0006302;GO:0006310;GO:0006464;GO:0006725;GO:0006807;GO:0006950;GO:0006974;GO:0007049;GO:0007093;GO:0007346;GO:0008150;GO:0008152;GO:0009058;GO:0009059;GO:…	ko:K15691	multiple_isoforms_consistent
TPM	-	-	STRG.11466	Known	10.7286	9.32432	11.0962	7.3003	7.33835	7.08976	5.74425	sp|A0A974CYQ5|RFW3S_XENLA	E3 ubiquitin-protein ligase rfwd3.S	GO:0000075;GO:0000077;GO:0000278;GO:0000724;GO:0000725;GO:0002039;GO:0003674;GO:0003824;GO:0004842;GO:0005488;GO:0005515;GO:0005575;GO:0005622;GO:0005623;GO:0005634;GO:0005654;GO:0005694;GO:0006139;GO:0006259;GO:0006260;GO:0006261;GO:0006281;GO:0006302;GO:0006310;GO:0006464;GO:0006725;GO:0006807;GO:0006950;GO:0006974;GO:0007049;GO:0007093;GO:0007346;GO:0008150;GO:0008152;GO:0009058;GO:0009059;GO:…	ko:K15691
TPM	-	-	STRG.11467	Known	121.499	69.996	1.26647	0.169275	129.785	19.6807	0	sp|Q9SJL9|XTH32_ARATH	Probable xyloglucan endotransglucosylase/hydrolase protein 32	GO:0008150;GO:0008152;GO:0009056;GO:0009987;GO:0016998;GO:0043170;GO:0044036;GO:0044237;GO:0044248;GO:0044260;GO:0071554;GO:0071704	ko:K08235	multiple_isoforms_consistent
TPM	-	-	STRG.11468	Known	2.79697	1.67807	0.905212	1.98773	3.4903	2.71694	2.08012		Protein of unknown function (DUF4050)			eggNOG_only
TPM	-	-	STRG.11469	Novel_gene	1.18297	0.15981	0	0	0	0	0.0222973					no_annotation
TPM	-	-	STRG.1147	Novel_gene	0.350568	0.344363	0.528272	0.315286	0.221981	0.265999	0.207228	sp|Q03278|PO21_NASVI	Retrovirus-related Pol polyprotein from type-1 retrotransposable element R2 (Fragment)	GO:0000003;GO:0003006;GO:0003674;GO:0003824;GO:0004659;GO:0005575;GO:0005622;GO:0005623;GO:0005737;GO:0005739;GO:0006732;GO:0006733;GO:0006743;GO:0006744;GO:0007275;GO:0008150;GO:0008152;GO:0009058;GO:0009108;GO:0009507;GO:0009536;GO:0009790;GO:0009791;GO:0009793;GO:0009987;GO:0010154;GO:0016740;GO:0016765;GO:0022414;GO:0032501;GO:0032502;GO:0042180;GO:0042181;GO:0043226;GO:0043227;GO:0043229;GO:…	ko:K17535	multiple_isoforms_mixed_annotation
TPM	-	-	STRG.11470	Novel_gene	0.238653	0.885287	0.038187	0.314982	0.460095	0.172954	0.35683					no_annotation
TPM	-	-	STRG.11471	Known	7.10893	7.3906	21.5134	22.1607	9.10326	6.46603	5.7813	sp|Q9LZE4|FAD1_ARATH	Bifunctional cytosolic FAD synthase/FAD diphosphatase-like	GO:0003674;GO:0003824;GO:0003919;GO:0005575;GO:0005622;GO:0005623;GO:0005737;GO:0005829;GO:0005886;GO:0006139;GO:0006725;GO:0006732;GO:0006747;GO:0006753;GO:0006793;GO:0006796;GO:0006807;GO:0008150;GO:0008152;GO:0009058;GO:0009108;GO:0009117;GO:0009165;GO:0009987;GO:0016020;GO:0016740;GO:0016772;GO:0016779;GO:0018130;GO:0019438;GO:0019637;GO:0034641;GO:0034654;GO:0042726;GO:0042727;GO:0044237;GO:…	ko:K00953;ko00740;ko01100;ko01110;map00740;map01100;map01110;ko:K03671;ko04621;ko05418;map04621;map05418;ko:K00789;ko00270;ko01230;map00270;map01230	multiple_isoforms_mixed_annotation
TPM	-	-	STRG.11472	Known	2.10853	3.53774	0.674545	240.872	39.9917	23.0471	23.3904	sp|A9PHC5|METK4_POPTR	S-adenosylmethionine synthase 4	GO:0000003;GO:0000902;GO:0000904;GO:0003006;GO:0003674;GO:0003824;GO:0004478;GO:0005488;GO:0005507;GO:0005575;GO:0005622;GO:0005623;GO:0005634;GO:0005737;GO:0005829;GO:0005886;GO:0005911;GO:0008150;GO:0009506;GO:0009653;GO:0009826;GO:0009856;GO:0009860;GO:0009932;GO:0009987;GO:0016020;GO:0016043;GO:0016049;GO:0016740;GO:0016765;GO:0022414;GO:0030054;GO:0030154;GO:0032501;GO:0032502;GO:0032989;GO:…	ko:K00789;ko00270;ko01100;ko01110;ko01230;map00270;map01100;map01110;map01230	multiple_isoforms_consistent
TPM	-	-	STRG.11473	Known	29.5476	29.5238	20.5208	10.4326	19.0836	25.2447	11.829	sp|F4KFB3|PTST3_ARATH	Protein PTST homolog 3, chloroplastic			multiple_isoforms_mixed_annotation
TPM	-	-	STRG.11474	Known	0	0.105877	0	1.59359	0	0	0	sp|Q9FNI7|CSLA2_ARATH	Glucomannan 4-beta-mannosyltransferase 2		ko:K13680
TPM	-	-	STRG.11475	Known	9.91562	14.1952	13.1142	12.1925	10.0435	11.6205	3.36757		oxidoreductase activity, acting on superoxide radicals as acceptor		ko:K03086;ko:K04564;ko04013;ko04068;ko04146;ko04211;ko04212;ko04213;ko05016;map04013;map04068;map04146;map04211;map04212;map04213;map05016	eggNOG_only
TPM	-	-	STRG.11476	Known	3.66402	1.9811	0	0.152016	0	0	0	sp|Q9FKL2|MYB36_ARATH	Transcription factor MYB36	GO:0000981;GO:0000988;GO:0000989;GO:0001067;GO:0001076;GO:0001101;GO:0001134;GO:0001135;GO:0003674;GO:0003676;GO:0003677;GO:0003700;GO:0005488;GO:0005575;GO:0005622;GO:0005623;GO:0005634;GO:0006355;GO:0006357;GO:0007154;GO:0007165;GO:0008150;GO:0009314;GO:0009416;GO:0009628;GO:0009637;GO:0009719;GO:0009725;GO:0009737;GO:0009739;GO:0009751;GO:0009753;GO:0009785;GO:0009889;GO:0009987;GO:0010033;GO:…	ko:K09422	multiple_isoforms_consistent
TPM	-	-	STRG.11477	Novel_gene	0.219651	0.480638	0.169493	0.212759	0.272253	0.399327	0.296032					no_annotation
TPM	-	-	STRG.11478	Known	0.779973	1.47652	6.27566	8.62159	1.90734	2.97485	2.66702					no_annotation
TPM	-	-	STRG.11479	Novel_gene	2.3876	1.9426	1.25426	1.69453	4.19338	2.22064	2.47478	sp|Q6ZI17|OML2_ORYSJ	Protein MEI2-like 2	GO:0003674;GO:0003676;GO:0003723;GO:0003729;GO:0005488;GO:0005575;GO:0005622;GO:0005623;GO:0005634;GO:0008150;GO:0010564;GO:0010638;GO:0033043;GO:0040008;GO:0040020;GO:0043226;GO:0043227;GO:0043229;GO:0043231;GO:0044424;GO:0044464;GO:0045787;GO:0045836;GO:0045927;GO:0048518;GO:0048522;GO:0050789;GO:0050794;GO:0051128;GO:0051130;GO:0051445;GO:0051446;GO:0051726;GO:0051783;GO:0051785;GO:0065007;GO:…
TPM	-	-	STRG.1148	Novel_gene	0.0970237	0	0	0.360167	0.076853	0.31902	0.315606					no_annotation
TPM	-	-	STRG.11480	Novel_gene	0.0336887	0.0413243	0.0416373	0.05534	0.0129387	0	0					no_annotation
TPM	-	-	STRG.11481	Known	0	0	0	4.09386	0	0	0					no_annotation
TPM	-	-	STRG.11482	Novel_gene	0.120345	0.229152	0.602362	0.176476	0.612227	0.896514	0.330796					no_annotation
TPM	-	-	STRG.11483	Known	0.00928333	2.87417	0.117939	0	1.7918	0.0995797	0		phytochrome kinase	GO:0007154;GO:0007165;GO:0008150;GO:0009314;GO:0009416;GO:0009605;GO:0009606;GO:0009628;GO:0009637;GO:0009638;GO:0009639;GO:0009987;GO:0010017;GO:0023052;GO:0050789;GO:0050794;GO:0050896;GO:0051716;GO:0065007;GO:0071214;GO:0071478;GO:0071482;GO:0071489;GO:0104004		eggNOG_only
TPM	-	-	STRG.11484	Known	17.683	22.017	23.9547	20.0637	19.7147	20.9077	14.6159	sp|Q9SJW0|PHL7_ARATH	Myb family transcription factor PHL7
TPM	-	-	STRG.11485	Novel_gene	0.107723	0.014178	0	0.031302	0.00799933	1.27385	0.0284197					no_annotation
TPM	-	-	STRG.11486	Known	13.678	21.0005	14.3103	21.5064	20.2099	19.6889	16.3023					no_annotation
TPM	-	-	STRG.11487	Novel_gene	0	0	0	4.03723	0	0.0625553	0					no_annotation
TPM	-	-	STRG.11488	Known	10.6593	3.54275	0.232115	0.781756	0.864321	0.249525	0					no_annotation
TPM	-	-	STRG.11489	Novel_gene	0.099779	0.210405	0.167254	0.337568	0.303721	0.23379	0.210783					no_annotation
TPM	-	-	STRG.1149	Novel_gene	0.31493	0.433024	0.87789	0.442078	0.316971	0.620254	0.28665					no_annotation
TPM	-	-	STRG.11490	Known	400.252	409.381	125.638	330.075	377.098	231.095	227.687	sp|P62200|CALM1_DAUCA	Calmodulin-1/11/16	GO:0005513;GO:0008150;GO:0009593;GO:0010035;GO:0010038;GO:0010099;GO:0042221;GO:0048580;GO:0048583;GO:0050789;GO:0050793;GO:0050896;GO:0051239;GO:0051592;GO:0051606;GO:0065007;GO:2000026;GO:2000030	ko:K02183;ko04014;ko04015;ko04016;ko04020;ko04022;ko04024;ko04070;ko04114;ko04218;ko04261;ko04270;ko04371;ko04626;ko04713;ko04720;ko04722;ko04728;ko04740;ko04744;ko04745;ko04750;ko04910;ko04912;ko04915;ko04916;ko04921;ko04922;ko04924;ko04925;ko04970;ko04971;ko05010;ko05031;ko05034;ko05133;ko05152;ko05167;ko05200;ko05214;ko05418;map04014;map04015;map04016;map04020;map04022;map04024;map04070;map041…
TPM	-	-	STRG.11491	Novel_gene	2.128	4.04006	2.04009	6.75034	1.5994	0.322171	0.463145					no_annotation
[truncated: 55,149 more rows]

## Sheet: TSG_summary
Category	Tissue_or_Comparison	Direction	gene_id	Known_or_Novel	Mean_TPM_Root	Mean_TPM_Stem	Mean_TPM_Leaf	Mean_TPM_Flower	Mean_TPM_45DAB	Mean_TPM_95DAB	Mean_TPM_145DAB	n_reps_target_TPM_gt1	max_mean_TPM_other_tissues	SwissProt_hit	Functional_description	GO_annotation	KEGG_annotation	Notes
[truncated: 5,474 more rows]

## Sheet: DEG_TSDEG_summary
Category	Tissue_or_Comparison	Direction	gene_id	Known_or_Novel	Mean_TPM_Root	Mean_TPM_Stem	Mean_TPM_Leaf	Mean_TPM_Flower	Mean_TPM_45DAB	Mean_TPM_95DAB	Mean_TPM_145DAB	log2FC	padj	Unique_to_one_pairwise_comparison	SwissProt_hit	Functional_description	GO_annotation	KEGG_annotation	Notes
[truncated: 333,172+ more rows]

[truncated: 1 more sheets: DEG_TSDEG_info_wide]
