# Supplementary material for: Comprehensive analysis of alternative splicing and transcriptome diversity in apple using long-read sequencing
Source: Front Plant Sci. 2026 May 11;17:1819201. doi: 10.3389/fpls.2026.1819201 (PMC13199297; doi:10.3389/fpls.2026.1819201)
Supplement: Supplementary Tables 1–16 — Corrected final supplementary tables supporting the gene-, transcript-, and alternative splicing-related analyses in this study. [file DataSheet1.zip › Supplementary_Table_7.xlsx]

## Sheet: S7_GO_gene
Category	Query_Set_Name	Level_Type	Comparison_or_Tissue	Direction	GO_ID	GO_Term	Ontology_Class	P_value	FDR	EnrichmentScore	Hits_in_Selected_Set	Hits_in_Background	Total_in_Selected_Set	Total_in_Background	Gene_or_Transcript_List
TSG	145DAB_TSG	gene	145DAB	-	GO:0008395	steroid hydroxylase activity	Molecular function	0.00050809	0.129522	59.6349	2	30	21	18785	STRG.24069/STRG.7785
TSG	145DAB_TSG	gene	145DAB	-	GO:0042445	hormone metabolic process	Biological process	0.000652502	0.129522	9.77622	4	366	21	18785	STRG.15087/STRG.15140/STRG.24069/STRG.7785
TSG	145DAB_TSG	gene	145DAB	-	GO:0010268	brassinosteroid homeostasis	Biological process	0.00237291	0.179151	27.5238	2	65	21	18785	STRG.24069/STRG.7785
TSG	145DAB_TSG	gene	145DAB	-	GO:0004497	monooxygenase activity	Molecular function	0.00239353	0.179151	11.0435	3	243	21	18785	STRG.24069/STRG.50726/STRG.7785
TSG	145DAB_TSG	gene	145DAB	-	GO:0016131	brassinosteroid metabolic process	Biological process	0.00274584	0.179151	25.5578	2	70	21	18785	STRG.24069/STRG.7785
TSG	145DAB_TSG	gene	145DAB	-	GO:0016128	obsolete phytosteroid metabolic process	Biological process	0.00290225	0.179151	24.8479	2	72	21	18785	STRG.24069/STRG.7785
TSG	145DAB_TSG	gene	145DAB	-	GO:0010817	regulation of hormone levels	Biological process	0.00345551	0.179151	6.21197	4	576	21	18785	STRG.15087/STRG.15140/STRG.24069/STRG.7785
TSG	145DAB_TSG	gene	145DAB	-	GO:0055088	lipid homeostasis	Biological process	0.00540909	0.179151	18.0712	2	99	21	18785	STRG.24069/STRG.7785
TSG	145DAB_TSG	gene	145DAB	-	GO:0004824	lysine-tRNA ligase activity	Molecular function	0.00557768	0.179151	178.905	1	5	21	18785	STRG.41447
TSG	145DAB_TSG	gene	145DAB	-	GO:0010034	response to acetate	Biological process	0.00557768	0.179151	178.905	1	5	21	18785	STRG.52121
TSG	145DAB_TSG	gene	145DAB	-	GO:0071311	cellular response to acetate	Biological process	0.00557768	0.179151	178.905	1	5	21	18785	STRG.52121
TSG	145DAB_TSG	gene	145DAB	-	GO:0010055	atrichoblast differentiation	Biological process	0.00668965	0.179151	149.087	1	6	21	18785	STRG.19612
TSG	145DAB_TSG	gene	145DAB	-	GO:0016847	1-aminocyclopropane-1-carboxylate synthase activity	Molecular function	0.00780044	0.179151	127.789	1	7	21	18785	STRG.15087
TSG	145DAB_TSG	gene	145DAB	-	GO:0018871	1-aminocyclopropane-1-carboxylate metabolic process	Biological process	0.00780044	0.179151	127.789	1	7	21	18785	STRG.15087
TSG	145DAB_TSG	gene	145DAB	-	GO:0042218	1-aminocyclopropane-1-carboxylate biosynthetic process	Biological process	0.00780044	0.179151	127.789	1	7	21	18785	STRG.15087
TSG	145DAB_TSG	gene	145DAB	-	GO:0047631	ADP-ribose diphosphatase activity	Molecular function	0.00780044	0.179151	127.789	1	7	21	18785	STRG.52345
TSG	145DAB_TSG	gene	145DAB	-	GO:0071260	cellular response to mechanical stimulus	Biological process	0.00780044	0.179151	127.789	1	7	21	18785	STRG.52121
TSG	145DAB_TSG	gene	145DAB	-	GO:0008202	steroid metabolic process	Biological process	0.0108453	0.179151	12.5989	2	142	21	18785	STRG.24069/STRG.7785
TSG	145DAB_TSG	gene	145DAB	-	GO:0080151	positive regulation of salicylic acid mediated signaling pathway	Biological process	0.0111257	0.179151	89.4524	1	10	21	18785	STRG.52345
TSG	145DAB_TSG	gene	145DAB	-	GO:0009741	response to brassinosteroid	Biological process	0.0112873	0.179151	12.3383	2	145	21	18785	STRG.24069/STRG.7785
TSG	145DAB_TSG	gene	145DAB	-	GO:0009823	cytokinin catabolic process	Biological process	0.0122318	0.179151	81.3203	1	11	21	18785	STRG.15140
TSG	145DAB_TSG	gene	145DAB	-	GO:0019139	cytokinin dehydrogenase activity	Molecular function	0.0122318	0.179151	81.3203	1	11	21	18785	STRG.15140
TSG	145DAB_TSG	gene	145DAB	-	GO:2001025	positive regulation of response to drug	Biological process	0.0122318	0.179151	81.3203	1	11	21	18785	STRG.52345
TSG	145DAB_TSG	gene	145DAB	-	GO:2001040	positive regulation of cellular response to drug	Biological process	0.0122318	0.179151	81.3203	1	11	21	18785	STRG.52345
TSG	145DAB_TSG	gene	145DAB	-	GO:0004551	dinucleotide phosphatase activity	Molecular function	0.0133367	0.179151	74.5437	1	12	21	18785	STRG.52345
TSG	145DAB_TSG	gene	145DAB	-	GO:0015840	urea transport	Biological process	0.0133367	0.179151	74.5437	1	12	21	18785	STRG.20856
TSG	145DAB_TSG	gene	145DAB	-	GO:0016641	oxidoreductase activity, acting on the CH-NH2 group of donors, oxygen as acceptor	Molecular function	0.0133367	0.179151	74.5437	1	12	21	18785	STRG.15140
TSG	145DAB_TSG	gene	145DAB	-	GO:0015267	channel activity	Molecular function	0.0141035	0.179151	10.9758	2	163	21	18785	STRG.20856/STRG.52121
TSG	145DAB_TSG	gene	145DAB	-	GO:0022803	passive transmembrane transporter activity	Molecular function	0.0141035	0.179151	10.9758	2	163	21	18785	STRG.20856/STRG.52121
TSG	145DAB_TSG	gene	145DAB	-	GO:0004630	D-type glycerophospholipase activity	Molecular function	0.0144404	0.179151	68.8095	1	13	21	18785	STRG.12571
TSG	145DAB_TSG	gene	145DAB	-	GO:0019375	galactolipid biosynthetic process	Biological process	0.0144404	0.179151	68.8095	1	13	21	18785	STRG.12571
TSG	95DAB_TSG	gene	95DAB	-	GO:0004519	endonuclease activity	Molecular function	2.55191e-26	2.41155e-23	9.41604	37	665	111	18785	STRG.10782/STRG.11028/STRG.1224/STRG.12695/STRG.14245/STRG.15853/STRG.16338/STRG.20096/STRG.20710/STRG.22610/STRG.24284/STRG.26920/STRG.27109/STRG.27306/STRG.32692/STRG.34506/STRG.36690/STRG.39907/STRG.42217/STRG.46118/STRG.47085/STRG.48929/STRG.50521/STRG.50652/STRG.50898/STRG.5133/STRG.51553/STRG.51811/STRG.51812/STRG.5386/STRG.54758/STRG.6755/STRG.6938/STRG.7248/STRG.7390/STRG.7979/STRG.8712
TSG	95DAB_TSG	gene	95DAB	-	GO:0009451	RNA modification	Biological process	2.39112e-25	1.12981e-22	8.4395	38	762	111	18785	STRG.10782/STRG.11028/STRG.1224/STRG.12695/STRG.14245/STRG.15853/STRG.16338/STRG.20096/STRG.20710/STRG.22610/STRG.24284/STRG.26920/STRG.27109/STRG.27306/STRG.32692/STRG.34506/STRG.36414/STRG.36690/STRG.39907/STRG.42217/STRG.46118/STRG.47085/STRG.48929/STRG.50521/STRG.50652/STRG.50898/STRG.5133/STRG.51553/STRG.51811/STRG.51812/STRG.5386/STRG.54758/STRG.6755/STRG.6938/STRG.7248/STRG.7390/STRG.7979/…
TSG	95DAB_TSG	gene	95DAB	-	GO:0004518	nuclease activity	Molecular function	6.06045e-25	1.90904e-22	8.22366	38	782	111	18785	STRG.10782/STRG.11028/STRG.1224/STRG.12695/STRG.14245/STRG.15853/STRG.16338/STRG.18651/STRG.20096/STRG.20710/STRG.22610/STRG.24284/STRG.26920/STRG.27109/STRG.27306/STRG.32692/STRG.34506/STRG.36690/STRG.39907/STRG.42217/STRG.46118/STRG.47085/STRG.48929/STRG.50521/STRG.50652/STRG.50898/STRG.5133/STRG.51553/STRG.51811/STRG.51812/STRG.5386/STRG.54758/STRG.6755/STRG.6938/STRG.7248/STRG.7390/STRG.7979/…
TSG	95DAB_TSG	gene	95DAB	-	GO:0090305	obsolete nucleic acid phosphodiester bond hydrolysis	Biological process	2.11629e-23	4.99973e-21	7.44317	38	864	111	18785	STRG.10782/STRG.11028/STRG.1224/STRG.12695/STRG.14245/STRG.15853/STRG.16338/STRG.18651/STRG.20096/STRG.20710/STRG.22610/STRG.24284/STRG.26920/STRG.27109/STRG.27306/STRG.32692/STRG.34506/STRG.36690/STRG.39907/STRG.42217/STRG.46118/STRG.47085/STRG.48929/STRG.50521/STRG.50652/STRG.50898/STRG.5133/STRG.51553/STRG.51811/STRG.51812/STRG.5386/STRG.54758/STRG.6755/STRG.6938/STRG.7248/STRG.7390/STRG.7979/…
TSG	95DAB_TSG	gene	95DAB	-	GO:0016788	hydrolase activity, acting on ester bonds	Molecular function	1.50256e-17	2.83984e-15	4.87095	39	1355	111	18785	STRG.10782/STRG.11028/STRG.1224/STRG.12695/STRG.14245/STRG.15853/STRG.16338/STRG.18651/STRG.20096/STRG.20710/STRG.22610/STRG.24284/STRG.26920/STRG.27109/STRG.27306/STRG.32692/STRG.34506/STRG.36690/STRG.38905/STRG.39907/STRG.42217/STRG.46118/STRG.47085/STRG.48929/STRG.50521/STRG.50652/STRG.50898/STRG.5133/STRG.51553/STRG.51811/STRG.51812/STRG.5386/STRG.54758/STRG.6755/STRG.6938/STRG.7248/STRG.7390…
TSG	95DAB_TSG	gene	95DAB	-	GO:0090304	nucleic acid metabolic process	Biological process	8.50218e-17	1.33909e-14	3.14775	55	2957	111	18785	STRG.10326/STRG.10782/STRG.11028/STRG.1224/STRG.12695/STRG.13747/STRG.14245/STRG.15300/STRG.15853/STRG.16338/STRG.18486/STRG.18651/STRG.18963/STRG.20096/STRG.20710/STRG.21226/STRG.22610/STRG.24284/STRG.26920/STRG.27109/STRG.27306/STRG.32692/STRG.32809/STRG.34506/STRG.34592/STRG.36414/STRG.36690/STRG.39907/STRG.40041/STRG.42217/STRG.42640/STRG.46118/STRG.47085/STRG.48929/STRG.50116/STRG.50521/STRG…
TSG	95DAB_TSG	gene	95DAB	-	GO:0003723	RNA binding	Molecular function	2.91237e-16	3.9317e-14	4.33101	40	1563	111	18785	STRG.10782/STRG.11028/STRG.1224/STRG.12695/STRG.13747/STRG.14245/STRG.15853/STRG.16338/STRG.20096/STRG.20710/STRG.22610/STRG.24284/STRG.26920/STRG.27109/STRG.27306/STRG.29709/STRG.32692/STRG.34506/STRG.36690/STRG.39907/STRG.42217/STRG.46118/STRG.47085/STRG.48929/STRG.50521/STRG.50652/STRG.50898/STRG.5133/STRG.51553/STRG.51811/STRG.51812/STRG.5386/STRG.54758/STRG.55792/STRG.6755/STRG.6938/STRG.724…
TSG	95DAB_TSG	gene	95DAB	-	GO:0016070	RNA metabolic process	Biological process	9.74861e-16	1.15155e-13	3.75886	44	1981	111	18785	STRG.10782/STRG.11028/STRG.1224/STRG.12695/STRG.13747/STRG.14245/STRG.15853/STRG.16338/STRG.18486/STRG.18651/STRG.18963/STRG.20096/STRG.20710/STRG.21226/STRG.22610/STRG.24284/STRG.26920/STRG.27109/STRG.27306/STRG.32692/STRG.34506/STRG.36414/STRG.36690/STRG.39907/STRG.42217/STRG.46118/STRG.47085/STRG.48929/STRG.50521/STRG.50652/STRG.50898/STRG.5133/STRG.51553/STRG.51811/STRG.51812/STRG.5386/STRG.5…
TSG	95DAB_TSG	gene	95DAB	-	GO:0006139	nucleobase-containing compound metabolic process	Biological process	4.45585e-15	4.67864e-13	2.83153	56	3347	111	18785	STRG.10326/STRG.10782/STRG.11028/STRG.1224/STRG.12695/STRG.13747/STRG.14245/STRG.15300/STRG.15853/STRG.16338/STRG.18486/STRG.18651/STRG.18963/STRG.20096/STRG.20710/STRG.21226/STRG.22610/STRG.24284/STRG.25638/STRG.26920/STRG.27109/STRG.27306/STRG.32692/STRG.32809/STRG.34506/STRG.34592/STRG.36414/STRG.36690/STRG.39907/STRG.40041/STRG.42217/STRG.42640/STRG.46118/STRG.47085/STRG.48929/STRG.50116/STRG…
TSG	95DAB_TSG	gene	95DAB	-	GO:0046483	obsolete heterocycle metabolic process	Biological process	2.63088e-13	2.48618e-11	2.58162	56	3671	111	18785	STRG.10326/STRG.10782/STRG.11028/STRG.1224/STRG.12695/STRG.13747/STRG.14245/STRG.15300/STRG.15853/STRG.16338/STRG.18486/STRG.18651/STRG.18963/STRG.20096/STRG.20710/STRG.21226/STRG.22610/STRG.24284/STRG.25638/STRG.26920/STRG.27109/STRG.27306/STRG.32692/STRG.32809/STRG.34506/STRG.34592/STRG.36414/STRG.36690/STRG.39907/STRG.40041/STRG.42217/STRG.42640/STRG.46118/STRG.47085/STRG.48929/STRG.50116/STRG…
TSG	95DAB_TSG	gene	95DAB	-	GO:0034641	obsolete cellular nitrogen compound metabolic process	Biological process	5.16074e-13	4.43355e-11	2.46623	58	3980	111	18785	STRG.10326/STRG.10782/STRG.11028/STRG.1224/STRG.12695/STRG.13747/STRG.14245/STRG.15300/STRG.15853/STRG.16338/STRG.18486/STRG.18651/STRG.18963/STRG.20096/STRG.20710/STRG.21226/STRG.22610/STRG.24284/STRG.25638/STRG.26920/STRG.27109/STRG.27306/STRG.29709/STRG.32692/STRG.32809/STRG.34506/STRG.34592/STRG.36414/STRG.36690/STRG.39907/STRG.40041/STRG.40635/STRG.42217/STRG.42640/STRG.46118/STRG.47085/STRG…
TSG	95DAB_TSG	gene	95DAB	-	GO:0006725	obsolete cellular aromatic compound metabolic process	Biological process	1.42801e-12	1.12456e-10	2.48222	56	3818	111	18785	STRG.10326/STRG.10782/STRG.11028/STRG.1224/STRG.12695/STRG.13747/STRG.14245/STRG.15300/STRG.15853/STRG.16338/STRG.18486/STRG.18651/STRG.18963/STRG.20096/STRG.20710/STRG.21226/STRG.22610/STRG.24284/STRG.25638/STRG.26920/STRG.27109/STRG.27306/STRG.32692/STRG.32809/STRG.34506/STRG.34592/STRG.36414/STRG.36690/STRG.39907/STRG.40041/STRG.42217/STRG.42640/STRG.46118/STRG.47085/STRG.48929/STRG.50116/STRG…
TSG	95DAB_TSG	gene	95DAB	-	GO:0043412	macromolecule modification	Biological process	6.57983e-12	4.78303e-10	2.54414	52	3459	111	18785	STRG.10782/STRG.11028/STRG.1224/STRG.12695/STRG.12924/STRG.14245/STRG.14709/STRG.15853/STRG.16338/STRG.20096/STRG.20710/STRG.22610/STRG.24284/STRG.25459/STRG.25600/STRG.25644/STRG.26920/STRG.27109/STRG.27306/STRG.27445/STRG.32281/STRG.32692/STRG.34506/STRG.34567/STRG.36414/STRG.36690/STRG.39709/STRG.39907/STRG.40041/STRG.42217/STRG.43257/STRG.44601/STRG.46118/STRG.47085/STRG.48929/STRG.50521/STRG…
TSG	95DAB_TSG	gene	95DAB	-	GO:1901360	obsolete organic cyclic compound metabolic process	Biological process	8.13648e-12	5.49212e-10	2.38238	56	3978	111	18785	STRG.10326/STRG.10782/STRG.11028/STRG.1224/STRG.12695/STRG.13747/STRG.14245/STRG.15300/STRG.15853/STRG.16338/STRG.18486/STRG.18651/STRG.18963/STRG.20096/STRG.20710/STRG.21226/STRG.22610/STRG.24284/STRG.25638/STRG.26920/STRG.27109/STRG.27306/STRG.32692/STRG.32809/STRG.34506/STRG.34592/STRG.36414/STRG.36690/STRG.39907/STRG.40041/STRG.42217/STRG.42640/STRG.46118/STRG.47085/STRG.48929/STRG.50116/STRG…
TSG	95DAB_TSG	gene	95DAB	-	GO:0016787	hydrolase activity	Molecular function	1.6993e-09	1.07056e-07	2.48128	44	3001	111	18785	STRG.10782/STRG.11028/STRG.1224/STRG.12695/STRG.13747/STRG.14245/STRG.15853/STRG.16338/STRG.18651/STRG.20096/STRG.20710/STRG.21226/STRG.22610/STRG.24284/STRG.25638/STRG.26920/STRG.27109/STRG.27306/STRG.32692/STRG.34506/STRG.35809/STRG.36690/STRG.38905/STRG.39907/STRG.42217/STRG.46118/STRG.47085/STRG.48929/STRG.50521/STRG.50652/STRG.50720/STRG.50898/STRG.5133/STRG.51553/STRG.51811/STRG.51812/STRG.…
TSG	95DAB_TSG	gene	95DAB	-	GO:0003676	nucleic acid binding	Molecular function	3.92394e-09	2.31758e-07	2.50012	42	2843	111	18785	STRG.10782/STRG.11028/STRG.1224/STRG.12695/STRG.13747/STRG.14245/STRG.15853/STRG.16338/STRG.20096/STRG.20710/STRG.22610/STRG.24284/STRG.26920/STRG.27109/STRG.27306/STRG.29327/STRG.29709/STRG.32692/STRG.34506/STRG.36690/STRG.39907/STRG.42217/STRG.43257/STRG.46118/STRG.47085/STRG.48929/STRG.50521/STRG.50652/STRG.50898/STRG.5133/STRG.51553/STRG.51811/STRG.51812/STRG.5386/STRG.54758/STRG.55792/STRG.6…
TSG	95DAB_TSG	gene	95DAB	-	GO:1901363	heterocyclic compound binding	Molecular function	2.07378e-07	1.15278e-05	2.15298	43	3380	111	18785	STRG.10782/STRG.11028/STRG.1224/STRG.12695/STRG.13747/STRG.14245/STRG.15853/STRG.16338/STRG.20096/STRG.20710/STRG.22610/STRG.24284/STRG.26624/STRG.26920/STRG.27109/STRG.27306/STRG.29327/STRG.29709/STRG.32692/STRG.34506/STRG.36690/STRG.39907/STRG.42217/STRG.43257/STRG.46118/STRG.47085/STRG.48929/STRG.50521/STRG.50652/STRG.50898/STRG.5133/STRG.51553/STRG.51811/STRG.51812/STRG.5386/STRG.54758/STRG.5…
TSG	95DAB_TSG	gene	95DAB	-	GO:0097159	obsolete organic cyclic compound binding	Molecular function	2.60868e-07	1.36956e-05	2.13592	43	3407	111	18785	STRG.10782/STRG.11028/STRG.1224/STRG.12695/STRG.13747/STRG.14245/STRG.15853/STRG.16338/STRG.20096/STRG.20710/STRG.22610/STRG.24284/STRG.26624/STRG.26920/STRG.27109/STRG.27306/STRG.29327/STRG.29709/STRG.32692/STRG.34506/STRG.36690/STRG.39907/STRG.42217/STRG.43257/STRG.46118/STRG.47085/STRG.48929/STRG.50521/STRG.50652/STRG.50898/STRG.5133/STRG.51553/STRG.51811/STRG.51812/STRG.5386/STRG.54758/STRG.5…
TSG	95DAB_TSG	gene	95DAB	-	GO:1900864	mitochondrial RNA modification	Biological process	5.37059e-06	0.000267116	13.5387	6	75	111	18785	STRG.1224/STRG.12695/STRG.27306/STRG.34506/STRG.51811/STRG.51812
TSG	95DAB_TSG	gene	95DAB	-	GO:0016554	cytidine to uridine editing	Biological process	6.39494e-06	0.000302161	32.2351	4	21	111	18785	STRG.11028/STRG.5133/STRG.51811/STRG.51812
TSG	95DAB_TSG	gene	95DAB	-	GO:0016553	base conversion or substitution editing	Biological process	1.11997e-05	0.000503987	28.2057	4	24	111	18785	STRG.11028/STRG.5133/STRG.51811/STRG.51812
TSG	95DAB_TSG	gene	95DAB	-	GO:0000959	mitochondrial RNA metabolic process	Biological process	2.37244e-05	0.00101907	10.4681	6	97	111	18785	STRG.1224/STRG.12695/STRG.27306/STRG.34506/STRG.51811/STRG.51812
TSG	95DAB_TSG	gene	95DAB	-	GO:0016556	mRNA modification	Biological process	3.15653e-05	0.00129692	9.95495	6	102	111	18785	STRG.1224/STRG.12695/STRG.27306/STRG.47085/STRG.51811/STRG.51812
TSG	95DAB_TSG	gene	95DAB	-	GO:1900865	chloroplast RNA modification	Biological process	4.13981e-05	0.00163005	20.5132	4	33	111	18785	STRG.16338/STRG.26920/STRG.5386/STRG.6755
TSG	95DAB_TSG	gene	95DAB	-	GO:0080156	mitochondrial mRNA modification	Biological process	4.41326e-05	0.00166821	12.8208	5	66	111	18785	STRG.1224/STRG.12695/STRG.27306/STRG.51811/STRG.51812
TSG	95DAB_TSG	gene	95DAB	-	GO:0045003	double-strand break repair via synthesis-dependent strand annealing	Biological process	0.000106737	0.00387948	3.9608	11	470	111	18785	STRG.10326/STRG.15300/STRG.32809/STRG.34592/STRG.40041/STRG.42640/STRG.50116/STRG.53580/STRG.54260/STRG.770/STRG.9200
TSG	95DAB_TSG	gene	95DAB	-	GO:0009292	horizontal gene transfer	Biological process	0.000148376	0.00500768	3.81471	11	488	111	18785	STRG.10326/STRG.15300/STRG.32809/STRG.34592/STRG.40041/STRG.42640/STRG.50116/STRG.53580/STRG.54260/STRG.770/STRG.9200
TSG	95DAB_TSG	gene	95DAB	-	GO:0009294	DNA-mediated transformation	Biological process	0.000148376	0.00500768	3.81471	11	488	111	18785	STRG.10326/STRG.15300/STRG.32809/STRG.34592/STRG.40041/STRG.42640/STRG.50116/STRG.53580/STRG.54260/STRG.770/STRG.9200
TSG	95DAB_TSG	gene	95DAB	-	GO:0044764	obsolete multi-organism cellular process	Biological process	0.000232484	0.00757576	3.62174	11	514	111	18785	STRG.10326/STRG.15300/STRG.32809/STRG.34592/STRG.40041/STRG.42640/STRG.50116/STRG.53580/STRG.54260/STRG.770/STRG.9200
TSG	95DAB_TSG	gene	95DAB	-	GO:0009638	phototropism	Biological process	0.000326246	0.0102767	22.074	3	23	111	18785	STRG.25644/STRG.43257/STRG.55385
TSG	95DAB_TSG	gene	95DAB	-	GO:0000724	double-strand break repair via homologous recombination	Biological process	0.000370902	0.0111245	3.42832	11	543	111	18785	STRG.10326/STRG.15300/STRG.32809/STRG.34592/STRG.40041/STRG.42640/STRG.50116/STRG.53580/STRG.54260/STRG.770/STRG.9200
TSG	95DAB_TSG	gene	95DAB	-	GO:0000725	recombinational repair	Biological process	0.000376702	0.0111245	3.42202	11	544	111	18785	STRG.10326/STRG.15300/STRG.32809/STRG.34592/STRG.40041/STRG.42640/STRG.50116/STRG.53580/STRG.54260/STRG.770/STRG.9200
TSG	95DAB_TSG	gene	95DAB	-	GO:0007219	Notch signaling pathway	Biological process	0.000712732	0.01727	48.3526	2	7	111	18785	STRG.45206/STRG.55311
TSG	95DAB_TSG	gene	95DAB	-	GO:0007447	imaginal disc pattern formation	Biological process	0.000712732	0.01727	48.3526	2	7	111	18785	STRG.45206/STRG.55311
TSG	95DAB_TSG	gene	95DAB	-	GO:0007450	dorsal/ventral pattern formation, imaginal disc	Biological process	0.000712732	0.01727	48.3526	2	7	111	18785	STRG.45206/STRG.55311
TSG	95DAB_TSG	gene	95DAB	-	GO:0008587	imaginal disc-derived wing margin morphogenesis	Biological process	0.000712732	0.01727	48.3526	2	7	111	18785	STRG.45206/STRG.55311
TSG	95DAB_TSG	gene	95DAB	-	GO:0009953	dorsal/ventral pattern formation	Biological process	0.000712732	0.01727	48.3526	2	7	111	18785	STRG.45206/STRG.55311
TSG	95DAB_TSG	gene	95DAB	-	GO:0035222	wing disc pattern formation	Biological process	0.000712732	0.01727	48.3526	2	7	111	18785	STRG.45206/STRG.55311
TSG	95DAB_TSG	gene	95DAB	-	GO:0048190	wing disc dorsal/ventral pattern formation	Biological process	0.000712732	0.01727	48.3526	2	7	111	18785	STRG.45206/STRG.55311
TSG	95DAB_TSG	gene	95DAB	-	GO:0006302	double-strand break repair	Biological process	0.00075021	0.0177237	3.14988	11	591	111	18785	STRG.10326/STRG.15300/STRG.32809/STRG.34592/STRG.40041/STRG.42640/STRG.50116/STRG.53580/STRG.54260/STRG.770/STRG.9200
TSG	95DAB_TSG	gene	95DAB	-	GO:0006310	DNA recombination	Biological process	0.00103699	0.0239014	3.02695	11	615	111	18785	STRG.10326/STRG.15300/STRG.32809/STRG.34592/STRG.40041/STRG.42640/STRG.50116/STRG.53580/STRG.54260/STRG.770/STRG.9200
TSG	95DAB_TSG	gene	95DAB	-	GO:0016071	mRNA metabolic process	Biological process	0.00127007	0.0285766	3.16326	10	535	111	18785	STRG.1224/STRG.12695/STRG.13747/STRG.18651/STRG.18963/STRG.21226/STRG.27306/STRG.47085/STRG.51811/STRG.51812
TSG	95DAB_TSG	gene	95DAB	-	GO:0031425	chloroplast RNA processing	Biological process	0.00134786	0.0296215	13.7217	3	37	111	18785	STRG.16338/STRG.26920/STRG.5386
TSG	95DAB_TSG	gene	95DAB	-	GO:0009887	animal organ morphogenesis	Biological process	0.00303605	0.065206	10.3613	3	49	111	18785	STRG.43257/STRG.45206/STRG.55311
TSG	95DAB_TSG	gene	95DAB	-	GO:0007472	wing disc morphogenesis	Biological process	0.00444102	0.0777179	19.9099	2	17	111	18785	STRG.45206/STRG.55311
TSG	95DAB_TSG	gene	95DAB	-	GO:0007476	imaginal disc-derived wing morphogenesis	Biological process	0.00444102	0.0777179	19.9099	2	17	111	18785	STRG.45206/STRG.55311
TSG	95DAB_TSG	gene	95DAB	-	GO:0007552	metamorphosis	Biological process	0.00444102	0.0777179	19.9099	2	17	111	18785	STRG.45206/STRG.55311
TSG	95DAB_TSG	gene	95DAB	-	GO:0007560	imaginal disc morphogenesis	Biological process	0.00444102	0.0777179	19.9099	2	17	111	18785	STRG.45206/STRG.55311
TSG	95DAB_TSG	gene	95DAB	-	GO:0035114	imaginal disc-derived appendage morphogenesis	Biological process	0.00444102	0.0777179	19.9099	2	17	111	18785	STRG.45206/STRG.55311
TSG	95DAB_TSG	gene	95DAB	-	GO:0035120	post-embryonic appendage morphogenesis	Biological process	0.00444102	0.0777179	19.9099	2	17	111	18785	STRG.45206/STRG.55311
TSG	95DAB_TSG	gene	95DAB	-	GO:0035220	wing disc development	Biological process	0.00444102	0.0777179	19.9099	2	17	111	18785	STRG.45206/STRG.55311
TSG	95DAB_TSG	gene	95DAB	-	GO:0048563	obsolete post-embryonic animal organ morphogenesis	Biological process	0.00444102	0.0777179	19.9099	2	17	111	18785	STRG.45206/STRG.55311
TSG	95DAB_TSG	gene	95DAB	-	GO:0048707	instar larval or pupal morphogenesis	Biological process	0.00444102	0.0777179	19.9099	2	17	111	18785	STRG.45206/STRG.55311
TSG	95DAB_TSG	gene	95DAB	-	GO:0048737	imaginal disc-derived appendage development	Biological process	0.00444102	0.0777179	19.9099	2	17	111	18785	STRG.45206/STRG.55311
TSG	95DAB_TSG	gene	95DAB	-	GO:0007444	imaginal disc development	Biological process	0.00497695	0.0855131	18.8038	2	18	111	18785	STRG.45206/STRG.55311
TSG	95DAB_TSG	gene	95DAB	-	GO:0048569	obsolete post-embryonic animal organ development	Biological process	0.00554111	0.0935063	17.8141	2	19	111	18785	STRG.45206/STRG.55311
TSG	95DAB_TSG	gene	95DAB	-	GO:0035239	tube morphogenesis	Biological process	0.00672335	0.111466	7.81081	3	65	111	18785	STRG.43257/STRG.45206/STRG.55311
TSG	95DAB_TSG	gene	95DAB	-	GO:0006281	DNA repair	Biological process	0.00698355	0.113784	2.35941	11	789	111	18785	STRG.10326/STRG.15300/STRG.32809/STRG.34592/STRG.40041/STRG.42640/STRG.50116/STRG.53580/STRG.54260/STRG.770/STRG.9200
TSG	95DAB_TSG	gene	95DAB	-	GO:0009886	post-embryonic animal morphogenesis	Biological process	0.00807316	0.129307	14.716	2	23	111	18785	STRG.45206/STRG.55311
TSG	95DAB_TSG	gene	95DAB	-	GO:0048513	animal organ development	Biological process	0.00845014	0.13309	5.01435	4	135	111	18785	STRG.19076/STRG.43257/STRG.45206/STRG.55311
TSG	95DAB_TSG	gene	95DAB	-	GO:0002165	instar larval or pupal development	Biological process	0.00877334	0.135819	14.1029	2	24	111	18785	STRG.45206/STRG.55311
TSG	95DAB_TSG	gene	95DAB	-	GO:0035295	tube development	Biological process	0.00891091	0.135819	7.05143	3	72	111	18785	STRG.43257/STRG.45206/STRG.55311
TSG	95DAB_TSG	gene	95DAB	-	GO:0035107	appendage morphogenesis	Biological process	0.00949971	0.140269	13.5387	2	25	111	18785	STRG.45206/STRG.55311
TSG	95DAB_TSG	gene	95DAB	-	GO:0048736	appendage development	Biological process	0.00949971	0.140269	13.5387	2	25	111	18785	STRG.45206/STRG.55311
TSG	Flower_TSG	gene	Flower	-	GO:0090406	pollen tube	Cellular component	3.68511e-22	1.0134e-18	11.8013	27	78	551	18785	STRG.10971/STRG.12881/STRG.13003/STRG.15268/STRG.18444/STRG.18742/STRG.22453/STRG.23337/STRG.25096/STRG.25407/STRG.25955/STRG.28432/STRG.28433/STRG.35454/STRG.42361/STRG.44741/STRG.44869/STRG.4536/STRG.4537/STRG.47527/STRG.47644/STRG.52147/STRG.6915/STRG.8757/STRG.8758/STRG.9084/STRG.9661
TSG	Flower_TSG	gene	Flower	-	GO:0071944	cell periphery	Cellular component	5.49519e-16	3.85823e-13	1.67695	203	4127	551	18785	STRG.10256/STRG.10886/STRG.11419/STRG.11536/STRG.12491/STRG.12737/STRG.12773/STRG.12881/STRG.13000/STRG.13003/STRG.13169/STRG.13808/STRG.13880/STRG.14349/STRG.14959/STRG.15268/STRG.15319/STRG.15727/STRG.16276/STRG.16283/STRG.16527/STRG.16841/STRG.17550/STRG.1775/STRG.1829/STRG.18334/STRG.18742/STRG.19078/STRG.19197/STRG.1922/STRG.19582/STRG.19903/STRG.19907/STRG.19957/STRG.20022/STRG.20039/STRG.2…
TSG	Flower_TSG	gene	Flower	-	GO:0042995	cell projection	Cellular component	5.61197e-16	3.85823e-13	5.65354	33	199	551	18785	STRG.10971/STRG.12881/STRG.13003/STRG.15268/STRG.16636/STRG.18444/STRG.18742/STRG.21017/STRG.22453/STRG.23337/STRG.25096/STRG.25407/STRG.25955/STRG.28432/STRG.28433/STRG.29408/STRG.35454/STRG.42361/STRG.44741/STRG.44869/STRG.4536/STRG.4537/STRG.47527/STRG.47644/STRG.47876/STRG.51639/STRG.52147/STRG.56215/STRG.6915/STRG.8757/STRG.8758/STRG.9084/STRG.9661
TSG	Flower_TSG	gene	Flower	-	GO:0120025	plasma membrane bounded cell projection	Cellular component	5.61197e-16	3.85823e-13	5.65354	33	199	551	18785	STRG.10971/STRG.12881/STRG.13003/STRG.15268/STRG.16636/STRG.18444/STRG.18742/STRG.21017/STRG.22453/STRG.23337/STRG.25096/STRG.25407/STRG.25955/STRG.28432/STRG.28433/STRG.29408/STRG.35454/STRG.42361/STRG.44741/STRG.44869/STRG.4536/STRG.4537/STRG.47527/STRG.47644/STRG.47876/STRG.51639/STRG.52147/STRG.56215/STRG.6915/STRG.8757/STRG.8758/STRG.9084/STRG.9661
TSG	Flower_TSG	gene	Flower	-	GO:0080092	regulation of pollen tube growth	Biological process	4.7218e-14	2.59699e-11	12.3973	16	44	551	18785	STRG.10971/STRG.15268/STRG.18444/STRG.1922/STRG.21280/STRG.21642/STRG.22453/STRG.25955/STRG.33407/STRG.50541/STRG.51959/STRG.52147/STRG.52751/STRG.56006/STRG.6915/STRG.9661
TSG	Flower_TSG	gene	Flower	-	GO:0010769	obsolete regulation of cell morphogenesis involved in differentiation	Biological process	2.34334e-13	1.07403e-10	10.3495	17	56	551	18785	STRG.10971/STRG.15268/STRG.16293/STRG.18444/STRG.1922/STRG.21280/STRG.21642/STRG.22453/STRG.25955/STRG.33407/STRG.50541/STRG.51959/STRG.52147/STRG.52751/STRG.56006/STRG.6915/STRG.9661
TSG	Flower_TSG	gene	Flower	-	GO:0009856	pollination	Biological process	6.61312e-13	2.27326e-10	4.32518	34	268	551	18785	STRG.10886/STRG.10971/STRG.12905/STRG.13003/STRG.14608/STRG.15268/STRG.18334/STRG.18444/STRG.18742/STRG.20024/STRG.21580/STRG.22453/STRG.23648/STRG.25955/STRG.28432/STRG.28433/STRG.29523/STRG.3519/STRG.35454/STRG.38731/STRG.39074/STRG.39938/STRG.39941/STRG.40872/STRG.41718/STRG.42299/STRG.42361/STRG.42916/STRG.44773/STRG.44869/STRG.4660/STRG.47527/STRG.5319/STRG.9661
TSG	Flower_TSG	gene	Flower	-	GO:0044706	multi-multicellular organism process	Biological process	6.61312e-13	2.27326e-10	4.32518	34	268	551	18785	STRG.10886/STRG.10971/STRG.12905/STRG.13003/STRG.14608/STRG.15268/STRG.18334/STRG.18444/STRG.18742/STRG.20024/STRG.21580/STRG.22453/STRG.23648/STRG.25955/STRG.28432/STRG.28433/STRG.29523/STRG.3519/STRG.35454/STRG.38731/STRG.39074/STRG.39938/STRG.39941/STRG.40872/STRG.41718/STRG.42299/STRG.42361/STRG.42916/STRG.44773/STRG.44869/STRG.4660/STRG.47527/STRG.5319/STRG.9661
TSG	Flower_TSG	gene	Flower	-	GO:0051119	sugar transmembrane transporter activity	Molecular function	3.92634e-12	1.19971e-09	7.62069	19	85	551	18785	STRG.13000/STRG.15739/STRG.19582/STRG.19903/STRG.25515/STRG.25516/STRG.25518/STRG.3279/STRG.42182/STRG.44867/STRG.4536/STRG.4537/STRG.50355/STRG.6688/STRG.7346/STRG.9190/STRG.9194/STRG.9197/STRG.9201
TSG	Flower_TSG	gene	Flower	-	GO:0009860	pollen tube growth	Biological process	2.99151e-11	7.47878e-09	5.48342	23	143	551	18785	STRG.10886/STRG.10971/STRG.12905/STRG.18334/STRG.18444/STRG.18742/STRG.20024/STRG.21580/STRG.22453/STRG.23648/STRG.25955/STRG.28432/STRG.28433/STRG.38731/STRG.39074/STRG.40872/STRG.41718/STRG.42361/STRG.42916/STRG.44773/STRG.4660/STRG.47527/STRG.9661
TSG	Flower_TSG	gene	Flower	-	GO:0090404	pollen tube tip	Cellular component	6.16851e-11	1.41362e-08	17.0463	10	20	551	18785	STRG.10971/STRG.12881/STRG.13003/STRG.15268/STRG.18444/STRG.25096/STRG.44741/STRG.44869/STRG.8757/STRG.8758
TSG	Flower_TSG	gene	Flower	-	GO:0048868	pollen tube development	Biological process	9.29663e-11	1.94752e-08	4.59278	26	193	551	18785	STRG.10886/STRG.10971/STRG.12905/STRG.13003/STRG.15268/STRG.18334/STRG.18444/STRG.18742/STRG.20024/STRG.21580/STRG.22453/STRG.23648/STRG.25955/STRG.28432/STRG.28433/STRG.38731/STRG.39074/STRG.40872/STRG.41718/STRG.42361/STRG.42916/STRG.44773/STRG.44869/STRG.4660/STRG.47527/STRG.9661
TSG	Flower_TSG	gene	Flower	-	GO:0008643	carbohydrate transport	Biological process	9.91464e-11	1.94752e-08	6.03408	20	113	551	18785	STRG.13000/STRG.15739/STRG.19582/STRG.19903/STRG.24937/STRG.25515/STRG.25516/STRG.25518/STRG.3279/STRG.42182/STRG.44867/STRG.4536/STRG.4537/STRG.50355/STRG.6688/STRG.7346/STRG.9190/STRG.9194/STRG.9197/STRG.9201
TSG	Flower_TSG	gene	Flower	-	GO:0005358	high-affinity D-glucose:proton symporter activity	Molecular function	1.40343e-10	2.57295e-08	29.831	7	8	551	18785	STRG.25515/STRG.25516/STRG.25518/STRG.9190/STRG.9194/STRG.9197/STRG.9201
TSG	Flower_TSG	gene	Flower	-	GO:0051510	regulation of unidimensional cell growth	Biological process	1.5568e-10	2.67575e-08	7.15523	17	81	551	18785	STRG.10971/STRG.15268/STRG.18444/STRG.1922/STRG.21280/STRG.21642/STRG.22453/STRG.25955/STRG.30497/STRG.33407/STRG.50541/STRG.51959/STRG.52147/STRG.52751/STRG.56006/STRG.6915/STRG.9661
TSG	Flower_TSG	gene	Flower	-	GO:0015144	carbohydrate transmembrane transporter activity	Molecular function	2.75495e-10	4.20895e-08	6.05382	19	107	551	18785	STRG.13000/STRG.15739/STRG.19582/STRG.19903/STRG.25515/STRG.25516/STRG.25518/STRG.3279/STRG.42182/STRG.44867/STRG.4536/STRG.4537/STRG.50355/STRG.6688/STRG.7346/STRG.9190/STRG.9194/STRG.9197/STRG.9201
TSG	Flower_TSG	gene	Flower	-	GO:0034219	carbohydrate transmembrane transport	Biological process	2.75495e-10	4.20895e-08	6.05382	19	107	551	18785	STRG.13000/STRG.15739/STRG.19582/STRG.19903/STRG.25515/STRG.25516/STRG.25518/STRG.3279/STRG.42182/STRG.44867/STRG.4536/STRG.4537/STRG.50355/STRG.6688/STRG.7346/STRG.9190/STRG.9194/STRG.9197/STRG.9201
TSG	Flower_TSG	gene	Flower	-	GO:0022604	regulation of cell morphogenesis	Biological process	5.45248e-10	7.89174e-08	5.22587	21	137	551	18785	STRG.10971/STRG.15268/STRG.16293/STRG.18444/STRG.1922/STRG.21017/STRG.21280/STRG.21642/STRG.22453/STRG.25955/STRG.30497/STRG.33407/STRG.50541/STRG.51639/STRG.51959/STRG.52147/STRG.52751/STRG.56006/STRG.56215/STRG.6915/STRG.9661
TSG	Flower_TSG	gene	Flower	-	GO:0009932	cell tip growth	Biological process	6.11622e-10	8.40981e-08	4.54567	24	180	551	18785	STRG.10886/STRG.10971/STRG.12905/STRG.16454/STRG.18334/STRG.18444/STRG.18742/STRG.20024/STRG.21580/STRG.22453/STRG.23648/STRG.25955/STRG.28432/STRG.28433/STRG.38731/STRG.39074/STRG.40872/STRG.41718/STRG.42361/STRG.42916/STRG.44773/STRG.4660/STRG.47527/STRG.9661
TSG	Flower_TSG	gene	Flower	-	GO:0030599	pectinesterase activity	Molecular function	1.03175e-09	1.3511e-07	9.04496	13	49	551	18785	STRG.15319/STRG.24924/STRG.25238/STRG.25239/STRG.28432/STRG.28433/STRG.35960/STRG.37709/STRG.45525/STRG.47527/STRG.8874/STRG.8875/STRG.8876
TSG	Flower_TSG	gene	Flower	-	GO:0044459	obsolete plasma membrane part	Cellular component	1.21952e-09	1.5244e-07	2.6529	47	604	551	18785	STRG.12491/STRG.12881/STRG.13000/STRG.14349/STRG.14959/STRG.16527/STRG.16841/STRG.18742/STRG.19197/STRG.19582/STRG.19903/STRG.19907/STRG.21017/STRG.25096/STRG.25955/STRG.26764/STRG.28009/STRG.29003/STRG.29509/STRG.30306/STRG.32093/STRG.32108/STRG.3279/STRG.38031/STRG.38731/STRG.40365/STRG.41298/STRG.44741/STRG.44867/STRG.45260/STRG.47127/STRG.47130/STRG.47644/STRG.47876/STRG.49369/STRG.49589/STRG…
TSG	Flower_TSG	gene	Flower	-	GO:0009846	pollen germination	Biological process	1.39516e-09	1.66813e-07	6.73433	16	81	551	18785	STRG.14608/STRG.18742/STRG.21580/STRG.23648/STRG.25955/STRG.28432/STRG.28433/STRG.29523/STRG.35454/STRG.39938/STRG.39941/STRG.42299/STRG.42361/STRG.47527/STRG.5319/STRG.9661
TSG	Flower_TSG	gene	Flower	-	GO:0060284	regulation of cell development	Biological process	1.72799e-09	1.97999e-07	5.7893	18	106	551	18785	STRG.10971/STRG.15268/STRG.16293/STRG.18444/STRG.1922/STRG.21280/STRG.21642/STRG.22453/STRG.25955/STRG.33407/STRG.40894/STRG.50541/STRG.51959/STRG.52147/STRG.52751/STRG.56006/STRG.6915/STRG.9661
TSG	Flower_TSG	gene	Flower	-	GO:0005356	D-glucose:proton symporter activity	Molecular function	1.99983e-09	2.1152e-07	23.8648	7	10	551	18785	STRG.25515/STRG.25516/STRG.25518/STRG.9190/STRG.9194/STRG.9197/STRG.9201
TSG	Flower_TSG	gene	Flower	-	GO:0009679	hexose:proton symporter activity	Molecular function	1.99983e-09	2.1152e-07	23.8648	7	10	551	18785	STRG.25515/STRG.25516/STRG.25518/STRG.9190/STRG.9194/STRG.9197/STRG.9201
TSG	Flower_TSG	gene	Flower	-	GO:0051286	cell tip	Cellular component	9.57634e-09	9.75368e-07	8.52314	12	48	551	18785	STRG.10971/STRG.12881/STRG.13003/STRG.15268/STRG.18444/STRG.21017/STRG.25096/STRG.44741/STRG.44869/STRG.51639/STRG.8757/STRG.8758
TSG	Flower_TSG	gene	Flower	-	GO:0035838	growing cell tip	Cellular component	1.10672e-08	1.08696e-06	10.9976	10	31	551	18785	STRG.10971/STRG.12881/STRG.13003/STRG.15268/STRG.18444/STRG.25096/STRG.44741/STRG.44869/STRG.8757/STRG.8758
TSG	Flower_TSG	gene	Flower	-	GO:0045177	apical part of cell	Cellular component	1.33817e-08	1.26773e-06	9.37545	11	40	551	18785	STRG.10971/STRG.12881/STRG.18444/STRG.18742/STRG.25096/STRG.25955/STRG.44741/STRG.56215/STRG.8757/STRG.8758/STRG.9661
TSG	Flower_TSG	gene	Flower	-	GO:0048588	developmental cell growth	Biological process	1.38298e-08	1.26773e-06	3.89629	24	210	551	18785	STRG.10886/STRG.10971/STRG.12905/STRG.18334/STRG.18444/STRG.18742/STRG.20024/STRG.21580/STRG.22453/STRG.23648/STRG.25955/STRG.28432/STRG.28433/STRG.38731/STRG.39074/STRG.40872/STRG.41718/STRG.42361/STRG.42916/STRG.44773/STRG.46479/STRG.4660/STRG.47527/STRG.9661
TSG	Flower_TSG	gene	Flower	-	GO:0022857	transmembrane transporter activity	Molecular function	2.22226e-08	1.97136e-06	2.04928	66	1098	551	18785	STRG.10232/STRG.10466/STRG.11536/STRG.11882/STRG.12491/STRG.13000/STRG.13880/STRG.14349/STRG.14959/STRG.15739/STRG.19582/STRG.19903/STRG.19907/STRG.20022/STRG.20039/STRG.22541/STRG.22761/STRG.23002/STRG.24586/STRG.24937/STRG.25515/STRG.25516/STRG.25518/STRG.27073/STRG.2727/STRG.27303/STRG.29509/STRG.31730/STRG.32108/STRG.3279/STRG.3307/STRG.33501/STRG.33983/STRG.38031/STRG.38731/STRG.40365/STRG.4…
TSG	Flower_TSG	gene	Flower	-	GO:0015294	solute:monoatomic cation symporter activity	Molecular function	2.70639e-08	2.32581e-06	5.94638	15	86	551	18785	STRG.15739/STRG.20022/STRG.25515/STRG.25516/STRG.25518/STRG.3307/STRG.42182/STRG.4536/STRG.4537/STRG.7346/STRG.8547/STRG.9190/STRG.9194/STRG.9197/STRG.9201
TSG	Flower_TSG	gene	Flower	-	GO:0015293	symporter activity	Molecular function	3.18311e-08	2.65259e-06	5.87803	15	87	551	18785	STRG.15739/STRG.20022/STRG.25515/STRG.25516/STRG.25518/STRG.3307/STRG.42182/STRG.4536/STRG.4537/STRG.7346/STRG.8547/STRG.9190/STRG.9194/STRG.9197/STRG.9201
TSG	Flower_TSG	gene	Flower	-	GO:0006812	monoatomic cation transport	Biological process	5.99415e-08	4.84821e-06	2.45558	43	597	551	18785	STRG.10256/STRG.13880/STRG.15739/STRG.19412/STRG.19582/STRG.19907/STRG.20022/STRG.22541/STRG.22761/STRG.25515/STRG.25516/STRG.25518/STRG.26587/STRG.28259/STRG.32372/STRG.3307/STRG.38031/STRG.38131/STRG.38731/STRG.40365/STRG.42182/STRG.42444/STRG.45107/STRG.45260/STRG.4536/STRG.4537/STRG.47081/STRG.49369/STRG.49387/STRG.53349/STRG.552/STRG.55548/STRG.566/STRG.56616/STRG.6318/STRG.7346/STRG.7362/ST…
TSG	Flower_TSG	gene	Flower	-	GO:0006811	monoatomic ion transport	Biological process	8.30867e-08	6.52824e-06	2.06205	60	992	551	18785	STRG.10232/STRG.10256/STRG.11882/STRG.13880/STRG.14349/STRG.14959/STRG.15739/STRG.19412/STRG.19582/STRG.19907/STRG.20022/STRG.20039/STRG.22541/STRG.22761/STRG.22905/STRG.23002/STRG.24586/STRG.25515/STRG.25516/STRG.25518/STRG.26587/STRG.28259/STRG.29509/STRG.32372/STRG.3307/STRG.33983/STRG.38031/STRG.38131/STRG.38731/STRG.40365/STRG.42182/STRG.42444/STRG.45107/STRG.45260/STRG.4536/STRG.4537/STRG.4…
TSG	Flower_TSG	gene	Flower	-	GO:0005886	plasma membrane	Cellular component	1.10956e-07	8.47579e-06	1.48186	152	3497	551	18785	STRG.10256/STRG.10886/STRG.11536/STRG.12491/STRG.12737/STRG.12773/STRG.12881/STRG.13000/STRG.13003/STRG.13808/STRG.13880/STRG.14349/STRG.14959/STRG.15268/STRG.15727/STRG.16283/STRG.16527/STRG.16841/STRG.17550/STRG.1775/STRG.1829/STRG.18334/STRG.18742/STRG.19078/STRG.19197/STRG.1922/STRG.19582/STRG.19903/STRG.19907/STRG.20022/STRG.20039/STRG.20385/STRG.21017/STRG.21275/STRG.21280/STRG.21915/STRG.2…
TSG	Flower_TSG	gene	Flower	-	GO:0015295	solute:proton symporter activity	Molecular function	1.7799e-07	1.3229e-05	6.07128	13	73	551	18785	STRG.15739/STRG.20022/STRG.25515/STRG.25516/STRG.25518/STRG.42182/STRG.4536/STRG.4537/STRG.7346/STRG.9190/STRG.9194/STRG.9197/STRG.9201
TSG	Flower_TSG	gene	Flower	-	GO:0005355	obsolete glucose transmembrane transporter activity	Molecular function	2.04275e-07	1.38032e-05	6.59856	12	62	551	18785	STRG.15739/STRG.25515/STRG.25516/STRG.25518/STRG.42182/STRG.4536/STRG.4537/STRG.7346/STRG.9190/STRG.9194/STRG.9197/STRG.9201
TSG	Flower_TSG	gene	Flower	-	GO:0046323	obsolete D-glucose import	Biological process	2.04275e-07	1.38032e-05	6.59856	12	62	551	18785	STRG.15739/STRG.25515/STRG.25516/STRG.25518/STRG.42182/STRG.4536/STRG.4537/STRG.7346/STRG.9190/STRG.9194/STRG.9197/STRG.9201
TSG	Flower_TSG	gene	Flower	-	GO:1904659	D-glucose transmembrane transport	Biological process	2.04275e-07	1.38032e-05	6.59856	12	62	551	18785	STRG.15739/STRG.25515/STRG.25516/STRG.25518/STRG.42182/STRG.4536/STRG.4537/STRG.7346/STRG.9190/STRG.9194/STRG.9197/STRG.9201
TSG	Flower_TSG	gene	Flower	-	GO:0046910	pectinesterase inhibitor activity	Molecular function	2.05793e-07	1.38032e-05	7.3533	11	51	551	18785	STRG.15319/STRG.24924/STRG.25238/STRG.25239/STRG.30344/STRG.35960/STRG.37709/STRG.45525/STRG.8874/STRG.8875/STRG.8876
TSG	Flower_TSG	gene	Flower	-	GO:0008645	hexose transmembrane transport	Biological process	2.45695e-07	1.57131e-05	6.49382	12	63	551	18785	STRG.15739/STRG.25515/STRG.25516/STRG.25518/STRG.42182/STRG.4536/STRG.4537/STRG.7346/STRG.9190/STRG.9194/STRG.9197/STRG.9201
TSG	Flower_TSG	gene	Flower	-	GO:0015149	hexose transmembrane transporter activity	Molecular function	2.45695e-07	1.57131e-05	6.49382	12	63	551	18785	STRG.15739/STRG.25515/STRG.25516/STRG.25518/STRG.42182/STRG.4536/STRG.4537/STRG.7346/STRG.9190/STRG.9194/STRG.9197/STRG.9201
TSG	Flower_TSG	gene	Flower	-	GO:0005351	carbohydrate:proton symporter activity	Molecular function	2.94432e-07	1.79931e-05	6.39235	12	64	551	18785	STRG.15739/STRG.25515/STRG.25516/STRG.25518/STRG.42182/STRG.4536/STRG.4537/STRG.7346/STRG.9190/STRG.9194/STRG.9197/STRG.9201
TSG	Flower_TSG	gene	Flower	-	GO:0005402	carbohydrate:monoatomic cation symporter activity	Molecular function	2.94432e-07	1.79931e-05	6.39235	12	64	551	18785	STRG.15739/STRG.25515/STRG.25516/STRG.25518/STRG.42182/STRG.4536/STRG.4537/STRG.7346/STRG.9190/STRG.9194/STRG.9197/STRG.9201
TSG	Flower_TSG	gene	Flower	-	GO:0015145	monosaccharide transmembrane transporter activity	Molecular function	3.5159e-07	2.05718e-05	6.29401	12	65	551	18785	STRG.15739/STRG.25515/STRG.25516/STRG.25518/STRG.42182/STRG.4536/STRG.4537/STRG.7346/STRG.9190/STRG.9194/STRG.9197/STRG.9201
TSG	Flower_TSG	gene	Flower	-	GO:0015749	monosaccharide transmembrane transport	Biological process	3.5159e-07	2.05718e-05	6.29401	12	65	551	18785	STRG.15739/STRG.25515/STRG.25516/STRG.25518/STRG.42182/STRG.4536/STRG.4537/STRG.7346/STRG.9190/STRG.9194/STRG.9197/STRG.9201
TSG	Flower_TSG	gene	Flower	-	GO:0001558	regulation of cell growth	Biological process	3.97052e-07	2.22836e-05	3.92581	19	165	551	18785	STRG.10971/STRG.15268/STRG.18444/STRG.1922/STRG.21280/STRG.21642/STRG.22453/STRG.25955/STRG.30497/STRG.33407/STRG.33771/STRG.3519/STRG.50541/STRG.51959/STRG.52147/STRG.52751/STRG.56006/STRG.6915/STRG.9661
TSG	Flower_TSG	gene	Flower	-	GO:0055085	transmembrane transport	Biological process	6.16519e-07	3.39085e-05	1.86161	67	1227	551	18785	STRG.10232/STRG.10466/STRG.11536/STRG.11882/STRG.12491/STRG.13000/STRG.13880/STRG.14349/STRG.14959/STRG.15739/STRG.19087/STRG.19582/STRG.19903/STRG.19907/STRG.20022/STRG.20039/STRG.22541/STRG.22761/STRG.23002/STRG.24586/STRG.24937/STRG.25515/STRG.25516/STRG.25518/STRG.27073/STRG.2727/STRG.27303/STRG.29509/STRG.31730/STRG.32108/STRG.3279/STRG.3307/STRG.33501/STRG.33983/STRG.38031/STRG.38731/STRG.4…
TSG	Flower_TSG	gene	Flower	-	GO:0010093	specification of floral organ identity	Biological process	6.84536e-07	3.62014e-05	7.41143	10	46	551	18785	STRG.15593/STRG.23922/STRG.24087/STRG.24704/STRG.25660/STRG.36401/STRG.40514/STRG.4907/STRG.7611/STRG.7808
TSG	Flower_TSG	gene	Flower	-	GO:0090701	specification of plant organ identity	Biological process	6.84536e-07	3.62014e-05	7.41143	10	46	551	18785	STRG.15593/STRG.23922/STRG.24087/STRG.24704/STRG.25660/STRG.36401/STRG.40514/STRG.4907/STRG.7611/STRG.7808
TSG	Flower_TSG	gene	Flower	-	GO:0005215	transporter activity	Molecular function	7.24736e-07	3.76042e-05	1.84284	68	1258	551	18785	STRG.10232/STRG.10466/STRG.11536/STRG.11882/STRG.12491/STRG.13000/STRG.13880/STRG.14349/STRG.14959/STRG.15739/STRG.19582/STRG.19903/STRG.19907/STRG.20022/STRG.20039/STRG.22541/STRG.22761/STRG.23002/STRG.24586/STRG.24937/STRG.25515/STRG.25516/STRG.25518/STRG.27073/STRG.2727/STRG.27303/STRG.29509/STRG.31730/STRG.32108/STRG.3279/STRG.3307/STRG.33501/STRG.33983/STRG.35859/STRG.38031/STRG.38731/STRG.4…
TSG	Flower_TSG	gene	Flower	-	GO:0016324	apical plasma membrane	Cellular component	9.64133e-07	4.90994e-05	9.74073	8	28	551	18785	STRG.12881/STRG.18742/STRG.25096/STRG.25955/STRG.44741/STRG.8757/STRG.8758/STRG.9661
TSG	Flower_TSG	gene	Flower	-	GO:0000904	obsolete cell morphogenesis involved in differentiation	Biological process	1.32549e-06	6.62744e-05	2.89675	26	306	551	18785	STRG.10886/STRG.10971/STRG.12905/STRG.16454/STRG.18334/STRG.18444/STRG.18742/STRG.20024/STRG.21580/STRG.22453/STRG.23648/STRG.25955/STRG.28432/STRG.28433/STRG.38731/STRG.39074/STRG.40872/STRG.41718/STRG.42361/STRG.42916/STRG.44200/STRG.4475/STRG.44773/STRG.4660/STRG.47527/STRG.9661
TSG	Flower_TSG	gene	Flower	-	GO:0000003	obsolete reproduction	Biological process	1.40687e-06	6.90872e-05	1.61305	96	2029	551	18785	STRG.10886/STRG.10964/STRG.10971/STRG.12718/STRG.12905/STRG.13003/STRG.14608/STRG.15268/STRG.15593/STRG.18334/STRG.18435/STRG.18444/STRG.18742/STRG.19514/STRG.19526/STRG.19840/STRG.20024/STRG.20385/STRG.21580/STRG.22453/STRG.23203/STRG.23648/STRG.23922/STRG.23971/STRG.24087/STRG.24704/STRG.25660/STRG.25955/STRG.26948/STRG.2760/STRG.28009/STRG.28432/STRG.28433/STRG.28707/STRG.29509/STRG.29523/STRG…
TSG	Flower_TSG	gene	Flower	-	GO:0031226	obsolete intrinsic component of plasma membrane	Cellular component	1.84563e-06	8.90437e-05	2.47265	33	455	551	18785	STRG.12491/STRG.13000/STRG.14349/STRG.14959/STRG.16527/STRG.16841/STRG.19197/STRG.19582/STRG.19903/STRG.19907/STRG.26764/STRG.28009/STRG.29003/STRG.30306/STRG.32108/STRG.3279/STRG.38031/STRG.38731/STRG.40365/STRG.41298/STRG.44867/STRG.45260/STRG.47127/STRG.47130/STRG.47644/STRG.49369/STRG.49589/STRG.50355/STRG.55548/STRG.6688/STRG.7117/STRG.7362/STRG.9459
TSG	Flower_TSG	gene	Flower	-	GO:0030427	site of polarized growth	Cellular component	1.8809e-06	8.91805e-05	6.68482	10	51	551	18785	STRG.10971/STRG.12881/STRG.13003/STRG.15268/STRG.18444/STRG.25096/STRG.44741/STRG.44869/STRG.8757/STRG.8758
TSG	Flower_TSG	gene	Flower	-	GO:0006885	regulation of pH	Biological process	2.01979e-06	9.41427e-05	5.38304	12	76	551	18785	STRG.14349/STRG.19412/STRG.26587/STRG.28259/STRG.32372/STRG.38131/STRG.45107/STRG.49387/STRG.54859/STRG.552/STRG.566/STRG.8575
TSG	Flower_TSG	gene	Flower	-	GO:0022414	reproductive process	Biological process	2.18673e-06	0.000100225	1.60178	95	2022	551	18785	STRG.10886/STRG.10964/STRG.10971/STRG.12718/STRG.12905/STRG.13003/STRG.14608/STRG.15268/STRG.15593/STRG.18334/STRG.18435/STRG.18444/STRG.18742/STRG.19514/STRG.19526/STRG.19840/STRG.20024/STRG.20385/STRG.21580/STRG.22453/STRG.23203/STRG.23648/STRG.23922/STRG.23971/STRG.24087/STRG.24704/STRG.25660/STRG.25955/STRG.26948/STRG.2760/STRG.28009/STRG.28432/STRG.28433/STRG.28707/STRG.29509/STRG.29523/STRG…
TSG	Flower_TSG	gene	Flower	-	GO:0009826	unidimensional cell growth	Biological process	2.29137e-06	0.0001033	2.74776	27	335	551	18785	STRG.10886/STRG.10971/STRG.12905/STRG.16454/STRG.18334/STRG.18444/STRG.18742/STRG.20024/STRG.21580/STRG.22453/STRG.23648/STRG.25955/STRG.28432/STRG.28433/STRG.30338/STRG.38731/STRG.39074/STRG.40872/STRG.41718/STRG.42361/STRG.42916/STRG.44200/STRG.44773/STRG.4660/STRG.47527/STRG.47684/STRG.9661
TSG	Flower_TSG	gene	Flower	-	GO:0019199	transmembrane receptor protein kinase activity	Molecular function	2.56509e-06	0.000113774	3.02752	23	259	551	18785	STRG.10886/STRG.12737/STRG.13003/STRG.13808/STRG.15727/STRG.18334/STRG.21915/STRG.22075/STRG.2409/STRG.24416/STRG.33888/STRG.36110/STRG.36522/STRG.38994/STRG.40270/STRG.44869/STRG.44927/STRG.4517/STRG.55034/STRG.5575/STRG.8124/STRG.9054/STRG.9055
TSG	Flower_TSG	gene	Flower	-	GO:0048638	regulation of developmental growth	Biological process	2.77008e-06	0.000120916	3.3261	20	205	551	18785	STRG.10971/STRG.15268/STRG.18444/STRG.1922/STRG.21280/STRG.21642/STRG.22453/STRG.25955/STRG.30497/STRG.33407/STRG.33771/STRG.41526/STRG.50541/STRG.51959/STRG.52147/STRG.52751/STRG.56006/STRG.6856/STRG.6915/STRG.9661
TSG	Flower_TSG	gene	Flower	-	GO:0007167	enzyme-linked receptor protein signaling pathway	Biological process	3.32431e-06	0.000142842	2.98148	23	263	551	18785	STRG.10886/STRG.12737/STRG.13003/STRG.15727/STRG.18334/STRG.22075/STRG.2409/STRG.24416/STRG.27809/STRG.33888/STRG.36110/STRG.36522/STRG.38994/STRG.40270/STRG.44869/STRG.44927/STRG.4517/STRG.46917/STRG.55034/STRG.5575/STRG.8124/STRG.9054/STRG.9055
TSG	Flower_TSG	gene	Flower	-	GO:0022804	active transmembrane transporter activity	Molecular function	4.13622e-06	0.000174994	2.50681	30	408	551	18785	STRG.11536/STRG.15739/STRG.20022/STRG.22541/STRG.22761/STRG.24937/STRG.25515/STRG.25516/STRG.25518/STRG.27073/STRG.29509/STRG.31730/STRG.3307/STRG.33501/STRG.38031/STRG.40365/STRG.42182/STRG.45260/STRG.4536/STRG.4537/STRG.49369/STRG.53349/STRG.7346/STRG.8330/STRG.8547/STRG.9190/STRG.9194/STRG.9197/STRG.9201/STRG.9459
TSG	Flower_TSG	gene	Flower	-	GO:0048449	floral organ formation	Biological process	4.89008e-06	0.000203753	5.43505	11	69	551	18785	STRG.15593/STRG.23922/STRG.24087/STRG.24704/STRG.25660/STRG.36401/STRG.40514/STRG.4907/STRG.49962/STRG.7611/STRG.7808
TSG	Flower_TSG	gene	Flower	-	GO:0031224	obsolete intrinsic component of membrane	Cellular component	5.01849e-06	0.000205983	1.90803	53	947	551	18785	STRG.10129/STRG.11536/STRG.12491/STRG.13000/STRG.14349/STRG.14724/STRG.14959/STRG.16527/STRG.16841/STRG.17999/STRG.19197/STRG.19582/STRG.19903/STRG.19907/STRG.22541/STRG.2434/STRG.24937/STRG.26764/STRG.27073/STRG.28009/STRG.29003/STRG.29509/STRG.30306/STRG.31730/STRG.32108/STRG.3279/STRG.33501/STRG.33924/STRG.33983/STRG.35059/STRG.35859/STRG.38031/STRG.38731/STRG.40365/STRG.41298/STRG.41718/STRG.…
TSG	Flower_TSG	gene	Flower	-	GO:0003006	developmental process involved in reproduction	Biological process	5.91589e-06	0.000239246	1.62162	84	1766	551	18785	STRG.10886/STRG.10964/STRG.10971/STRG.12718/STRG.12905/STRG.13003/STRG.15268/STRG.15593/STRG.18334/STRG.18435/STRG.18444/STRG.18742/STRG.19514/STRG.19840/STRG.20024/STRG.20385/STRG.21580/STRG.22453/STRG.23203/STRG.23648/STRG.23922/STRG.23971/STRG.24087/STRG.24704/STRG.25660/STRG.25955/STRG.26948/STRG.2760/STRG.28009/STRG.28432/STRG.28433/STRG.29509/STRG.30497/STRG.30696/STRG.3279/STRG.36247/STRG.…
TSG	Flower_TSG	gene	Flower	-	GO:0044463	obsolete cell projection part	Cellular component	8.88337e-06	0.00034899	4.34513	13	102	551	18785	STRG.10971/STRG.12881/STRG.13003/STRG.15268/STRG.16636/STRG.18444/STRG.25096/STRG.29408/STRG.44741/STRG.44869/STRG.47876/STRG.8757/STRG.8758
TSG	Flower_TSG	gene	Flower	-	GO:0120038	obsolete plasma membrane bounded cell projection part	Cellular component	8.88337e-06	0.00034899	4.34513	13	102	551	18785	STRG.10971/STRG.12881/STRG.13003/STRG.15268/STRG.16636/STRG.18444/STRG.25096/STRG.29408/STRG.44741/STRG.44869/STRG.47876/STRG.8757/STRG.8758
TSG	Flower_TSG	gene	Flower	-	GO:0015078	proton transmembrane transporter activity	Molecular function	1.02082e-05	0.000395386	3.78806	15	135	551	18785	STRG.15739/STRG.20022/STRG.22761/STRG.25515/STRG.25516/STRG.25518/STRG.42182/STRG.4536/STRG.4537/STRG.53349/STRG.7346/STRG.9190/STRG.9194/STRG.9197/STRG.9201
TSG	Flower_TSG	gene	Flower	-	GO:0004675	transmembrane receptor protein serine/threonine kinase activity	Molecular function	1.12747e-05	0.00043063	2.9342	21	244	551	18785	STRG.10886/STRG.12737/STRG.13003/STRG.15727/STRG.18334/STRG.22075/STRG.2409/STRG.24416/STRG.33888/STRG.36110/STRG.36522/STRG.38994/STRG.40270/STRG.44869/STRG.44927/STRG.4517/STRG.55034/STRG.5575/STRG.8124/STRG.9054/STRG.9055
TSG	Flower_TSG	gene	Flower	-	GO:0007178	cell surface receptor protein serine/threonine kinase signaling pathway	Biological process	1.35821e-05	0.000511655	2.89856	21	247	551	18785	STRG.10886/STRG.12737/STRG.13003/STRG.15727/STRG.18334/STRG.22075/STRG.2409/STRG.24416/STRG.33888/STRG.36110/STRG.36522/STRG.38994/STRG.40270/STRG.44869/STRG.44927/STRG.4517/STRG.55034/STRG.5575/STRG.8124/STRG.9054/STRG.9055
TSG	Flower_TSG	gene	Flower	-	GO:0048438	floral whorl development	Biological process	1.39515e-05	0.000518469	2.80912	22	267	551	18785	STRG.10964/STRG.15593/STRG.18435/STRG.19840/STRG.23922/STRG.24087/STRG.24704/STRG.3279/STRG.36247/STRG.36401/STRG.37378/STRG.41243/STRG.45085/STRG.45763/STRG.46263/STRG.47726/STRG.49962/STRG.51323/STRG.56006/STRG.7611/STRG.7808/STRG.8144
TSG	Flower_TSG	gene	Flower	-	GO:0060560	developmental growth involved in morphogenesis	Biological process	1.476e-05	0.000535218	2.43518	28	392	551	18785	STRG.10886/STRG.10971/STRG.12905/STRG.16454/STRG.18334/STRG.18444/STRG.18742/STRG.20024/STRG.21580/STRG.22453/STRG.23648/STRG.25955/STRG.28432/STRG.28433/STRG.30338/STRG.38731/STRG.39074/STRG.40872/STRG.41718/STRG.42361/STRG.42916/STRG.44200/STRG.44773/STRG.46479/STRG.4660/STRG.47527/STRG.47684/STRG.9661
TSG	Flower_TSG	gene	Flower	-	GO:0003002	regionalization	Biological process	1.47915e-05	0.000535218	2.79864	22	268	551	18785	STRG.15593/STRG.16402/STRG.23922/STRG.23971/STRG.24087/STRG.24704/STRG.25660/STRG.26869/STRG.29509/STRG.30497/STRG.33501/STRG.36401/STRG.40514/STRG.40894/STRG.41243/STRG.4907/STRG.56006/STRG.56052/STRG.7611/STRG.7660/STRG.7808/STRG.8144
TSG	Flower_TSG	gene	Flower	-	GO:0045595	regulation of cell differentiation	Biological process	1.95144e-05	0.000696942	2.82982	21	253	551	18785	STRG.10971/STRG.15268/STRG.16293/STRG.18444/STRG.1922/STRG.21280/STRG.21642/STRG.22453/STRG.22905/STRG.25955/STRG.33407/STRG.40894/STRG.50541/STRG.51959/STRG.52147/STRG.52751/STRG.53573/STRG.56006/STRG.5662/STRG.6915/STRG.9661
TSG	Flower_TSG	gene	Flower	-	GO:0048859	formation of anatomical boundary	Biological process	2.03518e-05	0.000717531	7.95493	7	30	551	18785	STRG.25660/STRG.2760/STRG.40514/STRG.40894/STRG.41526/STRG.4907/STRG.6856
TSG	Flower_TSG	gene	Flower	-	GO:0048444	floral organ morphogenesis	Biological process	2.14724e-05	0.000747459	4.30643	12	95	551	18785	STRG.15593/STRG.23922/STRG.24087/STRG.24704/STRG.25660/STRG.36401/STRG.40514/STRG.4907/STRG.49962/STRG.56006/STRG.7611/STRG.7808
TSG	Flower_TSG	gene	Flower	-	GO:0048445	carpel morphogenesis	Biological process	2.25735e-05	0.000775963	13.1125	5	13	551	18785	STRG.23922/STRG.24087/STRG.56006/STRG.7611/STRG.7808
TSG	Flower_TSG	gene	Flower	-	GO:0051179	localization	Biological process	2.32305e-05	0.00078869	1.43317	118	2807	551	18785	STRG.10232/STRG.10256/STRG.10466/STRG.11536/STRG.11882/STRG.12491/STRG.12718/STRG.12905/STRG.13000/STRG.13880/STRG.14349/STRG.14959/STRG.15739/STRG.17999/STRG.18742/STRG.19087/STRG.19412/STRG.19582/STRG.19903/STRG.19907/STRG.20022/STRG.20039/STRG.21017/STRG.21275/STRG.22541/STRG.22761/STRG.22905/STRG.22998/STRG.23002/STRG.23337/STRG.24138/STRG.24586/STRG.24937/STRG.25515/STRG.25516/STRG.25518/STR…
TSG	Flower_TSG	gene	Flower	-	GO:0015075	monoatomic ion transmembrane transporter activity	Molecular function	2.81303e-05	0.000943394	1.95613	42	732	551	18785	STRG.10232/STRG.11882/STRG.13880/STRG.14349/STRG.14959/STRG.15739/STRG.19907/STRG.20022/STRG.20039/STRG.22761/STRG.23002/STRG.24586/STRG.25515/STRG.25516/STRG.25518/STRG.29509/STRG.3307/STRG.33983/STRG.38031/STRG.38731/STRG.40365/STRG.42182/STRG.45260/STRG.4536/STRG.4537/STRG.47081/STRG.49272/STRG.49369/STRG.53349/STRG.55548/STRG.56426/STRG.56616/STRG.56762/STRG.6318/STRG.7346/STRG.7362/STRG.8547…
TSG	Flower_TSG	gene	Flower	-	GO:0022603	regulation of anatomical structure morphogenesis	Biological process	2.99335e-05	0.000990759	2.60508	23	301	551	18785	STRG.10971/STRG.15268/STRG.16293/STRG.18444/STRG.1922/STRG.21017/STRG.21280/STRG.21642/STRG.22453/STRG.25955/STRG.2760/STRG.30497/STRG.33407/STRG.40894/STRG.50541/STRG.51639/STRG.51959/STRG.52147/STRG.52751/STRG.56006/STRG.56215/STRG.6915/STRG.9661
TSG	Flower_TSG	gene	Flower	-	GO:0004888	transmembrane signaling receptor activity	Molecular function	3.02632e-05	0.000990759	2.54106	24	322	551	18785	STRG.10886/STRG.12737/STRG.13003/STRG.13808/STRG.13880/STRG.15727/STRG.18334/STRG.21915/STRG.22075/STRG.2409/STRG.24416/STRG.33888/STRG.36110/STRG.36522/STRG.38994/STRG.40270/STRG.44869/STRG.44927/STRG.4517/STRG.55034/STRG.5575/STRG.8124/STRG.9054/STRG.9055
TSG	Flower_TSG	gene	Flower	-	GO:0007166	cell surface receptor signaling pathway	Biological process	4.01254e-05	0.00129818	2.44216	25	349	551	18785	STRG.10886/STRG.12737/STRG.13003/STRG.15727/STRG.18334/STRG.20385/STRG.22075/STRG.2409/STRG.24416/STRG.27809/STRG.33888/STRG.36110/STRG.36522/STRG.38994/STRG.40270/STRG.44869/STRG.44927/STRG.4517/STRG.45527/STRG.46917/STRG.55034/STRG.5575/STRG.8124/STRG.9054/STRG.9055
TSG	Flower_TSG	gene	Flower	-	GO:0015318	obsolete inorganic molecular entity transmembrane transporter activity	Molecular function	4.21478e-05	0.00134775	1.95934	40	696	551	18785	STRG.10232/STRG.11882/STRG.13880/STRG.14349/STRG.14959/STRG.15739/STRG.19907/STRG.20022/STRG.20039/STRG.22761/STRG.23002/STRG.24586/STRG.25515/STRG.25516/STRG.25518/STRG.29509/STRG.3307/STRG.38031/STRG.38731/STRG.42182/STRG.45260/STRG.4536/STRG.4537/STRG.47081/STRG.47644/STRG.49369/STRG.53349/STRG.55548/STRG.56426/STRG.56616/STRG.56762/STRG.6318/STRG.7346/STRG.7362/STRG.8547/STRG.9190/STRG.9194/S…
TSG	Flower_TSG	gene	Flower	-	GO:1902600	proton transmembrane transport	Biological process	4.54063e-05	0.00143449	3.34241	15	153	551	18785	STRG.15739/STRG.20022/STRG.22761/STRG.25515/STRG.25516/STRG.25518/STRG.42182/STRG.4536/STRG.4537/STRG.53349/STRG.7346/STRG.9190/STRG.9194/STRG.9197/STRG.9201
TSG	Flower_TSG	gene	Flower	-	GO:0016049	cell growth	Biological process	4.6659e-05	0.00143449	2.20902	30	463	551	18785	STRG.10886/STRG.10971/STRG.12905/STRG.16454/STRG.18334/STRG.18444/STRG.18742/STRG.20024/STRG.21580/STRG.22263/STRG.22453/STRG.23648/STRG.25955/STRG.28432/STRG.28433/STRG.30338/STRG.38731/STRG.39074/STRG.40872/STRG.41718/STRG.42361/STRG.42916/STRG.44200/STRG.44773/STRG.46479/STRG.4660/STRG.47527/STRG.47684/STRG.53024/STRG.9661
TSG	Flower_TSG	gene	Flower	-	GO:0010094	specification of carpel identity	Biological process	4.6662e-05	0.00143449	17.0463	4	8	551	18785	STRG.23922/STRG.24087/STRG.7611/STRG.7808
TSG	Flower_TSG	gene	Flower	-	GO:0090691	formation of plant organ boundary	Biological process	5.31476e-05	0.00160611	8.52314	6	24	551	18785	STRG.25660/STRG.2760/STRG.40514/STRG.41526/STRG.4907/STRG.6856
TSG	Flower_TSG	gene	Flower	-	GO:0098590	plasma membrane region	Cellular component	5.87026e-05	0.0017547	5.11388	9	60	551	18785	STRG.12881/STRG.18742/STRG.25096/STRG.25955/STRG.44741/STRG.47876/STRG.8757/STRG.8758/STRG.9661
TSG	Flower_TSG	gene	Flower	-	GO:0009555	pollen development	Biological process	6.33244e-05	0.0018725	2.20688	29	448	551	18785	STRG.12718/STRG.21017/STRG.22905/STRG.23337/STRG.23648/STRG.27073/STRG.28009/STRG.30361/STRG.30696/STRG.3279/STRG.37070/STRG.37378/STRG.45085/STRG.45763/STRG.46263/STRG.47127/STRG.47130/STRG.47644/STRG.49962/STRG.50449/STRG.50541/STRG.51544/STRG.51639/STRG.51767/STRG.52147/STRG.52580/STRG.53573/STRG.53633/STRG.56006
TSG	Flower_TSG	gene	Flower	-	GO:0045229	external encapsulating structure organization	Biological process	7.36197e-05	0.00215377	2.58463	21	277	551	18785	STRG.16276/STRG.16527/STRG.18742/STRG.23337/STRG.24272/STRG.24273/STRG.26764/STRG.27073/STRG.28009/STRG.30019/STRG.37378/STRG.44927/STRG.45085/STRG.45763/STRG.46479/STRG.47127/STRG.47130/STRG.52596/STRG.53633/STRG.54810/STRG.7989
TSG	Flower_TSG	gene	Flower	-	GO:0005576	extracellular region	Cellular component	7.49974e-05	0.00217098	2.03717	34	569	551	18785	STRG.11637/STRG.14724/STRG.16276/STRG.16293/STRG.16527/STRG.18672/STRG.21562/STRG.21915/STRG.24212/STRG.26764/STRG.28432/STRG.28433/STRG.30019/STRG.30213/STRG.30215/STRG.3351/STRG.3359/STRG.34861/STRG.34865/STRG.35059/STRG.41404/STRG.43976/STRG.45372/STRG.47527/STRG.5023/STRG.52259/STRG.52260/STRG.52261/STRG.52800/STRG.54650/STRG.56042/STRG.6915/STRG.8330/STRG.8694
TSG	Flower_TSG	gene	Flower	-	GO:0034220	monoatomic ion transmembrane transport	Biological process	7.64462e-05	0.00218987	1.85567	43	790	551	18785	STRG.10232/STRG.11882/STRG.13880/STRG.14349/STRG.14959/STRG.15739/STRG.19907/STRG.20022/STRG.20039/STRG.22761/STRG.23002/STRG.24586/STRG.25515/STRG.25516/STRG.25518/STRG.29509/STRG.3307/STRG.33983/STRG.38031/STRG.38731/STRG.40365/STRG.42182/STRG.45260/STRG.4536/STRG.4537/STRG.47081/STRG.47644/STRG.49272/STRG.49369/STRG.53349/STRG.55548/STRG.56426/STRG.56616/STRG.56762/STRG.6318/STRG.7346/STRG.736…
TSG	Flower_TSG	gene	Flower	-	GO:0048462	carpel formation	Biological process	8.2042e-05	0.00232593	15.1522	4	9	551	18785	STRG.23922/STRG.24087/STRG.7611/STRG.7808
TSG	Flower_TSG	gene	Flower	-	GO:0048437	floral organ development	Biological process	9.41091e-05	0.00262273	2.3648	24	346	551	18785	STRG.10964/STRG.15593/STRG.18435/STRG.23922/STRG.24087/STRG.24704/STRG.25660/STRG.3279/STRG.36247/STRG.36401/STRG.37378/STRG.40514/STRG.41243/STRG.45085/STRG.45763/STRG.46263/STRG.47726/STRG.4907/STRG.49962/STRG.51323/STRG.56006/STRG.7611/STRG.7808/STRG.8144
TSG	Flower_TSG	gene	Flower	-	GO:0008081	phosphoric diester hydrolase activity	Molecular function	9.44183e-05	0.00262273	5.45481	8	50	551	18785	STRG.14852/STRG.14860/STRG.14863/STRG.22263/STRG.24737/STRG.53024/STRG.56677/STRG.8464
TSG	Flower_TSG	gene	Flower	-	GO:0048235	pollen sperm cell differentiation	Biological process	0.00010296	0.00283139	6.28021	7	38	551	18785	STRG.30696/STRG.37070/STRG.45085/STRG.47644/STRG.51544/STRG.52147/STRG.52580
TSG	Flower_TSG	gene	Flower	-	GO:0098660	obsolete inorganic ion transmembrane transport	Biological process	0.000108539	0.00295528	2.14001	29	462	551	18785	STRG.13880/STRG.14349/STRG.14959/STRG.15739/STRG.19907/STRG.20022/STRG.22761/STRG.25515/STRG.25516/STRG.25518/STRG.3307/STRG.38031/STRG.38731/STRG.42182/STRG.45260/STRG.4536/STRG.4537/STRG.49369/STRG.53349/STRG.55548/STRG.56762/STRG.6318/STRG.7346/STRG.7362/STRG.8547/STRG.9190/STRG.9194/STRG.9197/STRG.9201
TSG	Flower_TSG	gene	Flower	-	GO:0030154	cell differentiation	Biological process	0.000117798	0.0031463	1.7181	51	1012	551	18785	STRG.10886/STRG.10971/STRG.1252/STRG.12905/STRG.16293/STRG.16454/STRG.18334/STRG.18444/STRG.18742/STRG.20024/STRG.20144/STRG.21580/STRG.22453/STRG.23648/STRG.23922/STRG.24704/STRG.25033/STRG.25955/STRG.28432/STRG.28433/STRG.30696/STRG.34004/STRG.37070/STRG.38731/STRG.39074/STRG.40872/STRG.40894/STRG.41718/STRG.42361/STRG.42916/STRG.44200/STRG.4475/STRG.44773/STRG.45085/STRG.46263/STRG.46479/STRG.…
TSG	Flower_TSG	gene	Flower	-	GO:0055067	obsolete monovalent inorganic cation homeostasis	Biological process	0.000117843	0.0031463	3.40926	13	130	551	18785	STRG.14349/STRG.19412/STRG.26587/STRG.28259/STRG.32372/STRG.38131/STRG.45107/STRG.49387/STRG.54859/STRG.552/STRG.566/STRG.7362/STRG.8575
TSG	Flower_TSG	gene	Flower	-	GO:0009653	anatomical structure morphogenesis	Biological process	0.000124539	0.00329311	1.60082	64	1363	551	18785	STRG.10886/STRG.10971/STRG.11419/STRG.1252/STRG.12905/STRG.15593/STRG.16454/STRG.18334/STRG.18444/STRG.18742/STRG.19840/STRG.20024/STRG.20144/STRG.21580/STRG.22453/STRG.2299/STRG.23648/STRG.23922/STRG.23971/STRG.24087/STRG.24704/STRG.25660/STRG.25955/STRG.27073/STRG.2760/STRG.28009/STRG.28432/STRG.28433/STRG.29509/STRG.30338/STRG.36247/STRG.36401/STRG.38731/STRG.39074/STRG.40514/STRG.40872/STRG.4…
TSG	Flower_TSG	gene	Flower	-	GO:0098662	obsolete inorganic cation transmembrane transport	Biological process	0.000129658	0.0033958	2.22715	26	398	551	18785	STRG.13880/STRG.15739/STRG.19907/STRG.20022/STRG.22761/STRG.25515/STRG.25516/STRG.25518/STRG.3307/STRG.38031/STRG.38731/STRG.42182/STRG.45260/STRG.4536/STRG.4537/STRG.49369/STRG.53349/STRG.55548/STRG.6318/STRG.7346/STRG.7362/STRG.8547/STRG.9190/STRG.9194/STRG.9197/STRG.9201
TSG	Flower_TSG	gene	Flower	-	GO:0010097	specification of stamen identity	Biological process	0.000133566	0.00346516	13.637	4	10	551	18785	STRG.15593/STRG.23922/STRG.36401/STRG.7611
TSG	Flower_TSG	gene	Flower	-	GO:0048443	stamen development	Biological process	0.000137199	0.0034935	3.18197	14	150	551	18785	STRG.10964/STRG.15593/STRG.18435/STRG.23922/STRG.3279/STRG.36247/STRG.36401/STRG.37378/STRG.45085/STRG.45763/STRG.46263/STRG.49962/STRG.51323/STRG.7611
TSG	Flower_TSG	gene	Flower	-	GO:0048466	androecium development	Biological process	0.000137199	0.0034935	3.18197	14	150	551	18785	STRG.10964/STRG.15593/STRG.18435/STRG.23922/STRG.3279/STRG.36247/STRG.36401/STRG.37378/STRG.45085/STRG.45763/STRG.46263/STRG.49962/STRG.51323/STRG.7611
TSG	Flower_TSG	gene	Flower	-	GO:0048653	anther development	Biological process	0.000139749	0.00352579	3.82672	11	98	551	18785	STRG.10964/STRG.18435/STRG.23922/STRG.3279/STRG.36247/STRG.37378/STRG.45085/STRG.45763/STRG.46263/STRG.49962/STRG.7611
TSG	Flower_TSG	gene	Flower	-	GO:0051234	establishment of localization	Biological process	0.000143321	0.00358303	1.40615	106	2570	551	18785	STRG.10232/STRG.10256/STRG.10466/STRG.11536/STRG.11882/STRG.12491/STRG.12718/STRG.12905/STRG.13000/STRG.13880/STRG.14349/STRG.14959/STRG.15739/STRG.17999/STRG.18742/STRG.19087/STRG.19412/STRG.19582/STRG.19903/STRG.19907/STRG.20022/STRG.20039/STRG.21275/STRG.22541/STRG.22761/STRG.22905/STRG.22998/STRG.23002/STRG.24138/STRG.24586/STRG.24937/STRG.25515/STRG.25516/STRG.25518/STRG.25917/STRG.26587/STR…
TSG	Flower_TSG	gene	Flower	-	GO:0005618	cell wall	Cellular component	0.000152856	0.00378696	1.84533	40	739	551	18785	STRG.11419/STRG.13169/STRG.16276/STRG.19957/STRG.20119/STRG.21580/STRG.26948/STRG.28432/STRG.28433/STRG.30019/STRG.30213/STRG.30215/STRG.30344/STRG.3351/STRG.33704/STRG.33771/STRG.34714/STRG.34865/STRG.3519/STRG.39622/STRG.4110/STRG.41139/STRG.41298/STRG.41404/STRG.44199/STRG.44200/STRG.46479/STRG.47527/STRG.49213/STRG.50405/STRG.51664/STRG.51767/STRG.52259/STRG.52260/STRG.52261/STRG.52596/STRG.5…
TSG	Flower_TSG	gene	Flower	-	GO:0032989	cellular anatomical entity morphogenesis	Biological process	0.000156405	0.00384029	2.00914	32	543	551	18785	STRG.10886/STRG.10971/STRG.12905/STRG.16454/STRG.18334/STRG.18444/STRG.18742/STRG.20024/STRG.21580/STRG.22453/STRG.23648/STRG.25955/STRG.27073/STRG.28009/STRG.28432/STRG.28433/STRG.30338/STRG.38731/STRG.39074/STRG.40872/STRG.41718/STRG.42361/STRG.42916/STRG.44200/STRG.4475/STRG.44773/STRG.4660/STRG.47127/STRG.47130/STRG.47527/STRG.47684/STRG.9661
TSG	Flower_TSG	gene	Flower	-	GO:0008324	monoatomic cation transmembrane transporter activity	Molecular function	0.000158468	0.00385653	2.12604	28	449	551	18785	STRG.13880/STRG.15739/STRG.19907/STRG.20022/STRG.22761/STRG.25515/STRG.25516/STRG.25518/STRG.3307/STRG.38031/STRG.38731/STRG.40365/STRG.42182/STRG.45260/STRG.4536/STRG.4537/STRG.47081/STRG.49369/STRG.53349/STRG.55548/STRG.6318/STRG.7346/STRG.7362/STRG.8547/STRG.9190/STRG.9194/STRG.9197/STRG.9201
TSG	Flower_TSG	gene	Flower	-	GO:0030312	external encapsulating structure	Cellular component	0.000161709	0.00390087	1.84035	40	741	551	18785	STRG.11419/STRG.13169/STRG.16276/STRG.19957/STRG.20119/STRG.21580/STRG.26948/STRG.28432/STRG.28433/STRG.30019/STRG.30213/STRG.30215/STRG.30344/STRG.3351/STRG.33704/STRG.33771/STRG.34714/STRG.34865/STRG.3519/STRG.39622/STRG.4110/STRG.41139/STRG.41298/STRG.41404/STRG.44199/STRG.44200/STRG.46479/STRG.47527/STRG.49213/STRG.50405/STRG.51664/STRG.51767/STRG.52259/STRG.52260/STRG.52261/STRG.52596/STRG.5…
TSG	Flower_TSG	gene	Flower	-	GO:0038023	signaling receptor activity	Molecular function	0.000172123	0.00411599	2.27284	24	360	551	18785	STRG.10886/STRG.12737/STRG.13003/STRG.13808/STRG.13880/STRG.15727/STRG.18334/STRG.21915/STRG.22075/STRG.2409/STRG.24416/STRG.33888/STRG.36110/STRG.36522/STRG.38994/STRG.40270/STRG.44869/STRG.44927/STRG.4517/STRG.55034/STRG.5575/STRG.8124/STRG.9054/STRG.9055
TSG	Flower_TSG	gene	Flower	-	GO:0019187	beta-1,4-mannosyltransferase activity	Molecular function	0.000205027	0.00481902	12.3973	4	11	551	18785	STRG.39938/STRG.39941/STRG.42299/STRG.5319
TSG	Flower_TSG	gene	Flower	-	GO:0051753	mannan synthase activity	Molecular function	0.000205027	0.00481902	12.3973	4	11	551	18785	STRG.39938/STRG.39941/STRG.42299/STRG.5319
TSG	Flower_TSG	gene	Flower	-	GO:0015291	secondary active transmembrane transporter activity	Molecular function	0.000212988	0.00496371	2.69569	17	215	551	18785	STRG.15739/STRG.20022/STRG.25515/STRG.25516/STRG.25518/STRG.3307/STRG.40365/STRG.42182/STRG.4536/STRG.4537/STRG.7346/STRG.8547/STRG.9190/STRG.9194/STRG.9197/STRG.9201/STRG.9459
TSG	Flower_TSG	gene	Flower	-	GO:0022890	obsolete inorganic cation transmembrane transporter activity	Molecular function	0.000215624	0.0049829	2.15671	26	411	551	18785	STRG.13880/STRG.15739/STRG.19907/STRG.20022/STRG.22761/STRG.25515/STRG.25516/STRG.25518/STRG.3307/STRG.38031/STRG.38731/STRG.42182/STRG.45260/STRG.4536/STRG.4537/STRG.49369/STRG.53349/STRG.55548/STRG.6318/STRG.7346/STRG.7362/STRG.8547/STRG.9190/STRG.9194/STRG.9197/STRG.9201
TSG	Flower_TSG	gene	Flower	-	GO:0051704	obsolete multi-organism process	Biological process	0.00023191	0.0053146	1.40588	100	2425	551	18785	STRG.10886/STRG.10964/STRG.10971/STRG.11259/STRG.12281/STRG.1278/STRG.12905/STRG.13003/STRG.13808/STRG.14608/STRG.15268/STRG.15755/STRG.18334/STRG.18435/STRG.18444/STRG.18742/STRG.19840/STRG.20024/STRG.20039/STRG.21017/STRG.21580/STRG.21915/STRG.22453/STRG.22541/STRG.22596/STRG.22905/STRG.2299/STRG.23648/STRG.2409/STRG.25033/STRG.25955/STRG.26089/STRG.26145/STRG.2727/STRG.28432/STRG.28433/STRG.28…
TSG	Flower_TSG	gene	Flower	-	GO:0007015	actin filament organization	Biological process	0.000276409	0.00628201	3.83062	10	89	551	18785	STRG.12905/STRG.21017/STRG.21580/STRG.27184/STRG.27193/STRG.44773/STRG.46506/STRG.46510/STRG.51639/STRG.56215
TSG	Flower_TSG	gene	Flower	-	GO:0060089	molecular transducer activity	Molecular function	0.000292371	0.00659033	2.15231	25	396	551	18785	STRG.10886/STRG.12737/STRG.13003/STRG.13808/STRG.13880/STRG.15727/STRG.18334/STRG.21915/STRG.22075/STRG.2409/STRG.24416/STRG.33888/STRG.36110/STRG.36522/STRG.38994/STRG.40270/STRG.44869/STRG.44927/STRG.4517/STRG.47471/STRG.55034/STRG.5575/STRG.8124/STRG.9054/STRG.9055
TSG	Flower_TSG	gene	Flower	-	GO:0000902	cell morphogenesis	Biological process	0.000334332	0.00747491	2.03105	28	470	551	18785	STRG.10886/STRG.10971/STRG.12905/STRG.16454/STRG.18334/STRG.18444/STRG.18742/STRG.20024/STRG.21580/STRG.22453/STRG.23648/STRG.25955/STRG.28432/STRG.28433/STRG.30338/STRG.38731/STRG.39074/STRG.40872/STRG.41718/STRG.42361/STRG.42916/STRG.44200/STRG.4475/STRG.44773/STRG.4660/STRG.47527/STRG.47684/STRG.9661
TSG	Flower_TSG	gene	Flower	-	GO:0030029	actin filament-based process	Biological process	0.000349625	0.00775377	3.05657	13	145	551	18785	STRG.12905/STRG.21017/STRG.21580/STRG.25917/STRG.27184/STRG.27193/STRG.29523/STRG.36983/STRG.44773/STRG.46506/STRG.46510/STRG.51639/STRG.56215
TSG	Flower_TSG	gene	Flower	-	GO:0048869	cellular developmental process	Biological process	0.000362508	0.00797518	1.58063	58	1251	551	18785	STRG.10886/STRG.10971/STRG.1252/STRG.12905/STRG.16293/STRG.16454/STRG.18334/STRG.18444/STRG.18742/STRG.20024/STRG.20144/STRG.21580/STRG.22453/STRG.23648/STRG.23922/STRG.24704/STRG.25033/STRG.25955/STRG.27073/STRG.28009/STRG.28432/STRG.28433/STRG.30338/STRG.30696/STRG.34004/STRG.37070/STRG.38731/STRG.39074/STRG.40872/STRG.40894/STRG.41718/STRG.42361/STRG.42916/STRG.44200/STRG.4475/STRG.44773/STRG.…
TSG	Flower_TSG	gene	Flower	-	GO:0043900	obsolete regulation of multi-organism process	Biological process	0.000382113	0.00828882	2.48448	18	247	551	18785	STRG.10971/STRG.13978/STRG.15268/STRG.18444/STRG.1922/STRG.21280/STRG.21642/STRG.22453/STRG.25955/STRG.33407/STRG.44431/STRG.50541/STRG.51959/STRG.52147/STRG.52751/STRG.56006/STRG.6915/STRG.9661
TSG	Flower_TSG	gene	Flower	-	GO:0098655	monoatomic cation transmembrane transport	Biological process	0.000382793	0.00828882	2.01391	28	474	551	18785	STRG.13880/STRG.15739/STRG.19907/STRG.20022/STRG.22761/STRG.25515/STRG.25516/STRG.25518/STRG.3307/STRG.38031/STRG.38731/STRG.40365/STRG.42182/STRG.45260/STRG.4536/STRG.4537/STRG.47081/STRG.49369/STRG.53349/STRG.55548/STRG.6318/STRG.7346/STRG.7362/STRG.8547/STRG.9190/STRG.9194/STRG.9197/STRG.9201
TSG	Flower_TSG	gene	Flower	-	GO:1902074	response to salt	Biological process	0.000414024	0.00889504	6.01633	6	34	551	18785	STRG.25033/STRG.28708/STRG.30497/STRG.3830/STRG.38602/STRG.8702
TSG	Flower_TSG	gene	Flower	-	GO:0052689	carboxylic ester hydrolase activity	Molecular function	0.000484973	0.0103386	2.95469	13	150	551	18785	STRG.15319/STRG.24924/STRG.25238/STRG.25239/STRG.28432/STRG.28433/STRG.35960/STRG.37709/STRG.45525/STRG.47527/STRG.8874/STRG.8875/STRG.8876
TSG	Flower_TSG	gene	Flower	-	GO:0071555	cell wall organization	Biological process	0.000491714	0.0104017	2.50898	17	231	551	18785	STRG.16276/STRG.16527/STRG.18742/STRG.23337/STRG.24272/STRG.24273/STRG.26764/STRG.30019/STRG.37378/STRG.44927/STRG.45085/STRG.45763/STRG.46479/STRG.52596/STRG.53633/STRG.54810/STRG.7989
TSG	Flower_TSG	gene	Flower	-	GO:0006810	transport	Biological process	0.000522631	0.0109448	1.37131	101	2511	551	18785	STRG.10232/STRG.10256/STRG.10466/STRG.11536/STRG.11882/STRG.12491/STRG.12718/STRG.13000/STRG.13880/STRG.14349/STRG.14959/STRG.15739/STRG.17999/STRG.18742/STRG.19087/STRG.19412/STRG.19582/STRG.19903/STRG.19907/STRG.20022/STRG.20039/STRG.21275/STRG.22541/STRG.22761/STRG.22905/STRG.22998/STRG.23002/STRG.24138/STRG.24586/STRG.24937/STRG.25515/STRG.25516/STRG.25518/STRG.26587/STRG.27073/STRG.2727/STRG…
TSG	Flower_TSG	gene	Flower	-	GO:0048646	anatomical structure formation involved in morphogenesis	Biological process	0.000525349	0.0109448	2.06872	25	412	551	18785	STRG.11419/STRG.1252/STRG.15593/STRG.23922/STRG.24087/STRG.24704/STRG.25660/STRG.27073/STRG.2760/STRG.28009/STRG.36247/STRG.36401/STRG.40514/STRG.40894/STRG.41526/STRG.44199/STRG.4536/STRG.4537/STRG.47127/STRG.47130/STRG.4907/STRG.49962/STRG.6856/STRG.7611/STRG.7808
TSG	Flower_TSG	gene	Flower	-	GO:0048589	developmental growth	Biological process	0.000567436	0.0115381	1.96418	28	486	551	18785	STRG.10886/STRG.10971/STRG.12905/STRG.16454/STRG.18334/STRG.18444/STRG.18742/STRG.20024/STRG.21580/STRG.22453/STRG.23648/STRG.25955/STRG.28432/STRG.28433/STRG.30338/STRG.38731/STRG.39074/STRG.40872/STRG.41718/STRG.42361/STRG.42916/STRG.44200/STRG.44773/STRG.46479/STRG.4660/STRG.47527/STRG.47684/STRG.9661
TSG	Flower_TSG	gene	Flower	-	GO:0034485	phosphatidylinositol-3,4,5-trisphosphate 5-phosphatase activity	Molecular function	0.000570614	0.0115381	7.10262	5	24	551	18785	STRG.16454/STRG.21017/STRG.34566/STRG.43723/STRG.51639
TSG	Flower_TSG	gene	Flower	-	GO:0034594	phosphatidylinositol trisphosphate phosphatase activity	Molecular function	0.000570614	0.0115381	7.10262	5	24	551	18785	STRG.16454/STRG.21017/STRG.34566/STRG.43723/STRG.51639
TSG	Flower_TSG	gene	Flower	-	GO:0048468	cell development	Biological process	0.000597511	0.0119938	1.93102	29	512	551	18785	STRG.10886/STRG.10971/STRG.12905/STRG.16454/STRG.18334/STRG.18444/STRG.18742/STRG.20024/STRG.20144/STRG.21580/STRG.22453/STRG.23648/STRG.25955/STRG.28432/STRG.28433/STRG.38731/STRG.39074/STRG.40872/STRG.40894/STRG.41718/STRG.42361/STRG.42916/STRG.44200/STRG.4475/STRG.44773/STRG.46479/STRG.4660/STRG.47527/STRG.9661
TSG	Flower_TSG	gene	Flower	-	GO:0030036	actin cytoskeleton organization	Biological process	0.000611169	0.0121791	3.23292	11	116	551	18785	STRG.12905/STRG.21017/STRG.21580/STRG.27184/STRG.27193/STRG.29523/STRG.44773/STRG.46506/STRG.46510/STRG.51639/STRG.56215
TSG	Flower_TSG	gene	Flower	-	GO:0030010	establishment of cell polarity	Biological process	0.000772354	0.0152602	9.09135	4	15	551	18785	STRG.21017/STRG.41526/STRG.51639/STRG.6856
TSG	Flower_TSG	gene	Flower	-	GO:0098772	molecular function regulator activity	Molecular function	0.000776881	0.0152602	2.08545	23	376	551	18785	STRG.15319/STRG.16293/STRG.21562/STRG.22453/STRG.24924/STRG.25238/STRG.25239/STRG.30344/STRG.35454/STRG.35960/STRG.37709/STRG.37957/STRG.40385/STRG.45367/STRG.45525/STRG.46479/STRG.55566/STRG.5690/STRG.6915/STRG.8184/STRG.8874/STRG.8875/STRG.8876
TSG	Flower_TSG	gene	Flower	-	GO:0004674	protein serine/threonine kinase activity	Molecular function	0.000799899	0.015577	1.65024	44	909	551	18785	STRG.10802/STRG.10886/STRG.12737/STRG.13003/STRG.13978/STRG.15268/STRG.15727/STRG.18334/STRG.1922/STRG.20385/STRG.21280/STRG.22075/STRG.22790/STRG.2299/STRG.2409/STRG.24416/STRG.24455/STRG.25955/STRG.29523/STRG.30306/STRG.30338/STRG.32014/STRG.33407/STRG.33888/STRG.36110/STRG.36522/STRG.38994/STRG.40270/STRG.40872/STRG.44869/STRG.44927/STRG.4517/STRG.46723/STRG.47684/STRG.51959/STRG.55034/STRG.55…
TSG	Flower_TSG	gene	Flower	-	GO:0051019	mitogen-activated protein kinase binding	Molecular function	0.000804339	0.015577	14.6111	3	7	551	18785	STRG.13978/STRG.22905/STRG.53573
TSG	Flower_TSG	gene	Flower	-	GO:0031225	obsolete anchored component of membrane	Cellular component	0.000810003	0.015577	2.56979	15	199	551	18785	STRG.14724/STRG.16527/STRG.16841/STRG.19197/STRG.2434/STRG.26764/STRG.28009/STRG.30306/STRG.33924/STRG.35059/STRG.41298/STRG.47127/STRG.47130/STRG.49589/STRG.7117
TSG	Flower_TSG	gene	Flower	-	GO:0055046	microgametogenesis	Biological process	0.000819821	0.0156563	4.01089	8	68	551	18785	STRG.30696/STRG.37070/STRG.45085/STRG.46263/STRG.47644/STRG.51544/STRG.52147/STRG.52580
TSG	Flower_TSG	gene	Flower	-	GO:0000146	microfilament motor activity	Molecular function	0.00100607	0.0189499	8.52314	4	16	551	18785	STRG.12905/STRG.25917/STRG.44773/STRG.56215
TSG	Flower_TSG	gene	Flower	-	GO:0033275	actin-myosin filament sliding	Biological process	0.00100607	0.0189499	8.52314	4	16	551	18785	STRG.12905/STRG.25917/STRG.44773/STRG.56215
TSG	Flower_TSG	gene	Flower	-	GO:0003779	actin binding	Molecular function	0.00103389	0.0193414	3.24691	10	105	551	18785	STRG.12627/STRG.12905/STRG.21580/STRG.23648/STRG.25917/STRG.27184/STRG.44437/STRG.44773/STRG.46510/STRG.56215
TSG	Flower_TSG	gene	Flower	-	GO:0035251	UDP-glucosyltransferase activity	Molecular function	0.00109198	0.0201699	2.594	14	184	551	18785	STRG.16940/STRG.19149/STRG.20798/STRG.21752/STRG.21767/STRG.26889/STRG.30029/STRG.32633/STRG.32639/STRG.32640/STRG.34245/STRG.41531/STRG.51767/STRG.8694
TSG	Flower_TSG	gene	Flower	-	GO:1905393	plant organ formation	Biological process	0.00109558	0.0201699	2.49458	15	205	551	18785	STRG.15593/STRG.23922/STRG.24087/STRG.24704/STRG.25660/STRG.2760/STRG.36247/STRG.36401/STRG.40514/STRG.4536/STRG.4537/STRG.4907/STRG.49962/STRG.7611/STRG.7808
TSG	Flower_TSG	gene	Flower	-	GO:0044425	obsolete membrane part	Cellular component	0.00110018	0.0201699	1.42776	74	1767	551	18785	STRG.10129/STRG.11536/STRG.12491/STRG.12881/STRG.13000/STRG.14349/STRG.14724/STRG.14959/STRG.16527/STRG.16841/STRG.17999/STRG.18742/STRG.19197/STRG.19582/STRG.19840/STRG.19903/STRG.19907/STRG.21017/STRG.22541/STRG.22998/STRG.2434/STRG.24937/STRG.25096/STRG.25955/STRG.26764/STRG.27073/STRG.28009/STRG.29003/STRG.29330/STRG.29509/STRG.30306/STRG.31730/STRG.32093/STRG.32108/STRG.32271/STRG.3279/STRG.…
TSG	Flower_TSG	gene	Flower	-	GO:0048878	chemical homeostasis	Biological process	0.00111419	0.0202916	1.83293	30	558	551	18785	STRG.14349/STRG.14608/STRG.16050/STRG.18674/STRG.19412/STRG.20144/STRG.24737/STRG.24983/STRG.26587/STRG.28259/STRG.28722/STRG.32372/STRG.35331/STRG.37015/STRG.38031/STRG.38131/STRG.45107/STRG.45260/STRG.47081/STRG.47875/STRG.49020/STRG.49387/STRG.50944/STRG.54859/STRG.552/STRG.55298/STRG.566/STRG.7362/STRG.8464/STRG.8575
TSG	Flower_TSG	gene	Flower	-	GO:0040008	regulation of growth	Biological process	0.00114706	0.0207527	2.10572	21	340	551	18785	STRG.10971/STRG.15268/STRG.18444/STRG.1922/STRG.21280/STRG.21642/STRG.22453/STRG.25955/STRG.30497/STRG.33407/STRG.33771/STRG.3519/STRG.41526/STRG.50541/STRG.51959/STRG.52147/STRG.52751/STRG.56006/STRG.6856/STRG.6915/STRG.9661
TSG	Flower_TSG	gene	Flower	-	GO:0048455	stamen formation	Biological process	0.00119782	0.0215294	6.08796	5	28	551	18785	STRG.15593/STRG.23922/STRG.36401/STRG.49962/STRG.7611
TSG	Flower_TSG	gene	Flower	-	GO:0003774	cytoskeletal motor activity	Molecular function	0.00121592	0.0217129	2.97633	11	126	551	18785	STRG.12718/STRG.12905/STRG.13258/STRG.13259/STRG.20361/STRG.25917/STRG.36983/STRG.44437/STRG.44773/STRG.47876/STRG.56215
TSG	Flower_TSG	gene	Flower	-	GO:0048229	gametophyte development	Biological process	0.00126639	0.0224681	1.7974	31	588	551	18785	STRG.12718/STRG.21017/STRG.22905/STRG.23337/STRG.23648/STRG.24212/STRG.27073/STRG.28009/STRG.30361/STRG.30696/STRG.3279/STRG.37070/STRG.37378/STRG.45085/STRG.45763/STRG.46263/STRG.47127/STRG.47130/STRG.47644/STRG.47726/STRG.49962/STRG.50449/STRG.50541/STRG.51544/STRG.51639/STRG.51767/STRG.52147/STRG.52580/STRG.53573/STRG.53633/STRG.56006
TSG	Flower_TSG	gene	Flower	-	GO:0043531	ADP binding	Molecular function	0.00128533	0.0226185	8.02178	4	17	551	18785	STRG.12905/STRG.19149/STRG.25917/STRG.44773
TSG	Flower_TSG	gene	Flower	-	GO:0046527	glucosyltransferase activity	Molecular function	0.00129329	0.0226185	2.37166	16	230	551	18785	STRG.16940/STRG.19149/STRG.20798/STRG.21752/STRG.21767/STRG.26889/STRG.30029/STRG.32633/STRG.32639/STRG.32640/STRG.34245/STRG.41531/STRG.51767/STRG.52596/STRG.8694/STRG.9425
TSG	Flower_TSG	gene	Flower	-	GO:0007389	pattern specification process	Biological process	0.00129953	0.0226185	2.0437	22	367	551	18785	STRG.15593/STRG.16402/STRG.23922/STRG.23971/STRG.24087/STRG.24704/STRG.25660/STRG.26869/STRG.29509/STRG.30497/STRG.33501/STRG.36401/STRG.40514/STRG.40894/STRG.41243/STRG.4907/STRG.56006/STRG.56052/STRG.7611/STRG.7660/STRG.7808/STRG.8144
TSG	Flower_TSG	gene	Flower	-	GO:0090697	post-embryonic plant organ morphogenesis	Biological process	0.00134187	0.0230985	2.53881	14	188	551	18785	STRG.15593/STRG.23922/STRG.24087/STRG.24704/STRG.25660/STRG.36401/STRG.40514/STRG.4536/STRG.4537/STRG.4907/STRG.49962/STRG.56006/STRG.7611/STRG.7808
TSG	Flower_TSG	gene	Flower	-	GO:0007154	cell communication	Biological process	0.00134391	0.0230985	1.36249	90	2252	551	18785	STRG.10301/STRG.10802/STRG.10827/STRG.10886/STRG.10964/STRG.12491/STRG.12737/STRG.13003/STRG.13808/STRG.13880/STRG.13978/STRG.14349/STRG.14608/STRG.15680/STRG.15727/STRG.16293/STRG.16402/STRG.16909/STRG.17550/STRG.18334/STRG.18435/STRG.18674/STRG.1922/STRG.19514/STRG.19840/STRG.20385/STRG.21017/STRG.21280/STRG.21550/STRG.21562/STRG.21915/STRG.22075/STRG.22263/STRG.22413/STRG.22767/STRG.22790/STRG…
TSG	Flower_TSG	gene	Flower	-	GO:0030048	actin filament-based movement	Biological process	0.00141287	0.0241328	5.87803	5	29	551	18785	STRG.12905/STRG.25917/STRG.36983/STRG.44773/STRG.56215
TSG	Flower_TSG	gene	Flower	-	GO:0051015	actin filament binding	Molecular function	0.00143443	0.0243499	3.68568	8	74	551	18785	STRG.12905/STRG.21580/STRG.23648/STRG.25917/STRG.27184/STRG.44773/STRG.46510/STRG.56215
TSG	Flower_TSG	gene	Flower	-	GO:0016758	hexosyltransferase activity	Molecular function	0.00144452	0.0243707	1.99017	23	394	551	18785	STRG.16940/STRG.19149/STRG.20798/STRG.21752/STRG.21767/STRG.25407/STRG.26889/STRG.30029/STRG.32633/STRG.32639/STRG.32640/STRG.34245/STRG.39938/STRG.39941/STRG.41531/STRG.42299/STRG.51767/STRG.52596/STRG.5275/STRG.5319/STRG.8694/STRG.9084/STRG.9425
TSG	Flower_TSG	gene	Flower	-	GO:0004857	enzyme inhibitor activity	Molecular function	0.00156676	0.0262718	2.88475	11	130	551	18785	STRG.15319/STRG.24924/STRG.25238/STRG.25239/STRG.30344/STRG.35960/STRG.37709/STRG.45525/STRG.8874/STRG.8875/STRG.8876
TSG	Flower_TSG	gene	Flower	-	GO:0042641	actomyosin	Cellular component	0.00161456	0.0267472	7.57612	4	18	551	18785	STRG.12905/STRG.25917/STRG.44773/STRG.56215
TSG	Flower_TSG	gene	Flower	-	GO:0080043	quercetin 3-O-glucosyltransferase activity	Molecular function	0.00177096	0.0289889	2.84105	11	132	551	18785	STRG.16940/STRG.20798/STRG.21752/STRG.21767/STRG.26889/STRG.30029/STRG.32633/STRG.32639/STRG.32640/STRG.34245/STRG.41531
TSG	Flower_TSG	gene	Flower	-	GO:0080044	quercetin 7-O-glucosyltransferase activity	Molecular function	0.00177096	0.0289889	2.84105	11	132	551	18785	STRG.16940/STRG.20798/STRG.21752/STRG.21767/STRG.26889/STRG.30029/STRG.32633/STRG.32639/STRG.32640/STRG.34245/STRG.41531
TSG	Flower_TSG	gene	Flower	-	GO:0000991	obsolete transcription factor activity, core RNA polymerase II binding	Molecular function	0.0018474	0.0298844	11.3642	3	9	551	18785	STRG.27809/STRG.46917/STRG.5662
TSG	Flower_TSG	gene	Flower	-	GO:0008515	sucrose transmembrane transporter activity	Molecular function	0.0018474	0.0298844	11.3642	3	9	551	18785	STRG.13000/STRG.19582/STRG.44867
TSG	Flower_TSG	gene	Flower	-	GO:0009664	plant-type cell wall organization	Biological process	0.00187484	0.0300759	2.67393	12	153	551	18785	STRG.16276/STRG.16527/STRG.18742/STRG.24272/STRG.24273/STRG.26764/STRG.30019/STRG.45085/STRG.46479/STRG.52596/STRG.54810/STRG.7989
TSG	Flower_TSG	gene	Flower	-	GO:0007165	signal transduction	Biological process	0.00188111	0.0300759	1.38119	79	1950	551	18785	STRG.10301/STRG.10802/STRG.10827/STRG.10886/STRG.10964/STRG.12491/STRG.12737/STRG.13003/STRG.13808/STRG.13880/STRG.13978/STRG.14608/STRG.15680/STRG.15727/STRG.16293/STRG.16402/STRG.16909/STRG.18334/STRG.18435/STRG.1922/STRG.19514/STRG.20385/STRG.21017/STRG.21280/STRG.21550/STRG.21562/STRG.21915/STRG.22075/STRG.22413/STRG.22767/STRG.22790/STRG.22905/STRG.2299/STRG.2409/STRG.24416/STRG.25660/STRG.2…
TSG	Flower_TSG	gene	Flower	-	GO:0090698	post-embryonic plant morphogenesis	Biological process	0.00197358	0.0313719	2.15321	18	285	551	18785	STRG.15593/STRG.23922/STRG.23971/STRG.24087/STRG.24704/STRG.25660/STRG.29509/STRG.36401/STRG.40514/STRG.4536/STRG.4537/STRG.47726/STRG.4907/STRG.49962/STRG.56006/STRG.7611/STRG.7660/STRG.7808
TSG	Flower_TSG	gene	Flower	-	GO:0009187	cyclic nucleotide metabolic process	Biological process	0.00199811	0.0315794	7.17738	4	19	551	18785	STRG.14852/STRG.14860/STRG.14863/STRG.21915
TSG	Flower_TSG	gene	Flower	-	GO:0023052	signaling	Biological process	0.00202795	0.0318677	1.37401	80	1985	551	18785	STRG.10301/STRG.10802/STRG.10827/STRG.10886/STRG.10964/STRG.12491/STRG.12737/STRG.13003/STRG.13808/STRG.13880/STRG.13978/STRG.14608/STRG.15680/STRG.15727/STRG.16293/STRG.16402/STRG.16909/STRG.18334/STRG.18435/STRG.1922/STRG.19514/STRG.20385/STRG.21017/STRG.21280/STRG.21550/STRG.21562/STRG.21915/STRG.22075/STRG.22413/STRG.22767/STRG.22790/STRG.22905/STRG.2299/STRG.2409/STRG.24212/STRG.24416/STRG.2…
TSG	Flower_TSG	gene	Flower	-	GO:0071669	plant-type cell wall organization or biogenesis	Biological process	0.00212984	0.0332788	2.13821	18	287	551	18785	STRG.16276/STRG.16527/STRG.18742/STRG.24272/STRG.24273/STRG.26764/STRG.30019/STRG.39938/STRG.39941/STRG.42299/STRG.45085/STRG.46479/STRG.51767/STRG.52596/STRG.5319/STRG.54810/STRG.7989/STRG.9425
TSG	Flower_TSG	gene	Flower	-	GO:0034595	phosphatidylinositol phosphate 5-phosphatase activity	Molecular function	0.00222882	0.0346286	5.32696	5	32	551	18785	STRG.16454/STRG.21017/STRG.34566/STRG.43723/STRG.51639
TSG	Flower_TSG	gene	Flower	-	GO:0050801	monoatomic ion homeostasis	Biological process	0.00237967	0.0367645	1.98322	21	361	551	18785	STRG.14349/STRG.18674/STRG.19412/STRG.24737/STRG.26587/STRG.28259/STRG.32372/STRG.38031/STRG.38131/STRG.45107/STRG.45260/STRG.47081/STRG.49020/STRG.49387/STRG.50944/STRG.54859/STRG.552/STRG.566/STRG.7362/STRG.8464/STRG.8575
TSG	Flower_TSG	gene	Flower	-	GO:0070252	actin-mediated cell contraction	Biological process	0.00244031	0.0374908	6.81851	4	20	551	18785	STRG.12905/STRG.25917/STRG.44773/STRG.56215
TSG	Flower_TSG	gene	Flower	-	GO:0005199	structural constituent of cell wall	Molecular function	0.0025819	0.0392277	10.2278	3	10	551	18785	STRG.33771/STRG.39074/STRG.4660
TSG	Flower_TSG	gene	Flower	-	GO:0140027	contractile vacuole localization	Biological process	0.0025819	0.0392277	10.2278	3	10	551	18785	STRG.12905/STRG.25917/STRG.44773
TSG	Flower_TSG	gene	Flower	-	GO:0008194	UDP-glycosyltransferase activity	Molecular function	0.00268406	0.0405558	2.14657	17	270	551	18785	STRG.16940/STRG.19149/STRG.20798/STRG.21752/STRG.21767/STRG.25407/STRG.26889/STRG.30029/STRG.32633/STRG.32639/STRG.32640/STRG.34245/STRG.41531/STRG.51767/STRG.5275/STRG.8694/STRG.9084
TSG	Flower_TSG	gene	Flower	-	GO:0033993	response to lipid	Biological process	0.00273194	0.0410538	1.5579	43	941	551	18785	STRG.10802/STRG.14608/STRG.15727/STRG.16402/STRG.1922/STRG.19514/STRG.20385/STRG.21280/STRG.21767/STRG.22413/STRG.25033/STRG.25515/STRG.25516/STRG.25518/STRG.26869/STRG.28464/STRG.28708/STRG.28722/STRG.29509/STRG.33407/STRG.33771/STRG.3519/STRG.35331/STRG.36522/STRG.3830/STRG.38602/STRG.40356/STRG.4420/STRG.47588/STRG.47875/STRG.49213/STRG.51323/STRG.51959/STRG.52147/STRG.52596/STRG.56052/STRG.61…
TSG	Flower_TSG	gene	Flower	-	GO:0004553	hydrolase activity, hydrolyzing O-glycosyl compounds	Molecular function	0.00286285	0.0427872	2.08022	18	295	551	18785	STRG.11190/STRG.16527/STRG.1829/STRG.19935/STRG.238/STRG.25220/STRG.26764/STRG.28009/STRG.3351/STRG.34865/STRG.39622/STRG.4110/STRG.41298/STRG.45085/STRG.47127/STRG.47130/STRG.49213/STRG.8856
TSG	Flower_TSG	gene	Flower	-	GO:0048046	apoplast	Cellular component	0.00290102	0.0430021	2.03059	19	319	551	18785	STRG.14724/STRG.16276/STRG.16293/STRG.16527/STRG.21562/STRG.26764/STRG.28432/STRG.28433/STRG.30019/STRG.30213/STRG.30215/STRG.35059/STRG.41404/STRG.43976/STRG.47527/STRG.54650/STRG.56042/STRG.6915/STRG.8330
TSG	Flower_TSG	gene	Flower	-	GO:0071396	cellular response to lipid	Biological process	0.0029085	0.0430021	1.9879	20	343	551	18785	STRG.10802/STRG.15727/STRG.16402/STRG.1922/STRG.19514/STRG.20385/STRG.21280/STRG.22413/STRG.26869/STRG.28708/STRG.33407/STRG.36522/STRG.40356/STRG.49213/STRG.51323/STRG.51959/STRG.52147/STRG.56052/STRG.6166/STRG.8389
TSG	Flower_TSG	gene	Flower	-	GO:0046856	phosphatidylinositol dephosphorylation	Biological process	0.00293517	0.0430839	5.01361	5	34	551	18785	STRG.16454/STRG.21017/STRG.34566/STRG.43723/STRG.51639
TSG	Flower_TSG	gene	Flower	-	GO:0050829	defense response to Gram-negative bacterium	Biological process	0.00294537	0.0430839	6.49382	4	21	551	18785	STRG.26089/STRG.28432/STRG.28433/STRG.47527
TSG	Flower_TSG	gene	Flower	-	GO:0043086	negative regulation of catalytic activity	Biological process	0.00326217	0.0463658	2.39569	13	185	551	18785	STRG.15319/STRG.21017/STRG.24924/STRG.25238/STRG.25239/STRG.30344/STRG.35960/STRG.37709/STRG.45525/STRG.51639/STRG.8874/STRG.8875/STRG.8876
TSG	Flower_TSG	gene	Flower	-	GO:0048448	stamen morphogenesis	Biological process	0.00334312	0.0463658	4.87037	5	35	551	18785	STRG.15593/STRG.23922/STRG.36401/STRG.49962/STRG.7611
TSG	Flower_TSG	gene	Flower	-	GO:0032501	multicellular organismal process	Biological process	0.00336737	0.0463658	1.24565	130	3558	551	18785	STRG.10886/STRG.10964/STRG.10971/STRG.12718/STRG.12905/STRG.12979/STRG.13003/STRG.14608/STRG.15268/STRG.15593/STRG.15727/STRG.16293/STRG.16402/STRG.16454/STRG.18334/STRG.18435/STRG.18444/STRG.18742/STRG.19514/STRG.19840/STRG.20022/STRG.20024/STRG.20144/STRG.20385/STRG.20435/STRG.20454/STRG.21017/STRG.21580/STRG.22263/STRG.22453/STRG.22905/STRG.23203/STRG.23337/STRG.23648/STRG.23922/STRG.23971/STR…
TSG	Flower_TSG	gene	Flower	-	GO:0001931	uropod	Cellular component	0.00347322	0.0463658	9.29797	3	11	551	18785	STRG.21017/STRG.51639/STRG.56215
TSG	Flower_TSG	gene	Flower	-	GO:0015154	disaccharide transmembrane transporter activity	Molecular function	0.00347322	0.0463658	9.29797	3	11	551	18785	STRG.13000/STRG.19582/STRG.44867
TSG	Flower_TSG	gene	Flower	-	GO:0015157	oligosaccharide transmembrane transporter activity	Molecular function	0.00347322	0.0463658	9.29797	3	11	551	18785	STRG.13000/STRG.19582/STRG.44867
TSG	Flower_TSG	gene	Flower	-	GO:0019863	IgE binding	Molecular function	0.00347322	0.0463658	9.29797	3	11	551	18785	STRG.19149/STRG.25220/STRG.8856
TSG	Flower_TSG	gene	Flower	-	GO:0019865	immunoglobulin binding	Molecular function	0.00347322	0.0463658	9.29797	3	11	551	18785	STRG.19149/STRG.25220/STRG.8856
TSG	Flower_TSG	gene	Flower	-	GO:0030002	intracellular monoatomic anion homeostasis	Biological process	0.00347322	0.0463658	9.29797	3	11	551	18785	STRG.24737/STRG.50944/STRG.8464
TSG	Flower_TSG	gene	Flower	-	GO:0030320	obsolete cellular monovalent inorganic anion homeostasis	Biological process	0.00347322	0.0463658	9.29797	3	11	551	18785	STRG.24737/STRG.50944/STRG.8464
TSG	Flower_TSG	gene	Flower	-	GO:0030643	intracellular phosphate ion homeostasis	Biological process	0.00347322	0.0463658	9.29797	3	11	551	18785	STRG.24737/STRG.50944/STRG.8464
TSG	Flower_TSG	gene	Flower	-	GO:0031254	cell trailing edge	Cellular component	0.00347322	0.0463658	9.29797	3	11	551	18785	STRG.21017/STRG.51639/STRG.56215
TSG	Flower_TSG	gene	Flower	-	GO:0031268	pseudopodium organization	Biological process	0.00347322	0.0463658	9.29797	3	11	551	18785	STRG.21017/STRG.51639/STRG.56215
TSG	Flower_TSG	gene	Flower	-	GO:0032796	uropod organization	Biological process	0.00347322	0.0463658	9.29797	3	11	551	18785	STRG.21017/STRG.51639/STRG.56215
TSG	Flower_TSG	gene	Flower	-	GO:0034461	uropod retraction	Biological process	0.00347322	0.0463658	9.29797	3	11	551	18785	STRG.21017/STRG.51639/STRG.56215
TSG	Flower_TSG	gene	Flower	-	GO:0072501	obsolete cellular divalent inorganic anion homeostasis	Biological process	0.00347322	0.0463658	9.29797	3	11	551	18785	STRG.24737/STRG.50944/STRG.8464
TSG	Flower_TSG	gene	Flower	-	GO:0072502	obsolete cellular trivalent inorganic anion homeostasis	Biological process	0.00347322	0.0463658	9.29797	3	11	551	18785	STRG.24737/STRG.50944/STRG.8464
TSG	Flower_TSG	gene	Flower	-	GO:1990753	equatorial cell cortex	Cellular component	0.00347322	0.0463658	9.29797	3	11	551	18785	STRG.21017/STRG.51639/STRG.56215
TSG	Flower_TSG	gene	Flower	-	GO:0009395	phospholipid catabolic process	Biological process	0.00351744	0.0465046	6.19865	4	22	551	18785	STRG.22263/STRG.24737/STRG.53024/STRG.8464
TSG	Flower_TSG	gene	Flower	-	GO:0047254	2,4-dihydroxy-7-methoxy-2H-1,4-benzoxazin-3(4H)-one 2-D-glucosyltransferase activity	Molecular function	0.00351744	0.0465046	6.19865	4	22	551	18785	STRG.30029/STRG.32633/STRG.32639/STRG.32640
TSG	Flower_TSG	gene	Flower	-	GO:0009908	flower development	Biological process	0.00354241	0.0466107	1.77637	26	499	551	18785	STRG.10964/STRG.15593/STRG.18435/STRG.19514/STRG.19840/STRG.23922/STRG.24087/STRG.24704/STRG.25660/STRG.3279/STRG.36247/STRG.36401/STRG.37378/STRG.40514/STRG.41243/STRG.45085/STRG.45763/STRG.46263/STRG.47726/STRG.4907/STRG.49962/STRG.51323/STRG.56006/STRG.7611/STRG.7808/STRG.8144
TSG	Flower_TSG	gene	Flower	-	GO:0042626	ATPase-coupled transmembrane transporter activity	Molecular function	0.00357622	0.0468315	2.37007	13	187	551	18785	STRG.11536/STRG.22541/STRG.22761/STRG.24937/STRG.27073/STRG.29509/STRG.31730/STRG.33501/STRG.38031/STRG.45260/STRG.49369/STRG.53349/STRG.8330
TSG	Flower_TSG	gene	Flower	-	GO:0034593	phosphatidylinositol bisphosphate phosphatase activity	Molecular function	0.0037903	0.0493997	4.73508	5	36	551	18785	STRG.16454/STRG.21017/STRG.34566/STRG.43723/STRG.51639
TSG	Flower_TSG	gene	Flower	-	GO:0040007	growth	Biological process	0.00382382	0.0496014	1.68775	30	606	551	18785	STRG.10886/STRG.10971/STRG.12905/STRG.16454/STRG.18334/STRG.18444/STRG.18742/STRG.20024/STRG.21580/STRG.22263/STRG.22453/STRG.23648/STRG.25955/STRG.28432/STRG.28433/STRG.30338/STRG.38731/STRG.39074/STRG.40872/STRG.41718/STRG.42361/STRG.42916/STRG.44200/STRG.44773/STRG.46479/STRG.4660/STRG.47527/STRG.47684/STRG.53024/STRG.9661
TSG	Flower_TSG	gene	Flower	-	GO:0010942	obsolete positive regulation of cell death	Biological process	0.00428752	0.0553554	3.09932	8	88	551	18785	STRG.13978/STRG.23337/STRG.37378/STRG.40969/STRG.45763/STRG.52147/STRG.54081/STRG.6322
TSG	Flower_TSG	gene	Flower	-	GO:0071554	cell wall organization or biogenesis	Biological process	0.00432915	0.0556316	1.77196	25	481	551	18785	STRG.16276/STRG.16527/STRG.18742/STRG.20821/STRG.23337/STRG.24272/STRG.24273/STRG.26279/STRG.26764/STRG.30019/STRG.37378/STRG.39938/STRG.39941/STRG.42299/STRG.44927/STRG.45085/STRG.45763/STRG.46479/STRG.51767/STRG.52596/STRG.5319/STRG.53633/STRG.54810/STRG.7989/STRG.9425
TSG	Flower_TSG	gene	Flower	-	GO:0016757	glycosyltransferase activity	Molecular function	0.0043929	0.0559735	1.79435	24	456	551	18785	STRG.16940/STRG.19149/STRG.20798/STRG.21752/STRG.21767/STRG.25407/STRG.26523/STRG.26889/STRG.30029/STRG.32633/STRG.32639/STRG.32640/STRG.34245/STRG.39938/STRG.39941/STRG.41531/STRG.42299/STRG.51767/STRG.52596/STRG.5275/STRG.5319/STRG.8694/STRG.9084/STRG.9425
TSG	Flower_TSG	gene	Flower	-	GO:0071495	cellular response to endogenous stimulus	Biological process	0.00439646	0.0559735	1.5444	40	883	551	18785	STRG.10301/STRG.10802/STRG.10827/STRG.12491/STRG.13880/STRG.15680/STRG.15727/STRG.16402/STRG.16909/STRG.1922/STRG.19514/STRG.20385/STRG.21280/STRG.21550/STRG.22413/STRG.22767/STRG.25660/STRG.26869/STRG.27809/STRG.28708/STRG.29003/STRG.33407/STRG.34245/STRG.36522/STRG.39926/STRG.39927/STRG.40356/STRG.40514/STRG.46917/STRG.47471/STRG.4907/STRG.49213/STRG.51323/STRG.51959/STRG.52147/STRG.52800/STRG.…
TSG	Flower_TSG	gene	Flower	-	GO:0004112	cyclic-nucleotide phosphodiesterase activity	Molecular function	0.00453082	0.0568939	8.52314	3	12	551	18785	STRG.14852/STRG.14860/STRG.14863
TSG	Flower_TSG	gene	Flower	-	GO:0004113	2',3'-cyclic-nucleotide 3'-phosphodiesterase activity	Molecular function	0.00453082	0.0568939	8.52314	3	12	551	18785	STRG.14852/STRG.14860/STRG.14863
TSG	Flower_TSG	gene	Flower	-	GO:0009970	cellular response to sulfate starvation	Biological process	0.00453082	0.0568939	8.52314	3	12	551	18785	STRG.17550/STRG.22905/STRG.53573
TSG	Flower_TSG	gene	Flower	-	GO:0009705	plant-type vacuole membrane	Cellular component	0.00476718	0.0595898	2.50012	11	150	551	18785	STRG.17999/STRG.20144/STRG.30696/STRG.33983/STRG.38031/STRG.45260/STRG.47644/STRG.51544/STRG.52398/STRG.56762/STRG.7362
TSG	Flower_TSG	gene	Flower	-	GO:0098771	inorganic ion homeostasis	Biological process	0.00480525	0.0597938	1.97957	18	310	551	18785	STRG.14349/STRG.18674/STRG.19412/STRG.24737/STRG.26587/STRG.28259/STRG.32372/STRG.38131/STRG.45107/STRG.49020/STRG.49387/STRG.50944/STRG.54859/STRG.552/STRG.566/STRG.7362/STRG.8464/STRG.8575
TSG	Flower_TSG	gene	Flower	-	GO:0009755	hormone-mediated signaling pathway	Biological process	0.00519035	0.0642948	1.63602	31	646	551	18785	STRG.10301/STRG.10802/STRG.10827/STRG.12491/STRG.15680/STRG.15727/STRG.16402/STRG.16909/STRG.1922/STRG.19514/STRG.21280/STRG.21550/STRG.22413/STRG.22767/STRG.25660/STRG.26869/STRG.28708/STRG.29003/STRG.33407/STRG.36522/STRG.40356/STRG.40514/STRG.47471/STRG.4907/STRG.51323/STRG.51959/STRG.52147/STRG.52800/STRG.56052/STRG.6166/STRG.8389
TSG	Flower_TSG	gene	Flower	-	GO:0090567	reproductive shoot system development	Biological process	0.00573605	0.0701237	1.71121	26	518	551	18785	STRG.10964/STRG.15593/STRG.18435/STRG.19514/STRG.19840/STRG.23922/STRG.24087/STRG.24704/STRG.25660/STRG.3279/STRG.36247/STRG.36401/STRG.37378/STRG.40514/STRG.41243/STRG.45085/STRG.45763/STRG.46263/STRG.47726/STRG.4907/STRG.49962/STRG.51323/STRG.56006/STRG.7611/STRG.7808/STRG.8144
TSG	Flower_TSG	gene	Flower	-	GO:0000331	contractile vacuole	Cellular component	0.00576289	0.0701237	7.86751	3	13	551	18785	STRG.12905/STRG.25917/STRG.44773
TSG	Flower_TSG	gene	Flower	-	GO:0004630	D-type glycerophospholipase activity	Molecular function	0.00576289	0.0701237	7.86751	3	13	551	18785	STRG.22263/STRG.53024/STRG.56677
TSG	Flower_TSG	gene	Flower	-	GO:0015770	sucrose transport	Biological process	0.00576289	0.0701237	7.86751	3	13	551	18785	STRG.13000/STRG.19582/STRG.44867
TSG	Flower_TSG	gene	Flower	-	GO:0052545	callose localization	Biological process	0.0058099	0.0703843	3.65277	6	56	551	18785	STRG.23337/STRG.37378/STRG.44927/STRG.45763/STRG.46263/STRG.53633
TSG	Flower_TSG	gene	Flower	-	GO:0032870	cellular response to hormone stimulus	Biological process	0.00595187	0.0717245	1.54586	37	816	551	18785	STRG.10301/STRG.10802/STRG.10827/STRG.12491/STRG.15680/STRG.15727/STRG.16402/STRG.16909/STRG.1922/STRG.19514/STRG.20385/STRG.21280/STRG.21550/STRG.22413/STRG.22767/STRG.25660/STRG.26869/STRG.28708/STRG.29003/STRG.33407/STRG.34245/STRG.36522/STRG.39926/STRG.39927/STRG.40356/STRG.40514/STRG.47471/STRG.4907/STRG.49213/STRG.51323/STRG.51959/STRG.52147/STRG.52800/STRG.53633/STRG.56052/STRG.6166/STRG.8…
TSG	Flower_TSG	gene	Flower	-	GO:0052386	cell wall thickening	Biological process	0.00601148	0.0717245	4.26157	5	40	551	18785	STRG.23337/STRG.37378/STRG.44927/STRG.45763/STRG.53633
TSG	Flower_TSG	gene	Flower	-	GO:0052543	callose deposition in cell wall	Biological process	0.00601148	0.0717245	4.26157	5	40	551	18785	STRG.23337/STRG.37378/STRG.44927/STRG.45763/STRG.53633
TSG	Flower_TSG	gene	Flower	-	GO:0030234	enzyme regulator activity	Molecular function	0.00602627	0.0717245	1.93586	18	317	551	18785	STRG.15319/STRG.16293/STRG.24924/STRG.25238/STRG.25239/STRG.30344/STRG.35960/STRG.37709/STRG.37957/STRG.40385/STRG.45367/STRG.45525/STRG.55566/STRG.5690/STRG.8184/STRG.8874/STRG.8875/STRG.8876
TSG	Flower_TSG	gene	Flower	-	GO:0048467	gynoecium development	Biological process	0.00605094	0.0717245	2.71534	9	113	551	18785	STRG.19840/STRG.23922/STRG.24087/STRG.24704/STRG.47726/STRG.56006/STRG.7611/STRG.7808/STRG.8144
TSG	Flower_TSG	gene	Flower	-	GO:0033037	polysaccharide localization	Biological process	0.00633637	0.0747854	3.58869	6	57	551	18785	STRG.23337/STRG.37378/STRG.44927/STRG.45763/STRG.46263/STRG.53633
TSG	Flower_TSG	gene	Flower	-	GO:0015399	primary active transmembrane transporter activity	Molecular function	0.00652553	0.0763626	2.20499	13	201	551	18785	STRG.11536/STRG.22541/STRG.22761/STRG.24937/STRG.27073/STRG.29509/STRG.31730/STRG.33501/STRG.38031/STRG.45260/STRG.49369/STRG.53349/STRG.8330
TSG	Flower_TSG	gene	Flower	-	GO:0010305	leaf vascular tissue pattern formation	Biological process	0.00668477	0.0774547	4.15763	5	41	551	18785	STRG.16402/STRG.23971/STRG.26869/STRG.56052/STRG.7660
TSG	Flower_TSG	gene	Flower	-	GO:0072348	sulfur compound transport	Biological process	0.00668477	0.0774547	4.15763	5	41	551	18785	STRG.14959/STRG.20022/STRG.22905/STRG.49272/STRG.53573
TSG	Flower_TSG	gene	Flower	-	GO:0048827	phyllome development	Biological process	0.00670335	0.0774547	1.59265	32	685	551	18785	STRG.10964/STRG.15593/STRG.18435/STRG.20435/STRG.23922/STRG.23971/STRG.24087/STRG.24704/STRG.2760/STRG.28708/STRG.29509/STRG.3279/STRG.36247/STRG.36401/STRG.37378/STRG.41243/STRG.41526/STRG.45085/STRG.45763/STRG.46263/STRG.47726/STRG.48129/STRG.49962/STRG.51323/STRG.53633/STRG.56006/STRG.6856/STRG.7152/STRG.7611/STRG.7660/STRG.7808/STRG.8144
TSG	Flower_TSG	gene	Flower	-	GO:0000325	plant-type vacuole	Cellular component	0.00678795	0.0781041	2.12131	14	225	551	18785	STRG.17999/STRG.20144/STRG.30696/STRG.33771/STRG.33983/STRG.38031/STRG.45260/STRG.47644/STRG.49213/STRG.51544/STRG.52398/STRG.56762/STRG.7362/STRG.8330
TSG	Flower_TSG	gene	Flower	-	GO:0001101	response to acid chemical	Biological process	0.00690762	0.0791498	1.3663	63	1572	551	18785	STRG.10301/STRG.10802/STRG.10827/STRG.12281/STRG.13880/STRG.14608/STRG.15680/STRG.15727/STRG.16909/STRG.18674/STRG.1922/STRG.19514/STRG.19957/STRG.20385/STRG.21280/STRG.21550/STRG.21767/STRG.21915/STRG.22413/STRG.22541/STRG.22596/STRG.23648/STRG.24455/STRG.25033/STRG.25515/STRG.25516/STRG.25518/STRG.25615/STRG.28464/STRG.28708/STRG.29509/STRG.30497/STRG.30817/STRG.33407/STRG.33771/STRG.33983/STRG…
TSG	Flower_TSG	gene	Flower	-	GO:0065009	regulation of molecular function	Biological process	0.00700571	0.0799407	1.60132	31	660	551	18785	STRG.13808/STRG.13978/STRG.15319/STRG.16293/STRG.21017/STRG.21280/STRG.21562/STRG.22453/STRG.2299/STRG.24924/STRG.25238/STRG.25239/STRG.30344/STRG.35454/STRG.35960/STRG.37709/STRG.37957/STRG.40385/STRG.44927/STRG.45367/STRG.45525/STRG.46479/STRG.51639/STRG.51959/STRG.55566/STRG.5690/STRG.6915/STRG.8184/STRG.8874/STRG.8875/STRG.8876
TSG	Flower_TSG	gene	Flower	-	GO:0099738	cell cortex region	Cellular component	0.00717647	0.0815508	7.30555	3	14	551	18785	STRG.21017/STRG.51639/STRG.56215
TSG	Flower_TSG	gene	Flower	-	GO:0016798	hydrolase activity, acting on glycosyl bonds	Molecular function	0.00748919	0.0843914	1.89403	18	324	551	18785	STRG.11190/STRG.16527/STRG.1829/STRG.19935/STRG.238/STRG.25220/STRG.26764/STRG.28009/STRG.3351/STRG.34865/STRG.39622/STRG.4110/STRG.41298/STRG.45085/STRG.47127/STRG.47130/STRG.49213/STRG.8856
TSG	Flower_TSG	gene	Flower	-	GO:0051017	actin filament bundle assembly	Biological process	0.00751851	0.0843914	5.05075	4	27	551	18785	STRG.21580/STRG.27184/STRG.46510/STRG.56215
TSG	Flower_TSG	gene	Flower	-	GO:0061572	actin filament bundle organization	Biological process	0.00751851	0.0843914	5.05075	4	27	551	18785	STRG.21580/STRG.27184/STRG.46510/STRG.56215
TSG	Flower_TSG	gene	Flower	-	GO:0018105	peptidyl-serine phosphorylation	Biological process	0.00755892	0.0845001	2.6225	9	117	551	18785	STRG.10802/STRG.13978/STRG.1922/STRG.21280/STRG.22790/STRG.30338/STRG.33407/STRG.47684/STRG.51959
TSG	Flower_TSG	gene	Flower	-	GO:0055081	monoatomic anion homeostasis	Biological process	0.00789003	0.0856445	3.05959	7	78	551	18785	STRG.24737/STRG.38031/STRG.45260/STRG.47081/STRG.49020/STRG.50944/STRG.8464
TSG	Flower_TSG	gene	Flower	-	GO:0006065	UDP-glucuronate biosynthetic process	Biological process	0.0080973	0.0856445	13.637	2	5	551	18785	STRG.16276/STRG.30019
TSG	Flower_TSG	gene	Flower	-	GO:0010254	nectary development	Biological process	0.0080973	0.0856445	13.637	2	5	551	18785	STRG.24087/STRG.7808
TSG	Flower_TSG	gene	Flower	-	GO:0014065	obsolete phosphatidylinositol 3-kinase signaling	Biological process	0.0080973	0.0856445	13.637	2	5	551	18785	STRG.21017/STRG.51639
TSG	Flower_TSG	gene	Flower	-	GO:0031257	cell trailing edge membrane	Cellular component	0.0080973	0.0856445	13.637	2	5	551	18785	STRG.21017/STRG.51639
TSG	Flower_TSG	gene	Flower	-	GO:0031269	pseudopodium assembly	Biological process	0.0080973	0.0856445	13.637	2	5	551	18785	STRG.21017/STRG.51639
TSG	Flower_TSG	gene	Flower	-	GO:0036051	protein localization to trailing edge	Biological process	0.0080973	0.0856445	13.637	2	5	551	18785	STRG.21017/STRG.51639
TSG	Flower_TSG	gene	Flower	-	GO:0036052	protein localization to uropod	Biological process	0.0080973	0.0856445	13.637	2	5	551	18785	STRG.21017/STRG.51639
TSG	Flower_TSG	gene	Flower	-	GO:0050919	negative chemotaxis	Biological process	0.0080973	0.0856445	13.637	2	5	551	18785	STRG.21017/STRG.51639
TSG	Flower_TSG	gene	Flower	-	GO:0051800	phosphatidylinositol-3,4-bisphosphate 3-phosphatase activity	Molecular function	0.0080973	0.0856445	13.637	2	5	551	18785	STRG.21017/STRG.51639
TSG	Flower_TSG	gene	Flower	-	GO:0071454	cellular response to anoxia	Biological process	0.0080973	0.0856445	13.637	2	5	551	18785	STRG.19957/STRG.50405
TSG	Flower_TSG	gene	Flower	-	GO:0071588	hydrogen peroxide mediated signaling pathway	Biological process	0.0080973	0.0856445	13.637	2	5	551	18785	STRG.10964/STRG.18435
TSG	Flower_TSG	gene	Flower	-	GO:0106017	phosphatidylinositol-3,4-bisphosphate phosphatase activity	Molecular function	0.0080973	0.0856445	13.637	2	5	551	18785	STRG.21017/STRG.51639
TSG	Flower_TSG	gene	Flower	-	GO:0090696	post-embryonic plant organ development	Biological process	0.00822755	0.0866887	1.96216	16	278	551	18785	STRG.15593/STRG.19840/STRG.23922/STRG.24087/STRG.24704/STRG.25660/STRG.36401/STRG.40514/STRG.4536/STRG.4537/STRG.4907/STRG.49962/STRG.50666/STRG.56006/STRG.7611/STRG.7808
TSG	Flower_TSG	gene	Flower	-	GO:0044092	negative regulation of molecular function	Biological process	0.00827053	0.086809	2.14108	13	207	551	18785	STRG.15319/STRG.21017/STRG.24924/STRG.25238/STRG.25239/STRG.30344/STRG.35960/STRG.37709/STRG.45525/STRG.51639/STRG.8874/STRG.8875/STRG.8876
TSG	Flower_TSG	gene	Flower	-	GO:0008154	actin polymerization or depolymerization	Biological process	0.00857195	0.0890706	4.87037	4	28	551	18785	STRG.21017/STRG.27193/STRG.46506/STRG.51639
TSG	Flower_TSG	gene	Flower	-	GO:0048440	carpel development	Biological process	0.00865019	0.0890706	2.75495	8	99	551	18785	STRG.23922/STRG.24087/STRG.24704/STRG.47726/STRG.56006/STRG.7611/STRG.7808/STRG.8144
TSG	Flower_TSG	gene	Flower	-	GO:0004650	polygalacturonase activity	Molecular function	0.0087775	0.0890706	6.81851	3	15	551	18785	STRG.3351/STRG.34865/STRG.45085
TSG	Flower_TSG	gene	Flower	-	GO:0015766	disaccharide transport	Biological process	0.0087775	0.0890706	6.81851	3	15	551	18785	STRG.13000/STRG.19582/STRG.44867
TSG	Flower_TSG	gene	Flower	-	GO:0015772	oligosaccharide transport	Biological process	0.0087775	0.0890706	6.81851	3	15	551	18785	STRG.13000/STRG.19582/STRG.44867
TSG	Flower_TSG	gene	Flower	-	GO:0016459	myosin complex	Cellular component	0.0087775	0.0890706	6.81851	3	15	551	18785	STRG.12905/STRG.44773/STRG.56215
TSG	Flower_TSG	gene	Flower	-	GO:0031152	aggregation involved in sorocarp development	Biological process	0.0087775	0.0890706	6.81851	3	15	551	18785	STRG.21017/STRG.51639/STRG.56215
TSG	Flower_TSG	gene	Flower	-	GO:0098630	aggregation of unicellular organisms	Biological process	0.0087775	0.0890706	6.81851	3	15	551	18785	STRG.21017/STRG.51639/STRG.56215
TSG	Flower_TSG	gene	Flower	-	GO:0098743	cell aggregation	Biological process	0.0087775	0.0890706	6.81851	3	15	551	18785	STRG.21017/STRG.51639/STRG.56215
TSG	Flower_TSG	gene	Flower	-	GO:0018209	peptidyl-serine modification	Biological process	0.00886632	0.0896411	2.55694	9	120	551	18785	STRG.10802/STRG.13978/STRG.1922/STRG.21280/STRG.22790/STRG.30338/STRG.33407/STRG.47684/STRG.51959
TSG	Flower_TSG	gene	Flower	-	GO:0052866	phosphatidylinositol phosphate phosphatase activity	Molecular function	0.0090184	0.0908447	3.87415	5	44	551	18785	STRG.16454/STRG.21017/STRG.34566/STRG.43723/STRG.51639
TSG	Flower_TSG	gene	Flower	-	GO:0046658	obsolete anchored component of plasma membrane	Cellular component	0.00914573	0.0915443	2.2867	11	164	551	18785	STRG.16527/STRG.16841/STRG.19197/STRG.26764/STRG.28009/STRG.30306/STRG.41298/STRG.47127/STRG.47130/STRG.49589/STRG.7117
TSG	Flower_TSG	gene	Flower	-	GO:0022412	cellular process involved in reproduction in multicellular organism	Biological process	0.00915443	0.0915443	2.40088	10	142	551	18785	STRG.30696/STRG.36247/STRG.37070/STRG.40894/STRG.44200/STRG.45085/STRG.47644/STRG.51544/STRG.52147/STRG.52580
TSG	Flower_TSG	gene	Flower	-	GO:0006928	obsolete movement of cell or subcellular component	Biological process	0.00942907	0.0939491	2.03973	14	234	551	18785	STRG.12718/STRG.12905/STRG.13258/STRG.13259/STRG.20361/STRG.21017/STRG.25917/STRG.29330/STRG.36983/STRG.44437/STRG.44773/STRG.47876/STRG.51639/STRG.56215
TSG	Flower_TSG	gene	Flower	-	GO:0010393	galacturonan metabolic process	Biological process	0.00949969	0.0939718	3.29928	6	62	551	18785	STRG.16276/STRG.25220/STRG.30019/STRG.30497/STRG.45085/STRG.8856
TSG	Flower_TSG	gene	Flower	-	GO:0048825	cotyledon development	Biological process	0.00949969	0.0939718	3.29928	6	62	551	18785	STRG.23971/STRG.29509/STRG.41526/STRG.6856/STRG.7152/STRG.7660
TSG	Flower_TSG	gene	Flower	-	GO:0046839	phospholipid dephosphorylation	Biological process	0.00990696	0.0976493	3.78806	5	45	551	18785	STRG.16454/STRG.21017/STRG.34566/STRG.43723/STRG.51639
TSG	Flower_TSG	gene	Flower	-	GO:0042592	homeostatic process	Biological process	0.00998606	0.0980774	1.54746	32	705	551	18785	STRG.14349/STRG.14608/STRG.16050/STRG.18674/STRG.19412/STRG.20144/STRG.24587/STRG.24737/STRG.24983/STRG.26587/STRG.28259/STRG.28722/STRG.32372/STRG.35331/STRG.37015/STRG.38031/STRG.38131/STRG.45107/STRG.45260/STRG.45527/STRG.47081/STRG.47875/STRG.49020/STRG.49387/STRG.50944/STRG.54859/STRG.552/STRG.55298/STRG.566/STRG.7362/STRG.8464/STRG.8575
TSG	Flower_TSG	gene	Flower	-	GO:0042545	cell wall modification	Biological process	0.01028	0.100605	2.91034	7	82	551	18785	STRG.18742/STRG.23337/STRG.37378/STRG.44927/STRG.45085/STRG.45763/STRG.53633
TSG	Flower_TSG	gene	Flower	-	GO:0009741	response to brassinosteroid	Biological process	0.0105191	0.10258	2.35121	10	145	551	18785	STRG.16402/STRG.26869/STRG.28722/STRG.3519/STRG.35331/STRG.40356/STRG.47875/STRG.52596/STRG.56052/STRG.8389
TSG	Flower_TSG	gene	Flower	-	GO:0000030	mannosyltransferase activity	Molecular function	0.0109578	0.106473	4.54567	4	30	551	18785	STRG.39938/STRG.39941/STRG.42299/STRG.5319
TSG	Flower_TSG	gene	Flower	-	GO:0043068	positive regulation of programmed cell death	Biological process	0.0110345	0.106473	3.19618	6	64	551	18785	STRG.13978/STRG.37378/STRG.40969/STRG.45763/STRG.52147/STRG.6322
TSG	Flower_TSG	gene	Flower	-	GO:0120031	plasma membrane bounded cell projection assembly	Biological process	0.0110345	0.106473	3.19618	6	64	551	18785	STRG.16636/STRG.21017/STRG.29408/STRG.47876/STRG.51639/STRG.56215
TSG	Flower_TSG	gene	Flower	-	GO:0010279	indole-3-acetic acid amido synthetase activity	Molecular function	0.011911	0.112949	11.3642	2	6	551	18785	STRG.16050/STRG.24983
TSG	Flower_TSG	gene	Flower	-	GO:0046398	UDP-glucuronate metabolic process	Biological process	0.011911	0.112949	11.3642	2	6	551	18785	STRG.16276/STRG.30019
TSG	Flower_TSG	gene	Flower	-	GO:0047389	glycerophosphocholine phosphodiesterase activity	Molecular function	0.011911	0.112949	11.3642	2	6	551	18785	STRG.24737/STRG.8464
TSG	Flower_TSG	gene	Flower	-	GO:0071836	nectar secretion	Biological process	0.011911	0.112949	11.3642	2	6	551	18785	STRG.13000/STRG.44867
TSG	Flower_TSG	gene	Flower	-	GO:0080051	cutin transport	Biological process	0.011911	0.112949	11.3642	2	6	551	18785	STRG.29509/STRG.33501
TSG	Flower_TSG	gene	Flower	-	GO:0004672	protein kinase activity	Molecular function	0.0123294	0.116515	1.39509	48	1173	551	18785	STRG.10802/STRG.10886/STRG.12737/STRG.13003/STRG.13808/STRG.13978/STRG.15268/STRG.15727/STRG.18334/STRG.1922/STRG.20144/STRG.20385/STRG.21280/STRG.21915/STRG.22075/STRG.22790/STRG.2299/STRG.2409/STRG.24416/STRG.24455/STRG.25955/STRG.29523/STRG.30306/STRG.30338/STRG.32014/STRG.33407/STRG.33888/STRG.3519/STRG.36110/STRG.36522/STRG.38994/STRG.40270/STRG.40872/STRG.44869/STRG.44927/STRG.4517/STRG.467…
TSG	Flower_TSG	gene	Flower	-	GO:0000990	obsolete transcription factor activity, core RNA polymerase binding	Molecular function	0.0125607	0.118294	6.01633	3	17	551	18785	STRG.27809/STRG.46917/STRG.5662
TSG	Flower_TSG	gene	Flower	-	GO:0006468	protein phosphorylation	Biological process	0.0135701	0.127364	1.38175	49	1209	551	18785	STRG.10802/STRG.10886/STRG.12737/STRG.13003/STRG.13808/STRG.13978/STRG.15268/STRG.15727/STRG.18334/STRG.1922/STRG.20144/STRG.20385/STRG.21280/STRG.21915/STRG.22075/STRG.22790/STRG.2299/STRG.2409/STRG.24416/STRG.24455/STRG.25955/STRG.29523/STRG.30306/STRG.30338/STRG.32014/STRG.32093/STRG.33407/STRG.33888/STRG.3519/STRG.36110/STRG.36522/STRG.38994/STRG.40270/STRG.40872/STRG.44869/STRG.44927/STRG.45…
TSG	Flower_TSG	gene	Flower	-	GO:0030031	cell projection assembly	Biological process	0.0136536	0.127712	3.05306	6	67	551	18785	STRG.16636/STRG.21017/STRG.29408/STRG.47876/STRG.51639/STRG.56215
TSG	Flower_TSG	gene	Flower	-	GO:0097502	obsolete mannosylation	Biological process	0.0137339	0.128028	4.26157	4	32	551	18785	STRG.39938/STRG.39941/STRG.42299/STRG.5319
TSG	Flower_TSG	gene	Flower	-	GO:0032502	developmental process	Biological process	0.015019	0.139142	1.1827	138	3978	551	18785	STRG.10886/STRG.10964/STRG.10971/STRG.11419/STRG.1252/STRG.12718/STRG.12905/STRG.12979/STRG.13003/STRG.14608/STRG.15268/STRG.15593/STRG.15727/STRG.16293/STRG.16402/STRG.16454/STRG.18334/STRG.18435/STRG.18444/STRG.18742/STRG.19514/STRG.19840/STRG.20024/STRG.20144/STRG.20385/STRG.20435/STRG.20454/STRG.21017/STRG.21580/STRG.22263/STRG.22453/STRG.22905/STRG.2299/STRG.23203/STRG.23337/STRG.23648/STRG.…
TSG	Flower_TSG	gene	Flower	-	GO:0048856	anatomical structure development	Biological process	0.0150489	0.139142	1.1897	131	3754	551	18785	STRG.10886/STRG.10964/STRG.10971/STRG.11419/STRG.1252/STRG.12718/STRG.12905/STRG.12979/STRG.13003/STRG.14608/STRG.15268/STRG.15593/STRG.15727/STRG.16293/STRG.16402/STRG.16454/STRG.18334/STRG.18435/STRG.18444/STRG.18742/STRG.19514/STRG.19840/STRG.20024/STRG.20144/STRG.20385/STRG.20435/STRG.20454/STRG.21017/STRG.21580/STRG.22263/STRG.22453/STRG.22905/STRG.2299/STRG.23203/STRG.23337/STRG.23648/STRG.…
TSG	Flower_TSG	gene	Flower	-	GO:0009415	response to water	Biological process	0.0150779	0.139142	1.61385	24	507	551	18785	STRG.18674/STRG.19957/STRG.20385/STRG.22596/STRG.23648/STRG.25515/STRG.25516/STRG.25518/STRG.25615/STRG.28708/STRG.30497/STRG.30817/STRG.33771/STRG.33983/STRG.37015/STRG.38031/STRG.4420/STRG.45260/STRG.50405/STRG.8665/STRG.9190/STRG.9194/STRG.9197/STRG.9201
TSG	Flower_TSG	gene	Flower	-	GO:0055062	phosphate ion homeostasis	Biological process	0.0152745	0.140016	4.13243	4	33	551	18785	STRG.24737/STRG.49020/STRG.50944/STRG.8464
TSG	Flower_TSG	gene	Flower	-	GO:0072506	obsolete trivalent inorganic anion homeostasis	Biological process	0.0152745	0.140016	4.13243	4	33	551	18785	STRG.24737/STRG.49020/STRG.50944/STRG.8464
TSG	Flower_TSG	gene	Flower	-	GO:0004683	calcium/calmodulin-dependent protein kinase activity	Molecular function	0.0156232	0.142737	2.96457	6	69	551	18785	STRG.10802/STRG.1922/STRG.21280/STRG.29523/STRG.33407/STRG.51959
TSG	Flower_TSG	gene	Flower	-	GO:0005179	hormone activity	Molecular function	0.0163537	0.145073	9.74073	2	7	551	18785	STRG.21562/STRG.6915
TSG	Flower_TSG	gene	Flower	-	GO:0006023	aminoglycan biosynthetic process	Biological process	0.0163537	0.145073	9.74073	2	7	551	18785	STRG.16276/STRG.30019
TSG	Flower_TSG	gene	Flower	-	GO:0006024	glycosaminoglycan biosynthetic process	Biological process	0.0163537	0.145073	9.74073	2	7	551	18785	STRG.16276/STRG.30019
TSG	Flower_TSG	gene	Flower	-	GO:0008543	fibroblast growth factor receptor signaling pathway	Biological process	0.0163537	0.145073	9.74073	2	7	551	18785	STRG.27809/STRG.46917
TSG	Flower_TSG	gene	Flower	-	GO:0030545	signaling receptor regulator activity	Molecular function	0.0163537	0.145073	9.74073	2	7	551	18785	STRG.21562/STRG.6915
TSG	Flower_TSG	gene	Flower	-	GO:0031272	regulation of pseudopodium assembly	Biological process	0.0163537	0.145073	9.74073	2	7	551	18785	STRG.21017/STRG.51639
TSG	Flower_TSG	gene	Flower	-	GO:0042171	lysophosphatidic acid acyltransferase activity	Molecular function	0.0163537	0.145073	9.74073	2	7	551	18785	STRG.31093/STRG.33550
TSG	Flower_TSG	gene	Flower	-	GO:0048018	receptor ligand activity	Molecular function	0.0163537	0.145073	9.74073	2	7	551	18785	STRG.21562/STRG.6915
TSG	Flower_TSG	gene	Flower	-	GO:0070403	NAD+ binding	Molecular function	0.0163537	0.145073	9.74073	2	7	551	18785	STRG.25267/STRG.30655
TSG	Flower_TSG	gene	Flower	-	GO:0001671	ATPase activator activity	Molecular function	0.0171409	0.151567	5.38304	3	19	551	18785	STRG.37957/STRG.45367/STRG.55566
TSG	Flower_TSG	gene	Flower	-	GO:0009719	response to endogenous stimulus	Biological process	0.0175829	0.154977	1.26573	77	2074	551	18785	STRG.10301/STRG.10802/STRG.10827/STRG.12281/STRG.12491/STRG.13880/STRG.14608/STRG.15680/STRG.15727/STRG.16050/STRG.16402/STRG.16909/STRG.17550/STRG.18674/STRG.1922/STRG.19514/STRG.19840/STRG.20385/STRG.21280/STRG.21550/STRG.21767/STRG.21915/STRG.22413/STRG.22541/STRG.22767/STRG.24983/STRG.25033/STRG.25515/STRG.25516/STRG.25518/STRG.25660/STRG.26869/STRG.27809/STRG.28464/STRG.28708/STRG.28722/STRG…
TSG	Flower_TSG	gene	Flower	-	GO:0004843	cysteine-type deubiquitinase activity	Molecular function	0.0178489	0.15632	3.27813	5	52	551	18785	STRG.10301/STRG.10827/STRG.15680/STRG.16909/STRG.21550
TSG	Flower_TSG	gene	Flower	-	GO:0045488	pectin metabolic process	Biological process	0.0178489	0.15632	3.27813	5	52	551	18785	STRG.16276/STRG.25220/STRG.30019/STRG.45085/STRG.8856
TSG	Flower_TSG	gene	Flower	-	GO:0071229	cellular response to acid chemical	Biological process	0.0179826	0.156991	1.5551	26	570	551	18785	STRG.10301/STRG.10802/STRG.10827/STRG.13880/STRG.15680/STRG.15727/STRG.16909/STRG.1922/STRG.19514/STRG.20385/STRG.21280/STRG.21550/STRG.22413/STRG.28708/STRG.33407/STRG.33983/STRG.34245/STRG.36522/STRG.39926/STRG.39927/STRG.49213/STRG.51323/STRG.51959/STRG.52147/STRG.53633/STRG.6166
TSG	Flower_TSG	gene	Flower	-	GO:1905392	plant organ morphogenesis	Biological process	0.0183399	0.159604	1.55238	26	571	551	18785	STRG.10886/STRG.15593/STRG.16454/STRG.18334/STRG.19840/STRG.20144/STRG.23922/STRG.23971/STRG.24087/STRG.24704/STRG.25660/STRG.29509/STRG.36401/STRG.40514/STRG.40872/STRG.41243/STRG.4536/STRG.4537/STRG.46479/STRG.4907/STRG.49962/STRG.53633/STRG.56006/STRG.7611/STRG.7660/STRG.7808
TSG	Flower_TSG	gene	Flower	-	GO:0060590	ATPase regulator activity	Molecular function	0.0197351	0.171203	5.11388	3	20	551	18785	STRG.37957/STRG.45367/STRG.55566
TSG	Flower_TSG	gene	Flower	-	GO:0099402	plant organ development	Biological process	0.0200467	0.17336	1.33154	53	1357	551	18785	STRG.10886/STRG.10964/STRG.14608/STRG.15593/STRG.15727/STRG.16454/STRG.18334/STRG.18435/STRG.19840/STRG.20144/STRG.20435/STRG.20454/STRG.22263/STRG.23922/STRG.23971/STRG.24087/STRG.24704/STRG.25660/STRG.2760/STRG.28708/STRG.29509/STRG.3279/STRG.3519/STRG.36247/STRG.36401/STRG.36522/STRG.37378/STRG.40514/STRG.40872/STRG.41243/STRG.41526/STRG.45085/STRG.4536/STRG.4537/STRG.45763/STRG.46263/STRG.464…
TSG	Flower_TSG	gene	Flower	-	GO:0005249	voltage-gated potassium channel activity	Molecular function	0.0205317	0.176445	3.78806	4	36	551	18785	STRG.19907/STRG.38731/STRG.55548/STRG.7362
TSG	Flower_TSG	gene	Flower	-	GO:0055083	obsolete monovalent inorganic anion homeostasis	Biological process	0.0205317	0.176445	3.78806	4	36	551	18785	STRG.24737/STRG.49020/STRG.50944/STRG.8464
TSG	Flower_TSG	gene	Flower	-	GO:0101005	deubiquitinase activity	Molecular function	0.0207164	0.176926	3.15672	5	54	551	18785	STRG.10301/STRG.10827/STRG.15680/STRG.16909/STRG.21550
TSG	Flower_TSG	gene	Flower	-	GO:0006370	7-methylguanosine mRNA capping	Biological process	0.0213853	0.177672	8.52314	2	8	551	18785	STRG.27809/STRG.46917
TSG	Flower_TSG	gene	Flower	-	GO:0009452	7-methylguanosine RNA capping	Biological process	0.0213853	0.177672	8.52314	2	8	551	18785	STRG.27809/STRG.46917
TSG	Flower_TSG	gene	Flower	-	GO:0009674	potassium:sodium symporter activity	Molecular function	0.0213853	0.177672	8.52314	2	8	551	18785	STRG.3307/STRG.8547
TSG	Flower_TSG	gene	Flower	-	GO:0015370	solute:sodium symporter activity	Molecular function	0.0213853	0.177672	8.52314	2	8	551	18785	STRG.3307/STRG.8547
TSG	Flower_TSG	gene	Flower	-	GO:0030042	actin filament depolymerization	Biological process	0.0213853	0.177672	8.52314	2	8	551	18785	STRG.27193/STRG.46506
TSG	Flower_TSG	gene	Flower	-	GO:0044344	cellular response to fibroblast growth factor stimulus	Biological process	0.0213853	0.177672	8.52314	2	8	551	18785	STRG.27809/STRG.46917
TSG	Flower_TSG	gene	Flower	-	GO:0046475	glycerophospholipid catabolic process	Biological process	0.0213853	0.177672	8.52314	2	8	551	18785	STRG.24737/STRG.8464
TSG	Flower_TSG	gene	Flower	-	GO:0051285	cell cortex of cell tip	Cellular component	0.0213853	0.177672	8.52314	2	8	551	18785	STRG.21017/STRG.51639
TSG	Flower_TSG	gene	Flower	-	GO:0071774	response to fibroblast growth factor	Biological process	0.0213853	0.177672	8.52314	2	8	551	18785	STRG.27809/STRG.46917
TSG	Flower_TSG	gene	Flower	-	GO:0009742	brassinosteroid mediated signaling pathway	Biological process	0.0222564	0.184353	3.09932	5	55	551	18785	STRG.16402/STRG.26869/STRG.40356/STRG.56052/STRG.8389
TSG	Flower_TSG	gene	Flower	-	GO:0009944	polarity specification of adaxial/abaxial axis	Biological process	0.0225018	0.185826	3.68568	4	37	551	18785	STRG.24087/STRG.30497/STRG.7808/STRG.8144
TSG	Flower_TSG	gene	Flower	-	GO:0006935	chemotaxis	Biological process	0.0226925	0.186839	2.7274	6	75	551	18785	STRG.13003/STRG.15268/STRG.21017/STRG.44869/STRG.51639/STRG.56215
TSG	Flower_TSG	gene	Flower	-	GO:0015079	potassium ion transmembrane transporter activity	Molecular function	0.0228034	0.187192	2.48592	7	96	551	18785	STRG.19907/STRG.3307/STRG.38731/STRG.55548/STRG.6318/STRG.7362/STRG.8547
TSG	Flower_TSG	gene	Flower	-	GO:0016773	phosphotransferase activity, alcohol group as acceptor	Molecular function	0.022941	0.187584	1.32497	52	1338	551	18785	STRG.10802/STRG.10886/STRG.12737/STRG.13003/STRG.13808/STRG.13978/STRG.15268/STRG.15727/STRG.17550/STRG.18334/STRG.18742/STRG.1922/STRG.20144/STRG.20385/STRG.21280/STRG.21915/STRG.22075/STRG.22790/STRG.2299/STRG.23294/STRG.2409/STRG.24416/STRG.24455/STRG.25955/STRG.29523/STRG.30306/STRG.30338/STRG.32014/STRG.33407/STRG.33888/STRG.3519/STRG.36110/STRG.36522/STRG.37015/STRG.38994/STRG.40270/STRG.40…
TSG	Flower_TSG	gene	Flower	-	GO:0009414	response to water deprivation	Biological process	0.0229876	0.187584	1.56826	23	500	551	18785	STRG.18674/STRG.19957/STRG.20385/STRG.22596/STRG.23648/STRG.25515/STRG.25516/STRG.25518/STRG.25615/STRG.28708/STRG.30497/STRG.30817/STRG.33983/STRG.37015/STRG.38031/STRG.4420/STRG.45260/STRG.50405/STRG.8665/STRG.9190/STRG.9194/STRG.9197/STRG.9201
TSG	Flower_TSG	gene	Flower	-	GO:0009725	response to hormone	Biological process	0.0235089	0.19127	1.25515	74	2010	551	18785	STRG.10301/STRG.10802/STRG.10827/STRG.12281/STRG.12491/STRG.14608/STRG.15680/STRG.15727/STRG.16050/STRG.16402/STRG.16909/STRG.17550/STRG.18674/STRG.1922/STRG.19514/STRG.19840/STRG.20385/STRG.21280/STRG.21550/STRG.21767/STRG.21915/STRG.22413/STRG.22541/STRG.22767/STRG.24983/STRG.25033/STRG.25515/STRG.25516/STRG.25518/STRG.25660/STRG.26869/STRG.28464/STRG.28708/STRG.28722/STRG.29003/STRG.29509/STRG…
TSG	Flower_TSG	gene	Flower	-	GO:0015662	P-type ion transporter activity	Molecular function	0.0238688	0.193626	3.04398	5	56	551	18785	STRG.22761/STRG.38031/STRG.45260/STRG.49369/STRG.53349
TSG	Flower_TSG	gene	Flower	-	GO:0042330	taxis	Biological process	0.0240494	0.194517	2.69152	6	76	551	18785	STRG.13003/STRG.15268/STRG.21017/STRG.44869/STRG.51639/STRG.56215
TSG	Flower_TSG	gene	Flower	-	GO:0048658	anther wall tapetum development	Biological process	0.0245831	0.198251	3.58869	4	38	551	18785	STRG.37378/STRG.45763/STRG.46263/STRG.49962
TSG	Flower_TSG	gene	Flower	-	GO:0005976	polysaccharide metabolic process	Biological process	0.0247421	0.198949	1.72621	16	316	551	18785	STRG.16276/STRG.1829/STRG.19149/STRG.20821/STRG.23337/STRG.25220/STRG.25407/STRG.30019/STRG.30497/STRG.40969/STRG.45085/STRG.6322/STRG.8694/STRG.8856/STRG.9084/STRG.9425
TSG	Leaf_TSG	gene	Leaf	-	GO:0044426	obsolete cell wall part	Cellular component	1.98331e-06	0.00153476	11.8946	7	67	165	18785	STRG.21066/STRG.21107/STRG.27274/STRG.27289/STRG.32445/STRG.40928/STRG.6251
TSG	Leaf_TSG	gene	Leaf	-	GO:0044462	obsolete external encapsulating structure part	Cellular component	2.42459e-06	0.00153476	11.5498	7	69	165	18785	STRG.21066/STRG.21107/STRG.27274/STRG.27289/STRG.32445/STRG.40928/STRG.6251
TSG	Leaf_TSG	gene	Leaf	-	GO:0004252	serine-type endopeptidase activity	Molecular function	0.000243009	0.0443361	13.0113	4	35	165	18785	STRG.21683/STRG.40387/STRG.52378/STRG.5692
TSG	Leaf_TSG	gene	Leaf	-	GO:0006952	defense response	Biological process	0.000248761	0.0443361	2.1824	24	1252	165	18785	STRG.11504/STRG.11567/STRG.11898/STRG.14327/STRG.1515/STRG.19170/STRG.21066/STRG.21107/STRG.29159/STRG.30052/STRG.30055/STRG.30058/STRG.31871/STRG.32445/STRG.34081/STRG.34209/STRG.34214/STRG.34419/STRG.35730/STRG.44221/STRG.45492/STRG.52209/STRG.5313/STRG.54964
TSG	Leaf_TSG	gene	Leaf	-	GO:0010103	stomatal complex morphogenesis	Biological process	0.000271525	0.0443361	12.6498	4	36	165	18785	STRG.21248/STRG.40387/STRG.42328/STRG.5692
TSG	Leaf_TSG	gene	Leaf	-	GO:0010120	camalexin biosynthetic process	Biological process	0.000280165	0.0443361	22.7697	3	15	165	18785	STRG.10187/STRG.39719/STRG.52540
TSG	Leaf_TSG	gene	Leaf	-	GO:0043680	filiform apparatus	Cellular component	0.000280165	0.0443361	22.7697	3	15	165	18785	STRG.21066/STRG.21107/STRG.32445
TSG	Leaf_TSG	gene	Leaf	-	GO:0052317	obsolete camalexin metabolic process	Biological process	0.000280165	0.0443361	22.7697	3	15	165	18785	STRG.10187/STRG.39719/STRG.52540
TSG	Leaf_TSG	gene	Leaf	-	GO:0006950	response to stress	Biological process	0.000519647	0.0669195	1.49697	57	4335	165	18785	STRG.11504/STRG.11567/STRG.11898/STRG.14327/STRG.15062/STRG.1515/STRG.17263/STRG.18324/STRG.18675/STRG.18736/STRG.19170/STRG.20965/STRG.21066/STRG.21107/STRG.2120/STRG.27274/STRG.27289/STRG.28801/STRG.29159/STRG.29626/STRG.30052/STRG.30055/STRG.30058/STRG.3041/STRG.31035/STRG.31871/STRG.32445/STRG.33765/STRG.34081/STRG.34209/STRG.34214/STRG.3432/STRG.34419/STRG.35730/STRG.35883/STRG.37597/STRG.39…
TSG	Leaf_TSG	gene	Leaf	-	GO:0009700	indole phytoalexin biosynthetic process	Biological process	0.000581449	0.0669195	17.9761	3	19	165	18785	STRG.10187/STRG.39719/STRG.52540
TSG	Leaf_TSG	gene	Leaf	-	GO:0046217	obsolete indole phytoalexin metabolic process	Biological process	0.000581449	0.0669195	17.9761	3	19	165	18785	STRG.10187/STRG.39719/STRG.52540
TSG	Leaf_TSG	gene	Leaf	-	GO:0045003	double-strand break repair via synthesis-dependent strand annealing	Biological process	0.00093454	0.0735016	2.90677	12	470	165	18785	STRG.18324/STRG.18675/STRG.29626/STRG.31035/STRG.3432/STRG.37597/STRG.40284/STRG.43552/STRG.44002/STRG.49858/STRG.55357/STRG.6202
TSG	Leaf_TSG	gene	Leaf	-	GO:0048226	Casparian strip	Cellular component	0.00096498	0.0735016	9.10788	4	50	165	18785	STRG.27274/STRG.27289/STRG.40928/STRG.6251
TSG	Leaf_TSG	gene	Leaf	-	GO:0052314	phytoalexin metabolic process	Biological process	0.00103565	0.0735016	14.8498	3	23	165	18785	STRG.10187/STRG.39719/STRG.52540
TSG	Leaf_TSG	gene	Leaf	-	GO:0052315	phytoalexin biosynthetic process	Biological process	0.00103565	0.0735016	14.8498	3	23	165	18785	STRG.10187/STRG.39719/STRG.52540
TSG	Leaf_TSG	gene	Leaf	-	GO:0042659	regulation of cell fate specification	Biological process	0.00111904	0.0735016	8.75758	4	52	165	18785	STRG.27274/STRG.27289/STRG.40928/STRG.6251
TSG	Leaf_TSG	gene	Leaf	-	GO:0090708	specification of plant organ axis polarity	Biological process	0.00111904	0.0735016	8.75758	4	52	165	18785	STRG.27274/STRG.27289/STRG.40928/STRG.6251
TSG	Leaf_TSG	gene	Leaf	-	GO:0010483	pollen tube reception	Biological process	0.001176	0.0735016	14.2311	3	24	165	18785	STRG.21066/STRG.21107/STRG.32445
TSG	Leaf_TSG	gene	Leaf	-	GO:2000067	regulation of root morphogenesis	Biological process	0.00120219	0.0735016	8.59234	4	53	165	18785	STRG.27274/STRG.27289/STRG.40928/STRG.6251
TSG	Leaf_TSG	gene	Leaf	-	GO:0009292	horizontal gene transfer	Biological process	0.00128825	0.0735016	2.79955	12	488	165	18785	STRG.18324/STRG.18675/STRG.29626/STRG.31035/STRG.3432/STRG.37597/STRG.40284/STRG.43552/STRG.44002/STRG.49858/STRG.55357/STRG.6202
TSG	Leaf_TSG	gene	Leaf	-	GO:0009294	DNA-mediated transformation	Biological process	0.00128825	0.0735016	2.79955	12	488	165	18785	STRG.18324/STRG.18675/STRG.29626/STRG.31035/STRG.3432/STRG.37597/STRG.40284/STRG.43552/STRG.44002/STRG.49858/STRG.55357/STRG.6202
TSG	Leaf_TSG	gene	Leaf	-	GO:0009403	toxin biosynthetic process	Biological process	0.00132779	0.0735016	13.6618	3	25	165	18785	STRG.10187/STRG.39719/STRG.52540
TSG	Leaf_TSG	gene	Leaf	-	GO:1904680	peptide transmembrane transporter activity	Molecular function	0.0013813	0.0735016	8.27989	4	55	165	18785	STRG.17182/STRG.46049/STRG.51455/STRG.54507
TSG	Leaf_TSG	gene	Leaf	-	GO:0035673	oligopeptide transmembrane transporter activity	Molecular function	0.00149136	0.0735016	13.1364	3	26	165	18785	STRG.17182/STRG.46049/STRG.54507
TSG	Leaf_TSG	gene	Leaf	-	GO:1900056	negative regulation of leaf senescence	Biological process	0.00149136	0.0735016	13.1364	3	26	165	18785	STRG.39719/STRG.44221/STRG.52540
TSG	Leaf_TSG	gene	Leaf	-	GO:0009531	secondary cell wall	Cellular component	0.00157825	0.0735016	7.98937	4	57	165	18785	STRG.27274/STRG.27289/STRG.40928/STRG.6251
TSG	Leaf_TSG	gene	Leaf	-	GO:0051194	obsolete positive regulation of cofactor metabolic process	Biological process	0.00166702	0.0735016	12.6498	3	27	165	18785	STRG.34209/STRG.34214/STRG.54899
TSG	Leaf_TSG	gene	Leaf	-	GO:1905622	negative regulation of leaf development	Biological process	0.00166702	0.0735016	12.6498	3	27	165	18785	STRG.39719/STRG.44221/STRG.52540
TSG	Leaf_TSG	gene	Leaf	-	GO:0010453	regulation of cell fate commitment	Biological process	0.00168369	0.0735016	7.85162	4	58	165	18785	STRG.27274/STRG.27289/STRG.40928/STRG.6251
TSG	Leaf_TSG	gene	Leaf	-	GO:0010118	stomatal movement	Biological process	0.00181095	0.0755273	5.74992	5	99	165	18785	STRG.21066/STRG.21107/STRG.26126/STRG.32445/STRG.43148
TSG	Leaf_TSG	gene	Leaf	-	GO:0035672	oligopeptide transmembrane transport	Biological process	0.0018551	0.0755273	12.1981	3	28	165	18785	STRG.17182/STRG.46049/STRG.54507
TSG	Leaf_TSG	gene	Leaf	-	GO:0010374	stomatal complex development	Biological process	0.00190906	0.0755273	7.5899	4	60	165	18785	STRG.21248/STRG.40387/STRG.42328/STRG.5692
TSG	Leaf_TSG	gene	Leaf	-	GO:0044764	obsolete multi-organism cellular process	Biological process	0.00198947	0.0763232	2.65794	12	514	165	18785	STRG.18324/STRG.18675/STRG.29626/STRG.31035/STRG.3432/STRG.37597/STRG.40284/STRG.43552/STRG.44002/STRG.49858/STRG.55357/STRG.6202
TSG	Leaf_TSG	gene	Leaf	-	GO:0045087	innate immune response	Biological process	0.00208744	0.0777265	2.64252	12	517	165	18785	STRG.11504/STRG.29159/STRG.30052/STRG.30055/STRG.30058/STRG.31871/STRG.34081/STRG.34419/STRG.35730/STRG.44221/STRG.45492/STRG.5313
TSG	Leaf_TSG	gene	Leaf	-	GO:0006857	oligopeptide transport	Biological process	0.00226971	0.0820987	11.3848	3	30	165	18785	STRG.17182/STRG.46049/STRG.54507
TSG	Leaf_TSG	gene	Leaf	-	GO:0071944	cell periphery	Cellular component	0.00274919	0.0966799	1.43449	52	4127	165	18785	STRG.11504/STRG.11567/STRG.11898/STRG.14327/STRG.14516/STRG.16308/STRG.17182/STRG.18845/STRG.19263/STRG.21066/STRG.21107/STRG.23726/STRG.23728/STRG.25607/STRG.27274/STRG.27289/STRG.28801/STRG.29159/STRG.29641/STRG.30675/STRG.31871/STRG.32094/STRG.32445/STRG.34209/STRG.34214/STRG.34419/STRG.39769/STRG.39859/STRG.40387/STRG.40928/STRG.41042/STRG.41096/STRG.42603/STRG.43148/STRG.44084/STRG.44936/STR…
TSG	Leaf_TSG	gene	Leaf	-	GO:0042887	obsolete amide transmembrane transporter activity	Molecular function	0.00286171	0.0979167	6.79692	4	67	165	18785	STRG.17182/STRG.46049/STRG.51455/STRG.54507
TSG	Leaf_TSG	gene	Leaf	-	GO:0000724	double-strand break repair via homologous recombination	Biological process	0.00311386	0.100024	2.51599	12	543	165	18785	STRG.18324/STRG.18675/STRG.29626/STRG.31035/STRG.3432/STRG.37597/STRG.40284/STRG.43552/STRG.44002/STRG.49858/STRG.55357/STRG.6202
TSG	Leaf_TSG	gene	Leaf	-	GO:0050832	defense response to fungus	Biological process	0.00314409	0.100024	2.81107	10	405	165	18785	STRG.21066/STRG.21107/STRG.30052/STRG.30055/STRG.30058/STRG.32445/STRG.34081/STRG.35730/STRG.44221/STRG.54964
TSG	Leaf_TSG	gene	Leaf	-	GO:0000725	recombinational repair	Biological process	0.00316031	0.100024	2.51136	12	544	165	18785	STRG.18324/STRG.18675/STRG.29626/STRG.31035/STRG.3432/STRG.37597/STRG.40284/STRG.43552/STRG.44002/STRG.49858/STRG.55357/STRG.6202
TSG	Leaf_TSG	gene	Leaf	-	GO:0006955	immune response	Biological process	0.00325489	0.100505	2.50216	12	546	165	18785	STRG.11504/STRG.29159/STRG.30052/STRG.30055/STRG.30058/STRG.31871/STRG.34081/STRG.34419/STRG.35730/STRG.44221/STRG.45492/STRG.5313
TSG	Leaf_TSG	gene	Leaf	-	GO:0098542	defense response to other organism	Biological process	0.00344109	0.103724	2.02698	18	1011	165	18785	STRG.11898/STRG.14327/STRG.19170/STRG.21066/STRG.21107/STRG.29159/STRG.30052/STRG.30055/STRG.30058/STRG.32445/STRG.34081/STRG.34209/STRG.34214/STRG.34419/STRG.35730/STRG.44221/STRG.5313/STRG.54964
TSG	Leaf_TSG	gene	Leaf	-	GO:0030308	negative regulation of cell growth	Biological process	0.00354345	0.104326	9.75844	3	35	165	18785	STRG.21066/STRG.21107/STRG.32445
TSG	Leaf_TSG	gene	Leaf	-	GO:0005886	plasma membrane	Cellular component	0.00395084	0.113676	1.46502	45	3497	165	18785	STRG.11504/STRG.11567/STRG.11898/STRG.14327/STRG.14516/STRG.16308/STRG.17182/STRG.18845/STRG.19263/STRG.21066/STRG.21107/STRG.27274/STRG.27289/STRG.28801/STRG.29159/STRG.29641/STRG.30675/STRG.31871/STRG.32094/STRG.32445/STRG.34209/STRG.34214/STRG.34419/STRG.39769/STRG.39859/STRG.40387/STRG.41042/STRG.41096/STRG.43148/STRG.44084/STRG.44936/STRG.45492/STRG.46049/STRG.48108/STRG.4950/STRG.50881/STRG…
TSG	Leaf_TSG	gene	Leaf	-	GO:1905421	regulation of plant organ morphogenesis	Biological process	0.00429899	0.120945	6.07192	4	75	165	18785	STRG.27274/STRG.27289/STRG.40928/STRG.6251
TSG	Leaf_TSG	gene	Leaf	-	GO:0008236	serine-type peptidase activity	Molecular function	0.00450728	0.121409	5.99203	4	76	165	18785	STRG.21683/STRG.40387/STRG.52378/STRG.5692
TSG	Leaf_TSG	gene	Leaf	-	GO:0017171	serine hydrolase activity	Molecular function	0.00450728	0.121409	5.99203	4	76	165	18785	STRG.21683/STRG.40387/STRG.52378/STRG.5692
TSG	Leaf_TSG	gene	Leaf	-	GO:0006561	obsolete proline biosynthetic process	Biological process	0.00561307	0.148045	17.5152	2	13	165	18785	STRG.39719/STRG.52540
TSG	Leaf_TSG	gene	Leaf	-	GO:0006302	double-strand break repair	Biological process	0.00606598	0.156725	2.31164	12	591	165	18785	STRG.18324/STRG.18675/STRG.29626/STRG.31035/STRG.3432/STRG.37597/STRG.40284/STRG.43552/STRG.44002/STRG.49858/STRG.55357/STRG.6202
TSG	Leaf_TSG	gene	Leaf	-	GO:0009620	response to fungus	Biological process	0.00745043	0.173207	2.35401	11	532	165	18785	STRG.19170/STRG.21066/STRG.21107/STRG.30052/STRG.30055/STRG.30058/STRG.32445/STRG.34081/STRG.35730/STRG.44221/STRG.54964
TSG	Leaf_TSG	gene	Leaf	-	GO:0009897	external side of plasma membrane	Cellular component	0.00746958	0.173207	15.1798	2	15	165	18785	STRG.40387/STRG.5692
TSG	Leaf_TSG	gene	Leaf	-	GO:0042937	tripeptide transmembrane transporter activity	Molecular function	0.00746958	0.173207	15.1798	2	15	165	18785	STRG.46049/STRG.54507
TSG	Leaf_TSG	gene	Leaf	-	GO:0042938	dipeptide transport	Biological process	0.00746958	0.173207	15.1798	2	15	165	18785	STRG.46049/STRG.54507
TSG	Leaf_TSG	gene	Leaf	-	GO:0030104	obsolete water homeostasis	Biological process	0.00766037	0.173207	7.4249	3	46	165	18785	STRG.27274/STRG.27289/STRG.43148
TSG	Leaf_TSG	gene	Leaf	-	GO:0065001	specification of axis polarity	Biological process	0.00785818	0.173207	5.11679	4	89	165	18785	STRG.27274/STRG.27289/STRG.40928/STRG.6251
TSG	Leaf_TSG	gene	Leaf	-	GO:0001763	morphogenesis of a branching structure	Biological process	0.00813066	0.173207	7.26692	3	47	165	18785	STRG.20306/STRG.20359/STRG.50748
TSG	Leaf_TSG	gene	Leaf	-	GO:0010223	secondary shoot formation	Biological process	0.00813066	0.173207	7.26692	3	47	165	18785	STRG.20306/STRG.20359/STRG.50748
TSG	Leaf_TSG	gene	Leaf	-	GO:0010346	shoot axis formation	Biological process	0.00813066	0.173207	7.26692	3	47	165	18785	STRG.20306/STRG.20359/STRG.50748
TSG	Leaf_TSG	gene	Leaf	-	GO:0010016	shoot system morphogenesis	Biological process	0.00820624	0.173207	3.06515	7	260	165	18785	STRG.20306/STRG.20359/STRG.21248/STRG.40387/STRG.42328/STRG.50748/STRG.5692
TSG	Leaf_TSG	gene	Leaf	-	GO:0006310	DNA recombination	Biological process	0.00820888	0.173207	2.22143	12	615	165	18785	STRG.18324/STRG.18675/STRG.29626/STRG.31035/STRG.3432/STRG.37597/STRG.40284/STRG.43552/STRG.44002/STRG.49858/STRG.55357/STRG.6202
TSG	Leaf_TSG	gene	Leaf	-	GO:0010726	obsolete positive regulation of hydrogen peroxide metabolic process	Biological process	0.00848772	0.176155	14.2311	2	16	165	18785	STRG.34209/STRG.34214
TSG	Leaf_TSG	gene	Leaf	-	GO:0030599	pectinesterase activity	Molecular function	0.00912133	0.186252	6.97032	3	49	165	18785	STRG.23726/STRG.23728/STRG.42603
TSG	Root_TSG	gene	Root	-	GO:0004497	monooxygenase activity	Molecular function	4.68609e-12	1.07639e-08	5.79784	24	243	320	18785	STRG.13360/STRG.13363/STRG.13428/STRG.13568/STRG.17030/STRG.17032/STRG.18244/STRG.20164/STRG.23866/STRG.26489/STRG.29886/STRG.30898/STRG.33981/STRG.37306/STRG.45969/STRG.50214/STRG.51910/STRG.52420/STRG.52421/STRG.53021/STRG.56518/STRG.56523/STRG.7540/STRG.83
TSG	Root_TSG	gene	Root	-	GO:0010200	response to chitin	Biological process	1.40816e-08	1.61727e-05	4.89193	19	228	320	18785	STRG.10741/STRG.11790/STRG.12353/STRG.18188/STRG.19037/STRG.20501/STRG.21452/STRG.23662/STRG.24162/STRG.25712/STRG.26612/STRG.4101/STRG.41597/STRG.43720/STRG.46121/STRG.46127/STRG.49468/STRG.52168/STRG.53818
TSG	Root_TSG	gene	Root	-	GO:0019748	secondary metabolic process	Biological process	2.55792e-08	1.95852e-05	3.66895	25	400	320	18785	STRG.1182/STRG.13360/STRG.13363/STRG.13428/STRG.17030/STRG.17032/STRG.18244/STRG.29055/STRG.30688/STRG.30898/STRG.33981/STRG.35448/STRG.38879/STRG.40643/STRG.42323/STRG.43094/STRG.43524/STRG.47/STRG.49266/STRG.50214/STRG.52067/STRG.53979/STRG.5401/STRG.56518/STRG.56523
TSG	Root_TSG	gene	Root	-	GO:1901700	response to oxygen-containing compound	Biological process	4.66501e-08	2.67888e-05	1.91101	71	2181	320	18785	STRG.10741/STRG.11790/STRG.11905/STRG.12353/STRG.13428/STRG.13549/STRG.13568/STRG.1390/STRG.1401/STRG.1402/STRG.1403/STRG.15968/STRG.16167/STRG.18188/STRG.19030/STRG.19037/STRG.20501/STRG.21264/STRG.21268/STRG.21452/STRG.21769/STRG.22216/STRG.22539/STRG.23662/STRG.23866/STRG.24162/STRG.25712/STRG.25715/STRG.26489/STRG.26612/STRG.29191/STRG.3058/STRG.31683/STRG.35936/STRG.36743/STRG.36962/STRG.387…
TSG	Root_TSG	gene	Root	-	GO:0140110	transcription regulator activity	Molecular function	6.1044e-08	2.80436e-05	2.03229	61	1762	320	18785	STRG.11790/STRG.12353/STRG.12836/STRG.12885/STRG.12911/STRG.14879/STRG.16167/STRG.16264/STRG.17172/STRG.19037/STRG.19393/STRG.20921/STRG.20943/STRG.21452/STRG.22216/STRG.23503/STRG.24162/STRG.24712/STRG.24989/STRG.25712/STRG.25715/STRG.27503/STRG.28372/STRG.30429/STRG.30688/STRG.33238/STRG.36330/STRG.36493/STRG.36962/STRG.3744/STRG.39936/STRG.40479/STRG.4101/STRG.41286/STRG.41597/STRG.43094/STRG.…
TSG	Root_TSG	gene	Root	-	GO:0016709	oxidoreductase activity, acting on paired donors, with incorporation or reduction of molecular oxygen, NAD(P)H as one donor, and incorporation of one atom of oxygen	Molecular function	8.02348e-08	3.07166e-05	5.60858	15	157	320	18785	STRG.13360/STRG.13363/STRG.13428/STRG.17030/STRG.17032/STRG.18244/STRG.26489/STRG.30898/STRG.33981/STRG.37306/STRG.50214/STRG.53021/STRG.56518/STRG.56523/STRG.83
TSG	Root_TSG	gene	Root	-	GO:0003700	DNA-binding transcription factor activity	Molecular function	1.59248e-07	4.75654e-05	2.04029	57	1640	320	18785	STRG.11790/STRG.12353/STRG.12836/STRG.12885/STRG.12911/STRG.14879/STRG.16167/STRG.16264/STRG.17172/STRG.19037/STRG.19393/STRG.20921/STRG.20943/STRG.21452/STRG.22216/STRG.23503/STRG.24162/STRG.24712/STRG.24989/STRG.25712/STRG.25715/STRG.27503/STRG.28372/STRG.30429/STRG.30688/STRG.36330/STRG.36493/STRG.36962/STRG.3744/STRG.39936/STRG.40479/STRG.4101/STRG.41597/STRG.43094/STRG.43378/STRG.43720/STRG.…
TSG	Root_TSG	gene	Root	-	GO:0003680	minor groove of adenine-thymine-rich DNA binding	Molecular function	1.65661e-07	4.75654e-05	32.6128	5	9	320	18785	STRG.12911/STRG.36330/STRG.39936/STRG.44778/STRG.48776
TSG	Root_TSG	gene	Root	-	GO:0042221	response to chemical	Biological process	2.20058e-07	5.61638e-05	1.60228	102	3737	320	18785	STRG.10741/STRG.11790/STRG.11905/STRG.11996/STRG.12353/STRG.13428/STRG.13549/STRG.13568/STRG.1390/STRG.1401/STRG.1402/STRG.1403/STRG.14510/STRG.15968/STRG.16167/STRG.16264/STRG.17188/STRG.17350/STRG.18188/STRG.19030/STRG.19037/STRG.20501/STRG.20943/STRG.21264/STRG.21268/STRG.21452/STRG.21769/STRG.22216/STRG.22539/STRG.23662/STRG.23866/STRG.24162/STRG.24989/STRG.25027/STRG.25712/STRG.25715/STRG.26…
TSG	Root_TSG	gene	Root	-	GO:0010243	obsolete response to organonitrogen compound	Biological process	5.51996e-07	0.000126793	3.21661	24	438	320	18785	STRG.10741/STRG.11790/STRG.12353/STRG.18188/STRG.19037/STRG.20501/STRG.21452/STRG.23662/STRG.24162/STRG.25712/STRG.26612/STRG.39881/STRG.4101/STRG.41597/STRG.43720/STRG.46121/STRG.46127/STRG.49468/STRG.52168/STRG.5295/STRG.53818/STRG.54780/STRG.54782/STRG.9524
TSG	Root_TSG	gene	Root	-	GO:0044550	secondary metabolite biosynthetic process	Biological process	8.03638e-07	0.000167814	3.78088	19	295	320	18785	STRG.1182/STRG.13360/STRG.13363/STRG.13428/STRG.17030/STRG.17032/STRG.18244/STRG.29055/STRG.30688/STRG.30898/STRG.33981/STRG.35448/STRG.38879/STRG.42323/STRG.47/STRG.50214/STRG.53979/STRG.56518/STRG.56523
TSG	Root_TSG	gene	Root	-	GO:1901698	response to nitrogen compound	Biological process	1.69368e-06	0.000279169	2.66832	29	638	320	18785	STRG.10741/STRG.11790/STRG.12353/STRG.1401/STRG.1402/STRG.1403/STRG.18188/STRG.19037/STRG.20501/STRG.21452/STRG.23662/STRG.24162/STRG.25712/STRG.26612/STRG.39881/STRG.4101/STRG.41597/STRG.43720/STRG.46121/STRG.46127/STRG.49468/STRG.51155/STRG.52168/STRG.5295/STRG.53818/STRG.54780/STRG.54782/STRG.9217/STRG.9524
TSG	Root_TSG	gene	Root	-	GO:0016491	oxidoreductase activity	Molecular function	1.70151e-06	0.000279169	2.15195	43	1173	320	18785	STRG.1182/STRG.11996/STRG.12611/STRG.13360/STRG.13363/STRG.13428/STRG.13568/STRG.17030/STRG.17032/STRG.18244/STRG.20164/STRG.22539/STRG.23866/STRG.25027/STRG.25878/STRG.25895/STRG.26489/STRG.28646/STRG.29055/STRG.29886/STRG.30898/STRG.33981/STRG.35448/STRG.37306/STRG.43864/STRG.43867/STRG.45969/STRG.46182/STRG.46480/STRG.47663/STRG.47757/STRG.47760/STRG.50214/STRG.51910/STRG.52067/STRG.52420/STRG…
TSG	Root_TSG	gene	Root	-	GO:0016705	oxidoreductase activity, acting on paired donors, with incorporation or reduction of molecular oxygen	Molecular function	2.13973e-06	0.000327664	3.88309	17	257	320	18785	STRG.13360/STRG.13363/STRG.13428/STRG.17030/STRG.17032/STRG.18244/STRG.22539/STRG.26489/STRG.30898/STRG.33981/STRG.37306/STRG.46480/STRG.50214/STRG.53021/STRG.56518/STRG.56523/STRG.83
TSG	Root_TSG	gene	Root	-	GO:0010033	obsolete response to organic substance	Biological process	2.63063e-06	0.000377659	1.68558	75	2612	320	18785	STRG.10741/STRG.11790/STRG.11905/STRG.12353/STRG.13428/STRG.13549/STRG.13568/STRG.1390/STRG.15968/STRG.16167/STRG.16264/STRG.18188/STRG.19030/STRG.19037/STRG.20501/STRG.20943/STRG.21264/STRG.21268/STRG.21452/STRG.21769/STRG.22216/STRG.22539/STRG.23662/STRG.23866/STRG.24162/STRG.24989/STRG.25712/STRG.25715/STRG.26612/STRG.28372/STRG.2872/STRG.29191/STRG.3058/STRG.31683/STRG.35936/STRG.36743/STRG.3…
TSG	Root_TSG	gene	Root	-	GO:0001134	obsolete transcription regulator recruiting activity	Molecular function	4.03728e-06	0.000515202	5.14188	12	137	320	18785	STRG.14879/STRG.16167/STRG.22216/STRG.27503/STRG.36962/STRG.40479/STRG.43378/STRG.47828/STRG.4973/STRG.52010/STRG.52975/STRG.55052
TSG	Root_TSG	gene	Root	-	GO:0001135	obsolete RNA polymerase II transcription regulator recruiting activity	Molecular function	4.03728e-06	0.000515202	5.14188	12	137	320	18785	STRG.14879/STRG.16167/STRG.22216/STRG.27503/STRG.36962/STRG.40479/STRG.43378/STRG.47828/STRG.4973/STRG.52010/STRG.52975/STRG.55052
TSG	Root_TSG	gene	Root	-	GO:0019219	regulation of nucleobase-containing compound metabolic process	Biological process	5.52489e-06	0.00066793	1.65206	75	2665	320	18785	STRG.11790/STRG.12353/STRG.12836/STRG.12885/STRG.12911/STRG.14510/STRG.14879/STRG.16167/STRG.16264/STRG.17172/STRG.1742/STRG.19037/STRG.19393/STRG.20307/STRG.20921/STRG.20943/STRG.21452/STRG.22216/STRG.23503/STRG.24162/STRG.24712/STRG.24989/STRG.25712/STRG.25715/STRG.27503/STRG.28372/STRG.30429/STRG.30688/STRG.33238/STRG.34599/STRG.36330/STRG.36493/STRG.36962/STRG.3744/STRG.39129/STRG.39680/STRG.…
TSG	Root_TSG	gene	Root	-	GO:0001076	obsolete transcription factor activity, RNA polymerase II transcription factor binding	Molecular function	8.36588e-06	0.000960821	4.79209	12	147	320	18785	STRG.14879/STRG.16167/STRG.22216/STRG.27503/STRG.36962/STRG.40479/STRG.43378/STRG.47828/STRG.4973/STRG.52010/STRG.52975/STRG.55052
TSG	Root_TSG	gene	Root	-	GO:0006720	isoprenoid metabolic process	Biological process	1.0712e-05	0.00117168	3.44122	17	290	320	18785	STRG.13428/STRG.15409/STRG.21264/STRG.21268/STRG.21769/STRG.22539/STRG.25878/STRG.25895/STRG.26489/STRG.33981/STRG.37306/STRG.46182/STRG.46480/STRG.56518/STRG.56523/STRG.83/STRG.972
TSG	Root_TSG	gene	Root	-	GO:0031326	obsolete regulation of cellular biosynthetic process	Biological process	1.19903e-05	0.0012519	1.61687	75	2723	320	18785	STRG.11790/STRG.12353/STRG.12836/STRG.12885/STRG.12911/STRG.13549/STRG.14879/STRG.16167/STRG.16264/STRG.17172/STRG.19037/STRG.19393/STRG.20921/STRG.20943/STRG.21452/STRG.22216/STRG.23503/STRG.24162/STRG.24712/STRG.24989/STRG.25712/STRG.25715/STRG.27503/STRG.28372/STRG.30429/STRG.3058/STRG.30688/STRG.33238/STRG.34599/STRG.35231/STRG.36330/STRG.36493/STRG.36962/STRG.3744/STRG.39129/STRG.39936/STRG.…
TSG	Root_TSG	gene	Root	-	GO:0010268	brassinosteroid homeostasis	Biological process	1.41032e-05	0.00140848	7.225	8	65	320	18785	STRG.13568/STRG.23866/STRG.26489/STRG.37306/STRG.45969/STRG.53021/STRG.7540/STRG.83
TSG	Root_TSG	gene	Root	-	GO:0000989	obsolete transcription factor activity, transcription factor binding	Molecular function	1.53067e-05	0.00146498	4.51562	12	156	320	18785	STRG.14879/STRG.16167/STRG.22216/STRG.27503/STRG.36962/STRG.40479/STRG.43378/STRG.47828/STRG.4973/STRG.52010/STRG.52975/STRG.55052
TSG	Root_TSG	gene	Root	-	GO:0043565	sequence-specific DNA binding	Molecular function	2.03566e-05	0.00171263	2.22835	32	843	320	18785	STRG.12911/STRG.14879/STRG.16167/STRG.1742/STRG.19393/STRG.22216/STRG.24712/STRG.25712/STRG.27503/STRG.30429/STRG.36330/STRG.36493/STRG.36962/STRG.39936/STRG.40479/STRG.43094/STRG.43378/STRG.44778/STRG.46121/STRG.46127/STRG.47828/STRG.48776/STRG.49266/STRG.4973/STRG.49885/STRG.50779/STRG.52010/STRG.52975/STRG.55052/STRG.5524/STRG.55891/STRG.6058
TSG	Root_TSG	gene	Root	-	GO:0009889	regulation of biosynthetic process	Biological process	2.05279e-05	0.00171263	1.59231	75	2765	320	18785	STRG.11790/STRG.12353/STRG.12836/STRG.12885/STRG.12911/STRG.13549/STRG.14879/STRG.16167/STRG.16264/STRG.17172/STRG.19037/STRG.19393/STRG.20921/STRG.20943/STRG.21452/STRG.22216/STRG.23503/STRG.24162/STRG.24712/STRG.24989/STRG.25712/STRG.25715/STRG.27503/STRG.28372/STRG.30429/STRG.3058/STRG.30688/STRG.33238/STRG.34599/STRG.35231/STRG.36330/STRG.36493/STRG.36962/STRG.3744/STRG.39129/STRG.39936/STRG.…
TSG	Root_TSG	gene	Root	-	GO:1903506	obsolete regulation of nucleic acid-templated transcription	Biological process	2.08766e-05	0.00171263	1.65049	67	2383	320	18785	STRG.11790/STRG.12353/STRG.12836/STRG.12885/STRG.12911/STRG.14879/STRG.16167/STRG.16264/STRG.17172/STRG.19037/STRG.19393/STRG.20921/STRG.20943/STRG.21452/STRG.22216/STRG.23503/STRG.24162/STRG.24712/STRG.24989/STRG.25712/STRG.25715/STRG.27503/STRG.28372/STRG.30429/STRG.30688/STRG.33238/STRG.36330/STRG.36493/STRG.36962/STRG.3744/STRG.39129/STRG.39936/STRG.40479/STRG.4101/STRG.41286/STRG.41597/STRG.…
TSG	Root_TSG	gene	Root	-	GO:2001141	regulation of RNA biosynthetic process	Biological process	2.08766e-05	0.00171263	1.65049	67	2383	320	18785	STRG.11790/STRG.12353/STRG.12836/STRG.12885/STRG.12911/STRG.14879/STRG.16167/STRG.16264/STRG.17172/STRG.19037/STRG.19393/STRG.20921/STRG.20943/STRG.21452/STRG.22216/STRG.23503/STRG.24162/STRG.24712/STRG.24989/STRG.25712/STRG.25715/STRG.27503/STRG.28372/STRG.30429/STRG.30688/STRG.33238/STRG.36330/STRG.36493/STRG.36962/STRG.3744/STRG.39129/STRG.39936/STRG.40479/STRG.4101/STRG.41286/STRG.41597/STRG.…
TSG	Root_TSG	gene	Root	-	GO:0016131	brassinosteroid metabolic process	Biological process	2.45034e-05	0.00188307	6.70893	8	70	320	18785	STRG.13568/STRG.23866/STRG.26489/STRG.37306/STRG.45969/STRG.53021/STRG.7540/STRG.83
TSG	Root_TSG	gene	Root	-	GO:0006721	terpenoid metabolic process	Biological process	2.45938e-05	0.00188307	3.55059	15	248	320	18785	STRG.13428/STRG.21264/STRG.21268/STRG.21769/STRG.22539/STRG.25878/STRG.26489/STRG.33981/STRG.37306/STRG.46182/STRG.46480/STRG.56518/STRG.56523/STRG.83/STRG.972
TSG	Root_TSG	gene	Root	-	GO:0010556	regulation of macromolecule biosynthetic process	Biological process	2.57694e-05	0.00190943	1.60221	72	2638	320	18785	STRG.11790/STRG.12353/STRG.12836/STRG.12885/STRG.12911/STRG.14879/STRG.16167/STRG.16264/STRG.17172/STRG.19037/STRG.19393/STRG.20921/STRG.20943/STRG.21452/STRG.22216/STRG.23503/STRG.24162/STRG.24712/STRG.24989/STRG.25712/STRG.25715/STRG.27503/STRG.28372/STRG.30429/STRG.3058/STRG.30688/STRG.33238/STRG.34599/STRG.36330/STRG.36493/STRG.36962/STRG.3744/STRG.39129/STRG.39936/STRG.40479/STRG.4101/STRG.4…
TSG	Root_TSG	gene	Root	-	GO:0031323	obsolete regulation of cellular metabolic process	Biological process	2.86766e-05	0.00205844	1.50877	87	3385	320	18785	STRG.11790/STRG.12353/STRG.12836/STRG.12885/STRG.12911/STRG.13549/STRG.14510/STRG.14879/STRG.16167/STRG.16264/STRG.17172/STRG.1742/STRG.19037/STRG.19393/STRG.20307/STRG.20921/STRG.20943/STRG.21452/STRG.22216/STRG.23503/STRG.24162/STRG.24712/STRG.24989/STRG.25712/STRG.25715/STRG.27503/STRG.2779/STRG.28372/STRG.30429/STRG.3058/STRG.30614/STRG.30688/STRG.33238/STRG.34184/STRG.34200/STRG.34212/STRG.3…
TSG	Root_TSG	gene	Root	-	GO:0016128	obsolete phytosteroid metabolic process	Biological process	3.01646e-05	0.00209964	6.52257	8	72	320	18785	STRG.13568/STRG.23866/STRG.26489/STRG.37306/STRG.45969/STRG.53021/STRG.7540/STRG.83
TSG	Root_TSG	gene	Root	-	GO:0015706	nitrate transmembrane transport	Biological process	3.47308e-05	0.00234637	9.51943	6	37	320	18785	STRG.1401/STRG.1402/STRG.1403/STRG.15892/STRG.29191/STRG.51155
TSG	Root_TSG	gene	Root	-	GO:0051171	obsolete regulation of nitrogen compound metabolic process	Biological process	4.01472e-05	0.0026348	1.5209	82	3165	320	18785	STRG.11790/STRG.12353/STRG.12836/STRG.12885/STRG.12911/STRG.14510/STRG.14879/STRG.16167/STRG.16264/STRG.17172/STRG.1742/STRG.19037/STRG.19393/STRG.20307/STRG.20921/STRG.20943/STRG.21452/STRG.22216/STRG.23503/STRG.24162/STRG.24712/STRG.24989/STRG.25712/STRG.25715/STRG.27503/STRG.28372/STRG.30429/STRG.3058/STRG.30614/STRG.30688/STRG.33238/STRG.34599/STRG.36330/STRG.36493/STRG.36962/STRG.3744/STRG.3…
TSG	Root_TSG	gene	Root	-	GO:0000988	obsolete transcription factor activity, protein binding	Molecular function	4.27793e-05	0.00272955	4.07189	12	173	320	18785	STRG.14879/STRG.16167/STRG.22216/STRG.27503/STRG.36962/STRG.40479/STRG.43378/STRG.47828/STRG.4973/STRG.52010/STRG.52975/STRG.55052
TSG	Root_TSG	gene	Root	-	GO:0016722	oxidoreductase activity, acting on metal ions	Molecular function	4.41911e-05	0.00274343	7.33789	7	56	320	18785	STRG.1182/STRG.11996/STRG.25027/STRG.29055/STRG.43864/STRG.43867/STRG.47663
TSG	Root_TSG	gene	Root	-	GO:0055088	lipid homeostasis	Biological process	4.87404e-05	0.00287835	5.33665	9	99	320	18785	STRG.13568/STRG.23866/STRG.26489/STRG.37306/STRG.45969/STRG.50062/STRG.53021/STRG.7540/STRG.83
TSG	Root_TSG	gene	Root	-	GO:0080090	regulation of primary metabolic process	Biological process	5.03307e-05	0.00287835	1.50614	83	3235	320	18785	STRG.11790/STRG.12353/STRG.12836/STRG.12885/STRG.12911/STRG.13549/STRG.14510/STRG.14879/STRG.16167/STRG.16264/STRG.17172/STRG.1742/STRG.19037/STRG.19393/STRG.20307/STRG.20921/STRG.20943/STRG.21452/STRG.22216/STRG.23503/STRG.24162/STRG.24712/STRG.24989/STRG.25712/STRG.25715/STRG.27503/STRG.28372/STRG.30429/STRG.3058/STRG.30614/STRG.30688/STRG.33238/STRG.34599/STRG.36330/STRG.36493/STRG.36962/STRG.…
TSG	Root_TSG	gene	Root	-	GO:0055114	obsolete oxidation-reduction process	Biological process	5.14372e-05	0.00287835	1.87258	43	1348	320	18785	STRG.1182/STRG.11996/STRG.12611/STRG.13360/STRG.13363/STRG.13428/STRG.13568/STRG.17030/STRG.17032/STRG.18244/STRG.20164/STRG.22539/STRG.23866/STRG.25027/STRG.25878/STRG.25895/STRG.26489/STRG.28646/STRG.29055/STRG.29886/STRG.30898/STRG.33981/STRG.35448/STRG.37306/STRG.43864/STRG.43867/STRG.45969/STRG.46182/STRG.46480/STRG.47663/STRG.47757/STRG.47760/STRG.50214/STRG.51910/STRG.52067/STRG.52420/STRG…
TSG	Root_TSG	gene	Root	-	GO:0001067	transcription regulatory region nucleic acid binding	Molecular function	5.26298e-05	0.00287835	2.57778	22	501	320	18785	STRG.14879/STRG.16167/STRG.19393/STRG.21452/STRG.22216/STRG.23503/STRG.24712/STRG.27503/STRG.28372/STRG.36493/STRG.36962/STRG.40479/STRG.43094/STRG.43378/STRG.47828/STRG.49266/STRG.4973/STRG.52010/STRG.52975/STRG.55052/STRG.55891/STRG.56580
TSG	Root_TSG	gene	Root	-	GO:0010817	regulation of hormone levels	Biological process	5.52504e-05	0.0029514	2.44596	24	576	320	18785	STRG.11309/STRG.13428/STRG.13568/STRG.15968/STRG.19030/STRG.22539/STRG.23866/STRG.25534/STRG.26489/STRG.31683/STRG.37306/STRG.43094/STRG.45969/STRG.46182/STRG.46480/STRG.49266/STRG.50779/STRG.51910/STRG.52420/STRG.52421/STRG.53021/STRG.7540/STRG.83/STRG.8615
TSG	Root_TSG	gene	Root	-	GO:0042445	hormone metabolic process	Biological process	6.12177e-05	0.0031583	2.88704	18	366	320	18785	STRG.13428/STRG.13568/STRG.15968/STRG.19030/STRG.22539/STRG.23866/STRG.26489/STRG.31683/STRG.37306/STRG.45969/STRG.46182/STRG.46480/STRG.51910/STRG.52420/STRG.52421/STRG.53021/STRG.7540/STRG.83
TSG	Root_TSG	gene	Root	-	GO:0000981	DNA-binding transcription factor activity, RNA polymerase II-specific	Molecular function	6.18736e-05	0.0031583	3.45312	14	238	320	18785	STRG.14879/STRG.16167/STRG.22216/STRG.27503/STRG.36493/STRG.36962/STRG.40479/STRG.43378/STRG.43770/STRG.47828/STRG.4973/STRG.52010/STRG.52975/STRG.55052
TSG	Root_TSG	gene	Root	-	GO:0042446	hormone biosynthetic process	Biological process	7.07956e-05	0.00348404	3.41014	14	241	320	18785	STRG.13428/STRG.15968/STRG.19030/STRG.22539/STRG.26489/STRG.31683/STRG.37306/STRG.46182/STRG.46480/STRG.51910/STRG.52420/STRG.52421/STRG.53021/STRG.83
TSG	Root_TSG	gene	Root	-	GO:2000112	obsolete regulation of cellular macromolecule biosynthetic process	Biological process	7.12886e-05	0.00348404	1.57302	69	2575	320	18785	STRG.11790/STRG.12353/STRG.12836/STRG.12885/STRG.12911/STRG.14879/STRG.16167/STRG.16264/STRG.17172/STRG.19037/STRG.19393/STRG.20921/STRG.20943/STRG.21452/STRG.22216/STRG.23503/STRG.24162/STRG.24712/STRG.24989/STRG.25712/STRG.25715/STRG.27503/STRG.28372/STRG.30429/STRG.3058/STRG.30688/STRG.33238/STRG.34599/STRG.36330/STRG.36493/STRG.36962/STRG.3744/STRG.39129/STRG.39936/STRG.40479/STRG.4101/STRG.4…
TSG	Root_TSG	gene	Root	-	GO:0006355	regulation of DNA-templated transcription	Biological process	7.29999e-05	0.00349335	1.6083	64	2336	320	18785	STRG.11790/STRG.12353/STRG.12836/STRG.12885/STRG.12911/STRG.14879/STRG.16167/STRG.16264/STRG.17172/STRG.19037/STRG.19393/STRG.20921/STRG.20943/STRG.21452/STRG.22216/STRG.23503/STRG.24162/STRG.24712/STRG.24989/STRG.25712/STRG.25715/STRG.27503/STRG.28372/STRG.30429/STRG.30688/STRG.33238/STRG.36330/STRG.36493/STRG.36962/STRG.3744/STRG.39129/STRG.39936/STRG.40479/STRG.4101/STRG.41597/STRG.43094/STRG.…
TSG	Root_TSG	gene	Root	-	GO:0033397	obsolete zeatin metabolic process	Biological process	9.42865e-05	0.00416492	29.3516	3	6	320	18785	STRG.51910/STRG.52420/STRG.52421
TSG	Root_TSG	gene	Root	-	GO:0033398	zeatin biosynthetic process	Biological process	9.42865e-05	0.00416492	29.3516	3	6	320	18785	STRG.51910/STRG.52420/STRG.52421
TSG	Root_TSG	gene	Root	-	GO:0033400	obsolete trans-zeatin metabolic process	Biological process	9.42865e-05	0.00416492	29.3516	3	6	320	18785	STRG.51910/STRG.52420/STRG.52421
TSG	Root_TSG	gene	Root	-	GO:0033466	trans-zeatin biosynthetic process	Biological process	9.42865e-05	0.00416492	29.3516	3	6	320	18785	STRG.51910/STRG.52420/STRG.52421
TSG	Root_TSG	gene	Root	-	GO:0001101	response to acid chemical	Biological process	0.000107823	0.004673	1.75512	47	1572	320	18785	STRG.10741/STRG.11905/STRG.12353/STRG.13428/STRG.13549/STRG.1401/STRG.1402/STRG.1403/STRG.15968/STRG.16167/STRG.18188/STRG.19030/STRG.21264/STRG.21268/STRG.21769/STRG.22216/STRG.22539/STRG.25715/STRG.26489/STRG.31683/STRG.35936/STRG.36743/STRG.36962/STRG.38740/STRG.39881/STRG.4015/STRG.43094/STRG.43378/STRG.43524/STRG.46480/STRG.46522/STRG.47828/STRG.47972/STRG.49266/STRG.50022/STRG.51155/STRG.52…
TSG	Root_TSG	gene	Root	-	GO:0051252	regulation of RNA metabolic process	Biological process	0.000116653	0.00496208	1.56138	67	2519	320	18785	STRG.11790/STRG.12353/STRG.12836/STRG.12885/STRG.12911/STRG.14879/STRG.16167/STRG.16264/STRG.17172/STRG.19037/STRG.19393/STRG.20921/STRG.20943/STRG.21452/STRG.22216/STRG.23503/STRG.24162/STRG.24712/STRG.24989/STRG.25712/STRG.25715/STRG.27503/STRG.28372/STRG.30429/STRG.30688/STRG.33238/STRG.36330/STRG.36493/STRG.36962/STRG.3744/STRG.39129/STRG.39936/STRG.40479/STRG.4101/STRG.41286/STRG.41597/STRG.…
TSG	Root_TSG	gene	Root	-	GO:0010726	obsolete positive regulation of hydrogen peroxide metabolic process	Biological process	0.00012793	0.00534284	14.6758	4	16	320	18785	STRG.2779/STRG.34184/STRG.34200/STRG.34212
TSG	Root_TSG	gene	Root	-	GO:0033262	regulation of nuclear cell cycle DNA replication	Biological process	0.000162918	0.00668254	25.1585	3	7	320	18785	STRG.42875/STRG.49017/STRG.5524
TSG	Root_TSG	gene	Root	-	GO:0019222	regulation of metabolic process	Biological process	0.00017158	0.00691438	1.41676	92	3812	320	18785	STRG.10271/STRG.11790/STRG.12353/STRG.12836/STRG.12885/STRG.12911/STRG.13549/STRG.14510/STRG.14879/STRG.16167/STRG.16264/STRG.17172/STRG.1742/STRG.19037/STRG.19393/STRG.20307/STRG.20921/STRG.20943/STRG.21452/STRG.22216/STRG.23503/STRG.24162/STRG.24712/STRG.24989/STRG.25135/STRG.25712/STRG.25715/STRG.27503/STRG.2779/STRG.28372/STRG.30429/STRG.3058/STRG.30614/STRG.30663/STRG.30688/STRG.33238/STRG.3…
TSG	Root_TSG	gene	Root	-	GO:0060255	regulation of macromolecule metabolic process	Biological process	0.000183257	0.00725762	1.44255	85	3459	320	18785	STRG.10271/STRG.11790/STRG.12353/STRG.12836/STRG.12885/STRG.12911/STRG.14510/STRG.14879/STRG.16167/STRG.16264/STRG.17172/STRG.1742/STRG.19037/STRG.19393/STRG.20307/STRG.20921/STRG.20943/STRG.21452/STRG.22216/STRG.23503/STRG.24162/STRG.24712/STRG.24989/STRG.25135/STRG.25712/STRG.25715/STRG.27503/STRG.28372/STRG.30429/STRG.3058/STRG.30614/STRG.30663/STRG.30688/STRG.33238/STRG.34599/STRG.36330/STRG.…
TSG	Root_TSG	gene	Root	-	GO:0002239	response to oomycetes	Biological process	0.000264057	0.0102803	5.553	7	74	320	18785	STRG.2779/STRG.32075/STRG.34184/STRG.34200/STRG.34212/STRG.35231/STRG.50779
TSG	Root_TSG	gene	Root	-	GO:0046688	response to copper ion	Biological process	0.000296673	0.0113576	8.38616	5	35	320	18785	STRG.11996/STRG.25027/STRG.29055/STRG.43864/STRG.43867
TSG	Root_TSG	gene	Root	-	GO:0009719	response to endogenous stimulus	Biological process	0.000326297	0.0122869	1.58504	56	2074	320	18785	STRG.11905/STRG.12353/STRG.13428/STRG.13549/STRG.13568/STRG.15968/STRG.16167/STRG.16264/STRG.19030/STRG.20943/STRG.21264/STRG.21268/STRG.21769/STRG.22216/STRG.22539/STRG.23866/STRG.24989/STRG.25712/STRG.25715/STRG.28372/STRG.2872/STRG.31683/STRG.35936/STRG.36743/STRG.36887/STRG.36962/STRG.38740/STRG.39881/STRG.4015/STRG.43378/STRG.43524/STRG.46121/STRG.46127/STRG.46182/STRG.46480/STRG.46522/STRG.…
TSG	Root_TSG	gene	Root	-	GO:0002229	defense response to oomycetes	Biological process	0.000334933	0.0124087	6.40398	6	55	320	18785	STRG.2779/STRG.32075/STRG.34184/STRG.34200/STRG.34212/STRG.50779
TSG	Root_TSG	gene	Root	-	GO:0000727	double-strand break repair via break-induced replication	Biological process	0.000381202	0.0138988	19.5677	3	9	320	18785	STRG.42875/STRG.49017/STRG.5524
TSG	Root_TSG	gene	Root	-	GO:0010453	regulation of cell fate commitment	Biological process	0.000448086	0.0160821	6.07274	6	58	320	18785	STRG.37759/STRG.6218/STRG.6232/STRG.6233/STRG.6247/STRG.6249
TSG	Root_TSG	gene	Root	-	GO:0071249	cellular response to nitrate	Biological process	0.000537715	0.019002	17.6109	3	10	320	18785	STRG.1401/STRG.1402/STRG.1403
TSG	Root_TSG	gene	Root	-	GO:0003677	DNA binding	Molecular function	0.000706651	0.0245936	1.69785	40	1383	320	18785	STRG.12911/STRG.14879/STRG.16167/STRG.1742/STRG.19393/STRG.20307/STRG.21452/STRG.22216/STRG.23503/STRG.24712/STRG.25712/STRG.25715/STRG.27503/STRG.28372/STRG.30429/STRG.33238/STRG.36330/STRG.36493/STRG.36962/STRG.39129/STRG.39936/STRG.40479/STRG.43094/STRG.43378/STRG.44778/STRG.46121/STRG.46127/STRG.47828/STRG.48776/STRG.49266/STRG.4973/STRG.49885/STRG.50779/STRG.52010/STRG.52975/STRG.55052/STRG.…
TSG	Root_TSG	gene	Root	-	GO:0008202	steroid metabolic process	Biological process	0.000744008	0.0252498	3.72062	9	142	320	18785	STRG.13568/STRG.23866/STRG.25895/STRG.26489/STRG.37306/STRG.45969/STRG.53021/STRG.7540/STRG.83
TSG	Root_TSG	gene	Root	-	GO:0008299	isoprenoid biosynthetic process	Biological process	0.000747492	0.0252498	3.18096	11	203	320	18785	STRG.13428/STRG.15409/STRG.21264/STRG.21268/STRG.22539/STRG.25878/STRG.25895/STRG.37306/STRG.46182/STRG.46480/STRG.972
TSG	Root_TSG	gene	Root	-	GO:0072686	mitotic spindle	Cellular component	0.000787921	0.0258551	9.3925	4	25	320	18785	STRG.17477/STRG.31124/STRG.42875/STRG.49017
TSG	Root_TSG	gene	Root	-	GO:2000379	positive regulation of reactive oxygen species metabolic process	Biological process	0.000787921	0.0258551	9.3925	4	25	320	18785	STRG.2779/STRG.34184/STRG.34200/STRG.34212
TSG	Root_TSG	gene	Root	-	GO:0051052	regulation of DNA metabolic process	Biological process	0.000949088	0.0302437	3.08964	11	209	320	18785	STRG.14510/STRG.1742/STRG.20307/STRG.34599/STRG.39129/STRG.39680/STRG.42752/STRG.42875/STRG.49017/STRG.5524/STRG.6058
TSG	Root_TSG	gene	Root	-	GO:1901989	positive regulation of cell cycle phase transition	Biological process	0.000961163	0.0302437	14.6758	3	12	320	18785	STRG.42875/STRG.49017/STRG.5524
TSG	Root_TSG	gene	Root	-	GO:1901992	positive regulation of mitotic cell cycle phase transition	Biological process	0.000961163	0.0302437	14.6758	3	12	320	18785	STRG.42875/STRG.49017/STRG.5524
TSG	Root_TSG	gene	Root	-	GO:0051194	obsolete positive regulation of cofactor metabolic process	Biological process	0.00106423	0.0329309	8.69676	4	27	320	18785	STRG.2779/STRG.34184/STRG.34200/STRG.34212
TSG	Root_TSG	gene	Root	-	GO:0006722	triterpenoid metabolic process	Biological process	0.00107524	0.0329309	6.38077	5	46	320	18785	STRG.33981/STRG.56518/STRG.56523/STRG.83/STRG.972
TSG	Root_TSG	gene	Root	-	GO:0009725	response to hormone	Biological process	0.00144055	0.0435386	1.51869	52	2010	320	18785	STRG.11905/STRG.12353/STRG.13428/STRG.13549/STRG.13568/STRG.15968/STRG.16167/STRG.16264/STRG.19030/STRG.20943/STRG.21264/STRG.21268/STRG.21769/STRG.22216/STRG.22539/STRG.23866/STRG.24989/STRG.25712/STRG.25715/STRG.28372/STRG.2872/STRG.31683/STRG.35936/STRG.36743/STRG.36887/STRG.36962/STRG.38740/STRG.4015/STRG.43378/STRG.43524/STRG.46121/STRG.46127/STRG.46182/STRG.46480/STRG.46522/STRG.47019/STRG.…
TSG	Root_TSG	gene	Root	-	GO:0015698	inorganic anion transport	Biological process	0.00150865	0.044473	3.69783	8	127	320	18785	STRG.1401/STRG.1402/STRG.1403/STRG.15892/STRG.27829/STRG.29191/STRG.47972/STRG.51155
TSG	Root_TSG	gene	Root	-	GO:2000280	regulation of root development	Biological process	0.00151018	0.044473	3.36515	9	157	320	18785	STRG.11790/STRG.15892/STRG.29191/STRG.37759/STRG.43720/STRG.6232/STRG.6233/STRG.6247/STRG.6249
TSG	Root_TSG	gene	Root	-	GO:0009691	cytokinin biosynthetic process	Biological process	0.00155059	0.0445214	12.5792	3	14	320	18785	STRG.51910/STRG.52420/STRG.52421
TSG	Root_TSG	gene	Root	-	GO:0010469	regulation of signaling receptor activity	Biological process	0.00155059	0.0445214	12.5792	3	14	320	18785	STRG.15892/STRG.29191/STRG.3058
TSG	Root_TSG	gene	Root	-	GO:0048226	Casparian strip	Cellular component	0.00157245	0.0445916	5.87031	5	50	320	18785	STRG.37759/STRG.6232/STRG.6233/STRG.6247/STRG.6249
TSG	Root_TSG	gene	Root	-	GO:1905421	regulation of plant organ morphogenesis	Biological process	0.00175143	0.0490615	4.69625	6	75	320	18785	STRG.15892/STRG.37759/STRG.6232/STRG.6233/STRG.6247/STRG.6249
TSG	Root_TSG	gene	Root	-	GO:0015112	nitrate transmembrane transporter activity	Molecular function	0.00180868	0.0500547	7.5746	4	31	320	18785	STRG.1401/STRG.1402/STRG.1403/STRG.51155
TSG	Root_TSG	gene	Root	-	GO:0042659	regulation of cell fate specification	Biological process	0.00187623	0.0507024	5.64453	5	52	320	18785	STRG.37759/STRG.6232/STRG.6233/STRG.6247/STRG.6249
TSG	Root_TSG	gene	Root	-	GO:0090708	specification of plant organ axis polarity	Biological process	0.00187623	0.0507024	5.64453	5	52	320	18785	STRG.37759/STRG.6232/STRG.6233/STRG.6247/STRG.6249
TSG	Root_TSG	gene	Root	-	GO:0016114	terpenoid biosynthetic process	Biological process	0.00195478	0.0522109	3.24128	9	163	320	18785	STRG.13428/STRG.21264/STRG.21268/STRG.22539/STRG.25878/STRG.37306/STRG.46182/STRG.46480/STRG.972
TSG	Root_TSG	gene	Root	-	GO:0010310	regulation of hydrogen peroxide metabolic process	Biological process	0.00203965	0.0533333	7.33789	4	32	320	18785	STRG.2779/STRG.34184/STRG.34200/STRG.34212
TSG	Root_TSG	gene	Root	-	GO:2000067	regulation of root morphogenesis	Biological process	0.00204324	0.0533333	5.53803	5	53	320	18785	STRG.37759/STRG.6232/STRG.6233/STRG.6247/STRG.6249
TSG	Root_TSG	gene	Root	-	GO:0016102	diterpenoid biosynthetic process	Biological process	0.0021413	0.0552649	4.51562	6	78	320	18785	STRG.13428/STRG.21264/STRG.21268/STRG.22539/STRG.37306/STRG.46480
TSG	Root_TSG	gene	Root	-	GO:0008066	glutamate receptor activity	Molecular function	0.00229022	0.0584516	7.11553	4	33	320	18785	STRG.39881/STRG.5295/STRG.54780/STRG.54782
TSG	Root_TSG	gene	Root	-	GO:0003939	L-iditol 2-dehydrogenase (NAD+) activity	Molecular function	0.00232608	0.0587144	11.0068	3	16	320	18785	STRG.28646/STRG.47757/STRG.47760
TSG	Root_TSG	gene	Root	-	GO:0010468	regulation of gene expression	Biological process	0.00257361	0.0642563	1.38527	69	2924	320	18785	STRG.10271/STRG.11790/STRG.12353/STRG.12836/STRG.12885/STRG.12911/STRG.14879/STRG.16167/STRG.16264/STRG.17172/STRG.19037/STRG.19393/STRG.20921/STRG.20943/STRG.21452/STRG.22216/STRG.23503/STRG.24162/STRG.24712/STRG.24989/STRG.25135/STRG.25712/STRG.25715/STRG.27503/STRG.28372/STRG.30429/STRG.3058/STRG.30663/STRG.30688/STRG.33238/STRG.36330/STRG.36493/STRG.36962/STRG.3744/STRG.39129/STRG.39936/STRG.…
TSG	Root_TSG	gene	Root	-	GO:0071241	obsolete cellular response to inorganic substance	Biological process	0.00266079	0.0648823	3.3786	8	139	320	18785	STRG.11790/STRG.1401/STRG.1402/STRG.1403/STRG.19030/STRG.39129/STRG.43720/STRG.9217
TSG	Root_TSG	gene	Root	-	GO:0048869	cellular developmental process	Biological process	0.00266535	0.0648823	1.64237	35	1251	320	18785	STRG.10271/STRG.12034/STRG.14879/STRG.16167/STRG.17172/STRG.17477/STRG.19393/STRG.21868/STRG.22216/STRG.23503/STRG.24712/STRG.25534/STRG.27503/STRG.30429/STRG.31124/STRG.36493/STRG.36887/STRG.36962/STRG.37306/STRG.37759/STRG.40479/STRG.41178/STRG.43378/STRG.46220/STRG.46258/STRG.46475/STRG.46842/STRG.47828/STRG.49132/STRG.4973/STRG.52010/STRG.52975/STRG.53636/STRG.55052/STRG.55254
TSG	Root_TSG	gene	Root	-	GO:0006311	meiotic gene conversion	Biological process	0.00279623	0.0648823	23.4812	2	5	320	18785	STRG.20307/STRG.39129
TSG	Root_TSG	gene	Root	-	GO:0010436	carotenoid dioxygenase activity	Molecular function	0.00279623	0.0648823	23.4812	2	5	320	18785	STRG.25878/STRG.46182
TSG	Root_TSG	gene	Root	-	GO:0045549	9-cis-epoxycarotenoid dioxygenase activity	Molecular function	0.00279623	0.0648823	23.4812	2	5	320	18785	STRG.25878/STRG.46182
TSG	Root_TSG	gene	Root	-	GO:0051984	positive regulation of chromosome segregation	Biological process	0.00279623	0.0648823	23.4812	2	5	320	18785	STRG.17477/STRG.31124
TSG	Root_TSG	gene	Root	-	GO:0009531	secondary cell wall	Cellular component	0.00282113	0.0648823	5.1494	5	57	320	18785	STRG.37759/STRG.6232/STRG.6233/STRG.6247/STRG.6249
TSG	Root_TSG	gene	Root	-	GO:1901615	obsolete organic hydroxy compound metabolic process	Biological process	0.00282465	0.0648823	2.26945	15	388	320	18785	STRG.13568/STRG.15409/STRG.15968/STRG.21769/STRG.23866/STRG.25878/STRG.25895/STRG.26489/STRG.29055/STRG.31683/STRG.37306/STRG.45969/STRG.53021/STRG.7540/STRG.83
TSG	Root_TSG	gene	Root	-	GO:0016132	brassinosteroid biosynthetic process	Biological process	0.0035046	0.0795112	6.34628	4	37	320	18785	STRG.26489/STRG.37306/STRG.53021/STRG.83
TSG	Root_TSG	gene	Root	-	GO:0090068	positive regulation of cell cycle process	Biological process	0.00353075	0.0795112	4.89193	5	60	320	18785	STRG.17477/STRG.31124/STRG.42875/STRG.49017/STRG.5524
TSG	Root_TSG	gene	Root	-	GO:0043200	response to amino acid	Biological process	0.00379341	0.0845547	4.81173	5	61	320	18785	STRG.39881/STRG.5295/STRG.54780/STRG.54782/STRG.9524
TSG	Root_TSG	gene	Root	-	GO:0006357	regulation of transcription by RNA polymerase II	Biological process	0.00382846	0.0845547	2.02425	18	522	320	18785	STRG.14879/STRG.16167/STRG.19393/STRG.22216/STRG.24712/STRG.27503/STRG.33238/STRG.36493/STRG.36962/STRG.40479/STRG.43378/STRG.43770/STRG.47828/STRG.4973/STRG.50062/STRG.52010/STRG.52975/STRG.55052
TSG	Root_TSG	gene	Root	-	GO:0010167	response to nitrate	Biological process	0.00386515	0.0845547	6.17928	4	38	320	18785	STRG.1401/STRG.1402/STRG.1403/STRG.51155
TSG	Root_TSG	gene	Root	-	GO:0022857	transmembrane transporter activity	Molecular function	0.00406628	0.0881156	1.65737	31	1098	320	18785	STRG.11309/STRG.11556/STRG.13099/STRG.13990/STRG.1401/STRG.1402/STRG.1403/STRG.25614/STRG.26533/STRG.27829/STRG.28670/STRG.33247/STRG.38740/STRG.38874/STRG.39014/STRG.39881/STRG.4015/STRG.42931/STRG.47776/STRG.47972/STRG.49004/STRG.50168/STRG.51155/STRG.51384/STRG.5295/STRG.54780/STRG.54782/STRG.8549/STRG.8615/STRG.9524/STRG.955
TSG	Root_TSG	gene	Root	-	GO:0010045	response to nickel cation	Biological process	0.0041472	0.0882049	19.5677	2	6	320	18785	STRG.11790/STRG.43720
TSG	Root_TSG	gene	Root	-	GO:0010055	atrichoblast differentiation	Biological process	0.0041472	0.0882049	19.5677	2	6	320	18785	STRG.19393/STRG.24712
TSG	Root_TSG	gene	Root	-	GO:0016129	phytosteroid biosynthetic process	Biological process	0.00425	0.0895619	6.02083	4	39	320	18785	STRG.26489/STRG.37306/STRG.53021/STRG.83
TSG	Root_TSG	gene	Root	-	GO:0009820	alkaloid metabolic process	Biological process	0.00450277	0.094026	8.80547	3	20	320	18785	STRG.27117/STRG.40722/STRG.5833
TSG	Root_TSG	gene	Root	-	GO:0009888	tissue development	Biological process	0.00465053	0.0955694	1.67558	29	1016	320	18785	STRG.14879/STRG.16264/STRG.17172/STRG.17477/STRG.19030/STRG.19393/STRG.24162/STRG.24712/STRG.25534/STRG.27503/STRG.28372/STRG.30429/STRG.31124/STRG.31965/STRG.31969/STRG.37759/STRG.4101/STRG.44057/STRG.46135/STRG.46258/STRG.46952/STRG.47/STRG.49132/STRG.55254/STRG.6232/STRG.6233/STRG.6247/STRG.6249/STRG.9217
TSG	Root_TSG	gene	Root	-	GO:0009556	microsporogenesis	Biological process	0.00465989	0.0955694	5.87031	4	40	320	18785	STRG.12034/STRG.41178/STRG.46475/STRG.46842
TSG	Root_TSG	gene	Root	-	GO:0051321	meiotic cell cycle	Biological process	0.00474523	0.0964583	2.65625	10	221	320	18785	STRG.12034/STRG.17477/STRG.20307/STRG.23494/STRG.31124/STRG.39129/STRG.39680/STRG.41178/STRG.46475/STRG.46842
TSG	Root_TSG	gene	Root	-	GO:0051054	positive regulation of DNA metabolic process	Biological process	0.0049849	0.100441	4.51562	5	65	320	18785	STRG.14510/STRG.1742/STRG.42752/STRG.42875/STRG.49017
TSG	Root_TSG	gene	Root	-	GO:0005215	transporter activity	Molecular function	0.00521481	0.102224	1.58657	34	1258	320	18785	STRG.11309/STRG.11556/STRG.13099/STRG.13990/STRG.1401/STRG.1402/STRG.1403/STRG.25614/STRG.26533/STRG.27829/STRG.28670/STRG.33247/STRG.38740/STRG.38874/STRG.39014/STRG.39881/STRG.4015/STRG.42931/STRG.47776/STRG.47972/STRG.49004/STRG.49834/STRG.50062/STRG.50168/STRG.51155/STRG.51384/STRG.5295/STRG.54780/STRG.54782/STRG.6414/STRG.8549/STRG.8615/STRG.9524/STRG.955
TSG	Root_TSG	gene	Root	-	GO:0016746	acyltransferase activity	Molecular function	0.00523519	0.102224	2.27125	13	336	320	18785	STRG.21071/STRG.21072/STRG.21868/STRG.24581/STRG.36887/STRG.38879/STRG.39465/STRG.40722/STRG.42323/STRG.5401/STRG.5833/STRG.6058/STRG.8024
TSG	Root_TSG	gene	Root	-	GO:0044426	obsolete cell wall part	Cellular component	0.00567053	0.102224	4.38083	5	67	320	18785	STRG.37759/STRG.6232/STRG.6233/STRG.6247/STRG.6249
TSG	Root_TSG	gene	Root	-	GO:0090329	regulation of DNA-templated DNA replication	Biological process	0.00567053	0.102224	4.38083	5	67	320	18785	STRG.34599/STRG.42752/STRG.42875/STRG.49017/STRG.5524
TSG	Root_TSG	gene	Root	-	GO:0005179	hormone activity	Molecular function	0.00574092	0.102224	16.7723	2	7	320	18785	STRG.15892/STRG.29191
TSG	Root_TSG	gene	Root	-	GO:0006901	vesicle coating	Biological process	0.00574092	0.102224	16.7723	2	7	320	18785	STRG.3058/STRG.50062
TSG	Root_TSG	gene	Root	-	GO:0030545	signaling receptor regulator activity	Molecular function	0.00574092	0.102224	16.7723	2	7	320	18785	STRG.15892/STRG.29191
TSG	Root_TSG	gene	Root	-	GO:0035822	gene conversion	Biological process	0.00574092	0.102224	16.7723	2	7	320	18785	STRG.20307/STRG.39129
TSG	Root_TSG	gene	Root	-	GO:0048018	receptor ligand activity	Molecular function	0.00574092	0.102224	16.7723	2	7	320	18785	STRG.15892/STRG.29191
TSG	Root_TSG	gene	Root	-	GO:0048207	vesicle targeting, rough ER to cis-Golgi	Biological process	0.00574092	0.102224	16.7723	2	7	320	18785	STRG.3058/STRG.50062
TSG	Root_TSG	gene	Root	-	GO:0048208	COPII vesicle coating	Biological process	0.00574092	0.102224	16.7723	2	7	320	18785	STRG.3058/STRG.50062
TSG	Root_TSG	gene	Root	-	GO:0060631	regulation of meiosis I	Biological process	0.00574092	0.102224	16.7723	2	7	320	18785	STRG.20307/STRG.23494
TSG	Root_TSG	gene	Root	-	GO:0080013	(E,E)-geranyllinalool synthase activity	Molecular function	0.00574092	0.102224	16.7723	2	7	320	18785	STRG.21264/STRG.21268
TSG	Root_TSG	gene	Root	-	GO:0080027	response to herbivore	Biological process	0.00574092	0.102224	16.7723	2	7	320	18785	STRG.21264/STRG.21268
TSG	Root_TSG	gene	Root	-	GO:0006270	DNA replication initiation	Biological process	0.00593189	0.104812	8.00497	3	22	320	18785	STRG.42875/STRG.49017/STRG.5524
TSG	Root_TSG	gene	Root	-	GO:0016747	acyltransferase activity, transferring groups other than amino-acyl groups	Molecular function	0.00614807	0.107802	2.31723	12	304	320	18785	STRG.21071/STRG.21072/STRG.21868/STRG.36887/STRG.38879/STRG.39465/STRG.40722/STRG.42323/STRG.5401/STRG.5833/STRG.6058/STRG.8024
TSG	Root_TSG	gene	Root	-	GO:0044462	obsolete external encapsulating structure part	Cellular component	0.00642011	0.11172	4.25385	5	69	320	18785	STRG.37759/STRG.6232/STRG.6233/STRG.6247/STRG.6249
TSG	Root_TSG	gene	Root	-	GO:0048194	Golgi vesicle budding	Biological process	0.00673669	0.116347	7.65693	3	23	320	18785	STRG.3058/STRG.50062/STRG.6414
TSG	Root_TSG	gene	Root	-	GO:1901617	obsolete organic hydroxy compound biosynthetic process	Biological process	0.00681994	0.116906	2.51945	10	233	320	18785	STRG.15409/STRG.15968/STRG.25878/STRG.25895/STRG.26489/STRG.29055/STRG.31683/STRG.37306/STRG.53021/STRG.83
TSG	Root_TSG	gene	Root	-	GO:0006714	sesquiterpenoid metabolic process	Biological process	0.00710967	0.12097	5.21806	4	45	320	18785	STRG.21769/STRG.25878/STRG.26489/STRG.46182
TSG	Root_TSG	gene	Root	-	GO:0006694	steroid biosynthetic process	Biological process	0.00723658	0.122224	4.13402	5	71	320	18785	STRG.25895/STRG.26489/STRG.37306/STRG.53021/STRG.83
TSG	Root_TSG	gene	Root	-	GO:0090114	COPII-coated vesicle budding	Biological process	0.00756876	0.126901	14.6758	2	8	320	18785	STRG.3058/STRG.50062
TSG	Root_TSG	gene	Root	-	GO:0071230	cellular response to amino acid stimulus	Biological process	0.00768438	0.127906	5.10462	4	46	320	18785	STRG.39881/STRG.5295/STRG.54780/STRG.54782
TSG	Root_TSG	gene	Root	-	GO:0006820	monoatomic anion transport	Biological process	0.00795483	0.131455	2.02425	15	435	320	18785	STRG.1401/STRG.1402/STRG.1403/STRG.15892/STRG.26533/STRG.27829/STRG.29191/STRG.33247/STRG.38740/STRG.4015/STRG.42931/STRG.47972/STRG.49004/STRG.51155/STRG.6414
TSG	Root_TSG	gene	Root	-	GO:0019722	calcium-mediated signaling	Biological process	0.00812284	0.132754	4.02076	5	73	320	18785	STRG.10271/STRG.39881/STRG.5295/STRG.54780/STRG.54782
TSG	Root_TSG	gene	Root	-	GO:0007049	cell cycle	Biological process	0.00814901	0.132754	1.84053	19	606	320	18785	STRG.12034/STRG.13549/STRG.17477/STRG.20307/STRG.23494/STRG.24157/STRG.31124/STRG.34791/STRG.38221/STRG.39129/STRG.39680/STRG.41178/STRG.42875/STRG.43770/STRG.45019/STRG.46475/STRG.46842/STRG.49017/STRG.5524
TSG	Root_TSG	gene	Root	-	GO:0048236	plant-type sporogenesis	Biological process	0.00828882	0.13408	4.99601	4	47	320	18785	STRG.12034/STRG.41178/STRG.46475/STRG.46842
TSG	Root_TSG	gene	Root	-	GO:0005509	calcium ion binding	Molecular function	0.0084533	0.134917	3.04387	7	135	320	18785	STRG.12611/STRG.23177/STRG.45022/STRG.46258/STRG.49132/STRG.50022/STRG.55308
TSG	Root_TSG	gene	Root	-	GO:1990837	sequence-specific double-stranded DNA binding	Molecular function	0.00845798	0.134917	2.58984	9	204	320	18785	STRG.12911/STRG.19393/STRG.24712/STRG.36330/STRG.36493/STRG.39936/STRG.44778/STRG.48776/STRG.5524
TSG	Root_TSG	gene	Root	-	GO:0006821	chloride transport	Biological process	0.00853261	0.135168	7.04437	3	25	320	18785	STRG.27829/STRG.47972/STRG.51155
TSG	Root_TSG	gene	Root	-	GO:0009058	biosynthetic process	Biological process	0.00902275	0.13901	1.32117	67	2977	320	18785	STRG.1182/STRG.13360/STRG.13363/STRG.13428/STRG.13549/STRG.15409/STRG.15968/STRG.17030/STRG.17032/STRG.17188/STRG.17350/STRG.18244/STRG.19030/STRG.21071/STRG.21072/STRG.21264/STRG.21268/STRG.21868/STRG.22171/STRG.22539/STRG.25135/STRG.25878/STRG.25895/STRG.26489/STRG.27117/STRG.27503/STRG.29055/STRG.30688/STRG.30898/STRG.31683/STRG.33238/STRG.33981/STRG.34599/STRG.35448/STRG.36493/STRG.37306/STRG…
TSG	Root_TSG	gene	Root	-	GO:0032104	obsolete regulation of response to extracellular stimulus	Biological process	0.00952572	0.13901	6.77344	3	26	320	18785	STRG.19393/STRG.24712/STRG.46234
TSG	Root_TSG	gene	Root	-	GO:0032107	regulation of response to nutrient levels	Biological process	0.00952572	0.13901	6.77344	3	26	320	18785	STRG.19393/STRG.24712/STRG.46234
TSG	Root_TSG	gene	Root	-	GO:0050826	response to freezing	Biological process	0.00952572	0.13901	6.77344	3	26	320	18785	STRG.43094/STRG.49266/STRG.55891
TSG	Root_TSG	gene	Root	-	GO:0015103	obsolete inorganic anion transmembrane transporter activity	Molecular function	0.00959181	0.13901	3.32282	6	106	320	18785	STRG.1401/STRG.1402/STRG.1403/STRG.27829/STRG.47972/STRG.51155
TSG	Root_TSG	gene	Root	-	GO:0007063	regulation of sister chromatid cohesion	Biological process	0.00962235	0.13901	13.0451	2	9	320	18785	STRG.17477/STRG.31124
TSG	Root_TSG	gene	Root	-	GO:0010971	positive regulation of G2/M transition of mitotic cell cycle	Biological process	0.00962235	0.13901	13.0451	2	9	320	18785	STRG.42875/STRG.49017
TSG	Root_TSG	gene	Root	-	GO:0045740	positive regulation of DNA replication	Biological process	0.00962235	0.13901	13.0451	2	9	320	18785	STRG.42875/STRG.49017
TSG	Root_TSG	gene	Root	-	GO:0046864	isoprenoid transport	Biological process	0.00962235	0.13901	13.0451	2	9	320	18785	STRG.38740/STRG.4015
TSG	Root_TSG	gene	Root	-	GO:0046865	terpenoid transport	Biological process	0.00962235	0.13901	13.0451	2	9	320	18785	STRG.38740/STRG.4015
TSG	Root_TSG	gene	Root	-	GO:0048199	vesicle targeting, to, from or within Golgi	Biological process	0.00962235	0.13901	13.0451	2	9	320	18785	STRG.3058/STRG.50062
TSG	Root_TSG	gene	Root	-	GO:0080168	abscisic acid transport	Biological process	0.00962235	0.13901	13.0451	2	9	320	18785	STRG.38740/STRG.4015
TSG	Root_TSG	gene	Root	-	GO:1902751	positive regulation of cell cycle G2/M phase transition	Biological process	0.00962235	0.13901	13.0451	2	9	320	18785	STRG.42875/STRG.49017
TSG	Root_TSG	gene	Root	-	GO:2000105	positive regulation of DNA-templated DNA replication	Biological process	0.00962235	0.13901	13.0451	2	9	320	18785	STRG.42875/STRG.49017
TSG	Root_TSG	gene	Root	-	GO:0005262	calcium channel activity	Molecular function	0.0102863	0.147673	4.69625	4	50	320	18785	STRG.39881/STRG.5295/STRG.54780/STRG.54782
TSG	Root_TSG	gene	Root	-	GO:0006275	regulation of DNA replication	Biological process	0.0106621	0.152118	3.76302	5	78	320	18785	STRG.34599/STRG.42752/STRG.42875/STRG.49017/STRG.5524
TSG	Root_TSG	gene	Root	-	GO:0006811	monoatomic ion transport	Biological process	0.0112899	0.16008	1.59777	27	992	320	18785	STRG.10271/STRG.13990/STRG.1401/STRG.1402/STRG.1403/STRG.15892/STRG.25614/STRG.26533/STRG.27829/STRG.29191/STRG.33247/STRG.35231/STRG.38740/STRG.39014/STRG.39881/STRG.4015/STRG.42931/STRG.47972/STRG.49004/STRG.49556/STRG.51155/STRG.5295/STRG.54780/STRG.54782/STRG.6414/STRG.8549/STRG.955
TSG	Root_TSG	gene	Root	-	GO:0016101	diterpenoid metabolic process	Biological process	0.0113878	0.160477	3.20199	6	110	320	18785	STRG.13428/STRG.21264/STRG.21268/STRG.22539/STRG.37306/STRG.46480
TSG	Root_TSG	gene	Root	-	GO:0016107	sesquiterpenoid catabolic process	Biological process	0.0118935	0.162634	11.7406	2	10	320	18785	STRG.21769/STRG.26489
TSG	Root_TSG	gene	Root	-	GO:0043290	apocarotenoid catabolic process	Biological process	0.0118935	0.162634	11.7406	2	10	320	18785	STRG.21769/STRG.26489
TSG	Root_TSG	gene	Root	-	GO:0045171	intercellular bridge	Cellular component	0.0118935	0.162634	11.7406	2	10	320	18785	STRG.42875/STRG.49017
TSG	Root_TSG	gene	Root	-	GO:0046345	abscisic acid catabolic process	Biological process	0.0118935	0.162634	11.7406	2	10	320	18785	STRG.21769/STRG.26489
TSG	Root_TSG	gene	Root	-	GO:0032502	developmental process	Biological process	0.0118949	0.162634	1.25434	85	3978	320	18785	STRG.10271/STRG.11905/STRG.11996/STRG.12034/STRG.12611/STRG.13099/STRG.13549/STRG.14879/STRG.16167/STRG.16264/STRG.17172/STRG.17477/STRG.19030/STRG.19393/STRG.20943/STRG.21868/STRG.22216/STRG.23503/STRG.24162/STRG.24712/STRG.25027/STRG.25534/STRG.25614/STRG.26489/STRG.27503/STRG.28372/STRG.30429/STRG.30688/STRG.31124/STRG.31965/STRG.31969/STRG.33150/STRG.36330/STRG.36493/STRG.36887/STRG.36962/STR…
TSG	Root_TSG	gene	Root	-	GO:0010948	negative regulation of cell cycle process	Biological process	0.012421	0.168823	3.62365	5	81	320	18785	STRG.20307/STRG.24157/STRG.42875/STRG.49017/STRG.5524
TSG	Root_TSG	gene	Root	-	GO:0009607	response to biotic stimulus	Biological process	0.0133744	0.178948	1.47601	35	1392	320	18785	STRG.11665/STRG.11905/STRG.12353/STRG.12911/STRG.14732/STRG.15968/STRG.17188/STRG.17350/STRG.21264/STRG.21268/STRG.24162/STRG.26612/STRG.2779/STRG.29886/STRG.31683/STRG.31965/STRG.31969/STRG.32075/STRG.34184/STRG.34200/STRG.34212/STRG.35231/STRG.3938/STRG.39402/STRG.4101/STRG.41284/STRG.42931/STRG.44778/STRG.49004/STRG.49885/STRG.50062/STRG.50779/STRG.52168/STRG.52721/STRG.9524
TSG	Root_TSG	gene	Root	-	GO:0051983	regulation of chromosome segregation	Biological process	0.0133997	0.178948	4.34838	4	54	320	18785	STRG.17477/STRG.23494/STRG.24157/STRG.31124
TSG	Root_TSG	gene	Root	-	GO:0016125	sterol metabolic process	Biological process	0.0136969	0.179575	3.53633	5	83	320	18785	STRG.25895/STRG.26489/STRG.37306/STRG.53021/STRG.83
TSG	Root_TSG	gene	Root	-	GO:0009739	response to gibberellin	Biological process	0.01377	0.179575	2.55231	8	184	320	18785	STRG.13428/STRG.22216/STRG.22539/STRG.43378/STRG.43524/STRG.46480/STRG.52975/STRG.56532
TSG	Root_TSG	gene	Root	-	GO:0000082	G1/S transition of mitotic cell cycle	Biological process	0.0141508	0.179575	5.87031	3	30	320	18785	STRG.42875/STRG.43770/STRG.49017
TSG	Root_TSG	gene	Root	-	GO:0008300	isoprenoid catabolic process	Biological process	0.0141508	0.179575	5.87031	3	30	320	18785	STRG.21769/STRG.26489/STRG.46182
TSG	Root_TSG	gene	Root	-	GO:0008395	steroid hydroxylase activity	Molecular function	0.0141508	0.179575	5.87031	3	30	320	18785	STRG.13568/STRG.23866/STRG.7540
TSG	Root_TSG	gene	Root	-	GO:0090558	plant epidermis development	Biological process	0.0143603	0.179575	1.99775	13	382	320	18785	STRG.14879/STRG.17172/STRG.19393/STRG.24712/STRG.27503/STRG.37759/STRG.46258/STRG.49132/STRG.55254/STRG.6232/STRG.6233/STRG.6247/STRG.6249
TSG	Root_TSG	gene	Root	-	GO:0008278	cohesin complex	Cellular component	0.0143743	0.179575	10.6733	2	11	320	18785	STRG.38221/STRG.45019
TSG	Root_TSG	gene	Root	-	GO:0009831	plant-type cell wall modification involved in multidimensional cell growth	Biological process	0.0143743	0.179575	10.6733	2	11	320	18785	STRG.20764/STRG.51320
TSG	Root_TSG	gene	Root	-	GO:0031261	DNA replication preinitiation complex	Cellular component	0.0143743	0.179575	10.6733	2	11	320	18785	STRG.34599/STRG.5524
TSG	Root_TSG	gene	Root	-	GO:0048759	xylem vessel member cell differentiation	Biological process	0.0143743	0.179575	10.6733	2	11	320	18785	STRG.25534/STRG.30429
TSG	Root_TSG	gene	Root	-	GO:0050636	vinorine synthase activity	Molecular function	0.0143743	0.179575	10.6733	2	11	320	18785	STRG.40722/STRG.5833
TSG	Root_TSG	gene	Root	-	GO:0009705	plant-type vacuole membrane	Cellular component	0.0145102	0.179575	2.73948	7	150	320	18785	STRG.13990/STRG.1401/STRG.1402/STRG.1403/STRG.33247/STRG.47019/STRG.51155
TSG	Root_TSG	gene	Root	-	GO:0010087	phloem or xylem histogenesis	Biological process	0.0145102	0.179575	2.73948	7	150	320	18785	STRG.19030/STRG.24162/STRG.25534/STRG.30429/STRG.4101/STRG.47/STRG.9217
TSG	Root_TSG	gene	Root	-	GO:0022603	regulation of anatomical structure morphogenesis	Biological process	0.0145411	0.179575	2.1453	11	301	320	18785	STRG.12034/STRG.15892/STRG.37759/STRG.42875/STRG.43094/STRG.49017/STRG.49266/STRG.6232/STRG.6233/STRG.6247/STRG.6249
TSG	Root_TSG	gene	Root	-	GO:0009404	toxin metabolic process	Biological process	0.015158	0.186192	4.19308	4	56	320	18785	STRG.13428/STRG.30688/STRG.40643/STRG.43524
TSG	Stem_TSG	gene	Stem	-	GO:0010018	far-red light signaling pathway	Biological process	0.000100742	0.0991305	32.7265	3	21	82	18785	STRG.39732/STRG.52452/STRG.5863
TSG	Stem_TSG	gene	Stem	-	GO:0071490	cellular response to far red light	Biological process	0.000217411	0.106966	25.4539	3	27	82	18785	STRG.39732/STRG.52452/STRG.5863
TSG	Stem_TSG	gene	Stem	-	GO:0010143	cutin biosynthetic process	Biological process	0.000397956	0.130529	20.8259	3	33	82	18785	STRG.23405/STRG.47294/STRG.54039
DEG	45DAB_vs_145DAB_up_DEG	gene	45DAB_vs_145DAB	Up	GO:0071944	cell periphery	Cellular component	9.00013e-33	5.19848e-29	1.35519	1023	4127	3436	18785	STRG.20205/STRG.11446/STRG.49207/STRG.17760/STRG.24771/STRG.28550/STRG.25943/STRG.23339/STRG.50886/STRG.33575/STRG.23937/STRG.23972/STRG.19926/STRG.1317/STRG.29183/STRG.36412/STRG.16066/STRG.15962/STRG.11031/STRG.20874/STRG.42079/STRG.39700/STRG.24606/STRG.27481/STRG.24450/STRG.2887/STRG.48474/STRG.24202/STRG.7229/STRG.8018/STRG.28331/STRG.20234/STRG.38907/STRG.13750/STRG.55243/STRG.35621/STRG.21…
DEG	45DAB_vs_145DAB_up_DEG	gene	45DAB_vs_145DAB	Up	GO:0005886	plasma membrane	Cellular component	1.36058e-24	3.92937e-21	1.33825	856	3497	3436	18785	STRG.20205/STRG.11446/STRG.49207/STRG.17760/STRG.25943/STRG.33575/STRG.23972/STRG.29183/STRG.15962/STRG.11031/STRG.20874/STRG.42079/STRG.39700/STRG.24606/STRG.24450/STRG.2887/STRG.48474/STRG.7229/STRG.8018/STRG.28331/STRG.20234/STRG.13750/STRG.55243/STRG.35621/STRG.40195/STRG.52197/STRG.22803/STRG.7747/STRG.46820/STRG.20203/STRG.13860/STRG.13164/STRG.15053/STRG.20498/STRG.16104/STRG.5780/STRG.353…
DEG	45DAB_vs_145DAB_up_DEG	gene	45DAB_vs_145DAB	Up	GO:0009505	plant-type cell wall	Cellular component	9.76926e-20	1.88091e-16	2.11831	136	351	3436	18785	STRG.20205/STRG.49207/STRG.24771/STRG.28550/STRG.50886/STRG.23937/STRG.36412/STRG.16066/STRG.27481/STRG.20234/STRG.38907/STRG.21930/STRG.20203/STRG.15603/STRG.16853/STRG.8510/STRG.49143/STRG.13347/STRG.2708/STRG.54515/STRG.26262/STRG.19947/STRG.12374/STRG.17103/STRG.43217/STRG.7629/STRG.51255/STRG.13290/STRG.6459/STRG.41889/STRG.6296/STRG.14440/STRG.14813/STRG.52656/STRG.7559/STRG.42244/STRG.5301…
DEG	45DAB_vs_145DAB_up_DEG	gene	45DAB_vs_145DAB	Up	GO:0003700	DNA-binding transcription factor activity	Molecular function	8.63745e-17	1.23244e-13	1.43012	429	1640	3436	18785	STRG.52998/STRG.41569/STRG.6896/STRG.46798/STRG.46716/STRG.15839/STRG.21212/STRG.46820/STRG.27487/STRG.22436/STRG.13579/STRG.47263/STRG.47811/STRG.54697/STRG.14714/STRG.21945/STRG.51517/STRG.53164/STRG.54638/STRG.24689/STRG.8419/STRG.13403/STRG.55000/STRG.36762/STRG.19104/STRG.32951/STRG.5625/STRG.46811/STRG.4159/STRG.23931/STRG.27491/STRG.20927/STRG.9733/STRG.18450/STRG.6527/STRG.1780/STRG.18407…
DEG	45DAB_vs_145DAB_up_DEG	gene	45DAB_vs_145DAB	Up	GO:0005875	microtubule associated complex	Cellular component	1.06687e-16	1.23244e-13	2.69394	68	138	3436	18785	STRG.23720/STRG.16202/STRG.36032/STRG.35613/STRG.12811/STRG.13239/STRG.379/STRG.34876/STRG.2470/STRG.36030/STRG.20066/STRG.11288/STRG.10605/STRG.18950/STRG.30806/STRG.18318/STRG.13949/STRG.43798/STRG.30126/STRG.32899/STRG.41873/STRG.43719/STRG.15308/STRG.33956/STRG.4666/STRG.43160/STRG.32178/STRG.33675/STRG.54191/STRG.33337/STRG.9487/STRG.7113/STRG.12677/STRG.36808/STRG.36319/STRG.20389/STRG.5078…
DEG	45DAB_vs_145DAB_up_DEG	gene	45DAB_vs_145DAB	Up	GO:0009765	photosynthesis, light harvesting	Biological process	5.78885e-16	5.57274e-13	4.23701	31	40	3436	18785	STRG.34022/STRG.21255/STRG.21619/STRG.12090/STRG.56490/STRG.2565/STRG.43964/STRG.31075/STRG.54429/STRG.51533/STRG.41358/STRG.30318/STRG.46900/STRG.24680/STRG.6645/STRG.51337/STRG.12720/STRG.6644/STRG.17399/STRG.52403/STRG.52281/STRG.13228/STRG.37363/STRG.21713/STRG.41357/STRG.52280/STRG.14902/STRG.35864/STRG.35/STRG.1733/STRG.44578
DEG	45DAB_vs_145DAB_up_DEG	gene	45DAB_vs_145DAB	Up	GO:0005618	cell wall	Cellular component	8.50135e-16	7.01483e-13	1.64975	223	739	3436	18785	STRG.20205/STRG.49207/STRG.24771/STRG.28550/STRG.23339/STRG.50886/STRG.33575/STRG.23937/STRG.19926/STRG.1317/STRG.36412/STRG.16066/STRG.27481/STRG.24202/STRG.20234/STRG.38907/STRG.21930/STRG.52197/STRG.20203/STRG.15603/STRG.16853/STRG.8510/STRG.49143/STRG.42466/STRG.13347/STRG.17322/STRG.44317/STRG.2708/STRG.12440/STRG.54515/STRG.26262/STRG.19947/STRG.12374/STRG.17103/STRG.43217/STRG.7629/STRG.13…
DEG	45DAB_vs_145DAB_up_DEG	gene	45DAB_vs_145DAB	Up	GO:0140110	transcription regulator activity	Molecular function	1.16939e-15	7.57688e-13	1.39625	450	1762	3436	18785	STRG.52998/STRG.41569/STRG.6896/STRG.46798/STRG.46716/STRG.35776/STRG.15839/STRG.21212/STRG.46820/STRG.27487/STRG.22436/STRG.13579/STRG.47263/STRG.47811/STRG.54697/STRG.14714/STRG.21945/STRG.51517/STRG.53164/STRG.54638/STRG.24689/STRG.8419/STRG.13403/STRG.694/STRG.55000/STRG.36762/STRG.19104/STRG.32951/STRG.5625/STRG.46811/STRG.4159/STRG.23931/STRG.27491/STRG.20927/STRG.24808/STRG.9733/STRG.18450…
DEG	45DAB_vs_145DAB_up_DEG	gene	45DAB_vs_145DAB	Up	GO:0030312	external encapsulating structure	Cellular component	1.18061e-15	7.57688e-13	1.6453	223	741	3436	18785	STRG.20205/STRG.49207/STRG.24771/STRG.28550/STRG.23339/STRG.50886/STRG.33575/STRG.23937/STRG.19926/STRG.1317/STRG.36412/STRG.16066/STRG.27481/STRG.24202/STRG.20234/STRG.38907/STRG.21930/STRG.52197/STRG.20203/STRG.15603/STRG.16853/STRG.8510/STRG.49143/STRG.42466/STRG.13347/STRG.17322/STRG.44317/STRG.2708/STRG.12440/STRG.54515/STRG.26262/STRG.19947/STRG.12374/STRG.17103/STRG.43217/STRG.7629/STRG.13…
DEG	45DAB_vs_145DAB_up_DEG	gene	45DAB_vs_145DAB	Up	GO:0003777	microtubule motor activity	Molecular function	6.84925e-14	3.59648e-11	2.73356	54	108	3436	18785	STRG.16202/STRG.36032/STRG.12811/STRG.379/STRG.34876/STRG.2470/STRG.36030/STRG.11288/STRG.10605/STRG.18950/STRG.30806/STRG.18318/STRG.43798/STRG.30126/STRG.32899/STRG.41873/STRG.43719/STRG.15308/STRG.33956/STRG.4666/STRG.43160/STRG.32178/STRG.33675/STRG.33337/STRG.9487/STRG.7113/STRG.36808/STRG.20389/STRG.50788/STRG.35942/STRG.11789/STRG.11850/STRG.56249/STRG.31222/STRG.35806/STRG.36029/STRG.4939…
DEG	45DAB_vs_145DAB_up_DEG	gene	45DAB_vs_145DAB	Up	GO:0005871	kinesin complex	Cellular component	6.84925e-14	3.59648e-11	2.73356	54	108	3436	18785	STRG.16202/STRG.36032/STRG.12811/STRG.379/STRG.34876/STRG.2470/STRG.36030/STRG.11288/STRG.10605/STRG.18950/STRG.30806/STRG.18318/STRG.43798/STRG.30126/STRG.32899/STRG.41873/STRG.43719/STRG.15308/STRG.33956/STRG.4666/STRG.43160/STRG.32178/STRG.33675/STRG.33337/STRG.9487/STRG.7113/STRG.36808/STRG.20389/STRG.50788/STRG.35942/STRG.11789/STRG.11850/STRG.56249/STRG.31222/STRG.35806/STRG.36029/STRG.4939…
DEG	45DAB_vs_145DAB_up_DEG	gene	45DAB_vs_145DAB	Up	GO:0016168	chlorophyll binding	Molecular function	1.52562e-13	6.77843e-11	5.19376	19	20	3436	18785	STRG.34022/STRG.21619/STRG.56490/STRG.2565/STRG.31075/STRG.41358/STRG.30318/STRG.46900/STRG.24680/STRG.6645/STRG.6644/STRG.17399/STRG.52403/STRG.52281/STRG.37363/STRG.21713/STRG.41357/STRG.52280/STRG.35864
DEG	45DAB_vs_145DAB_up_DEG	gene	45DAB_vs_145DAB	Up	GO:0031409	pigment binding	Molecular function	1.52562e-13	6.77843e-11	5.19376	19	20	3436	18785	STRG.34022/STRG.21619/STRG.56490/STRG.2565/STRG.31075/STRG.41358/STRG.30318/STRG.46900/STRG.24680/STRG.6645/STRG.6644/STRG.17399/STRG.52403/STRG.52281/STRG.37363/STRG.21713/STRG.41357/STRG.52280/STRG.35864
DEG	45DAB_vs_145DAB_up_DEG	gene	45DAB_vs_145DAB	Up	GO:0044459	obsolete plasma membrane part	Cellular component	2.41483e-13	9.96288e-11	1.65643	183	604	3436	18785	STRG.20205/STRG.11446/STRG.49207/STRG.33575/STRG.15962/STRG.39700/STRG.48474/STRG.7229/STRG.20234/STRG.35621/STRG.22803/STRG.20203/STRG.15053/STRG.20498/STRG.16104/STRG.106/STRG.42037/STRG.616/STRG.6726/STRG.24796/STRG.20539/STRG.52251/STRG.27775/STRG.3035/STRG.35335/STRG.38748/STRG.33609/STRG.43915/STRG.13486/STRG.54852/STRG.34839/STRG.29172/STRG.35818/STRG.23719/STRG.21651/STRG.27692/STRG.48372…
DEG	45DAB_vs_145DAB_up_DEG	gene	45DAB_vs_145DAB	Up	GO:0009768	photosynthesis, light harvesting in photosystem I	Biological process	2.6512e-13	1.02089e-10	4.9701	20	22	3436	18785	STRG.34022/STRG.21619/STRG.56490/STRG.2565/STRG.31075/STRG.41358/STRG.30318/STRG.46900/STRG.24680/STRG.6645/STRG.6644/STRG.17399/STRG.52403/STRG.52281/STRG.37363/STRG.21713/STRG.41357/STRG.52280/STRG.35864/STRG.1733
DEG	45DAB_vs_145DAB_up_DEG	gene	45DAB_vs_145DAB	Up	GO:0046658	obsolete anchored component of plasma membrane	Cellular component	3.46095e-13	1.2494e-10	2.33352	70	164	3436	18785	STRG.20205/STRG.49207/STRG.33575/STRG.15962/STRG.7229/STRG.20234/STRG.35621/STRG.22803/STRG.20203/STRG.15053/STRG.16104/STRG.106/STRG.42037/STRG.616/STRG.52251/STRG.13486/STRG.54852/STRG.23719/STRG.21651/STRG.27692/STRG.48372/STRG.5461/STRG.20988/STRG.53571/STRG.2085/STRG.33937/STRG.1519/STRG.40097/STRG.22639/STRG.36894/STRG.51603/STRG.26810/STRG.35622/STRG.42219/STRG.55885/STRG.42249/STRG.53886/…
DEG	45DAB_vs_145DAB_up_DEG	gene	45DAB_vs_145DAB	Up	GO:0031226	obsolete intrinsic component of plasma membrane	Cellular component	1.19955e-12	4.07565e-10	1.74227	145	455	3436	18785	STRG.20205/STRG.11446/STRG.49207/STRG.33575/STRG.15962/STRG.7229/STRG.20234/STRG.35621/STRG.22803/STRG.20203/STRG.15053/STRG.20498/STRG.16104/STRG.106/STRG.42037/STRG.616/STRG.6726/STRG.24796/STRG.20539/STRG.52251/STRG.27775/STRG.35335/STRG.33609/STRG.13486/STRG.54852/STRG.34839/STRG.29172/STRG.23719/STRG.21651/STRG.27692/STRG.48372/STRG.5461/STRG.20988/STRG.53571/STRG.3813/STRG.2085/STRG.22433/S…
DEG	45DAB_vs_145DAB_up_DEG	gene	45DAB_vs_145DAB	Up	GO:0003774	cytoskeletal motor activity	Molecular function	2.96815e-12	9.52446e-10	2.47322	57	126	3436	18785	STRG.16202/STRG.36032/STRG.12811/STRG.379/STRG.34876/STRG.2470/STRG.36030/STRG.11288/STRG.10605/STRG.9600/STRG.18950/STRG.30806/STRG.18318/STRG.43798/STRG.30126/STRG.32899/STRG.41873/STRG.43719/STRG.15308/STRG.33956/STRG.4666/STRG.43160/STRG.32178/STRG.33675/STRG.33337/STRG.9487/STRG.7113/STRG.36808/STRG.20389/STRG.50788/STRG.35942/STRG.11789/STRG.11850/STRG.56249/STRG.31222/STRG.35806/STRG.36029…
DEG	45DAB_vs_145DAB_up_DEG	gene	45DAB_vs_145DAB	Up	GO:0031225	obsolete anchored component of membrane	Cellular component	3.29948e-12	1.00304e-09	2.14289	78	199	3436	18785	STRG.20205/STRG.49207/STRG.33575/STRG.15962/STRG.7229/STRG.20234/STRG.35621/STRG.22803/STRG.20203/STRG.15053/STRG.16104/STRG.106/STRG.42037/STRG.616/STRG.52251/STRG.13486/STRG.54852/STRG.23719/STRG.21651/STRG.27692/STRG.48372/STRG.5461/STRG.20988/STRG.53571/STRG.52624/STRG.2085/STRG.33937/STRG.1519/STRG.40097/STRG.22639/STRG.36894/STRG.51603/STRG.26810/STRG.35622/STRG.42219/STRG.55885/STRG.42249/…
DEG	45DAB_vs_145DAB_up_DEG	gene	45DAB_vs_145DAB	Up	GO:0019684	photosynthesis, light reaction	Biological process	3.02726e-11	8.74272e-09	2.48949	51	112	3436	18785	STRG.34022/STRG.21255/STRG.21619/STRG.12090/STRG.56490/STRG.2565/STRG.43964/STRG.31075/STRG.54429/STRG.51533/STRG.41358/STRG.30318/STRG.46900/STRG.32229/STRG.24680/STRG.6645/STRG.25847/STRG.51337/STRG.12720/STRG.6644/STRG.17399/STRG.52403/STRG.46641/STRG.14572/STRG.52281/STRG.27446/STRG.25860/STRG.13228/STRG.4188/STRG.37363/STRG.21713/STRG.22798/STRG.24193/STRG.41357/STRG.52280/STRG.2469/STRG.477…
DEG	45DAB_vs_145DAB_up_DEG	gene	45DAB_vs_145DAB	Up	GO:0015630	microtubule cytoskeleton	Cellular component	6.0234e-11	1.65672e-08	1.73449	125	394	3436	18785	STRG.23720/STRG.16202/STRG.36032/STRG.694/STRG.2251/STRG.35613/STRG.12811/STRG.46929/STRG.11322/STRG.1801/STRG.54387/STRG.34839/STRG.13239/STRG.379/STRG.34876/STRG.33265/STRG.2470/STRG.36030/STRG.42982/STRG.20066/STRG.11288/STRG.10605/STRG.18950/STRG.30806/STRG.41509/STRG.18318/STRG.13949/STRG.6535/STRG.36827/STRG.43798/STRG.30126/STRG.6835/STRG.32899/STRG.41873/STRG.20933/STRG.54927/STRG.43719/S…
DEG	45DAB_vs_145DAB_up_DEG	gene	45DAB_vs_145DAB	Up	GO:0001871	obsolete pattern binding	Molecular function	1.0586e-10	2.56624e-08	2.66999	42	86	3436	18785	STRG.20205/STRG.7229/STRG.35621/STRG.20203/STRG.15053/STRG.16104/STRG.106/STRG.42037/STRG.616/STRG.42601/STRG.42610/STRG.23719/STRG.48372/STRG.5461/STRG.53571/STRG.31801/STRG.10224/STRG.22639/STRG.36894/STRG.35622/STRG.42219/STRG.42249/STRG.51335/STRG.14166/STRG.30594/STRG.7394/STRG.19143/STRG.22903/STRG.35980/STRG.49786/STRG.17977/STRG.37955/STRG.40178/STRG.12469/STRG.55511/STRG.16367/STRG.33486…
DEG	45DAB_vs_145DAB_up_DEG	gene	45DAB_vs_145DAB	Up	GO:0030247	polysaccharide binding	Molecular function	1.0586e-10	2.56624e-08	2.66999	42	86	3436	18785	STRG.20205/STRG.7229/STRG.35621/STRG.20203/STRG.15053/STRG.16104/STRG.106/STRG.42037/STRG.616/STRG.42601/STRG.42610/STRG.23719/STRG.48372/STRG.5461/STRG.53571/STRG.31801/STRG.10224/STRG.22639/STRG.36894/STRG.35622/STRG.42219/STRG.42249/STRG.51335/STRG.14166/STRG.30594/STRG.7394/STRG.19143/STRG.22903/STRG.35980/STRG.49786/STRG.17977/STRG.37955/STRG.40178/STRG.12469/STRG.55511/STRG.16367/STRG.33486…
DEG	45DAB_vs_145DAB_up_DEG	gene	45DAB_vs_145DAB	Up	GO:0005856	cytoskeleton	Cellular component	1.0663e-10	2.56624e-08	1.60158	162	553	3436	18785	STRG.23720/STRG.16202/STRG.36032/STRG.47863/STRG.694/STRG.12243/STRG.2251/STRG.35613/STRG.12811/STRG.46929/STRG.11322/STRG.1801/STRG.54387/STRG.34839/STRG.35818/STRG.13239/STRG.379/STRG.34876/STRG.33265/STRG.41556/STRG.2470/STRG.36030/STRG.42982/STRG.52289/STRG.20066/STRG.11288/STRG.10605/STRG.9600/STRG.18950/STRG.28716/STRG.30806/STRG.43988/STRG.41509/STRG.18318/STRG.13949/STRG.6535/STRG.36827/S…
DEG	45DAB_vs_145DAB_up_DEG	gene	45DAB_vs_145DAB	Up	GO:0007018	microtubule-based movement	Biological process	2.09465e-10	4.83949e-08	2.24888	58	141	3436	18785	STRG.23720/STRG.16202/STRG.36032/STRG.12811/STRG.379/STRG.34876/STRG.2470/STRG.36030/STRG.11288/STRG.10605/STRG.18950/STRG.30806/STRG.18318/STRG.43798/STRG.30126/STRG.32899/STRG.41873/STRG.43719/STRG.15308/STRG.33956/STRG.4666/STRG.43160/STRG.32178/STRG.33675/STRG.33337/STRG.9487/STRG.7113/STRG.36808/STRG.20389/STRG.50788/STRG.35942/STRG.11789/STRG.11850/STRG.56249/STRG.31222/STRG.35806/STRG.3602…
DEG	45DAB_vs_145DAB_up_DEG	gene	45DAB_vs_145DAB	Up	GO:0044430	obsolete cytoskeletal part	Cellular component	6.34212e-10	1.40893e-07	1.62073	142	479	3436	18785	STRG.23720/STRG.16202/STRG.36032/STRG.47863/STRG.694/STRG.2251/STRG.35613/STRG.12811/STRG.46929/STRG.11322/STRG.1801/STRG.54387/STRG.34839/STRG.13239/STRG.379/STRG.34876/STRG.33265/STRG.41556/STRG.2470/STRG.36030/STRG.42982/STRG.52289/STRG.20066/STRG.11288/STRG.10605/STRG.9600/STRG.18950/STRG.28716/STRG.30806/STRG.43988/STRG.41509/STRG.18318/STRG.13949/STRG.6535/STRG.36827/STRG.43798/STRG.30126/S…
DEG	45DAB_vs_145DAB_up_DEG	gene	45DAB_vs_145DAB	Up	GO:0015979	photosynthesis	Biological process	9.85364e-10	2.10795e-07	2.14397	60	153	3436	18785	STRG.34022/STRG.21255/STRG.21619/STRG.12090/STRG.56490/STRG.2565/STRG.43964/STRG.31075/STRG.54429/STRG.51533/STRG.41358/STRG.30318/STRG.46900/STRG.32229/STRG.24680/STRG.6645/STRG.25847/STRG.51337/STRG.12720/STRG.6644/STRG.17399/STRG.28251/STRG.52403/STRG.46641/STRG.14572/STRG.52281/STRG.27446/STRG.25860/STRG.7156/STRG.13228/STRG.4188/STRG.37363/STRG.21713/STRG.22798/STRG.24193/STRG.41357/STRG.128…
DEG	45DAB_vs_145DAB_up_DEG	gene	45DAB_vs_145DAB	Up	GO:0019199	transmembrane receptor protein kinase activity	Molecular function	2.30634e-09	4.75765e-07	1.83644	87	259	3436	18785	STRG.25943/STRG.42079/STRG.24450/STRG.7747/STRG.13860/STRG.36361/STRG.9652/STRG.24931/STRG.8155/STRG.27850/STRG.1375/STRG.11587/STRG.31750/STRG.22044/STRG.21167/STRG.17072/STRG.36785/STRG.21915/STRG.52569/STRG.16339/STRG.48732/STRG.15243/STRG.12419/STRG.5667/STRG.25337/STRG.40360/STRG.32752/STRG.23276/STRG.56192/STRG.32616/STRG.15133/STRG.6078/STRG.51951/STRG.26060/STRG.6758/STRG.53819/STRG.21860…
DEG	45DAB_vs_145DAB_up_DEG	gene	45DAB_vs_145DAB	Up	GO:0007017	microtubule-based process	Biological process	3.2402e-09	6.45358e-07	1.74668	100	313	3436	18785	STRG.23720/STRG.16202/STRG.36032/STRG.47863/STRG.2251/STRG.51766/STRG.12811/STRG.19540/STRG.54387/STRG.379/STRG.34876/STRG.33265/STRG.41556/STRG.2470/STRG.36030/STRG.3813/STRG.11288/STRG.10605/STRG.18950/STRG.28716/STRG.22534/STRG.30806/STRG.43988/STRG.18318/STRG.13949/STRG.6535/STRG.43798/STRG.30126/STRG.32899/STRG.41873/STRG.20933/STRG.43719/STRG.15308/STRG.33956/STRG.4666/STRG.22926/STRG.43160…
DEG	45DAB_vs_145DAB_up_DEG	gene	45DAB_vs_145DAB	Up	GO:0071554	cell wall organization or biogenesis	Biological process	2.05589e-08	3.95827e-06	1.55716	137	481	3436	18785	STRG.47704/STRG.20205/STRG.23937/STRG.27521/STRG.40219/STRG.20234/STRG.15839/STRG.21930/STRG.20203/STRG.8156/STRG.24969/STRG.36465/STRG.691/STRG.34895/STRG.12231/STRG.7629/STRG.30078/STRG.26530/STRG.40891/STRG.47679/STRG.5988/STRG.4347/STRG.11467/STRG.52656/STRG.23516/STRG.8023/STRG.44229/STRG.22895/STRG.27692/STRG.40382/STRG.44096/STRG.39349/STRG.37975/STRG.36959/STRG.51846/STRG.3813/STRG.53683/…
DEG	45DAB_vs_145DAB_up_DEG	gene	45DAB_vs_145DAB	Up	GO:0030246	carbohydrate binding	Molecular function	2.4556e-08	4.57533e-06	2.16039	49	124	3436	18785	STRG.20205/STRG.7229/STRG.35621/STRG.20203/STRG.15053/STRG.16104/STRG.106/STRG.42037/STRG.616/STRG.42601/STRG.42610/STRG.23719/STRG.48372/STRG.5461/STRG.53571/STRG.31801/STRG.24427/STRG.10224/STRG.22639/STRG.36894/STRG.35622/STRG.42219/STRG.42249/STRG.21646/STRG.51335/STRG.14166/STRG.30594/STRG.7394/STRG.19143/STRG.22903/STRG.35980/STRG.49786/STRG.17977/STRG.8694/STRG.13005/STRG.37955/STRG.40178/…
DEG	45DAB_vs_145DAB_up_DEG	gene	45DAB_vs_145DAB	Up	GO:0010287	plastoglobule	Cellular component	2.56949e-08	4.63792e-06	2.51775	35	76	3436	18785	STRG.54680/STRG.34022/STRG.21619/STRG.56490/STRG.44515/STRG.6417/STRG.2565/STRG.31075/STRG.41358/STRG.30318/STRG.46900/STRG.24680/STRG.6645/STRG.6644/STRG.17399/STRG.52403/STRG.47292/STRG.52281/STRG.12808/STRG.22122/STRG.13057/STRG.37363/STRG.21713/STRG.53191/STRG.41051/STRG.54250/STRG.41357/STRG.22452/STRG.52280/STRG.17508/STRG.44946/STRG.48120/STRG.6633/STRG.9492/STRG.35864
DEG	45DAB_vs_145DAB_up_DEG	gene	45DAB_vs_145DAB	Up	GO:0007178	cell surface receptor protein serine/threonine kinase signaling pathway	Biological process	2.74203e-08	4.79939e-06	1.79286	81	247	3436	18785	STRG.25943/STRG.42079/STRG.24450/STRG.7747/STRG.13860/STRG.36361/STRG.9652/STRG.24931/STRG.8155/STRG.27850/STRG.1375/STRG.11587/STRG.31750/STRG.22044/STRG.21167/STRG.17072/STRG.36785/STRG.52569/STRG.16339/STRG.48732/STRG.15243/STRG.12419/STRG.5667/STRG.25337/STRG.40360/STRG.32752/STRG.23276/STRG.56192/STRG.32616/STRG.15133/STRG.51951/STRG.26060/STRG.6758/STRG.53819/STRG.21860/STRG.33280/STRG.7001…
DEG	45DAB_vs_145DAB_up_DEG	gene	45DAB_vs_145DAB	Up	GO:0004675	transmembrane receptor protein serine/threonine kinase activity	Molecular function	3.36596e-08	5.71818e-06	1.7925	80	244	3436	18785	STRG.25943/STRG.42079/STRG.24450/STRG.7747/STRG.13860/STRG.36361/STRG.9652/STRG.24931/STRG.8155/STRG.27850/STRG.1375/STRG.11587/STRG.31750/STRG.22044/STRG.21167/STRG.17072/STRG.36785/STRG.52569/STRG.16339/STRG.48732/STRG.15243/STRG.12419/STRG.5667/STRG.25337/STRG.40360/STRG.32752/STRG.23276/STRG.56192/STRG.32616/STRG.15133/STRG.51951/STRG.26060/STRG.6758/STRG.53819/STRG.21860/STRG.33280/STRG.7001…
DEG	45DAB_vs_145DAB_up_DEG	gene	45DAB_vs_145DAB	Up	GO:0009534	chloroplast thylakoid	Cellular component	6.81284e-08	1.12431e-05	1.55678	127	446	3436	18785	STRG.54680/STRG.40195/STRG.34022/STRG.21255/STRG.21619/STRG.23441/STRG.9097/STRG.56490/STRG.41645/STRG.41654/STRG.44515/STRG.6417/STRG.54118/STRG.7112/STRG.2565/STRG.34073/STRG.31075/STRG.36959/STRG.54429/STRG.41658/STRG.51533/STRG.10476/STRG.6699/STRG.41358/STRG.30318/STRG.16965/STRG.46900/STRG.32229/STRG.24680/STRG.6645/STRG.52839/STRG.25847/STRG.30405/STRG.51337/STRG.12720/STRG.6644/STRG.17399…
DEG	45DAB_vs_145DAB_up_DEG	gene	45DAB_vs_145DAB	Up	GO:1903506	obsolete regulation of nucleic acid-templated transcription	Biological process	7.46644e-08	1.16557e-05	1.21823	531	2383	3436	18785	STRG.52998/STRG.41569/STRG.6896/STRG.46798/STRG.46716/STRG.7185/STRG.42080/STRG.35776/STRG.51228/STRG.15839/STRG.48370/STRG.21212/STRG.46820/STRG.27487/STRG.22436/STRG.13579/STRG.7256/STRG.47263/STRG.47811/STRG.54697/STRG.14714/STRG.21945/STRG.51517/STRG.53164/STRG.54638/STRG.24689/STRG.8419/STRG.13403/STRG.694/STRG.55000/STRG.47154/STRG.36762/STRG.19104/STRG.48033/STRG.32951/STRG.5625/STRG.46811…
DEG	45DAB_vs_145DAB_up_DEG	gene	45DAB_vs_145DAB	Up	GO:2001141	regulation of RNA biosynthetic process	Biological process	7.46644e-08	1.16557e-05	1.21823	531	2383	3436	18785	STRG.52998/STRG.41569/STRG.6896/STRG.46798/STRG.46716/STRG.7185/STRG.42080/STRG.35776/STRG.51228/STRG.15839/STRG.48370/STRG.21212/STRG.46820/STRG.27487/STRG.22436/STRG.13579/STRG.7256/STRG.47263/STRG.47811/STRG.54697/STRG.14714/STRG.21945/STRG.51517/STRG.53164/STRG.54638/STRG.24689/STRG.8419/STRG.13403/STRG.694/STRG.55000/STRG.47154/STRG.36762/STRG.19104/STRG.48033/STRG.32951/STRG.5625/STRG.46811…
DEG	45DAB_vs_145DAB_up_DEG	gene	45DAB_vs_145DAB	Up	GO:0055035	plastid thylakoid membrane	Cellular component	7.83808e-08	1.19139e-05	1.63385	104	348	3436	18785	STRG.54680/STRG.40195/STRG.34022/STRG.21255/STRG.21619/STRG.23441/STRG.9097/STRG.56490/STRG.44515/STRG.6417/STRG.54118/STRG.7112/STRG.2565/STRG.34073/STRG.31075/STRG.36959/STRG.54429/STRG.10476/STRG.41358/STRG.30318/STRG.16965/STRG.46900/STRG.32229/STRG.24680/STRG.6645/STRG.52839/STRG.25847/STRG.30405/STRG.51337/STRG.12720/STRG.6644/STRG.17399/STRG.52403/STRG.46641/STRG.22861/STRG.52281/STRG.4057…
DEG	45DAB_vs_145DAB_up_DEG	gene	45DAB_vs_145DAB	Up	GO:0044436	obsolete thylakoid part	Cellular component	8.2954e-08	1.22857e-05	1.5833	117	404	3436	18785	STRG.54680/STRG.40195/STRG.34022/STRG.21255/STRG.21619/STRG.23441/STRG.12090/STRG.9097/STRG.56490/STRG.41645/STRG.41654/STRG.44515/STRG.6417/STRG.54118/STRG.7112/STRG.2565/STRG.43964/STRG.34073/STRG.31075/STRG.36959/STRG.54429/STRG.41658/STRG.51533/STRG.10476/STRG.41358/STRG.30318/STRG.16965/STRG.46900/STRG.32229/STRG.24680/STRG.6645/STRG.52839/STRG.25847/STRG.30405/STRG.51337/STRG.12720/STRG.664…
DEG	45DAB_vs_145DAB_up_DEG	gene	45DAB_vs_145DAB	Up	GO:0009535	chloroplast thylakoid membrane	Cellular component	9.9189e-08	1.43229e-05	1.63532	102	341	3436	18785	STRG.54680/STRG.40195/STRG.34022/STRG.21255/STRG.21619/STRG.23441/STRG.9097/STRG.56490/STRG.44515/STRG.6417/STRG.54118/STRG.7112/STRG.2565/STRG.34073/STRG.31075/STRG.36959/STRG.54429/STRG.10476/STRG.41358/STRG.30318/STRG.16965/STRG.46900/STRG.32229/STRG.24680/STRG.6645/STRG.52839/STRG.25847/STRG.30405/STRG.51337/STRG.12720/STRG.6644/STRG.17399/STRG.52403/STRG.46641/STRG.22861/STRG.52281/STRG.4057…
DEG	45DAB_vs_145DAB_up_DEG	gene	45DAB_vs_145DAB	Up	GO:0031976	plastid thylakoid	Cellular component	1.03092e-07	1.45235e-05	1.54638	127	449	3436	18785	STRG.54680/STRG.40195/STRG.34022/STRG.21255/STRG.21619/STRG.23441/STRG.9097/STRG.56490/STRG.41645/STRG.41654/STRG.44515/STRG.6417/STRG.54118/STRG.7112/STRG.2565/STRG.34073/STRG.31075/STRG.36959/STRG.54429/STRG.41658/STRG.51533/STRG.10476/STRG.6699/STRG.41358/STRG.30318/STRG.16965/STRG.46900/STRG.32229/STRG.24680/STRG.6645/STRG.52839/STRG.25847/STRG.30405/STRG.51337/STRG.12720/STRG.6644/STRG.17399…
DEG	45DAB_vs_145DAB_up_DEG	gene	45DAB_vs_145DAB	Up	GO:0007167	enzyme-linked receptor protein signaling pathway	Biological process	1.24611e-07	1.64974e-05	1.72536	83	263	3436	18785	STRG.25943/STRG.42079/STRG.24450/STRG.7747/STRG.13860/STRG.36361/STRG.9652/STRG.24931/STRG.8155/STRG.27850/STRG.1375/STRG.11587/STRG.31750/STRG.22044/STRG.21167/STRG.17072/STRG.36785/STRG.52569/STRG.16339/STRG.48732/STRG.15243/STRG.12419/STRG.5667/STRG.25337/STRG.40360/STRG.32752/STRG.23276/STRG.56192/STRG.32616/STRG.15133/STRG.51951/STRG.26060/STRG.6758/STRG.53819/STRG.21860/STRG.33280/STRG.7001…
DEG	45DAB_vs_145DAB_up_DEG	gene	45DAB_vs_145DAB	Up	GO:0046906	tetrapyrrole binding	Molecular function	1.25395e-07	1.64974e-05	2.91579	24	45	3436	18785	STRG.34022/STRG.21619/STRG.42746/STRG.56490/STRG.2565/STRG.31075/STRG.10476/STRG.41358/STRG.30318/STRG.46900/STRG.24680/STRG.6645/STRG.6644/STRG.17399/STRG.52403/STRG.52281/STRG.31935/STRG.37363/STRG.21713/STRG.31928/STRG.41357/STRG.52280/STRG.31931/STRG.35864
DEG	45DAB_vs_145DAB_up_DEG	gene	45DAB_vs_145DAB	Up	GO:0009699	phenylpropanoid biosynthetic process	Biological process	1.25673e-07	1.64974e-05	2.0352	51	137	3436	18785	STRG.27433/STRG.4128/STRG.27058/STRG.43443/STRG.55000/STRG.31815/STRG.49268/STRG.10175/STRG.22047/STRG.26944/STRG.52896/STRG.52898/STRG.51331/STRG.29058/STRG.11877/STRG.11553/STRG.46635/STRG.21802/STRG.15618/STRG.1141/STRG.32569/STRG.49758/STRG.43919/STRG.4134/STRG.24940/STRG.32905/STRG.16392/STRG.42323/STRG.22859/STRG.39173/STRG.10733/STRG.4392/STRG.43822/STRG.1181/STRG.12035/STRG.38011/STRG.176…
DEG	45DAB_vs_145DAB_up_DEG	gene	45DAB_vs_145DAB	Up	GO:0004888	transmembrane signaling receptor activity	Molecular function	1.40086e-07	1.79808e-05	1.64693	97	322	3436	18785	STRG.25943/STRG.42079/STRG.24450/STRG.7747/STRG.13860/STRG.36361/STRG.9652/STRG.24931/STRG.8155/STRG.27850/STRG.1375/STRG.11587/STRG.31750/STRG.22044/STRG.21167/STRG.17072/STRG.36785/STRG.21915/STRG.15377/STRG.52569/STRG.16339/STRG.48732/STRG.15243/STRG.12419/STRG.5667/STRG.25337/STRG.40360/STRG.32752/STRG.23276/STRG.56192/STRG.32616/STRG.15133/STRG.6078/STRG.51951/STRG.26060/STRG.6758/STRG.5686/…
DEG	45DAB_vs_145DAB_up_DEG	gene	45DAB_vs_145DAB	Up	GO:0006355	regulation of DNA-templated transcription	Biological process	1.61709e-07	2.0305e-05	1.21465	519	2336	3436	18785	STRG.52998/STRG.41569/STRG.6896/STRG.46798/STRG.46716/STRG.7185/STRG.42080/STRG.51228/STRG.15839/STRG.48370/STRG.21212/STRG.46820/STRG.27487/STRG.22436/STRG.13579/STRG.7256/STRG.47263/STRG.47811/STRG.54697/STRG.14714/STRG.21945/STRG.51517/STRG.53164/STRG.54638/STRG.24689/STRG.8419/STRG.13403/STRG.694/STRG.55000/STRG.47154/STRG.36762/STRG.19104/STRG.48033/STRG.32951/STRG.5625/STRG.46811/STRG.7187/…
DEG	45DAB_vs_145DAB_up_DEG	gene	45DAB_vs_145DAB	Up	GO:0034357	photosynthetic membrane	Cellular component	2.03412e-07	2.46862e-05	1.59395	107	367	3436	18785	STRG.54680/STRG.40195/STRG.34022/STRG.21255/STRG.21619/STRG.23441/STRG.12090/STRG.9097/STRG.56490/STRG.44515/STRG.6417/STRG.54118/STRG.7112/STRG.2565/STRG.43964/STRG.34073/STRG.31075/STRG.36959/STRG.54429/STRG.10476/STRG.41358/STRG.30318/STRG.16965/STRG.46900/STRG.32229/STRG.24680/STRG.6645/STRG.52839/STRG.25847/STRG.30405/STRG.51337/STRG.12720/STRG.6644/STRG.17399/STRG.52403/STRG.46641/STRG.2286…
DEG	45DAB_vs_145DAB_up_DEG	gene	45DAB_vs_145DAB	Up	GO:0009889	regulation of biosynthetic process	Biological process	2.08535e-07	2.46862e-05	1.19229	603	2765	3436	18785	STRG.52998/STRG.41569/STRG.6896/STRG.46798/STRG.46716/STRG.7185/STRG.42080/STRG.35776/STRG.51228/STRG.15839/STRG.48370/STRG.21212/STRG.46820/STRG.41865/STRG.27487/STRG.22436/STRG.13579/STRG.44102/STRG.7105/STRG.7256/STRG.47263/STRG.47811/STRG.54697/STRG.14714/STRG.21945/STRG.51517/STRG.53164/STRG.21619/STRG.54638/STRG.24689/STRG.8419/STRG.13403/STRG.694/STRG.55000/STRG.47154/STRG.36762/STRG.19104…
DEG	45DAB_vs_145DAB_up_DEG	gene	45DAB_vs_145DAB	Up	GO:0004553	hydrolase activity, hydrolyzing O-glycosyl compounds	Molecular function	2.09422e-07	2.46862e-05	1.66793	90	295	3436	18785	STRG.20205/STRG.50886/STRG.23937/STRG.4164/STRG.1317/STRG.36412/STRG.7229/STRG.35621/STRG.41584/STRG.20203/STRG.15603/STRG.15053/STRG.8183/STRG.16104/STRG.3353/STRG.106/STRG.2708/STRG.36465/STRG.54515/STRG.42037/STRG.616/STRG.7629/STRG.13290/STRG.14440/STRG.14813/STRG.240/STRG.23719/STRG.53017/STRG.44229/STRG.48372/STRG.39349/STRG.5461/STRG.50396/STRG.53571/STRG.31655/STRG.34864/STRG.22639/STRG.1…
DEG	45DAB_vs_145DAB_up_DEG	gene	45DAB_vs_145DAB	Up	GO:0004674	protein serine/threonine kinase activity	Molecular function	2.56285e-07	2.9606e-05	1.35926	226	909	3436	18785	STRG.25943/STRG.11031/STRG.42079/STRG.44683/STRG.24450/STRG.8018/STRG.7747/STRG.13860/STRG.13164/STRG.35356/STRG.36361/STRG.641/STRG.9652/STRG.24931/STRG.8155/STRG.27850/STRG.1375/STRG.19104/STRG.11587/STRG.31750/STRG.219/STRG.20374/STRG.17925/STRG.22044/STRG.21167/STRG.17072/STRG.8166/STRG.43993/STRG.36785/STRG.34331/STRG.6723/STRG.7559/STRG.12310/STRG.21339/STRG.52569/STRG.16339/STRG.48732/STRG…
DEG	45DAB_vs_145DAB_up_DEG	gene	45DAB_vs_145DAB	Up	GO:0030054	cell junction	Cellular component	2.63184e-07	2.96666e-05	1.32325	266	1099	3436	18785	STRG.20205/STRG.49207/STRG.24771/STRG.28550/STRG.23937/STRG.19926/STRG.38907/STRG.52197/STRG.20203/STRG.16853/STRG.8510/STRG.13347/STRG.17322/STRG.36032/STRG.44317/STRG.5613/STRG.8494/STRG.12440/STRG.51653/STRG.12374/STRG.12704/STRG.47755/STRG.7629/STRG.13963/STRG.27491/STRG.51255/STRG.27775/STRG.6459/STRG.41889/STRG.20292/STRG.26184/STRG.50370/STRG.52249/STRG.12811/STRG.19970/STRG.40309/STRG.353…
DEG	45DAB_vs_145DAB_up_DEG	gene	45DAB_vs_145DAB	Up	GO:0010556	regulation of macromolecule biosynthetic process	Biological process	2.71211e-07	2.96666e-05	1.1958	577	2638	3436	18785	STRG.52998/STRG.41569/STRG.6896/STRG.46798/STRG.46716/STRG.7185/STRG.42080/STRG.35776/STRG.51228/STRG.15839/STRG.48370/STRG.21212/STRG.46820/STRG.27487/STRG.22436/STRG.13579/STRG.44102/STRG.7256/STRG.47263/STRG.47811/STRG.54697/STRG.14714/STRG.21945/STRG.51517/STRG.53164/STRG.54638/STRG.24689/STRG.8419/STRG.13403/STRG.694/STRG.55000/STRG.47154/STRG.36762/STRG.19104/STRG.48033/STRG.32951/STRG.5625…
DEG	45DAB_vs_145DAB_up_DEG	gene	45DAB_vs_145DAB	Up	GO:0009698	phenylpropanoid metabolic process	Biological process	2.72217e-07	2.96666e-05	1.92552	56	159	3436	18785	STRG.27433/STRG.29069/STRG.4128/STRG.27058/STRG.43443/STRG.55000/STRG.31815/STRG.24107/STRG.49268/STRG.10175/STRG.5988/STRG.23516/STRG.22047/STRG.26944/STRG.52896/STRG.52898/STRG.51331/STRG.29058/STRG.11877/STRG.11553/STRG.46635/STRG.21802/STRG.15618/STRG.1141/STRG.32569/STRG.49758/STRG.43919/STRG.4134/STRG.24940/STRG.32905/STRG.16392/STRG.42323/STRG.22859/STRG.39173/STRG.10733/STRG.4392/STRG.438…
DEG	45DAB_vs_145DAB_up_DEG	gene	45DAB_vs_145DAB	Up	GO:0042651	thylakoid membrane	Cellular component	2.86164e-07	3.0609e-05	1.58771	106	365	3436	18785	STRG.54680/STRG.40195/STRG.34022/STRG.21255/STRG.21619/STRG.23441/STRG.12090/STRG.9097/STRG.56490/STRG.44515/STRG.6417/STRG.54118/STRG.7112/STRG.2565/STRG.43964/STRG.34073/STRG.31075/STRG.36959/STRG.54429/STRG.10476/STRG.41358/STRG.30318/STRG.16965/STRG.46900/STRG.32229/STRG.24680/STRG.6645/STRG.52839/STRG.25847/STRG.30405/STRG.51337/STRG.12720/STRG.6644/STRG.17399/STRG.52403/STRG.46641/STRG.2286…
DEG	45DAB_vs_145DAB_up_DEG	gene	45DAB_vs_145DAB	Up	GO:0060089	molecular transducer activity	Molecular function	3.15918e-07	3.31772e-05	1.56006	113	396	3436	18785	STRG.17760/STRG.25943/STRG.42079/STRG.24450/STRG.7747/STRG.13860/STRG.36361/STRG.46646/STRG.9652/STRG.24931/STRG.8155/STRG.27850/STRG.1375/STRG.11293/STRG.11587/STRG.31750/STRG.18724/STRG.9048/STRG.22044/STRG.21167/STRG.17072/STRG.36785/STRG.21915/STRG.15377/STRG.50414/STRG.52569/STRG.16339/STRG.48732/STRG.15243/STRG.12419/STRG.5667/STRG.25337/STRG.40360/STRG.32752/STRG.23276/STRG.24555/STRG.5619…
DEG	45DAB_vs_145DAB_up_DEG	gene	45DAB_vs_145DAB	Up	GO:0044036	cell wall macromolecule metabolic process	Biological process	3.57464e-07	3.68699e-05	1.97747	51	141	3436	18785	STRG.23937/STRG.40219/STRG.21930/STRG.24969/STRG.36465/STRG.12231/STRG.7629/STRG.11467/STRG.52656/STRG.8023/STRG.44229/STRG.40382/STRG.44096/STRG.39349/STRG.53683/STRG.43368/STRG.56380/STRG.47407/STRG.47988/STRG.13318/STRG.5498/STRG.17423/STRG.47302/STRG.8689/STRG.20129/STRG.33950/STRG.6145/STRG.39350/STRG.15618/STRG.36812/STRG.28586/STRG.40819/STRG.50566/STRG.54252/STRG.12364/STRG.42323/STRG.208…
DEG	45DAB_vs_145DAB_up_DEG	gene	45DAB_vs_145DAB	Up	GO:0038023	signaling receptor activity	Molecular function	4.86657e-07	4.93146e-05	1.57939	104	360	3436	18785	STRG.17760/STRG.25943/STRG.42079/STRG.24450/STRG.7747/STRG.13860/STRG.36361/STRG.46646/STRG.9652/STRG.24931/STRG.8155/STRG.27850/STRG.1375/STRG.11587/STRG.31750/STRG.22044/STRG.21167/STRG.17072/STRG.36785/STRG.21915/STRG.15377/STRG.52569/STRG.16339/STRG.48732/STRG.15243/STRG.12419/STRG.5667/STRG.25337/STRG.40360/STRG.32752/STRG.23276/STRG.56192/STRG.32616/STRG.15133/STRG.6078/STRG.51951/STRG.2606…
DEG	45DAB_vs_145DAB_up_DEG	gene	45DAB_vs_145DAB	Up	GO:0005911	cell-cell junction	Cellular component	5.09239e-07	5.07131e-05	1.31653	262	1088	3436	18785	STRG.20205/STRG.49207/STRG.24771/STRG.28550/STRG.23937/STRG.19926/STRG.38907/STRG.52197/STRG.20203/STRG.16853/STRG.8510/STRG.13347/STRG.17322/STRG.36032/STRG.44317/STRG.5613/STRG.8494/STRG.12440/STRG.51653/STRG.12374/STRG.12704/STRG.47755/STRG.7629/STRG.13963/STRG.27491/STRG.51255/STRG.27775/STRG.6459/STRG.41889/STRG.20292/STRG.26184/STRG.50370/STRG.12811/STRG.19970/STRG.40309/STRG.35390/STRG.219…
DEG	45DAB_vs_145DAB_up_DEG	gene	45DAB_vs_145DAB	Up	GO:0031326	obsolete regulation of cellular biosynthetic process	Biological process	7.30281e-07	7.14933e-05	1.18457	590	2723	3436	18785	STRG.52998/STRG.41569/STRG.6896/STRG.46798/STRG.46716/STRG.7185/STRG.42080/STRG.35776/STRG.51228/STRG.15839/STRG.48370/STRG.21212/STRG.46820/STRG.27487/STRG.22436/STRG.13579/STRG.44102/STRG.7256/STRG.47263/STRG.47811/STRG.54697/STRG.14714/STRG.21945/STRG.51517/STRG.53164/STRG.54638/STRG.24689/STRG.8419/STRG.13403/STRG.694/STRG.55000/STRG.47154/STRG.36762/STRG.19104/STRG.48033/STRG.32951/STRG.5625…
DEG	45DAB_vs_145DAB_up_DEG	gene	45DAB_vs_145DAB	Up	GO:0009579	thylakoid	Cellular component	1.01989e-06	9.81809e-05	1.43922	149	566	3436	18785	STRG.54680/STRG.40195/STRG.34022/STRG.21255/STRG.21619/STRG.23441/STRG.12090/STRG.9097/STRG.56490/STRG.41645/STRG.41654/STRG.44515/STRG.6417/STRG.54118/STRG.7112/STRG.2565/STRG.44228/STRG.43964/STRG.34073/STRG.31075/STRG.36959/STRG.54429/STRG.41658/STRG.51533/STRG.10476/STRG.6699/STRG.21828/STRG.41358/STRG.30318/STRG.16965/STRG.46900/STRG.32229/STRG.24680/STRG.6645/STRG.52839/STRG.25847/STRG.3040…
DEG	45DAB_vs_145DAB_up_DEG	gene	45DAB_vs_145DAB	Up	GO:2000112	obsolete regulation of cellular macromolecule biosynthetic process	Biological process	1.19896e-06	0.000112328	1.18684	559	2575	3436	18785	STRG.52998/STRG.41569/STRG.6896/STRG.46798/STRG.46716/STRG.7185/STRG.42080/STRG.51228/STRG.15839/STRG.48370/STRG.21212/STRG.46820/STRG.27487/STRG.22436/STRG.13579/STRG.44102/STRG.7256/STRG.47263/STRG.47811/STRG.54697/STRG.14714/STRG.21945/STRG.51517/STRG.53164/STRG.54638/STRG.24689/STRG.8419/STRG.13403/STRG.694/STRG.55000/STRG.47154/STRG.36762/STRG.19104/STRG.48033/STRG.32951/STRG.5625/STRG.46811…
DEG	45DAB_vs_145DAB_up_DEG	gene	45DAB_vs_145DAB	Up	GO:0010087	phloem or xylem histogenesis	Biological process	1.24286e-06	0.000112328	1.89527	52	150	3436	18785	STRG.1375/STRG.19104/STRG.31750/STRG.54995/STRG.43915/STRG.35076/STRG.40273/STRG.52096/STRG.49703/STRG.34091/STRG.42982/STRG.14752/STRG.12030/STRG.3064/STRG.19882/STRG.47302/STRG.9214/STRG.55013/STRG.42981/STRG.8572/STRG.40845/STRG.8265/STRG.54226/STRG.2679/STRG.7917/STRG.24210/STRG.44818/STRG.24527/STRG.24528/STRG.3233/STRG.17789/STRG.48289/STRG.25534/STRG.2083/STRG.42976/STRG.30142/STRG.50328/S…
DEG	45DAB_vs_145DAB_up_DEG	gene	45DAB_vs_145DAB	Up	GO:0071585	detoxification of cadmium ion	Biological process	1.24463e-06	0.000112328	5.46711	8	8	3436	18785	STRG.36465/STRG.28542/STRG.30336/STRG.28541/STRG.28546/STRG.28536/STRG.9790/STRG.26449
DEG	45DAB_vs_145DAB_up_DEG	gene	45DAB_vs_145DAB	Up	GO:1990170	stress response to cadmium ion	Biological process	1.24463e-06	0.000112328	5.46711	8	8	3436	18785	STRG.36465/STRG.28542/STRG.30336/STRG.28541/STRG.28546/STRG.28536/STRG.9790/STRG.26449
DEG	45DAB_vs_145DAB_up_DEG	gene	45DAB_vs_145DAB	Up	GO:0009956	radial pattern formation	Biological process	2.53184e-06	0.000221574	3.23977	16	27	3436	18785	STRG.24107/STRG.33672/STRG.48836/STRG.27029/STRG.36911/STRG.9900/STRG.16264/STRG.2211/STRG.26098/STRG.16237/STRG.4219/STRG.23243/STRG.31714/STRG.7832/STRG.12425/STRG.53812
DEG	45DAB_vs_145DAB_up_DEG	gene	45DAB_vs_145DAB	Up	GO:0010065	primary meristem tissue development	Biological process	2.53184e-06	0.000221574	3.23977	16	27	3436	18785	STRG.9285/STRG.24783/STRG.35076/STRG.40273/STRG.34091/STRG.5667/STRG.40360/STRG.23276/STRG.14752/STRG.15133/STRG.19882/STRG.54226/STRG.2679/STRG.44818/STRG.50328/STRG.55251
DEG	45DAB_vs_145DAB_up_DEG	gene	45DAB_vs_145DAB	Up	GO:0009506	plasmodesma	Cellular component	3.88341e-06	0.000329861	1.29148	253	1071	3436	18785	STRG.20205/STRG.49207/STRG.24771/STRG.28550/STRG.23937/STRG.19926/STRG.38907/STRG.52197/STRG.20203/STRG.16853/STRG.8510/STRG.13347/STRG.17322/STRG.36032/STRG.44317/STRG.5613/STRG.8494/STRG.12440/STRG.51653/STRG.12374/STRG.12704/STRG.47755/STRG.7629/STRG.13963/STRG.27491/STRG.51255/STRG.27775/STRG.6459/STRG.41889/STRG.20292/STRG.26184/STRG.50370/STRG.40309/STRG.35390/STRG.21915/STRG.6723/STRG.1348…
DEG	45DAB_vs_145DAB_up_DEG	gene	45DAB_vs_145DAB	Up	GO:0055044	symplast	Cellular component	3.88341e-06	0.000329861	1.29148	253	1071	3436	18785	STRG.20205/STRG.49207/STRG.24771/STRG.28550/STRG.23937/STRG.19926/STRG.38907/STRG.52197/STRG.20203/STRG.16853/STRG.8510/STRG.13347/STRG.17322/STRG.36032/STRG.44317/STRG.5613/STRG.8494/STRG.12440/STRG.51653/STRG.12374/STRG.12704/STRG.47755/STRG.7629/STRG.13963/STRG.27491/STRG.51255/STRG.27775/STRG.6459/STRG.41889/STRG.20292/STRG.26184/STRG.50370/STRG.40309/STRG.35390/STRG.21915/STRG.6723/STRG.1348…
DEG	45DAB_vs_145DAB_up_DEG	gene	45DAB_vs_145DAB	Up	GO:0008236	serine-type peptidase activity	Molecular function	3.99797e-06	0.000329889	2.23001	31	76	3436	18785	STRG.24771/STRG.16066/STRG.30210/STRG.30255/STRG.8510/STRG.6433/STRG.46906/STRG.45230/STRG.23541/STRG.28613/STRG.28600/STRG.36641/STRG.19541/STRG.51337/STRG.9770/STRG.36273/STRG.37052/STRG.6694/STRG.26420/STRG.5957/STRG.36272/STRG.6995/STRG.14685/STRG.1505/STRG.21683/STRG.33015/STRG.51694/STRG.28603/STRG.1454/STRG.35844/STRG.40386
DEG	45DAB_vs_145DAB_up_DEG	gene	45DAB_vs_145DAB	Up	GO:0017171	serine hydrolase activity	Molecular function	3.99797e-06	0.000329889	2.23001	31	76	3436	18785	STRG.24771/STRG.16066/STRG.30210/STRG.30255/STRG.8510/STRG.6433/STRG.46906/STRG.45230/STRG.23541/STRG.28613/STRG.28600/STRG.36641/STRG.19541/STRG.51337/STRG.9770/STRG.36273/STRG.37052/STRG.6694/STRG.26420/STRG.5957/STRG.36272/STRG.6995/STRG.14685/STRG.1505/STRG.21683/STRG.33015/STRG.51694/STRG.28603/STRG.1454/STRG.35844/STRG.40386
DEG	45DAB_vs_145DAB_up_DEG	gene	45DAB_vs_145DAB	Up	GO:0006928	obsolete movement of cell or subcellular component	Biological process	4.77517e-06	0.00038847	1.65882	71	234	3436	18785	STRG.23720/STRG.16202/STRG.36032/STRG.12811/STRG.379/STRG.34876/STRG.55673/STRG.2470/STRG.36030/STRG.11288/STRG.10605/STRG.9600/STRG.18950/STRG.30806/STRG.18318/STRG.43798/STRG.30126/STRG.32899/STRG.41873/STRG.43719/STRG.15308/STRG.33956/STRG.4666/STRG.47794/STRG.43160/STRG.32178/STRG.33675/STRG.33337/STRG.9487/STRG.7113/STRG.36808/STRG.34689/STRG.20389/STRG.50788/STRG.35942/STRG.11789/STRG.11850…
DEG	45DAB_vs_145DAB_up_DEG	gene	45DAB_vs_145DAB	Up	GO:0000271	polysaccharide biosynthetic process	Biological process	8.17963e-06	0.000656188	1.74092	57	179	3436	18785	STRG.40219/STRG.21930/STRG.24969/STRG.42601/STRG.12231/STRG.42610/STRG.52656/STRG.23431/STRG.40382/STRG.44096/STRG.36959/STRG.3813/STRG.24427/STRG.10224/STRG.29801/STRG.56380/STRG.40400/STRG.5498/STRG.14391/STRG.20129/STRG.23977/STRG.38589/STRG.15789/STRG.33950/STRG.6145/STRG.24215/STRG.6752/STRG.36812/STRG.36585/STRG.17977/STRG.28586/STRG.40819/STRG.8694/STRG.37955/STRG.44382/STRG.37382/STRG.505…
DEG	45DAB_vs_145DAB_up_DEG	gene	45DAB_vs_145DAB	Up	GO:0016798	hydrolase activity, acting on glycosyl bonds	Molecular function	8.67465e-06	0.000681575	1.53552	91	324	3436	18785	STRG.20205/STRG.50886/STRG.23937/STRG.4164/STRG.1317/STRG.36412/STRG.7229/STRG.35621/STRG.41584/STRG.20203/STRG.15603/STRG.15053/STRG.8183/STRG.16104/STRG.3353/STRG.106/STRG.2708/STRG.36465/STRG.54515/STRG.42037/STRG.616/STRG.7629/STRG.13290/STRG.14440/STRG.14813/STRG.240/STRG.23719/STRG.53017/STRG.44229/STRG.48372/STRG.39349/STRG.5461/STRG.50396/STRG.53571/STRG.31655/STRG.34864/STRG.22639/STRG.1…
DEG	45DAB_vs_145DAB_up_DEG	gene	45DAB_vs_145DAB	Up	GO:0061687	detoxification of inorganic compound	Biological process	8.73209e-06	0.000681575	4.47309	9	11	3436	18785	STRG.36465/STRG.28542/STRG.30336/STRG.28541/STRG.28546/STRG.28536/STRG.18867/STRG.9790/STRG.26449
DEG	45DAB_vs_145DAB_up_DEG	gene	45DAB_vs_145DAB	Up	GO:0009523	photosystem II	Cellular component	9.3839e-06	0.000704715	4.85966	8	9	3436	18785	STRG.21619/STRG.31075/STRG.30318/STRG.52281/STRG.37363/STRG.52280/STRG.2469/STRG.33955
DEG	45DAB_vs_145DAB_up_DEG	gene	45DAB_vs_145DAB	Up	GO:0032025	response to cobalt ion	Biological process	9.3839e-06	0.000704715	4.85966	8	9	3436	18785	STRG.53683/STRG.28542/STRG.30336/STRG.28541/STRG.28546/STRG.28536/STRG.9790/STRG.26449
DEG	45DAB_vs_145DAB_up_DEG	gene	45DAB_vs_145DAB	Up	GO:0010088	phloem development	Biological process	9.39457e-06	0.000704715	2.9044	17	32	3436	18785	STRG.43915/STRG.52096/STRG.34091/STRG.12030/STRG.40845/STRG.8265/STRG.2679/STRG.7917/STRG.24210/STRG.24527/STRG.24528/STRG.17789/STRG.47204/STRG.6180/STRG.10928/STRG.8266/STRG.18077
DEG	45DAB_vs_145DAB_up_DEG	gene	45DAB_vs_145DAB	Up	GO:0019219	regulation of nucleobase-containing compound metabolic process	Biological process	1.01191e-05	0.000749335	1.16522	568	2665	3436	18785	STRG.52998/STRG.41569/STRG.6896/STRG.46798/STRG.46716/STRG.7185/STRG.42080/STRG.35776/STRG.51228/STRG.15839/STRG.48370/STRG.21212/STRG.46820/STRG.27487/STRG.22436/STRG.13579/STRG.7256/STRG.47263/STRG.47811/STRG.54697/STRG.14714/STRG.21945/STRG.51517/STRG.53164/STRG.32834/STRG.54638/STRG.24689/STRG.8419/STRG.13403/STRG.694/STRG.55000/STRG.47154/STRG.36762/STRG.19104/STRG.48033/STRG.32951/STRG.5625…
DEG	45DAB_vs_145DAB_up_DEG	gene	45DAB_vs_145DAB	Up	GO:0007166	cell surface receptor signaling pathway	Biological process	1.27129e-05	0.000929489	1.50385	96	349	3436	18785	STRG.17760/STRG.25943/STRG.42079/STRG.24450/STRG.8018/STRG.7747/STRG.13860/STRG.36361/STRG.9652/STRG.24931/STRG.8155/STRG.27850/STRG.1375/STRG.11587/STRG.31750/STRG.22044/STRG.21167/STRG.17072/STRG.36785/STRG.52569/STRG.16339/STRG.48732/STRG.15243/STRG.12419/STRG.5667/STRG.25337/STRG.40360/STRG.32752/STRG.23276/STRG.56192/STRG.32616/STRG.15133/STRG.51951/STRG.26060/STRG.6758/STRG.44089/STRG.53819…
DEG	45DAB_vs_145DAB_up_DEG	gene	45DAB_vs_145DAB	Up	GO:0010410	obsolete hemicellulose metabolic process	Biological process	1.54526e-05	0.00111568	2.23655	27	66	3436	18785	STRG.23937/STRG.24969/STRG.12231/STRG.7629/STRG.40382/STRG.44096/STRG.39349/STRG.56380/STRG.47407/STRG.17423/STRG.20129/STRG.33950/STRG.39350/STRG.36812/STRG.28586/STRG.50566/STRG.54252/STRG.20821/STRG.12146/STRG.5689/STRG.4758/STRG.24361/STRG.11634/STRG.43606/STRG.47377/STRG.31187/STRG.34320
DEG	45DAB_vs_145DAB_up_DEG	gene	45DAB_vs_145DAB	Up	GO:0043515	kinetochore binding	Molecular function	1.9239e-05	0.0013607	3.45291	12	19	3436	18785	STRG.36032/STRG.36030/STRG.11288/STRG.15308/STRG.20389/STRG.50788/STRG.35942/STRG.31222/STRG.35806/STRG.36029/STRG.15573/STRG.13719
DEG	45DAB_vs_145DAB_up_DEG	gene	45DAB_vs_145DAB	Up	GO:0099080	supramolecular complex	Cellular component	1.97885e-05	0.0013607	1.68666	58	188	3436	18785	STRG.2251/STRG.46929/STRG.11322/STRG.1801/STRG.34839/STRG.44432/STRG.35818/STRG.33265/STRG.52289/STRG.11288/STRG.41509/STRG.18318/STRG.13949/STRG.30126/STRG.6835/STRG.32899/STRG.41873/STRG.20933/STRG.54927/STRG.22926/STRG.47702/STRG.28565/STRG.20608/STRG.50500/STRG.54191/STRG.30027/STRG.9404/STRG.7113/STRG.33722/STRG.36808/STRG.43614/STRG.36319/STRG.13625/STRG.34689/STRG.22441/STRG.53607/STRG.403…
DEG	45DAB_vs_145DAB_up_DEG	gene	45DAB_vs_145DAB	Up	GO:0099081	supramolecular polymer	Cellular component	1.97885e-05	0.0013607	1.68666	58	188	3436	18785	STRG.2251/STRG.46929/STRG.11322/STRG.1801/STRG.34839/STRG.44432/STRG.35818/STRG.33265/STRG.52289/STRG.11288/STRG.41509/STRG.18318/STRG.13949/STRG.30126/STRG.6835/STRG.32899/STRG.41873/STRG.20933/STRG.54927/STRG.22926/STRG.47702/STRG.28565/STRG.20608/STRG.50500/STRG.54191/STRG.30027/STRG.9404/STRG.7113/STRG.33722/STRG.36808/STRG.43614/STRG.36319/STRG.13625/STRG.34689/STRG.22441/STRG.53607/STRG.403…
DEG	45DAB_vs_145DAB_up_DEG	gene	45DAB_vs_145DAB	Up	GO:0099512	supramolecular fiber	Cellular component	1.97885e-05	0.0013607	1.68666	58	188	3436	18785	STRG.2251/STRG.46929/STRG.11322/STRG.1801/STRG.34839/STRG.44432/STRG.35818/STRG.33265/STRG.52289/STRG.11288/STRG.41509/STRG.18318/STRG.13949/STRG.30126/STRG.6835/STRG.32899/STRG.41873/STRG.20933/STRG.54927/STRG.22926/STRG.47702/STRG.28565/STRG.20608/STRG.50500/STRG.54191/STRG.30027/STRG.9404/STRG.7113/STRG.33722/STRG.36808/STRG.43614/STRG.36319/STRG.13625/STRG.34689/STRG.22441/STRG.53607/STRG.403…
DEG	45DAB_vs_145DAB_up_DEG	gene	45DAB_vs_145DAB	Up	GO:0009521	photosystem	Cellular component	2.01348e-05	0.00136822	3.90508	10	14	3436	18785	STRG.21619/STRG.31075/STRG.30318/STRG.32229/STRG.52281/STRG.37363/STRG.52280/STRG.2469/STRG.33955/STRG.1733
DEG	45DAB_vs_145DAB_up_DEG	gene	45DAB_vs_145DAB	Up	GO:0051252	regulation of RNA metabolic process	Biological process	2.29251e-05	0.00153972	1.16331	536	2519	3436	18785	STRG.52998/STRG.41569/STRG.6896/STRG.46798/STRG.46716/STRG.7185/STRG.42080/STRG.35776/STRG.51228/STRG.15839/STRG.48370/STRG.21212/STRG.46820/STRG.27487/STRG.22436/STRG.13579/STRG.7256/STRG.47263/STRG.47811/STRG.54697/STRG.14714/STRG.21945/STRG.51517/STRG.53164/STRG.54638/STRG.24689/STRG.8419/STRG.13403/STRG.694/STRG.55000/STRG.47154/STRG.36762/STRG.19104/STRG.48033/STRG.32951/STRG.5625/STRG.46811…
DEG	45DAB_vs_145DAB_up_DEG	gene	45DAB_vs_145DAB	Up	GO:0009808	lignin metabolic process	Biological process	2.72949e-05	0.00181213	2.11395	29	75	3436	18785	STRG.27433/STRG.4128/STRG.27058/STRG.24107/STRG.10175/STRG.5988/STRG.23516/STRG.26944/STRG.51331/STRG.29058/STRG.11877/STRG.46635/STRG.15618/STRG.32569/STRG.43919/STRG.4134/STRG.24940/STRG.32905/STRG.16392/STRG.10733/STRG.43822/STRG.1181/STRG.12035/STRG.17672/STRG.7832/STRG.53425/STRG.26945/STRG.43819/STRG.22821
DEG	45DAB_vs_145DAB_up_DEG	gene	45DAB_vs_145DAB	Up	GO:0008017	microtubule binding	Molecular function	3.68648e-05	0.00234283	1.80835	43	130	3436	18785	STRG.46929/STRG.11322/STRG.35390/STRG.17861/STRG.1801/STRG.34876/STRG.51961/STRG.2470/STRG.11288/STRG.37883/STRG.30806/STRG.41509/STRG.36827/STRG.6835/STRG.54927/STRG.37882/STRG.33956/STRG.37885/STRG.22926/STRG.47702/STRG.28565/STRG.50500/STRG.30027/STRG.9404/STRG.56508/STRG.9487/STRG.15991/STRG.9026/STRG.13625/STRG.22441/STRG.23646/STRG.53607/STRG.40340/STRG.50420/STRG.12560/STRG.33799/STRG.1786…
DEG	45DAB_vs_145DAB_up_DEG	gene	45DAB_vs_145DAB	Up	GO:0009813	flavonoid biosynthetic process	Biological process	3.70221e-05	0.00234283	1.98258	33	91	3436	18785	STRG.28382/STRG.13319/STRG.36239/STRG.42292/STRG.29052/STRG.42281/STRG.42289/STRG.31815/STRG.49268/STRG.10304/STRG.43109/STRG.11413/STRG.38185/STRG.48156/STRG.47465/STRG.15551/STRG.295/STRG.1572/STRG.18481/STRG.54070/STRG.54567/STRG.3446/STRG.21884/STRG.23428/STRG.33145/STRG.32056/STRG.34070/STRG.51706/STRG.17672/STRG.26129/STRG.11012/STRG.33101/STRG.8394
DEG	45DAB_vs_145DAB_up_DEG	gene	45DAB_vs_145DAB	Up	GO:0009503	thylakoid light-harvesting complex	Cellular component	3.73166e-05	0.00234283	5.46711	6	6	3436	18785	STRG.21619/STRG.31075/STRG.30318/STRG.52281/STRG.37363/STRG.52280
DEG	45DAB_vs_145DAB_up_DEG	gene	45DAB_vs_145DAB	Up	GO:0009517	PSII associated light-harvesting complex II	Cellular component	3.73166e-05	0.00234283	5.46711	6	6	3436	18785	STRG.21619/STRG.31075/STRG.30318/STRG.52281/STRG.37363/STRG.52280
DEG	45DAB_vs_145DAB_up_DEG	gene	45DAB_vs_145DAB	Up	GO:0030076	light-harvesting complex	Cellular component	3.73166e-05	0.00234283	5.46711	6	6	3436	18785	STRG.21619/STRG.31075/STRG.30318/STRG.52281/STRG.37363/STRG.52280
DEG	45DAB_vs_145DAB_up_DEG	gene	45DAB_vs_145DAB	Up	GO:0010067	procambium histogenesis	Biological process	4.00706e-05	0.00247955	3.28027	12	20	3436	18785	STRG.9285/STRG.24783/STRG.35076/STRG.40273/STRG.34091/STRG.14752/STRG.19882/STRG.54226/STRG.2679/STRG.44818/STRG.50328/STRG.55251
DEG	45DAB_vs_145DAB_up_DEG	gene	45DAB_vs_145DAB	Up	GO:0033692	obsolete cellular polysaccharide biosynthetic process	Biological process	4.03527e-05	0.00247955	1.71057	51	163	3436	18785	STRG.40219/STRG.21930/STRG.24969/STRG.42601/STRG.12231/STRG.42610/STRG.52656/STRG.23431/STRG.40382/STRG.44096/STRG.3813/STRG.24427/STRG.10224/STRG.29801/STRG.56380/STRG.40400/STRG.5498/STRG.14391/STRG.20129/STRG.38589/STRG.33950/STRG.6145/STRG.24215/STRG.6752/STRG.36812/STRG.17977/STRG.28586/STRG.40819/STRG.8694/STRG.37955/STRG.44382/STRG.37382/STRG.50566/STRG.54252/STRG.42323/STRG.12146/STRG.568…
DEG	45DAB_vs_145DAB_up_DEG	gene	45DAB_vs_145DAB	Up	GO:0009809	lignin biosynthetic process	Biological process	4.22341e-05	0.0025599	2.20448	25	62	3436	18785	STRG.27433/STRG.4128/STRG.27058/STRG.10175/STRG.26944/STRG.51331/STRG.29058/STRG.11877/STRG.46635/STRG.15618/STRG.32569/STRG.43919/STRG.4134/STRG.24940/STRG.32905/STRG.16392/STRG.10733/STRG.43822/STRG.1181/STRG.12035/STRG.17672/STRG.53425/STRG.26945/STRG.43819/STRG.22821
DEG	45DAB_vs_145DAB_up_DEG	gene	45DAB_vs_145DAB	Up	GO:0004252	serine-type endopeptidase activity	Molecular function	4.30665e-05	0.0025599	2.65545	17	35	3436	18785	STRG.16066/STRG.30210/STRG.30255/STRG.6433/STRG.28613/STRG.28600/STRG.36641/STRG.51337/STRG.9770/STRG.36273/STRG.6694/STRG.26420/STRG.36272/STRG.21683/STRG.28603/STRG.35844/STRG.40386
DEG	45DAB_vs_145DAB_up_DEG	gene	45DAB_vs_145DAB	Up	GO:0019748	secondary metabolic process	Biological process	4.37535e-05	0.0025599	1.43512	105	400	3436	18785	STRG.27433/STRG.29069/STRG.8019/STRG.4128/STRG.27058/STRG.50604/STRG.43443/STRG.55000/STRG.31815/STRG.24107/STRG.49268/STRG.10175/STRG.53817/STRG.16048/STRG.5988/STRG.55075/STRG.49370/STRG.23516/STRG.22047/STRG.26944/STRG.20201/STRG.20340/STRG.52896/STRG.21828/STRG.43523/STRG.52898/STRG.45677/STRG.51331/STRG.37480/STRG.36952/STRG.29058/STRG.11877/STRG.20333/STRG.5402/STRG.11553/STRG.20335/STRG.89…
DEG	45DAB_vs_145DAB_up_DEG	gene	45DAB_vs_145DAB	Up	GO:0009644	response to high light intensity	Biological process	4.38764e-05	0.0025599	1.87162	38	111	3436	18785	STRG.34022/STRG.21619/STRG.20204/STRG.2565/STRG.23431/STRG.35729/STRG.50603/STRG.4811/STRG.34541/STRG.46900/STRG.28994/STRG.25847/STRG.25540/STRG.48131/STRG.52281/STRG.22676/STRG.10700/STRG.13407/STRG.23503/STRG.46814/STRG.3051/STRG.48289/STRG.54250/STRG.9240/STRG.52280/STRG.13627/STRG.19562/STRG.40856/STRG.20200/STRG.15154/STRG.54925/STRG.18156/STRG.6185/STRG.22160/STRG.36199/STRG.27367/STRG.35/…
DEG	45DAB_vs_145DAB_up_DEG	gene	45DAB_vs_145DAB	Up	GO:0010383	cell wall polysaccharide metabolic process	Biological process	4.38764e-05	0.0025599	1.87162	38	111	3436	18785	STRG.23937/STRG.40219/STRG.21930/STRG.24969/STRG.12231/STRG.7629/STRG.52656/STRG.40382/STRG.44096/STRG.39349/STRG.56380/STRG.47407/STRG.5498/STRG.17423/STRG.47302/STRG.20129/STRG.33950/STRG.6145/STRG.39350/STRG.15618/STRG.36812/STRG.28586/STRG.40819/STRG.50566/STRG.54252/STRG.42323/STRG.20821/STRG.12146/STRG.5689/STRG.4758/STRG.24361/STRG.54878/STRG.11634/STRG.43606/STRG.47377/STRG.31187/STRG.511…
DEG	45DAB_vs_145DAB_up_DEG	gene	45DAB_vs_145DAB	Up	GO:0016757	glycosyltransferase activity	Molecular function	4.86049e-05	0.00280742	1.40275	117	456	3436	18785	STRG.27433/STRG.607/STRG.40219/STRG.52041/STRG.21352/STRG.21930/STRG.10483/STRG.16791/STRG.33143/STRG.24969/STRG.28105/STRG.29052/STRG.50646/STRG.30332/STRG.21159/STRG.36562/STRG.29473/STRG.608/STRG.52656/STRG.28108/STRG.23431/STRG.8023/STRG.40382/STRG.52680/STRG.3813/STRG.35742/STRG.49172/STRG.24427/STRG.6859/STRG.53977/STRG.610/STRG.49795/STRG.17910/STRG.11413/STRG.50993/STRG.45489/STRG.29801/S…
DEG	45DAB_vs_145DAB_up_DEG	gene	45DAB_vs_145DAB	Up	GO:0010206	photosystem II repair	Biological process	6.72975e-05	0.00372643	3.34101	11	18	3436	18785	STRG.21255/STRG.12090/STRG.43964/STRG.54429/STRG.51533/STRG.51337/STRG.12720/STRG.13228/STRG.14902/STRG.35/STRG.44578
DEG	45DAB_vs_145DAB_up_DEG	gene	45DAB_vs_145DAB	Up	GO:0030091	protein repair	Biological process	6.72975e-05	0.00372643	3.34101	11	18	3436	18785	STRG.21255/STRG.12090/STRG.43964/STRG.54429/STRG.51533/STRG.51337/STRG.12720/STRG.13228/STRG.14902/STRG.35/STRG.44578
DEG	45DAB_vs_145DAB_up_DEG	gene	45DAB_vs_145DAB	Up	GO:0044815	obsolete DNA packaging complex	Cellular component	6.72975e-05	0.00372643	3.34101	11	18	3436	18785	STRG.46640/STRG.14557/STRG.36518/STRG.15724/STRG.33358/STRG.43755/STRG.28522/STRG.49796/STRG.1412/STRG.19156/STRG.21475
DEG	45DAB_vs_145DAB_up_DEG	gene	45DAB_vs_145DAB	Up	GO:0008356	asymmetric cell division	Biological process	6.77415e-05	0.00372643	2.58169	17	36	3436	18785	STRG.21212/STRG.7559/STRG.1241/STRG.6038/STRG.52624/STRG.23883/STRG.45452/STRG.13867/STRG.36911/STRG.37832/STRG.21899/STRG.6268/STRG.16237/STRG.54865/STRG.11600/STRG.12425/STRG.55274
DEG	45DAB_vs_145DAB_up_DEG	gene	45DAB_vs_145DAB	Up	GO:0033612	receptor serine/threonine kinase binding	Molecular function	6.96531e-05	0.00376156	2.18685	24	60	3436	18785	STRG.54871/STRG.8514/STRG.13463/STRG.5440/STRG.56716/STRG.40273/STRG.52624/STRG.17662/STRG.47726/STRG.39871/STRG.55013/STRG.21899/STRG.32790/STRG.3233/STRG.16164/STRG.37014/STRG.8545/STRG.19939/STRG.50399/STRG.24777/STRG.13558/STRG.39874/STRG.17422/STRG.25686
DEG	45DAB_vs_145DAB_up_DEG	gene	45DAB_vs_145DAB	Up	GO:0071669	plant-type cell wall organization or biogenesis	Biological process	6.96827e-05	0.00376156	1.50488	79	287	3436	18785	STRG.40219/STRG.20234/STRG.21930/STRG.24969/STRG.36465/STRG.30078/STRG.26530/STRG.47679/STRG.5988/STRG.4347/STRG.52656/STRG.23516/STRG.37975/STRG.36959/STRG.3813/STRG.22534/STRG.42007/STRG.27554/STRG.13281/STRG.29801/STRG.55060/STRG.2625/STRG.11341/STRG.56380/STRG.47407/STRG.13318/STRG.40400/STRG.34461/STRG.5498/STRG.1314/STRG.47302/STRG.36169/STRG.14391/STRG.20129/STRG.55013/STRG.38589/STRG.3680…
DEG	45DAB_vs_145DAB_up_DEG	gene	45DAB_vs_145DAB	Up	GO:0016413	O-acetyltransferase activity	Molecular function	7.8702e-05	0.0042091	2.13559	25	64	3436	18785	STRG.47704/STRG.8156/STRG.691/STRG.34895/STRG.12231/STRG.22895/STRG.44096/STRG.51846/STRG.46633/STRG.32464/STRG.37573/STRG.47407/STRG.2937/STRG.34425/STRG.21189/STRG.20821/STRG.12146/STRG.35674/STRG.24361/STRG.27429/STRG.25475/STRG.47377/STRG.31187/STRG.34320/STRG.22864
DEG	45DAB_vs_145DAB_up_DEG	gene	45DAB_vs_145DAB	Up	GO:0000786	nucleosome	Cellular component	7.94404e-05	0.00420961	3.78492	9	13	3436	18785	STRG.46640/STRG.14557/STRG.36518/STRG.15724/STRG.33358/STRG.43755/STRG.49796/STRG.1412/STRG.19156
DEG	45DAB_vs_145DAB_up_DEG	gene	45DAB_vs_145DAB	Up	GO:0009914	hormone transport	Biological process	8.45883e-05	0.00444165	1.80693	39	118	3436	18785	STRG.3035/STRG.54995/STRG.15370/STRG.52916/STRG.33672/STRG.51523/STRG.13626/STRG.43109/STRG.34520/STRG.7959/STRG.13281/STRG.4975/STRG.22218/STRG.51501/STRG.24085/STRG.9214/STRG.20462/STRG.2211/STRG.12057/STRG.54085/STRG.24257/STRG.25534/STRG.35782/STRG.6595/STRG.54992/STRG.16754/STRG.13588/STRG.7450/STRG.21884/STRG.43935/STRG.18729/STRG.54861/STRG.8615/STRG.55927/STRG.52827/STRG.33101/STRG.23479/…
DEG	45DAB_vs_145DAB_up_DEG	gene	45DAB_vs_145DAB	Up	GO:0005874	microtubule	Cellular component	9.13227e-05	0.00475207	1.70168	47	151	3436	18785	STRG.2251/STRG.46929/STRG.11322/STRG.1801/STRG.34839/STRG.33265/STRG.11288/STRG.41509/STRG.18318/STRG.13949/STRG.30126/STRG.6835/STRG.32899/STRG.41873/STRG.20933/STRG.54927/STRG.22926/STRG.47702/STRG.28565/STRG.50500/STRG.54191/STRG.30027/STRG.9404/STRG.7113/STRG.33722/STRG.36808/STRG.43614/STRG.36319/STRG.13625/STRG.22441/STRG.53607/STRG.40340/STRG.41301/STRG.8396/STRG.50420/STRG.46610/STRG.5152…
DEG	45DAB_vs_145DAB_up_DEG	gene	45DAB_vs_145DAB	Up	GO:0009314	response to radiation	Biological process	9.87097e-05	0.0050906	1.25941	217	942	3436	18785	STRG.8019/STRG.18238/STRG.36239/STRG.21945/STRG.34022/STRG.21255/STRG.21619/STRG.12090/STRG.56490/STRG.5625/STRG.11297/STRG.20204/STRG.13370/STRG.51766/STRG.10359/STRG.2565/STRG.32584/STRG.54387/STRG.50414/STRG.23431/STRG.43964/STRG.40248/STRG.53/STRG.52272/STRG.51945/STRG.36857/STRG.34073/STRG.5535/STRG.31075/STRG.31487/STRG.35729/STRG.22872/STRG.50603/STRG.52585/STRG.53683/STRG.46718/STRG.43012…
DEG	45DAB_vs_145DAB_up_DEG	gene	45DAB_vs_145DAB	Up	GO:0007140	male meiotic nuclear division	Biological process	9.96042e-05	0.00509127	2.32643	20	47	3436	18785	STRG.19104/STRG.40248/STRG.49703/STRG.5535/STRG.16487/STRG.41873/STRG.15308/STRG.7113/STRG.30997/STRG.35942/STRG.21819/STRG.23230/STRG.35619/STRG.6512/STRG.19016/STRG.41178/STRG.20584/STRG.40050/STRG.49455/STRG.15204
DEG	45DAB_vs_145DAB_up_DEG	gene	45DAB_vs_145DAB	Up	GO:0010817	regulation of hormone levels	Biological process	0.000100513	0.00509268	1.3383	141	576	3436	18785	STRG.17760/STRG.23972/STRG.20555/STRG.39700/STRG.24606/STRG.48474/STRG.54680/STRG.52197/STRG.5780/STRG.8494/STRG.42601/STRG.111/STRG.54736/STRG.30518/STRG.37182/STRG.13664/STRG.51766/STRG.3035/STRG.17925/STRG.54995/STRG.13566/STRG.42610/STRG.36759/STRG.5988/STRG.35390/STRG.15370/STRG.23516/STRG.52916/STRG.34091/STRG.7661/STRG.46718/STRG.47311/STRG.33672/STRG.24604/STRG.51523/STRG.13626/STRG.43109…
DEG	45DAB_vs_145DAB_up_DEG	gene	45DAB_vs_145DAB	Up	GO:0060918	auxin transport	Biological process	0.000104161	0.00523159	1.80652	38	115	3436	18785	STRG.3035/STRG.54995/STRG.15370/STRG.52916/STRG.33672/STRG.51523/STRG.13626/STRG.43109/STRG.34520/STRG.7959/STRG.13281/STRG.4975/STRG.22218/STRG.51501/STRG.24085/STRG.9214/STRG.20462/STRG.2211/STRG.12057/STRG.54085/STRG.24257/STRG.25534/STRG.35782/STRG.54992/STRG.16754/STRG.13588/STRG.7450/STRG.21884/STRG.43935/STRG.18729/STRG.54861/STRG.8615/STRG.55927/STRG.52827/STRG.33101/STRG.23479/STRG.24463…
DEG	45DAB_vs_145DAB_up_DEG	gene	45DAB_vs_145DAB	Up	GO:0007135	meiosis II	Biological process	0.000133378	0.00658455	3.16517	11	19	3436	18785	STRG.44102/STRG.16487/STRG.10970/STRG.22929/STRG.18443/STRG.30997/STRG.21819/STRG.31253/STRG.4219/STRG.1466/STRG.48308
DEG	45DAB_vs_145DAB_up_DEG	gene	45DAB_vs_145DAB	Up	GO:0061983	meiosis II cell cycle process	Biological process	0.000133378	0.00658455	3.16517	11	19	3436	18785	STRG.44102/STRG.16487/STRG.10970/STRG.22929/STRG.18443/STRG.30997/STRG.21819/STRG.31253/STRG.4219/STRG.1466/STRG.48308
DEG	45DAB_vs_145DAB_up_DEG	gene	45DAB_vs_145DAB	Up	GO:0004185	serine-type carboxypeptidase activity	Molecular function	0.00013773	0.00674176	2.73356	14	28	3436	18785	STRG.24771/STRG.8510/STRG.46906/STRG.45230/STRG.23541/STRG.19541/STRG.37052/STRG.5957/STRG.6995/STRG.14685/STRG.1505/STRG.33015/STRG.51694/STRG.1454
DEG	45DAB_vs_145DAB_up_DEG	gene	45DAB_vs_145DAB	Up	GO:0045491	xylan metabolic process	Biological process	0.000141593	0.00687264	2.27796	20	48	3436	18785	STRG.23937/STRG.24969/STRG.12231/STRG.7629/STRG.44096/STRG.39349/STRG.56380/STRG.47407/STRG.17423/STRG.33950/STRG.39350/STRG.36812/STRG.54252/STRG.12146/STRG.4758/STRG.11634/STRG.43606/STRG.47377/STRG.31187/STRG.34320
DEG	45DAB_vs_145DAB_up_DEG	gene	45DAB_vs_145DAB	Up	GO:0008092	cytoskeletal protein binding	Molecular function	0.000154435	0.00743347	1.45328	84	316	3436	18785	STRG.23720/STRG.46843/STRG.46929/STRG.19970/STRG.11322/STRG.55112/STRG.35390/STRG.17861/STRG.1801/STRG.35818/STRG.34876/STRG.51961/STRG.43336/STRG.5355/STRG.2470/STRG.34984/STRG.17701/STRG.11288/STRG.37883/STRG.9600/STRG.30806/STRG.41509/STRG.36827/STRG.9293/STRG.6835/STRG.44485/STRG.54927/STRG.37882/STRG.33956/STRG.37885/STRG.47275/STRG.22926/STRG.47702/STRG.28565/STRG.20608/STRG.50500/STRG.3002…
DEG	45DAB_vs_145DAB_up_DEG	gene	45DAB_vs_145DAB	Up	GO:0016051	carbohydrate biosynthetic process	Biological process	0.000162931	0.00777759	1.48563	75	276	3436	18785	STRG.40219/STRG.21930/STRG.24969/STRG.28631/STRG.42601/STRG.12231/STRG.42610/STRG.52656/STRG.12742/STRG.23431/STRG.40758/STRG.40382/STRG.44096/STRG.36959/STRG.3813/STRG.53683/STRG.24427/STRG.10224/STRG.7373/STRG.29801/STRG.56380/STRG.21646/STRG.40400/STRG.34461/STRG.5498/STRG.14391/STRG.20129/STRG.23977/STRG.38589/STRG.49911/STRG.15789/STRG.33950/STRG.6145/STRG.24215/STRG.6752/STRG.42175/STRG.368…
DEG	45DAB_vs_145DAB_up_DEG	gene	45DAB_vs_145DAB	Up	GO:0001228	DNA-binding transcription activator activity, RNA polymerase II-specific	Molecular function	0.000186323	0.00882131	2.03997	25	67	3436	18785	STRG.14714/STRG.4159/STRG.39251/STRG.1359/STRG.41850/STRG.6035/STRG.15590/STRG.33995/STRG.25163/STRG.8429/STRG.36493/STRG.10972/STRG.8808/STRG.38676/STRG.2500/STRG.17363/STRG.42646/STRG.15696/STRG.4233/STRG.25933/STRG.46875/STRG.13651/STRG.35700/STRG.18445/STRG.54230
DEG	45DAB_vs_145DAB_up_DEG	gene	45DAB_vs_145DAB	Up	GO:0009769	photosynthesis, light harvesting in photosystem II	Biological process	0.000204257	0.00951441	5.46711	5	5	3436	18785	STRG.34022/STRG.21619/STRG.2565/STRG.52281/STRG.52280
DEG	45DAB_vs_145DAB_up_DEG	gene	45DAB_vs_145DAB	Up	GO:0080170	hydrogen peroxide transmembrane transport	Biological process	0.000204257	0.00951441	5.46711	5	5	3436	18785	STRG.11446/STRG.6726/STRG.27775/STRG.29172/STRG.46884
DEG	45DAB_vs_145DAB_up_DEG	gene	45DAB_vs_145DAB	Up	GO:0099513	polymeric cytoskeletal fiber	Cellular component	0.00022547	0.0104185	1.61749	50	169	3436	18785	STRG.2251/STRG.46929/STRG.11322/STRG.1801/STRG.34839/STRG.33265/STRG.52289/STRG.11288/STRG.41509/STRG.18318/STRG.13949/STRG.30126/STRG.6835/STRG.32899/STRG.41873/STRG.20933/STRG.54927/STRG.22926/STRG.47702/STRG.28565/STRG.50500/STRG.54191/STRG.30027/STRG.9404/STRG.7113/STRG.33722/STRG.36808/STRG.43614/STRG.36319/STRG.13625/STRG.22441/STRG.53607/STRG.40340/STRG.41301/STRG.8396/STRG.50420/STRG.4661…
DEG	45DAB_vs_145DAB_up_DEG	gene	45DAB_vs_145DAB	Up	GO:0007049	cell cycle	Biological process	0.000246137	0.0112832	1.30814	145	606	3436	18785	STRG.44102/STRG.16202/STRG.36032/STRG.19104/STRG.2251/STRG.54100/STRG.7559/STRG.40248/STRG.7944/STRG.41017/STRG.49703/STRG.1241/STRG.5535/STRG.36030/STRG.3813/STRG.23883/STRG.15389/STRG.48836/STRG.11288/STRG.7959/STRG.11465/STRG.16487/STRG.45452/STRG.46640/STRG.13949/STRG.43798/STRG.29801/STRG.29095/STRG.4409/STRG.32899/STRG.41873/STRG.15308/STRG.40400/STRG.43118/STRG.4666/STRG.7531/STRG.32546/ST…
DEG	45DAB_vs_145DAB_up_DEG	gene	45DAB_vs_145DAB	Up	GO:0009888	tissue development	Biological process	0.000253507	0.0115296	1.23225	229	1016	3436	18785	STRG.20555/STRG.18238/STRG.28319/STRG.46716/STRG.34328/STRG.44116/STRG.13579/STRG.14714/STRG.20206/STRG.32149/STRG.9285/STRG.7160/STRG.19947/STRG.42601/STRG.8514/STRG.953/STRG.1375/STRG.19104/STRG.43217/STRG.31750/STRG.24107/STRG.6527/STRG.1780/STRG.54995/STRG.42610/STRG.35335/STRG.6296/STRG.24783/STRG.39290/STRG.43915/STRG.6254/STRG.55075/STRG.56716/STRG.41203/STRG.54687/STRG.42244/STRG.35076/ST…
DEG	45DAB_vs_145DAB_up_DEG	gene	45DAB_vs_145DAB	Up	GO:0005976	polysaccharide metabolic process	Biological process	0.000256857	0.0115461	1.43598	83	316	3436	18785	STRG.23937/STRG.40219/STRG.21930/STRG.24969/STRG.36465/STRG.42601/STRG.12231/STRG.7629/STRG.42610/STRG.52656/STRG.23431/STRG.44229/STRG.40382/STRG.44096/STRG.39349/STRG.36959/STRG.3813/STRG.14075/STRG.31801/STRG.24427/STRG.10224/STRG.29801/STRG.56380/STRG.51335/STRG.17815/STRG.47407/STRG.13318/STRG.40400/STRG.5498/STRG.17423/STRG.47302/STRG.14391/STRG.20129/STRG.23977/STRG.38589/STRG.15789/STRG.3…
DEG	45DAB_vs_145DAB_up_DEG	gene	45DAB_vs_145DAB	Up	GO:0032350	regulation of hormone metabolic process	Biological process	0.000257868	0.0115461	1.97424	26	72	3436	18785	STRG.42601/STRG.42610/STRG.46718/STRG.47311/STRG.10224/STRG.13281/STRG.6069/STRG.36911/STRG.27505/STRG.16213/STRG.52638/STRG.23338/STRG.32497/STRG.54734/STRG.13662/STRG.1360/STRG.16237/STRG.24765/STRG.23652/STRG.40941/STRG.47464/STRG.20384/STRG.53969/STRG.28381/STRG.709/STRG.6911
DEG	45DAB_vs_145DAB_up_DEG	gene	45DAB_vs_145DAB	Up	GO:0010103	stomatal complex morphogenesis	Biological process	0.00026683	0.0118555	2.42983	16	36	3436	18785	STRG.52624/STRG.15849/STRG.7959/STRG.45452/STRG.47726/STRG.37832/STRG.55013/STRG.21899/STRG.24257/STRG.3233/STRG.46610/STRG.27043/STRG.13558/STRG.44269/STRG.40386/STRG.45265
DEG	45DAB_vs_145DAB_up_DEG	gene	45DAB_vs_145DAB	Up	GO:0022402	cell cycle process	Biological process	0.000281353	0.0124053	1.31248	139	579	3436	18785	STRG.44102/STRG.16202/STRG.36032/STRG.19104/STRG.2251/STRG.54100/STRG.7559/STRG.40248/STRG.7944/STRG.41017/STRG.49703/STRG.1241/STRG.5535/STRG.36030/STRG.3813/STRG.23883/STRG.15389/STRG.48836/STRG.11288/STRG.7959/STRG.11465/STRG.16487/STRG.45452/STRG.46640/STRG.13949/STRG.43798/STRG.29801/STRG.29095/STRG.4409/STRG.32899/STRG.41873/STRG.15308/STRG.40400/STRG.43118/STRG.4666/STRG.7531/STRG.32546/ST…
DEG	45DAB_vs_145DAB_up_DEG	gene	45DAB_vs_145DAB	Up	GO:0010089	xylem development	Biological process	0.00029905	0.0130857	2.01863	24	65	3436	18785	STRG.1375/STRG.19104/STRG.31750/STRG.54995/STRG.35076/STRG.40273/STRG.52096/STRG.49703/STRG.14752/STRG.9214/STRG.40845/STRG.54226/STRG.7917/STRG.24210/STRG.17789/STRG.25534/STRG.2083/STRG.6180/STRG.10928/STRG.9217/STRG.36266/STRG.31714/STRG.18077/STRG.47665
DEG	45DAB_vs_145DAB_up_DEG	gene	45DAB_vs_145DAB	Up	GO:0048508	embryonic meristem development	Biological process	0.000316848	0.0137602	1.98084	25	69	3436	18785	STRG.32149/STRG.9285/STRG.24107/STRG.6527/STRG.24783/STRG.41203/STRG.35076/STRG.40273/STRG.34091/STRG.5667/STRG.40360/STRG.23276/STRG.14752/STRG.15133/STRG.19882/STRG.40138/STRG.54226/STRG.2679/STRG.44818/STRG.56024/STRG.16840/STRG.50328/STRG.55251/STRG.433/STRG.7832
DEG	45DAB_vs_145DAB_up_DEG	gene	45DAB_vs_145DAB	Up	GO:0000280	nuclear division	Biological process	0.000329261	0.0141926	1.48901	67	246	3436	18785	STRG.44102/STRG.16202/STRG.36032/STRG.19104/STRG.54100/STRG.40248/STRG.49703/STRG.5535/STRG.36030/STRG.11288/STRG.16487/STRG.45452/STRG.46640/STRG.43798/STRG.4409/STRG.41873/STRG.15308/STRG.37832/STRG.10970/STRG.54331/STRG.22926/STRG.47702/STRG.28565/STRG.22929/STRG.33358/STRG.7113/STRG.36808/STRG.18443/STRG.30997/STRG.20389/STRG.50788/STRG.35942/STRG.53607/STRG.8402/STRG.11850/STRG.21819/STRG.31…
DEG	45DAB_vs_145DAB_up_DEG	gene	45DAB_vs_145DAB	Up	GO:1903046	meiotic cell cycle process	Biological process	0.000337998	0.0144613	1.5427	57	202	3436	18785	STRG.44102/STRG.19104/STRG.40248/STRG.49703/STRG.5535/STRG.48836/STRG.7959/STRG.16487/STRG.45452/STRG.46640/STRG.4409/STRG.41873/STRG.15308/STRG.7531/STRG.37832/STRG.10970/STRG.54331/STRG.22929/STRG.33358/STRG.47810/STRG.20216/STRG.7113/STRG.18443/STRG.9026/STRG.30997/STRG.24257/STRG.35942/STRG.32497/STRG.8402/STRG.26098/STRG.21819/STRG.29589/STRG.40939/STRG.23230/STRG.50848/STRG.31253/STRG.20307…
DEG	45DAB_vs_145DAB_up_DEG	gene	45DAB_vs_145DAB	Up	GO:0031224	obsolete intrinsic component of membrane	Cellular component	0.000345536	0.0146751	1.23544	214	947	3436	18785	STRG.20205/STRG.11446/STRG.49207/STRG.17760/STRG.33575/STRG.15962/STRG.18238/STRG.7229/STRG.20234/STRG.35621/STRG.22803/STRG.20203/STRG.15053/STRG.20498/STRG.16104/STRG.106/STRG.36474/STRG.42037/STRG.12090/STRG.616/STRG.26906/STRG.56084/STRG.6726/STRG.24796/STRG.20539/STRG.52251/STRG.14615/STRG.10958/STRG.27775/STRG.54791/STRG.52736/STRG.817/STRG.35335/STRG.38748/STRG.44772/STRG.33609/STRG.5988/S…
DEG	45DAB_vs_145DAB_up_DEG	gene	45DAB_vs_145DAB	Up	GO:0007052	mitotic spindle organization	Biological process	0.000366464	0.0153384	2.02812	23	62	3436	18785	STRG.36032/STRG.36030/STRG.11288/STRG.13949/STRG.32899/STRG.15308/STRG.22926/STRG.54191/STRG.36808/STRG.36319/STRG.20389/STRG.50788/STRG.35942/STRG.53607/STRG.31222/STRG.35806/STRG.36029/STRG.35420/STRG.15573/STRG.14936/STRG.13719/STRG.28800/STRG.30958
DEG	45DAB_vs_145DAB_up_DEG	gene	45DAB_vs_145DAB	Up	GO:1902850	microtubule cytoskeleton organization involved in mitosis	Biological process	0.000366464	0.0153384	2.02812	23	62	3436	18785	STRG.36032/STRG.36030/STRG.11288/STRG.13949/STRG.32899/STRG.15308/STRG.22926/STRG.54191/STRG.36808/STRG.36319/STRG.20389/STRG.50788/STRG.35942/STRG.53607/STRG.31222/STRG.35806/STRG.36029/STRG.35420/STRG.15573/STRG.14936/STRG.13719/STRG.28800/STRG.30958
DEG	45DAB_vs_145DAB_up_DEG	gene	45DAB_vs_145DAB	Up	GO:0009416	response to light stimulus	Biological process	0.000369556	0.0153565	1.24309	201	884	3436	18785	STRG.8019/STRG.18238/STRG.36239/STRG.21945/STRG.34022/STRG.21255/STRG.21619/STRG.12090/STRG.56490/STRG.5625/STRG.20204/STRG.13370/STRG.51766/STRG.10359/STRG.2565/STRG.32584/STRG.54387/STRG.50414/STRG.23431/STRG.43964/STRG.53/STRG.52272/STRG.51945/STRG.36857/STRG.34073/STRG.31075/STRG.31487/STRG.35729/STRG.22872/STRG.50603/STRG.52585/STRG.53683/STRG.46718/STRG.43012/STRG.3263/STRG.51523/STRG.15960…
DEG	45DAB_vs_145DAB_up_DEG	gene	45DAB_vs_145DAB	Up	GO:0034637	obsolete cellular carbohydrate biosynthetic process	Biological process	0.000393999	0.0162553	1.55381	54	190	3436	18785	STRG.40219/STRG.21930/STRG.24969/STRG.42601/STRG.12231/STRG.42610/STRG.52656/STRG.23431/STRG.40382/STRG.44096/STRG.3813/STRG.24427/STRG.10224/STRG.29801/STRG.56380/STRG.40400/STRG.34461/STRG.5498/STRG.14391/STRG.20129/STRG.38589/STRG.33950/STRG.6145/STRG.24215/STRG.6752/STRG.42175/STRG.36812/STRG.17977/STRG.28586/STRG.40819/STRG.8694/STRG.37955/STRG.44382/STRG.37382/STRG.50566/STRG.54252/STRG.423…
DEG	45DAB_vs_145DAB_up_DEG	gene	45DAB_vs_145DAB	Up	GO:0009812	flavonoid metabolic process	Biological process	0.000438574	0.017966	1.7536	34	106	3436	18785	STRG.28382/STRG.13319/STRG.36239/STRG.42292/STRG.29052/STRG.42281/STRG.42289/STRG.31815/STRG.49268/STRG.10304/STRG.43109/STRG.11413/STRG.38185/STRG.44971/STRG.48156/STRG.47465/STRG.15551/STRG.295/STRG.1572/STRG.18481/STRG.54070/STRG.54567/STRG.3446/STRG.21884/STRG.23428/STRG.33145/STRG.32056/STRG.34070/STRG.51706/STRG.17672/STRG.26129/STRG.11012/STRG.33101/STRG.8394
DEG	45DAB_vs_145DAB_up_DEG	gene	45DAB_vs_145DAB	Up	GO:0010229	inflorescence development	Biological process	0.00047227	0.0192101	2.26685	17	41	3436	18785	STRG.50504/STRG.7944/STRG.46256/STRG.13069/STRG.24242/STRG.55013/STRG.20462/STRG.52638/STRG.20083/STRG.3233/STRG.23243/STRG.22928/STRG.13558/STRG.54861/STRG.31720/STRG.1392/STRG.53812
DEG	45DAB_vs_145DAB_up_DEG	gene	45DAB_vs_145DAB	Up	GO:1990538	xylan O-acetyltransferase activity	Molecular function	0.000485988	0.0194937	3.82698	7	10	3436	18785	STRG.12231/STRG.44096/STRG.47407/STRG.12146/STRG.47377/STRG.31187/STRG.34320
DEG	45DAB_vs_145DAB_up_DEG	gene	45DAB_vs_145DAB	Up	GO:0009653	anatomical structure morphogenesis	Biological process	0.000485992	0.0194937	1.18728	296	1363	3436	18785	STRG.49207/STRG.29069/STRG.18238/STRG.39700/STRG.46716/STRG.48474/STRG.24202/STRG.21212/STRG.13579/STRG.24420/STRG.14714/STRG.20206/STRG.32149/STRG.9285/STRG.54638/STRG.19947/STRG.24689/STRG.8419/STRG.13403/STRG.42601/STRG.953/STRG.37182/STRG.43217/STRG.30078/STRG.26530/STRG.6527/STRG.1780/STRG.42610/STRG.35335/STRG.6296/STRG.38748/STRG.19970/STRG.24783/STRG.5988/STRG.17944/STRG.43915/STRG.15370/…
DEG	45DAB_vs_145DAB_up_DEG	gene	45DAB_vs_145DAB	Up	GO:0009664	plant-type cell wall organization	Biological process	0.000519763	0.0204989	1.60797	45	153	3436	18785	STRG.40219/STRG.20234/STRG.21930/STRG.36465/STRG.30078/STRG.26530/STRG.4347/STRG.52656/STRG.37975/STRG.36959/STRG.42007/STRG.2625/STRG.13318/STRG.5498/STRG.47302/STRG.36169/STRG.55013/STRG.36808/STRG.43614/STRG.6145/STRG.3233/STRG.20540/STRG.40819/STRG.27253/STRG.19923/STRG.14527/STRG.27528/STRG.43588/STRG.42323/STRG.16154/STRG.50981/STRG.12146/STRG.46479/STRG.54810/STRG.34069/STRG.3840/STRG.1355…
DEG	45DAB_vs_145DAB_up_DEG	gene	45DAB_vs_145DAB	Up	GO:0009543	chloroplast thylakoid lumen	Cellular component	0.000525249	0.0204989	2.46902	14	31	3436	18785	STRG.21255/STRG.41645/STRG.41654/STRG.41658/STRG.51533/STRG.16965/STRG.47182/STRG.24193/STRG.14902/STRG.41657/STRG.41660/STRG.52528/STRG.7902/STRG.6980
DEG	45DAB_vs_145DAB_up_DEG	gene	45DAB_vs_145DAB	Up	GO:0031978	plastid thylakoid lumen	Cellular component	0.000525249	0.0204989	2.46902	14	31	3436	18785	STRG.21255/STRG.41645/STRG.41654/STRG.41658/STRG.51533/STRG.16965/STRG.47182/STRG.24193/STRG.14902/STRG.41657/STRG.41660/STRG.52528/STRG.7902/STRG.6980
DEG	45DAB_vs_145DAB_up_DEG	gene	45DAB_vs_145DAB	Up	GO:0070008	serine-type exopeptidase activity	Molecular function	0.000525249	0.0204989	2.46902	14	31	3436	18785	STRG.24771/STRG.8510/STRG.46906/STRG.45230/STRG.23541/STRG.19541/STRG.37052/STRG.5957/STRG.6995/STRG.14685/STRG.1505/STRG.33015/STRG.51694/STRG.1454
DEG	45DAB_vs_145DAB_up_DEG	gene	45DAB_vs_145DAB	Up	GO:0016722	oxidoreductase activity, acting on metal ions	Molecular function	0.000549766	0.0213062	2.05017	21	56	3436	18785	STRG.49207/STRG.956/STRG.2085/STRG.40097/STRG.29058/STRG.11877/STRG.28762/STRG.14572/STRG.21334/STRG.32569/STRG.21596/STRG.43919/STRG.43174/STRG.32905/STRG.27470/STRG.52265/STRG.43822/STRG.1181/STRG.12035/STRG.43819/STRG.27323
DEG	45DAB_vs_145DAB_up_DEG	gene	45DAB_vs_145DAB	Up	GO:0031977	thylakoid lumen	Cellular component	0.000553312	0.0213062	1.84433	28	83	3436	18785	STRG.21255/STRG.41645/STRG.41654/STRG.7112/STRG.41658/STRG.51533/STRG.16965/STRG.51337/STRG.12720/STRG.41872/STRG.38396/STRG.47182/STRG.24193/STRG.2469/STRG.14902/STRG.27900/STRG.13153/STRG.9492/STRG.33955/STRG.41657/STRG.41660/STRG.54352/STRG.52528/STRG.7902/STRG.55562/STRG.48357/STRG.44578/STRG.6980
DEG	45DAB_vs_145DAB_up_DEG	gene	45DAB_vs_145DAB	Up	GO:0004672	protein kinase activity	Molecular function	0.000668852	0.0255674	1.19782	257	1173	3436	18785	STRG.25943/STRG.11031/STRG.42079/STRG.44683/STRG.24450/STRG.8018/STRG.7747/STRG.13860/STRG.13164/STRG.35356/STRG.36361/STRG.641/STRG.9652/STRG.24931/STRG.8155/STRG.27850/STRG.1375/STRG.19104/STRG.51268/STRG.11587/STRG.31750/STRG.219/STRG.9048/STRG.20374/STRG.17925/STRG.22044/STRG.21167/STRG.17072/STRG.8166/STRG.43993/STRG.36785/STRG.21915/STRG.44228/STRG.34331/STRG.6723/STRG.7559/STRG.12310/STRG.…
DEG	45DAB_vs_145DAB_up_DEG	gene	45DAB_vs_145DAB	Up	GO:0000226	microtubule cytoskeleton organization	Biological process	0.000672825	0.0255674	1.4822	61	225	3436	18785	STRG.16202/STRG.36032/STRG.2251/STRG.51766/STRG.19540/STRG.54387/STRG.33265/STRG.41556/STRG.36030/STRG.3813/STRG.11288/STRG.22534/STRG.43988/STRG.13949/STRG.6535/STRG.32899/STRG.41873/STRG.20933/STRG.15308/STRG.22926/STRG.47702/STRG.28565/STRG.54191/STRG.9404/STRG.7113/STRG.33722/STRG.38589/STRG.36808/STRG.43614/STRG.9026/STRG.36319/STRG.20389/STRG.50788/STRG.35942/STRG.53607/STRG.40340/STRG.2958…
DEG	45DAB_vs_145DAB_up_DEG	gene	45DAB_vs_145DAB	Up	GO:0051321	meiotic cell cycle	Biological process	0.000712914	0.0269137	1.48428	60	221	3436	18785	STRG.44102/STRG.19104/STRG.40248/STRG.49703/STRG.5535/STRG.48836/STRG.7959/STRG.16487/STRG.45452/STRG.46640/STRG.4409/STRG.41873/STRG.15308/STRG.7531/STRG.37832/STRG.10970/STRG.54331/STRG.22929/STRG.33358/STRG.47810/STRG.20216/STRG.7113/STRG.18443/STRG.9026/STRG.30997/STRG.24257/STRG.35942/STRG.32497/STRG.8402/STRG.26098/STRG.21819/STRG.23494/STRG.29589/STRG.40939/STRG.23230/STRG.50848/STRG.31253…
DEG	45DAB_vs_145DAB_up_DEG	gene	45DAB_vs_145DAB	Up	GO:0010497	plasmodesmata-mediated intercellular transport	Biological process	0.000724861	0.0270116	2.73356	11	22	3436	18785	STRG.44317/STRG.12440/STRG.34091/STRG.29794/STRG.25860/STRG.2679/STRG.54453/STRG.18670/STRG.9556/STRG.44314/STRG.6513
DEG	45DAB_vs_145DAB_up_DEG	gene	45DAB_vs_145DAB	Up	GO:0047254	2,4-dihydroxy-7-methoxy-2H-1,4-benzoxazin-3(4H)-one 2-D-glucosyltransferase activity	Molecular function	0.000724861	0.0270116	2.73356	11	22	3436	18785	STRG.28105/STRG.28108/STRG.18552/STRG.47247/STRG.28116/STRG.889/STRG.47243/STRG.28111/STRG.887/STRG.32639/STRG.47249
DEG	45DAB_vs_145DAB_up_DEG	gene	45DAB_vs_145DAB	Up	GO:0097501	stress response to metal ion	Biological process	0.000746443	0.0274858	3.07525	9	16	3436	18785	STRG.36465/STRG.28542/STRG.30336/STRG.28541/STRG.28546/STRG.28536/STRG.18867/STRG.9790/STRG.26449
DEG	45DAB_vs_145DAB_up_DEG	gene	45DAB_vs_145DAB	Up	GO:0008378	galactosyltransferase activity	Molecular function	0.000747104	0.0274858	2.13931	18	46	3436	18785	STRG.16791/STRG.33143/STRG.30332/STRG.29473/STRG.23431/STRG.8023/STRG.24427/STRG.49795/STRG.47988/STRG.8689/STRG.24215/STRG.28586/STRG.20746/STRG.8694/STRG.44382/STRG.10733/STRG.24308/STRG.1570
DEG	45DAB_vs_145DAB_up_DEG	gene	45DAB_vs_145DAB	Up	GO:0015631	tubulin binding	Molecular function	0.000779953	0.0285127	1.57179	46	160	3436	18785	STRG.46929/STRG.11322/STRG.35390/STRG.17861/STRG.1801/STRG.34876/STRG.51961/STRG.2470/STRG.11288/STRG.37883/STRG.30806/STRG.41509/STRG.36827/STRG.6835/STRG.54927/STRG.37882/STRG.33956/STRG.37885/STRG.22926/STRG.47702/STRG.28565/STRG.50500/STRG.30027/STRG.9404/STRG.56508/STRG.9487/STRG.15991/STRG.9026/STRG.13625/STRG.22441/STRG.23646/STRG.53607/STRG.40340/STRG.50420/STRG.12560/STRG.33799/STRG.1786…
DEG	45DAB_vs_145DAB_up_DEG	gene	45DAB_vs_145DAB	Up	GO:0065001	specification of axis polarity	Biological process	0.000843023	0.030589	1.78142	29	89	3436	18785	STRG.21212/STRG.19947/STRG.43217/STRG.6527/STRG.6296/STRG.41203/STRG.46256/STRG.14075/STRG.55013/STRG.3233/STRG.27271/STRG.14749/STRG.28511/STRG.6249/STRG.2250/STRG.6245/STRG.26734/STRG.23243/STRG.6251/STRG.13558/STRG.37759/STRG.19948/STRG.31714/STRG.26546/STRG.19952/STRG.6242/STRG.11143/STRG.6233/STRG.53812
DEG	45DAB_vs_145DAB_up_DEG	gene	45DAB_vs_145DAB	Up	GO:0042546	cell wall biogenesis	Biological process	0.00084734	0.030589	1.49103	57	209	3436	18785	STRG.27521/STRG.40219/STRG.20234/STRG.21930/STRG.24969/STRG.12231/STRG.40891/STRG.5988/STRG.52656/STRG.23516/STRG.44096/STRG.36959/STRG.3813/STRG.53683/STRG.22534/STRG.27554/STRG.13281/STRG.29801/STRG.11341/STRG.56380/STRG.47407/STRG.40400/STRG.34461/STRG.5498/STRG.1314/STRG.14391/STRG.20129/STRG.38589/STRG.36808/STRG.33950/STRG.6145/STRG.20680/STRG.6752/STRG.36812/STRG.32569/STRG.40819/STRG.1159…
DEG	45DAB_vs_145DAB_up_DEG	gene	45DAB_vs_145DAB	Up	GO:0009639	response to red or far red light	Biological process	0.000856972	0.0307445	1.46914	61	227	3436	18785	STRG.8019/STRG.18238/STRG.21945/STRG.21619/STRG.5625/STRG.32584/STRG.50414/STRG.52272/STRG.34073/STRG.31075/STRG.52585/STRG.46718/STRG.43012/STRG.51523/STRG.15960/STRG.49364/STRG.30318/STRG.46900/STRG.19969/STRG.54794/STRG.27505/STRG.4169/STRG.7767/STRG.52281/STRG.40336/STRG.20462/STRG.52452/STRG.45259/STRG.37743/STRG.37363/STRG.11483/STRG.37130/STRG.54734/STRG.13662/STRG.45545/STRG.12450/STRG.52…
DEG	45DAB_vs_145DAB_up_DEG	gene	45DAB_vs_145DAB	Up	GO:0048638	regulation of developmental growth	Biological process	0.000897272	0.0319916	1.49346	56	205	3436	18785	STRG.18238/STRG.39700/STRG.48474/STRG.24420/STRG.8514/STRG.12243/STRG.21167/STRG.17944/STRG.6254/STRG.56716/STRG.52916/STRG.36959/STRG.34091/STRG.14075/STRG.17662/STRG.10503/STRG.24555/STRG.39871/STRG.22218/STRG.10451/STRG.55033/STRG.9404/STRG.40879/STRG.2305/STRG.8297/STRG.2679/STRG.16562/STRG.16164/STRG.38181/STRG.37014/STRG.1360/STRG.24422/STRG.20367/STRG.54992/STRG.6916/STRG.16154/STRG.51823/…
DEG	45DAB_vs_145DAB_up_DEG	gene	45DAB_vs_145DAB	Up	GO:0016758	hexosyltransferase activity	Molecular function	0.000933396	0.0330754	1.34596	97	394	3436	18785	STRG.27433/STRG.607/STRG.40219/STRG.52041/STRG.21352/STRG.21930/STRG.10483/STRG.16791/STRG.33143/STRG.24969/STRG.28105/STRG.29052/STRG.50646/STRG.30332/STRG.21159/STRG.36562/STRG.29473/STRG.608/STRG.52656/STRG.28108/STRG.23431/STRG.8023/STRG.52680/STRG.3813/STRG.35742/STRG.24427/STRG.6859/STRG.53977/STRG.610/STRG.49795/STRG.17910/STRG.11413/STRG.50993/STRG.29801/STRG.18552/STRG.21646/STRG.47247/S…
DEG	45DAB_vs_145DAB_up_DEG	gene	45DAB_vs_145DAB	Up	GO:0080161	auxin transmembrane transporter activity	Molecular function	0.000946514	0.0333358	2.27796	15	36	3436	18785	STRG.15370/STRG.51523/STRG.51501/STRG.20462/STRG.12057/STRG.54085/STRG.16754/STRG.7450/STRG.43935/STRG.18729/STRG.8615/STRG.55927/STRG.52827/STRG.23479/STRG.11309
DEG	45DAB_vs_145DAB_up_DEG	gene	45DAB_vs_145DAB	Up	GO:0000278	mitotic cell cycle	Biological process	0.000977276	0.0338842	1.35573	92	371	3436	18785	STRG.16202/STRG.36032/STRG.2251/STRG.54100/STRG.7559/STRG.41017/STRG.1241/STRG.36030/STRG.3813/STRG.23883/STRG.15389/STRG.11288/STRG.7959/STRG.11465/STRG.45452/STRG.13949/STRG.43798/STRG.29801/STRG.32899/STRG.15308/STRG.40400/STRG.4666/STRG.37832/STRG.10970/STRG.14391/STRG.22926/STRG.47702/STRG.28565/STRG.22929/STRG.20608/STRG.33675/STRG.54191/STRG.33337/STRG.20216/STRG.33722/STRG.38589/STRG.1267…
DEG	45DAB_vs_145DAB_up_DEG	gene	45DAB_vs_145DAB	Up	GO:0044703	multi-organism reproductive process	Biological process	0.000979685	0.0338842	1.42267	70	269	3436	18785	STRG.7185/STRG.14714/STRG.19104/STRG.40248/STRG.49703/STRG.5535/STRG.48836/STRG.8295/STRG.21935/STRG.7959/STRG.16487/STRG.45452/STRG.46640/STRG.6535/STRG.2985/STRG.24554/STRG.41873/STRG.15308/STRG.7531/STRG.37832/STRG.31315/STRG.51716/STRG.52665/STRG.51718/STRG.54331/STRG.33358/STRG.47810/STRG.451/STRG.7113/STRG.9026/STRG.30997/STRG.24257/STRG.2122/STRG.35942/STRG.32497/STRG.8402/STRG.26098/STRG.…
DEG	45DAB_vs_145DAB_up_DEG	gene	45DAB_vs_145DAB	Up	GO:0051301	cell division	Biological process	0.000979685	0.0338842	1.42267	70	269	3436	18785	STRG.21212/STRG.2251/STRG.7559/STRG.35076/STRG.1241/STRG.6038/STRG.3813/STRG.52624/STRG.23883/STRG.14752/STRG.7959/STRG.45452/STRG.46640/STRG.29801/STRG.13867/STRG.32899/STRG.36911/STRG.15308/STRG.40400/STRG.34461/STRG.4666/STRG.37832/STRG.14391/STRG.47702/STRG.28565/STRG.20608/STRG.33358/STRG.33722/STRG.38589/STRG.19516/STRG.21899/STRG.12677/STRG.36808/STRG.9026/STRG.24257/STRG.6752/STRG.20389/S…
DEG	45DAB_vs_145DAB_up_DEG	gene	45DAB_vs_145DAB	Up	GO:0048236	plant-type sporogenesis	Biological process	0.00100608	0.0342435	2.09379	18	47	3436	18785	STRG.48836/STRG.7959/STRG.16487/STRG.7531/STRG.47810/STRG.9026/STRG.30997/STRG.24257/STRG.32497/STRG.8402/STRG.26098/STRG.21819/STRG.40939/STRG.6512/STRG.41178/STRG.24668/STRG.709/STRG.25365
DEG	45DAB_vs_145DAB_up_DEG	gene	45DAB_vs_145DAB	Up	GO:0044038	cell wall macromolecule biosynthetic process	Biological process	0.00101075	0.0342435	1.90521	23	66	3436	18785	STRG.40219/STRG.21930/STRG.24969/STRG.12231/STRG.52656/STRG.44096/STRG.53683/STRG.56380/STRG.5498/STRG.33950/STRG.6145/STRG.36812/STRG.40819/STRG.54252/STRG.42323/STRG.12146/STRG.54878/STRG.11634/STRG.43606/STRG.47377/STRG.31187/STRG.51111/STRG.34320
DEG	45DAB_vs_145DAB_up_DEG	gene	45DAB_vs_145DAB	Up	GO:0070589	obsolete cellular component macromolecule biosynthetic process	Biological process	0.00101075	0.0342435	1.90521	23	66	3436	18785	STRG.40219/STRG.21930/STRG.24969/STRG.12231/STRG.52656/STRG.44096/STRG.53683/STRG.56380/STRG.5498/STRG.33950/STRG.6145/STRG.36812/STRG.40819/STRG.54252/STRG.42323/STRG.12146/STRG.54878/STRG.11634/STRG.43606/STRG.47377/STRG.31187/STRG.51111/STRG.34320
DEG	45DAB_vs_145DAB_up_DEG	gene	45DAB_vs_145DAB	Up	GO:0010565	regulation of ketone metabolic process	Biological process	0.00101379	0.0342435	1.74482	30	94	3436	18785	STRG.42601/STRG.54791/STRG.42610/STRG.46718/STRG.41850/STRG.10224/STRG.13281/STRG.27505/STRG.8323/STRG.16213/STRG.20099/STRG.52638/STRG.38921/STRG.49758/STRG.54734/STRG.41240/STRG.54070/STRG.13662/STRG.8545/STRG.1360/STRG.24765/STRG.13524/STRG.23428/STRG.40941/STRG.47464/STRG.20384/STRG.37987/STRG.28381/STRG.13526/STRG.30795
DEG	45DAB_vs_145DAB_up_DEG	gene	45DAB_vs_145DAB	Up	GO:0009650	UV protection	Biological process	0.00103896	0.0342915	4.55593	5	6	3436	18785	STRG.53/STRG.31487/STRG.6288/STRG.23280/STRG.23281
DEG	45DAB_vs_145DAB_up_DEG	gene	45DAB_vs_145DAB	Up	GO:0010376	stomatal complex formation	Biological process	0.00103896	0.0342915	4.55593	5	6	3436	18785	STRG.52624/STRG.7959/STRG.21899/STRG.24257/STRG.44269
DEG	45DAB_vs_145DAB_up_DEG	gene	45DAB_vs_145DAB	Up	GO:0043335	protein unfolding	Biological process	0.00103896	0.0342915	4.55593	5	6	3436	18785	STRG.20204/STRG.50603/STRG.10700/STRG.20200/STRG.18156
DEG	45DAB_vs_145DAB_up_DEG	gene	45DAB_vs_145DAB	Up	GO:0008194	UDP-glycosyltransferase activity	Molecular function	0.00109023	0.0357794	1.4174	70	270	3436	18785	STRG.27433/STRG.607/STRG.40219/STRG.24969/STRG.28105/STRG.29052/STRG.50646/STRG.21159/STRG.36562/STRG.608/STRG.28108/STRG.23431/STRG.52680/STRG.35742/STRG.24427/STRG.6859/STRG.53977/STRG.610/STRG.11413/STRG.50993/STRG.18552/STRG.21646/STRG.47247/STRG.34461/STRG.52463/STRG.5498/STRG.47302/STRG.758/STRG.11198/STRG.51816/STRG.23977/STRG.46635/STRG.28116/STRG.15789/STRG.33950/STRG.889/STRG.24215/STRG…
DEG	45DAB_vs_145DAB_up_DEG	gene	45DAB_vs_145DAB	Up	GO:0015105	arsenite transmembrane transporter activity	Molecular function	0.00112489	0.0363146	3.47907	7	11	3436	18785	STRG.6726/STRG.29172/STRG.47905/STRG.47899/STRG.47906/STRG.47894/STRG.19378
DEG	45DAB_vs_145DAB_up_DEG	gene	45DAB_vs_145DAB	Up	GO:0015700	arsenite transport	Biological process	0.00112489	0.0363146	3.47907	7	11	3436	18785	STRG.6726/STRG.29172/STRG.47905/STRG.47899/STRG.47906/STRG.47894/STRG.19378
DEG	45DAB_vs_145DAB_up_DEG	gene	45DAB_vs_145DAB	Up	GO:0008574	plus-end-directed microtubule motor activity	Molecular function	0.0011254	0.0363146	2.31938	14	33	3436	18785	STRG.16202/STRG.10605/STRG.32899/STRG.43719/STRG.33675/STRG.9487/STRG.36808/STRG.11789/STRG.56249/STRG.32856/STRG.18058/STRG.2215/STRG.28742/STRG.26568
DEG	45DAB_vs_145DAB_up_DEG	gene	45DAB_vs_145DAB	Up	GO:0140013	meiotic nuclear division	Biological process	0.00114724	0.0368137	1.58973	41	141	3436	18785	STRG.44102/STRG.19104/STRG.40248/STRG.49703/STRG.5535/STRG.16487/STRG.45452/STRG.46640/STRG.4409/STRG.41873/STRG.15308/STRG.37832/STRG.10970/STRG.54331/STRG.22929/STRG.33358/STRG.7113/STRG.18443/STRG.30997/STRG.35942/STRG.8402/STRG.21819/STRG.23230/STRG.31253/STRG.35619/STRG.4219/STRG.6512/STRG.19016/STRG.41178/STRG.20584/STRG.1466/STRG.40050/STRG.2946/STRG.49455/STRG.24668/STRG.48308/STRG.23950/…
DEG	45DAB_vs_145DAB_up_DEG	gene	45DAB_vs_145DAB	Up	GO:0099402	plant organ development	Biological process	0.00121799	0.0386544	1.17239	291	1357	3436	18785	STRG.47704/STRG.33575/STRG.8019/STRG.18238/STRG.21212/STRG.45733/STRG.14714/STRG.20206/STRG.9285/STRG.54638/STRG.19947/STRG.24689/STRG.8419/STRG.13403/STRG.42601/STRG.35789/STRG.30518/STRG.19104/STRG.43217/STRG.46811/STRG.24107/STRG.2251/STRG.24808/STRG.6527/STRG.1780/STRG.3035/STRG.18407/STRG.20292/STRG.7019/STRG.26184/STRG.49829/STRG.42610/STRG.35335/STRG.6296/STRG.38748/STRG.24783/STRG.17944/S…
DEG	45DAB_vs_145DAB_up_DEG	gene	45DAB_vs_145DAB	Up	GO:0070592	cell wall polysaccharide biosynthetic process	Biological process	0.00124947	0.039437	1.90915	22	63	3436	18785	STRG.40219/STRG.21930/STRG.24969/STRG.12231/STRG.52656/STRG.44096/STRG.56380/STRG.5498/STRG.33950/STRG.6145/STRG.36812/STRG.40819/STRG.54252/STRG.42323/STRG.12146/STRG.54878/STRG.11634/STRG.43606/STRG.47377/STRG.31187/STRG.51111/STRG.34320
DEG	45DAB_vs_145DAB_up_DEG	gene	45DAB_vs_145DAB	Up	GO:0098807	chloroplast thylakoid membrane protein complex	Cellular component	0.00126868	0.0398254	2.73356	10	20	3436	18785	STRG.21619/STRG.31075/STRG.30318/STRG.32229/STRG.46641/STRG.52281/STRG.27446/STRG.37363/STRG.52280/STRG.42026
DEG	45DAB_vs_145DAB_up_DEG	gene	45DAB_vs_145DAB	Up	GO:0009834	plant-type secondary cell wall biogenesis	Biological process	0.00127635	0.0398498	1.87677	23	67	3436	18785	STRG.24969/STRG.5988/STRG.23516/STRG.27554/STRG.13281/STRG.29801/STRG.11341/STRG.56380/STRG.47407/STRG.40400/STRG.1314/STRG.6752/STRG.36812/STRG.32569/STRG.11596/STRG.43919/STRG.54252/STRG.12035/STRG.14670/STRG.11634/STRG.45073/STRG.43606/STRG.27562
DEG	45DAB_vs_145DAB_up_DEG	gene	45DAB_vs_145DAB	Up	GO:0006833	water transport	Biological process	0.00129224	0.0399143	1.84804	24	71	3436	18785	STRG.11446/STRG.19947/STRG.6726/STRG.27775/STRG.29172/STRG.22433/STRG.55013/STRG.1135/STRG.3233/STRG.27271/STRG.46884/STRG.28511/STRG.49758/STRG.26734/STRG.27278/STRG.36468/STRG.13558/STRG.37759/STRG.19948/STRG.34344/STRG.19952/STRG.53170/STRG.30795/STRG.19378
DEG	45DAB_vs_145DAB_up_DEG	gene	45DAB_vs_145DAB	Up	GO:0042044	fluid transport	Biological process	0.00129224	0.0399143	1.84804	24	71	3436	18785	STRG.11446/STRG.19947/STRG.6726/STRG.27775/STRG.29172/STRG.22433/STRG.55013/STRG.1135/STRG.3233/STRG.27271/STRG.46884/STRG.28511/STRG.49758/STRG.26734/STRG.27278/STRG.36468/STRG.13558/STRG.37759/STRG.19948/STRG.34344/STRG.19952/STRG.53170/STRG.30795/STRG.19378
DEG	45DAB_vs_145DAB_up_DEG	gene	45DAB_vs_145DAB	Up	GO:0097599	xylanase activity	Molecular function	0.00130111	0.0399744	3.12406	8	14	3436	18785	STRG.23937/STRG.7629/STRG.39349/STRG.50396/STRG.17423/STRG.50394/STRG.39350/STRG.4758
DEG	45DAB_vs_145DAB_up_DEG	gene	45DAB_vs_145DAB	Up	GO:0009944	polarity specification of adaxial/abaxial axis	Biological process	0.00132538	0.0403433	2.2164	15	37	3436	18785	STRG.21212/STRG.6527/STRG.41203/STRG.46256/STRG.14075/STRG.55013/STRG.3233/STRG.14749/STRG.2250/STRG.23243/STRG.13558/STRG.31714/STRG.26546/STRG.11143/STRG.53812
DEG	45DAB_vs_145DAB_up_DEG	gene	45DAB_vs_145DAB	Up	GO:0044264	obsolete cellular polysaccharide metabolic process	Biological process	0.00133344	0.0403433	1.42716	65	249	3436	18785	STRG.23937/STRG.40219/STRG.21930/STRG.24969/STRG.36465/STRG.42601/STRG.12231/STRG.7629/STRG.42610/STRG.52656/STRG.23431/STRG.44229/STRG.40382/STRG.44096/STRG.3813/STRG.31801/STRG.24427/STRG.10224/STRG.29801/STRG.56380/STRG.51335/STRG.13318/STRG.40400/STRG.5498/STRG.47302/STRG.14391/STRG.20129/STRG.38589/STRG.33950/STRG.6145/STRG.24215/STRG.6752/STRG.36812/STRG.17977/STRG.28586/STRG.40819/STRG.869…
DEG	45DAB_vs_145DAB_up_DEG	gene	45DAB_vs_145DAB	Up	GO:0044550	secondary metabolite biosynthetic process	Biological process	0.00133407	0.0403433	1.38994	75	295	3436	18785	STRG.27433/STRG.4128/STRG.27058/STRG.50604/STRG.43443/STRG.55000/STRG.31815/STRG.49268/STRG.10175/STRG.22047/STRG.26944/STRG.20201/STRG.20340/STRG.52896/STRG.52898/STRG.45677/STRG.51331/STRG.37480/STRG.29058/STRG.11877/STRG.20333/STRG.11553/STRG.20335/STRG.898/STRG.46635/STRG.50725/STRG.21802/STRG.899/STRG.35842/STRG.15618/STRG.1141/STRG.32569/STRG.49758/STRG.35835/STRG.43919/STRG.5476/STRG.4134/…
DEG	45DAB_vs_145DAB_up_DEG	gene	45DAB_vs_145DAB	Up	GO:0034605	cellular response to heat	Biological process	0.00142619	0.0429046	1.9976	19	52	3436	18785	STRG.20204/STRG.47658/STRG.35729/STRG.50603/STRG.42174/STRG.40175/STRG.42164/STRG.55013/STRG.48628/STRG.3233/STRG.12156/STRG.13627/STRG.19562/STRG.20200/STRG.15154/STRG.13558/STRG.54925/STRG.30303/STRG.29819
DEG	45DAB_vs_145DAB_up_DEG	gene	45DAB_vs_145DAB	Up	GO:0098687	chromosomal region	Cellular component	0.00146453	0.0438298	1.59117	39	134	3436	18785	STRG.36032/STRG.32834/STRG.32833/STRG.36030/STRG.11288/STRG.8295/STRG.46640/STRG.13949/STRG.24554/STRG.1129/STRG.29095/STRG.15308/STRG.22929/STRG.54191/STRG.8518/STRG.30634/STRG.33358/STRG.12568/STRG.20216/STRG.19516/STRG.36319/STRG.20389/STRG.50788/STRG.35942/STRG.31222/STRG.35806/STRG.36029/STRG.53870/STRG.50848/STRG.31253/STRG.4219/STRG.15573/STRG.44445/STRG.1466/STRG.13719/STRG.31111/STRG.287…
DEG	45DAB_vs_145DAB_up_DEG	gene	45DAB_vs_145DAB	Up	GO:0004190	aspartic-type endopeptidase activity	Molecular function	0.00149484	0.0440521	1.95254	20	56	3436	18785	STRG.24902/STRG.27481/STRG.49143/STRG.50634/STRG.17103/STRG.1519/STRG.26810/STRG.43823/STRG.8596/STRG.30644/STRG.14529/STRG.50635/STRG.42052/STRG.44345/STRG.39025/STRG.12703/STRG.55219/STRG.27822/STRG.55180/STRG.44661
DEG	45DAB_vs_145DAB_up_DEG	gene	45DAB_vs_145DAB	Up	GO:0046885	regulation of hormone biosynthetic process	Biological process	0.00149484	0.0440521	1.95254	20	56	3436	18785	STRG.46718/STRG.47311/STRG.6069/STRG.27505/STRG.16213/STRG.52638/STRG.23338/STRG.32497/STRG.54734/STRG.13662/STRG.1360/STRG.24765/STRG.23652/STRG.40941/STRG.47464/STRG.20384/STRG.53969/STRG.28381/STRG.709/STRG.6911
DEG	45DAB_vs_145DAB_up_DEG	gene	45DAB_vs_145DAB	Up	GO:0070001	aspartic-type peptidase activity	Molecular function	0.00149484	0.0440521	1.95254	20	56	3436	18785	STRG.24902/STRG.27481/STRG.49143/STRG.50634/STRG.17103/STRG.1519/STRG.26810/STRG.43823/STRG.8596/STRG.30644/STRG.14529/STRG.50635/STRG.42052/STRG.44345/STRG.39025/STRG.12703/STRG.55219/STRG.27822/STRG.55180/STRG.44661
DEG	45DAB_vs_145DAB_up_DEG	gene	45DAB_vs_145DAB	Up	GO:0045489	pectin biosynthetic process	Biological process	0.00159435	0.0467461	2.25116	14	34	3436	18785	STRG.40219/STRG.21930/STRG.52656/STRG.36959/STRG.5498/STRG.6145/STRG.40819/STRG.42323/STRG.16154/STRG.12146/STRG.54878/STRG.17881/STRG.31187/STRG.51111
DEG	45DAB_vs_145DAB_up_DEG	gene	45DAB_vs_145DAB	Up	GO:0031323	obsolete regulation of cellular metabolic process	Biological process	0.00164901	0.0481045	1.09827	680	3385	3436	18785	STRG.52998/STRG.41569/STRG.6896/STRG.46798/STRG.46716/STRG.7185/STRG.42080/STRG.35776/STRG.51228/STRG.15839/STRG.48370/STRG.21212/STRG.46820/STRG.27487/STRG.22436/STRG.13579/STRG.44102/STRG.7256/STRG.47263/STRG.47811/STRG.54697/STRG.14714/STRG.21945/STRG.51517/STRG.53164/STRG.21619/STRG.32834/STRG.9285/STRG.54638/STRG.46646/STRG.24689/STRG.8419/STRG.48991/STRG.13403/STRG.42601/STRG.54703/STRG.694…
DEG	45DAB_vs_145DAB_up_DEG	gene	45DAB_vs_145DAB	Up	GO:1903047	mitotic cell cycle process	Biological process	0.00166095	0.0482092	1.35089	85	344	3436	18785	STRG.16202/STRG.36032/STRG.2251/STRG.54100/STRG.7559/STRG.41017/STRG.1241/STRG.36030/STRG.3813/STRG.23883/STRG.15389/STRG.11288/STRG.7959/STRG.11465/STRG.45452/STRG.13949/STRG.43798/STRG.29801/STRG.32899/STRG.15308/STRG.40400/STRG.4666/STRG.37832/STRG.14391/STRG.22926/STRG.47702/STRG.28565/STRG.22929/STRG.20608/STRG.54191/STRG.20216/STRG.33722/STRG.38589/STRG.12677/STRG.36808/STRG.9026/STRG.55220…
DEG	45DAB_vs_145DAB_up_DEG	gene	45DAB_vs_145DAB	Up	GO:0048232	male gamete generation	Biological process	0.00174791	0.0504796	1.6216	35	118	3436	18785	STRG.7185/STRG.14714/STRG.19104/STRG.40248/STRG.49703/STRG.5535/STRG.8295/STRG.16487/STRG.6535/STRG.2985/STRG.24554/STRG.41873/STRG.15308/STRG.54331/STRG.451/STRG.7113/STRG.30997/STRG.35942/STRG.21819/STRG.23230/STRG.5750/STRG.35619/STRG.30727/STRG.6512/STRG.19016/STRG.41178/STRG.20584/STRG.41211/STRG.31111/STRG.40050/STRG.40582/STRG.49455/STRG.30303/STRG.15204/STRG.43074
DEG	45DAB_vs_145DAB_up_DEG	gene	45DAB_vs_145DAB	Up	GO:0010496	intercellular transport	Biological process	0.00179166	0.0514857	2.50576	11	24	3436	18785	STRG.44317/STRG.12440/STRG.34091/STRG.29794/STRG.25860/STRG.2679/STRG.54453/STRG.18670/STRG.9556/STRG.44314/STRG.6513
DEG	45DAB_vs_145DAB_up_DEG	gene	45DAB_vs_145DAB	Up	GO:0004180	carboxypeptidase activity	Molecular function	0.00182364	0.0521453	2.15807	15	38	3436	18785	STRG.24771/STRG.18238/STRG.8510/STRG.46906/STRG.45230/STRG.23541/STRG.19541/STRG.37052/STRG.5957/STRG.6995/STRG.14685/STRG.1505/STRG.33015/STRG.51694/STRG.1454
DEG	45DAB_vs_145DAB_up_DEG	gene	45DAB_vs_145DAB	Up	GO:0009554	megasporogenesis	Biological process	0.00188487	0.0533676	3.64474	6	9	3436	18785	STRG.48836/STRG.7959/STRG.24257/STRG.8402/STRG.26098/STRG.24668
DEG	45DAB_vs_145DAB_up_DEG	gene	45DAB_vs_145DAB	Up	GO:0010412	mannan metabolic process	Biological process	0.00188487	0.0533676	3.64474	6	9	3436	18785	STRG.21930/STRG.36465/STRG.52656/STRG.44229/STRG.13318/STRG.12364
DEG	45DAB_vs_145DAB_up_DEG	gene	45DAB_vs_145DAB	Up	GO:0090567	reproductive shoot system development	Biological process	0.00193484	0.0545153	1.27707	121	518	3436	18785	STRG.18238/STRG.54638/STRG.13403/STRG.30518/STRG.46811/STRG.24107/STRG.6527/STRG.18407/STRG.35390/STRG.17944/STRG.19604/STRG.6254/STRG.50504/STRG.56716/STRG.12742/STRG.41203/STRG.54687/STRG.7944/STRG.46256/STRG.15272/STRG.43012/STRG.17662/STRG.49982/STRG.51523/STRG.10503/STRG.15960/STRG.9292/STRG.48457/STRG.47726/STRG.53999/STRG.39871/STRG.13069/STRG.24791/STRG.28251/STRG.24242/STRG.10949/STRG.28…
DEG	45DAB_vs_145DAB_up_DEG	gene	45DAB_vs_145DAB	Up	GO:0046527	glucosyltransferase activity	Molecular function	0.00202552	0.0567931	1.4262	60	230	3436	18785	STRG.27433/STRG.607/STRG.52041/STRG.21352/STRG.28105/STRG.29052/STRG.50646/STRG.36562/STRG.608/STRG.28108/STRG.23431/STRG.3813/STRG.35742/STRG.24427/STRG.6859/STRG.53977/STRG.610/STRG.11413/STRG.50993/STRG.29801/STRG.18552/STRG.47247/STRG.40400/STRG.34461/STRG.52463/STRG.47302/STRG.14391/STRG.758/STRG.38589/STRG.46635/STRG.28116/STRG.889/STRG.14636/STRG.20798/STRG.6752/STRG.23506/STRG.8694/STRG.2…
DEG	45DAB_vs_145DAB_up_DEG	gene	45DAB_vs_145DAB	Up	GO:0090626	plant epidermis morphogenesis	Biological process	0.00207288	0.0578404	1.57387	38	132	3436	18785	STRG.46716/STRG.13579/STRG.49408/STRG.52624/STRG.15849/STRG.20961/STRG.22534/STRG.7959/STRG.45452/STRG.47726/STRG.49770/STRG.8271/STRG.43118/STRG.37832/STRG.10970/STRG.55013/STRG.21899/STRG.18443/STRG.13855/STRG.24257/STRG.3233/STRG.20540/STRG.46610/STRG.47910/STRG.51564/STRG.27043/STRG.44260/STRG.50981/STRG.7520/STRG.27503/STRG.19132/STRG.13558/STRG.44269/STRG.29721/STRG.21411/STRG.27514/STRG.40…
DEG	45DAB_vs_145DAB_up_DEG	gene	45DAB_vs_145DAB	Up	GO:0009734	auxin-activated signaling pathway	Biological process	0.0021119	0.0586459	1.67361	30	98	3436	18785	STRG.53391/STRG.54387/STRG.43012/STRG.3064/STRG.13281/STRG.27029/STRG.45429/STRG.49845/STRG.49823/STRG.9900/STRG.16264/STRG.3747/STRG.20462/STRG.43725/STRG.6057/STRG.23338/STRG.51386/STRG.56052/STRG.27916/STRG.24367/STRG.22527/STRG.53969/STRG.8083/STRG.49076/STRG.47080/STRG.52714/STRG.44592/STRG.51882/STRG.49847/STRG.51384
DEG	45DAB_vs_145DAB_up_DEG	gene	45DAB_vs_145DAB	Up	GO:0009767	photosynthetic electron transport chain	Biological process	0.00216652	0.0598747	2.02045	17	46	3436	18785	STRG.32229/STRG.25847/STRG.46641/STRG.14572/STRG.27446/STRG.25860/STRG.4188/STRG.22798/STRG.24193/STRG.2469/STRG.9556/STRG.42026/STRG.23737/STRG.33955/STRG.7902/STRG.9537/STRG.1733
DEG	45DAB_vs_145DAB_up_DEG	gene	45DAB_vs_145DAB	Up	GO:0051131	chaperone-mediated protein complex assembly	Biological process	0.00222971	0.0613277	2.73356	9	18	3436	18785	STRG.50442/STRG.51458/STRG.20002/STRG.20883/STRG.20885/STRG.15638/STRG.35290/STRG.30303/STRG.51455
DEG	45DAB_vs_145DAB_up_DEG	gene	45DAB_vs_145DAB	Up	GO:0007010	cytoskeleton organization	Biological process	0.0023623	0.0646667	1.31721	93	386	3436	18785	STRG.16202/STRG.36032/STRG.47863/STRG.2251/STRG.13370/STRG.51766/STRG.19970/STRG.11322/STRG.19540/STRG.55112/STRG.54387/STRG.35818/STRG.33265/STRG.41556/STRG.51961/STRG.5355/STRG.36030/STRG.3813/STRG.34984/STRG.11288/STRG.28716/STRG.22534/STRG.43988/STRG.13949/STRG.6535/STRG.2985/STRG.36827/STRG.32899/STRG.41873/STRG.20933/STRG.8271/STRG.15308/STRG.47275/STRG.22926/STRG.47702/STRG.28565/STRG.2060…
DEG	45DAB_vs_145DAB_up_DEG	gene	45DAB_vs_145DAB	Up	GO:0009943	adaxial/abaxial axis specification	Biological process	0.0024686	0.0672576	2.10274	15	39	3436	18785	STRG.21212/STRG.6527/STRG.41203/STRG.46256/STRG.14075/STRG.55013/STRG.3233/STRG.14749/STRG.2250/STRG.23243/STRG.13558/STRG.31714/STRG.26546/STRG.11143/STRG.53812
DEG	45DAB_vs_145DAB_up_DEG	gene	45DAB_vs_145DAB	Up	GO:0006820	monoatomic anion transport	Biological process	0.00257867	0.0699266	1.29451	103	435	3436	18785	STRG.45733/STRG.47426/STRG.12090/STRG.26906/STRG.6726/STRG.24796/STRG.35789/STRG.7714/STRG.46162/STRG.23963/STRG.51808/STRG.54791/STRG.52736/STRG.817/STRG.38748/STRG.50670/STRG.54698/STRG.43964/STRG.29172/STRG.32943/STRG.45791/STRG.38164/STRG.1222/STRG.6078/STRG.528/STRG.20779/STRG.28145/STRG.47905/STRG.50631/STRG.6933/STRG.32937/STRG.2634/STRG.40487/STRG.43198/STRG.54351/STRG.9454/STRG.18749/STR…
DEG	45DAB_vs_145DAB_up_DEG	gene	45DAB_vs_145DAB	Up	GO:0006091	generation of precursor metabolites and energy	Biological process	0.00261579	0.070602	1.36678	72	288	3436	18785	STRG.34022/STRG.21255/STRG.21619/STRG.12090/STRG.56490/STRG.26988/STRG.51766/STRG.2565/STRG.37420/STRG.23431/STRG.43964/STRG.379/STRG.31075/STRG.54429/STRG.51533/STRG.24427/STRG.41358/STRG.30318/STRG.46900/STRG.32229/STRG.24680/STRG.6645/STRG.25847/STRG.51337/STRG.12720/STRG.51335/STRG.6644/STRG.17399/STRG.52403/STRG.46641/STRG.32178/STRG.14572/STRG.52281/STRG.21334/STRG.27446/STRG.25860/STRG.132…
DEG	45DAB_vs_145DAB_up_DEG	gene	45DAB_vs_145DAB	Up	GO:0009624	response to nematode	Biological process	0.0026518	0.071241	1.57453	36	125	3436	18785	STRG.3353/STRG.12090/STRG.20539/STRG.27775/STRG.43964/STRG.32943/STRG.14075/STRG.1222/STRG.34864/STRG.28293/STRG.32937/STRG.14177/STRG.47702/STRG.28565/STRG.12057/STRG.7156/STRG.7997/STRG.20039/STRG.46884/STRG.34817/STRG.46610/STRG.48115/STRG.56778/STRG.50816/STRG.17951/STRG.23400/STRG.43935/STRG.5059/STRG.37609/STRG.44074/STRG.12176/STRG.12442/STRG.41955/STRG.10524/STRG.666/STRG.30958
DEG	45DAB_vs_145DAB_up_DEG	gene	45DAB_vs_145DAB	Up	GO:0040008	regulation of growth	Biological process	0.00267729	0.0713985	1.33462	83	340	3436	18785	STRG.18238/STRG.39700/STRG.48474/STRG.24420/STRG.8514/STRG.12243/STRG.11297/STRG.21167/STRG.17944/STRG.15370/STRG.6254/STRG.56716/STRG.52916/STRG.36959/STRG.34091/STRG.34814/STRG.14075/STRG.17662/STRG.10503/STRG.24555/STRG.45452/STRG.39871/STRG.22218/STRG.37832/STRG.51716/STRG.51718/STRG.10451/STRG.55033/STRG.55013/STRG.9404/STRG.40879/STRG.2305/STRG.8297/STRG.31935/STRG.2679/STRG.3233/STRG.16562…
DEG	45DAB_vs_145DAB_up_DEG	gene	45DAB_vs_145DAB	Up	GO:0045492	xylan biosynthetic process	Biological process	0.00268239	0.0713985	2.22101	13	32	3436	18785	STRG.24969/STRG.12231/STRG.44096/STRG.56380/STRG.33950/STRG.36812/STRG.54252/STRG.12146/STRG.11634/STRG.43606/STRG.47377/STRG.31187/STRG.34320
DEG	45DAB_vs_145DAB_up_DEG	gene	45DAB_vs_145DAB	Up	GO:0051171	obsolete regulation of nitrogen compound metabolic process	Biological process	0.00272115	0.0720981	1.09688	635	3165	3436	18785	STRG.52998/STRG.41569/STRG.6896/STRG.46798/STRG.46716/STRG.7185/STRG.42080/STRG.35776/STRG.51228/STRG.15839/STRG.48370/STRG.21212/STRG.46820/STRG.27487/STRG.22436/STRG.13579/STRG.44102/STRG.7256/STRG.47263/STRG.47811/STRG.54697/STRG.14714/STRG.21945/STRG.51517/STRG.53164/STRG.32834/STRG.54638/STRG.46646/STRG.24689/STRG.8419/STRG.13403/STRG.54703/STRG.694/STRG.55000/STRG.47154/STRG.36762/STRG.1910…
DEG	45DAB_vs_145DAB_up_DEG	gene	45DAB_vs_145DAB	Up	GO:0010468	regulation of gene expression	Biological process	0.00280901	0.0740861	1.10128	589	2924	3436	18785	STRG.52998/STRG.41569/STRG.6896/STRG.46798/STRG.46716/STRG.7185/STRG.42080/STRG.51228/STRG.15839/STRG.48370/STRG.21212/STRG.46820/STRG.27487/STRG.22436/STRG.13579/STRG.44102/STRG.7256/STRG.47263/STRG.47811/STRG.54697/STRG.14714/STRG.21945/STRG.51517/STRG.53164/STRG.33954/STRG.54638/STRG.24689/STRG.8419/STRG.13403/STRG.694/STRG.55000/STRG.47154/STRG.36762/STRG.19104/STRG.48033/STRG.32951/STRG.5625…
DEG	45DAB_vs_145DAB_up_DEG	gene	45DAB_vs_145DAB	Up	GO:0000775	chromosome, centromeric region	Cellular component	0.0028457	0.0747126	1.71259	26	83	3436	18785	STRG.36032/STRG.36030/STRG.11288/STRG.46640/STRG.13949/STRG.15308/STRG.22929/STRG.54191/STRG.8518/STRG.33358/STRG.36319/STRG.20389/STRG.50788/STRG.35942/STRG.31222/STRG.35806/STRG.36029/STRG.53870/STRG.31253/STRG.4219/STRG.15573/STRG.1466/STRG.13719/STRG.28742/STRG.54246/STRG.48308
DEG	45DAB_vs_145DAB_up_DEG	gene	45DAB_vs_145DAB	Up	GO:0006468	protein phosphorylation	Biological process	0.00296412	0.0755176	1.16668	258	1209	3436	18785	STRG.25943/STRG.11031/STRG.42079/STRG.44683/STRG.24450/STRG.8018/STRG.7747/STRG.13860/STRG.13164/STRG.35356/STRG.36361/STRG.641/STRG.9652/STRG.24931/STRG.8155/STRG.27850/STRG.1375/STRG.19104/STRG.51268/STRG.11587/STRG.31750/STRG.219/STRG.9048/STRG.20374/STRG.17925/STRG.22044/STRG.21167/STRG.17072/STRG.8166/STRG.43993/STRG.36785/STRG.21915/STRG.44228/STRG.34331/STRG.6723/STRG.7559/STRG.12310/STRG.…
DEG	45DAB_vs_145DAB_up_DEG	gene	45DAB_vs_145DAB	Up	GO:0019953	sexual reproduction	Biological process	0.00302481	0.0755176	1.3949	62	243	3436	18785	STRG.7185/STRG.14714/STRG.19104/STRG.40248/STRG.49703/STRG.5535/STRG.48836/STRG.8295/STRG.21935/STRG.7959/STRG.16487/STRG.45452/STRG.46640/STRG.6535/STRG.2985/STRG.24554/STRG.41873/STRG.15308/STRG.7531/STRG.37832/STRG.52665/STRG.54331/STRG.33358/STRG.47810/STRG.451/STRG.7113/STRG.9026/STRG.30997/STRG.24257/STRG.2122/STRG.35942/STRG.32497/STRG.8402/STRG.26098/STRG.21819/STRG.29589/STRG.40939/STRG.…
DEG	45DAB_vs_145DAB_up_DEG	gene	45DAB_vs_145DAB	Up	GO:0044426	obsolete cell wall part	Cellular component	0.00304921	0.0755176	1.79517	22	67	3436	18785	STRG.19947/STRG.43217/STRG.6296/STRG.34091/STRG.51716/STRG.51718/STRG.2679/STRG.27271/STRG.28511/STRG.6249/STRG.6245/STRG.26734/STRG.21094/STRG.6251/STRG.37759/STRG.19948/STRG.21090/STRG.19952/STRG.6242/STRG.21093/STRG.21091/STRG.6233
DEG	45DAB_vs_145DAB_up_DEG	gene	45DAB_vs_145DAB	Up	GO:0090698	post-embryonic plant morphogenesis	Biological process	0.00306065	0.0755176	1.36198	71	285	3436	18785	STRG.9285/STRG.38748/STRG.24783/STRG.17944/STRG.43915/STRG.15370/STRG.12742/STRG.46256/STRG.22872/STRG.52624/STRG.15849/STRG.4620/STRG.10503/STRG.12030/STRG.9292/STRG.7959/STRG.45452/STRG.9211/STRG.47726/STRG.27029/STRG.16158/STRG.24791/STRG.9900/STRG.37832/STRG.16264/STRG.55013/STRG.20462/STRG.47810/STRG.42750/STRG.21899/STRG.22529/STRG.9210/STRG.52614/STRG.12057/STRG.8030/STRG.24257/STRG.3233/S…
DEG	45DAB_vs_145DAB_up_DEG	gene	45DAB_vs_145DAB	Up	GO:0002250	adaptive immune response	Biological process	0.00308555	0.0755176	3.90508	5	7	3436	18785	STRG.8295/STRG.24554/STRG.31111/STRG.38616/STRG.38617
DEG	45DAB_vs_145DAB_up_DEG	gene	45DAB_vs_145DAB	Up	GO:0006868	glutamine transport	Biological process	0.00308555	0.0755176	3.90508	5	7	3436	18785	STRG.54791/STRG.27916/STRG.13524/STRG.47080/STRG.13526
DEG	45DAB_vs_145DAB_up_DEG	gene	45DAB_vs_145DAB	Up	GO:0050650	chondroitin sulfate proteoglycan biosynthetic process	Biological process	0.00308555	0.0755176	3.90508	5	7	3436	18785	STRG.23808/STRG.37382/STRG.7472/STRG.14241/STRG.35288
DEG	45DAB_vs_145DAB_up_DEG	gene	45DAB_vs_145DAB	Up	GO:0050654	chondroitin sulfate proteoglycan metabolic process	Biological process	0.00308555	0.0755176	3.90508	5	7	3436	18785	STRG.23808/STRG.37382/STRG.7472/STRG.14241/STRG.35288
DEG	45DAB_vs_145DAB_up_DEG	gene	45DAB_vs_145DAB	Up	GO:1904424	obsolete regulation of GTP binding	Biological process	0.00308555	0.0755176	3.90508	5	7	3436	18785	STRG.39700/STRG.48474/STRG.47237/STRG.28093/STRG.5149
DEG	45DAB_vs_145DAB_up_DEG	gene	45DAB_vs_145DAB	Up	GO:1904426	positive regulation of GTP binding	Biological process	0.00308555	0.0755176	3.90508	5	7	3436	18785	STRG.39700/STRG.48474/STRG.47237/STRG.28093/STRG.5149
DEG	45DAB_vs_145DAB_up_DEG	gene	45DAB_vs_145DAB	Up	GO:1904475	obsolete regulation of small GTPase binding	Biological process	0.00308555	0.0755176	3.90508	5	7	3436	18785	STRG.39700/STRG.48474/STRG.47237/STRG.28093/STRG.5149
DEG	45DAB_vs_145DAB_up_DEG	gene	45DAB_vs_145DAB	Up	GO:1904477	obsolete positive regulation of small GTPase binding	Biological process	0.00308555	0.0755176	3.90508	5	7	3436	18785	STRG.39700/STRG.48474/STRG.47237/STRG.28093/STRG.5149
DEG	45DAB_vs_145DAB_up_DEG	gene	45DAB_vs_145DAB	Up	GO:1905097	obsolete regulation of guanyl-nucleotide exchange factor activity	Biological process	0.00308555	0.0755176	3.90508	5	7	3436	18785	STRG.39700/STRG.48474/STRG.47237/STRG.28093/STRG.5149
DEG	45DAB_vs_145DAB_up_DEG	gene	45DAB_vs_145DAB	Up	GO:1905099	obsolete positive regulation of guanyl-nucleotide exchange factor activity	Biological process	0.00308555	0.0755176	3.90508	5	7	3436	18785	STRG.39700/STRG.48474/STRG.47237/STRG.28093/STRG.5149
DEG	45DAB_vs_145DAB_up_DEG	gene	45DAB_vs_145DAB	Up	GO:2001106	obsolete regulation of Rho guanyl-nucleotide exchange factor activity	Biological process	0.00308555	0.0755176	3.90508	5	7	3436	18785	STRG.39700/STRG.48474/STRG.47237/STRG.28093/STRG.5149
DEG	45DAB_vs_145DAB_up_DEG	gene	45DAB_vs_145DAB	Up	GO:2001108	obsolete positive regulation of Rho guanyl-nucleotide exchange factor activity	Biological process	0.00308555	0.0755176	3.90508	5	7	3436	18785	STRG.39700/STRG.48474/STRG.47237/STRG.28093/STRG.5149
DEG	45DAB_vs_145DAB_up_DEG	gene	45DAB_vs_145DAB	Up	GO:0006261	DNA-templated DNA replication	Biological process	0.00317519	0.0771497	1.48205	45	166	3436	18785	STRG.29183/STRG.35075/STRG.7944/STRG.15389/STRG.22585/STRG.15958/STRG.11465/STRG.25000/STRG.34905/STRG.29095/STRG.6733/STRG.8553/STRG.43118/STRG.32546/STRG.24242/STRG.10970/STRG.36787/STRG.37652/STRG.41328/STRG.50965/STRG.20216/STRG.22529/STRG.26677/STRG.18443/STRG.50408/STRG.34599/STRG.19960/STRG.34600/STRG.42763/STRG.50193/STRG.50848/STRG.1571/STRG.19734/STRG.33545/STRG.42875/STRG.47142/STRG.23…
DEG	45DAB_vs_145DAB_up_DEG	gene	45DAB_vs_145DAB	Up	GO:0035251	UDP-glucosyltransferase activity	Molecular function	0.00317895	0.0771497	1.45592	49	184	3436	18785	STRG.27433/STRG.607/STRG.28105/STRG.29052/STRG.50646/STRG.36562/STRG.608/STRG.28108/STRG.23431/STRG.35742/STRG.24427/STRG.6859/STRG.53977/STRG.610/STRG.11413/STRG.50993/STRG.18552/STRG.47247/STRG.34461/STRG.52463/STRG.47302/STRG.758/STRG.46635/STRG.28116/STRG.889/STRG.14636/STRG.20798/STRG.6752/STRG.23506/STRG.8694/STRG.2669/STRG.42484/STRG.47243/STRG.44382/STRG.36561/STRG.20547/STRG.28111/STRG.8…
DEG	45DAB_vs_145DAB_up_DEG	gene	45DAB_vs_145DAB	Up	GO:0080090	regulation of primary metabolic process	Biological process	0.00329599	0.0796555	1.09342	647	3235	3436	18785	STRG.52998/STRG.41569/STRG.6896/STRG.46798/STRG.46716/STRG.7185/STRG.42080/STRG.35776/STRG.51228/STRG.15839/STRG.48370/STRG.21212/STRG.46820/STRG.41865/STRG.27487/STRG.22436/STRG.13579/STRG.44102/STRG.7105/STRG.7256/STRG.47263/STRG.47811/STRG.54697/STRG.14714/STRG.21945/STRG.51517/STRG.53164/STRG.32834/STRG.54638/STRG.46646/STRG.24689/STRG.8419/STRG.13403/STRG.54703/STRG.694/STRG.55000/STRG.47154…
DEG	45DAB_vs_145DAB_up_DEG	gene	45DAB_vs_145DAB	Up	GO:0009926	auxin polar transport	Biological process	0.00331091	0.0796826	1.67741	27	88	3436	18785	STRG.3035/STRG.54995/STRG.33672/STRG.51523/STRG.13626/STRG.34520/STRG.7959/STRG.4975/STRG.51501/STRG.9214/STRG.20462/STRG.2211/STRG.12057/STRG.54085/STRG.24257/STRG.25534/STRG.16754/STRG.7450/STRG.43935/STRG.18729/STRG.54861/STRG.8615/STRG.55927/STRG.52827/STRG.23479/STRG.24463/STRG.11309
DEG	45DAB_vs_145DAB_up_DEG	gene	45DAB_vs_145DAB	Up	GO:0009932	cell tip growth	Biological process	0.00337841	0.0809697	1.4579	48	180	3436	18785	STRG.49207/STRG.39700/STRG.48474/STRG.24420/STRG.37182/STRG.19970/STRG.54387/STRG.42152/STRG.42565/STRG.40097/STRG.52240/STRG.49538/STRG.19451/STRG.17916/STRG.20456/STRG.6145/STRG.37306/STRG.4413/STRG.40819/STRG.18481/STRG.46610/STRG.52252/STRG.43174/STRG.12156/STRG.24422/STRG.21656/STRG.37058/STRG.24612/STRG.40872/STRG.53192/STRG.52963/STRG.47237/STRG.43845/STRG.34745/STRG.31861/STRG.28093/STRG.…
DEG	45DAB_vs_145DAB_up_DEG	gene	45DAB_vs_145DAB	Up	GO:0015562	efflux transmembrane transporter activity	Molecular function	0.00349433	0.0834018	1.98804	16	44	3436	18785	STRG.15370/STRG.32943/STRG.51523/STRG.1222/STRG.32937/STRG.51501/STRG.20462/STRG.54085/STRG.14349/STRG.7450/STRG.18729/STRG.8615/STRG.22553/STRG.52827/STRG.23479/STRG.11309
DEG	45DAB_vs_145DAB_up_DEG	gene	45DAB_vs_145DAB	Up	GO:0071555	cell wall organization	Biological process	0.00365741	0.086935	1.39636	59	231	3436	18785	STRG.20205/STRG.40219/STRG.20234/STRG.15839/STRG.21930/STRG.20203/STRG.36465/STRG.30078/STRG.26530/STRG.4347/STRG.52656/STRG.27692/STRG.37975/STRG.36959/STRG.53683/STRG.42007/STRG.2625/STRG.13318/STRG.5498/STRG.47302/STRG.36169/STRG.55013/STRG.36808/STRG.43614/STRG.33950/STRG.12444/STRG.6145/STRG.36646/STRG.3233/STRG.20540/STRG.40819/STRG.27253/STRG.12447/STRG.19923/STRG.14527/STRG.27528/STRG.435…
DEG	45DAB_vs_145DAB_up_DEG	gene	45DAB_vs_145DAB	Up	GO:0010143	cutin biosynthetic process	Biological process	0.00369443	0.087455	2.15371	13	33	3436	18785	STRG.4620/STRG.14405/STRG.45677/STRG.37480/STRG.46461/STRG.13855/STRG.49758/STRG.55706/STRG.47910/STRG.39013/STRG.43931/STRG.12053/STRG.30795
DEG	45DAB_vs_145DAB_up_DEG	gene	45DAB_vs_145DAB	Up	GO:0070192	chromosome organization involved in meiotic cell cycle	Biological process	0.00378418	0.0891918	1.85491	19	56	3436	18785	STRG.44102/STRG.45452/STRG.37832/STRG.54331/STRG.22929/STRG.8402/STRG.23230/STRG.31253/STRG.4219/STRG.1466/STRG.40050/STRG.2946/STRG.24668/STRG.48308/STRG.23950/STRG.15204/STRG.49893/STRG.7642/STRG.50206
DEG	45DAB_vs_145DAB_up_DEG	gene	45DAB_vs_145DAB	Up	GO:0010374	stomatal complex development	Biological process	0.00379868	0.0891918	1.82237	20	60	3436	18785	STRG.52624/STRG.15849/STRG.7959/STRG.45452/STRG.47726/STRG.37832/STRG.55013/STRG.21899/STRG.22529/STRG.49988/STRG.55220/STRG.24257/STRG.3233/STRG.26990/STRG.46610/STRG.27043/STRG.13558/STRG.44269/STRG.40386/STRG.45265
DEG	45DAB_vs_145DAB_up_DEG	gene	45DAB_vs_145DAB	Up	GO:0048285	organelle fission	Biological process	0.00382069	0.0893453	1.33601	76	311	3436	18785	STRG.44102/STRG.16202/STRG.36032/STRG.19104/STRG.54100/STRG.17861/STRG.40248/STRG.49703/STRG.5535/STRG.36030/STRG.11288/STRG.37883/STRG.16487/STRG.45452/STRG.46640/STRG.43798/STRG.4409/STRG.41873/STRG.37882/STRG.15308/STRG.37832/STRG.37885/STRG.10970/STRG.54331/STRG.22926/STRG.47702/STRG.28565/STRG.22929/STRG.33358/STRG.56508/STRG.7113/STRG.36808/STRG.18443/STRG.30997/STRG.20389/STRG.50788/STRG.3…
DEG	45DAB_vs_145DAB_up_DEG	gene	45DAB_vs_145DAB	Up	GO:0043207	response to external biotic stimulus	Biological process	0.00390478	0.0909363	1.14952	291	1384	3436	18785	STRG.34328/STRG.44116/STRG.54871/STRG.21212/STRG.54680/STRG.52197/STRG.10483/STRG.13164/STRG.47263/STRG.3353/STRG.8494/STRG.33954/STRG.51653/STRG.50634/STRG.12090/STRG.7160/STRG.691/STRG.20539/STRG.44143/STRG.7869/STRG.17103/STRG.27850/STRG.30518/STRG.7187/STRG.34551/STRG.52202/STRG.27775/STRG.8557/STRG.7613/STRG.13463/STRG.6459/STRG.20374/STRG.3035/STRG.21167/STRG.45530/STRG.11908/STRG.21915/STR…
DEG	45DAB_vs_145DAB_up_DEG	gene	45DAB_vs_145DAB	Up	GO:0006268	obsolete DNA unwinding involved in DNA replication	Biological process	0.00393876	0.0909363	2.73356	8	16	3436	18785	STRG.35075/STRG.25000/STRG.34905/STRG.8553/STRG.41328/STRG.20216/STRG.26677/STRG.50848
DEG	45DAB_vs_145DAB_up_DEG	gene	45DAB_vs_145DAB	Up	GO:0000293	ferric-chelate reductase activity	Molecular function	0.00398319	0.0909363	3.28027	6	10	3436	18785	STRG.28762/STRG.14572/STRG.21596/STRG.27470/STRG.52265/STRG.27323
DEG	45DAB_vs_145DAB_up_DEG	gene	45DAB_vs_145DAB	Up	GO:0004478	methionine adenosyltransferase activity	Molecular function	0.00398319	0.0909363	3.28027	6	10	3436	18785	STRG.23465/STRG.54117/STRG.44354/STRG.12473/STRG.24940/STRG.22055
DEG	45DAB_vs_145DAB_up_DEG	gene	45DAB_vs_145DAB	Up	GO:0016723	oxidoreductase activity, acting on metal ions, NAD or NADP as acceptor	Molecular function	0.00398319	0.0909363	3.28027	6	10	3436	18785	STRG.28762/STRG.14572/STRG.21596/STRG.27470/STRG.52265/STRG.27323
DEG	45DAB_vs_145DAB_up_DEG	gene	45DAB_vs_145DAB	Up	GO:0045493	xylan catabolic process	Biological process	0.00398319	0.0909363	3.28027	6	10	3436	18785	STRG.23937/STRG.7629/STRG.39349/STRG.17423/STRG.39350/STRG.4758
DEG	45DAB_vs_145DAB_up_DEG	gene	45DAB_vs_145DAB	Up	GO:0031492	nucleosomal DNA binding	Molecular function	0.00415178	0.09331	2.94383	7	13	3436	18785	STRG.46640/STRG.14557/STRG.33358/STRG.43755/STRG.49796/STRG.1412/STRG.19156
DEG	45DAB_vs_145DAB_up_DEG	gene	45DAB_vs_145DAB	Up	GO:0042891	obsolete antibiotic transport	Biological process	0.00415178	0.09331	2.94383	7	13	3436	18785	STRG.11446/STRG.6726/STRG.27775/STRG.29172/STRG.38164/STRG.46884/STRG.45075
DEG	45DAB_vs_145DAB_up_DEG	gene	45DAB_vs_145DAB	Up	GO:1901957	regulation of cutin biosynthetic process	Biological process	0.00415178	0.09331	2.94383	7	13	3436	18785	STRG.20961/STRG.45537/STRG.49758/STRG.51564/STRG.12329/STRG.44201/STRG.30795
DEG	45DAB_vs_145DAB_up_DEG	gene	45DAB_vs_145DAB	Up	GO:1905177	tracheary element differentiation	Biological process	0.00415178	0.09331	2.94383	7	13	3436	18785	STRG.54995/STRG.9214/STRG.25534/STRG.2083/STRG.36266/STRG.47665/STRG.54230
DEG	45DAB_vs_145DAB_up_DEG	gene	45DAB_vs_145DAB	Up	GO:0009798	axis specification	Biological process	0.00430826	0.0964515	1.54314	35	124	3436	18785	STRG.21212/STRG.19947/STRG.43217/STRG.24107/STRG.6527/STRG.6296/STRG.17944/STRG.41203/STRG.46256/STRG.14075/STRG.10503/STRG.55013/STRG.3233/STRG.27271/STRG.14749/STRG.28511/STRG.6249/STRG.2250/STRG.6245/STRG.26734/STRG.23243/STRG.7450/STRG.13060/STRG.6251/STRG.13558/STRG.37759/STRG.19948/STRG.31714/STRG.26546/STRG.19952/STRG.6242/STRG.11143/STRG.7832/STRG.6233/STRG.53812
DEG	45DAB_vs_145DAB_up_DEG	gene	45DAB_vs_145DAB	Up	GO:0042335	cuticle development	Biological process	0.00432558	0.0964655	2.00016	15	41	3436	18785	STRG.5667/STRG.40360/STRG.20961/STRG.23276/STRG.15133/STRG.35359/STRG.44847/STRG.49911/STRG.24687/STRG.49758/STRG.51564/STRG.17363/STRG.12329/STRG.44201/STRG.30795
DEG	45DAB_vs_145DAB_up_DEG	gene	45DAB_vs_145DAB	Up	GO:0009607	response to biotic stimulus	Biological process	0.00438262	0.0973617	1.14684	292	1392	3436	18785	STRG.34328/STRG.44116/STRG.54871/STRG.21212/STRG.54680/STRG.52197/STRG.10483/STRG.13164/STRG.47263/STRG.3353/STRG.8494/STRG.33954/STRG.51653/STRG.50634/STRG.12090/STRG.7160/STRG.691/STRG.20539/STRG.44143/STRG.7869/STRG.17103/STRG.27850/STRG.30518/STRG.7187/STRG.34551/STRG.52202/STRG.27775/STRG.8557/STRG.7613/STRG.13463/STRG.6459/STRG.20374/STRG.3035/STRG.21167/STRG.45530/STRG.11908/STRG.21915/STR…
DEG	45DAB_vs_145DAB_up_DEG	gene	45DAB_vs_145DAB	Up	GO:0005819	spindle	Cellular component	0.00455904	0.100224	1.48445	41	151	3436	18785	STRG.2251/STRG.54387/STRG.42982/STRG.11288/STRG.13949/STRG.36827/STRG.43798/STRG.32899/STRG.41873/STRG.22926/STRG.50500/STRG.33675/STRG.54191/STRG.33337/STRG.15991/STRG.7113/STRG.33722/STRG.42981/STRG.36808/STRG.8572/STRG.9026/STRG.36319/STRG.30104/STRG.22441/STRG.53607/STRG.11850/STRG.40340/STRG.41301/STRG.8396/STRG.53870/STRG.33799/STRG.31253/STRG.45989/STRG.24659/STRG.42875/STRG.2215/STRG.2874…
DEG	45DAB_vs_145DAB_up_DEG	gene	45DAB_vs_145DAB	Up	GO:0044462	obsolete external encapsulating structure part	Cellular component	0.00456249	0.100224	1.74314	22	69	3436	18785	STRG.19947/STRG.43217/STRG.6296/STRG.34091/STRG.51716/STRG.51718/STRG.2679/STRG.27271/STRG.28511/STRG.6249/STRG.6245/STRG.26734/STRG.21094/STRG.6251/STRG.37759/STRG.19948/STRG.21090/STRG.19952/STRG.6242/STRG.21093/STRG.21091/STRG.6233
DEG	45DAB_vs_145DAB_up_DEG	gene	45DAB_vs_145DAB	Up	GO:0090734	site of DNA damage	Cellular component	0.00461491	0.100224	2.37701	10	23	3436	18785	STRG.8295/STRG.11465/STRG.24554/STRG.4409/STRG.20216/STRG.50848/STRG.4219/STRG.39249/STRG.31111/STRG.26372
DEG	45DAB_vs_145DAB_up_DEG	gene	45DAB_vs_145DAB	Up	GO:0034293	sexual sporulation	Biological process	0.00469732	0.100224	1.7925	20	61	3436	18785	STRG.48836/STRG.7959/STRG.16487/STRG.7531/STRG.47810/STRG.9026/STRG.30997/STRG.24257/STRG.32497/STRG.8402/STRG.26098/STRG.21819/STRG.29589/STRG.40939/STRG.36440/STRG.6512/STRG.41178/STRG.24668/STRG.709/STRG.25365
DEG	45DAB_vs_145DAB_up_DEG	gene	45DAB_vs_145DAB	Up	GO:0010245	radial microtubular system formation	Biological process	0.00477176	0.100224	4.37369	4	5	3436	18785	STRG.15308/STRG.9026/STRG.35942/STRG.25365
DEG	45DAB_vs_145DAB_up_DEG	gene	45DAB_vs_145DAB	Up	GO:0010328	auxin influx transmembrane transporter activity	Molecular function	0.00477176	0.100224	4.37369	4	5	3436	18785	STRG.12057/STRG.16754/STRG.43935/STRG.55927
DEG	45DAB_vs_145DAB_up_DEG	gene	45DAB_vs_145DAB	Up	GO:0032874	positive regulation of stress-activated MAPK cascade	Biological process	0.00477176	0.100224	4.37369	4	5	3436	18785	STRG.38616/STRG.13978/STRG.54232/STRG.38617
DEG	45DAB_vs_145DAB_up_DEG	gene	45DAB_vs_145DAB	Up	GO:0034338	short-chain carboxylesterase activity	Molecular function	0.00477176	0.100224	4.37369	4	5	3436	18785	STRG.19720/STRG.50171/STRG.19718/STRG.19719
DEG	45DAB_vs_145DAB_up_DEG	gene	45DAB_vs_145DAB	Up	GO:0043506	regulation of JUN kinase activity	Biological process	0.00477176	0.100224	4.37369	4	5	3436	18785	STRG.38616/STRG.13978/STRG.54232/STRG.38617
DEG	45DAB_vs_145DAB_up_DEG	gene	45DAB_vs_145DAB	Up	GO:0043507	positive regulation of JUN kinase activity	Biological process	0.00477176	0.100224	4.37369	4	5	3436	18785	STRG.38616/STRG.13978/STRG.54232/STRG.38617
DEG	45DAB_vs_145DAB_up_DEG	gene	45DAB_vs_145DAB	Up	GO:0045298	tubulin complex	Cellular component	0.00477176	0.100224	4.37369	4	5	3436	18785	STRG.47863/STRG.28716/STRG.20933/STRG.51524
DEG	45DAB_vs_145DAB_up_DEG	gene	45DAB_vs_145DAB	Up	GO:0046330	positive regulation of JNK cascade	Biological process	0.00477176	0.100224	4.37369	4	5	3436	18785	STRG.38616/STRG.13978/STRG.54232/STRG.38617
DEG	45DAB_vs_145DAB_up_DEG	gene	45DAB_vs_145DAB	Up	GO:0046423	allene-oxide cyclase activity	Molecular function	0.00477176	0.100224	4.37369	4	5	3436	18785	STRG.23972/STRG.7661/STRG.44592/STRG.51882
DEG	45DAB_vs_145DAB_up_DEG	gene	45DAB_vs_145DAB	Up	GO:0047216	inositol 3-alpha-galactosyltransferase activity	Molecular function	0.00477176	0.100224	4.37369	4	5	3436	18785	STRG.23431/STRG.24427/STRG.8694/STRG.44382
DEG	45DAB_vs_145DAB_up_DEG	gene	45DAB_vs_145DAB	Up	GO:0070304	positive regulation of stress-activated protein kinase signaling cascade	Biological process	0.00477176	0.100224	4.37369	4	5	3436	18785	STRG.38616/STRG.13978/STRG.54232/STRG.38617
DEG	45DAB_vs_145DAB_up_DEG	gene	45DAB_vs_145DAB	Up	GO:0007623	circadian rhythm	Biological process	0.00506398	0.105594	1.50958	37	134	3436	18785	STRG.44683/STRG.11293/STRG.18724/STRG.50414/STRG.7944/STRG.52585/STRG.15960/STRG.51951/STRG.5330/STRG.19969/STRG.24242/STRG.56508/STRG.23338/STRG.37743/STRG.52376/STRG.11533/STRG.13859/STRG.50982/STRG.54992/STRG.37058/STRG.13588/STRG.38676/STRG.21873/STRG.4464/STRG.53969/STRG.44592/STRG.36199/STRG.51882/STRG.25475/STRG.25933/STRG.46875/STRG.13651/STRG.35700/STRG.54230/STRG.32685/STRG.11296/STRG.2…
DEG	45DAB_vs_145DAB_up_DEG	gene	45DAB_vs_145DAB	Up	GO:0048511	rhythmic process	Biological process	0.00506398	0.105594	1.50958	37	134	3436	18785	STRG.44683/STRG.11293/STRG.18724/STRG.50414/STRG.7944/STRG.52585/STRG.15960/STRG.51951/STRG.5330/STRG.19969/STRG.24242/STRG.56508/STRG.23338/STRG.37743/STRG.52376/STRG.11533/STRG.13859/STRG.50982/STRG.54992/STRG.37058/STRG.13588/STRG.38676/STRG.21873/STRG.4464/STRG.53969/STRG.44592/STRG.36199/STRG.51882/STRG.25475/STRG.25933/STRG.46875/STRG.13651/STRG.35700/STRG.54230/STRG.32685/STRG.11296/STRG.2…
DEG	45DAB_vs_145DAB_up_DEG	gene	45DAB_vs_145DAB	Up	GO:0009832	plant-type cell wall biogenesis	Biological process	0.00540793	0.11236	1.43707	46	175	3436	18785	STRG.40219/STRG.20234/STRG.21930/STRG.24969/STRG.5988/STRG.52656/STRG.23516/STRG.36959/STRG.3813/STRG.22534/STRG.27554/STRG.13281/STRG.29801/STRG.11341/STRG.56380/STRG.47407/STRG.40400/STRG.34461/STRG.5498/STRG.1314/STRG.14391/STRG.20129/STRG.38589/STRG.36808/STRG.6145/STRG.6752/STRG.36812/STRG.32569/STRG.40819/STRG.11596/STRG.52426/STRG.43919/STRG.54252/STRG.42323/STRG.16154/STRG.52963/STRG.1203…
DEG	45DAB_vs_145DAB_up_DEG	gene	45DAB_vs_145DAB	Up	GO:0005372	water transmembrane transporter activity	Molecular function	0.00547901	0.112622	2.22734	11	27	3436	18785	STRG.11446/STRG.6726/STRG.27775/STRG.29172/STRG.22433/STRG.1135/STRG.46884/STRG.27278/STRG.36468/STRG.53170/STRG.19378
DEG	45DAB_vs_145DAB_up_DEG	gene	45DAB_vs_145DAB	Up	GO:0015250	water channel activity	Molecular function	0.00547901	0.112622	2.22734	11	27	3436	18785	STRG.11446/STRG.6726/STRG.27775/STRG.29172/STRG.22433/STRG.1135/STRG.46884/STRG.27278/STRG.36468/STRG.53170/STRG.19378
DEG	45DAB_vs_145DAB_up_DEG	gene	45DAB_vs_145DAB	Up	GO:1901618	obsolete organic hydroxy compound transmembrane transporter activity	Molecular function	0.00547901	0.112622	2.22734	11	27	3436	18785	STRG.6726/STRG.29172/STRG.7997/STRG.20039/STRG.35415/STRG.10585/STRG.14929/STRG.39003/STRG.4556/STRG.4540/STRG.12442
DEG	45DAB_vs_145DAB_up_DEG	gene	45DAB_vs_145DAB	Up	GO:0010315	auxin export across the plasma membrane	Biological process	0.00560975	0.1149	1.95254	15	42	3436	18785	STRG.15370/STRG.51523/STRG.43109/STRG.13281/STRG.51501/STRG.20462/STRG.54085/STRG.7450/STRG.21884/STRG.18729/STRG.8615/STRG.52827/STRG.33101/STRG.23479/STRG.11309
DEG	45DAB_vs_145DAB_up_DEG	gene	45DAB_vs_145DAB	Up	GO:0007051	spindle organization	Biological process	0.00574054	0.117164	1.63385	26	87	3436	18785	STRG.36032/STRG.36030/STRG.11288/STRG.13949/STRG.32899/STRG.41873/STRG.15308/STRG.22926/STRG.54191/STRG.7113/STRG.36808/STRG.36319/STRG.20389/STRG.50788/STRG.35942/STRG.53607/STRG.31222/STRG.35806/STRG.36029/STRG.35420/STRG.23230/STRG.15573/STRG.14936/STRG.13719/STRG.28800/STRG.30958
DEG	45DAB_vs_145DAB_up_DEG	gene	45DAB_vs_145DAB	Up	GO:0009250	glucan biosynthetic process	Biological process	0.00587041	0.119392	1.58546	29	100	3436	18785	STRG.42601/STRG.42610/STRG.23431/STRG.40382/STRG.3813/STRG.24427/STRG.10224/STRG.29801/STRG.40400/STRG.14391/STRG.20129/STRG.38589/STRG.6752/STRG.17977/STRG.28586/STRG.8694/STRG.37955/STRG.44382/STRG.50566/STRG.12146/STRG.5689/STRG.46534/STRG.14670/STRG.55691/STRG.5878/STRG.45827/STRG.39746/STRG.47280/STRG.31187
DEG	45DAB_vs_145DAB_up_DEG	gene	45DAB_vs_145DAB	Up	GO:0051239	regulation of multicellular organismal process	Biological process	0.0061471	0.124581	1.16617	218	1022	3436	18785	STRG.20555/STRG.607/STRG.18238/STRG.39700/STRG.48474/STRG.42080/STRG.54871/STRG.52197/STRG.7256/STRG.24420/STRG.29456/STRG.21945/STRG.20206/STRG.44317/STRG.47627/STRG.46945/STRG.12440/STRG.19947/STRG.8514/STRG.43217/STRG.5625/STRG.46811/STRG.12243/STRG.13463/STRG.41889/STRG.17925/STRG.18407/STRG.21167/STRG.608/STRG.6296/STRG.39063/STRG.33609/STRG.17944/STRG.50504/STRG.8023/STRG.46256/STRG.34553/S…
DEG	45DAB_vs_145DAB_up_DEG	gene	45DAB_vs_145DAB	Up	GO:0009642	response to light intensity	Biological process	0.00618711	0.124954	1.3728	57	227	3436	18785	STRG.34022/STRG.21255/STRG.21619/STRG.20204/STRG.51766/STRG.10359/STRG.2565/STRG.23431/STRG.34073/STRG.35729/STRG.50603/STRG.53683/STRG.4811/STRG.34541/STRG.46900/STRG.28994/STRG.25847/STRG.14898/STRG.25540/STRG.48131/STRG.55033/STRG.52281/STRG.22676/STRG.10700/STRG.13407/STRG.23503/STRG.7156/STRG.46814/STRG.3051/STRG.48289/STRG.54250/STRG.9240/STRG.52280/STRG.8559/STRG.45292/STRG.13627/STRG.1308…
DEG	45DAB_vs_145DAB_up_DEG	gene	45DAB_vs_145DAB	Up	GO:0006949	syncytium formation	Biological process	0.00625811	0.125076	2.57276	8	17	3436	18785	STRG.24202/STRG.22992/STRG.39925/STRG.5306/STRG.51554/STRG.28024/STRG.47156/STRG.53658
DEG	45DAB_vs_145DAB_up_DEG	gene	45DAB_vs_145DAB	Up	GO:0030016	myofibril	Cellular component	0.00625811	0.125076	2.57276	8	17	3436	18785	STRG.44432/STRG.35818/STRG.20608/STRG.34689/STRG.15230/STRG.12553/STRG.51178/STRG.10271
DEG	45DAB_vs_145DAB_up_DEG	gene	45DAB_vs_145DAB	Up	GO:0030017	sarcomere	Cellular component	0.00625811	0.125076	2.57276	8	17	3436	18785	STRG.44432/STRG.35818/STRG.20608/STRG.34689/STRG.15230/STRG.12553/STRG.51178/STRG.10271
DEG	45DAB_vs_145DAB_up_DEG	gene	45DAB_vs_145DAB	Up	GO:1905421	regulation of plant organ morphogenesis	Biological process	0.00643775	0.128182	1.67658	23	75	3436	18785	STRG.19947/STRG.43217/STRG.46811/STRG.18407/STRG.6296/STRG.34553/STRG.10949/STRG.55013/STRG.3233/STRG.27271/STRG.28511/STRG.6249/STRG.6245/STRG.26734/STRG.6251/STRG.13558/STRG.37759/STRG.19948/STRG.19952/STRG.6242/STRG.49814/STRG.6233/STRG.27613
DEG	45DAB_vs_145DAB_up_DEG	gene	45DAB_vs_145DAB	Up	GO:0006865	amino acid transport	Biological process	0.00645793	0.128182	1.60448	27	92	3436	18785	STRG.47426/STRG.23963/STRG.51808/STRG.54791/STRG.54698/STRG.18749/STRG.48789/STRG.12057/STRG.43725/STRG.39563/STRG.42587/STRG.40222/STRG.27916/STRG.16754/STRG.7656/STRG.13524/STRG.407/STRG.43935/STRG.51541/STRG.5059/STRG.5163/STRG.13427/STRG.37609/STRG.16701/STRG.47080/STRG.55927/STRG.13526
DEG	45DAB_vs_145DAB_up_DEG	gene	45DAB_vs_145DAB	Up	GO:0009574	preprophase band	Cellular component	0.00663152	0.131132	2.27796	10	24	3436	18785	STRG.2251/STRG.47702/STRG.28565/STRG.50500/STRG.33722/STRG.12677/STRG.9026/STRG.23646/STRG.44524/STRG.25365
DEG	45DAB_vs_145DAB_up_DEG	gene	45DAB_vs_145DAB	Up	GO:0010311	lateral root formation	Biological process	0.00665194	0.131132	1.69403	22	71	3436	18785	STRG.15370/STRG.4620/STRG.9211/STRG.27029/STRG.9900/STRG.16264/STRG.42750/STRG.22529/STRG.9210/STRG.12057/STRG.35415/STRG.10585/STRG.14929/STRG.39003/STRG.25529/STRG.35619/STRG.39013/STRG.16754/STRG.4556/STRG.43935/STRG.4540/STRG.55927
DEG	45DAB_vs_145DAB_up_DEG	gene	45DAB_vs_145DAB	Up	GO:0051707	response to other organism	Biological process	0.00691385	0.133928	1.13865	287	1378	3436	18785	STRG.34328/STRG.44116/STRG.54871/STRG.21212/STRG.54680/STRG.52197/STRG.10483/STRG.13164/STRG.47263/STRG.3353/STRG.8494/STRG.33954/STRG.50634/STRG.12090/STRG.7160/STRG.691/STRG.20539/STRG.44143/STRG.7869/STRG.17103/STRG.27850/STRG.30518/STRG.7187/STRG.34551/STRG.52202/STRG.27775/STRG.8557/STRG.7613/STRG.13463/STRG.6459/STRG.20374/STRG.3035/STRG.21167/STRG.45530/STRG.11908/STRG.21915/STRG.15377/STR…
DEG	45DAB_vs_145DAB_up_DEG	gene	45DAB_vs_145DAB	Up	GO:0080043	quercetin 3-O-glucosyltransferase activity	Molecular function	0.00696514	0.133928	1.49103	36	132	3436	18785	STRG.27433/STRG.607/STRG.28105/STRG.29052/STRG.50646/STRG.36562/STRG.608/STRG.28108/STRG.35742/STRG.6859/STRG.610/STRG.11413/STRG.18552/STRG.47247/STRG.52463/STRG.758/STRG.46635/STRG.28116/STRG.889/STRG.14636/STRG.20798/STRG.2669/STRG.42484/STRG.47243/STRG.36561/STRG.28111/STRG.887/STRG.21767/STRG.609/STRG.757/STRG.56278/STRG.29702/STRG.32639/STRG.42609/STRG.42490/STRG.47249
DEG	45DAB_vs_145DAB_up_DEG	gene	45DAB_vs_145DAB	Up	GO:0080044	quercetin 7-O-glucosyltransferase activity	Molecular function	0.00696514	0.133928	1.49103	36	132	3436	18785	STRG.27433/STRG.607/STRG.28105/STRG.29052/STRG.50646/STRG.36562/STRG.608/STRG.28108/STRG.35742/STRG.6859/STRG.610/STRG.11413/STRG.18552/STRG.47247/STRG.52463/STRG.758/STRG.46635/STRG.28116/STRG.889/STRG.14636/STRG.20798/STRG.2669/STRG.42484/STRG.47243/STRG.36561/STRG.28111/STRG.887/STRG.21767/STRG.609/STRG.757/STRG.56278/STRG.29702/STRG.32639/STRG.42609/STRG.42490/STRG.47249
DEG	45DAB_vs_145DAB_up_DEG	gene	45DAB_vs_145DAB	Up	GO:0004560	alpha-L-fucosidase activity	Molecular function	0.00698841	0.133928	3.41695	5	8	3436	18785	STRG.4164/STRG.2708/STRG.24479/STRG.28596/STRG.4162
DEG	45DAB_vs_145DAB_up_DEG	gene	45DAB_vs_145DAB	Up	GO:0004567	beta-mannosidase activity	Molecular function	0.00698841	0.133928	3.41695	5	8	3436	18785	STRG.50886/STRG.36465/STRG.44229/STRG.13318/STRG.12364
DEG	45DAB_vs_145DAB_up_DEG	gene	45DAB_vs_145DAB	Up	GO:0009522	photosystem I	Cellular component	0.00698841	0.133928	3.41695	5	8	3436	18785	STRG.21619/STRG.32229/STRG.52281/STRG.52280/STRG.1733
DEG	45DAB_vs_145DAB_up_DEG	gene	45DAB_vs_145DAB	Up	GO:0015928	fucosidase activity	Molecular function	0.00698841	0.133928	3.41695	5	8	3436	18785	STRG.4164/STRG.2708/STRG.24479/STRG.28596/STRG.4162
DEG	45DAB_vs_145DAB_up_DEG	gene	45DAB_vs_145DAB	Up	GO:0007349	cellularization	Biological process	0.00700245	0.133928	2.73356	7	14	3436	18785	STRG.15308/STRG.9026/STRG.20389/STRG.50788/STRG.35942/STRG.13719/STRG.25365
DEG	45DAB_vs_145DAB_up_DEG	gene	45DAB_vs_145DAB	Up	GO:0080060	integument development	Biological process	0.00700245	0.133928	2.73356	7	14	3436	18785	STRG.6527/STRG.41203/STRG.54687/STRG.287/STRG.10451/STRG.32040/STRG.13420
DEG	45DAB_vs_145DAB_up_DEG	gene	45DAB_vs_145DAB	Up	GO:0090307	mitotic spindle assembly	Biological process	0.00718441	0.136954	1.90713	15	43	3436	18785	STRG.36032/STRG.36030/STRG.15308/STRG.22926/STRG.36808/STRG.20389/STRG.50788/STRG.35942/STRG.53607/STRG.31222/STRG.35806/STRG.36029/STRG.15573/STRG.13719/STRG.30958
DEG	45DAB_vs_145DAB_up_DEG	gene	45DAB_vs_145DAB	Up	GO:0009962	regulation of flavonoid biosynthetic process	Biological process	0.0072898	0.138506	1.86114	16	47	3436	18785	STRG.41865/STRG.7105/STRG.7944/STRG.49408/STRG.13626/STRG.51331/STRG.28994/STRG.24242/STRG.13407/STRG.23503/STRG.46814/STRG.3446/STRG.40856/STRG.6185/STRG.53425/STRG.22821
DEG	45DAB_vs_145DAB_up_DEG	gene	45DAB_vs_145DAB	Up	GO:0030507	spectrin binding	Molecular function	0.00741314	0.139492	2.98206	6	11	3436	18785	STRG.35818/STRG.20608/STRG.34689/STRG.15230/STRG.51178/STRG.10271
DEG	45DAB_vs_145DAB_up_DEG	gene	45DAB_vs_145DAB	Up	GO:0048759	xylem vessel member cell differentiation	Biological process	0.00741314	0.139492	2.98206	6	11	3436	18785	STRG.54995/STRG.9214/STRG.25534/STRG.2083/STRG.36266/STRG.47665
DEG	45DAB_vs_145DAB_up_DEG	gene	45DAB_vs_145DAB	Up	GO:0009908	flower development	Biological process	0.00741411	0.139492	1.23804	113	499	3436	18785	STRG.18238/STRG.54638/STRG.13403/STRG.30518/STRG.46811/STRG.24107/STRG.6527/STRG.18407/STRG.35390/STRG.17944/STRG.19604/STRG.6254/STRG.56716/STRG.12742/STRG.41203/STRG.54687/STRG.7944/STRG.46256/STRG.15272/STRG.43012/STRG.17662/STRG.49982/STRG.51523/STRG.10503/STRG.15960/STRG.9292/STRG.48457/STRG.47726/STRG.53999/STRG.39871/STRG.24791/STRG.28251/STRG.24242/STRG.10949/STRG.287/STRG.10451/STRG.2046…
DEG	45DAB_vs_145DAB_up_DEG	gene	45DAB_vs_145DAB	Up	GO:0000902	cell morphogenesis	Biological process	0.00765226	0.143505	1.24464	107	470	3436	18785	STRG.49207/STRG.39700/STRG.46716/STRG.48474/STRG.13579/STRG.24420/STRG.953/STRG.37182/STRG.30078/STRG.26530/STRG.19970/STRG.5988/STRG.54387/STRG.42244/STRG.23516/STRG.40382/STRG.34553/STRG.55673/STRG.49408/STRG.52624/STRG.43012/STRG.20961/STRG.22534/STRG.42152/STRG.42565/STRG.40097/STRG.45452/STRG.52240/STRG.49538/STRG.13281/STRG.32899/STRG.49770/STRG.8271/STRG.7920/STRG.43118/STRG.37832/STRG.109…
DEG	45DAB_vs_145DAB_up_DEG	gene	45DAB_vs_145DAB	Up	GO:0006811	monoatomic ion transport	Biological process	0.00787711	0.147243	1.16286	211	992	3436	18785	STRG.11446/STRG.28331/STRG.12610/STRG.12731/STRG.20498/STRG.29456/STRG.45733/STRG.47426/STRG.12729/STRG.53670/STRG.12090/STRG.26906/STRG.6726/STRG.24796/STRG.20539/STRG.27885/STRG.12704/STRG.35789/STRG.7714/STRG.46162/STRG.1575/STRG.23963/STRG.56063/STRG.33620/STRG.27775/STRG.51808/STRG.54791/STRG.52736/STRG.817/STRG.35335/STRG.38748/STRG.33609/STRG.50670/STRG.54698/STRG.15377/STRG.43753/STRG.348…
DEG	45DAB_vs_145DAB_up_DEG	gene	45DAB_vs_145DAB	Up	GO:0035861	site of double-strand break	Cellular component	0.00797164	0.148052	2.34305	9	21	3436	18785	STRG.8295/STRG.24554/STRG.4409/STRG.20216/STRG.50848/STRG.4219/STRG.39249/STRG.31111/STRG.26372
DEG	45DAB_vs_145DAB_up_DEG	gene	45DAB_vs_145DAB	Up	GO:0005516	calmodulin binding	Molecular function	0.00801145	0.148127	1.33499	63	258	3436	18785	STRG.11031/STRG.13750/STRG.13164/STRG.219/STRG.43993/STRG.19540/STRG.5988/STRG.14641/STRG.53943/STRG.23516/STRG.21339/STRG.39095/STRG.21935/STRG.39788/STRG.251/STRG.47762/STRG.12840/STRG.4044/STRG.14371/STRG.18506/STRG.52665/STRG.7073/STRG.50392/STRG.25761/STRG.15979/STRG.21341/STRG.44789/STRG.46814/STRG.252/STRG.6766/STRG.10784/STRG.216/STRG.7081/STRG.3058/STRG.42002/STRG.19933/STRG.7065/STRG.14…
DEG	45DAB_vs_145DAB_up_DEG	gene	45DAB_vs_145DAB	Up	GO:0045229	external encapsulating structure organization	Biological process	0.00802699	0.148127	1.32237	67	277	3436	18785	STRG.20205/STRG.29069/STRG.40219/STRG.20234/STRG.15839/STRG.21930/STRG.20203/STRG.36465/STRG.30078/STRG.26530/STRG.4347/STRG.52656/STRG.27692/STRG.37975/STRG.36959/STRG.5461/STRG.53683/STRG.42007/STRG.2625/STRG.56380/STRG.7627/STRG.13318/STRG.5498/STRG.47302/STRG.36169/STRG.55013/STRG.36808/STRG.43614/STRG.33950/STRG.12444/STRG.6145/STRG.36646/STRG.3233/STRG.20540/STRG.40819/STRG.27253/STRG.12447…
DEG	45DAB_vs_145DAB_up_DEG	gene	45DAB_vs_145DAB	Up	GO:0001067	transcription regulatory region nucleic acid binding	Molecular function	0.0083933	0.153904	1.2331	113	501	3436	18785	STRG.46716/STRG.42080/STRG.15839/STRG.21212/STRG.13579/STRG.7256/STRG.47263/STRG.14714/STRG.694/STRG.55000/STRG.4159/STRG.39251/STRG.22282/STRG.53817/STRG.45530/STRG.16048/STRG.19101/STRG.53033/STRG.46024/STRG.54687/STRG.45529/STRG.35729/STRG.52896/STRG.1359/STRG.20961/STRG.41850/STRG.50272/STRG.9292/STRG.7959/STRG.28209/STRG.37139/STRG.52898/STRG.17613/STRG.46027/STRG.19811/STRG.12840/STRG.31015…
DEG	45DAB_vs_145DAB_up_DEG	gene	45DAB_vs_145DAB	Up	GO:0010017	red or far-red light signaling pathway	Biological process	0.00872319	0.158944	1.73125	19	60	3436	18785	STRG.21945/STRG.5625/STRG.52272/STRG.46718/STRG.43012/STRG.54794/STRG.27505/STRG.40336/STRG.52452/STRG.37743/STRG.11483/STRG.12450/STRG.5863/STRG.13521/STRG.21165/STRG.49076/STRG.52714/STRG.51821/STRG.55457
DEG	45DAB_vs_145DAB_up_DEG	gene	45DAB_vs_145DAB	Up	GO:0098590	plasma membrane region	Cellular component	0.00872319	0.158944	1.73125	19	60	3436	18785	STRG.39700/STRG.48474/STRG.43915/STRG.35818/STRG.12030/STRG.20608/STRG.20462/STRG.37918/STRG.34689/STRG.15230/STRG.7281/STRG.8758/STRG.33859/STRG.47237/STRG.28093/STRG.51178/STRG.5149/STRG.13056/STRG.10271
DEG	45DAB_vs_145DAB_up_DEG	gene	45DAB_vs_145DAB	Up	GO:0007276	gamete generation	Biological process	0.00891795	0.161687	1.4528	38	143	3436	18785	STRG.7185/STRG.14714/STRG.19104/STRG.40248/STRG.49703/STRG.5535/STRG.8295/STRG.16487/STRG.6535/STRG.2985/STRG.24554/STRG.41873/STRG.15308/STRG.54331/STRG.451/STRG.7113/STRG.30997/STRG.35942/STRG.21819/STRG.6268/STRG.23230/STRG.5750/STRG.35619/STRG.30727/STRG.6512/STRG.19016/STRG.41178/STRG.45038/STRG.20584/STRG.41211/STRG.26874/STRG.31111/STRG.40050/STRG.40582/STRG.49455/STRG.30303/STRG.15204/STR…
DEG	45DAB_vs_145DAB_up_DEG	gene	45DAB_vs_145DAB	Up	GO:0009556	microsporogenesis	Biological process	0.00895773	0.161687	1.91349	14	40	3436	18785	STRG.16487/STRG.7531/STRG.47810/STRG.9026/STRG.30997/STRG.32497/STRG.8402/STRG.21819/STRG.40939/STRG.6512/STRG.41178/STRG.24668/STRG.709/STRG.25365
DEG	45DAB_vs_145DAB_up_DEG	gene	45DAB_vs_145DAB	Up	GO:0015850	organic hydroxy compound transport	Biological process	0.00895773	0.161687	1.91349	14	40	3436	18785	STRG.6726/STRG.29172/STRG.7997/STRG.20039/STRG.35415/STRG.48411/STRG.10585/STRG.14929/STRG.39003/STRG.4556/STRG.4540/STRG.38616/STRG.12442/STRG.38617
DEG	45DAB_vs_145DAB_up_DEG	gene	45DAB_vs_145DAB	Up	GO:0009695	jasmonic acid biosynthetic process	Biological process	0.00911511	0.164015	1.82237	16	48	3436	18785	STRG.23972/STRG.24606/STRG.54680/STRG.8494/STRG.30518/STRG.35390/STRG.7661/STRG.24604/STRG.5597/STRG.29170/STRG.35391/STRG.54320/STRG.5606/STRG.44592/STRG.51882/STRG.34947
DEG	45DAB_vs_145DAB_up_DEG	gene	45DAB_vs_145DAB	Up	GO:0043565	sequence-specific DNA binding	Molecular function	0.00914658	0.16407	1.17384	181	843	3436	18785	STRG.46716/STRG.42080/STRG.15839/STRG.21212/STRG.13579/STRG.7256/STRG.47263/STRG.14714/STRG.51517/STRG.32834/STRG.24689/STRG.8419/STRG.694/STRG.55000/STRG.4159/STRG.20927/STRG.39251/STRG.49829/STRG.53817/STRG.45530/STRG.39063/STRG.16048/STRG.19101/STRG.46024/STRG.55075/STRG.52272/STRG.45529/STRG.32833/STRG.15849/STRG.43012/STRG.52896/STRG.1359/STRG.20961/STRG.45071/STRG.41850/STRG.35528/STRG.5027…
DEG	45DAB_vs_145DAB_up_DEG	gene	45DAB_vs_145DAB	Up	GO:0001046	core promoter sequence-specific DNA binding	Molecular function	0.00926888	0.165749	2.18685	10	25	3436	18785	STRG.14714/STRG.4159/STRG.39251/STRG.6035/STRG.33995/STRG.10972/STRG.2500/STRG.17363/STRG.42646/STRG.18445
DEG	45DAB_vs_145DAB_up_DEG	gene	45DAB_vs_145DAB	Up	GO:0046777	protein autophosphorylation	Biological process	0.00947927	0.168988	1.31289	67	279	3436	18785	STRG.13860/STRG.13164/STRG.27850/STRG.17925/STRG.21167/STRG.43993/STRG.36785/STRG.7559/STRG.23883/STRG.5667/STRG.40360/STRG.23276/STRG.39095/STRG.15133/STRG.47762/STRG.25090/STRG.24928/STRG.5330/STRG.4044/STRG.39871/STRG.8076/STRG.14371/STRG.51716/STRG.51718/STRG.15957/STRG.287/STRG.47810/STRG.42750/STRG.27072/STRG.55963/STRG.44789/STRG.24046/STRG.6766/STRG.46975/STRG.39702/STRG.53563/STRG.10784/…
DEG	45DAB_vs_145DAB_up_DEG	gene	45DAB_vs_145DAB	Up	GO:0009636	response to toxic substance	Biological process	0.0096722	0.171897	1.26968	85	366	3436	18785	STRG.27433/STRG.8019/STRG.44102/STRG.24420/STRG.34022/STRG.36465/STRG.43443/STRG.20204/STRG.55299/STRG.2565/STRG.14641/STRG.49370/STRG.23431/STRG.36194/STRG.35729/STRG.50603/STRG.53683/STRG.14075/STRG.28542/STRG.23006/STRG.21828/STRG.36411/STRG.42007/STRG.4811/STRG.43523/STRG.11413/STRG.16965/STRG.2625/STRG.13534/STRG.25540/STRG.13885/STRG.48131/STRG.36169/STRG.11553/STRG.31201/STRG.34047/STRG.21…
DEG	45DAB_vs_145DAB_up_DEG	gene	45DAB_vs_145DAB	Up	GO:0080167	response to karrikin	Biological process	0.0101052	0.179043	1.4579	36	135	3436	18785	STRG.28550/STRG.28382/STRG.8019/STRG.27481/STRG.4128/STRG.32834/STRG.29052/STRG.45774/STRG.39925/STRG.32833/STRG.47689/STRG.14525/STRG.26999/STRG.48457/STRG.1129/STRG.5306/STRG.47465/STRG.16315/STRG.20099/STRG.48845/STRG.7156/STRG.32478/STRG.42175/STRG.17415/STRG.38691/STRG.4134/STRG.20023/STRG.8020/STRG.30658/STRG.19562/STRG.37359/STRG.701/STRG.29983/STRG.4464/STRG.48558/STRG.41955
DEG	45DAB_vs_145DAB_up_DEG	gene	45DAB_vs_145DAB	Up	GO:0000281	mitotic cytokinesis	Biological process	0.0105528	0.1864	1.43099	39	149	3436	18785	STRG.2251/STRG.7559/STRG.1241/STRG.3813/STRG.23883/STRG.7959/STRG.29801/STRG.32899/STRG.15308/STRG.40400/STRG.4666/STRG.14391/STRG.47702/STRG.28565/STRG.20608/STRG.33722/STRG.38589/STRG.12677/STRG.36808/STRG.9026/STRG.24257/STRG.6752/STRG.20389/STRG.50788/STRG.35942/STRG.46610/STRG.17700/STRG.38270/STRG.44524/STRG.29671/STRG.19016/STRG.13719/STRG.51178/STRG.3217/STRG.49455/STRG.14670/STRG.28800/S…
DEG	45DAB_vs_145DAB_up_DEG	gene	45DAB_vs_145DAB	Up	GO:0016773	phosphotransferase activity, alcohol group as acceptor	Molecular function	0.0106362	0.187301	1.13183	277	1338	3436	18785	STRG.25943/STRG.11031/STRG.42079/STRG.44683/STRG.24450/STRG.8018/STRG.7747/STRG.13860/STRG.13164/STRG.35356/STRG.28631/STRG.36361/STRG.641/STRG.9652/STRG.24931/STRG.8155/STRG.27850/STRG.1375/STRG.19104/STRG.51268/STRG.26988/STRG.11587/STRG.31750/STRG.3960/STRG.219/STRG.9048/STRG.8719/STRG.20374/STRG.17925/STRG.26184/STRG.22044/STRG.21167/STRG.17072/STRG.8166/STRG.43993/STRG.36785/STRG.37420/STRG.…
DEG	45DAB_vs_145DAB_up_DEG	gene	45DAB_vs_145DAB	Up	GO:0009524	phragmoplast	Cellular component	0.0106793	0.187489	1.49983	31	113	3436	18785	STRG.2251/STRG.54387/STRG.34091/STRG.42982/STRG.10329/STRG.13949/STRG.36827/STRG.41873/STRG.22926/STRG.47702/STRG.28565/STRG.50500/STRG.54191/STRG.9487/STRG.15991/STRG.7113/STRG.33722/STRG.42981/STRG.8572/STRG.9026/STRG.2679/STRG.20389/STRG.50788/STRG.23646/STRG.53607/STRG.40340/STRG.8396/STRG.35619/STRG.24659/STRG.13719/STRG.25365
DEG	45DAB_vs_145DAB_up_DEG	gene	45DAB_vs_145DAB	Up	GO:0019222	regulation of metabolic process	Biological process	0.0107706	0.188518	1.07134	747	3812	3436	18785	STRG.52998/STRG.41569/STRG.6896/STRG.46798/STRG.46716/STRG.7185/STRG.42080/STRG.35776/STRG.51228/STRG.15839/STRG.48370/STRG.21212/STRG.46820/STRG.41865/STRG.27487/STRG.22436/STRG.13579/STRG.44102/STRG.7105/STRG.7256/STRG.47263/STRG.47811/STRG.54697/STRG.14714/STRG.21945/STRG.51517/STRG.53164/STRG.21619/STRG.32834/STRG.33954/STRG.9285/STRG.54638/STRG.46646/STRG.24689/STRG.8419/STRG.48991/STRG.1340…
DEG	45DAB_vs_145DAB_up_DEG	gene	45DAB_vs_145DAB	Up	GO:0009531	secondary cell wall	Cellular component	0.0108469	0.18928	1.72646	18	57	3436	18785	STRG.19947/STRG.43217/STRG.6296/STRG.27271/STRG.28511/STRG.27253/STRG.6249/STRG.19923/STRG.27528/STRG.6245/STRG.26734/STRG.46479/STRG.6251/STRG.37759/STRG.19948/STRG.19952/STRG.6242/STRG.6233
DEG	45DAB_vs_145DAB_up_DEG	gene	45DAB_vs_145DAB	Up	GO:0015691	cadmium ion transport	Biological process	0.0110798	0.190881	2.55132	7	15	3436	18785	STRG.28542/STRG.30336/STRG.28541/STRG.28546/STRG.28536/STRG.9790/STRG.26449
DEG	45DAB_vs_145DAB_up_DEG	gene	45DAB_vs_145DAB	Up	GO:0042304	regulation of fatty acid biosynthetic process	Biological process	0.0110798	0.190881	2.55132	7	15	3436	18785	STRG.38921/STRG.41240/STRG.54070/STRG.23428/STRG.40941/STRG.47464/STRG.28381
DEG	45DAB_vs_145DAB_up_DEG	gene	45DAB_vs_145DAB	Up	GO:0044262	obsolete cellular carbohydrate metabolic process	Biological process	0.01113	0.190881	1.26278	85	368	3436	18785	STRG.23937/STRG.40219/STRG.21930/STRG.8183/STRG.24969/STRG.36465/STRG.28631/STRG.9285/STRG.42601/STRG.12231/STRG.26988/STRG.7629/STRG.8719/STRG.42610/STRG.24783/STRG.52656/STRG.23431/STRG.44229/STRG.40382/STRG.44096/STRG.3813/STRG.31801/STRG.24427/STRG.10224/STRG.29801/STRG.56380/STRG.51335/STRG.13318/STRG.40400/STRG.34461/STRG.5498/STRG.24581/STRG.47302/STRG.42777/STRG.14391/STRG.20129/STRG.3858…
DEG	45DAB_vs_145DAB_up_DEG	gene	45DAB_vs_145DAB	Up	GO:0048646	anatomical structure formation involved in morphogenesis	Biological process	0.0111351	0.190881	1.24735	94	412	3436	18785	STRG.29069/STRG.24202/STRG.21212/STRG.19947/STRG.15370/STRG.22992/STRG.35076/STRG.40273/STRG.46256/STRG.39925/STRG.5461/STRG.52624/STRG.5667/STRG.10638/STRG.40360/STRG.4620/STRG.23276/STRG.51523/STRG.14752/STRG.13626/STRG.7959/STRG.15133/STRG.5306/STRG.19973/STRG.9211/STRG.33018/STRG.27029/STRG.56380/STRG.7627/STRG.51554/STRG.28024/STRG.15308/STRG.9900/STRG.16264/STRG.47702/STRG.28565/STRG.20462/…
DEG	45DAB_vs_145DAB_up_DEG	gene	45DAB_vs_145DAB	Up	GO:0006270	DNA replication initiation	Biological process	0.0113352	0.190881	2.23655	9	22	3436	18785	STRG.15958/STRG.29095/STRG.36787/STRG.33545/STRG.42875/STRG.47142/STRG.7528/STRG.49017/STRG.5524
DEG	45DAB_vs_145DAB_up_DEG	gene	45DAB_vs_145DAB	Up	GO:0006521	regulation of amino acid metabolic process	Biological process	0.0113352	0.190881	2.23655	9	22	3436	18785	STRG.54791/STRG.41850/STRG.13281/STRG.52638/STRG.54070/STRG.1360/STRG.13524/STRG.23428/STRG.13526
DEG	45DAB_vs_145DAB_up_DEG	gene	45DAB_vs_145DAB	Up	GO:0010411	xyloglucan metabolic process	Biological process	0.0113352	0.190881	2.23655	9	22	3436	18785	STRG.23937/STRG.7629/STRG.40382/STRG.20129/STRG.28586/STRG.50566/STRG.20821/STRG.5689/STRG.24361
DEG	45DAB_vs_145DAB_up_DEG	gene	45DAB_vs_145DAB	Up	GO:0033238	regulation of amine metabolic process	Biological process	0.0113352	0.190881	2.23655	9	22	3436	18785	STRG.54791/STRG.41850/STRG.13281/STRG.52638/STRG.54070/STRG.1360/STRG.13524/STRG.23428/STRG.13526
DEG	45DAB_vs_145DAB_up_DEG	gene	45DAB_vs_145DAB	Up	GO:0040020	regulation of meiotic nuclear division	Biological process	0.0113352	0.190881	2.23655	9	22	3436	18785	STRG.15061/STRG.10970/STRG.18443/STRG.52582/STRG.6873/STRG.23494/STRG.35630/STRG.20307/STRG.20584
DEG	45DAB_vs_145DAB_up_DEG	gene	45DAB_vs_145DAB	Up	GO:0048354	mucilage biosynthetic process involved in seed coat development	Biological process	0.0113352	0.190881	2.23655	9	22	3436	18785	STRG.46716/STRG.13579/STRG.30078/STRG.26530/STRG.8023/STRG.8689/STRG.14527/STRG.27503/STRG.24308
DEG	45DAB_vs_145DAB_up_DEG	gene	45DAB_vs_145DAB	Up	GO:0090354	regulation of auxin metabolic process	Biological process	0.0113352	0.190881	2.23655	9	22	3436	18785	STRG.47311/STRG.13281/STRG.6069/STRG.23338/STRG.32497/STRG.23652/STRG.53969/STRG.709/STRG.6911
DEG	45DAB_vs_145DAB_up_DEG	gene	45DAB_vs_145DAB	Up	GO:0071365	cellular response to auxin stimulus	Biological process	0.0114397	0.19208	1.48261	32	118	3436	18785	STRG.53391/STRG.19104/STRG.54387/STRG.49703/STRG.43012/STRG.3064/STRG.13281/STRG.27029/STRG.45429/STRG.49845/STRG.49823/STRG.9900/STRG.16264/STRG.3747/STRG.20462/STRG.43725/STRG.6057/STRG.23338/STRG.51386/STRG.56052/STRG.27916/STRG.24367/STRG.22527/STRG.53969/STRG.8083/STRG.49076/STRG.47080/STRG.52714/STRG.44592/STRG.51882/STRG.49847/STRG.51384
DEG	45DAB_vs_145DAB_up_DEG	gene	45DAB_vs_145DAB	Up	GO:0010114	response to red light	Biological process	0.0117562	0.196823	1.53763	27	96	3436	18785	STRG.21619/STRG.5625/STRG.50414/STRG.31075/STRG.46718/STRG.15960/STRG.30318/STRG.46900/STRG.19969/STRG.54794/STRG.27505/STRG.52281/STRG.40336/STRG.37363/STRG.45545/STRG.52280/STRG.13859/STRG.19562/STRG.13521/STRG.47550/STRG.35864/STRG.44592/STRG.45132/STRG.51882/STRG.29311/STRG.13651/STRG.35700
DEG	45DAB_vs_145DAB_up_DEG	gene	45DAB_vs_145DAB	Up	GO:0003677	DNA binding	Molecular function	0.0121256	0.197992	1.12663	285	1383	3436	18785	STRG.46716/STRG.42080/STRG.35776/STRG.15839/STRG.21212/STRG.13579/STRG.7256/STRG.47263/STRG.14714/STRG.51517/STRG.32834/STRG.54638/STRG.24689/STRG.8419/STRG.13403/STRG.694/STRG.55000/STRG.5625/STRG.4159/STRG.20927/STRG.44488/STRG.6527/STRG.39251/STRG.22282/STRG.49829/STRG.53817/STRG.45530/STRG.12629/STRG.39063/STRG.16048/STRG.19101/STRG.53033/STRG.17944/STRG.46024/STRG.55075/STRG.41203/STRG.54687…
DEG	45DAB_vs_145DAB_up_DEG	gene	45DAB_vs_145DAB	Up	GO:0071489	cellular response to red or far red light	Biological process	0.0121842	0.197992	1.6567	20	66	3436	18785	STRG.21945/STRG.5625/STRG.52272/STRG.46718/STRG.43012/STRG.54794/STRG.27505/STRG.40336/STRG.52452/STRG.37743/STRG.11483/STRG.12450/STRG.19562/STRG.5863/STRG.13521/STRG.21165/STRG.49076/STRG.52714/STRG.51821/STRG.55457
DEG	45DAB_vs_145DAB_up_DEG	gene	45DAB_vs_145DAB	Up	GO:0001673	male germ cell nucleus	Cellular component	0.0122374	0.197992	3.64474	4	6	3436	18785	STRG.36748/STRG.5750/STRG.39108/STRG.40582
DEG	45DAB_vs_145DAB_up_DEG	gene	45DAB_vs_145DAB	Up	GO:0030742	GTP-dependent protein binding	Molecular function	0.0122374	0.197992	3.64474	4	6	3436	18785	STRG.46843/STRG.43336/STRG.17701/STRG.11440
DEG	45DAB_vs_145DAB_up_DEG	gene	45DAB_vs_145DAB	Up	GO:0032029	myosin tail binding	Molecular function	0.0122374	0.197992	3.64474	4	6	3436	18785	STRG.46843/STRG.43336/STRG.17701/STRG.11440
DEG	45DAB_vs_145DAB_up_DEG	gene	45DAB_vs_145DAB	Up	GO:0032036	myosin heavy chain binding	Molecular function	0.0122374	0.197992	3.64474	4	6	3436	18785	STRG.46843/STRG.43336/STRG.17701/STRG.11440
DEG	45DAB_vs_145DAB_up_DEG	gene	45DAB_vs_145DAB	Up	GO:0034110	regulation of homotypic cell-cell adhesion	Biological process	0.0122374	0.197992	3.64474	4	6	3436	18785	STRG.20608/STRG.38616/STRG.51178/STRG.38617
DEG	45DAB_vs_145DAB_up_DEG	gene	45DAB_vs_145DAB	Up	GO:0051016	barbed-end actin filament capping	Biological process	0.0122374	0.197992	3.64474	4	6	3436	18785	STRG.5355/STRG.34984/STRG.3927/STRG.40033
DEG	45DAB_vs_145DAB_up_DEG	gene	45DAB_vs_145DAB	Up	GO:0051754	meiotic sister chromatid cohesion, centromeric	Biological process	0.0122374	0.197992	3.64474	4	6	3436	18785	STRG.44102/STRG.22929/STRG.31253/STRG.48308
DEG	45DAB_vs_145DAB_up_DEG	gene	45DAB_vs_145DAB	Up	GO:0060771	phyllotactic patterning	Biological process	0.0122374	0.197992	3.64474	4	6	3436	18785	STRG.27029/STRG.9900/STRG.16264/STRG.4219
DEG	45DAB_vs_145DAB_up_DEG	gene	45DAB_vs_145DAB	Up	GO:0060772	leaf phyllotactic patterning	Biological process	0.0122374	0.197992	3.64474	4	6	3436	18785	STRG.27029/STRG.9900/STRG.16264/STRG.4219
DEG	45DAB_vs_145DAB_up_DEG	gene	45DAB_vs_145DAB	Up	GO:0080115	myosin XI tail binding	Molecular function	0.0122374	0.197992	3.64474	4	6	3436	18785	STRG.46843/STRG.43336/STRG.17701/STRG.11440
DEG	45DAB_vs_145DAB_up_DEG	gene	45DAB_vs_145DAB	Up	GO:0000976	transcription cis-regulatory region binding	Molecular function	0.0125428	0.19864	1.39104	43	169	3436	18785	STRG.42080/STRG.15839/STRG.7256/STRG.14714/STRG.694/STRG.4159/STRG.39251/STRG.45530/STRG.45529/STRG.1359/STRG.41850/STRG.17613/STRG.46027/STRG.12840/STRG.10451/STRG.6035/STRG.15590/STRG.33995/STRG.36646/STRG.25163/STRG.20540/STRG.36493/STRG.12450/STRG.10972/STRG.8808/STRG.50981/STRG.28621/STRG.38676/STRG.2500/STRG.17363/STRG.42646/STRG.46637/STRG.48475/STRG.15696/STRG.27439/STRG.4233/STRG.25933/S…
DEG	45DAB_vs_145DAB_up_DEG	gene	45DAB_vs_145DAB	Up	GO:0000911	cytokinesis by cell plate formation	Biological process	0.0125439	0.19864	1.59169	23	79	3436	18785	STRG.2251/STRG.7959/STRG.32899/STRG.15308/STRG.4666/STRG.47702/STRG.28565/STRG.33722/STRG.12677/STRG.9026/STRG.24257/STRG.20389/STRG.50788/STRG.35942/STRG.46610/STRG.17700/STRG.44524/STRG.29671/STRG.19016/STRG.13719/STRG.3217/STRG.49455/STRG.25365
DEG	45DAB_vs_145DAB_up_DEG	gene	45DAB_vs_145DAB	Up	GO:0004713	protein tyrosine kinase activity	Molecular function	0.0125525	0.19864	2.73356	6	12	3436	18785	STRG.39095/STRG.26060/STRG.4044/STRG.38616/STRG.38617/STRG.50206
DEG	45DAB_vs_145DAB_up_DEG	gene	45DAB_vs_145DAB	Up	GO:0018108	peptidyl-tyrosine phosphorylation	Biological process	0.0125525	0.19864	2.73356	6	12	3436	18785	STRG.39095/STRG.26060/STRG.4044/STRG.38616/STRG.38617/STRG.50206
DEG	45DAB_vs_145DAB_up_DEG	gene	45DAB_vs_145DAB	Up	GO:0018212	peptidyl-tyrosine modification	Biological process	0.0125525	0.19864	2.73356	6	12	3436	18785	STRG.39095/STRG.26060/STRG.4044/STRG.38616/STRG.38617/STRG.50206
DEG	45DAB_vs_145DAB_up_DEG	gene	45DAB_vs_145DAB	Up	GO:0032872	regulation of stress-activated MAPK cascade	Biological process	0.0125525	0.19864	2.73356	6	12	3436	18785	STRG.9026/STRG.38616/STRG.13978/STRG.54232/STRG.38617/STRG.25365
DEG	45DAB_vs_145DAB_up_DEG	gene	45DAB_vs_145DAB	Up	GO:0046328	regulation of JNK cascade	Biological process	0.0125525	0.19864	2.73356	6	12	3436	18785	STRG.9026/STRG.38616/STRG.13978/STRG.54232/STRG.38617/STRG.25365
DEG	45DAB_vs_145DAB_up_DEG	gene	45DAB_vs_145DAB	Up	GO:0070302	regulation of stress-activated protein kinase signaling cascade	Biological process	0.0125525	0.19864	2.73356	6	12	3436	18785	STRG.9026/STRG.38616/STRG.13978/STRG.54232/STRG.38617/STRG.25365
DEG	95DAB_vs_145DAB_down_DEG	gene	95DAB_vs_145DAB	Down	GO:0009536	plastid	Cellular component	9.5541e-26	5.04648e-22	1.53378	493	2680	2253	18785	STRG.12021/STRG.25567/STRG.939/STRG.27299/STRG.14126/STRG.19181/STRG.21313/STRG.5746/STRG.37557/STRG.16545/STRG.30375/STRG.43907/STRG.30871/STRG.45505/STRG.39418/STRG.6566/STRG.38728/STRG.38776/STRG.38389/STRG.3997/STRG.52535/STRG.13233/STRG.12550/STRG.53796/STRG.30715/STRG.2518/STRG.20105/STRG.2055/STRG.42036/STRG.7273/STRG.25362/STRG.25037/STRG.4222/STRG.28304/STRG.50366/STRG.7221/STRG.3940/STR…
DEG	95DAB_vs_145DAB_down_DEG	gene	95DAB_vs_145DAB	Down	GO:0044435	obsolete plastid part	Cellular component	1.00521e-24	1.79107e-21	1.73048	319	1537	2253	18785	STRG.12021/STRG.25567/STRG.939/STRG.27299/STRG.14126/STRG.19181/STRG.21313/STRG.5746/STRG.43907/STRG.30871/STRG.45505/STRG.6566/STRG.38728/STRG.38776/STRG.38389/STRG.3997/STRG.13233/STRG.30715/STRG.2518/STRG.20105/STRG.2055/STRG.42036/STRG.7273/STRG.25037/STRG.4222/STRG.28304/STRG.7221/STRG.3940/STRG.47442/STRG.24590/STRG.19396/STRG.9326/STRG.49866/STRG.51258/STRG.5338/STRG.46239/STRG.28822/STRG.…
DEG	95DAB_vs_145DAB_down_DEG	gene	95DAB_vs_145DAB	Down	GO:0009507	chloroplast	Cellular component	1.01727e-24	1.79107e-21	1.5348	474	2575	2253	18785	STRG.12021/STRG.25567/STRG.939/STRG.27299/STRG.14126/STRG.19181/STRG.21313/STRG.5746/STRG.37557/STRG.16545/STRG.30375/STRG.43907/STRG.30871/STRG.45505/STRG.39418/STRG.6566/STRG.38728/STRG.38776/STRG.38389/STRG.3997/STRG.52535/STRG.13233/STRG.53796/STRG.30715/STRG.2518/STRG.20105/STRG.2055/STRG.42036/STRG.7273/STRG.25362/STRG.25037/STRG.4222/STRG.28304/STRG.50366/STRG.7221/STRG.3940/STRG.55153/STR…
DEG	95DAB_vs_145DAB_down_DEG	gene	95DAB_vs_145DAB	Down	GO:0044434	obsolete chloroplast part	Cellular component	3.33942e-24	4.40971e-21	1.72944	313	1509	2253	18785	STRG.12021/STRG.25567/STRG.939/STRG.27299/STRG.14126/STRG.19181/STRG.21313/STRG.5746/STRG.43907/STRG.30871/STRG.45505/STRG.6566/STRG.38728/STRG.38776/STRG.38389/STRG.3997/STRG.13233/STRG.30715/STRG.2518/STRG.20105/STRG.2055/STRG.42036/STRG.7273/STRG.25037/STRG.4222/STRG.28304/STRG.7221/STRG.3940/STRG.47442/STRG.24590/STRG.19396/STRG.9326/STRG.49866/STRG.51258/STRG.5338/STRG.46239/STRG.28822/STRG.…
DEG	95DAB_vs_145DAB_down_DEG	gene	95DAB_vs_145DAB	Down	GO:0044281	small molecule metabolic process	Biological process	3.69778e-20	3.90633e-17	1.61249	328	1696	2253	18785	STRG.27299/STRG.19181/STRG.16545/STRG.8872/STRG.51203/STRG.34812/STRG.17276/STRG.38776/STRG.38389/STRG.30715/STRG.40441/STRG.2518/STRG.18815/STRG.32709/STRG.54104/STRG.7221/STRG.30117/STRG.55153/STRG.46239/STRG.28822/STRG.24928/STRG.1449/STRG.20496/STRG.24425/STRG.13998/STRG.41288/STRG.19778/STRG.9169/STRG.34873/STRG.24842/STRG.3579/STRG.42480/STRG.15094/STRG.30048/STRG.25147/STRG.34979/STRG.5183…
DEG	95DAB_vs_145DAB_down_DEG	gene	95DAB_vs_145DAB	Down	GO:0055114	obsolete oxidation-reduction process	Biological process	2.2264e-18	1.95997e-15	1.66384	269	1348	2253	18785	STRG.14126/STRG.19181/STRG.5746/STRG.8872/STRG.37604/STRG.51203/STRG.42310/STRG.2518/STRG.20105/STRG.32709/STRG.42036/STRG.51720/STRG.24590/STRG.27380/STRG.49372/STRG.7278/STRG.20496/STRG.41288/STRG.19778/STRG.50359/STRG.34873/STRG.18224/STRG.29410/STRG.46380/STRG.14234/STRG.51834/STRG.17498/STRG.15610/STRG.31539/STRG.43605/STRG.12834/STRG.52626/STRG.7228/STRG.16451/STRG.31674/STRG.17636/STRG.607…
DEG	95DAB_vs_145DAB_down_DEG	gene	95DAB_vs_145DAB	Down	GO:0009570	chloroplast stroma	Cellular component	4.49826e-17	3.39426e-14	1.80326	194	897	2253	18785	STRG.12021/STRG.27299/STRG.14126/STRG.19181/STRG.21313/STRG.5746/STRG.43907/STRG.30871/STRG.38389/STRG.13233/STRG.20105/STRG.2055/STRG.42036/STRG.7273/STRG.4222/STRG.28304/STRG.3940/STRG.47442/STRG.24590/STRG.49866/STRG.51258/STRG.28822/STRG.41507/STRG.38790/STRG.34879/STRG.20496/STRG.21036/STRG.50198/STRG.13998/STRG.41288/STRG.29410/STRG.24842/STRG.3579/STRG.39470/STRG.17671/STRG.43605/STRG.4678…
DEG	95DAB_vs_145DAB_down_DEG	gene	95DAB_vs_145DAB	Down	GO:0009532	plastid stroma	Cellular component	1.50842e-16	9.95934e-14	1.78338	194	907	2253	18785	STRG.12021/STRG.27299/STRG.14126/STRG.19181/STRG.21313/STRG.5746/STRG.43907/STRG.30871/STRG.38389/STRG.13233/STRG.20105/STRG.2055/STRG.42036/STRG.7273/STRG.4222/STRG.28304/STRG.3940/STRG.47442/STRG.24590/STRG.49866/STRG.51258/STRG.28822/STRG.41507/STRG.38790/STRG.34879/STRG.20496/STRG.21036/STRG.50198/STRG.13998/STRG.41288/STRG.29410/STRG.24842/STRG.3579/STRG.39470/STRG.17671/STRG.43605/STRG.4678…
DEG	95DAB_vs_145DAB_down_DEG	gene	95DAB_vs_145DAB	Down	GO:0006082	organic acid metabolic process	Biological process	5.73012e-15	3.02665e-12	1.65414	222	1119	2253	18785	STRG.27299/STRG.16545/STRG.8872/STRG.38776/STRG.38389/STRG.30715/STRG.40441/STRG.2518/STRG.18815/STRG.32709/STRG.7221/STRG.28822/STRG.24928/STRG.1449/STRG.13998/STRG.41288/STRG.19778/STRG.34873/STRG.24842/STRG.3579/STRG.42480/STRG.15094/STRG.25147/STRG.34979/STRG.51834/STRG.17498/STRG.15610/STRG.52626/STRG.22151/STRG.8085/STRG.52855/STRG.16451/STRG.31674/STRG.54888/STRG.23910/STRG.17714/STRG.1401…
DEG	95DAB_vs_145DAB_down_DEG	gene	95DAB_vs_145DAB	Down	GO:0043436	oxoacid metabolic process	Biological process	5.73012e-15	3.02665e-12	1.65414	222	1119	2253	18785	STRG.27299/STRG.16545/STRG.8872/STRG.38776/STRG.38389/STRG.30715/STRG.40441/STRG.2518/STRG.18815/STRG.32709/STRG.7221/STRG.28822/STRG.24928/STRG.1449/STRG.13998/STRG.41288/STRG.19778/STRG.34873/STRG.24842/STRG.3579/STRG.42480/STRG.15094/STRG.25147/STRG.34979/STRG.51834/STRG.17498/STRG.15610/STRG.52626/STRG.22151/STRG.8085/STRG.52855/STRG.16451/STRG.31674/STRG.54888/STRG.23910/STRG.17714/STRG.1401…
DEG	95DAB_vs_145DAB_down_DEG	gene	95DAB_vs_145DAB	Down	GO:0019752	carboxylic acid metabolic process	Biological process	2.02458e-14	9.72165e-12	1.66437	209	1047	2253	18785	STRG.27299/STRG.16545/STRG.8872/STRG.38776/STRG.38389/STRG.30715/STRG.2518/STRG.18815/STRG.32709/STRG.7221/STRG.28822/STRG.24928/STRG.1449/STRG.13998/STRG.41288/STRG.19778/STRG.34873/STRG.24842/STRG.3579/STRG.42480/STRG.15094/STRG.25147/STRG.34979/STRG.51834/STRG.17498/STRG.15610/STRG.52626/STRG.22151/STRG.8085/STRG.52855/STRG.16451/STRG.31674/STRG.54888/STRG.23910/STRG.17714/STRG.14015/STRG.5213…
DEG	95DAB_vs_145DAB_down_DEG	gene	95DAB_vs_145DAB	Down	GO:0016491	oxidoreductase activity	Molecular function	8.31831e-14	3.4998e-11	1.60642	226	1173	2253	18785	STRG.19181/STRG.5746/STRG.8872/STRG.37604/STRG.51203/STRG.42310/STRG.2518/STRG.20105/STRG.32709/STRG.42036/STRG.51720/STRG.24590/STRG.27380/STRG.49372/STRG.7278/STRG.20496/STRG.41288/STRG.50359/STRG.18224/STRG.29410/STRG.46380/STRG.14234/STRG.51834/STRG.17498/STRG.15610/STRG.43605/STRG.12834/STRG.7228/STRG.16451/STRG.31674/STRG.17636/STRG.6074/STRG.5837/STRG.27490/STRG.8766/STRG.10536/STRG.2662/S…
DEG	95DAB_vs_145DAB_down_DEG	gene	95DAB_vs_145DAB	Down	GO:0031967	organelle envelope	Cellular component	8.61366e-14	3.4998e-11	1.60396	227	1180	2253	18785	STRG.12021/STRG.25567/STRG.939/STRG.21313/STRG.43907/STRG.45505/STRG.6566/STRG.38728/STRG.38776/STRG.3997/STRG.30715/STRG.2518/STRG.38979/STRG.20105/STRG.16319/STRG.7273/STRG.25037/STRG.28304/STRG.7221/STRG.47442/STRG.24590/STRG.19396/STRG.49866/STRG.5338/STRG.46239/STRG.49102/STRG.32363/STRG.34879/STRG.14447/STRG.21036/STRG.50198/STRG.13998/STRG.41288/STRG.52952/STRG.42480/STRG.17671/STRG.44408/…
DEG	95DAB_vs_145DAB_down_DEG	gene	95DAB_vs_145DAB	Down	GO:0031975	obsolete envelope	Cellular component	1.13609e-13	4.28632e-11	1.59989	227	1183	2253	18785	STRG.12021/STRG.25567/STRG.939/STRG.21313/STRG.43907/STRG.45505/STRG.6566/STRG.38728/STRG.38776/STRG.3997/STRG.30715/STRG.2518/STRG.38979/STRG.20105/STRG.16319/STRG.7273/STRG.25037/STRG.28304/STRG.7221/STRG.47442/STRG.24590/STRG.19396/STRG.49866/STRG.5338/STRG.46239/STRG.49102/STRG.32363/STRG.34879/STRG.14447/STRG.21036/STRG.50198/STRG.13998/STRG.41288/STRG.52952/STRG.42480/STRG.17671/STRG.44408/…
DEG	95DAB_vs_145DAB_down_DEG	gene	95DAB_vs_145DAB	Down	GO:0009526	plastid envelope	Cellular component	1.69121e-13	5.95531e-11	1.77233	159	748	2253	18785	STRG.12021/STRG.25567/STRG.939/STRG.21313/STRG.43907/STRG.45505/STRG.6566/STRG.38728/STRG.38776/STRG.3997/STRG.30715/STRG.2518/STRG.20105/STRG.7273/STRG.25037/STRG.28304/STRG.7221/STRG.47442/STRG.24590/STRG.19396/STRG.49866/STRG.5338/STRG.46239/STRG.34879/STRG.21036/STRG.50198/STRG.13998/STRG.41288/STRG.52952/STRG.42480/STRG.17671/STRG.44408/STRG.53528/STRG.46782/STRG.12834/STRG.4734/STRG.51672/S…
DEG	95DAB_vs_145DAB_down_DEG	gene	95DAB_vs_145DAB	Down	GO:0022857	transmembrane transporter activity	Molecular function	2.63318e-12	8.6928e-10	1.58706	209	1098	2253	18785	STRG.53632/STRG.25567/STRG.939/STRG.9022/STRG.33537/STRG.38776/STRG.12091/STRG.47053/STRG.40441/STRG.16319/STRG.34012/STRG.23848/STRG.47054/STRG.32363/STRG.44582/STRG.23622/STRG.29062/STRG.42719/STRG.32267/STRG.15003/STRG.1083/STRG.27579/STRG.8092/STRG.6534/STRG.22811/STRG.4978/STRG.33538/STRG.18612/STRG.33912/STRG.35141/STRG.8399/STRG.22788/STRG.16627/STRG.19433/STRG.12398/STRG.13629/STRG.47591/…
DEG	95DAB_vs_145DAB_down_DEG	gene	95DAB_vs_145DAB	Down	GO:0046872	metal ion binding	Molecular function	4.33812e-12	1.34788e-09	1.76376	143	676	2253	18785	STRG.27299/STRG.5746/STRG.16545/STRG.13604/STRG.21932/STRG.40441/STRG.38979/STRG.37795/STRG.7221/STRG.24590/STRG.56126/STRG.28822/STRG.14447/STRG.41288/STRG.42695/STRG.52952/STRG.24842/STRG.39470/STRG.32267/STRG.20194/STRG.20071/STRG.14015/STRG.52133/STRG.45419/STRG.9343/STRG.38578/STRG.50334/STRG.54329/STRG.17087/STRG.36434/STRG.20597/STRG.8399/STRG.27750/STRG.9005/STRG.23331/STRG.50489/STRG.195…
DEG	95DAB_vs_145DAB_down_DEG	gene	95DAB_vs_145DAB	Down	GO:0045333	cellular respiration	Biological process	6.26324e-12	1.83791e-09	3.54355	34	80	2253	18785	STRG.19778/STRG.34873/STRG.15610/STRG.14015/STRG.18123/STRG.27718/STRG.30939/STRG.20651/STRG.43439/STRG.29734/STRG.19506/STRG.20912/STRG.51500/STRG.25748/STRG.9649/STRG.20920/STRG.51670/STRG.11543/STRG.20567/STRG.40435/STRG.9462/STRG.17246/STRG.7028/STRG.56413/STRG.21035/STRG.27915/STRG.15720/STRG.5256/STRG.30887/STRG.36513/STRG.8529/STRG.30803/STRG.50236/STRG.47074
DEG	95DAB_vs_145DAB_down_DEG	gene	95DAB_vs_145DAB	Down	GO:0032787	monocarboxylic acid metabolic process	Biological process	1.16698e-11	3.24421e-09	1.87274	115	512	2253	18785	STRG.16545/STRG.8872/STRG.30715/STRG.2518/STRG.18815/STRG.32709/STRG.7221/STRG.28822/STRG.24928/STRG.1449/STRG.13998/STRG.41288/STRG.24842/STRG.42480/STRG.25147/STRG.34979/STRG.17498/STRG.15610/STRG.52626/STRG.22151/STRG.52855/STRG.16451/STRG.17714/STRG.11287/STRG.27490/STRG.9343/STRG.50334/STRG.24546/STRG.23210/STRG.23858/STRG.53786/STRG.33877/STRG.53184/STRG.51043/STRG.25139/STRG.15511/STRG.479…
DEG	95DAB_vs_145DAB_down_DEG	gene	95DAB_vs_145DAB	Down	GO:0009941	chloroplast envelope	Cellular component	1.26277e-11	3.33497e-09	1.72105	148	717	2253	18785	STRG.12021/STRG.25567/STRG.939/STRG.21313/STRG.43907/STRG.45505/STRG.6566/STRG.38728/STRG.38776/STRG.3997/STRG.30715/STRG.2518/STRG.20105/STRG.25037/STRG.28304/STRG.7221/STRG.47442/STRG.24590/STRG.19396/STRG.49866/STRG.5338/STRG.46239/STRG.34879/STRG.21036/STRG.50198/STRG.13998/STRG.41288/STRG.52952/STRG.42480/STRG.17671/STRG.44408/STRG.53528/STRG.46782/STRG.12834/STRG.4734/STRG.51672/STRG.1083/S…
DEG	95DAB_vs_145DAB_down_DEG	gene	95DAB_vs_145DAB	Down	GO:0043169	cation binding	Molecular function	1.35763e-11	3.41475e-09	1.72669	146	705	2253	18785	STRG.27299/STRG.5746/STRG.16545/STRG.13604/STRG.21932/STRG.40441/STRG.38979/STRG.37795/STRG.7221/STRG.24590/STRG.56126/STRG.10918/STRG.28822/STRG.14447/STRG.41288/STRG.42695/STRG.52952/STRG.24842/STRG.39470/STRG.32267/STRG.20194/STRG.20071/STRG.14015/STRG.52133/STRG.45419/STRG.9343/STRG.38578/STRG.50334/STRG.54329/STRG.17087/STRG.36434/STRG.20597/STRG.8399/STRG.27750/STRG.9005/STRG.23331/STRG.504…
DEG	95DAB_vs_145DAB_down_DEG	gene	95DAB_vs_145DAB	Down	GO:0051186	obsolete cofactor metabolic process	Biological process	1.75296e-11	4.20869e-09	1.89104	110	485	2253	18785	STRG.14126/STRG.19181/STRG.21313/STRG.51203/STRG.34812/STRG.18815/STRG.54104/STRG.28304/STRG.47442/STRG.28822/STRG.41507/STRG.24425/STRG.13998/STRG.19778/STRG.29410/STRG.24842/STRG.14234/STRG.31539/STRG.43605/STRG.31674/STRG.54888/STRG.14015/STRG.43838/STRG.11287/STRG.9343/STRG.48005/STRG.10536/STRG.52172/STRG.38037/STRG.18123/STRG.56664/STRG.23858/STRG.20597/STRG.8445/STRG.6579/STRG.34479/STRG.2…
DEG	95DAB_vs_145DAB_down_DEG	gene	95DAB_vs_145DAB	Down	GO:0005215	transporter activity	Molecular function	3.7873e-11	8.69761e-09	1.51114	228	1258	2253	18785	STRG.53632/STRG.25567/STRG.939/STRG.9022/STRG.45505/STRG.33537/STRG.21932/STRG.38776/STRG.12091/STRG.47053/STRG.40441/STRG.16319/STRG.54104/STRG.34012/STRG.19396/STRG.23848/STRG.47054/STRG.32363/STRG.44582/STRG.23622/STRG.29062/STRG.13310/STRG.40450/STRG.42719/STRG.32267/STRG.15003/STRG.44408/STRG.1083/STRG.27579/STRG.8092/STRG.6534/STRG.22811/STRG.4978/STRG.13301/STRG.33538/STRG.18612/STRG.33912…
DEG	95DAB_vs_145DAB_down_DEG	gene	95DAB_vs_145DAB	Down	GO:0055085	transmembrane transport	Biological process	4.85773e-11	1.06911e-08	1.51534	223	1227	2253	18785	STRG.53632/STRG.25567/STRG.939/STRG.21313/STRG.9022/STRG.33537/STRG.38776/STRG.12091/STRG.47053/STRG.40441/STRG.16319/STRG.34012/STRG.9326/STRG.23848/STRG.47054/STRG.32363/STRG.44582/STRG.14447/STRG.23622/STRG.29062/STRG.42719/STRG.32267/STRG.15003/STRG.1083/STRG.27579/STRG.8092/STRG.6534/STRG.22811/STRG.4978/STRG.13301/STRG.33538/STRG.18612/STRG.33912/STRG.35141/STRG.8399/STRG.22788/STRG.16627/S…
DEG	95DAB_vs_145DAB_down_DEG	gene	95DAB_vs_145DAB	Down	GO:0009117	nucleotide metabolic process	Biological process	6.24114e-11	1.31863e-08	2.07181	82	330	2253	18785	STRG.19181/STRG.51203/STRG.18815/STRG.30117/STRG.55153/STRG.46239/STRG.28822/STRG.24425/STRG.19778/STRG.24842/STRG.31539/STRG.6582/STRG.31674/STRG.9343/STRG.18123/STRG.23858/STRG.20597/STRG.8445/STRG.27750/STRG.23331/STRG.25139/STRG.24720/STRG.47980/STRG.28470/STRG.52876/STRG.2879/STRG.7534/STRG.6217/STRG.11693/STRG.55154/STRG.27718/STRG.25094/STRG.19294/STRG.42439/STRG.4316/STRG.23559/STRG.24021…
DEG	95DAB_vs_145DAB_down_DEG	gene	95DAB_vs_145DAB	Down	GO:0009060	aerobic respiration	Biological process	7.89506e-11	1.60391e-08	3.76545	28	62	2253	18785	STRG.19778/STRG.34873/STRG.14015/STRG.18123/STRG.20651/STRG.43439/STRG.29734/STRG.19506/STRG.20912/STRG.51500/STRG.25748/STRG.9649/STRG.51670/STRG.11543/STRG.20567/STRG.40435/STRG.9462/STRG.17246/STRG.56413/STRG.21035/STRG.27915/STRG.15720/STRG.5256/STRG.36513/STRG.8529/STRG.30803/STRG.50236/STRG.47074
DEG	95DAB_vs_145DAB_down_DEG	gene	95DAB_vs_145DAB	Down	GO:0006753	nucleoside phosphate metabolic process	Biological process	8.62322e-11	1.68696e-08	2.05933	82	332	2253	18785	STRG.19181/STRG.51203/STRG.18815/STRG.30117/STRG.55153/STRG.46239/STRG.28822/STRG.24425/STRG.19778/STRG.24842/STRG.31539/STRG.6582/STRG.31674/STRG.9343/STRG.18123/STRG.23858/STRG.20597/STRG.8445/STRG.27750/STRG.23331/STRG.25139/STRG.24720/STRG.47980/STRG.28470/STRG.52876/STRG.2879/STRG.7534/STRG.6217/STRG.11693/STRG.55154/STRG.27718/STRG.25094/STRG.19294/STRG.42439/STRG.4316/STRG.23559/STRG.24021…
DEG	95DAB_vs_145DAB_down_DEG	gene	95DAB_vs_145DAB	Down	GO:0006091	generation of precursor metabolites and energy	Biological process	1.02339e-10	1.93056e-08	2.14234	74	288	2253	18785	STRG.14126/STRG.21313/STRG.18815/STRG.28822/STRG.19778/STRG.34873/STRG.24842/STRG.53528/STRG.15610/STRG.14015/STRG.9343/STRG.18123/STRG.23858/STRG.49640/STRG.35974/STRG.16550/STRG.47980/STRG.28470/STRG.56148/STRG.7534/STRG.8742/STRG.27718/STRG.30939/STRG.36150/STRG.21113/STRG.23559/STRG.55500/STRG.8132/STRG.11339/STRG.20651/STRG.43439/STRG.29734/STRG.19506/STRG.20912/STRG.51500/STRG.40793/STRG.25…
DEG	95DAB_vs_145DAB_down_DEG	gene	95DAB_vs_145DAB	Down	GO:0055086	nucleobase-containing small molecule metabolic process	Biological process	1.11522e-10	2.03124e-08	1.92105	97	421	2253	18785	STRG.19181/STRG.51203/STRG.18815/STRG.30117/STRG.55153/STRG.46239/STRG.28822/STRG.20496/STRG.24425/STRG.19778/STRG.24842/STRG.31539/STRG.6582/STRG.31674/STRG.44910/STRG.9343/STRG.52172/STRG.18123/STRG.6311/STRG.23858/STRG.20597/STRG.8445/STRG.27750/STRG.23331/STRG.25139/STRG.24720/STRG.47980/STRG.28470/STRG.52876/STRG.2105/STRG.2879/STRG.7534/STRG.6217/STRG.11693/STRG.50930/STRG.55154/STRG.27718/…
DEG	95DAB_vs_145DAB_down_DEG	gene	95DAB_vs_145DAB	Down	GO:0010035	obsolete response to inorganic substance	Biological process	1.49441e-10	2.63115e-08	1.47687	237	1338	2253	18785	STRG.27603/STRG.14126/STRG.19181/STRG.5746/STRG.30871/STRG.4624/STRG.33537/STRG.12091/STRG.42310/STRG.40441/STRG.2518/STRG.37795/STRG.7273/STRG.7221/STRG.47054/STRG.56126/STRG.46310/STRG.28822/STRG.31914/STRG.49372/STRG.3368/STRG.9169/STRG.50359/STRG.37426/STRG.24842/STRG.17671/STRG.44386/STRG.51834/STRG.34094/STRG.37247/STRG.50343/STRG.31539/STRG.2664/STRG.5890/STRG.49684/STRG.43727/STRG.19027/S…
DEG	95DAB_vs_145DAB_down_DEG	gene	95DAB_vs_145DAB	Down	GO:0015980	energy derivation by oxidation of organic compounds	Biological process	2.1663e-10	3.6911e-08	2.87509	40	116	2253	18785	STRG.19778/STRG.34873/STRG.15610/STRG.14015/STRG.18123/STRG.16550/STRG.56148/STRG.27718/STRG.30939/STRG.8132/STRG.20651/STRG.43439/STRG.29734/STRG.19506/STRG.20912/STRG.51500/STRG.25748/STRG.9649/STRG.20920/STRG.51670/STRG.11543/STRG.29132/STRG.20567/STRG.40435/STRG.9462/STRG.17246/STRG.7028/STRG.56413/STRG.21035/STRG.27915/STRG.15720/STRG.5256/STRG.30887/STRG.36513/STRG.8529/STRG.30803/STRG.7415…
DEG	95DAB_vs_145DAB_down_DEG	gene	95DAB_vs_145DAB	Down	GO:0043167	ion binding	Molecular function	2.26393e-10	3.7369e-08	1.50388	215	1192	2253	18785	STRG.27299/STRG.48036/STRG.5746/STRG.16545/STRG.8872/STRG.13604/STRG.21932/STRG.40441/STRG.38979/STRG.37795/STRG.7221/STRG.24590/STRG.27913/STRG.56126/STRG.46310/STRG.10918/STRG.28822/STRG.24928/STRG.14447/STRG.41288/STRG.42695/STRG.50359/STRG.16765/STRG.52952/STRG.24842/STRG.39470/STRG.32267/STRG.20194/STRG.51834/STRG.15610/STRG.31539/STRG.48501/STRG.16451/STRG.31674/STRG.19027/STRG.20071/STRG.1…
DEG	95DAB_vs_145DAB_down_DEG	gene	95DAB_vs_145DAB	Down	GO:0006629	lipid metabolic process	Biological process	3.38695e-10	5.42117e-08	1.55695	183	980	2253	18785	STRG.8872/STRG.30715/STRG.2518/STRG.32709/STRG.30117/STRG.42591/STRG.46239/STRG.27380/STRG.28822/STRG.49102/STRG.7278/STRG.13998/STRG.41288/STRG.11741/STRG.37426/STRG.24842/STRG.46380/STRG.18294/STRG.42480/STRG.14234/STRG.25147/STRG.17498/STRG.12834/STRG.52626/STRG.22151/STRG.52855/STRG.16451/STRG.23910/STRG.17714/STRG.13696/STRG.11287/STRG.8439/STRG.9343/STRG.50334/STRG.5761/STRG.24546/STRG.4212…
DEG	95DAB_vs_145DAB_down_DEG	gene	95DAB_vs_145DAB	Down	GO:0009628	response to abiotic stimulus	Biological process	5.01035e-10	7.78373e-08	1.31195	411	2612	2253	18785	STRG.27603/STRG.55074/STRG.14126/STRG.19181/STRG.12157/STRG.3420/STRG.9022/STRG.13604/STRG.32302/STRG.30871/STRG.4624/STRG.23000/STRG.2518/STRG.48880/STRG.20105/STRG.37795/STRG.44047/STRG.32709/STRG.7273/STRG.25037/STRG.54104/STRG.7221/STRG.9326/STRG.49866/STRG.34825/STRG.56126/STRG.27380/STRG.5455/STRG.50455/STRG.17114/STRG.31914/STRG.49372/STRG.3368/STRG.50198/STRG.13998/STRG.9169/STRG.37426/ST…
DEG	95DAB_vs_145DAB_down_DEG	gene	95DAB_vs_145DAB	Down	GO:0046496	nicotinamide nucleotide metabolic process	Biological process	9.56309e-10	1.44321e-07	3.09153	33	89	2253	18785	STRG.19181/STRG.51203/STRG.18815/STRG.28822/STRG.19778/STRG.24842/STRG.9343/STRG.23858/STRG.20597/STRG.8445/STRG.23331/STRG.24720/STRG.47980/STRG.28470/STRG.7534/STRG.27718/STRG.42439/STRG.23559/STRG.11339/STRG.40793/STRG.25748/STRG.50560/STRG.6117/STRG.23/STRG.31822/STRG.9462/STRG.7813/STRG.7028/STRG.22/STRG.45724/STRG.20786/STRG.24097/STRG.50236
DEG	95DAB_vs_145DAB_down_DEG	gene	95DAB_vs_145DAB	Down	GO:0044255	obsolete cellular lipid metabolic process	Biological process	1.02965e-09	1.50078e-07	1.57898	164	866	2253	18785	STRG.8872/STRG.30715/STRG.2518/STRG.32709/STRG.30117/STRG.42591/STRG.46239/STRG.27380/STRG.28822/STRG.49102/STRG.7278/STRG.13998/STRG.41288/STRG.11741/STRG.37426/STRG.46380/STRG.18294/STRG.42480/STRG.14234/STRG.25147/STRG.17498/STRG.12834/STRG.52626/STRG.22151/STRG.52855/STRG.16451/STRG.23910/STRG.17714/STRG.11287/STRG.8439/STRG.50334/STRG.5761/STRG.24546/STRG.42128/STRG.23210/STRG.24231/STRG.150…
DEG	95DAB_vs_145DAB_down_DEG	gene	95DAB_vs_145DAB	Down	GO:0019693	ribose phosphate metabolic process	Biological process	1.40698e-09	1.9557e-07	2.20175	61	231	2253	18785	STRG.19181/STRG.51203/STRG.18815/STRG.30117/STRG.55153/STRG.28822/STRG.24425/STRG.24842/STRG.31674/STRG.9343/STRG.18123/STRG.23858/STRG.20597/STRG.8445/STRG.27750/STRG.25139/STRG.24720/STRG.47980/STRG.28470/STRG.52876/STRG.7534/STRG.6217/STRG.55154/STRG.25094/STRG.42439/STRG.23559/STRG.24021/STRG.11339/STRG.20651/STRG.19506/STRG.55973/STRG.40793/STRG.6220/STRG.51670/STRG.16806/STRG.48228/STRG.505…
DEG	95DAB_vs_145DAB_down_DEG	gene	95DAB_vs_145DAB	Down	GO:0015075	monoatomic ion transmembrane transporter activity	Molecular function	1.53787e-09	2.08283e-07	1.62883	143	732	2253	18785	STRG.53632/STRG.25567/STRG.939/STRG.9022/STRG.33537/STRG.38776/STRG.12091/STRG.47053/STRG.40441/STRG.16319/STRG.34012/STRG.47054/STRG.32363/STRG.44582/STRG.29062/STRG.42719/STRG.32267/STRG.15003/STRG.1083/STRG.27579/STRG.8092/STRG.6534/STRG.22811/STRG.4978/STRG.33538/STRG.18612/STRG.33912/STRG.22788/STRG.16627/STRG.19433/STRG.13629/STRG.47591/STRG.19501/STRG.2126/STRG.45059/STRG.39370/STRG.51726/…
DEG	95DAB_vs_145DAB_down_DEG	gene	95DAB_vs_145DAB	Down	GO:0019362	obsolete pyridine nucleotide metabolic process	Biological process	1.85832e-09	2.45391e-07	3.02359	33	91	2253	18785	STRG.19181/STRG.51203/STRG.18815/STRG.28822/STRG.19778/STRG.24842/STRG.9343/STRG.23858/STRG.20597/STRG.8445/STRG.23331/STRG.24720/STRG.47980/STRG.28470/STRG.7534/STRG.27718/STRG.42439/STRG.23559/STRG.11339/STRG.40793/STRG.25748/STRG.50560/STRG.6117/STRG.23/STRG.31822/STRG.9462/STRG.7813/STRG.7028/STRG.22/STRG.45724/STRG.20786/STRG.24097/STRG.50236
DEG	95DAB_vs_145DAB_down_DEG	gene	95DAB_vs_145DAB	Down	GO:0034220	monoatomic ion transmembrane transport	Biological process	2.54093e-09	3.27346e-07	1.59368	151	790	2253	18785	STRG.53632/STRG.25567/STRG.939/STRG.9022/STRG.33537/STRG.38776/STRG.12091/STRG.47053/STRG.40441/STRG.16319/STRG.34012/STRG.47054/STRG.32363/STRG.44582/STRG.14447/STRG.29062/STRG.42719/STRG.32267/STRG.15003/STRG.1083/STRG.27579/STRG.8092/STRG.6534/STRG.22811/STRG.4978/STRG.33538/STRG.18612/STRG.33912/STRG.35141/STRG.22788/STRG.16627/STRG.19433/STRG.13629/STRG.47591/STRG.19501/STRG.2126/STRG.45059/…
DEG	95DAB_vs_145DAB_down_DEG	gene	95DAB_vs_145DAB	Down	GO:0009579	thylakoid	Cellular component	3.40855e-09	4.28665e-07	1.7088	116	566	2253	18785	STRG.21313/STRG.38776/STRG.7273/STRG.9326/STRG.46239/STRG.34879/STRG.7278/STRG.50198/STRG.13998/STRG.29410/STRG.17671/STRG.24542/STRG.53528/STRG.50343/STRG.43605/STRG.4734/STRG.38073/STRG.22737/STRG.2662/STRG.33538/STRG.38037/STRG.33470/STRG.23858/STRG.39314/STRG.1111/STRG.49640/STRG.56724/STRG.14920/STRG.38265/STRG.8278/STRG.10484/STRG.17901/STRG.17509/STRG.39686/STRG.15825/STRG.41639/STRG.7534/…
DEG	95DAB_vs_145DAB_down_DEG	gene	95DAB_vs_145DAB	Down	GO:0072524	pyridine-containing compound metabolic process	Biological process	8.80902e-09	1.07647e-06	2.86611	33	96	2253	18785	STRG.19181/STRG.51203/STRG.18815/STRG.28822/STRG.19778/STRG.24842/STRG.9343/STRG.23858/STRG.20597/STRG.8445/STRG.23331/STRG.24720/STRG.47980/STRG.28470/STRG.7534/STRG.27718/STRG.42439/STRG.23559/STRG.11339/STRG.40793/STRG.25748/STRG.50560/STRG.6117/STRG.23/STRG.31822/STRG.9462/STRG.7813/STRG.7028/STRG.22/STRG.45724/STRG.20786/STRG.24097/STRG.50236
DEG	95DAB_vs_145DAB_down_DEG	gene	95DAB_vs_145DAB	Down	GO:0009409	response to cold	Biological process	8.96723e-09	1.07647e-06	1.70792	110	537	2253	18785	STRG.27603/STRG.19181/STRG.4624/STRG.20105/STRG.37795/STRG.7273/STRG.25037/STRG.9326/STRG.56126/STRG.27380/STRG.31914/STRG.3368/STRG.34873/STRG.29410/STRG.46380/STRG.34094/STRG.6582/STRG.2664/STRG.1083/STRG.19027/STRG.32381/STRG.45419/STRG.54329/STRG.18612/STRG.48250/STRG.36434/STRG.47840/STRG.46417/STRG.18854/STRG.5057/STRG.13135/STRG.33518/STRG.570/STRG.12415/STRG.27451/STRG.34318/STRG.36435/ST…
DEG	95DAB_vs_145DAB_down_DEG	gene	95DAB_vs_145DAB	Down	GO:0015318	obsolete inorganic molecular entity transmembrane transporter activity	Molecular function	1.3044e-08	1.53107e-06	1.60526	134	696	2253	18785	STRG.53632/STRG.25567/STRG.939/STRG.9022/STRG.33537/STRG.38776/STRG.12091/STRG.47053/STRG.40441/STRG.16319/STRG.34012/STRG.47054/STRG.32363/STRG.44582/STRG.29062/STRG.42719/STRG.32267/STRG.15003/STRG.1083/STRG.27579/STRG.8092/STRG.6534/STRG.22811/STRG.4978/STRG.33538/STRG.18612/STRG.33912/STRG.35141/STRG.22788/STRG.16627/STRG.19433/STRG.47591/STRG.2126/STRG.39370/STRG.51726/STRG.42073/STRG.14756/…
DEG	95DAB_vs_145DAB_down_DEG	gene	95DAB_vs_145DAB	Down	GO:0009266	response to temperature stimulus	Biological process	1.40758e-08	1.61626e-06	1.57358	144	763	2253	18785	STRG.27603/STRG.19181/STRG.4624/STRG.2518/STRG.20105/STRG.37795/STRG.7273/STRG.25037/STRG.9326/STRG.49866/STRG.56126/STRG.27380/STRG.17114/STRG.31914/STRG.3368/STRG.13998/STRG.9169/STRG.34873/STRG.29410/STRG.46380/STRG.17671/STRG.3558/STRG.34094/STRG.6582/STRG.2664/STRG.1083/STRG.19027/STRG.32381/STRG.45419/STRG.54329/STRG.18612/STRG.48250/STRG.36434/STRG.47840/STRG.38367/STRG.46417/STRG.18854/ST…
DEG	95DAB_vs_145DAB_down_DEG	gene	95DAB_vs_145DAB	Down	GO:0046914	transition metal ion binding	Molecular function	1.70788e-08	1.91936e-06	1.75437	97	461	2253	18785	STRG.27299/STRG.5746/STRG.13604/STRG.21932/STRG.40441/STRG.37795/STRG.7221/STRG.24590/STRG.41288/STRG.42695/STRG.52952/STRG.39470/STRG.32267/STRG.20071/STRG.14015/STRG.52133/STRG.45419/STRG.38578/STRG.50334/STRG.54329/STRG.17087/STRG.36434/STRG.27750/STRG.9005/STRG.23331/STRG.50489/STRG.13135/STRG.45059/STRG.33518/STRG.10484/STRG.11507/STRG.34318/STRG.36435/STRG.2837/STRG.8742/STRG.52539/STRG.192…
DEG	95DAB_vs_145DAB_down_DEG	gene	95DAB_vs_145DAB	Down	GO:0005740	mitochondrial envelope	Cellular component	1.89272e-08	2.08278e-06	1.95854	70	298	2253	18785	STRG.38979/STRG.16319/STRG.49102/STRG.32363/STRG.14447/STRG.1083/STRG.29811/STRG.15060/STRG.8399/STRG.13629/STRG.33215/STRG.19501/STRG.45059/STRG.12415/STRG.1708/STRG.30939/STRG.2806/STRG.19294/STRG.10486/STRG.38469/STRG.18412/STRG.54928/STRG.8368/STRG.51761/STRG.39884/STRG.51081/STRG.20651/STRG.21108/STRG.20912/STRG.51500/STRG.19444/STRG.29793/STRG.51670/STRG.37202/STRG.51184/STRG.33193/STRG.223…
DEG	95DAB_vs_145DAB_down_DEG	gene	95DAB_vs_145DAB	Down	GO:0016616	oxidoreductase activity, acting on the CH-OH group of donors, NAD or NADP as acceptor	Molecular function	2.06983e-08	2.2312e-06	2.35975	45	159	2253	18785	STRG.19181/STRG.51203/STRG.20105/STRG.24590/STRG.17498/STRG.27490/STRG.50334/STRG.53195/STRG.24546/STRG.42128/STRG.8445/STRG.23331/STRG.24720/STRG.7282/STRG.34318/STRG.35579/STRG.38299/STRG.2837/STRG.35412/STRG.39240/STRG.42439/STRG.50522/STRG.14909/STRG.43439/STRG.8282/STRG.30690/STRG.25748/STRG.28656/STRG.11543/STRG.15019/STRG.51817/STRG.28650/STRG.9462/STRG.11934/STRG.45333/STRG.37637/STRG.149…
DEG	95DAB_vs_145DAB_down_DEG	gene	95DAB_vs_145DAB	Down	GO:0006631	fatty acid metabolic process	Biological process	2.30417e-08	2.43413e-06	2.04325	62	253	2253	18785	STRG.8872/STRG.28822/STRG.13998/STRG.41288/STRG.42480/STRG.25147/STRG.17498/STRG.52626/STRG.22151/STRG.52855/STRG.16451/STRG.11287/STRG.24546/STRG.23210/STRG.53786/STRG.33877/STRG.53184/STRG.47980/STRG.5921/STRG.25252/STRG.52357/STRG.25251/STRG.25237/STRG.7169/STRG.29136/STRG.35882/STRG.14010/STRG.17130/STRG.40301/STRG.14909/STRG.40231/STRG.21903/STRG.54336/STRG.26846/STRG.42296/STRG.2400/STRG.82…
DEG	95DAB_vs_145DAB_down_DEG	gene	95DAB_vs_145DAB	Down	GO:0098656	monoatomic anion transmembrane transport	Biological process	2.66278e-08	2.75781e-06	1.87722	77	342	2253	18785	STRG.25567/STRG.33537/STRG.38776/STRG.47053/STRG.40441/STRG.16319/STRG.1083/STRG.4978/STRG.33538/STRG.33912/STRG.35141/STRG.16627/STRG.13629/STRG.19501/STRG.45059/STRG.23770/STRG.25722/STRG.3067/STRG.50319/STRG.22851/STRG.49520/STRG.9495/STRG.54928/STRG.7327/STRG.39884/STRG.51081/STRG.46328/STRG.37017/STRG.26304/STRG.20912/STRG.9454/STRG.51500/STRG.42702/STRG.30694/STRG.16688/STRG.4027/STRG.22780…
DEG	95DAB_vs_145DAB_down_DEG	gene	95DAB_vs_145DAB	Down	GO:0016614	oxidoreductase activity, acting on CH-OH group of donors	Molecular function	2.91273e-08	2.95866e-06	2.24478	49	182	2253	18785	STRG.19181/STRG.51203/STRG.20105/STRG.24590/STRG.17498/STRG.15610/STRG.27490/STRG.50334/STRG.53195/STRG.24546/STRG.42128/STRG.8445/STRG.23331/STRG.24720/STRG.7282/STRG.34318/STRG.35579/STRG.38299/STRG.2837/STRG.35412/STRG.27718/STRG.39240/STRG.42439/STRG.50522/STRG.14909/STRG.43439/STRG.8282/STRG.30690/STRG.25748/STRG.28656/STRG.11543/STRG.15019/STRG.51817/STRG.28650/STRG.9462/STRG.11934/STRG.411…
DEG	95DAB_vs_145DAB_down_DEG	gene	95DAB_vs_145DAB	Down	GO:0044429	obsolete mitochondrial part	Cellular component	3.08481e-08	3.07433e-06	1.76339	92	435	2253	18785	STRG.38979/STRG.16319/STRG.24928/STRG.49102/STRG.32363/STRG.14447/STRG.31674/STRG.1083/STRG.43838/STRG.29811/STRG.48005/STRG.15060/STRG.8399/STRG.13629/STRG.33215/STRG.1502/STRG.19501/STRG.45059/STRG.12415/STRG.30163/STRG.1708/STRG.24740/STRG.30939/STRG.2806/STRG.19294/STRG.10486/STRG.38469/STRG.18412/STRG.47447/STRG.54928/STRG.8368/STRG.51761/STRG.39884/STRG.51081/STRG.20651/STRG.29734/STRG.2110…
DEG	95DAB_vs_145DAB_down_DEG	gene	95DAB_vs_145DAB	Down	GO:0008509	monoatomic anion transmembrane transporter activity	Molecular function	3.46315e-08	3.38748e-06	1.89262	74	326	2253	18785	STRG.25567/STRG.33537/STRG.38776/STRG.47053/STRG.40441/STRG.16319/STRG.1083/STRG.4978/STRG.33538/STRG.33912/STRG.16627/STRG.13629/STRG.19501/STRG.45059/STRG.23770/STRG.25722/STRG.3067/STRG.50319/STRG.22851/STRG.49520/STRG.9495/STRG.54928/STRG.7327/STRG.39884/STRG.51081/STRG.46328/STRG.37017/STRG.26304/STRG.20912/STRG.9454/STRG.51500/STRG.42702/STRG.30694/STRG.16688/STRG.4027/STRG.22780/STRG.19872…
DEG	95DAB_vs_145DAB_down_DEG	gene	95DAB_vs_145DAB	Down	GO:0006732	obsolete coenzyme metabolic process	Biological process	3.74194e-08	3.59362e-06	1.94835	68	291	2253	18785	STRG.19181/STRG.51203/STRG.34812/STRG.18815/STRG.54104/STRG.28822/STRG.24425/STRG.19778/STRG.24842/STRG.31539/STRG.43605/STRG.31674/STRG.43838/STRG.11287/STRG.9343/STRG.48005/STRG.52172/STRG.18123/STRG.23858/STRG.20597/STRG.8445/STRG.6579/STRG.34479/STRG.23331/STRG.25139/STRG.24720/STRG.47980/STRG.28470/STRG.5921/STRG.27787/STRG.7534/STRG.7343/STRG.27718/STRG.25094/STRG.42439/STRG.23559/STRG.1133…
DEG	95DAB_vs_145DAB_down_DEG	gene	95DAB_vs_145DAB	Down	GO:0031090	organelle membrane	Cellular component	5.57744e-08	5.26072e-06	1.368	253	1542	2253	18785	STRG.53632/STRG.21313/STRG.9022/STRG.13604/STRG.45505/STRG.6566/STRG.12091/STRG.38979/STRG.20105/STRG.16319/STRG.25037/STRG.27913/STRG.47054/STRG.5338/STRG.49102/STRG.32363/STRG.44582/STRG.56517/STRG.14447/STRG.23622/STRG.13998/STRG.11741/STRG.29062/STRG.23318/STRG.42719/STRG.37247/STRG.21943/STRG.48501/STRG.1083/STRG.20071/STRG.27579/STRG.14015/STRG.52133/STRG.29811/STRG.47696/STRG.13301/STRG.10…
DEG	95DAB_vs_145DAB_down_DEG	gene	95DAB_vs_145DAB	Down	GO:0004743	pyruvate kinase activity	Molecular function	6.21005e-08	5.75465e-06	6.11437	11	15	2253	18785	STRG.18815/STRG.28822/STRG.24842/STRG.9343/STRG.47980/STRG.23559/STRG.11339/STRG.23/STRG.31822/STRG.22/STRG.45724
DEG	95DAB_vs_145DAB_down_DEG	gene	95DAB_vs_145DAB	Down	GO:0006101	citrate metabolic process	Biological process	7.66963e-08	6.98465e-06	3.94947	18	38	2253	18785	STRG.34873/STRG.14015/STRG.52133/STRG.21430/STRG.43439/STRG.29734/STRG.19506/STRG.25748/STRG.11543/STRG.20567/STRG.40435/STRG.9462/STRG.27915/STRG.15720/STRG.5256/STRG.36513/STRG.30803/STRG.47074
DEG	95DAB_vs_145DAB_down_DEG	gene	95DAB_vs_145DAB	Down	GO:0006733	obsolete oxidoreduction coenzyme metabolic process	Biological process	1.03569e-07	9.25355e-06	2.46798	37	125	2253	18785	STRG.19181/STRG.51203/STRG.18815/STRG.54104/STRG.28822/STRG.19778/STRG.24842/STRG.43605/STRG.9343/STRG.23858/STRG.20597/STRG.8445/STRG.6579/STRG.23331/STRG.24720/STRG.47980/STRG.28470/STRG.7534/STRG.27718/STRG.42439/STRG.23559/STRG.11339/STRG.40793/STRG.25748/STRG.50560/STRG.6117/STRG.23/STRG.31822/STRG.40377/STRG.9462/STRG.7813/STRG.7028/STRG.22/STRG.45724/STRG.20786/STRG.24097/STRG.50236
DEG	95DAB_vs_145DAB_down_DEG	gene	95DAB_vs_145DAB	Down	GO:0009534	chloroplast thylakoid	Cellular component	1.05114e-07	9.25355e-06	1.7199	92	446	2253	18785	STRG.21313/STRG.38776/STRG.7273/STRG.9326/STRG.46239/STRG.34879/STRG.50198/STRG.13998/STRG.29410/STRG.24542/STRG.53528/STRG.4734/STRG.38073/STRG.2662/STRG.33538/STRG.38037/STRG.33470/STRG.23858/STRG.39314/STRG.1111/STRG.49640/STRG.14920/STRG.8278/STRG.17901/STRG.17509/STRG.15825/STRG.41639/STRG.7534/STRG.25778/STRG.41119/STRG.43164/STRG.30939/STRG.32557/STRG.42539/STRG.19294/STRG.30768/STRG.33574…
DEG	95DAB_vs_145DAB_down_DEG	gene	95DAB_vs_145DAB	Down	GO:0031966	mitochondrial membrane	Cellular component	1.11042e-07	9.61514e-06	1.92867	65	281	2253	18785	STRG.38979/STRG.16319/STRG.49102/STRG.32363/STRG.14447/STRG.1083/STRG.29811/STRG.15060/STRG.8399/STRG.13629/STRG.33215/STRG.19501/STRG.45059/STRG.1708/STRG.30939/STRG.2806/STRG.19294/STRG.38469/STRG.18412/STRG.54928/STRG.8368/STRG.51761/STRG.39884/STRG.51081/STRG.20651/STRG.21108/STRG.20912/STRG.51500/STRG.19444/STRG.29793/STRG.51670/STRG.37202/STRG.51184/STRG.33193/STRG.22349/STRG.44093/STRG.510…
DEG	95DAB_vs_145DAB_down_DEG	gene	95DAB_vs_145DAB	Down	GO:0006163	purine nucleotide metabolic process	Biological process	1.14248e-07	9.73321e-06	2.13789	50	195	2253	18785	STRG.18815/STRG.55153/STRG.28822/STRG.24425/STRG.24842/STRG.31674/STRG.9343/STRG.18123/STRG.23858/STRG.27750/STRG.25139/STRG.47980/STRG.28470/STRG.52876/STRG.7534/STRG.55154/STRG.25094/STRG.4316/STRG.23559/STRG.11339/STRG.19669/STRG.20651/STRG.19506/STRG.55973/STRG.40793/STRG.51670/STRG.16806/STRG.48228/STRG.6117/STRG.18514/STRG.20567/STRG.40435/STRG.23/STRG.31822/STRG.12690/STRG.30095/STRG.17246…
DEG	95DAB_vs_145DAB_down_DEG	gene	95DAB_vs_145DAB	Down	GO:0031976	plastid thylakoid	Cellular component	1.45044e-07	1.21607e-05	1.70841	92	449	2253	18785	STRG.21313/STRG.38776/STRG.7273/STRG.9326/STRG.46239/STRG.34879/STRG.50198/STRG.13998/STRG.29410/STRG.24542/STRG.53528/STRG.4734/STRG.38073/STRG.2662/STRG.33538/STRG.38037/STRG.33470/STRG.23858/STRG.39314/STRG.1111/STRG.49640/STRG.14920/STRG.8278/STRG.17901/STRG.17509/STRG.15825/STRG.41639/STRG.7534/STRG.25778/STRG.41119/STRG.43164/STRG.30939/STRG.32557/STRG.42539/STRG.19294/STRG.30768/STRG.33574…
DEG	95DAB_vs_145DAB_down_DEG	gene	95DAB_vs_145DAB	Down	GO:0006811	monoatomic ion transport	Biological process	1.61832e-07	1.33562e-05	1.45407	173	992	2253	18785	STRG.53632/STRG.25567/STRG.939/STRG.9022/STRG.33537/STRG.38776/STRG.12091/STRG.47053/STRG.40441/STRG.16319/STRG.34012/STRG.23848/STRG.47054/STRG.32363/STRG.44582/STRG.14447/STRG.37383/STRG.29062/STRG.13310/STRG.42719/STRG.32267/STRG.15003/STRG.1083/STRG.27579/STRG.8092/STRG.6534/STRG.22811/STRG.4978/STRG.33538/STRG.18612/STRG.5040/STRG.33912/STRG.35141/STRG.22788/STRG.16627/STRG.19433/STRG.13629/…
DEG	95DAB_vs_145DAB_down_DEG	gene	95DAB_vs_145DAB	Down	GO:0019866	organelle inner membrane	Cellular component	1.70117e-07	1.3824e-05	1.87738	68	302	2253	18785	STRG.21313/STRG.45505/STRG.38979/STRG.16319/STRG.49102/STRG.32363/STRG.14447/STRG.13998/STRG.1083/STRG.13301/STRG.15060/STRG.8399/STRG.13629/STRG.19501/STRG.45059/STRG.39231/STRG.30939/STRG.19294/STRG.50319/STRG.41378/STRG.38469/STRG.18412/STRG.54928/STRG.8368/STRG.51761/STRG.31197/STRG.39884/STRG.51081/STRG.20651/STRG.21108/STRG.19444/STRG.25335/STRG.51670/STRG.37202/STRG.51184/STRG.33193/STRG.2…
DEG	95DAB_vs_145DAB_down_DEG	gene	95DAB_vs_145DAB	Down	GO:1901575	obsolete organic substance catabolic process	Biological process	1.76314e-07	1.41105e-05	1.38337	221	1332	2253	18785	STRG.27299/STRG.14126/STRG.48036/STRG.21313/STRG.8872/STRG.13604/STRG.12550/STRG.40441/STRG.18815/STRG.14780/STRG.50197/STRG.54104/STRG.43574/STRG.13031/STRG.54371/STRG.7221/STRG.28822/STRG.21194/STRG.34813/STRG.20496/STRG.5342/STRG.29449/STRG.9169/STRG.32219/STRG.24842/STRG.14234/STRG.11602/STRG.44386/STRG.51834/STRG.3558/STRG.34094/STRG.53528/STRG.52626/STRG.2664/STRG.22151/STRG.27689/STRG.4968…
DEG	95DAB_vs_145DAB_down_DEG	gene	95DAB_vs_145DAB	Down	GO:0006790	sulfur compound metabolic process	Biological process	1.91203e-07	1.50736e-05	1.84418	71	321	2253	18785	STRG.27299/STRG.34812/STRG.13233/STRG.40441/STRG.42036/STRG.19778/STRG.7228/STRG.31674/STRG.43838/STRG.32381/STRG.11287/STRG.22737/STRG.52172/STRG.56664/STRG.42477/STRG.25139/STRG.33518/STRG.570/STRG.53305/STRG.5921/STRG.51539/STRG.53492/STRG.25094/STRG.52539/STRG.5798/STRG.23517/STRG.33926/STRG.36833/STRG.36908/STRG.55426/STRG.1213/STRG.2041/STRG.20533/STRG.3341/STRG.8526/STRG.46451/STRG.24826/S…
DEG	95DAB_vs_145DAB_down_DEG	gene	95DAB_vs_145DAB	Down	GO:0009150	purine ribonucleotide metabolic process	Biological process	2.76893e-07	2.10539e-05	2.11753	48	189	2253	18785	STRG.18815/STRG.55153/STRG.28822/STRG.24425/STRG.24842/STRG.31674/STRG.9343/STRG.18123/STRG.23858/STRG.27750/STRG.25139/STRG.47980/STRG.28470/STRG.52876/STRG.7534/STRG.55154/STRG.25094/STRG.23559/STRG.11339/STRG.20651/STRG.19506/STRG.55973/STRG.40793/STRG.51670/STRG.16806/STRG.48228/STRG.6117/STRG.18514/STRG.20567/STRG.40435/STRG.23/STRG.31822/STRG.12690/STRG.30095/STRG.17246/STRG.7028/STRG.46863…
DEG	95DAB_vs_145DAB_down_DEG	gene	95DAB_vs_145DAB	Down	GO:0009126	purine nucleoside monophosphate metabolic process	Biological process	2.79018e-07	2.10539e-05	2.52428	33	109	2253	18785	STRG.18815/STRG.55153/STRG.28822/STRG.24842/STRG.9343/STRG.18123/STRG.23858/STRG.27750/STRG.47980/STRG.28470/STRG.7534/STRG.55154/STRG.23559/STRG.11339/STRG.20651/STRG.19506/STRG.40793/STRG.51670/STRG.6117/STRG.18514/STRG.23/STRG.31822/STRG.30095/STRG.17246/STRG.7028/STRG.46863/STRG.56413/STRG.21035/STRG.22/STRG.15720/STRG.45724/STRG.36513/STRG.15122
DEG	95DAB_vs_145DAB_down_DEG	gene	95DAB_vs_145DAB	Down	GO:0009167	purine ribonucleoside monophosphate metabolic process	Biological process	2.79018e-07	2.10539e-05	2.52428	33	109	2253	18785	STRG.18815/STRG.55153/STRG.28822/STRG.24842/STRG.9343/STRG.18123/STRG.23858/STRG.27750/STRG.47980/STRG.28470/STRG.7534/STRG.55154/STRG.23559/STRG.11339/STRG.20651/STRG.19506/STRG.40793/STRG.51670/STRG.6117/STRG.18514/STRG.23/STRG.31822/STRG.30095/STRG.17246/STRG.7028/STRG.46863/STRG.56413/STRG.21035/STRG.22/STRG.15720/STRG.45724/STRG.36513/STRG.15122
DEG	95DAB_vs_145DAB_down_DEG	gene	95DAB_vs_145DAB	Down	GO:0072521	purine-containing compound metabolic process	Biological process	2.84868e-07	2.11926e-05	2.00252	55	229	2253	18785	STRG.18815/STRG.55153/STRG.28822/STRG.24425/STRG.24842/STRG.31674/STRG.9343/STRG.52172/STRG.18123/STRG.23858/STRG.27750/STRG.25139/STRG.47980/STRG.28470/STRG.52876/STRG.2105/STRG.7534/STRG.55154/STRG.25094/STRG.4316/STRG.23559/STRG.10546/STRG.11339/STRG.19669/STRG.20651/STRG.19506/STRG.55973/STRG.40793/STRG.51670/STRG.16806/STRG.48228/STRG.6117/STRG.18514/STRG.20567/STRG.40435/STRG.23/STRG.31822/…
DEG	95DAB_vs_145DAB_down_DEG	gene	95DAB_vs_145DAB	Down	GO:0008610	lipid biosynthetic process	Biological process	3.14601e-07	2.30795e-05	1.61573	106	547	2253	18785	STRG.30715/STRG.2518/STRG.32709/STRG.30117/STRG.42591/STRG.46239/STRG.27380/STRG.28822/STRG.49102/STRG.7278/STRG.41288/STRG.11741/STRG.46380/STRG.18294/STRG.42480/STRG.14234/STRG.17498/STRG.12834/STRG.23910/STRG.13696/STRG.11287/STRG.50334/STRG.24546/STRG.23210/STRG.24231/STRG.15060/STRG.53786/STRG.33877/STRG.53184/STRG.46417/STRG.47980/STRG.5921/STRG.39686/STRG.7940/STRG.17372/STRG.7169/STRG.291…
DEG	95DAB_vs_145DAB_down_DEG	gene	95DAB_vs_145DAB	Down	GO:0016052	carbohydrate catabolic process	Biological process	3.40065e-07	2.46058e-05	2.1837	44	168	2253	18785	STRG.18815/STRG.28822/STRG.21194/STRG.9169/STRG.24842/STRG.44386/STRG.27689/STRG.49684/STRG.9343/STRG.7990/STRG.54562/STRG.23858/STRG.20597/STRG.30542/STRG.16550/STRG.47980/STRG.28470/STRG.56148/STRG.7534/STRG.25910/STRG.27718/STRG.23559/STRG.11339/STRG.17339/STRG.40793/STRG.6117/STRG.29132/STRG.49693/STRG.23/STRG.31822/STRG.50873/STRG.16291/STRG.11190/STRG.22/STRG.45724/STRG.56501/STRG.47406/STR…
DEG	95DAB_vs_145DAB_down_DEG	gene	95DAB_vs_145DAB	Down	GO:0006720	isoprenoid metabolic process	Biological process	3.76065e-07	2.68429e-05	1.86881	65	290	2253	18785	STRG.30715/STRG.2518/STRG.32709/STRG.42591/STRG.7278/STRG.13998/STRG.14234/STRG.12834/STRG.23910/STRG.50334/STRG.5761/STRG.42128/STRG.4322/STRG.39686/STRG.7282/STRG.38686/STRG.50221/STRG.7602/STRG.363/STRG.42539/STRG.53314/STRG.33214/STRG.35265/STRG.44904/STRG.40210/STRG.7103/STRG.56269/STRG.47939/STRG.32160/STRG.36768/STRG.899/STRG.41291/STRG.12690/STRG.38062/STRG.29715/STRG.28626/STRG.36001/STR…
DEG	95DAB_vs_145DAB_down_DEG	gene	95DAB_vs_145DAB	Down	GO:0006099	tricarboxylic acid cycle	Biological process	4.56473e-07	3.21478e-05	3.92366	16	34	2253	18785	STRG.34873/STRG.14015/STRG.43439/STRG.29734/STRG.19506/STRG.25748/STRG.11543/STRG.20567/STRG.40435/STRG.9462/STRG.27915/STRG.15720/STRG.5256/STRG.36513/STRG.30803/STRG.47074
DEG	95DAB_vs_145DAB_down_DEG	gene	95DAB_vs_145DAB	Down	GO:0009259	ribonucleotide metabolic process	Biological process	4.7218e-07	3.23903e-05	2.01658	52	215	2253	18785	STRG.18815/STRG.30117/STRG.55153/STRG.28822/STRG.24425/STRG.24842/STRG.31674/STRG.9343/STRG.18123/STRG.23858/STRG.27750/STRG.25139/STRG.47980/STRG.28470/STRG.52876/STRG.7534/STRG.6217/STRG.55154/STRG.25094/STRG.23559/STRG.24021/STRG.11339/STRG.20651/STRG.19506/STRG.55973/STRG.40793/STRG.6220/STRG.51670/STRG.16806/STRG.48228/STRG.6117/STRG.18514/STRG.20567/STRG.40435/STRG.23/STRG.31822/STRG.12690/…
DEG	95DAB_vs_145DAB_down_DEG	gene	95DAB_vs_145DAB	Down	GO:0015291	secondary active transmembrane transporter activity	Molecular function	4.7218e-07	3.23903e-05	2.01658	52	215	2253	18785	STRG.939/STRG.9022/STRG.12091/STRG.40441/STRG.16319/STRG.47054/STRG.44582/STRG.29062/STRG.42719/STRG.32267/STRG.15003/STRG.4978/STRG.33912/STRG.35141/STRG.13629/STRG.13038/STRG.45059/STRG.14756/STRG.25722/STRG.50319/STRG.13339/STRG.12867/STRG.406/STRG.26304/STRG.9454/STRG.4551/STRG.38627/STRG.54584/STRG.19872/STRG.12176/STRG.12722/STRG.16589/STRG.5336/STRG.5297/STRG.50462/STRG.39020/STRG.2429/STR…
DEG	95DAB_vs_145DAB_down_DEG	gene	95DAB_vs_145DAB	Down	GO:1990204	oxidoreductase complex	Cellular component	5.25581e-07	3.55913e-05	2.94274	24	68	2253	18785	STRG.38979/STRG.41288/STRG.27684/STRG.30939/STRG.18412/STRG.8368/STRG.20651/STRG.51670/STRG.33193/STRG.22349/STRG.8892/STRG.40377/STRG.10955/STRG.21035/STRG.36469/STRG.27915/STRG.15720/STRG.16013/STRG.36513/STRG.8529/STRG.45464/STRG.36922/STRG.4007/STRG.47074
DEG	95DAB_vs_145DAB_down_DEG	gene	95DAB_vs_145DAB	Down	GO:0042221	response to chemical	Biological process	5.44243e-07	3.63885e-05	1.19812	537	3737	2253	18785	STRG.25567/STRG.27603/STRG.27299/STRG.43220/STRG.14126/STRG.19181/STRG.21313/STRG.5746/STRG.13604/STRG.30871/STRG.4624/STRG.14420/STRG.33537/STRG.38776/STRG.12091/STRG.53796/STRG.42310/STRG.40441/STRG.2518/STRG.20105/STRG.16319/STRG.37795/STRG.8911/STRG.7273/STRG.28304/STRG.39299/STRG.7221/STRG.47442/STRG.23848/STRG.27913/STRG.47054/STRG.56126/STRG.46310/STRG.28822/STRG.41507/STRG.50455/STRG.1711…
DEG	95DAB_vs_145DAB_down_DEG	gene	95DAB_vs_145DAB	Down	GO:0019637	organophosphate metabolic process	Biological process	5.63557e-07	3.69792e-05	1.55428	118	633	2253	18785	STRG.19181/STRG.51203/STRG.34812/STRG.18815/STRG.30117/STRG.55153/STRG.46239/STRG.28822/STRG.49102/STRG.24425/STRG.11741/STRG.19778/STRG.37426/STRG.24842/STRG.30048/STRG.31539/STRG.6582/STRG.31674/STRG.19493/STRG.9343/STRG.50334/STRG.18123/STRG.23858/STRG.20597/STRG.15060/STRG.8445/STRG.33877/STRG.27750/STRG.23331/STRG.25139/STRG.24720/STRG.47980/STRG.28470/STRG.52876/STRG.2879/STRG.17372/STRG.71…
DEG	95DAB_vs_145DAB_down_DEG	gene	95DAB_vs_145DAB	Down	GO:0046686	response to cadmium ion	Biological process	5.6708e-07	3.69792e-05	1.67508	89	443	2253	18785	STRG.27603/STRG.19181/STRG.40441/STRG.7221/STRG.46310/STRG.28822/STRG.49372/STRG.50359/STRG.24842/STRG.17671/STRG.37247/STRG.43727/STRG.19027/STRG.7891/STRG.43838/STRG.52133/STRG.9343/STRG.10536/STRG.23858/STRG.42477/STRG.1502/STRG.23331/STRG.56724/STRG.47980/STRG.12415/STRG.34318/STRG.7534/STRG.29136/STRG.51356/STRG.28137/STRG.11668/STRG.43403/STRG.17957/STRG.33410/STRG.2837/STRG.31155/STRG.5253…
DEG	95DAB_vs_145DAB_down_DEG	gene	95DAB_vs_145DAB	Down	GO:0005743	mitochondrial inner membrane	Cellular component	5.84693e-07	3.76628e-05	1.97474	54	228	2253	18785	STRG.38979/STRG.16319/STRG.49102/STRG.32363/STRG.14447/STRG.1083/STRG.15060/STRG.8399/STRG.13629/STRG.19501/STRG.45059/STRG.30939/STRG.19294/STRG.38469/STRG.18412/STRG.54928/STRG.8368/STRG.51761/STRG.39884/STRG.51081/STRG.20651/STRG.21108/STRG.19444/STRG.51670/STRG.37202/STRG.51184/STRG.33193/STRG.22349/STRG.44093/STRG.51062/STRG.40377/STRG.7028/STRG.10955/STRG.50051/STRG.21035/STRG.36469/STRG.44…
DEG	95DAB_vs_145DAB_down_DEG	gene	95DAB_vs_145DAB	Down	GO:0009123	nucleoside monophosphate metabolic process	Biological process	6.17364e-07	3.92882e-05	2.25815	39	144	2253	18785	STRG.18815/STRG.55153/STRG.28822/STRG.24842/STRG.6582/STRG.9343/STRG.18123/STRG.23858/STRG.27750/STRG.47980/STRG.28470/STRG.7534/STRG.11693/STRG.55154/STRG.23559/STRG.24021/STRG.11339/STRG.19669/STRG.20651/STRG.19506/STRG.40793/STRG.51670/STRG.54631/STRG.6117/STRG.18514/STRG.23/STRG.31822/STRG.30095/STRG.17246/STRG.7028/STRG.46863/STRG.56413/STRG.21035/STRG.22/STRG.15720/STRG.45724/STRG.36513/STR…
DEG	95DAB_vs_145DAB_down_DEG	gene	95DAB_vs_145DAB	Down	GO:0006090	pyruvate metabolic process	Biological process	7.14805e-07	4.47076e-05	2.90009	24	69	2253	18785	STRG.18815/STRG.28822/STRG.24928/STRG.24842/STRG.27490/STRG.9343/STRG.50334/STRG.23858/STRG.25139/STRG.47980/STRG.28470/STRG.35579/STRG.7534/STRG.23559/STRG.11339/STRG.40793/STRG.15019/STRG.6117/STRG.23/STRG.31822/STRG.22/STRG.45724/STRG.8630/STRG.43580
DEG	95DAB_vs_145DAB_down_DEG	gene	95DAB_vs_145DAB	Down	GO:0009056	catabolic process	Biological process	7.19453e-07	4.47076e-05	1.33646	243	1516	2253	18785	STRG.27299/STRG.14126/STRG.48036/STRG.21313/STRG.8872/STRG.13604/STRG.12550/STRG.40441/STRG.18815/STRG.14780/STRG.50197/STRG.54104/STRG.43574/STRG.13031/STRG.54371/STRG.7221/STRG.28822/STRG.21194/STRG.34813/STRG.20496/STRG.5342/STRG.29449/STRG.9169/STRG.32219/STRG.36295/STRG.29410/STRG.24842/STRG.14234/STRG.11602/STRG.44386/STRG.51834/STRG.3558/STRG.34094/STRG.53528/STRG.19800/STRG.52626/STRG.266…
DEG	95DAB_vs_145DAB_down_DEG	gene	95DAB_vs_145DAB	Down	GO:0044455	obsolete mitochondrial membrane part	Cellular component	7.54152e-07	4.6319e-05	2.32682	36	129	2253	18785	STRG.38979/STRG.49102/STRG.14447/STRG.1083/STRG.29811/STRG.15060/STRG.8399/STRG.30939/STRG.18412/STRG.8368/STRG.51761/STRG.20651/STRG.21108/STRG.20912/STRG.51500/STRG.29793/STRG.51670/STRG.33193/STRG.22349/STRG.40377/STRG.10955/STRG.50051/STRG.21035/STRG.36469/STRG.15720/STRG.16013/STRG.32761/STRG.50613/STRG.36513/STRG.38178/STRG.8529/STRG.45464/STRG.36922/STRG.4007/STRG.24275/STRG.15786
DEG	95DAB_vs_145DAB_down_DEG	gene	95DAB_vs_145DAB	Down	GO:0009141	nucleoside triphosphate metabolic process	Biological process	1.12768e-06	6.84646e-05	2.42553	32	110	2253	18785	STRG.18815/STRG.30117/STRG.28822/STRG.24842/STRG.9343/STRG.23858/STRG.47980/STRG.28470/STRG.7534/STRG.6217/STRG.23559/STRG.11339/STRG.20651/STRG.19506/STRG.40793/STRG.6220/STRG.51670/STRG.54631/STRG.6117/STRG.18514/STRG.23/STRG.31822/STRG.17246/STRG.7028/STRG.56413/STRG.21035/STRG.22/STRG.15720/STRG.45724/STRG.16614/STRG.36513/STRG.15122
DEG	95DAB_vs_145DAB_down_DEG	gene	95DAB_vs_145DAB	Down	GO:0009199	obsolete ribonucleoside triphosphate metabolic process	Biological process	1.18512e-06	7.1134e-05	2.50133	30	100	2253	18785	STRG.18815/STRG.30117/STRG.28822/STRG.24842/STRG.9343/STRG.23858/STRG.47980/STRG.28470/STRG.7534/STRG.6217/STRG.23559/STRG.11339/STRG.20651/STRG.19506/STRG.40793/STRG.6220/STRG.51670/STRG.6117/STRG.18514/STRG.23/STRG.31822/STRG.17246/STRG.7028/STRG.56413/STRG.21035/STRG.22/STRG.15720/STRG.45724/STRG.36513/STRG.15122
DEG	95DAB_vs_145DAB_down_DEG	gene	95DAB_vs_145DAB	Down	GO:0006970	response to osmotic stress	Biological process	1.45247e-06	8.62015e-05	1.44344	152	878	2253	18785	STRG.27603/STRG.19181/STRG.3420/STRG.9022/STRG.37795/STRG.7221/STRG.56126/STRG.50455/STRG.49372/STRG.3368/STRG.13998/STRG.9169/STRG.34873/STRG.32267/STRG.51834/STRG.34094/STRG.2664/STRG.22831/STRG.52133/STRG.32381/STRG.44910/STRG.45419/STRG.22737/STRG.10536/STRG.47840/STRG.51017/STRG.23331/STRG.23660/STRG.33518/STRG.570/STRG.12536/STRG.14924/STRG.42073/STRG.5948/STRG.27451/STRG.24738/STRG.50332/S…
DEG	95DAB_vs_145DAB_down_DEG	gene	95DAB_vs_145DAB	Down	GO:0009414	response to water deprivation	Biological process	1.71826e-06	0.000100843	1.60085	96	500	2253	18785	STRG.14126/STRG.19181/STRG.30871/STRG.4624/STRG.2518/STRG.37795/STRG.7273/STRG.56126/STRG.31914/STRG.3368/STRG.9169/STRG.37426/STRG.51834/STRG.34094/STRG.31539/STRG.2664/STRG.49684/STRG.22831/STRG.32381/STRG.13696/STRG.45419/STRG.10536/STRG.38578/STRG.54329/STRG.18612/STRG.7831/STRG.36434/STRG.47840/STRG.5057/STRG.23660/STRG.13135/STRG.570/STRG.12536/STRG.52924/STRG.2105/STRG.27451/STRG.35852/STR…
DEG	95DAB_vs_145DAB_down_DEG	gene	95DAB_vs_145DAB	Down	GO:0009415	response to water	Biological process	1.78511e-06	0.000103615	1.5952	97	507	2253	18785	STRG.14126/STRG.19181/STRG.30871/STRG.4624/STRG.2518/STRG.37795/STRG.7273/STRG.56126/STRG.31914/STRG.3368/STRG.9169/STRG.37426/STRG.51834/STRG.34094/STRG.31539/STRG.2664/STRG.49684/STRG.22831/STRG.32381/STRG.13696/STRG.45419/STRG.10536/STRG.38578/STRG.54329/STRG.18612/STRG.7831/STRG.36434/STRG.47840/STRG.5057/STRG.23660/STRG.13135/STRG.570/STRG.12536/STRG.52924/STRG.2105/STRG.27451/STRG.35852/STR…
DEG	95DAB_vs_145DAB_down_DEG	gene	95DAB_vs_145DAB	Down	GO:0016999	antibiotic metabolic process	Biological process	1.91874e-06	0.000109781	2.30475	34	123	2253	18785	STRG.34873/STRG.29410/STRG.25147/STRG.34979/STRG.14015/STRG.52133/STRG.10536/STRG.51043/STRG.17957/STRG.19053/STRG.21430/STRG.49812/STRG.20771/STRG.43439/STRG.29734/STRG.19506/STRG.25748/STRG.36794/STRG.11543/STRG.48231/STRG.20567/STRG.40435/STRG.9462/STRG.27915/STRG.15720/STRG.5256/STRG.36513/STRG.28982/STRG.48406/STRG.30803/STRG.36648/STRG.5786/STRG.32441/STRG.47074
DEG	95DAB_vs_145DAB_down_DEG	gene	95DAB_vs_145DAB	Down	GO:0046939	obsolete nucleotide phosphorylation	Biological process	1.93291e-06	0.000109781	3.08806	20	54	2253	18785	STRG.18815/STRG.28822/STRG.24842/STRG.9343/STRG.23858/STRG.47980/STRG.28470/STRG.2879/STRG.7534/STRG.19294/STRG.23559/STRG.11339/STRG.40793/STRG.6117/STRG.18514/STRG.23/STRG.31822/STRG.46179/STRG.22/STRG.45724
DEG	95DAB_vs_145DAB_down_DEG	gene	95DAB_vs_145DAB	Down	GO:0044436	obsolete thylakoid part	Cellular component	1.96257e-06	0.00011028	1.67168	81	404	2253	18785	STRG.21313/STRG.7273/STRG.9326/STRG.46239/STRG.50198/STRG.29410/STRG.24542/STRG.53528/STRG.50343/STRG.38073/STRG.2662/STRG.38037/STRG.1111/STRG.49640/STRG.14920/STRG.8278/STRG.17901/STRG.17509/STRG.39686/STRG.15825/STRG.41639/STRG.25778/STRG.41119/STRG.30939/STRG.32557/STRG.19294/STRG.30768/STRG.33574/STRG.6986/STRG.41378/STRG.45217/STRG.36378/STRG.12867/STRG.53188/STRG.40276/STRG.41376/STRG.4629…
DEG	95DAB_vs_145DAB_down_DEG	gene	95DAB_vs_145DAB	Down	GO:0072350	tricarboxylic acid metabolic process	Biological process	2.21847e-06	0.000123347	3.16835	19	50	2253	18785	STRG.34873/STRG.14015/STRG.52133/STRG.23331/STRG.21430/STRG.43439/STRG.29734/STRG.19506/STRG.25748/STRG.11543/STRG.20567/STRG.40435/STRG.9462/STRG.27915/STRG.15720/STRG.5256/STRG.36513/STRG.30803/STRG.47074
DEG	95DAB_vs_145DAB_down_DEG	gene	95DAB_vs_145DAB	Down	GO:0009161	obsolete ribonucleoside monophosphate metabolic process	Biological process	2.3424e-06	0.000128881	2.28616	34	124	2253	18785	STRG.18815/STRG.55153/STRG.28822/STRG.24842/STRG.9343/STRG.18123/STRG.23858/STRG.27750/STRG.47980/STRG.28470/STRG.7534/STRG.55154/STRG.23559/STRG.24021/STRG.11339/STRG.20651/STRG.19506/STRG.40793/STRG.51670/STRG.6117/STRG.18514/STRG.23/STRG.31822/STRG.30095/STRG.17246/STRG.7028/STRG.46863/STRG.56413/STRG.21035/STRG.22/STRG.15720/STRG.45724/STRG.36513/STRG.15122
DEG	95DAB_vs_145DAB_down_DEG	gene	95DAB_vs_145DAB	Down	GO:0000103	sulfate assimilation	Biological process	2.43545e-06	0.000132619	5.21111	10	16	2253	18785	STRG.13233/STRG.42036/STRG.7228/STRG.42477/STRG.36908/STRG.24826/STRG.33780/STRG.2322/STRG.9335/STRG.52150
DEG	95DAB_vs_145DAB_down_DEG	gene	95DAB_vs_145DAB	Down	GO:0009165	nucleotide biosynthetic process	Biological process	2.87372e-06	0.000153323	1.97917	47	198	2253	18785	STRG.18815/STRG.30117/STRG.55153/STRG.46239/STRG.28822/STRG.24425/STRG.19778/STRG.24842/STRG.6582/STRG.9343/STRG.18123/STRG.23858/STRG.27750/STRG.25139/STRG.47980/STRG.28470/STRG.52876/STRG.7534/STRG.6217/STRG.11693/STRG.55154/STRG.25094/STRG.4316/STRG.23559/STRG.24021/STRG.11339/STRG.19669/STRG.7304/STRG.55973/STRG.40793/STRG.6220/STRG.16806/STRG.54631/STRG.6117/STRG.18514/STRG.23/STRG.31822/STR…
DEG	95DAB_vs_145DAB_down_DEG	gene	95DAB_vs_145DAB	Down	GO:1901293	nucleoside phosphate biosynthetic process	Biological process	2.87372e-06	0.000153323	1.97917	47	198	2253	18785	STRG.18815/STRG.30117/STRG.55153/STRG.46239/STRG.28822/STRG.24425/STRG.19778/STRG.24842/STRG.6582/STRG.9343/STRG.18123/STRG.23858/STRG.27750/STRG.25139/STRG.47980/STRG.28470/STRG.52876/STRG.7534/STRG.6217/STRG.11693/STRG.55154/STRG.25094/STRG.4316/STRG.23559/STRG.24021/STRG.11339/STRG.19669/STRG.7304/STRG.55973/STRG.40793/STRG.6220/STRG.16806/STRG.54631/STRG.6117/STRG.18514/STRG.23/STRG.31822/STR…
DEG	95DAB_vs_145DAB_down_DEG	gene	95DAB_vs_145DAB	Down	GO:0046034	ATP metabolic process	Biological process	3.14858e-06	0.000166308	2.52944	27	89	2253	18785	STRG.18815/STRG.28822/STRG.24842/STRG.9343/STRG.23858/STRG.47980/STRG.28470/STRG.7534/STRG.23559/STRG.11339/STRG.20651/STRG.19506/STRG.40793/STRG.51670/STRG.6117/STRG.18514/STRG.23/STRG.31822/STRG.17246/STRG.7028/STRG.56413/STRG.21035/STRG.22/STRG.15720/STRG.45724/STRG.36513/STRG.15122
DEG	95DAB_vs_145DAB_down_DEG	gene	95DAB_vs_145DAB	Down	GO:0006787	porphyrin-containing compound catabolic process	Biological process	4.29312e-06	0.000222316	4.58577	11	20	2253	18785	STRG.14126/STRG.21313/STRG.54104/STRG.14234/STRG.38037/STRG.35412/STRG.35265/STRG.55500/STRG.51998/STRG.45254/STRG.14926
DEG	95DAB_vs_145DAB_down_DEG	gene	95DAB_vs_145DAB	Down	GO:0033015	tetrapyrrole catabolic process	Biological process	4.29312e-06	0.000222316	4.58577	11	20	2253	18785	STRG.14126/STRG.21313/STRG.54104/STRG.14234/STRG.38037/STRG.35412/STRG.35265/STRG.55500/STRG.51998/STRG.45254/STRG.14926
DEG	95DAB_vs_145DAB_down_DEG	gene	95DAB_vs_145DAB	Down	GO:0016829	lyase activity	Molecular function	4.55536e-06	0.000233606	1.83104	56	255	2253	18785	STRG.27299/STRG.12157/STRG.44047/STRG.28304/STRG.7221/STRG.47442/STRG.24071/STRG.49102/STRG.56517/STRG.34873/STRG.26975/STRG.52133/STRG.36328/STRG.23858/STRG.15511/STRG.22566/STRG.7534/STRG.9520/STRG.10486/STRG.14909/STRG.21430/STRG.56351/STRG.7745/STRG.54336/STRG.55426/STRG.22226/STRG.20276/STRG.7103/STRG.20533/STRG.46451/STRG.38770/STRG.46864/STRG.46894/STRG.42972/STRG.50662/STRG.27756/STRG.440…
DEG	95DAB_vs_145DAB_down_DEG	gene	95DAB_vs_145DAB	Down	GO:0044283	small molecule biosynthetic process	Biological process	4.70986e-06	0.000239206	1.44409	137	791	2253	18785	STRG.27299/STRG.16545/STRG.30715/STRG.2518/STRG.18815/STRG.54104/STRG.30117/STRG.28822/STRG.1449/STRG.13998/STRG.41288/STRG.19778/STRG.24842/STRG.42480/STRG.30048/STRG.17498/STRG.43605/STRG.31674/STRG.23910/STRG.26975/STRG.19493/STRG.11287/STRG.9343/STRG.48005/STRG.24546/STRG.18123/STRG.23210/STRG.23858/STRG.53786/STRG.33877/STRG.53184/STRG.6579/STRG.34479/STRG.27750/STRG.35974/STRG.15511/STRG.47…
DEG	95DAB_vs_145DAB_down_DEG	gene	95DAB_vs_145DAB	Down	GO:0006820	monoatomic anion transport	Biological process	5.98058e-06	0.000298013	1.61005	84	435	2253	18785	STRG.25567/STRG.33537/STRG.38776/STRG.47053/STRG.40441/STRG.16319/STRG.37383/STRG.13310/STRG.1083/STRG.4978/STRG.33538/STRG.33912/STRG.35141/STRG.16627/STRG.13629/STRG.23660/STRG.19501/STRG.45059/STRG.7169/STRG.23770/STRG.25722/STRG.33410/STRG.3067/STRG.50319/STRG.22851/STRG.49520/STRG.53311/STRG.9495/STRG.54928/STRG.7327/STRG.39884/STRG.51081/STRG.3727/STRG.46328/STRG.37017/STRG.26304/STRG.20912…
DEG	95DAB_vs_145DAB_down_DEG	gene	95DAB_vs_145DAB	Down	GO:0019359	nicotinamide nucleotide biosynthetic process	Biological process	6.08371e-06	0.000300319	2.98901	19	53	2253	18785	STRG.18815/STRG.28822/STRG.19778/STRG.24842/STRG.9343/STRG.23858/STRG.47980/STRG.28470/STRG.7534/STRG.23559/STRG.11339/STRG.40793/STRG.6117/STRG.23/STRG.31822/STRG.22/STRG.45724/STRG.20786/STRG.50236
DEG	95DAB_vs_145DAB_down_DEG	gene	95DAB_vs_145DAB	Down	GO:0098660	obsolete inorganic ion transmembrane transport	Biological process	6.38157e-06	0.000312106	1.58815	88	462	2253	18785	STRG.53632/STRG.939/STRG.9022/STRG.12091/STRG.47053/STRG.40441/STRG.16319/STRG.34012/STRG.47054/STRG.32363/STRG.44582/STRG.14447/STRG.29062/STRG.42719/STRG.32267/STRG.15003/STRG.27579/STRG.8092/STRG.22811/STRG.18612/STRG.22788/STRG.19433/STRG.47591/STRG.2126/STRG.39370/STRG.51726/STRG.14756/STRG.23770/STRG.24378/STRG.8742/STRG.3067/STRG.9495/STRG.13339/STRG.24379/STRG.13796/STRG.406/STRG.39884/ST…
DEG	95DAB_vs_145DAB_down_DEG	gene	95DAB_vs_145DAB	Down	GO:0005507	copper ion binding	Molecular function	6.83018e-06	0.000330982	2.02277	41	169	2253	18785	STRG.27299/STRG.5746/STRG.40441/STRG.24590/STRG.52952/STRG.39470/STRG.14015/STRG.52133/STRG.54329/STRG.17087/STRG.36434/STRG.27750/STRG.23331/STRG.13135/STRG.45059/STRG.33518/STRG.11507/STRG.34318/STRG.36435/STRG.2837/STRG.8742/STRG.52539/STRG.40760/STRG.10486/STRG.53526/STRG.21430/STRG.17807/STRG.36436/STRG.2041/STRG.22238/STRG.46451/STRG.33193/STRG.20567/STRG.40435/STRG.17246/STRG.46863/STRG.56…
DEG	95DAB_vs_145DAB_down_DEG	gene	95DAB_vs_145DAB	Down	GO:0072330	monocarboxylic acid biosynthetic process	Biological process	7.03088e-06	0.00033761	1.77592	59	277	2253	18785	STRG.30715/STRG.2518/STRG.18815/STRG.28822/STRG.1449/STRG.41288/STRG.24842/STRG.42480/STRG.17498/STRG.11287/STRG.9343/STRG.24546/STRG.23210/STRG.23858/STRG.53786/STRG.33877/STRG.53184/STRG.15511/STRG.47980/STRG.28470/STRG.5921/STRG.27787/STRG.7169/STRG.7534/STRG.29136/STRG.35882/STRG.17130/STRG.40301/STRG.14909/STRG.40231/STRG.33214/STRG.23559/STRG.11339/STRG.42296/STRG.2400/STRG.8282/STRG.40793/…
DEG	95DAB_vs_145DAB_down_DEG	gene	95DAB_vs_145DAB	Down	GO:0006165	obsolete nucleoside diphosphate phosphorylation	Biological process	7.16197e-06	0.000338805	3.06285	18	49	2253	18785	STRG.18815/STRG.28822/STRG.24842/STRG.9343/STRG.23858/STRG.47980/STRG.28470/STRG.7534/STRG.19294/STRG.23559/STRG.11339/STRG.40793/STRG.6117/STRG.23/STRG.31822/STRG.46179/STRG.22/STRG.45724
DEG	95DAB_vs_145DAB_down_DEG	gene	95DAB_vs_145DAB	Down	GO:0048037	obsolete cofactor binding	Molecular function	7.18406e-06	0.000338805	1.78447	58	271	2253	18785	STRG.27299/STRG.8872/STRG.20496/STRG.19778/STRG.16765/STRG.14234/STRG.51201/STRG.51834/STRG.17498/STRG.15610/STRG.31539/STRG.16451/STRG.50334/STRG.20632/STRG.16714/STRG.17901/STRG.2105/STRG.25237/STRG.50930/STRG.52539/STRG.5798/STRG.35265/STRG.44156/STRG.26846/STRG.22226/STRG.8197/STRG.19560/STRG.46451/STRG.43002/STRG.19877/STRG.46894/STRG.41279/STRG.29687/STRG.11230/STRG.17900/STRG.33554/STRG.52…
DEG	95DAB_vs_145DAB_down_DEG	gene	95DAB_vs_145DAB	Down	GO:0098588	bounding membrane of organelle	Cellular component	7.81749e-06	0.000365416	1.35306	185	1140	2253	18785	STRG.53632/STRG.21313/STRG.9022/STRG.6566/STRG.12091/STRG.20105/STRG.25037/STRG.27913/STRG.47054/STRG.5338/STRG.44582/STRG.56517/STRG.23622/STRG.11741/STRG.29062/STRG.23318/STRG.42719/STRG.37247/STRG.21943/STRG.48501/STRG.1083/STRG.20071/STRG.27579/STRG.14015/STRG.52133/STRG.29811/STRG.47696/STRG.10536/STRG.18612/STRG.38546/STRG.48250/STRG.2217/STRG.8399/STRG.19433/STRG.41310/STRG.16628/STRG.3321…
DEG	95DAB_vs_145DAB_down_DEG	gene	95DAB_vs_145DAB	Down	GO:0051187	obsolete cofactor catabolic process	Biological process	8.33701e-06	0.000386281	2.93366	19	54	2253	18785	STRG.14126/STRG.21313/STRG.54104/STRG.29410/STRG.14234/STRG.31674/STRG.10536/STRG.38037/STRG.17957/STRG.35412/STRG.35265/STRG.55500/STRG.20771/STRG.55426/STRG.51998/STRG.48406/STRG.14078/STRG.45254/STRG.14926
[truncated: 25,865 more rows]
