# Supplementary material for: Comprehensive analysis of alternative splicing and transcriptome diversity in apple using long-read sequencing
Source: Front Plant Sci. 2026 May 11;17:1819201. doi: 10.3389/fpls.2026.1819201 (PMC13199297; doi:10.3389/fpls.2026.1819201)
Supplement: Supplementary Tables 1–16 — Corrected final supplementary tables supporting the gene-, transcript-, and alternative splicing-related analyses in this study. [file DataSheet1.zip › Supplementary_Table_8.xlsx]

## Sheet: S8_KEGG_gene
Category	Query_Set_Name	Level_Type	Comparison_or_Tissue	Direction	KEGG_ID	KEGG_Term	P_value	FDR	EnrichmentScore	Hits_in_Selected_Set	Hits_in_Background	Total_in_Selected_Set	Total_in_Background	Gene_or_Transcript_List
TSG	95DAB_TSG	gene	95DAB	-	ko03400	DNA repair and recombination proteins	0.00251376	0.153339	2.40208	13	1231	72	16377	STRG.10326/STRG.15110/STRG.15300/STRG.15700/STRG.32809/STRG.34592/STRG.40041/STRG.42640/STRG.50116/STRG.53580/STRG.54260/STRG.770/STRG.9200
TSG	95DAB_TSG	gene	95DAB	-	ko00480	Glutathione metabolism	0.00600688	0.18321	5.51414	4	165	72	16377	STRG.40635/STRG.49158/STRG.55385/STRG.55579
TSG	145DAB_TSG	gene	145DAB	-	ko00199	Cytochrome P450	0.000439674	0.0123109	10.9125	4	261	23	16377	STRG.24069/STRG.44256/STRG.50726/STRG.7785
TSG	145DAB_TSG	gene	145DAB	-	ko00905	Brassinosteroid biosynthesis	0.00317815	0.0444941	23.7348	2	60	23	16377	STRG.24069/STRG.7785
TSG	Flower_TSG	gene	Flower	-	ko00040	Pentose and glucuronate interconversions	7.41339e-19	1.11201e-16	6.44764	35	175	508	16377	STRG.15319/STRG.16276/STRG.20051/STRG.20054/STRG.20914/STRG.23337/STRG.24272/STRG.24273/STRG.24924/STRG.25220/STRG.25238/STRG.25239/STRG.28432/STRG.28433/STRG.30019/STRG.30817/STRG.3351/STRG.34865/STRG.35913/STRG.35960/STRG.37709/STRG.40431/STRG.45085/STRG.45525/STRG.47527/STRG.50475/STRG.51502/STRG.52259/STRG.52260/STRG.52261/STRG.7989/STRG.8856/STRG.8874/STRG.8875/STRG.8876
TSG	Flower_TSG	gene	Flower	-	ko04626	Plant-pathogen interaction	0.000240132	0.0180099	1.9829	31	504	508	16377	STRG.10129/STRG.10802/STRG.1156/STRG.11727/STRG.17626/STRG.1922/STRG.19907/STRG.21280/STRG.27875/STRG.33012/STRG.33407/STRG.38731/STRG.38804/STRG.3884/STRG.39452/STRG.39456/STRG.40080/STRG.40270/STRG.43637/STRG.43638/STRG.4475/STRG.45355/STRG.4840/STRG.4842/STRG.4843/STRG.50669/STRG.51044/STRG.51959/STRG.54029/STRG.5575/STRG.56649
TSG	Flower_TSG	gene	Flower	-	ko00940	Phenylpropanoid biosynthesis	0.000761246	0.0309272	2.27705	19	269	508	16377	STRG.16247/STRG.19935/STRG.24344/STRG.24465/STRG.24466/STRG.26948/STRG.27601/STRG.28983/STRG.3014/STRG.44605/STRG.5443/STRG.5446/STRG.5449/STRG.54558/STRG.54810/STRG.5827/STRG.6473/STRG.8175/STRG.8665
TSG	Flower_TSG	gene	Flower	-	ko00904	Diterpenoid biosynthesis	0.000833655	0.0309272	4.51335	7	50	508	16377	STRG.2241/STRG.22413/STRG.2440/STRG.40402/STRG.46241/STRG.6166/STRG.8705
TSG	Flower_TSG	gene	Flower	-	ko00999	Biosynthesis of various plant secondary metabolites	0.00119844	0.0309272	2.5644	14	176	508	16377	STRG.17736/STRG.1829/STRG.19665/STRG.21076/STRG.23041/STRG.238/STRG.30029/STRG.32633/STRG.32639/STRG.32640/STRG.37397/STRG.4234/STRG.55027/STRG.56168
TSG	Flower_TSG	gene	Flower	-	ko04082	Neuroactive ligand signaling	0.00123709	0.0309272	8.05955	4	16	508	16377	STRG.10232/STRG.11882/STRG.19697/STRG.23002
TSG	Flower_TSG	gene	Flower	-	ko00500	Starch and sucrose metabolism	0.00144347	0.0309315	2.15678	19	284	508	16377	STRG.13230/STRG.13555/STRG.16527/STRG.17736/STRG.1829/STRG.19149/STRG.19665/STRG.21050/STRG.23294/STRG.23337/STRG.238/STRG.26764/STRG.36279/STRG.37015/STRG.37397/STRG.49213/STRG.55027/STRG.55031/STRG.56168
TSG	Flower_TSG	gene	Flower	-	ko04131	Membrane trafficking	0.00233719	0.0407867	1.40887	68	1556	508	16377	STRG.10971/STRG.1107/STRG.1174/STRG.11840/STRG.12718/STRG.12905/STRG.14608/STRG.15117/STRG.17444/STRG.17941/STRG.18232/STRG.18444/STRG.1857/STRG.18742/STRG.18920/STRG.19532/STRG.20630/STRG.21275/STRG.21538/STRG.22263/STRG.22790/STRG.24138/STRG.25917/STRG.26415/STRG.27193/STRG.27472/STRG.28085/STRG.28714/STRG.30306/STRG.3048/STRG.32093/STRG.32498/STRG.34538/STRG.34566/STRG.35454/STRG.35683/STRG.37…
TSG	Flower_TSG	gene	Flower	-	ko99981	Carbohydrate metabolism	0.0024472	0.0407867	6.78699	4	19	508	16377	STRG.11419/STRG.11426/STRG.20119/STRG.44199
TSG	Flower_TSG	gene	Flower	-	ko02000	Transporters	0.00439989	0.0643919	1.49041	46	995	508	16377	STRG.10232/STRG.10466/STRG.10946/STRG.11882/STRG.13000/STRG.131/STRG.14959/STRG.179/STRG.19582/STRG.19697/STRG.19903/STRG.20022/STRG.20024/STRG.20039/STRG.2108/STRG.23002/STRG.2727/STRG.27303/STRG.31398/STRG.3187/STRG.3279/STRG.3307/STRG.33567/STRG.33983/STRG.36686/STRG.40365/STRG.42182/STRG.43500/STRG.44867/STRG.46443/STRG.47644/STRG.49020/STRG.49272/STRG.50355/STRG.5138/STRG.51425/STRG.52004/ST…
TSG	Flower_TSG	gene	Flower	-	ko04812	Cytoskeleton proteins	0.00472207	0.0643919	1.93837	19	316	508	16377	STRG.12718/STRG.12905/STRG.18920/STRG.20455/STRG.21378/STRG.21580/STRG.22453/STRG.25917/STRG.27193/STRG.28714/STRG.42381/STRG.44773/STRG.46506/STRG.47847/STRG.47876/STRG.49359/STRG.50858/STRG.56215/STRG.6468
TSG	Flower_TSG	gene	Flower	-	ko00460	Cyanoamino acid metabolism	0.005254	0.065675	2.59985	10	124	508	16377	STRG.17736/STRG.1829/STRG.19665/STRG.238/STRG.24407/STRG.32745/STRG.37397/STRG.55027/STRG.56168/STRG.571
TSG	Flower_TSG	gene	Flower	-	ko00402	Benzoxazinoid biosynthesis	0.00689627	0.0795723	5.15811	4	25	508	16377	STRG.30029/STRG.32633/STRG.32639/STRG.32640
TSG	Flower_TSG	gene	Flower	-	ko00073	Cutin, suberine and wax biosynthesis	0.0102629	0.105021	3.74863	5	43	508	16377	STRG.12957/STRG.1775/STRG.25104/STRG.27293/STRG.44809
TSG	Flower_TSG	gene	Flower	-	ko04075	Plant hormone signal transduction	0.0105021	0.105021	1.57924	29	592	508	16377	STRG.10802/STRG.10964/STRG.11727/STRG.16050/STRG.18435/STRG.1922/STRG.19840/STRG.21280/STRG.22761/STRG.23526/STRG.24983/STRG.33407/STRG.35072/STRG.36110/STRG.39452/STRG.39456/STRG.40356/STRG.43637/STRG.43638/STRG.46626/STRG.47471/STRG.4840/STRG.4842/STRG.4843/STRG.51959/STRG.52596/STRG.52738/STRG.53349/STRG.8771
TSG	Flower_TSG	gene	Flower	-	ko04814	Motor proteins	0.01285	0.120468	2.17558	11	163	508	16377	STRG.12718/STRG.12905/STRG.13258/STRG.13259/STRG.20455/STRG.22453/STRG.25917/STRG.44773/STRG.47876/STRG.50858/STRG.56215
TSG	Flower_TSG	gene	Flower	-	ko00052	Galactose metabolism	0.0205698	0.173977	2.53559	7	89	508	16377	STRG.11190/STRG.20068/STRG.23337/STRG.30817/STRG.37015/STRG.49213/STRG.8694
TSG	Flower_TSG	gene	Flower	-	ko00520	Amino sugar and nucleotide sugar metabolism	0.0208772	0.173977	1.95383	12	198	508	16377	STRG.16276/STRG.23294/STRG.23337/STRG.25267/STRG.30019/STRG.30655/STRG.36279/STRG.37015/STRG.51767/STRG.5275/STRG.56042/STRG.6639
TSG	Flower_TSG	gene	Flower	-	ko00942	Anthocyanin biosynthesis	0.0237521	0.18606	8.05955	2	8	508	16377	STRG.34245/STRG.41531
TSG	Flower_TSG	gene	Flower	-	ko01003	Glycosyltransferases	0.0252704	0.18606	1.49302	27	583	508	16377	STRG.11474/STRG.16940/STRG.19149/STRG.21463/STRG.21725/STRG.21739/STRG.21767/STRG.26889/STRG.27192/STRG.28713/STRG.30029/STRG.32633/STRG.32639/STRG.32640/STRG.32728/STRG.34245/STRG.3471/STRG.39196/STRG.39938/STRG.39941/STRG.41531/STRG.42299/STRG.43940/STRG.51767/STRG.5275/STRG.5319/STRG.53633
TSG	Flower_TSG	gene	Flower	-	ko04030	G protein-coupled receptors	0.0260484	0.18606	4.60546	3	21	508	16377	STRG.37256/STRG.45826/STRG.48358
TSG	Leaf_TSG	gene	Leaf	-	ko04016	MAPK signaling pathway - plant	2.00089e-08	1.76078e-06	6.18887	15	303	131	16377	STRG.16453/STRG.1865/STRG.21248/STRG.3041/STRG.31500/STRG.33580/STRG.33586/STRG.41443/STRG.42688/STRG.46548/STRG.46549/STRG.54733/STRG.6132/STRG.6643/STRG.9801
TSG	Leaf_TSG	gene	Leaf	-	ko04626	Plant-pathogen interaction	5.59147e-07	2.46025e-05	4.21678	17	504	131	16377	STRG.11504/STRG.1865/STRG.28872/STRG.3041/STRG.31500/STRG.33580/STRG.33586/STRG.40609/STRG.41443/STRG.42688/STRG.46548/STRG.46549/STRG.48059/STRG.6132/STRG.6643/STRG.9427/STRG.9801
TSG	Leaf_TSG	gene	Leaf	-	ko03400	DNA repair and recombination proteins	0.000752274	0.0220667	2.13267	21	1231	131	16377	STRG.11690/STRG.11691/STRG.16224/STRG.18324/STRG.18675/STRG.2532/STRG.29626/STRG.31035/STRG.3432/STRG.37597/STRG.39720/STRG.40284/STRG.43552/STRG.44002/STRG.44568/STRG.48783/STRG.49858/STRG.53004/STRG.53249/STRG.55357/STRG.6202
TSG	Leaf_TSG	gene	Leaf	-	ko00902	Monoterpenoid biosynthesis	0.00404491	0.0804836	6.17359	4	81	131	16377	STRG.21742/STRG.32410/STRG.32411/STRG.52416
TSG	Leaf_TSG	gene	Leaf	-	ko00537	Glycosylphosphatidylinositol (GPI)-anchored proteins	0.00457293	0.0804836	8.92966	3	42	131	16377	STRG.6806/STRG.6808/STRG.6811
TSG	Leaf_TSG	gene	Leaf	-	ko04040	Ion channels	0.00752902	0.110426	4.11234	5	152	131	16377	STRG.28872/STRG.48059/STRG.54775/STRG.54777/STRG.54786
TSG	Root_TSG	gene	Root	-	ko00199	Cytochrome P450	1.64307e-10	1.85667e-08	5.09959	23	261	283	16377	STRG.13428/STRG.13568/STRG.1553/STRG.1764/STRG.18806/STRG.18808/STRG.23866/STRG.26489/STRG.33981/STRG.37306/STRG.45969/STRG.50214/STRG.51147/STRG.51910/STRG.52420/STRG.52421/STRG.53021/STRG.56518/STRG.56523/STRG.7494/STRG.7512/STRG.7540/STRG.83
TSG	Root_TSG	gene	Root	-	ko00940	Phenylpropanoid biosynthesis	4.78078e-08	1.99826e-06	4.30255	20	269	283	16377	STRG.24581/STRG.32396/STRG.35448/STRG.3814/STRG.39041/STRG.40722/STRG.40726/STRG.41150/STRG.43535/STRG.47/STRG.47745/STRG.48163/STRG.52067/STRG.5825/STRG.5830/STRG.5833/STRG.591/STRG.593/STRG.594/STRG.8303
TSG	Root_TSG	gene	Root	-	ko03000	Transcription factors	5.30511e-08	1.99826e-06	2.6179	38	840	283	16377	STRG.14879/STRG.16167/STRG.16264/STRG.17172/STRG.19037/STRG.19275/STRG.22216/STRG.23419/STRG.24989/STRG.25715/STRG.25805/STRG.27503/STRG.29121/STRG.36962/STRG.40479/STRG.41597/STRG.43094/STRG.43378/STRG.43770/STRG.44504/STRG.46121/STRG.46127/STRG.46129/STRG.46295/STRG.46768/STRG.46952/STRG.47828/STRG.4900/STRG.49266/STRG.49468/STRG.4973/STRG.49747/STRG.52010/STRG.52664/STRG.52975/STRG.53890/STRG.…
TSG	Root_TSG	gene	Root	-	ko00941	Flavonoid biosynthesis	2.19535e-06	6.20186e-05	6.0053	11	106	283	16377	STRG.14474/STRG.14475/STRG.14477/STRG.24581/STRG.40722/STRG.40726/STRG.47019/STRG.5825/STRG.5830/STRG.5833/STRG.8303
TSG	Root_TSG	gene	Root	-	ko99980	Enzymes with EC numbers	1.32017e-05	0.000298358	2.66576	24	521	283	16377	STRG.1182/STRG.11996/STRG.15640/STRG.23674/STRG.24581/STRG.25027/STRG.25534/STRG.29055/STRG.29268/STRG.29269/STRG.36461/STRG.40722/STRG.40726/STRG.43864/STRG.43867/STRG.4479/STRG.50062/STRG.50069/STRG.5825/STRG.5830/STRG.5833/STRG.6096/STRG.6414/STRG.8303
TSG	Root_TSG	gene	Root	-	ko00945	Stilbenoid, diarylheptanoid and gingerol biosynthesis	3.30822e-05	0.000623049	6.42992	8	72	283	16377	STRG.24581/STRG.27117/STRG.40722/STRG.40726/STRG.5825/STRG.5830/STRG.5833/STRG.8303
TSG	Root_TSG	gene	Root	-	ko00999	Biosynthesis of various plant secondary metabolites	5.70349e-05	0.000920706	3.94563	12	176	283	16377	STRG.1553/STRG.19672/STRG.21071/STRG.21072/STRG.28100/STRG.30857/STRG.32004/STRG.37395/STRG.7494/STRG.7512/STRG.83/STRG.972
TSG	Root_TSG	gene	Root	-	ko00909	Sesquiterpenoid and triterpenoid biosynthesis	0.000359674	0.00498503	6.31301	6	55	283	16377	STRG.2522/STRG.2562/STRG.31609/STRG.39480/STRG.45414/STRG.972
TSG	Root_TSG	gene	Root	-	ko01008	Polyketide biosynthesis proteins	0.000397037	0.00498503	19.2898	3	9	283	16377	STRG.14474/STRG.14475/STRG.14477
TSG	Root_TSG	gene	Root	-	ko00908	Zeatin biosynthesis	0.000887453	0.0100282	5.34178	6	65	283	16377	STRG.13568/STRG.28100/STRG.51910/STRG.52420/STRG.52421/STRG.9127
TSG	Root_TSG	gene	Root	-	ko00906	Carotenoid biosynthesis	0.00151821	0.0155962	4.82244	6	72	283	16377	STRG.25878/STRG.26489/STRG.45007/STRG.45044/STRG.45045/STRG.46182
TSG	Root_TSG	gene	Root	-	ko04626	Plant-pathogen interaction	0.00302111	0.0284488	2.06676	18	504	283	16377	STRG.12611/STRG.19037/STRG.27861/STRG.28914/STRG.31422/STRG.37974/STRG.38879/STRG.46258/STRG.4758/STRG.48063/STRG.49132/STRG.49468/STRG.50022/STRG.50151/STRG.52168/STRG.52721/STRG.865/STRG.869
TSG	Root_TSG	gene	Root	-	ko00910	Nitrogen metabolism	0.00401901	0.0349345	4.74338	5	61	283	16377	STRG.1390/STRG.1401/STRG.1402/STRG.1403/STRG.33406
TSG	Root_TSG	gene	Root	-	ko04040	Ion channels	0.00496206	0.0400509	3.04575	8	152	283	16377	STRG.27861/STRG.28914/STRG.39881/STRG.48063/STRG.51155/STRG.5295/STRG.54780/STRG.54782
TSG	Root_TSG	gene	Root	-	ko00380	Tryptophan metabolism	0.00656696	0.0494711	3.18964	7	127	283	16377	STRG.33981/STRG.35448/STRG.3814/STRG.43535/STRG.48163/STRG.56518/STRG.56523
TSG	Root_TSG	gene	Root	-	ko00904	Diterpenoid biosynthesis	0.0107805	0.0716584	4.62954	4	50	283	16377	STRG.13428/STRG.21264/STRG.21268/STRG.37306
TSG	Root_TSG	gene	Root	-	ko00960	Tropane, piperidine and pyridine alkaloid biosynthesis	0.0107805	0.0716584	4.62954	4	50	283	16377	STRG.11919/STRG.43470/STRG.918/STRG.9217
DEG	45DAB_vs_145DAB_up_DEG	gene	45DAB_vs_145DAB	Up	ko00194	Photosynthesis proteins	9.03357e-26	1.78865e-23	3.68534	68	116	2605	16377	STRG.34022/STRG.21255/STRG.21619/STRG.23441/STRG.56490/STRG.44515/STRG.6417/STRG.54118/STRG.7112/STRG.2565/STRG.8551/STRG.31075/STRG.41358/STRG.30318/STRG.46900/STRG.50542/STRG.32229/STRG.24680/STRG.6645/STRG.30405/STRG.5998/STRG.6644/STRG.17399/STRG.52403/STRG.52281/STRG.40573/STRG.13057/STRG.12088/STRG.27998/STRG.41872/STRG.37363/STRG.21713/STRG.26610/STRG.43960/STRG.53191/STRG.41051/STRG.25531…
DEG	45DAB_vs_145DAB_up_DEG	gene	45DAB_vs_145DAB	Up	ko00196	Photosynthesis - antenna proteins	5.8696e-21	5.81091e-19	6.06223	27	28	2605	16377	STRG.34022/STRG.21619/STRG.23441/STRG.56490/STRG.54118/STRG.2565/STRG.31075/STRG.41358/STRG.30318/STRG.46900/STRG.50542/STRG.24680/STRG.6645/STRG.6644/STRG.17399/STRG.52403/STRG.52281/STRG.12088/STRG.27998/STRG.37363/STRG.21713/STRG.43960/STRG.41357/STRG.52280/STRG.20116/STRG.13889/STRG.35864
DEG	45DAB_vs_145DAB_up_DEG	gene	45DAB_vs_145DAB	Up	ko00195	Photosynthesis	4.84277e-12	2.80977e-10	2.99717	41	86	2605	16377	STRG.21255/STRG.44515/STRG.6417/STRG.7112/STRG.8551/STRG.32229/STRG.30405/STRG.5998/STRG.40573/STRG.13057/STRG.41872/STRG.26610/STRG.53191/STRG.41051/STRG.25531/STRG.24193/STRG.9240/STRG.15818/STRG.22452/STRG.27903/STRG.2469/STRG.9212/STRG.5743/STRG.40348/STRG.44946/STRG.42026/STRG.27900/STRG.41199/STRG.13153/STRG.6354/STRG.14418/STRG.17732/STRG.40995/STRG.33955/STRG.41227/STRG.54352/STRG.52528/S…
DEG	45DAB_vs_145DAB_up_DEG	gene	45DAB_vs_145DAB	Up	ko04814	Motor proteins	5.6763e-12	2.80977e-10	2.39128	62	163	2605	16377	STRG.23720/STRG.36032/STRG.47863/STRG.2470/STRG.36030/STRG.11288/STRG.10605/STRG.9600/STRG.28716/STRG.43780/STRG.18318/STRG.43798/STRG.30126/STRG.32899/STRG.41873/STRG.20933/STRG.17277/STRG.43719/STRG.15308/STRG.33956/STRG.4666/STRG.43160/STRG.33675/STRG.33337/STRG.9487/STRG.7113/STRG.20389/STRG.50788/STRG.35942/STRG.11789/STRG.11850/STRG.49383/STRG.28006/STRG.46610/STRG.31222/STRG.35806/STRG.360…
DEG	45DAB_vs_145DAB_up_DEG	gene	45DAB_vs_145DAB	Up	ko00941	Flavonoid biosynthesis	3.56317e-06	0.000141101	2.13512	36	106	2605	16377	STRG.28382/STRG.13319/STRG.36239/STRG.50604/STRG.41865/STRG.7105/STRG.42292/STRG.42281/STRG.42289/STRG.16725/STRG.31815/STRG.49268/STRG.20201/STRG.10304/STRG.24492/STRG.24566/STRG.5830/STRG.5829/STRG.24581/STRG.17891/STRG.47465/STRG.17888/STRG.24567/STRG.15551/STRG.32860/STRG.54567/STRG.17920/STRG.39173/STRG.3014/STRG.35658/STRG.40721/STRG.17672/STRG.53425/STRG.22821/STRG.8394/STRG.45971
DEG	45DAB_vs_145DAB_up_DEG	gene	45DAB_vs_145DAB	Up	ko02000	Transporters	7.02114e-06	0.000231698	1.32053	209	995	2605	16377	STRG.11446/STRG.19926/STRG.7695/STRG.8019/STRG.8535/STRG.28331/STRG.12731/STRG.20498/STRG.45733/STRG.47426/STRG.12090/STRG.26906/STRG.6726/STRG.24796/STRG.9754/STRG.35789/STRG.1575/STRG.48634/STRG.6675/STRG.33620/STRG.27775/STRG.56386/STRG.51808/STRG.52736/STRG.817/STRG.50370/STRG.35335/STRG.13196/STRG.11585/STRG.5095/STRG.49370/STRG.34839/STRG.43964/STRG.21443/STRG.29172/STRG.32943/STRG.52635/ST…
DEG	45DAB_vs_145DAB_up_DEG	gene	45DAB_vs_145DAB	Up	ko00073	Cutin, suberine and wax biosynthesis	1.0528e-05	0.000297792	2.77787	19	43	2605	16377	STRG.49422/STRG.18975/STRG.53009/STRG.40554/STRG.45677/STRG.37480/STRG.27293/STRG.5726/STRG.4392/STRG.46456/STRG.38011/STRG.23710/STRG.7498/STRG.54878/STRG.37253/STRG.51111/STRG.4394/STRG.45865/STRG.32973
DEG	45DAB_vs_145DAB_up_DEG	gene	45DAB_vs_145DAB	Up	ko03000	Transcription factors	2.98625e-05	0.00067873	1.32471	177	840	2605	16377	STRG.46716/STRG.21212/STRG.27487/STRG.13579/STRG.47263/STRG.47811/STRG.51517/STRG.53164/STRG.55000/STRG.36762/STRG.5625/STRG.35797/STRG.20927/STRG.6527/STRG.49829/STRG.45530/STRG.1197/STRG.29451/STRG.55075/STRG.41203/STRG.45529/STRG.35729/STRG.49756/STRG.11664/STRG.10894/STRG.43012/STRG.52896/STRG.20961/STRG.15389/STRG.35528/STRG.56142/STRG.50272/STRG.3993/STRG.24555/STRG.22585/STRG.7959/STRG.429…
DEG	45DAB_vs_145DAB_up_DEG	gene	45DAB_vs_145DAB	Up	ko04812	Cytoskeleton proteins	3.16881e-05	0.00067873	1.55179	78	316	2605	16377	STRG.23720/STRG.44102/STRG.47863/STRG.2251/STRG.5355/STRG.2470/STRG.34984/STRG.10605/STRG.9600/STRG.28716/STRG.22534/STRG.15239/STRG.43780/STRG.36827/STRG.43798/STRG.32899/STRG.41873/STRG.20933/STRG.17277/STRG.50618/STRG.43719/STRG.8271/STRG.33956/STRG.4666/STRG.43160/STRG.47702/STRG.28565/STRG.50500/STRG.33675/STRG.33337/STRG.9487/STRG.15991/STRG.7113/STRG.33722/STRG.12677/STRG.39607/STRG.11789/…
DEG	45DAB_vs_145DAB_up_DEG	gene	45DAB_vs_145DAB	Up	ko01009	Protein phosphatases and associated proteins	3.66572e-05	0.00067873	1.38993	130	588	2605	16377	STRG.44683/STRG.48370/STRG.49943/STRG.24420/STRG.36032/STRG.20206/STRG.28003/STRG.18026/STRG.26988/STRG.48227/STRG.49933/STRG.35006/STRG.19540/STRG.49946/STRG.28775/STRG.14785/STRG.36030/STRG.21543/STRG.48016/STRG.11288/STRG.33547/STRG.33668/STRG.27965/STRG.50610/STRG.27974/STRG.27959/STRG.18318/STRG.19566/STRG.47946/STRG.30126/STRG.34905/STRG.27963/STRG.28246/STRG.44788/STRG.8959/STRG.53049/STRG…
DEG	45DAB_vs_145DAB_up_DEG	gene	45DAB_vs_145DAB	Up	ko01003	Glycosyltransferases	3.77072e-05	0.00067873	1.39107	129	583	2605	16377	STRG.33059/STRG.27433/STRG.607/STRG.40219/STRG.10483/STRG.16791/STRG.42466/STRG.1543/STRG.24969/STRG.28105/STRG.29052/STRG.28712/STRG.30332/STRG.21159/STRG.10444/STRG.36562/STRG.29473/STRG.51966/STRG.608/STRG.13649/STRG.9593/STRG.28108/STRG.8023/STRG.16426/STRG.40382/STRG.25907/STRG.3813/STRG.170/STRG.40572/STRG.55448/STRG.23808/STRG.20644/STRG.6859/STRG.53977/STRG.49360/STRG.49795/STRG.17910/STR…
DEG	45DAB_vs_145DAB_up_DEG	gene	45DAB_vs_145DAB	Up	ko99980	Enzymes with EC numbers	4.39832e-05	0.000725722	1.41181	117	521	2605	16377	STRG.23937/STRG.13585/STRG.52041/STRG.21352/STRG.10708/STRG.41865/STRG.7105/STRG.956/STRG.12672/STRG.12914/STRG.7629/STRG.38805/STRG.4239/STRG.54995/STRG.17287/STRG.50670/STRG.11467/STRG.13063/STRG.28542/STRG.25471/STRG.8543/STRG.31948/STRG.6348/STRG.45759/STRG.43368/STRG.21935/STRG.20779/STRG.46726/STRG.20414/STRG.24566/STRG.10718/STRG.17168/STRG.29058/STRG.11877/STRG.46378/STRG.42494/STRG.19434…
DEG	45DAB_vs_145DAB_up_DEG	gene	45DAB_vs_145DAB	Up	ko04147	Exosome	7.01234e-05	0.00106803	1.2691	216	1070	2605	16377	STRG.27521/STRG.30819/STRG.27481/STRG.2887/STRG.50501/STRG.41082/STRG.36474/STRG.2708/STRG.28003/STRG.47863/STRG.9097/STRG.6743/STRG.18026/STRG.1485/STRG.6675/STRG.50028/STRG.14615/STRG.44488/STRG.10359/STRG.40157/STRG.37420/STRG.12629/STRG.35006/STRG.13196/STRG.54100/STRG.19604/STRG.6006/STRG.17861/STRG.13515/STRG.54387/STRG.20078/STRG.55863/STRG.28775/STRG.34091/STRG.15670/STRG.46972/STRG.17701…
DEG	45DAB_vs_145DAB_up_DEG	gene	45DAB_vs_145DAB	Up	ko00592	alpha-Linolenic acid metabolism	0.000147691	0.00197689	1.88603	33	110	2605	16377	STRG.23972/STRG.24606/STRG.54680/STRG.8494/STRG.30518/STRG.44515/STRG.44513/STRG.35390/STRG.7661/STRG.9211/STRG.17320/STRG.44977/STRG.9690/STRG.9210/STRG.17319/STRG.38404/STRG.17297/STRG.12665/STRG.4447/STRG.25529/STRG.5597/STRG.54551/STRG.29170/STRG.25981/STRG.35391/STRG.54320/STRG.5606/STRG.22160/STRG.44592/STRG.51882/STRG.51747/STRG.34947/STRG.4443
DEG	45DAB_vs_145DAB_up_DEG	gene	45DAB_vs_145DAB	Up	ko00940	Phenylpropanoid biosynthesis	0.000149764	0.00197689	1.54248	66	269	2605	16377	STRG.48851/STRG.29069/STRG.4128/STRG.28292/STRG.27058/STRG.28288/STRG.43443/STRG.47435/STRG.30451/STRG.6459/STRG.36562/STRG.10175/STRG.12292/STRG.14233/STRG.50396/STRG.26944/STRG.14118/STRG.42007/STRG.41152/STRG.24566/STRG.2625/STRG.51407/STRG.27050/STRG.5830/STRG.5829/STRG.24581/STRG.17891/STRG.36169/STRG.11553/STRG.13299/STRG.17888/STRG.50394/STRG.9966/STRG.31935/STRG.30000/STRG.24567/STRG.1561…
DEG	45DAB_vs_145DAB_up_DEG	gene	45DAB_vs_145DAB	Up	ko00500	Starch and sucrose metabolism	0.000257148	0.00318221	1.50528	68	284	2605	16377	STRG.50886/STRG.23937/STRG.7229/STRG.41584/STRG.106/STRG.52180/STRG.28631/STRG.42037/STRG.7629/STRG.4347/STRG.2086/STRG.240/STRG.23719/STRG.8261/STRG.53977/STRG.50993/STRG.49628/STRG.37573/STRG.42249/STRG.10607/STRG.19283/STRG.17815/STRG.34461/STRG.14166/STRG.56047/STRG.42777/STRG.7212/STRG.54128/STRG.17822/STRG.35980/STRG.41958/STRG.23506/STRG.21504/STRG.45604/STRG.24137/STRG.45939/STRG.24132/ST…
DEG	45DAB_vs_145DAB_up_DEG	gene	45DAB_vs_145DAB	Up	ko00908	Zeatin biosynthesis	0.000283772	0.00330511	2.12783	22	65	2605	16377	STRG.28105/STRG.13566/STRG.28108/STRG.34087/STRG.11413/STRG.18552/STRG.47247/STRG.28116/STRG.889/STRG.55005/STRG.34319/STRG.47243/STRG.2994/STRG.34635/STRG.28111/STRG.887/STRG.47258/STRG.39088/STRG.32639/STRG.2995/STRG.45265/STRG.47249
DEG	45DAB_vs_145DAB_up_DEG	gene	45DAB_vs_145DAB	Up	ko00537	Glycosylphosphatidylinositol (GPI)-anchored proteins	0.000421473	0.0046362	2.39495	16	42	2605	16377	STRG.7229/STRG.106/STRG.42037/STRG.54512/STRG.23719/STRG.42249/STRG.14166/STRG.2122/STRG.35980/STRG.55511/STRG.16367/STRG.7505/STRG.29763/STRG.15329/STRG.7355/STRG.35551
DEG	45DAB_vs_145DAB_up_DEG	gene	45DAB_vs_145DAB	Up	ko00591	Linoleic acid metabolism	0.000490781	0.00511446	2.63638	13	31	2605	16377	STRG.24606/STRG.44515/STRG.44513/STRG.9211/STRG.44512/STRG.12662/STRG.9690/STRG.9210/STRG.12665/STRG.44511/STRG.25529/STRG.25981/STRG.22160
DEG	45DAB_vs_145DAB_up_DEG	gene	45DAB_vs_145DAB	Up	ko02010	ABC transporters	0.000723782	0.00716544	2.00447	22	69	2605	16377	STRG.6675/STRG.13196/STRG.51523/STRG.3660/STRG.49570/STRG.15023/STRG.49572/STRG.54085/STRG.49571/STRG.54388/STRG.34817/STRG.14499/STRG.13197/STRG.48868/STRG.8615/STRG.2170/STRG.19183/STRG.52827/STRG.51434/STRG.23479/STRG.18583/STRG.6674
DEG	45DAB_vs_145DAB_up_DEG	gene	45DAB_vs_145DAB	Up	ko00402	Benzoxazinoid biosynthesis	0.00081749	0.00770776	2.76617	11	25	2605	16377	STRG.28105/STRG.28108/STRG.18552/STRG.47247/STRG.28116/STRG.889/STRG.47243/STRG.28111/STRG.887/STRG.32639/STRG.47249
DEG	45DAB_vs_145DAB_up_DEG	gene	45DAB_vs_145DAB	Up	ko00040	Pentose and glucuronate interconversions	0.00103888	0.00915588	1.58067	44	175	2605	16377	STRG.30819/STRG.47755/STRG.6006/STRG.21765/STRG.3354/STRG.27692/STRG.11458/STRG.28647/STRG.9644/STRG.29151/STRG.15323/STRG.21974/STRG.44452/STRG.8275/STRG.37690/STRG.20680/STRG.23727/STRG.22600/STRG.43356/STRG.8138/STRG.29152/STRG.24540/STRG.52456/STRG.23576/STRG.15322/STRG.47757/STRG.24432/STRG.19743/STRG.11933/STRG.41948/STRG.25889/STRG.7852/STRG.35614/STRG.15035/STRG.24431/STRG.11411/STRG.2695…
DEG	45DAB_vs_145DAB_up_DEG	gene	45DAB_vs_145DAB	Up	ko04517	IgSF CAM signaling	0.00106356	0.00915588	1.79622	28	98	2605	16377	STRG.23720/STRG.47863/STRG.13196/STRG.54387/STRG.28716/STRG.20933/STRG.17277/STRG.8271/STRG.9905/STRG.35555/STRG.900/STRG.49383/STRG.19923/STRG.51524/STRG.26041/STRG.35619/STRG.45989/STRG.53192/STRG.7507/STRG.19016/STRG.39411/STRG.10369/STRG.49455/STRG.14979/STRG.45827/STRG.20455/STRG.30371/STRG.50437
DEG	45DAB_vs_145DAB_up_DEG	gene	45DAB_vs_145DAB	Up	ko03110	Chaperones and folding catalysts	0.0023745	0.0195897	1.29649	106	514	2605	16377	STRG.53391/STRG.23651/STRG.28003/STRG.18026/STRG.48014/STRG.20204/STRG.20292/STRG.54512/STRG.55299/STRG.35006/STRG.28853/STRG.44432/STRG.42522/STRG.41556/STRG.28775/STRG.871/STRG.50603/STRG.47652/STRG.883/STRG.1836/STRG.36411/STRG.43988/STRG.27965/STRG.27974/STRG.27959/STRG.18082/STRG.47946/STRG.867/STRG.27963/STRG.33962/STRG.40175/STRG.53049/STRG.27964/STRG.44971/STRG.25540/STRG.13885/STRG.48131…
DEG	45DAB_vs_145DAB_up_DEG	gene	45DAB_vs_145DAB	Up	ko04075	Plant hormone signal transduction	0.00333627	0.0261558	1.26372	119	592	2605	16377	STRG.20906/STRG.22436/STRG.13164/STRG.45835/STRG.54638/STRG.46646/STRG.9097/STRG.13403/STRG.5625/STRG.11293/STRG.27491/STRG.18724/STRG.9048/STRG.17925/STRG.54286/STRG.43993/STRG.45530/STRG.1197/STRG.50414/STRG.12742/STRG.29743/STRG.51945/STRG.48732/STRG.45529/STRG.15272/STRG.22047/STRG.49756/STRG.54953/STRG.13959/STRG.1519/STRG.39095/STRG.24555/STRG.13817/STRG.32616/STRG.6078/STRG.6875/STRG.53819…
DEG	45DAB_vs_145DAB_up_DEG	gene	45DAB_vs_145DAB	Up	ko04620	Toll-like receptor signaling pathway	0.0034346	0.0261558	2.38463	11	29	2605	16377	STRG.13196/STRG.54387/STRG.35555/STRG.900/STRG.53563/STRG.19923/STRG.35619/STRG.45989/STRG.19016/STRG.49455/STRG.14979
DEG	45DAB_vs_145DAB_up_DEG	gene	45DAB_vs_145DAB	Up	ko00199	Cytochrome P450	0.00433308	0.0317759	1.39706	58	261	2605	16377	STRG.49422/STRG.50604/STRG.54680/STRG.18975/STRG.37182/STRG.16044/STRG.51766/STRG.36759/STRG.24077/STRG.34087/STRG.20201/STRG.20340/STRG.40554/STRG.13626/STRG.52869/STRG.19114/STRG.45677/STRG.37480/STRG.485/STRG.27293/STRG.20333/STRG.5726/STRG.20335/STRG.898/STRG.50725/STRG.899/STRG.37306/STRG.35842/STRG.1141/STRG.32860/STRG.45970/STRG.35835/STRG.5476/STRG.28424/STRG.50041/STRG.50228/STRG.2994/ST…
DEG	45DAB_vs_145DAB_up_DEG	gene	45DAB_vs_145DAB	Up	ko00514	Other types of O-glycan biosynthesis	0.00463864	0.0328018	2.41798	10	26	2605	16377	STRG.28712/STRG.20644/STRG.49360/STRG.45489/STRG.47848/STRG.37907/STRG.28713/STRG.51215/STRG.22245/STRG.711
DEG	45DAB_vs_145DAB_up_DEG	gene	45DAB_vs_145DAB	Up	ko04090	CD molecules	0.0049355	0.0336975	1.90848	17	56	2605	16377	STRG.6675/STRG.13196/STRG.50300/STRG.35634/STRG.51523/STRG.3660/STRG.15023/STRG.54085/STRG.54388/STRG.14499/STRG.13197/STRG.48868/STRG.8615/STRG.52827/STRG.51434/STRG.23479/STRG.6674
DEG	45DAB_vs_145DAB_up_DEG	gene	45DAB_vs_145DAB	Up	ko03037	Cilium and associated proteins	0.00572061	0.037756	1.61495	28	109	2605	16377	STRG.3065/STRG.23720/STRG.44102/STRG.33265/STRG.44697/STRG.53049/STRG.49775/STRG.32435/STRG.25072/STRG.18711/STRG.18011/STRG.37601/STRG.12842/STRG.20928/STRG.10990/STRG.51518/STRG.21343/STRG.53192/STRG.7507/STRG.33638/STRG.10566/STRG.55895/STRG.7061/STRG.19137/STRG.27514/STRG.30371/STRG.47399/STRG.50437
DEG	45DAB_vs_145DAB_up_DEG	gene	45DAB_vs_145DAB	Up	ko00531	Glycosaminoglycan degradation	0.0100471	0.0641718	2.90158	6	13	2605	16377	STRG.14440/STRG.14813/STRG.50591/STRG.20180/STRG.49402/STRG.35140
DEG	45DAB_vs_145DAB_up_DEG	gene	45DAB_vs_145DAB	Up	ko00999	Biosynthesis of various plant secondary metabolites	0.0108922	0.0667313	1.42881	40	176	2605	16377	STRG.50886/STRG.23465/STRG.29446/STRG.41584/STRG.28105/STRG.28108/STRG.240/STRG.54117/STRG.44354/STRG.27174/STRG.24492/STRG.18552/STRG.12473/STRG.47247/STRG.17815/STRG.28116/STRG.889/STRG.41958/STRG.45604/STRG.24940/STRG.42484/STRG.47243/STRG.24132/STRG.33355/STRG.28111/STRG.12763/STRG.1829/STRG.22055/STRG.887/STRG.27173/STRG.16580/STRG.9270/STRG.9269/STRG.51706/STRG.7158/STRG.53596/STRG.20524/ST…
DEG	45DAB_vs_145DAB_up_DEG	gene	45DAB_vs_145DAB	Up	ko99995	Signaling proteins	0.0111219	0.0667313	2.16785	10	29	2605	16377	STRG.8066/STRG.24357/STRG.52008/STRG.7051/STRG.39365/STRG.26990/STRG.41380/STRG.41758/STRG.21319/STRG.55145
DEG	45DAB_vs_145DAB_up_DEG	gene	45DAB_vs_145DAB	Up	ko04040	Ion channels	0.013488	0.0774745	1.44761	35	152	2605	16377	STRG.27860/STRG.41458/STRG.20539/STRG.33609/STRG.15377/STRG.22314/STRG.20047/STRG.28861/STRG.35691/STRG.46989/STRG.35690/STRG.54771/STRG.48074/STRG.48078/STRG.27457/STRG.36071/STRG.20055/STRG.50476/STRG.51727/STRG.21422/STRG.39344/STRG.28911/STRG.27857/STRG.31747/STRG.41459/STRG.18454/STRG.14830/STRG.28914/STRG.14094/STRG.39881/STRG.35696/STRG.29752/STRG.13533/STRG.39336/STRG.13757
DEG	45DAB_vs_145DAB_up_DEG	gene	45DAB_vs_145DAB	Up	ko03032	DNA replication proteins	0.013695	0.0774745	1.3014	65	314	2605	16377	STRG.11297/STRG.20292/STRG.35075/STRG.45071/STRG.38122/STRG.15958/STRG.25000/STRG.16487/STRG.45157/STRG.5266/STRG.34905/STRG.29095/STRG.55197/STRG.20791/STRG.36119/STRG.8553/STRG.32022/STRG.31911/STRG.6689/STRG.46176/STRG.15413/STRG.32546/STRG.36787/STRG.37652/STRG.41328/STRG.50965/STRG.20216/STRG.48628/STRG.55198/STRG.22529/STRG.26677/STRG.49134/STRG.37924/STRG.18786/STRG.55578/STRG.51357/STRG.4…
DEG	45DAB_vs_145DAB_up_DEG	gene	45DAB_vs_145DAB	Up	ko00945	Stilbenoid, diarylheptanoid and gingerol biosynthesis	0.015415	0.0847823	1.65901	19	72	2605	16377	STRG.41540/STRG.41537/STRG.24566/STRG.5830/STRG.5829/STRG.24581/STRG.17891/STRG.17888/STRG.24567/STRG.17920/STRG.39173/STRG.3014/STRG.35658/STRG.40721/STRG.17672/STRG.53425/STRG.22821/STRG.8394/STRG.45971
DEG	45DAB_vs_145DAB_up_DEG	gene	45DAB_vs_145DAB	Up	ko04977	Vitamin digestion and absorption	0.0197992	0.105952	2.09559	9	27	2605	16377	STRG.19926/STRG.1575/STRG.50370/STRG.8070/STRG.52182/STRG.13434/STRG.34817/STRG.6764/STRG.24359
DEG	45DAB_vs_145DAB_up_DEG	gene	45DAB_vs_145DAB	Up	ko00071	Fatty acid degradation	0.0234182	0.120074	1.5532	21	85	2605	16377	STRG.8494/STRG.35390/STRG.55863/STRG.4620/STRG.14535/STRG.8103/STRG.14530/STRG.51024/STRG.38404/STRG.19906/STRG.5597/STRG.7120/STRG.21656/STRG.39013/STRG.35391/STRG.37849/STRG.5606/STRG.40364/STRG.14951/STRG.35449/STRG.37848
DEG	45DAB_vs_145DAB_up_DEG	gene	45DAB_vs_145DAB	Up	ko04626	Plant-pathogen interaction	0.0236509	0.120074	1.20995	97	504	2605	16377	STRG.27860/STRG.53924/STRG.41458/STRG.13164/STRG.20539/STRG.37523/STRG.8557/STRG.43993/STRG.55123/STRG.39349/STRG.28775/STRG.28861/STRG.54495/STRG.35691/STRG.47946/STRG.31597/STRG.46989/STRG.19973/STRG.35690/STRG.48074/STRG.7767/STRG.207/STRG.53891/STRG.48078/STRG.18688/STRG.27457/STRG.52638/STRG.55963/STRG.22583/STRG.848/STRG.23212/STRG.39350/STRG.25072/STRG.9244/STRG.10784/STRG.864/STRG.42002/S…
DEG	45DAB_vs_145DAB_up_DEG	gene	45DAB_vs_145DAB	Up	ko02042	Bacterial toxins	0.0261071	0.12923	3.14338	4	8	2605	16377	STRG.49992/STRG.19628/STRG.1945/STRG.45772
DEG	45DAB_vs_145DAB_up_DEG	gene	45DAB_vs_145DAB	Up	ko00520	Amino sugar and nucleotide sugar metabolism	0.0284893	0.137582	1.33355	42	198	2605	16377	STRG.40219/STRG.16853/STRG.28631/STRG.34833/STRG.21159/STRG.8719/STRG.51966/STRG.40758/STRG.39326/STRG.47981/STRG.53683/STRG.40572/STRG.15424/STRG.44716/STRG.26256/STRG.5498/STRG.17423/STRG.42777/STRG.51816/STRG.25714/STRG.54128/STRG.7600/STRG.20680/STRG.36133/STRG.5275/STRG.52426/STRG.47690/STRG.18001/STRG.19959/STRG.7852/STRG.13223/STRG.14595/STRG.34949/STRG.20192/STRG.28805/STRG.23337/STRG.879…
DEG	45DAB_vs_145DAB_up_DEG	gene	45DAB_vs_145DAB	Up	ko00903	Limonene degradation	0.030643	0.14446	2.35753	6	16	2605	16377	STRG.14535/STRG.8103/STRG.14530/STRG.19906/STRG.14951/STRG.35449
DEG	45DAB_vs_145DAB_up_DEG	gene	45DAB_vs_145DAB	Up	ko00052	Galactose metabolism	0.0375066	0.172705	1.48339	21	89	2605	16377	STRG.23937/STRG.26988/STRG.7629/STRG.2086/STRG.23431/STRG.45396/STRG.41675/STRG.24427/STRG.10607/STRG.41679/STRG.47451/STRG.37690/STRG.20746/STRG.8694/STRG.44382/STRG.13223/STRG.23337/STRG.45827/STRG.54190/STRG.23560/STRG.7401
DEG	45DAB_vs_145DAB_up_DEG	gene	45DAB_vs_145DAB	Up	ko00523	Polyketide sugar unit biosynthesis	0.0411709	0.181152	2.79411	4	9	2605	16377	STRG.43109/STRG.14098/STRG.21884/STRG.33101
DEG	45DAB_vs_145DAB_up_DEG	gene	45DAB_vs_145DAB	Up	ko01008	Polyketide biosynthesis proteins	0.0411709	0.181152	2.79411	4	9	2605	16377	STRG.42292/STRG.42281/STRG.42289/STRG.10304
DEG	45DAB_vs_145DAB_up_DEG	gene	45DAB_vs_145DAB	Up	ko00053	Ascorbate and aldarate metabolism	0.0446257	0.192085	1.39706	26	117	2605	16377	STRG.30819/STRG.6006/STRG.40758/STRG.36194/STRG.1900/STRG.16965/STRG.14535/STRG.44716/STRG.8103/STRG.31201/STRG.14530/STRG.37690/STRG.20680/STRG.42175/STRG.19906/STRG.15515/STRG.23576/STRG.47690/STRG.11933/STRG.11147/STRG.23233/STRG.7852/STRG.23631/STRG.20192/STRG.14951/STRG.35449
DEG	95DAB_vs_145DAB_down_DEG	gene	95DAB_vs_145DAB	Down	ko00010	Glycolysis / Gluconeogenesis	3.22572e-19	6.38693e-17	2.89586	78	222	1987	16377	STRG.12157/STRG.39418/STRG.4323/STRG.38728/STRG.3997/STRG.18815/STRG.44047/STRG.28822/STRG.41288/STRG.50359/STRG.52952/STRG.24842/STRG.49782/STRG.23945/STRG.46782/STRG.24584/STRG.7638/STRG.14610/STRG.9343/STRG.28014/STRG.23858/STRG.17084/STRG.27684/STRG.51043/STRG.25139/STRG.47980/STRG.28470/STRG.12415/STRG.36476/STRG.35852/STRG.7534/STRG.47144/STRG.10501/STRG.29437/STRG.43403/STRG.45539/STRG.247…
DEG	95DAB_vs_145DAB_down_DEG	gene	95DAB_vs_145DAB	Down	ko00620	Pyruvate metabolism	2.43573e-17	2.41137e-15	2.91643	69	195	1987	16377	STRG.12021/STRG.43907/STRG.39418/STRG.4323/STRG.38728/STRG.3997/STRG.20105/STRG.18815/STRG.7221/STRG.28822/STRG.21036/STRG.41288/STRG.50359/STRG.34873/STRG.52952/STRG.24842/STRG.49782/STRG.23945/STRG.46782/STRG.51672/STRG.7638/STRG.27490/STRG.26792/STRG.9343/STRG.9673/STRG.27684/STRG.51043/STRG.25139/STRG.47980/STRG.34318/STRG.35579/STRG.35852/STRG.29437/STRG.40063/STRG.45539/STRG.24740/STRG.2837…
DEG	95DAB_vs_145DAB_down_DEG	gene	95DAB_vs_145DAB	Down	ko00020	Citrate cycle (TCA cycle)	3.1497e-13	2.0788e-11	3.2093	44	113	1987	16377	STRG.38728/STRG.3997/STRG.20105/STRG.41288/STRG.34873/STRG.52952/STRG.23945/STRG.46782/STRG.52626/STRG.7638/STRG.52133/STRG.27684/STRG.23331/STRG.25139/STRG.34318/STRG.24740/STRG.2837/STRG.25094/STRG.50522/STRG.21430/STRG.51312/STRG.21903/STRG.56351/STRG.52155/STRG.20651/STRG.22238/STRG.43439/STRG.29734/STRG.8468/STRG.25748/STRG.11543/STRG.24328/STRG.20567/STRG.40435/STRG.9462/STRG.40873/STRG.279…
DEG	95DAB_vs_145DAB_down_DEG	gene	95DAB_vs_145DAB	Down	ko00061	Fatty acid biosynthesis	6.80182e-11	3.3669e-09	3.35788	33	81	1987	16377	STRG.12021/STRG.43907/STRG.17398/STRG.550/STRG.24590/STRG.51258/STRG.49214/STRG.21036/STRG.10944/STRG.32366/STRG.13066/STRG.42480/STRG.51672/STRG.26792/STRG.6635/STRG.29293/STRG.55559/STRG.9673/STRG.53184/STRG.52357/STRG.41329/STRG.35882/STRG.40231/STRG.56489/STRG.21663/STRG.9186/STRG.16517/STRG.18388/STRG.13081/STRG.16679/STRG.19313/STRG.49974/STRG.35445
DEG	95DAB_vs_145DAB_down_DEG	gene	95DAB_vs_145DAB	Down	ko00710	Carbon fixation by Calvin cycle	8.64055e-11	3.42166e-09	2.74736	45	135	1987	16377	STRG.20105/STRG.49214/STRG.7479/STRG.24584/STRG.14015/STRG.27490/STRG.14610/STRG.28014/STRG.23858/STRG.20597/STRG.34318/STRG.35579/STRG.7534/STRG.47144/STRG.10501/STRG.43403/STRG.2837/STRG.50522/STRG.36378/STRG.10502/STRG.56351/STRG.8532/STRG.29969/STRG.46290/STRG.40793/STRG.25748/STRG.50560/STRG.15019/STRG.52782/STRG.6117/STRG.20130/STRG.8338/STRG.9462/STRG.23927/STRG.22874/STRG.2866/STRG.27092/…
DEG	95DAB_vs_145DAB_down_DEG	gene	95DAB_vs_145DAB	Down	ko00030	Pentose phosphate pathway	7.48067e-09	2.46862e-07	2.93052	32	90	1987	16377	STRG.19181/STRG.51203/STRG.49214/STRG.7479/STRG.45841/STRG.23858/STRG.20597/STRG.8445/STRG.17084/STRG.24720/STRG.28470/STRG.7534/STRG.10501/STRG.42439/STRG.14716/STRG.36378/STRG.10502/STRG.8532/STRG.48711/STRG.46290/STRG.50560/STRG.51817/STRG.20130/STRG.29132/STRG.22347/STRG.42112/STRG.7813/STRG.7268/STRG.24970/STRG.17942/STRG.24097/STRG.7415
DEG	95DAB_vs_145DAB_down_DEG	gene	95DAB_vs_145DAB	Down	ko02000	Transporters	1.49871e-06	4.2392e-05	1.40819	170	995	1987	16377	STRG.9022/STRG.6566/STRG.12091/STRG.47053/STRG.16319/STRG.23848/STRG.32363/STRG.44582/STRG.23622/STRG.42719/STRG.32267/STRG.27979/STRG.44408/STRG.27579/STRG.13688/STRG.6074/STRG.8092/STRG.22811/STRG.4978/STRG.34785/STRG.33912/STRG.2217/STRG.35141/STRG.46933/STRG.22788/STRG.19433/STRG.13629/STRG.19501/STRG.45059/STRG.39370/STRG.42073/STRG.28306/STRG.27419/STRG.23770/STRG.24378/STRG.25722/STRG.5253…
DEG	95DAB_vs_145DAB_down_DEG	gene	95DAB_vs_145DAB	Down	ko04146	Peroxisome	2.13682e-06	5.28863e-05	2.04888	44	177	1987	16377	STRG.30375/STRG.42480/STRG.16451/STRG.14259/STRG.21259/STRG.42128/STRG.35312/STRG.51943/STRG.23331/STRG.7282/STRG.2105/STRG.52357/STRG.20432/STRG.40301/STRG.47447/STRG.7235/STRG.51312/STRG.49138/STRG.17807/STRG.26846/STRG.40749/STRG.7437/STRG.9500/STRG.42296/STRG.43002/STRG.21663/STRG.2073/STRG.12690/STRG.5912/STRG.9186/STRG.40873/STRG.44529/STRG.33554/STRG.48406/STRG.16679/STRG.22907/STRG.33451/…
DEG	95DAB_vs_145DAB_down_DEG	gene	95DAB_vs_145DAB	Down	ko00785	Lipoic acid metabolism	6.04534e-06	0.000132997	2.89196	20	57	1987	16377	STRG.38728/STRG.3997/STRG.41288/STRG.52952/STRG.23945/STRG.46782/STRG.7638/STRG.11287/STRG.27684/STRG.25139/STRG.5921/STRG.24740/STRG.52155/STRG.40979/STRG.22238/STRG.8468/STRG.24328/STRG.8892/STRG.27915/STRG.47074
DEG	95DAB_vs_145DAB_down_DEG	gene	95DAB_vs_145DAB	Down	ko00640	Propanoate metabolism	1.46028e-05	0.000289136	2.74736	20	60	1987	16377	STRG.12021/STRG.43907/STRG.21036/STRG.16451/STRG.51672/STRG.26792/STRG.9673/STRG.51043/STRG.25139/STRG.53526/STRG.26846/STRG.43002/STRG.20567/STRG.40435/STRG.8892/STRG.16517/STRG.35489/STRG.22907/STRG.21843/STRG.35445
DEG	95DAB_vs_145DAB_down_DEG	gene	95DAB_vs_145DAB	Down	ko00630	Glyoxylate and dicarboxylate metabolism	2.20059e-05	0.000396106	2.07578	34	135	1987	16377	STRG.18923/STRG.20105/STRG.52626/STRG.43838/STRG.52133/STRG.49349/STRG.53195/STRG.51043/STRG.25139/STRG.34318/STRG.51356/STRG.2837/STRG.50522/STRG.21430/STRG.21903/STRG.20790/STRG.44156/STRG.40979/STRG.29734/STRG.25748/STRG.2073/STRG.16802/STRG.9462/STRG.46308/STRG.23313/STRG.23927/STRG.44362/STRG.12288/STRG.48406/STRG.33451/STRG.29724/STRG.20488/STRG.5786/STRG.35445
DEG	95DAB_vs_145DAB_down_DEG	gene	95DAB_vs_145DAB	Down	ko00230	Purine metabolism	4.69733e-05	0.000749903	1.9424	37	157	1987	16377	STRG.37604/STRG.13233/STRG.55153/STRG.41076/STRG.10655/STRG.29811/STRG.45841/STRG.17087/STRG.18123/STRG.27750/STRG.52876/STRG.2105/STRG.10169/STRG.11693/STRG.55154/STRG.19294/STRG.4316/STRG.36908/STRG.6427/STRG.19669/STRG.48711/STRG.24826/STRG.48228/STRG.18514/STRG.29132/STRG.30095/STRG.46179/STRG.46863/STRG.1498/STRG.33554/STRG.8006/STRG.16614/STRG.47681/STRG.7415/STRG.9335/STRG.15122/STRG.43666
DEG	95DAB_vs_145DAB_down_DEG	gene	95DAB_vs_145DAB	Down	ko04147	Exosome	4.92361e-05	0.000749903	1.32489	172	1070	1987	16377	STRG.43766/STRG.42387/STRG.25974/STRG.39418/STRG.4323/STRG.51203/STRG.369/STRG.58/STRG.3903/STRG.18815/STRG.55153/STRG.27913/STRG.28822/STRG.13310/STRG.47351/STRG.24842/STRG.42480/STRG.17671/STRG.30048/STRG.37247/STRG.32918/STRG.10655/STRG.32171/STRG.24584/STRG.14015/STRG.19493/STRG.4253/STRG.14610/STRG.9343/STRG.22708/STRG.2228/STRG.28014/STRG.18123/STRG.43726/STRG.23858/STRG.8445/STRG.15395/STR…
DEG	95DAB_vs_145DAB_down_DEG	gene	95DAB_vs_145DAB	Down	ko00051	Fructose and mannose metabolism	5.41222e-05	0.000765442	2.09544	30	118	1987	16377	STRG.4323/STRG.14610/STRG.54562/STRG.28014/STRG.23210/STRG.23858/STRG.53786/STRG.28470/STRG.7534/STRG.47144/STRG.29136/STRG.10501/STRG.45539/STRG.26208/STRG.10502/STRG.42777/STRG.29969/STRG.28656/STRG.28650/STRG.22347/STRG.42112/STRG.10048/STRG.38687/STRG.23908/STRG.7268/STRG.36279/STRG.17942/STRG.27798/STRG.28648/STRG.28649
DEG	95DAB_vs_145DAB_down_DEG	gene	95DAB_vs_145DAB	Down	ko01004	Lipid biosynthesis proteins	9.38198e-05	0.00123842	1.90202	36	156	1987	16377	STRG.17398/STRG.550/STRG.11016/STRG.24590/STRG.51258/STRG.10944/STRG.32366/STRG.13066/STRG.42480/STRG.6635/STRG.29293/STRG.55559/STRG.24546/STRG.10916/STRG.51043/STRG.52357/STRG.41329/STRG.35882/STRG.40231/STRG.56489/STRG.8282/STRG.18488/STRG.46331/STRG.21663/STRG.41059/STRG.9186/STRG.18388/STRG.14613/STRG.16679/STRG.37637/STRG.49275/STRG.27008/STRG.55980/STRG.19313/STRG.49974/STRG.24309
DEG	95DAB_vs_145DAB_down_DEG	gene	95DAB_vs_145DAB	Down	ko00071	Fatty acid degradation	0.000142346	0.00176153	2.23021	23	85	1987	16377	STRG.8872/STRG.50359/STRG.42480/STRG.49782/STRG.16451/STRG.52357/STRG.25237/STRG.35852/STRG.40301/STRG.14909/STRG.26846/STRG.42296/STRG.43002/STRG.21663/STRG.3610/STRG.9186/STRG.29409/STRG.15595/STRG.15260/STRG.3609/STRG.16679/STRG.22907/STRG.38402
DEG	95DAB_vs_145DAB_down_DEG	gene	95DAB_vs_145DAB	Down	ko00410	beta-Alanine metabolism	0.000315922	0.00367956	2.2581	20	73	1987	16377	STRG.20496/STRG.50359/STRG.16451/STRG.35852/STRG.50930/STRG.53526/STRG.20532/STRG.26846/STRG.43002/STRG.29409/STRG.15595/STRG.15260/STRG.23510/STRG.38101/STRG.35489/STRG.20531/STRG.50966/STRG.22907/STRG.21843/STRG.50269
DEG	95DAB_vs_145DAB_down_DEG	gene	95DAB_vs_145DAB	Down	ko00780	Biotin metabolism	0.000348767	0.00383644	3.1263	11	29	1987	16377	STRG.17398/STRG.24590/STRG.42695/STRG.16765/STRG.10944/STRG.6635/STRG.41329/STRG.35882/STRG.56489/STRG.18388/STRG.19313
DEG	95DAB_vs_145DAB_down_DEG	gene	95DAB_vs_145DAB	Down	ko00920	Sulfur metabolism	0.000368188	0.00383691	2.41578	17	58	1987	16377	STRG.27299/STRG.13233/STRG.42036/STRG.7228/STRG.42477/STRG.33518/STRG.36908/STRG.2041/STRG.46451/STRG.24826/STRG.33780/STRG.24657/STRG.44668/STRG.2322/STRG.25555/STRG.9335/STRG.52150
DEG	95DAB_vs_145DAB_down_DEG	gene	95DAB_vs_145DAB	Down	ko00900	Terpenoid backbone biosynthesis	0.000390772	0.00386864	2.13324	22	85	1987	16377	STRG.50334/STRG.6579/STRG.34479/STRG.39686/STRG.363/STRG.7712/STRG.39056/STRG.32160/STRG.12690/STRG.36111/STRG.42212/STRG.11163/STRG.45643/STRG.6681/STRG.25373/STRG.43106/STRG.2989/STRG.16257/STRG.32441/STRG.25895/STRG.29782/STRG.24823
DEG	95DAB_vs_145DAB_down_DEG	gene	95DAB_vs_145DAB	Down	ko01040	Biosynthesis of unsaturated fatty acids	0.000453699	0.00426562	2.74736	13	39	1987	16377	STRG.13066/STRG.16451/STRG.29293/STRG.24546/STRG.10916/STRG.40301/STRG.26846/STRG.42296/STRG.8282/STRG.43002/STRG.22907/STRG.37637/STRG.27008
DEG	95DAB_vs_145DAB_down_DEG	gene	95DAB_vs_145DAB	Down	ko00270	Cysteine and methionine metabolism	0.000473957	0.00426562	1.73038	38	181	1987	16377	STRG.27299/STRG.7275/STRG.20105/STRG.24071/STRG.51830/STRG.54888/STRG.14015/STRG.34318/STRG.38299/STRG.2837/STRG.21912/STRG.50522/STRG.2784/STRG.2719/STRG.7745/STRG.44156/STRG.10245/STRG.20533/STRG.25748/STRG.46451/STRG.23933/STRG.40752/STRG.8642/STRG.9462/STRG.42461/STRG.4152/STRG.44585/STRG.44668/STRG.12288/STRG.31320/STRG.15264/STRG.25555/STRG.34541/STRG.13442/STRG.22917/STRG.3072/STRG.42302/S…
DEG	95DAB_vs_145DAB_down_DEG	gene	95DAB_vs_145DAB	Down	ko00190	Oxidative phosphorylation	0.000516189	0.00444371	1.70979	39	188	1987	16377	STRG.38979/STRG.49214/STRG.43727/STRG.35662/STRG.12536/STRG.55488/STRG.15085/STRG.30939/STRG.8368/STRG.20651/STRG.19444/STRG.12864/STRG.11806/STRG.37202/STRG.43555/STRG.51184/STRG.54456/STRG.22711/STRG.51062/STRG.40377/STRG.17246/STRG.14339/STRG.56413/STRG.14119/STRG.56132/STRG.15720/STRG.55848/STRG.16013/STRG.50613/STRG.13081/STRG.36513/STRG.47681/STRG.38178/STRG.8529/STRG.45464/STRG.36922/STRG.…
DEG	95DAB_vs_145DAB_down_DEG	gene	95DAB_vs_145DAB	Down	ko00960	Tropane, piperidine and pyridine alkaloid biosynthesis	0.00061153	0.00504512	2.47262	15	50	1987	16377	STRG.54888/STRG.14015/STRG.53195/STRG.28060/STRG.2784/STRG.923/STRG.16505/STRG.11918/STRG.43466/STRG.921/STRG.925/STRG.920/STRG.13442/STRG.22917/STRG.50269
DEG	95DAB_vs_145DAB_down_DEG	gene	95DAB_vs_145DAB	Down	ko00280	Valine, leucine and isoleucine degradation	0.00101309	0.00802367	2.03628	21	85	1987	16377	STRG.8872/STRG.50359/STRG.31674/STRG.53184/STRG.25139/STRG.25237/STRG.35852/STRG.40301/STRG.53526/STRG.44156/STRG.42296/STRG.8892/STRG.29409/STRG.15595/STRG.15260/STRG.35489/STRG.12288/STRG.21843/STRG.43106/STRG.1907/STRG.35445
DEG	95DAB_vs_145DAB_down_DEG	gene	95DAB_vs_145DAB	Down	ko04081	Hormone signaling	0.001616	0.0120983	3.60591	7	16	1987	16377	STRG.44408/STRG.42894/STRG.36929/STRG.16017/STRG.12523/STRG.35176/STRG.14835
DEG	95DAB_vs_145DAB_down_DEG	gene	95DAB_vs_145DAB	Down	ko00760	Nicotinate and nicotinamide metabolism	0.00164976	0.0120983	2.53602	12	39	1987	16377	STRG.30375/STRG.19778/STRG.11873/STRG.14259/STRG.35312/STRG.36789/STRG.10546/STRG.8197/STRG.20786/STRG.17972/STRG.50236/STRG.15122
DEG	95DAB_vs_145DAB_down_DEG	gene	95DAB_vs_145DAB	Down	ko00350	Tyrosine metabolism	0.00188693	0.0133433	1.94476	21	89	1987	16377	STRG.49782/STRG.54888/STRG.14015/STRG.53195/STRG.41639/STRG.16928/STRG.2784/STRG.6986/STRG.5682/STRG.34272/STRG.3610/STRG.6978/STRG.16505/STRG.6970/STRG.6975/STRG.3609/STRG.6988/STRG.13442/STRG.22917/STRG.38402/STRG.50269
DEG	95DAB_vs_145DAB_down_DEG	gene	95DAB_vs_145DAB	Down	ko00906	Carotenoid biosynthesis	0.00195482	0.0133467	2.06052	18	72	1987	16377	STRG.52535/STRG.32709/STRG.42591/STRG.18224/STRG.12834/STRG.42539/STRG.33214/STRG.49451/STRG.44904/STRG.21817/STRG.49411/STRG.47939/STRG.36768/STRG.41291/STRG.13019/STRG.39150/STRG.45333/STRG.13002
DEG	95DAB_vs_145DAB_down_DEG	gene	95DAB_vs_145DAB	Down	ko00561	Glycerolipid metabolism	0.00412378	0.0267612	1.6723	28	138	1987	16377	STRG.4323/STRG.25037/STRG.11016/STRG.27879/STRG.11741/STRG.50359/STRG.20194/STRG.22708/STRG.35852/STRG.45539/STRG.18488/STRG.50597/STRG.29409/STRG.15595/STRG.15260/STRG.14613/STRG.23878/STRG.53335/STRG.38687/STRG.13970/STRG.23102/STRG.11934/STRG.11927/STRG.49275/STRG.50947/STRG.55980/STRG.24309/STRG.3386
DEG	95DAB_vs_145DAB_down_DEG	gene	95DAB_vs_145DAB	Down	ko02044	Secretion system	0.00418989	0.0267612	2.13683	14	54	1987	16377	STRG.31664/STRG.24542/STRG.6734/STRG.14686/STRG.1111/STRG.8278/STRG.2044/STRG.2899/STRG.30768/STRG.35019/STRG.12867/STRG.33527/STRG.30296/STRG.23518
DEG	95DAB_vs_145DAB_down_DEG	gene	95DAB_vs_145DAB	Down	ko03060	Protein export	0.00494861	0.0306195	1.90202	18	78	1987	16377	STRG.31664/STRG.24542/STRG.6734/STRG.14686/STRG.1111/STRG.14920/STRG.8278/STRG.2044/STRG.2899/STRG.30768/STRG.35019/STRG.12867/STRG.33527/STRG.46849/STRG.30296/STRG.56340/STRG.43959/STRG.35406
DEG	95DAB_vs_145DAB_down_DEG	gene	95DAB_vs_145DAB	Down	ko00240	Pyrimidine metabolism	0.00550033	0.032823	1.76044	22	103	1987	16377	STRG.30117/STRG.20496/STRG.34761/STRG.6582/STRG.6217/STRG.10169/STRG.50930/STRG.19294/STRG.40150/STRG.24021/STRG.10546/STRG.6220/STRG.54631/STRG.53783/STRG.46179/STRG.16614/STRG.47681/STRG.17972/STRG.26670/STRG.38316/STRG.15122/STRG.15116
DEG	95DAB_vs_145DAB_down_DEG	gene	95DAB_vs_145DAB	Down	ko00670	One carbon pool by folate	0.00563627	0.032823	1.91939	17	73	1987	16377	STRG.10655/STRG.43838/STRG.18123/STRG.25139/STRG.35852/STRG.40979/STRG.10245/STRG.38594/STRG.23933/STRG.40752/STRG.16802/STRG.8642/STRG.42461/STRG.15260/STRG.31320/STRG.3072/STRG.42302
DEG	95DAB_vs_145DAB_down_DEG	gene	95DAB_vs_145DAB	Down	ko00564	Glycerophospholipid metabolism	0.006206	0.0351082	1.56992	32	168	1987	16377	STRG.11016/STRG.46310/STRG.46239/STRG.49102/STRG.56517/STRG.11741/STRG.20194/STRG.35662/STRG.51233/STRG.27718/STRG.45263/STRG.50860/STRG.12571/STRG.7304/STRG.18488/STRG.23856/STRG.25212/STRG.50597/STRG.11230/STRG.14613/STRG.44447/STRG.23878/STRG.18622/STRG.20662/STRG.23102/STRG.22278/STRG.30181/STRG.49275/STRG.9690/STRG.19476/STRG.55980/STRG.24309
DEG	95DAB_vs_145DAB_down_DEG	gene	95DAB_vs_145DAB	Down	ko00052	Galactose metabolism	0.00949787	0.0515527	1.75954	19	89	1987	16377	STRG.4323/STRG.28470/STRG.45539/STRG.14487/STRG.53000/STRG.54028/STRG.8132/STRG.47662/STRG.6427/STRG.37934/STRG.29132/STRG.50873/STRG.22347/STRG.11190/STRG.38687/STRG.20925/STRG.7415/STRG.43061/STRG.52996
DEG	95DAB_vs_145DAB_down_DEG	gene	95DAB_vs_145DAB	Down	ko00950	Isoquinoline alkaloid biosynthesis	0.00963358	0.0515527	1.95575	14	59	1987	16377	STRG.54888/STRG.14015/STRG.41639/STRG.2784/STRG.6986/STRG.5682/STRG.6978/STRG.16505/STRG.6970/STRG.6975/STRG.6988/STRG.13442/STRG.22917/STRG.50269
DEG	95DAB_vs_145DAB_down_DEG	gene	95DAB_vs_145DAB	Down	ko00592	alpha-Linolenic acid metabolism	0.0120453	0.0627622	1.64841	22	110	1987	16377	STRG.51720/STRG.16451/STRG.5837/STRG.35662/STRG.40301/STRG.14909/STRG.26846/STRG.42296/STRG.43002/STRG.3610/STRG.32003/STRG.48543/STRG.35100/STRG.3609/STRG.13313/STRG.22907/STRG.13314/STRG.9690/STRG.45012/STRG.49471/STRG.35099/STRG.38402
DEG	95DAB_vs_145DAB_down_DEG	gene	95DAB_vs_145DAB	Down	ko00730	Thiamine metabolism	0.0142788	0.0724924	2.24784	9	33	1987	16377	STRG.34812/STRG.11693/STRG.33926/STRG.19669/STRG.3341/STRG.47681/STRG.25373/STRG.16257/STRG.43666
DEG	95DAB_vs_145DAB_down_DEG	gene	95DAB_vs_145DAB	Down	ko00480	Glutathione metabolism	0.014947	0.0739878	1.49856	30	165	1987	16377	STRG.19181/STRG.5746/STRG.51203/STRG.42310/STRG.49372/STRG.29410/STRG.34785/STRG.8445/STRG.23331/STRG.24720/STRG.52539/STRG.5798/STRG.42439/STRG.51312/STRG.55426/STRG.51817/STRG.13495/STRG.40873/STRG.8020/STRG.13716/STRG.24305/STRG.16614/STRG.44585/STRG.29972/STRG.29973/STRG.9887/STRG.35028/STRG.5649/STRG.14078/STRG.8665
DEG	95DAB_vs_145DAB_down_DEG	gene	95DAB_vs_145DAB	Down	ko00333	Prodigiosin biosynthesis	0.0203951	0.0984935	2.9436	5	14	1987	16377	STRG.550/STRG.24590/STRG.10944/STRG.32366/STRG.18388
DEG	95DAB_vs_145DAB_down_DEG	gene	95DAB_vs_145DAB	Down	ko00053	Ascorbate and aldarate metabolism	0.023711	0.111781	1.54979	22	117	1987	16377	STRG.4323/STRG.50359/STRG.29410/STRG.19027/STRG.10536/STRG.12863/STRG.41189/STRG.35852/STRG.45539/STRG.17957/STRG.7343/STRG.14487/STRG.20771/STRG.33747/STRG.6518/STRG.29409/STRG.15595/STRG.15260/STRG.38687/STRG.11934/STRG.11927/STRG.15066
DEG	95DAB_vs_145DAB_down_DEG	gene	95DAB_vs_145DAB	Down	ko00232	Caffeine metabolism	0.0268585	0.123674	4.12104	3	6	1987	16377	STRG.37604/STRG.2105/STRG.33554
DEG	95DAB_vs_145DAB_down_DEG	gene	95DAB_vs_145DAB	Down	ko04070	Phosphatidylinositol signaling system	0.0341241	0.152428	1.481	23	128	1987	16377	STRG.46239/STRG.37426/STRG.30048/STRG.27979/STRG.20194/STRG.19493/STRG.46933/STRG.11356/STRG.7343/STRG.49871/STRG.33383/STRG.7304/STRG.50597/STRG.8734/STRG.7459/STRG.1912/STRG.51441/STRG.26282/STRG.23797/STRG.25072/STRG.16777/STRG.48861/STRG.20114
DEG	95DAB_vs_145DAB_down_DEG	gene	95DAB_vs_145DAB	Down	ko00904	Diterpenoid biosynthesis	0.0346427	0.152428	1.81326	11	50	1987	16377	STRG.5761/STRG.53314/STRG.40210/STRG.28626/STRG.25034/STRG.23571/STRG.41932/STRG.40602/STRG.2243/STRG.20029/STRG.45837
DEG	95DAB_vs_145DAB_down_DEG	gene	95DAB_vs_145DAB	Down	ko00330	Arginine and proline metabolism	0.0363305	0.156379	1.48628	22	122	1987	16377	STRG.24071/STRG.51830/STRG.50359/STRG.51834/STRG.54888/STRG.14015/STRG.35852/STRG.11936/STRG.7745/STRG.28071/STRG.11299/STRG.4865/STRG.18708/STRG.41279/STRG.29409/STRG.15595/STRG.15260/STRG.23510/STRG.38101/STRG.51836/STRG.15460/STRG.13442
DEG	95DAB_vs_145DAB_down_DEG	gene	95DAB_vs_145DAB	Down	ko00740	Riboflavin metabolism	0.0380809	0.157481	2.13683	7	27	1987	16377	STRG.26975/STRG.22877/STRG.6066/STRG.45844/STRG.14596/STRG.13039/STRG.15122
DEG	95DAB_vs_145DAB_down_DEG	gene	95DAB_vs_145DAB	Down	ko01002	Peptidases and inhibitors	0.0381772	0.157481	1.20616	84	574	1987	16377	STRG.13604/STRG.40441/STRG.27879/STRG.34879/STRG.29449/STRG.13310/STRG.15094/STRG.53528/STRG.54318/STRG.5890/STRG.4734/STRG.8139/STRG.39314/STRG.10640/STRG.16628/STRG.1502/STRG.14920/STRG.23487/STRG.39757/STRG.14924/STRG.42888/STRG.15518/STRG.13829/STRG.35616/STRG.690/STRG.41119/STRG.43164/STRG.50653/STRG.21451/STRG.4316/STRG.25963/STRG.45652/STRG.35832/STRG.37797/STRG.50039/STRG.24227/STRG.14022…
DEG	95DAB_vs_145DAB_down_DEG	gene	95DAB_vs_145DAB	Down	ko00566	Sulfoquinovose metabolism	0.0425143	0.171793	2.24784	6	22	1987	16377	STRG.20105/STRG.34318/STRG.2837/STRG.50522/STRG.25748/STRG.9462
DEG	95DAB_vs_145DAB_down_DEG	gene	95DAB_vs_145DAB	Down	ko00860	Porphyrin metabolism	0.0438314	0.173572	1.56992	16	84	1987	16377	STRG.38389/STRG.28304/STRG.47442/STRG.41507/STRG.3579/STRG.14234/STRG.33470/STRG.35412/STRG.35265/STRG.49961/STRG.12220/STRG.54742/STRG.14926/STRG.43116/STRG.13668/STRG.19585
DEG	95DAB_vs_145DAB_down_DEG	gene	95DAB_vs_145DAB	Down	ko00261	Monobactam biosynthesis	0.0463607	0.179988	2.42414	5	17	1987	16377	STRG.13233/STRG.36328/STRG.38299/STRG.24826/STRG.9335
DEG	95DAB_vs_145DAB_up_DEG	gene	95DAB_vs_145DAB	Up	ko00194	Photosynthesis proteins	1.21609e-17	2.34706e-15	3.7638	49	116	1838	16377	STRG.56490/STRG.34022/STRG.21255/STRG.50542/STRG.7112/STRG.54118/STRG.6417/STRG.31075/STRG.2565/STRG.23441/STRG.46900/STRG.6645/STRG.41872/STRG.37363/STRG.44515/STRG.24680/STRG.30318/STRG.17399/STRG.32229/STRG.41358/STRG.6644/STRG.12088/STRG.20116/STRG.6354/STRG.8551/STRG.22452/STRG.40573/STRG.41357/STRG.27998/STRG.41051/STRG.52403/STRG.13057/STRG.21619/STRG.53191/STRG.43960/STRG.25531/STRG.52528…
DEG	95DAB_vs_145DAB_up_DEG	gene	95DAB_vs_145DAB	Up	ko00196	Photosynthesis - antenna proteins	2.17454e-16	2.09843e-14	7.00089	22	28	1838	16377	STRG.56490/STRG.34022/STRG.50542/STRG.54118/STRG.31075/STRG.2565/STRG.23441/STRG.46900/STRG.6645/STRG.37363/STRG.24680/STRG.30318/STRG.17399/STRG.41358/STRG.6644/STRG.12088/STRG.20116/STRG.41357/STRG.27998/STRG.52403/STRG.21619/STRG.43960
DEG	95DAB_vs_145DAB_up_DEG	gene	95DAB_vs_145DAB	Up	ko00195	Photosynthesis	3.98802e-07	2.56563e-05	2.7974	27	86	1838	16377	STRG.21255/STRG.7112/STRG.6417/STRG.41872/STRG.44515/STRG.32229/STRG.6354/STRG.8551/STRG.22452/STRG.40573/STRG.41051/STRG.13057/STRG.53191/STRG.25531/STRG.52528/STRG.24193/STRG.9212/STRG.1733/STRG.44946/STRG.49394/STRG.27903/STRG.5743/STRG.21809/STRG.26610/STRG.30405/STRG.2469/STRG.15818
DEG	95DAB_vs_145DAB_up_DEG	gene	95DAB_vs_145DAB	Up	ko04626	Plant-pathogen interaction	2.67462e-06	0.00012905	1.60879	91	504	1838	16377	STRG.41458/STRG.28791/STRG.55123/STRG.27860/STRG.9289/STRG.56604/STRG.22806/STRG.28861/STRG.53924/STRG.37704/STRG.7767/STRG.19973/STRG.55963/STRG.39010/STRG.3505/STRG.13164/STRG.39349/STRG.21616/STRG.30265/STRG.19016/STRG.31597/STRG.20539/STRG.55129/STRG.47740/STRG.28915/STRG.28775/STRG.848/STRG.46989/STRG.47486/STRG.52277/STRG.52819/STRG.11192/STRG.37523/STRG.3915/STRG.12673/STRG.35690/STRG.2258…
DEG	95DAB_vs_145DAB_up_DEG	gene	95DAB_vs_145DAB	Up	ko04814	Motor proteins	2.04502e-05	0.000789376	2.02257	37	163	1838	16377	STRG.47863/STRG.11288/STRG.32899/STRG.18318/STRG.30126/STRG.12992/STRG.4909/STRG.4474/STRG.29671/STRG.43160/STRG.10605/STRG.28716/STRG.23720/STRG.55087/STRG.11850/STRG.43798/STRG.2470/STRG.4666/STRG.36030/STRG.39411/STRG.36032/STRG.14936/STRG.35942/STRG.24945/STRG.38867/STRG.23549/STRG.25917/STRG.29407/STRG.33675/STRG.43719/STRG.7113/STRG.22459/STRG.50788/STRG.15308/STRG.31222/STRG.46610/STRG.137…
DEG	95DAB_vs_145DAB_up_DEG	gene	95DAB_vs_145DAB	Up	ko04075	Plant hormone signal transduction	7.56574e-05	0.00243365	1.45995	97	592	1838	16377	STRG.20906/STRG.54638/STRG.27491/STRG.13403/STRG.36711/STRG.24616/STRG.26692/STRG.53806/STRG.37704/STRG.23684/STRG.15272/STRG.39161/STRG.1197/STRG.5625/STRG.13164/STRG.11293/STRG.48732/STRG.5751/STRG.13817/STRG.9048/STRG.54286/STRG.8049/STRG.6875/STRG.18724/STRG.53131/STRG.53819/STRG.39871/STRG.12871/STRG.51945/STRG.52819/STRG.11192/STRG.12742/STRG.13959/STRG.35869/STRG.10784/STRG.55220/STRG.5155…
DEG	95DAB_vs_145DAB_up_DEG	gene	95DAB_vs_145DAB	Up	ko03000	Transcription factors	0.000113546	0.00313063	1.36836	129	840	1838	16377	STRG.20927/STRG.37832/STRG.51517/STRG.27487/STRG.25144/STRG.13579/STRG.13572/STRG.53164/STRG.47263/STRG.17931/STRG.4245/STRG.78/STRG.56604/STRG.53806/STRG.49829/STRG.45452/STRG.55000/STRG.35419/STRG.23684/STRG.6527/STRG.39161/STRG.1197/STRG.27939/STRG.30947/STRG.50272/STRG.27029/STRG.5625/STRG.56045/STRG.46695/STRG.26974/STRG.11459/STRG.11651/STRG.3349/STRG.51865/STRG.56345/STRG.42701/STRG.52332/…
DEG	95DAB_vs_145DAB_up_DEG	gene	95DAB_vs_145DAB	Up	ko00402	Benzoxazinoid biosynthesis	0.0010568	0.0254952	3.20768	9	25	1838	16377	STRG.889/STRG.28116/STRG.18552/STRG.47247/STRG.47249/STRG.47243/STRG.28108/STRG.887/STRG.28105
DEG	95DAB_vs_145DAB_up_DEG	gene	95DAB_vs_145DAB	Up	ko01009	Protein phosphatases and associated proteins	0.00131839	0.0282722	1.36381	90	588	1838	16377	STRG.44683/STRG.26988/STRG.22823/STRG.24420/STRG.105/STRG.11288/STRG.20311/STRG.50610/STRG.28003/STRG.14819/STRG.27965/STRG.14429/STRG.42665/STRG.18318/STRG.49943/STRG.33547/STRG.19566/STRG.30126/STRG.26299/STRG.35006/STRG.53049/STRG.34998/STRG.47846/STRG.33668/STRG.18287/STRG.2208/STRG.7575/STRG.28078/STRG.17400/STRG.55796/STRG.48016/STRG.28775/STRG.15398/STRG.26343/STRG.45496/STRG.19540/STRG.39…
DEG	95DAB_vs_145DAB_up_DEG	gene	95DAB_vs_145DAB	Up	ko03110	Chaperones and folding catalysts	0.00148482	0.0286571	1.38681	80	514	1838	16377	STRG.42522/STRG.12553/STRG.47258/STRG.17754/STRG.25540/STRG.42808/STRG.54980/STRG.9219/STRG.28121/STRG.48131/STRG.44432/STRG.28122/STRG.22823/STRG.53391/STRG.23651/STRG.28120/STRG.36411/STRG.12631/STRG.28003/STRG.28119/STRG.27965/STRG.20204/STRG.20292/STRG.55299/STRG.54976/STRG.7767/STRG.54969/STRG.28118/STRG.35006/STRG.21616/STRG.44971/STRG.40176/STRG.53049/STRG.53884/STRG.48014/STRG.22629/STRG.…
DEG	95DAB_vs_145DAB_up_DEG	gene	95DAB_vs_145DAB	Up	ko00592	alpha-Linolenic acid metabolism	0.00227734	0.0399569	1.86305	23	110	1838	16377	STRG.24606/STRG.23972/STRG.54680/STRG.44977/STRG.8494/STRG.30087/STRG.44515/STRG.9211/STRG.25529/STRG.25981/STRG.17297/STRG.5597/STRG.44513/STRG.30518/STRG.44005/STRG.5606/STRG.12665/STRG.9210/STRG.29170/STRG.35390/STRG.54551/STRG.48570/STRG.53576
DEG	95DAB_vs_145DAB_up_DEG	gene	95DAB_vs_145DAB	Up	ko04040	Ion channels	0.00290105	0.0466586	1.69998	29	152	1838	16377	STRG.41458/STRG.27860/STRG.28861/STRG.54771/STRG.20539/STRG.15377/STRG.28915/STRG.46989/STRG.21422/STRG.36071/STRG.35690/STRG.25386/STRG.20047/STRG.13757/STRG.22314/STRG.27857/STRG.35696/STRG.41459/STRG.39864/STRG.48078/STRG.20055/STRG.50476/STRG.48074/STRG.33609/STRG.13533/STRG.35691/STRG.39336/STRG.52573/STRG.20589
DEG	95DAB_vs_145DAB_up_DEG	gene	95DAB_vs_145DAB	Up	ko03032	DNA replication proteins	0.00425332	0.0631455	1.4472	51	314	1838	16377	STRG.45071/STRG.56604/STRG.29095/STRG.20292/STRG.40883/STRG.45556/STRG.37924/STRG.35075/STRG.32546/STRG.6767/STRG.14203/STRG.25000/STRG.49625/STRG.49134/STRG.6689/STRG.45157/STRG.42265/STRG.48628/STRG.42264/STRG.18786/STRG.15144/STRG.51876/STRG.50965/STRG.38122/STRG.55197/STRG.8435/STRG.21342/STRG.16487/STRG.32022/STRG.36389/STRG.5266/STRG.36787/STRG.41222/STRG.15958/STRG.45298/STRG.55578/STRG.34…
DEG	95DAB_vs_145DAB_up_DEG	gene	95DAB_vs_145DAB	Up	ko03460	Fanconi anemia pathway	0.00465904	0.0642282	1.66324	28	150	1838	16377	STRG.6288/STRG.56604/STRG.493/STRG.11673/STRG.32287/STRG.45556/STRG.11687/STRG.52411/STRG.15700/STRG.35642/STRG.42265/STRG.42264/STRG.35648/STRG.538/STRG.21342/STRG.5135/STRG.54203/STRG.15110/STRG.50848/STRG.13956/STRG.16178/STRG.38826/STRG.11690/STRG.45326/STRG.17335/STRG.40895/STRG.14788/STRG.50206
DEG	95DAB_vs_145DAB_up_DEG	gene	95DAB_vs_145DAB	Up	ko00591	Linoleic acid metabolism	0.00560798	0.072156	2.58684	9	31	1838	16377	STRG.24606/STRG.44515/STRG.9211/STRG.25529/STRG.25981/STRG.44512/STRG.44513/STRG.12665/STRG.9210
DEG	95DAB_vs_145DAB_up_DEG	gene	95DAB_vs_145DAB	Up	ko00514	Other types of O-glycan biosynthesis	0.00604337	0.0728981	2.74161	8	26	1838	16377	STRG.20644/STRG.28712/STRG.26488/STRG.45489/STRG.22245/STRG.711/STRG.28713/STRG.47848
DEG	95DAB_vs_145DAB_up_DEG	gene	95DAB_vs_145DAB	Up	ko03018	RNA degradation	0.0074973	0.0817578	1.52126	35	205	1838	16377	STRG.26988/STRG.22341/STRG.30916/STRG.29095/STRG.45556/STRG.16281/STRG.17011/STRG.9216/STRG.7755/STRG.2287/STRG.34664/STRG.32077/STRG.1703/STRG.22345/STRG.34665/STRG.11227/STRG.4081/STRG.52321/STRG.2659/STRG.9640/STRG.30303/STRG.3701/STRG.18651/STRG.22543/STRG.54190/STRG.32268/STRG.5398/STRG.39761/STRG.28561/STRG.1705/STRG.46207/STRG.38220/STRG.1697/STRG.30663/STRG.29709
DEG	95DAB_vs_145DAB_up_DEG	gene	95DAB_vs_145DAB	Up	ko02042	Bacterial toxins	0.00762508	0.0817578	4.45511	4	8	1838	16377	STRG.49992/STRG.749/STRG.19628/STRG.1945
DEG	95DAB_vs_145DAB_up_DEG	gene	95DAB_vs_145DAB	Up	ko03036	Chromosome and associated proteins	0.00955997	0.0971092	1.18566	167	1255	1838	16377	STRG.33784/STRG.47863/STRG.44102/STRG.42934/STRG.52549/STRG.33358/STRG.46027/STRG.13210/STRG.54026/STRG.19483/STRG.32373/STRG.11288/STRG.20311/STRG.50610/STRG.32899/STRG.34835/STRG.29095/STRG.19912/STRG.26840/STRG.30781/STRG.18318/STRG.33547/STRG.34616/STRG.18904/STRG.40340/STRG.18987/STRG.30126/STRG.30947/STRG.12992/STRG.47350/STRG.14749/STRG.23216/STRG.12179/STRG.39010/STRG.9168/STRG.33578/STRG…
DEG	95DAB_vs_145DAB_up_DEG	gene	95DAB_vs_145DAB	Up	ko00199	Cytochrome P450	0.0103481	0.0998594	1.43383	42	261	1838	16377	STRG.16044/STRG.19114/STRG.54680/STRG.49422/STRG.51766/STRG.5726/STRG.50604/STRG.18975/STRG.13626/STRG.24077/STRG.37182/STRG.36514/STRG.50228/STRG.34087/STRG.27293/STRG.50041/STRG.44603/STRG.7494/STRG.24664/STRG.52869/STRG.41317/STRG.8376/STRG.20340/STRG.44882/STRG.40554/STRG.11926/STRG.45677/STRG.7512/STRG.50235/STRG.37306/STRG.1141/STRG.35842/STRG.20333/STRG.54696/STRG.485/STRG.8371/STRG.20335/…
DEG	95DAB_vs_145DAB_up_DEG	gene	95DAB_vs_145DAB	Up	ko00908	Zeatin biosynthesis	0.011822	0.107458	1.91913	14	65	1838	16377	STRG.47258/STRG.889/STRG.34319/STRG.11413/STRG.28116/STRG.34087/STRG.18552/STRG.47247/STRG.55005/STRG.47249/STRG.47243/STRG.28108/STRG.887/STRG.28105
DEG	95DAB_vs_145DAB_up_DEG	gene	95DAB_vs_145DAB	Up	ko04620	Toll-like receptor signaling pathway	0.0122491	0.107458	2.45799	8	29	1838	16377	STRG.19016/STRG.900/STRG.13196/STRG.4107/STRG.2702/STRG.49455/STRG.54387/STRG.35555
DEG	95DAB_vs_145DAB_up_DEG	gene	95DAB_vs_145DAB	Up	ko03030	DNA replication	0.0230457	0.193383	1.54087	23	133	1838	16377	STRG.56604/STRG.20292/STRG.40883/STRG.35075/STRG.25000/STRG.49625/STRG.42265/STRG.42264/STRG.51876/STRG.50965/STRG.8435/STRG.21342/STRG.36787/STRG.15958/STRG.45298/STRG.34905/STRG.50848/STRG.41328/STRG.8553/STRG.26677/STRG.37168/STRG.14788/STRG.30123
DEG	Flower_vs_45DAB_down_DEG	gene	Flower_vs_45DAB	Down	ko00194	Photosynthesis proteins	2.99651e-14	5.81324e-12	3.36858	45	116	1886	16377	STRG.8551/STRG.23441/STRG.22875/STRG.40995/STRG.50198/STRG.19416/STRG.54118/STRG.13889/STRG.6417/STRG.26610/STRG.31075/STRG.37363/STRG.34022/STRG.1733/STRG.2336/STRG.15818/STRG.5640/STRG.52528/STRG.30318/STRG.17732/STRG.6644/STRG.9212/STRG.32229/STRG.5743/STRG.9240/STRG.17399/STRG.2565/STRG.6645/STRG.25531/STRG.41872/STRG.36606/STRG.6354/STRG.21713/STRG.20116/STRG.24680/STRG.21809/STRG.30405/STRG…
DEG	Flower_vs_45DAB_down_DEG	gene	Flower_vs_45DAB	Down	ko00196	Photosynthesis - antenna proteins	4.94031e-11	4.7921e-09	5.58222	18	28	1886	16377	STRG.23441/STRG.54118/STRG.13889/STRG.31075/STRG.37363/STRG.34022/STRG.30318/STRG.6644/STRG.17399/STRG.2565/STRG.6645/STRG.21713/STRG.20116/STRG.24680/STRG.12088/STRG.41358/STRG.46900/STRG.56490
DEG	Flower_vs_45DAB_down_DEG	gene	Flower_vs_45DAB	Down	ko04147	Exosome	1.5914e-09	1.02911e-07	1.51758	187	1070	1886	16377	STRG.21712/STRG.54268/STRG.54269/STRG.840/STRG.23559/STRG.42482/STRG.26942/STRG.32604/STRG.23313/STRG.42405/STRG.29450/STRG.13951/STRG.39520/STRG.34091/STRG.20406/STRG.5304/STRG.8660/STRG.18146/STRG.30819/STRG.24539/STRG.39418/STRG.45811/STRG.21656/STRG.43872/STRG.7240/STRG.16707/STRG.2887/STRG.7308/STRG.24943/STRG.6114/STRG.53015/STRG.41473/STRG.45724/STRG.40971/STRG.54100/STRG.40823/STRG.32886/…
DEG	Flower_vs_45DAB_down_DEG	gene	Flower_vs_45DAB	Down	ko00010	Glycolysis / Gluconeogenesis	3.75674e-07	1.82202e-05	2.03396	52	222	1886	16377	STRG.56351/STRG.23559/STRG.23945/STRG.39520/STRG.30819/STRG.39418/STRG.53096/STRG.6114/STRG.45724/STRG.26003/STRG.37420/STRG.16637/STRG.12157/STRG.15910/STRG.37686/STRG.47144/STRG.42094/STRG.20276/STRG.50873/STRG.14535/STRG.42090/STRG.37690/STRG.3610/STRG.23858/STRG.3609/STRG.5920/STRG.3737/STRG.10486/STRG.50662/STRG.7268/STRG.22347/STRG.54632/STRG.28629/STRG.40793/STRG.6120/STRG.8335/STRG.17913/…
DEG	Flower_vs_45DAB_down_DEG	gene	Flower_vs_45DAB	Down	ko00195	Photosynthesis	2.37849e-06	9.22856e-05	2.62523	26	86	1886	16377	STRG.8551/STRG.40995/STRG.50198/STRG.19416/STRG.6417/STRG.26610/STRG.1733/STRG.2336/STRG.15818/STRG.5640/STRG.52528/STRG.17732/STRG.9212/STRG.32229/STRG.5743/STRG.9240/STRG.25531/STRG.41872/STRG.36606/STRG.6354/STRG.21809/STRG.30405/STRG.21255/STRG.13153/STRG.54352/STRG.42026
DEG	Flower_vs_45DAB_down_DEG	gene	Flower_vs_45DAB	Down	ko00941	Flavonoid biosynthesis	5.93351e-06	0.00019185	2.37566	29	106	1886	16377	STRG.7105/STRG.41865/STRG.24492/STRG.47465/STRG.13319/STRG.512/STRG.28382/STRG.24566/STRG.32319/STRG.31632/STRG.23983/STRG.17891/STRG.31815/STRG.42292/STRG.36239/STRG.32316/STRG.16725/STRG.19626/STRG.17888/STRG.50604/STRG.42281/STRG.24567/STRG.40721/STRG.42289/STRG.20201/STRG.49268/STRG.8310/STRG.5830/STRG.45971
DEG	Flower_vs_45DAB_down_DEG	gene	Flower_vs_45DAB	Down	ko04517	IgSF CAM signaling	1.06716e-05	0.000295755	2.39238	27	98	1886	16377	STRG.23720/STRG.840/STRG.32604/STRG.23274/STRG.43872/STRG.26041/STRG.32918/STRG.9905/STRG.17682/STRG.4824/STRG.25257/STRG.54906/STRG.7030/STRG.47863/STRG.13211/STRG.49383/STRG.1200/STRG.56393/STRG.54417/STRG.7507/STRG.39411/STRG.13196/STRG.19667/STRG.10369/STRG.54387/STRG.934/STRG.2661
DEG	Flower_vs_45DAB_down_DEG	gene	Flower_vs_45DAB	Down	ko04812	Cytoskeleton proteins	3.26769e-05	0.000792414	1.67624	61	316	1886	16377	STRG.23720/STRG.840/STRG.7820/STRG.32604/STRG.42405/STRG.7826/STRG.24101/STRG.13951/STRG.27422/STRG.33722/STRG.19363/STRG.45811/STRG.43872/STRG.12992/STRG.26590/STRG.44102/STRG.41301/STRG.10675/STRG.37282/STRG.28770/STRG.33711/STRG.12602/STRG.27909/STRG.18763/STRG.2251/STRG.10889/STRG.23873/STRG.15239/STRG.31817/STRG.5355/STRG.4824/STRG.20227/STRG.53253/STRG.1172/STRG.20077/STRG.1422/STRG.25257/S…
DEG	Flower_vs_45DAB_down_DEG	gene	Flower_vs_45DAB	Down	ko00620	Pyruvate metabolism	9.05803e-05	0.00195251	1.82575	41	195	1886	16377	STRG.56351/STRG.27490/STRG.23559/STRG.35579/STRG.23945/STRG.43393/STRG.30819/STRG.39418/STRG.21656/STRG.42807/STRG.53990/STRG.45724/STRG.37420/STRG.14998/STRG.25959/STRG.16637/STRG.37686/STRG.45874/STRG.35509/STRG.14535/STRG.37690/STRG.3610/STRG.46368/STRG.3609/STRG.5920/STRG.28418/STRG.16840/STRG.43580/STRG.3612/STRG.8103/STRG.15019/STRG.3614/STRG.40364/STRG.11931/STRG.56024/STRG.13991/STRG.4731…
DEG	Flower_vs_45DAB_down_DEG	gene	Flower_vs_45DAB	Down	ko00400	Phenylalanine, tyrosine and tryptophan biosynthesis	0.000251383	0.0040601	2.25127	21	81	1886	16377	STRG.54268/STRG.54269/STRG.16951/STRG.16580/STRG.46291/STRG.36379/STRG.15511/STRG.51605/STRG.30550/STRG.46894/STRG.44619/STRG.27784/STRG.26815/STRG.42034/STRG.13442/STRG.40590/STRG.19864/STRG.23652/STRG.47373/STRG.20989/STRG.47292
DEG	Flower_vs_45DAB_down_DEG	gene	Flower_vs_45DAB	Down	ko03011	Ribosome	0.000254134	0.0040601	1.46866	80	473	1886	16377	STRG.34677/STRG.16955/STRG.2038/STRG.48084/STRG.3090/STRG.581/STRG.4936/STRG.15206/STRG.3378/STRG.6313/STRG.18713/STRG.52178/STRG.9236/STRG.17742/STRG.12012/STRG.10537/STRG.15152/STRG.33192/STRG.21992/STRG.18207/STRG.21039/STRG.25850/STRG.34570/STRG.28417/STRG.841/STRG.9398/STRG.19355/STRG.618/STRG.19161/STRG.25626/STRG.9239/STRG.42770/STRG.32425/STRG.33071/STRG.38219/STRG.17958/STRG.11196/STRG.4…
DEG	Flower_vs_45DAB_down_DEG	gene	Flower_vs_45DAB	Down	ko04145	Phagosome	0.00026629	0.0040601	1.89028	32	147	1886	16377	STRG.840/STRG.32604/STRG.25001/STRG.51082/STRG.43872/STRG.29085/STRG.19460/STRG.19188/STRG.4824/STRG.38690/STRG.11586/STRG.13082/STRG.54906/STRG.47863/STRG.5115/STRG.13211/STRG.49383/STRG.22471/STRG.16358/STRG.56393/STRG.24428/STRG.54417/STRG.54512/STRG.26624/STRG.39411/STRG.4327/STRG.13196/STRG.13287/STRG.19667/STRG.2122/STRG.10369/STRG.54387
DEG	Flower_vs_45DAB_down_DEG	gene	Flower_vs_45DAB	Down	ko03010	Ribosome	0.000272069	0.0040601	1.46556	80	474	1886	16377	STRG.34677/STRG.16955/STRG.2038/STRG.48084/STRG.3090/STRG.581/STRG.4936/STRG.15206/STRG.3378/STRG.6313/STRG.18713/STRG.52178/STRG.9236/STRG.17742/STRG.12012/STRG.10537/STRG.15152/STRG.33192/STRG.21992/STRG.18207/STRG.21039/STRG.25850/STRG.34570/STRG.28417/STRG.841/STRG.9398/STRG.19355/STRG.618/STRG.19161/STRG.25626/STRG.9239/STRG.42770/STRG.32425/STRG.33071/STRG.38219/STRG.17958/STRG.11196/STRG.4…
DEG	Flower_vs_45DAB_down_DEG	gene	Flower_vs_45DAB	Down	ko00100	Steroid biosynthesis	0.000425634	0.00589807	2.33287	18	67	1886	16377	STRG.50024/STRG.8533/STRG.19661/STRG.54761/STRG.8551/STRG.4151/STRG.17918/STRG.52726/STRG.23516/STRG.53699/STRG.22129/STRG.23058/STRG.36358/STRG.10492/STRG.45166/STRG.34749/STRG.55071/STRG.16152
DEG	Flower_vs_45DAB_down_DEG	gene	Flower_vs_45DAB	Down	ko00330	Arginine and proline metabolism	0.000591373	0.00764843	1.92175	27	122	1886	16377	STRG.54268/STRG.54269/STRG.12692/STRG.50657/STRG.6596/STRG.31496/STRG.8582/STRG.16637/STRG.30874/STRG.9053/STRG.44531/STRG.14535/STRG.44541/STRG.12691/STRG.12693/STRG.36161/STRG.11152/STRG.13442/STRG.39296/STRG.8103/STRG.24883/STRG.20060/STRG.15460/STRG.35706/STRG.20878/STRG.51706/STRG.14530
DEG	Flower_vs_45DAB_down_DEG	gene	Flower_vs_45DAB	Down	ko00603	Glycosphingolipid biosynthesis - globo and isoglobo series	0.000738076	0.00894917	4.05228	7	15	1886	16377	STRG.41683/STRG.41679/STRG.41675/STRG.5920/STRG.47451/STRG.6342/STRG.23560
DEG	Flower_vs_45DAB_down_DEG	gene	Flower_vs_45DAB	Down	ko01003	Glycosyltransferases	0.000994782	0.0113522	1.37029	92	583	1886	16377	STRG.33683/STRG.42030/STRG.7212/STRG.3593/STRG.48870/STRG.14391/STRG.51966/STRG.8023/STRG.20129/STRG.38397/STRG.51215/STRG.33059/STRG.40219/STRG.47247/STRG.3759/STRG.19932/STRG.26488/STRG.5498/STRG.45080/STRG.52768/STRG.49788/STRG.3813/STRG.49524/STRG.38161/STRG.2334/STRG.42226/STRG.28116/STRG.44998/STRG.56667/STRG.21159/STRG.3632/STRG.25288/STRG.21922/STRG.36566/STRG.20644/STRG.36567/STRG.44286/…
DEG	Flower_vs_45DAB_down_DEG	gene	Flower_vs_45DAB	Down	ko00860	Porphyrin metabolism	0.00112871	0.0121649	2.06749	20	84	1886	16377	STRG.12151/STRG.54147/STRG.6830/STRG.41507/STRG.47404/STRG.51309/STRG.1486/STRG.19528/STRG.23543/STRG.29812/STRG.45005/STRG.13927/STRG.50523/STRG.34073/STRG.49895/STRG.20605/STRG.16656/STRG.2630/STRG.44092/STRG.9010
DEG	Flower_vs_45DAB_down_DEG	gene	Flower_vs_45DAB	Down	ko00541	Biosynthesis of various nucleotide sugars	0.00157064	0.0156545	2.45402	13	46	1886	16377	STRG.2660/STRG.4752/STRG.47190/STRG.49256/STRG.52610/STRG.43109/STRG.7852/STRG.10455/STRG.6145/STRG.40957/STRG.34097/STRG.19959/STRG.33101
DEG	Flower_vs_45DAB_down_DEG	gene	Flower_vs_45DAB	Down	ko04814	Motor proteins	0.00170803	0.0156545	1.70473	32	163	1886	16377	STRG.23720/STRG.840/STRG.32604/STRG.27422/STRG.19363/STRG.43872/STRG.12992/STRG.26590/STRG.12602/STRG.31817/STRG.4824/STRG.53253/STRG.1172/STRG.25257/STRG.44475/STRG.54906/STRG.27717/STRG.7030/STRG.47863/STRG.13211/STRG.49383/STRG.35942/STRG.56393/STRG.54417/STRG.7507/STRG.39411/STRG.38867/STRG.14936/STRG.19667/STRG.10369/STRG.2661/STRG.46610
DEG	Flower_vs_45DAB_down_DEG	gene	Flower_vs_45DAB	Down	ko00514	Other types of O-glycan biosynthesis	0.00175071	0.0156545	3.00581	9	26	1886	16377	STRG.51215/STRG.26488/STRG.52768/STRG.20644/STRG.33419/STRG.37907/STRG.28712/STRG.49360/STRG.47848
DEG	Flower_vs_45DAB_down_DEG	gene	Flower_vs_45DAB	Down	ko00130	Ubiquinone and other terpenoid-quinone biosynthesis	0.00177525	0.0156545	2.08403	18	75	1886	16377	STRG.512/STRG.32319/STRG.31632/STRG.26022/STRG.29069/STRG.18265/STRG.32316/STRG.29454/STRG.17917/STRG.52625/STRG.2501/STRG.52550/STRG.15763/STRG.24832/STRG.21836/STRG.8135/STRG.29453/STRG.24430
DEG	Flower_vs_45DAB_down_DEG	gene	Flower_vs_45DAB	Down	ko00280	Valine, leucine and isoleucine degradation	0.0032143	0.0271119	1.94101	19	85	1886	16377	STRG.41182/STRG.39163/STRG.21656/STRG.16637/STRG.13482/STRG.53184/STRG.16171/STRG.52558/STRG.14535/STRG.54862/STRG.14973/STRG.22442/STRG.16524/STRG.55060/STRG.8103/STRG.8840/STRG.13683/STRG.14530/STRG.33901
DEG	Flower_vs_45DAB_down_DEG	gene	Flower_vs_45DAB	Down	ko00199	Cytochrome P450	0.00363473	0.0293807	1.49715	45	261	1886	16377	STRG.21468/STRG.48738/STRG.15606/STRG.8533/STRG.512/STRG.32319/STRG.31632/STRG.50049/STRG.49422/STRG.34085/STRG.10297/STRG.32316/STRG.24077/STRG.8348/STRG.50604/STRG.20340/STRG.35835/STRG.16044/STRG.27698/STRG.21113/STRG.13803/STRG.19759/STRG.44882/STRG.8379/STRG.41399/STRG.47513/STRG.20333/STRG.54680/STRG.45095/STRG.35842/STRG.20335/STRG.52869/STRG.34087/STRG.17965/STRG.18975/STRG.13802/STRG.202…
DEG	Flower_vs_45DAB_down_DEG	gene	Flower_vs_45DAB	Down	ko04820	Cytoskeleton in muscle cells	0.00488474	0.0379056	2.48099	10	35	1886	16377	STRG.12602/STRG.5355/STRG.20276/STRG.44475/STRG.10486/STRG.50662/STRG.40033/STRG.17913/STRG.9695/STRG.28561
DEG	Flower_vs_45DAB_down_DEG	gene	Flower_vs_45DAB	Down	ko00710	Carbon fixation by Calvin cycle	0.00571997	0.0426798	1.67237	26	135	1886	16377	STRG.56351/STRG.27490/STRG.54268/STRG.54269/STRG.35579/STRG.39520/STRG.6114/STRG.24970/STRG.44702/STRG.47144/STRG.45874/STRG.46290/STRG.46368/STRG.23858/STRG.3737/STRG.51158/STRG.12846/STRG.40793/STRG.6120/STRG.8335/STRG.43580/STRG.44362/STRG.15019/STRG.8532/STRG.22026/STRG.47280
DEG	Flower_vs_45DAB_down_DEG	gene	Flower_vs_45DAB	Down	ko00945	Stilbenoid, diarylheptanoid and gingerol biosynthesis	0.00693837	0.0479499	1.92966	16	72	1886	16377	STRG.512/STRG.24566/STRG.32319/STRG.31632/STRG.17891/STRG.41537/STRG.32316/STRG.19626/STRG.17888/STRG.27156/STRG.41540/STRG.24567/STRG.40721/STRG.8310/STRG.5830/STRG.45971
DEG	Flower_vs_45DAB_down_DEG	gene	Flower_vs_45DAB	Down	ko00053	Ascorbate and aldarate metabolism	0.00698817	0.0479499	1.707	23	117	1886	16377	STRG.30819/STRG.27358/STRG.16637/STRG.53804/STRG.37686/STRG.46292/STRG.14413/STRG.14535/STRG.7852/STRG.37690/STRG.4419/STRG.42175/STRG.28551/STRG.23586/STRG.1212/STRG.8103/STRG.16965/STRG.11147/STRG.11931/STRG.11933/STRG.23233/STRG.47047/STRG.14530
DEG	Flower_vs_45DAB_down_DEG	gene	Flower_vs_45DAB	Down	ko00905	Brassinosteroid biosynthesis	0.00716777	0.0479499	2.02614	14	60	1886	16377	STRG.15606/STRG.50049/STRG.24077/STRG.35835/STRG.16044/STRG.21113/STRG.13803/STRG.41399/STRG.35842/STRG.52869/STRG.13802/STRG.24069/STRG.24078/STRG.7792
DEG	Flower_vs_45DAB_down_DEG	gene	Flower_vs_45DAB	Down	ko00340	Histidine metabolism	0.00748784	0.0484214	2.34688	10	37	1886	16377	STRG.21747/STRG.9232/STRG.38371/STRG.16637/STRG.25550/STRG.14535/STRG.4419/STRG.10683/STRG.8103/STRG.14530
DEG	Flower_vs_45DAB_down_DEG	gene	Flower_vs_45DAB	Down	ko00052	Galactose metabolism	0.011887	0.0738383	1.7562	18	89	1886	16377	STRG.41683/STRG.41679/STRG.53096/STRG.37686/STRG.41675/STRG.37934/STRG.50873/STRG.37690/STRG.5920/STRG.24427/STRG.22347/STRG.28629/STRG.20469/STRG.47451/STRG.43061/STRG.45396/STRG.23560/STRG.23937
DEG	Flower_vs_45DAB_down_DEG	gene	Flower_vs_45DAB	Down	ko00360	Phenylalanine metabolism	0.0127873	0.0738383	1.89951	14	64	1886	16377	STRG.54268/STRG.54269/STRG.12692/STRG.31496/STRG.30874/STRG.44531/STRG.44541/STRG.12691/STRG.12693/STRG.26815/STRG.52550/STRG.13442/STRG.21836/STRG.43443
DEG	Flower_vs_45DAB_down_DEG	gene	Flower_vs_45DAB	Down	ko04031	GTP-binding proteins	0.0131958	0.0738383	1.56785	26	144	1886	16377	STRG.26942/STRG.2887/STRG.34657/STRG.27521/STRG.3435/STRG.16010/STRG.54071/STRG.25143/STRG.42648/STRG.16396/STRG.44423/STRG.22471/STRG.53533/STRG.40157/STRG.55650/STRG.16358/STRG.24428/STRG.8133/STRG.26624/STRG.3562/STRG.42225/STRG.36918/STRG.56738/STRG.13196/STRG.3208/STRG.54387
DEG	Flower_vs_45DAB_down_DEG	gene	Flower_vs_45DAB	Down	ko00030	Pentose phosphate pathway	0.0133051	0.0738383	1.73669	18	90	1886	16377	STRG.7813/STRG.53096/STRG.24970/STRG.44702/STRG.42094/STRG.46290/STRG.42090/STRG.23858/STRG.3737/STRG.51158/STRG.7268/STRG.22347/STRG.54632/STRG.28629/STRG.12846/STRG.20635/STRG.8532/STRG.35047
DEG	Flower_vs_45DAB_down_DEG	gene	Flower_vs_45DAB	Down	ko00592	alpha-Linolenic acid metabolism	0.0133862	0.0738383	1.65775	21	110	1886	16377	STRG.21468/STRG.35100/STRG.24606/STRG.44977/STRG.48570/STRG.3610/STRG.17301/STRG.3609/STRG.7661/STRG.25529/STRG.35099/STRG.3612/STRG.8358/STRG.54680/STRG.3614/STRG.35391/STRG.9211/STRG.44592/STRG.38402/STRG.8494/STRG.9210
DEG	Flower_vs_45DAB_down_DEG	gene	Flower_vs_45DAB	Down	ko00523	Polyketide sugar unit biosynthesis	0.013702	0.0738383	3.85931	4	9	1886	16377	STRG.49256/STRG.52610/STRG.43109/STRG.33101
DEG	Flower_vs_45DAB_down_DEG	gene	Flower_vs_45DAB	Down	ko00071	Fatty acid degradation	0.0158426	0.0830666	1.73669	17	85	1886	16377	STRG.42482/STRG.21656/STRG.16637/STRG.14535/STRG.3610/STRG.3609/STRG.3612/STRG.8103/STRG.54041/STRG.3614/STRG.35391/STRG.40364/STRG.51024/STRG.4620/STRG.38402/STRG.14530/STRG.8494
DEG	Flower_vs_45DAB_down_DEG	gene	Flower_vs_45DAB	Down	ko00220	Arginine biosynthesis	0.0176918	0.0880601	1.7165	17	86	1886	16377	STRG.54268/STRG.36923/STRG.54269/STRG.23313/STRG.5304/STRG.39738/STRG.16707/STRG.39741/STRG.8582/STRG.55546/STRG.13442/STRG.5871/STRG.24883/STRG.11812/STRG.53877/STRG.22026/STRG.48767
DEG	Flower_vs_45DAB_down_DEG	gene	Flower_vs_45DAB	Down	ko03110	Chaperones and folding catalysts	0.0180911	0.0880601	1.26704	75	514	1886	16377	STRG.42522/STRG.25001/STRG.20406/STRG.28119/STRG.24539/STRG.39164/STRG.28122/STRG.20200/STRG.9219/STRG.41556/STRG.42883/STRG.44737/STRG.28118/STRG.35006/STRG.20204/STRG.31182/STRG.21557/STRG.28121/STRG.14773/STRG.23492/STRG.24180/STRG.47946/STRG.18343/STRG.32888/STRG.53884/STRG.45374/STRG.50603/STRG.13082/STRG.12877/STRG.40175/STRG.38673/STRG.28775/STRG.9651/STRG.11885/STRG.28120/STRG.45915/STRG.…
DEG	Flower_vs_45DAB_down_DEG	gene	Flower_vs_45DAB	Down	ko00520	Amino sugar and nucleotide sugar metabolism	0.0184958	0.0880601	1.44724	33	198	1886	16377	STRG.51966/STRG.40219/STRG.5498/STRG.42226/STRG.47190/STRG.21159/STRG.46292/STRG.8719/STRG.46520/STRG.7852/STRG.44286/STRG.51816/STRG.28551/STRG.44298/STRG.54632/STRG.28629/STRG.40957/STRG.52395/STRG.26256/STRG.11751/STRG.19959/STRG.16853/STRG.20238/STRG.43061/STRG.24089/STRG.21707/STRG.7600/STRG.9695/STRG.54128/STRG.36133/STRG.19821/STRG.41339/STRG.19611
DEG	Flower_vs_45DAB_down_DEG	gene	Flower_vs_45DAB	Down	ko00537	Glycosylphosphatidylinositol (GPI)-anchored proteins	0.0186106	0.0880601	2.06749	10	42	1886	16377	STRG.42037/STRG.31869/STRG.16367/STRG.55511/STRG.23719/STRG.7229/STRG.54512/STRG.13287/STRG.2122/STRG.106
DEG	Flower_vs_45DAB_down_DEG	gene	Flower_vs_45DAB	Down	ko00250	Alanine, aspartate and glutamate metabolism	0.0196141	0.0902245	1.59958	21	114	1886	16377	STRG.32463/STRG.54268/STRG.54269/STRG.23313/STRG.50634/STRG.40844/STRG.52910/STRG.50635/STRG.10866/STRG.21758/STRG.6179/STRG.4316/STRG.16524/STRG.13442/STRG.53943/STRG.20060/STRG.16421/STRG.53877/STRG.28324/STRG.22026/STRG.33901
DEG	Flower_vs_45DAB_down_DEG	gene	Flower_vs_45DAB	Down	ko00630	Glyoxylate and dicarboxylate metabolism	0.0199982	0.0902245	1.54373	24	135	1886	16377	STRG.16092/STRG.23313/STRG.51356/STRG.21656/STRG.52993/STRG.6601/STRG.39318/STRG.42041/STRG.48392/STRG.56348/STRG.7233/STRG.16524/STRG.41285/STRG.53733/STRG.17183/STRG.6327/STRG.53197/STRG.40753/STRG.8840/STRG.44362/STRG.22457/STRG.53877/STRG.54898/STRG.33901
DEG	Flower_vs_45DAB_down_DEG	gene	Flower_vs_45DAB	Down	ko99980	Enzymes with EC numbers	0.0240527	0.106051	1.25002	75	521	1886	16377	STRG.4928/STRG.34962/STRG.7105/STRG.12671/STRG.25471/STRG.13786/STRG.20779/STRG.41865/STRG.30864/STRG.28504/STRG.35100/STRG.50079/STRG.13063/STRG.17168/STRG.24566/STRG.34963/STRG.56342/STRG.42566/STRG.22601/STRG.48544/STRG.16342/STRG.17891/STRG.37686/STRG.10112/STRG.11467/STRG.50080/STRG.25051/STRG.48570/STRG.34971/STRG.40991/STRG.47622/STRG.37690/STRG.8893/STRG.12672/STRG.50264/STRG.2354/STRG.42…
DEG	Flower_vs_45DAB_down_DEG	gene	Flower_vs_45DAB	Down	ko00670	One carbon pool by folate	0.0373111	0.160852	1.66532	14	73	1886	16377	STRG.23465/STRG.7300/STRG.30855/STRG.34957/STRG.42041/STRG.19958/STRG.56348/STRG.7233/STRG.17183/STRG.6327/STRG.40752/STRG.40753/STRG.42461/STRG.54898
DEG	Flower_vs_45DAB_down_DEG	gene	Flower_vs_45DAB	Down	ko00350	Tyrosine metabolism	0.0464363	0.19584	1.56107	16	89	1886	16377	STRG.54268/STRG.54269/STRG.7308/STRG.3610/STRG.3609/STRG.26815/STRG.41658/STRG.52550/STRG.13442/STRG.3612/STRG.21836/STRG.3614/STRG.40364/STRG.51024/STRG.41660/STRG.38402
DEG	Flower_vs_45DAB_up_DEG	gene	Flower_vs_45DAB	Up	ko02000	Transporters	1.44541e-11	1.44133e-09	1.46155	260	995	2928	16377	STRG.23770/STRG.3067/STRG.28306/STRG.37556/STRG.23943/STRG.24283/STRG.9775/STRG.41311/STRG.7251/STRG.44582/STRG.49808/STRG.44836/STRG.735/STRG.47053/STRG.20752/STRG.16745/STRG.6674/STRG.46328/STRG.34839/STRG.47002/STRG.2727/STRG.32526/STRG.41981/STRG.6566/STRG.31705/STRG.45733/STRG.5273/STRG.2490/STRG.54928/STRG.13586/STRG.43966/STRG.33567/STRG.39683/STRG.16054/STRG.3183/STRG.8226/STRG.55646/STRG…
DEG	Flower_vs_45DAB_up_DEG	gene	Flower_vs_45DAB	Up	ko04075	Plant hormone signal transduction	1.47074e-11	1.44133e-09	1.61561	171	592	2928	16377	STRG.14119/STRG.9048/STRG.55488/STRG.27133/STRG.35869/STRG.47146/STRG.21807/STRG.33804/STRG.28061/STRG.14031/STRG.46345/STRG.41030/STRG.54207/STRG.21280/STRG.40584/STRG.16754/STRG.56128/STRG.25605/STRG.38736/STRG.23253/STRG.53349/STRG.22761/STRG.27514/STRG.25072/STRG.44609/STRG.51959/STRG.50455/STRG.9824/STRG.35912/STRG.29745/STRG.39438/STRG.11143/STRG.51552/STRG.33519/STRG.13605/STRG.15282/STRG.…
DEG	Flower_vs_45DAB_up_DEG	gene	Flower_vs_45DAB	Up	ko00040	Pentose and glucuronate interconversions	1.03546e-09	6.76501e-08	2.07749	65	175	2928	16377	STRG.4323/STRG.28656/STRG.56226/STRG.20051/STRG.28651/STRG.14487/STRG.8875/STRG.40308/STRG.22028/STRG.25220/STRG.5612/STRG.25238/STRG.7989/STRG.35963/STRG.45525/STRG.3351/STRG.23726/STRG.15319/STRG.25239/STRG.15035/STRG.9644/STRG.52259/STRG.21589/STRG.11927/STRG.4921/STRG.45777/STRG.42608/STRG.28655/STRG.50596/STRG.50475/STRG.8874/STRG.34865/STRG.20914/STRG.42598/STRG.24956/STRG.20192/STRG.24272/…
DEG	Flower_vs_45DAB_up_DEG	gene	Flower_vs_45DAB	Up	ko03000	Transcription factors	6.97866e-08	3.41954e-06	1.39831	210	840	2928	16377	STRG.38489/STRG.5076/STRG.48703/STRG.21807/STRG.29769/STRG.46056/STRG.54492/STRG.51364/STRG.32928/STRG.26851/STRG.36278/STRG.38665/STRG.37832/STRG.21553/STRG.32381/STRG.51865/STRG.8702/STRG.1209/STRG.39612/STRG.2262/STRG.44546/STRG.22867/STRG.46591/STRG.49582/STRG.41405/STRG.24160/STRG.17931/STRG.45848/STRG.12697/STRG.507/STRG.27006/STRG.51771/STRG.28959/STRG.25033/STRG.55056/STRG.20643/STRG.3325…
DEG	Flower_vs_45DAB_up_DEG	gene	Flower_vs_45DAB	Up	ko00500	Starch and sucrose metabolism	3.95883e-07	1.48974e-05	1.67403	85	284	2928	16377	STRG.10607/STRG.37632/STRG.33479/STRG.28879/STRG.47662/STRG.2087/STRG.49213/STRG.38414/STRG.33986/STRG.34461/STRG.29189/STRG.42777/STRG.29136/STRG.49477/STRG.18059/STRG.42945/STRG.41081/STRG.31179/STRG.13230/STRG.39148/STRG.14432/STRG.25484/STRG.12791/STRG.42414/STRG.14834/STRG.56047/STRG.30348/STRG.19909/STRG.36279/STRG.25910/STRG.31612/STRG.18223/STRG.15122/STRG.52996/STRG.49684/STRG.29367/STRG…
DEG	Flower_vs_45DAB_up_DEG	gene	Flower_vs_45DAB	Up	ko99980	Enzymes with EC numbers	4.56042e-07	1.48974e-05	1.48151	138	521	2928	16377	STRG.48706/STRG.10719/STRG.4323/STRG.45475/STRG.30887/STRG.34529/STRG.16113/STRG.24013/STRG.2224/STRG.11867/STRG.18612/STRG.52665/STRG.51858/STRG.56255/STRG.36904/STRG.42649/STRG.30275/STRG.28261/STRG.34973/STRG.6073/STRG.3878/STRG.52996/STRG.50230/STRG.27380/STRG.43819/STRG.28202/STRG.40436/STRG.4447/STRG.32606/STRG.25940/STRG.51321/STRG.43681/STRG.9167/STRG.5827/STRG.51651/STRG.33684/STRG.24458…
DEG	Flower_vs_45DAB_up_DEG	gene	Flower_vs_45DAB	Up	ko00950	Isoquinoline alkaloid biosynthesis	2.78924e-06	7.80988e-05	2.46482	26	59	2928	16377	STRG.6986/STRG.6988/STRG.47253/STRG.41639/STRG.6567/STRG.50269/STRG.6978/STRG.6975/STRG.41645/STRG.6980/STRG.41654/STRG.23272/STRG.28886/STRG.48161/STRG.41641/STRG.2784/STRG.25539/STRG.27023/STRG.48165/STRG.14015/STRG.6982/STRG.6972/STRG.6970/STRG.41647/STRG.9217/STRG.28983
DEG	Flower_vs_45DAB_up_DEG	gene	Flower_vs_45DAB	Up	ko00904	Diterpenoid biosynthesis	4.25822e-06	0.000104326	2.57289	23	50	2928	16377	STRG.41932/STRG.5476/STRG.5761/STRG.53314/STRG.3121/STRG.36577/STRG.40602/STRG.7136/STRG.36285/STRG.2440/STRG.13424/STRG.22413/STRG.28626/STRG.6166/STRG.40210/STRG.29129/STRG.2243/STRG.6172/STRG.8705/STRG.25034/STRG.5997/STRG.5479/STRG.46241
DEG	Flower_vs_45DAB_up_DEG	gene	Flower_vs_45DAB	Up	ko04712	Circadian rhythm - plant	1.41537e-05	0.000308236	2.15125	30	78	2928	16377	STRG.31539/STRG.49597/STRG.28976/STRG.23685/STRG.43665/STRG.48880/STRG.50564/STRG.9460/STRG.48148/STRG.8748/STRG.11694/STRG.3853/STRG.50528/STRG.55690/STRG.38628/STRG.27425/STRG.46613/STRG.28699/STRG.20112/STRG.44313/STRG.13671/STRG.27595/STRG.13775/STRG.55045/STRG.27603/STRG.34114/STRG.41233/STRG.46797/STRG.21165/STRG.47825
DEG	Flower_vs_45DAB_up_DEG	gene	Flower_vs_45DAB	Up	ko00909	Sesquiterpenoid and triterpenoid biosynthesis	2.92746e-05	0.000573781	2.33899	23	55	2928	16377	STRG.40978/STRG.21375/STRG.4367/STRG.41855/STRG.9654/STRG.22077/STRG.41859/STRG.31609/STRG.52753/STRG.12060/STRG.4443/STRG.13696/STRG.33982/STRG.30097/STRG.23036/STRG.36955/STRG.22084/STRG.7091/STRG.7099/STRG.39483/STRG.23041/STRG.39480/STRG.45414
DEG	Flower_vs_45DAB_up_DEG	gene	Flower_vs_45DAB	Up	ko00561	Glycerolipid metabolism	4.5873e-05	0.000817373	1.78335	44	138	2928	16377	STRG.16815/STRG.14816/STRG.4323/STRG.54223/STRG.43685/STRG.11741/STRG.13970/STRG.19906/STRG.20512/STRG.54651/STRG.3386/STRG.27122/STRG.50947/STRG.26184/STRG.13386/STRG.13903/STRG.18687/STRG.35451/STRG.43931/STRG.50597/STRG.14951/STRG.23017/STRG.11927/STRG.51999/STRG.46888/STRG.29409/STRG.36311/STRG.43085/STRG.36404/STRG.27879/STRG.35449/STRG.49275/STRG.47041/STRG.52580/STRG.21556/STRG.35448/STRG.…
DEG	Flower_vs_45DAB_up_DEG	gene	Flower_vs_45DAB	Up	ko00940	Phenylpropanoid biosynthesis	5.48408e-05	0.000895734	1.53866	74	269	2928	16377	STRG.3840/STRG.31474/STRG.8059/STRG.24344/STRG.6473/STRG.17378/STRG.17379/STRG.27597/STRG.14118/STRG.36393/STRG.24673/STRG.47253/STRG.31928/STRG.53366/STRG.4134/STRG.6567/STRG.27756/STRG.46864/STRG.28638/STRG.18289/STRG.31929/STRG.596/STRG.8743/STRG.5827/STRG.51651/STRG.28886/STRG.15766/STRG.9821/STRG.35660/STRG.17875/STRG.35451/STRG.48161/STRG.10175/STRG.39173/STRG.39240/STRG.14951/STRG.37773/ST…
DEG	Flower_vs_45DAB_up_DEG	gene	Flower_vs_45DAB	Up	ko00380	Tryptophan metabolism	0.00013393	0.00201925	1.76165	40	127	2928	16377	STRG.24349/STRG.14031/STRG.17378/STRG.17379/STRG.19906/STRG.27597/STRG.898/STRG.47253/STRG.1832/STRG.48406/STRG.899/STRG.6567/STRG.50221/STRG.44240/STRG.19840/STRG.19931/STRG.50289/STRG.19772/STRG.28886/STRG.35451/STRG.31129/STRG.48161/STRG.14951/STRG.27023/STRG.46804/STRG.29409/STRG.40356/STRG.48165/STRG.36404/STRG.35449/STRG.50217/STRG.50833/STRG.34979/STRG.35448/STRG.27598/STRG.50225/STRG.5023…
DEG	Flower_vs_45DAB_up_DEG	gene	Flower_vs_45DAB	Up	ko00460	Cyanoamino acid metabolism	0.000166859	0.00225172	1.75916	39	124	2928	16377	STRG.29250/STRG.33986/STRG.30348/STRG.15064/STRG.16802/STRG.573/STRG.13829/STRG.32481/STRG.15842/STRG.28453/STRG.19772/STRG.17736/STRG.53599/STRG.31129/STRG.24132/STRG.39629/STRG.19665/STRG.2618/STRG.37395/STRG.55219/STRG.36648/STRG.47573/STRG.1829/STRG.17815/STRG.32510/STRG.29244/STRG.271/STRG.29248/STRG.7851/STRG.12044/STRG.32004/STRG.238/STRG.50235/STRG.56168/STRG.1498/STRG.36416/STRG.36649/ST…
DEG	Flower_vs_45DAB_up_DEG	gene	Flower_vs_45DAB	Up	ko00565	Ether lipid metabolism	0.000172326	0.00225172	2.43808	17	39	2928	16377	STRG.9690/STRG.13154/STRG.22263/STRG.44447/STRG.53024/STRG.25212/STRG.45773/STRG.36157/STRG.18687/STRG.25981/STRG.30181/STRG.32535/STRG.12571/STRG.45772/STRG.56677/STRG.43085/STRG.49275
DEG	Flower_vs_45DAB_up_DEG	gene	Flower_vs_45DAB	Up	ko00199	Cytochrome P450	0.00019801	0.00242563	1.5001	70	261	2928	16377	STRG.39150/STRG.50717/STRG.5476/STRG.898/STRG.36393/STRG.32709/STRG.899/STRG.36577/STRG.573/STRG.50221/STRG.3684/STRG.2395/STRG.19772/STRG.15721/STRG.31129/STRG.5961/STRG.13884/STRG.13424/STRG.55205/STRG.24068/STRG.7818/STRG.5726/STRG.36759/STRG.51910/STRG.1552/STRG.50620/STRG.40210/STRG.4627/STRG.44603/STRG.35331/STRG.7794/STRG.7797/STRG.13626/STRG.1764/STRG.6039/STRG.53021/STRG.40554/STRG.24632…
DEG	Flower_vs_45DAB_up_DEG	gene	Flower_vs_45DAB	Up	ko04030	G protein-coupled receptors	0.000352415	0.00406314	2.92979	11	21	2928	16377	STRG.1306/STRG.34083/STRG.43583/STRG.30166/STRG.46904/STRG.31668/STRG.34959/STRG.48358/STRG.45826/STRG.37256/STRG.11567
DEG	Flower_vs_45DAB_up_DEG	gene	Flower_vs_45DAB	Up	ko00410	beta-Alanine metabolism	0.000587512	0.00632876	1.91549	25	73	2928	16377	STRG.16451/STRG.44005/STRG.50930/STRG.19906/STRG.26846/STRG.23510/STRG.53978/STRG.50269/STRG.21806/STRG.38101/STRG.22907/STRG.35451/STRG.14951/STRG.52519/STRG.25539/STRG.29409/STRG.38850/STRG.35479/STRG.36404/STRG.35449/STRG.35448/STRG.50966/STRG.12129/STRG.9217/STRG.40279
DEG	Flower_vs_45DAB_up_DEG	gene	Flower_vs_45DAB	Up	ko00960	Tropane, piperidine and pyridine alkaloid biosynthesis	0.000613503	0.00632876	2.12543	19	50	2928	16377	STRG.11918/STRG.43466/STRG.50269/STRG.43469/STRG.23272/STRG.17956/STRG.925/STRG.2784/STRG.11920/STRG.11921/STRG.25539/STRG.920/STRG.19373/STRG.53195/STRG.14015/STRG.43470/STRG.923/STRG.9217/STRG.918
DEG	Flower_vs_45DAB_up_DEG	gene	Flower_vs_45DAB	Up	ko00906	Carotenoid biosynthesis	0.00115704	0.010947	1.86441	24	72	2928	16377	STRG.41291/STRG.39150/STRG.44687/STRG.33214/STRG.5765/STRG.1832/STRG.32709/STRG.29655/STRG.49451/STRG.40608/STRG.13884/STRG.13002/STRG.36759/STRG.12834/STRG.24387/STRG.13626/STRG.26489/STRG.45046/STRG.21463/STRG.54926/STRG.55298/STRG.21817/STRG.49411/STRG.53988
DEG	Flower_vs_45DAB_up_DEG	gene	Flower_vs_45DAB	Up	ko00592	alpha-Linolenic acid metabolism	0.00127436	0.010947	1.67797	33	110	2928	16377	STRG.16451/STRG.44005/STRG.14909/STRG.9690/STRG.13313/STRG.26846/STRG.6927/STRG.32003/STRG.51720/STRG.17319/STRG.25264/STRG.5837/STRG.22160/STRG.38404/STRG.4447/STRG.18687/STRG.49471/STRG.22907/STRG.25981/STRG.13314/STRG.44513/STRG.52866/STRG.4443/STRG.4627/STRG.41915/STRG.17318/STRG.54550/STRG.17320/STRG.40317/STRG.13132/STRG.12129/STRG.20435/STRG.54320
DEG	Flower_vs_45DAB_up_DEG	gene	Flower_vs_45DAB	Up	ko00052	Galactose metabolism	0.00130416	0.010947	1.75967	28	89	2928	16377	STRG.28470/STRG.10607/STRG.33479/STRG.19296/STRG.4323/STRG.47662/STRG.49213/STRG.54190/STRG.18059/STRG.41081/STRG.18526/STRG.14487/STRG.52996/STRG.20925/STRG.32204/STRG.52685/STRG.11190/STRG.35610/STRG.8132/STRG.54028/STRG.20068/STRG.20746/STRG.8694/STRG.23431/STRG.2086/STRG.7629/STRG.404/STRG.30817
DEG	Flower_vs_45DAB_up_DEG	gene	Flower_vs_45DAB	Up	ko00350	Tyrosine metabolism	0.00130416	0.010947	1.75967	28	89	2928	16377	STRG.6986/STRG.6988/STRG.49782/STRG.41639/STRG.50269/STRG.6978/STRG.6975/STRG.41645/STRG.38404/STRG.6980/STRG.41654/STRG.23272/STRG.17956/STRG.41641/STRG.2784/STRG.25539/STRG.27023/STRG.13137/STRG.29091/STRG.12237/STRG.53195/STRG.14015/STRG.6982/STRG.40317/STRG.6972/STRG.6970/STRG.41647/STRG.9217
DEG	Flower_vs_45DAB_up_DEG	gene	Flower_vs_45DAB	Up	ko00902	Monoterpenoid biosynthesis	0.00138064	0.010947	1.79536	26	81	2928	16377	STRG.601/STRG.21375/STRG.52483/STRG.52486/STRG.21739/STRG.2672/STRG.27164/STRG.41855/STRG.26889/STRG.41859/STRG.52487/STRG.56106/STRG.56105/STRG.2676/STRG.21725/STRG.27177/STRG.31789/STRG.7091/STRG.7099/STRG.18806/STRG.2669/STRG.42489/STRG.52416/STRG.29705/STRG.56101/STRG.42484
DEG	Flower_vs_45DAB_up_DEG	gene	Flower_vs_45DAB	Up	ko00564	Glycerophospholipid metabolism	0.00144203	0.010947	1.53148	46	168	2928	16377	STRG.16815/STRG.9690/STRG.43685/STRG.11741/STRG.13154/STRG.54651/STRG.19476/STRG.22263/STRG.44447/STRG.53024/STRG.26184/STRG.25212/STRG.13386/STRG.51101/STRG.13903/STRG.45773/STRG.53238/STRG.36157/STRG.18687/STRG.25981/STRG.3877/STRG.30181/STRG.32535/STRG.43931/STRG.12571/STRG.23856/STRG.50597/STRG.46566/STRG.45772/STRG.51999/STRG.22278/STRG.56677/STRG.43085/STRG.20662/STRG.49275/STRG.49879/STRG.…
DEG	Flower_vs_45DAB_up_DEG	gene	Flower_vs_45DAB	Up	ko02010	ABC transporters	0.00145215	0.010947	1.86441	23	69	2928	16377	STRG.37556/STRG.6674/STRG.47002/STRG.3418/STRG.24568/STRG.8223/STRG.33656/STRG.53029/STRG.3660/STRG.43382/STRG.11734/STRG.6543/STRG.2175/STRG.51523/STRG.51435/STRG.22277/STRG.2844/STRG.34817/STRG.48868/STRG.51434/STRG.15023/STRG.8605/STRG.14499
DEG	Flower_vs_45DAB_up_DEG	gene	Flower_vs_45DAB	Up	ko00591	Linoleic acid metabolism	0.00153536	0.0111456	2.34555	13	31	2928	16377	STRG.9690/STRG.6927/STRG.32003/STRG.51720/STRG.22160/STRG.18687/STRG.25981/STRG.44513/STRG.52866/STRG.41915/STRG.44511/STRG.44512/STRG.12660
DEG	Flower_vs_45DAB_up_DEG	gene	Flower_vs_45DAB	Up	ko01040	Biosynthesis of unsaturated fatty acids	0.0019501	0.0133465	2.15125	15	39	2928	16377	STRG.16451/STRG.44005/STRG.37702/STRG.26846/STRG.13066/STRG.10916/STRG.8285/STRG.22907/STRG.31205/STRG.37637/STRG.45599/STRG.18386/STRG.12129/STRG.3617/STRG.22676
DEG	Flower_vs_45DAB_up_DEG	gene	Flower_vs_45DAB	Up	ko00053	Ascorbate and aldarate metabolism	0.00197474	0.0133465	1.62539	34	117	2928	16377	STRG.4323/STRG.19906/STRG.2277/STRG.12863/STRG.44716/STRG.17957/STRG.41189/STRG.14487/STRG.29410/STRG.4/STRG.6/STRG.35451/STRG.31811/STRG.20771/STRG.31812/STRG.1900/STRG.14951/STRG.11927/STRG.50596/STRG.29409/STRG.40744/STRG.36404/STRG.20192/STRG.6135/STRG.35449/STRG.22329/STRG.6518/STRG.10167/STRG.40743/STRG.35448/STRG.30019/STRG.16276/STRG.2585/STRG.30817
DEG	Flower_vs_45DAB_up_DEG	gene	Flower_vs_45DAB	Up	ko04082	Neuroactive ligand signaling	0.00339328	0.0221694	2.79662	8	16	2928	16377	STRG.7927/STRG.51541/STRG.27734/STRG.7925/STRG.30694/STRG.24220/STRG.23002/STRG.10232
DEG	Flower_vs_45DAB_up_DEG	gene	Flower_vs_45DAB	Up	ko00999	Biosynthesis of various plant secondary metabolites	0.00389045	0.0245977	1.46187	46	176	2928	16377	STRG.33986/STRG.37486/STRG.30348/STRG.32481/STRG.32633/STRG.27164/STRG.30690/STRG.28159/STRG.28453/STRG.22077/STRG.17736/STRG.53599/STRG.37491/STRG.11471/STRG.24132/STRG.39629/STRG.19665/STRG.2618/STRG.52753/STRG.37395/STRG.1552/STRG.887/STRG.27177/STRG.11472/STRG.47573/STRG.17388/STRG.23036/STRG.1829/STRG.17815/STRG.32510/STRG.12763/STRG.32639/STRG.22084/STRG.271/STRG.42489/STRG.7851/STRG.32004/…
DEG	Flower_vs_45DAB_up_DEG	gene	Flower_vs_45DAB	Up	ko04626	Plant-pathogen interaction	0.00493077	0.030201	1.25404	113	504	2928	16377	STRG.21018/STRG.22132/STRG.33804/STRG.21280/STRG.38736/STRG.32381/STRG.24932/STRG.27514/STRG.38731/STRG.25072/STRG.9289/STRG.51959/STRG.50455/STRG.39438/STRG.24160/STRG.51552/STRG.33519/STRG.507/STRG.34012/STRG.47625/STRG.27536/STRG.54586/STRG.51370/STRG.14486/STRG.15793/STRG.43638/STRG.32309/STRG.31747/STRG.9348/STRG.51640/STRG.46684/STRG.8734/STRG.28941/STRG.32867/STRG.1156/STRG.52677/STRG.4426…
DEG	Flower_vs_45DAB_up_DEG	gene	Flower_vs_45DAB	Up	ko04016	MAPK signaling pathway - plant	0.00549476	0.0326356	1.32909	72	303	2928	16377	STRG.38489/STRG.19294/STRG.2126/STRG.28061/STRG.56128/STRG.5436/STRG.32381/STRG.27514/STRG.25072/STRG.39438/STRG.24160/STRG.48406/STRG.51552/STRG.6305/STRG.13605/STRG.14409/STRG.43638/STRG.15424/STRG.27531/STRG.30476/STRG.12910/STRG.8734/STRG.15022/STRG.28901/STRG.52160/STRG.42913/STRG.46399/STRG.43637/STRG.42050/STRG.27362/STRG.2299/STRG.20446/STRG.40163/STRG.49369/STRG.49644/STRG.27530/STRG.531…
DEG	Flower_vs_45DAB_up_DEG	gene	Flower_vs_45DAB	Up	ko00073	Cutin, suberine and wax biosynthesis	0.0145551	0.0823857	1.82105	14	43	2928	16377	STRG.23710/STRG.7498/STRG.25104/STRG.5961/STRG.5726/STRG.51111/STRG.40554/STRG.9539/STRG.32973/STRG.19489/STRG.7900/STRG.33136/STRG.44809/STRG.19595
DEG	Flower_vs_45DAB_up_DEG	gene	Flower_vs_45DAB	Up	ko00903	Limonene degradation	0.0147117	0.0823857	2.44704	7	16	2928	16377	STRG.19906/STRG.35451/STRG.14951/STRG.29409/STRG.36404/STRG.35449/STRG.35448
DEG	Flower_vs_45DAB_up_DEG	gene	Flower_vs_45DAB	Up	ko03030	DNA replication	0.0164997	0.0898316	1.42985	34	133	2928	16377	STRG.45848/STRG.19279/STRG.41774/STRG.33404/STRG.6260/STRG.51876/STRG.29341/STRG.32586/STRG.33119/STRG.4391/STRG.41328/STRG.34391/STRG.827/STRG.15205/STRG.8553/STRG.31540/STRG.36787/STRG.51188/STRG.9609/STRG.25000/STRG.24587/STRG.14523/STRG.35075/STRG.15958/STRG.30123/STRG.50965/STRG.34905/STRG.40883/STRG.14127/STRG.6634/STRG.49949/STRG.45298/STRG.45862/STRG.50848
DEG	Flower_vs_45DAB_up_DEG	gene	Flower_vs_45DAB	Up	ko03032	DNA replication proteins	0.0184234	0.097594	1.26471	71	314	2928	16377	STRG.44486/STRG.40818/STRG.41107/STRG.40754/STRG.45848/STRG.5471/STRG.40205/STRG.19279/STRG.47142/STRG.40036/STRG.41774/STRG.33404/STRG.25070/STRG.6260/STRG.51876/STRG.29341/STRG.32586/STRG.40095/STRG.38795/STRG.43633/STRG.33119/STRG.36082/STRG.3635/STRG.4391/STRG.6131/STRG.37670/STRG.41328/STRG.34391/STRG.27646/STRG.28013/STRG.40681/STRG.827/STRG.30403/STRG.24220/STRG.15205/STRG.34013/STRG.14203…
DEG	Flower_vs_45DAB_up_DEG	gene	Flower_vs_45DAB	Up	ko00100	Steroid biosynthesis	0.023012	0.115819	1.58614	19	67	2928	16377	STRG.40978/STRG.4367/STRG.9654/STRG.18687/STRG.52206/STRG.13696/STRG.51160/STRG.45054/STRG.21466/STRG.30097/STRG.42806/STRG.25952/STRG.36955/STRG.21556/STRG.41317/STRG.39483/STRG.39480/STRG.20595/STRG.45414
DEG	Flower_vs_45DAB_up_DEG	gene	Flower_vs_45DAB	Up	ko00330	Arginine and proline metabolism	0.0231155	0.115819	1.42123	31	122	2928	16377	STRG.21171/STRG.38691/STRG.4330/STRG.19906/STRG.51830/STRG.24071/STRG.47194/STRG.23510/STRG.53978/STRG.7745/STRG.51834/STRG.11936/STRG.21806/STRG.11299/STRG.48058/STRG.38101/STRG.23272/STRG.35451/STRG.30816/STRG.41279/STRG.24391/STRG.14951/STRG.52519/STRG.29409/STRG.4716/STRG.36404/STRG.14015/STRG.28071/STRG.35449/STRG.35448/STRG.15929
DEG	Flower_vs_45DAB_up_DEG	gene	Flower_vs_45DAB	Up	ko04981	Folate transport and metabolism	0.0236365	0.115819	1.65726	16	54	2928	16377	STRG.47002/STRG.16802/STRG.3418/STRG.24568/STRG.23933/STRG.33656/STRG.53029/STRG.11734/STRG.6543/STRG.2175/STRG.22277/STRG.2844/STRG.34817/STRG.3072/STRG.14499/STRG.22258
DEG	Flower_vs_45DAB_up_DEG	gene	Flower_vs_45DAB	Up	ko03037	Cilium and associated proteins	0.0259851	0.123796	1.4368	28	109	2928	16377	STRG.645/STRG.18467/STRG.29200/STRG.35305/STRG.2535/STRG.27514/STRG.25072/STRG.5471/STRG.49666/STRG.40205/STRG.41783/STRG.18202/STRG.55895/STRG.8734/STRG.22453/STRG.47399/STRG.7061/STRG.49775/STRG.21343/STRG.10767/STRG.10990/STRG.20928/STRG.32435/STRG.53192/STRG.8628/STRG.19137/STRG.29047/STRG.41782
DEG	Flower_vs_45DAB_up_DEG	gene	Flower_vs_45DAB	Up	ko04070	Phosphatidylinositol signaling system	0.0265277	0.123796	1.39831	32	128	2928	16377	STRG.13311/STRG.37426/STRG.47361/STRG.29431/STRG.27514/STRG.25072/STRG.51552/STRG.32498/STRG.20871/STRG.38714/STRG.20901/STRG.43334/STRG.23797/STRG.26184/STRG.8734/STRG.23197/STRG.7459/STRG.14608/STRG.50597/STRG.20516/STRG.34566/STRG.26282/STRG.28203/STRG.51999/STRG.21017/STRG.39421/STRG.34526/STRG.30622/STRG.2546/STRG.45491/STRG.56402/STRG.51639
DEG	Flower_vs_45DAB_up_DEG	gene	Flower_vs_45DAB	Up	ko00062	Fatty acid elongation	0.031575	0.143923	1.66607	14	47	2928	16377	STRG.37702/STRG.27536/STRG.54586/STRG.8285/STRG.9348/STRG.32867/STRG.1156/STRG.37637/STRG.45599/STRG.16855/STRG.7626/STRG.47034/STRG.14299/STRG.47027
DEG	Flower_vs_45DAB_up_DEG	gene	Flower_vs_45DAB	Up	ko00908	Zeatin biosynthesis	0.0332161	0.147963	1.5489	18	65	2928	16377	STRG.38027/STRG.32633/STRG.55541/STRG.28159/STRG.54518/STRG.9127/STRG.51910/STRG.34635/STRG.887/STRG.32639/STRG.11416/STRG.21233/STRG.13292/STRG.11413/STRG.45265/STRG.30029/STRG.52421/STRG.15141
DEG	Flower_vs_45DAB_up_DEG	gene	Flower_vs_45DAB	Up	ko01003	Glycosyltransferases	0.0385157	0.165371	1.16086	121	583	2928	16377	STRG.20684/STRG.14816/STRG.39157/STRG.27433/STRG.28879/STRG.24349/STRG.26608/STRG.5319/STRG.601/STRG.26167/STRG.26213/STRG.34461/STRG.29189/STRG.39938/STRG.51265/STRG.31179/STRG.52483/STRG.19909/STRG.44930/STRG.27122/STRG.40572/STRG.21283/STRG.7921/STRG.3631/STRG.51259/STRG.52486/STRG.40728/STRG.44931/STRG.5742/STRG.37077/STRG.21739/STRG.47988/STRG.2672/STRG.52138/STRG.32633/STRG.21437/STRG.26889…
DEG	Flower_vs_45DAB_up_DEG	gene	Flower_vs_45DAB	Up	ko00942	Anthocyanin biosynthesis	0.0388115	0.165371	2.79662	4	8	2928	16377	STRG.26213/STRG.48231/STRG.41531/STRG.41530
DEG	Flower_vs_45DAB_up_DEG	gene	Flower_vs_45DAB	Up	ko00071	Fatty acid degradation	0.0413558	0.172463	1.44766	22	85	2928	16377	STRG.16451/STRG.44005/STRG.14909/STRG.19906/STRG.26846/STRG.49782/STRG.19285/STRG.42480/STRG.25264/STRG.38404/STRG.22907/STRG.35451/STRG.14951/STRG.29409/STRG.13137/STRG.29091/STRG.36404/STRG.35449/STRG.40317/STRG.35448/STRG.12129/STRG.7900
DEG	Flower_vs_45DAB_up_DEG	gene	Flower_vs_45DAB	Up	ko00770	Pantothenate and CoA biosynthesis	0.04651	0.189916	1.43083	22	86	2928	16377	STRG.50930/STRG.19906/STRG.23510/STRG.53978/STRG.3015/STRG.21806/STRG.55973/STRG.15122/STRG.34500/STRG.8131/STRG.35451/STRG.14951/STRG.52519/STRG.29409/STRG.38850/STRG.15665/STRG.36404/STRG.35449/STRG.35448/STRG.40279/STRG.36475/STRG.4844
DEG	Flower_vs_95DAB_down_DEG	gene	Flower_vs_95DAB	Down	ko03009	Ribosome biogenesis	0.000163989	0.0245702	1.4095	104	620	1949	16377	STRG.5586/STRG.2306/STRG.31856/STRG.28927/STRG.22823/STRG.40281/STRG.37672/STRG.20667/STRG.73/STRG.20289/STRG.4433/STRG.13246/STRG.20207/STRG.40277/STRG.39763/STRG.30660/STRG.32715/STRG.56710/STRG.35291/STRG.7575/STRG.19343/STRG.37726/STRG.48249/STRG.18783/STRG.46091/STRG.12194/STRG.45758/STRG.38064/STRG.8842/STRG.43603/STRG.25207/STRG.47603/STRG.23953/STRG.47730/STRG.46160/STRG.23512/STRG.31855/…
DEG	Flower_vs_95DAB_down_DEG	gene	Flower_vs_95DAB	Down	ko00360	Phenylalanine metabolism	0.000345283	0.0245702	2.36328	18	64	1949	16377	STRG.54269/STRG.54268/STRG.12692/STRG.30874/STRG.31496/STRG.4174/STRG.44541/STRG.37586/STRG.12691/STRG.21836/STRG.42710/STRG.2736/STRG.13442/STRG.12693/STRG.38765/STRG.44531/STRG.52550/STRG.22658
DEG	Flower_vs_95DAB_down_DEG	gene	Flower_vs_95DAB	Down	ko00620	Pyruvate metabolism	0.000378003	0.0245702	1.72365	40	195	1949	16377	STRG.56351/STRG.27490/STRG.35579/STRG.43393/STRG.21656/STRG.16543/STRG.53990/STRG.26747/STRG.25959/STRG.23559/STRG.37686/STRG.16637/STRG.23945/STRG.37690/STRG.3609/STRG.22393/STRG.35509/STRG.39418/STRG.25400/STRG.47314/STRG.14998/STRG.45724/STRG.45726/STRG.21438/STRG.28418/STRG.45874/STRG.14982/STRG.11931/STRG.43580/STRG.15595/STRG.33782/STRG.45729/STRG.14535/STRG.3610/STRG.3612/STRG.16840/STRG.1…
DEG	Flower_vs_95DAB_down_DEG	gene	Flower_vs_95DAB	Down	ko03110	Chaperones and folding catalysts	0.00223744	0.109075	1.35687	83	514	1949	16377	STRG.42522/STRG.9219/STRG.28119/STRG.12631/STRG.41874/STRG.17754/STRG.47258/STRG.55838/STRG.28118/STRG.28122/STRG.28120/STRG.25001/STRG.22629/STRG.53884/STRG.22823/STRG.20406/STRG.28121/STRG.25540/STRG.45374/STRG.54980/STRG.20207/STRG.24539/STRG.27886/STRG.53196/STRG.44489/STRG.20476/STRG.39164/STRG.13082/STRG.52277/STRG.49130/STRG.54976/STRG.18343/STRG.56340/STRG.45915/STRG.23270/STRG.13141/STRG…
DEG	Flower_vs_95DAB_down_DEG	gene	Flower_vs_95DAB	Down	ko03016	Transfer RNA biogenesis	0.00349396	0.113974	1.37718	69	421	1949	16377	STRG.5586/STRG.32901/STRG.32886/STRG.47258/STRG.15976/STRG.40281/STRG.24108/STRG.51042/STRG.1287/STRG.1777/STRG.32879/STRG.42934/STRG.40971/STRG.52228/STRG.20273/STRG.46172/STRG.1280/STRG.12082/STRG.27945/STRG.42841/STRG.44316/STRG.17705/STRG.7209/STRG.17581/STRG.20761/STRG.17369/STRG.14361/STRG.24012/STRG.50129/STRG.6767/STRG.17303/STRG.45602/STRG.42694/STRG.3102/STRG.17911/STRG.39279/STRG.39010…
DEG	Flower_vs_95DAB_down_DEG	gene	Flower_vs_95DAB	Down	ko00480	Glutathione metabolism	0.0035069	0.113974	1.62963	32	165	1949	16377	STRG.53804/STRG.35634/STRG.49388/STRG.15064/STRG.25922/STRG.11661/STRG.25923/STRG.54962/STRG.3320/STRG.49696/STRG.35028/STRG.49373/STRG.25425/STRG.53857/STRG.49484/STRG.14413/STRG.9115/STRG.51729/STRG.27665/STRG.40635/STRG.29972/STRG.54956/STRG.21828/STRG.1212/STRG.9887/STRG.50818/STRG.42662/STRG.23233/STRG.20412/STRG.55579/STRG.18925/STRG.34787
DEG	Flower_vs_95DAB_down_DEG	gene	Flower_vs_95DAB	Down	ko04517	IgSF CAM signaling	0.00507545	0.115527	1.80059	21	98	1949	16377	STRG.840/STRG.32604/STRG.54906/STRG.56732/STRG.53555/STRG.4824/STRG.47863/STRG.7030/STRG.13211/STRG.26041/STRG.25257/STRG.23720/STRG.41165/STRG.32918/STRG.39411/STRG.934/STRG.19667/STRG.54417/STRG.41731/STRG.22459/STRG.4826
DEG	Flower_vs_95DAB_down_DEG	gene	Flower_vs_95DAB	Down	ko04814	Motor proteins	0.00541469	0.115527	1.59807	31	163	1949	16377	STRG.12992/STRG.19363/STRG.840/STRG.32604/STRG.54906/STRG.4824/STRG.26590/STRG.53253/STRG.27422/STRG.31817/STRG.47863/STRG.7030/STRG.13211/STRG.11288/STRG.44475/STRG.25257/STRG.23720/STRG.41165/STRG.38867/STRG.39411/STRG.12602/STRG.1172/STRG.13557/STRG.14936/STRG.19667/STRG.54417/STRG.27717/STRG.41731/STRG.22459/STRG.35942/STRG.4826
DEG	Flower_vs_95DAB_down_DEG	gene	Flower_vs_95DAB	Down	ko00290	Valine, leucine and isoleucine biosynthesis	0.00571954	0.115527	2.31076	11	40	1949	16377	STRG.22889/STRG.53399/STRG.16543/STRG.26747/STRG.16171/STRG.34974/STRG.22886/STRG.55060/STRG.42294/STRG.29190/STRG.13683
DEG	Flower_vs_95DAB_down_DEG	gene	Flower_vs_95DAB	Down	ko04812	Cytoskeleton proteins	0.00608162	0.115527	1.40933	53	316	1949	16377	STRG.12992/STRG.42405/STRG.19363/STRG.840/STRG.13951/STRG.7820/STRG.18763/STRG.32604/STRG.10889/STRG.54906/STRG.4824/STRG.7826/STRG.27909/STRG.24101/STRG.26590/STRG.54189/STRG.33722/STRG.41301/STRG.15239/STRG.53253/STRG.27422/STRG.31817/STRG.47863/STRG.7030/STRG.10675/STRG.13211/STRG.45811/STRG.28770/STRG.37282/STRG.40033/STRG.35623/STRG.5355/STRG.44475/STRG.25257/STRG.18554/STRG.47069/STRG.23720…
DEG	Flower_vs_95DAB_down_DEG	gene	Flower_vs_95DAB	Down	ko00511	Other glycan degradation	0.00651693	0.115527	2.52083	9	30	1949	16377	STRG.17714/STRG.51071/STRG.29450/STRG.27886/STRG.47617/STRG.28253/STRG.4162/STRG.37934/STRG.36201
DEG	Flower_vs_95DAB_down_DEG	gene	Flower_vs_95DAB	Down	ko00010	Glycolysis / Gluconeogenesis	0.00803683	0.130598	1.47616	39	222	1949	16377	STRG.56351/STRG.53096/STRG.10501/STRG.39520/STRG.23559/STRG.37686/STRG.16637/STRG.23945/STRG.29239/STRG.37690/STRG.26003/STRG.6114/STRG.3609/STRG.42094/STRG.39418/STRG.25400/STRG.8335/STRG.47314/STRG.45724/STRG.45726/STRG.28629/STRG.50873/STRG.50073/STRG.3737/STRG.54632/STRG.22345/STRG.11931/STRG.15910/STRG.15595/STRG.9819/STRG.14535/STRG.20276/STRG.3610/STRG.3612/STRG.20469/STRG.15260/STRG.9065/…
DEG	Flower_vs_95DAB_down_DEG	gene	Flower_vs_95DAB	Down	ko02042	Bacterial toxins	0.00941799	0.14073	4.20139	4	8	1949	16377	STRG.49992/STRG.33417/STRG.749/STRG.1945
DEG	Flower_vs_95DAB_down_DEG	gene	Flower_vs_95DAB	Down	ko00280	Valine, leucine and isoleucine degradation	0.0102379	0.14073	1.77941	18	85	1949	16377	STRG.39163/STRG.41182/STRG.21656/STRG.16171/STRG.16637/STRG.54862/STRG.53526/STRG.13482/STRG.46189/STRG.14973/STRG.55060/STRG.52558/STRG.15595/STRG.14535/STRG.13683/STRG.33901/STRG.15260/STRG.5606
DEG	Flower_vs_95DAB_down_DEG	gene	Flower_vs_95DAB	Down	ko00220	Arginine biosynthesis	0.011547	0.14073	1.75872	18	86	1949	16377	STRG.54269/STRG.54268/STRG.5304/STRG.36923/STRG.23313/STRG.8582/STRG.39923/STRG.39741/STRG.39738/STRG.24883/STRG.16707/STRG.13442/STRG.31997/STRG.3484/STRG.32963/STRG.47556/STRG.11812/STRG.33196
DEG	Flower_vs_95DAB_down_DEG	gene	Flower_vs_95DAB	Down	ko00770	Pantothenate and CoA biosynthesis	0.011547	0.14073	1.75872	18	86	1949	16377	STRG.22889/STRG.53399/STRG.4229/STRG.16171/STRG.34974/STRG.16637/STRG.19879/STRG.22886/STRG.25923/STRG.33403/STRG.55060/STRG.42294/STRG.17923/STRG.29190/STRG.15595/STRG.14535/STRG.50172/STRG.13683
DEG	Flower_vs_95DAB_down_DEG	gene	Flower_vs_95DAB	Down	ko04145	Phagosome	0.0141213	0.16198	1.54337	27	147	1949	16377	STRG.4397/STRG.840/STRG.25001/STRG.32604/STRG.51082/STRG.54906/STRG.4824/STRG.19188/STRG.1228/STRG.5115/STRG.3968/STRG.13082/STRG.47863/STRG.30122/STRG.42808/STRG.13211/STRG.29085/STRG.41165/STRG.39411/STRG.26624/STRG.6808/STRG.19667/STRG.54417/STRG.4327/STRG.6811/STRG.4826/STRG.41338
DEG	Flower_vs_95DAB_down_DEG	gene	Flower_vs_95DAB	Down	ko00330	Arginine and proline metabolism	0.0166554	0.171227	1.58413	23	122	1949	16377	STRG.54269/STRG.54268/STRG.6596/STRG.12692/STRG.30874/STRG.31496/STRG.4174/STRG.44541/STRG.8582/STRG.16637/STRG.12691/STRG.24883/STRG.13442/STRG.12693/STRG.38765/STRG.44531/STRG.9053/STRG.15595/STRG.14535/STRG.15260/STRG.20060/STRG.21069/STRG.33196
DEG	Flower_vs_95DAB_down_DEG	gene	Flower_vs_95DAB	Down	ko04147	Exosome	0.0166836	0.171227	1.17796	150	1070	1949	16377	STRG.21712/STRG.54269/STRG.39717/STRG.42405/STRG.32886/STRG.54268/STRG.55838/STRG.5304/STRG.42482/STRG.4397/STRG.840/STRG.13951/STRG.8660/STRG.7240/STRG.22823/STRG.47404/STRG.20406/STRG.29450/STRG.21656/STRG.18763/STRG.32604/STRG.10501/STRG.20629/STRG.26991/STRG.10889/STRG.1287/STRG.24943/STRG.39520/STRG.54906/STRG.32879/STRG.26942/STRG.4824/STRG.27909/STRG.52652/STRG.23559/STRG.23313/STRG.37686/…
DEG	Flower_vs_95DAB_down_DEG	gene	Flower_vs_95DAB	Down	ko00053	Ascorbate and aldarate metabolism	0.0194357	0.189498	1.58001	22	117	1949	16377	STRG.53804/STRG.27358/STRG.37686/STRG.16637/STRG.37690/STRG.11661/STRG.28551/STRG.23586/STRG.46292/STRG.11931/STRG.27360/STRG.15595/STRG.49484/STRG.14413/STRG.14535/STRG.51262/STRG.15260/STRG.1212/STRG.34027/STRG.23233/STRG.11147/STRG.7852
DEG	Flower_vs_95DAB_up_DEG	gene	Flower_vs_95DAB	Up	ko02000	Transporters	2.55947e-14	5.22131e-12	1.4208	349	995	4043	16377	STRG.3067/STRG.23770/STRG.28306/STRG.27775/STRG.12091/STRG.16745/STRG.24283/STRG.44836/STRG.7251/STRG.24796/STRG.6566/STRG.20752/STRG.16319/STRG.9775/STRG.5649/STRG.49808/STRG.7192/STRG.4978/STRG.9022/STRG.45733/STRG.24305/STRG.5273/STRG.735/STRG.44582/STRG.47053/STRG.34839/STRG.25360/STRG.47653/STRG.6674/STRG.41311/STRG.23896/STRG.52182/STRG.32338/STRG.35788/STRG.56778/STRG.3637/STRG.23943/STRG.…
DEG	Flower_vs_95DAB_up_DEG	gene	Flower_vs_95DAB	Up	ko00500	Starch and sucrose metabolism	5.96264e-13	6.08189e-11	1.78288	125	284	4043	16377	STRG.42777/STRG.10607/STRG.37632/STRG.28631/STRG.29136/STRG.56047/STRG.47662/STRG.2086/STRG.25910/STRG.34461/STRG.28879/STRG.7629/STRG.49213/STRG.49628/STRG.9596/STRG.39148/STRG.33986/STRG.23210/STRG.2087/STRG.24132/STRG.2618/STRG.49477/STRG.13230/STRG.25484/STRG.18059/STRG.51545/STRG.38325/STRG.36279/STRG.30348/STRG.21504/STRG.48013/STRG.10795/STRG.49684/STRG.18223/STRG.38414/STRG.52996/STRG.334…
DEG	Flower_vs_95DAB_up_DEG	gene	Flower_vs_95DAB	Up	ko00040	Pentose and glucuronate interconversions	9.8188e-10	6.67678e-08	1.85175	80	175	4043	16377	STRG.4323/STRG.56226/STRG.40308/STRG.22028/STRG.9644/STRG.47755/STRG.20051/STRG.28656/STRG.25889/STRG.8875/STRG.5612/STRG.15035/STRG.35963/STRG.25238/STRG.14487/STRG.50596/STRG.52456/STRG.28651/STRG.19743/STRG.25220/STRG.28655/STRG.45525/STRG.20192/STRG.3351/STRG.23726/STRG.24956/STRG.25239/STRG.7989/STRG.11927/STRG.52259/STRG.8138/STRG.45777/STRG.15322/STRG.15319/STRG.52781/STRG.8874/STRG.21589/…
DEG	Flower_vs_95DAB_up_DEG	gene	Flower_vs_95DAB	Up	ko03000	Transcription factors	1.75065e-08	8.92833e-07	1.33577	277	840	4043	16377	STRG.38489/STRG.47811/STRG.27603/STRG.5076/STRG.29769/STRG.48703/STRG.55056/STRG.51364/STRG.49582/STRG.21212/STRG.8911/STRG.21807/STRG.32244/STRG.12697/STRG.54492/STRG.32928/STRG.46056/STRG.1209/STRG.44546/STRG.38665/STRG.28638/STRG.20915/STRG.36278/STRG.52614/STRG.39612/STRG.20794/STRG.6854/STRG.51771/STRG.8702/STRG.50408/STRG.28637/STRG.52677/STRG.10451/STRG.5807/STRG.17395/STRG.41203/STRG.7999…
DEG	Flower_vs_95DAB_up_DEG	gene	Flower_vs_95DAB	Up	ko00940	Phenylpropanoid biosynthesis	5.52637e-08	2.25476e-06	1.59619	106	269	4043	16377	STRG.3840/STRG.31474/STRG.14118/STRG.6473/STRG.36393/STRG.24344/STRG.27756/STRG.31928/STRG.39173/STRG.17379/STRG.10175/STRG.17378/STRG.4134/STRG.28638/STRG.27597/STRG.30000/STRG.8059/STRG.24673/STRG.41152/STRG.28886/STRG.14951/STRG.11553/STRG.4128/STRG.35660/STRG.46864/STRG.13171/STRG.29069/STRG.43443/STRG.2625/STRG.5446/STRG.47253/STRG.9966/STRG.5827/STRG.8743/STRG.6567/STRG.43588/STRG.51651/STR…
DEG	Flower_vs_95DAB_up_DEG	gene	Flower_vs_95DAB	Up	ko04075	Plant hormone signal transduction	2.64028e-07	8.14598e-06	1.36848	200	592	4043	16377	STRG.14119/STRG.9048/STRG.33804/STRG.54207/STRG.44609/STRG.35869/STRG.55488/STRG.27133/STRG.47146/STRG.8911/STRG.21807/STRG.13605/STRG.41030/STRG.7503/STRG.35984/STRG.22382/STRG.23660/STRG.32616/STRG.27427/STRG.16754/STRG.17062/STRG.46345/STRG.25072/STRG.21280/STRG.56170/STRG.26950/STRG.39438/STRG.15282/STRG.25605/STRG.55834/STRG.50414/STRG.50455/STRG.23717/STRG.19840/STRG.36729/STRG.6078/STRG.29…
DEG	Flower_vs_95DAB_up_DEG	gene	Flower_vs_95DAB	Up	ko00950	Isoquinoline alkaloid biosynthesis	2.79519e-07	8.14598e-06	2.26565	33	59	4043	16377	STRG.6986/STRG.41645/STRG.41654/STRG.41639/STRG.25539/STRG.5682/STRG.6988/STRG.6975/STRG.50269/STRG.6978/STRG.28886/STRG.6980/STRG.34221/STRG.47253/STRG.2784/STRG.23272/STRG.6567/STRG.14015/STRG.41641/STRG.27023/STRG.41647/STRG.9217/STRG.28985/STRG.48165/STRG.22916/STRG.6972/STRG.28984/STRG.22917/STRG.48161/STRG.6982/STRG.25537/STRG.19808/STRG.28983
DEG	Flower_vs_95DAB_up_DEG	gene	Flower_vs_95DAB	Up	ko99980	Enzymes with EC numbers	2.20694e-06	5.62769e-05	1.3606	175	521	4043	16377	STRG.10719/STRG.54336/STRG.52665/STRG.18612/STRG.45475/STRG.956/STRG.27380/STRG.4323/STRG.25940/STRG.48706/STRG.30887/STRG.4447/STRG.36255/STRG.2224/STRG.51858/STRG.13585/STRG.16113/STRG.10708/STRG.46378/STRG.7629/STRG.3878/STRG.28202/STRG.50230/STRG.13760/STRG.19769/STRG.53879/STRG.50670/STRG.43681/STRG.34973/STRG.17287/STRG.36904/STRG.34529/STRG.11877/STRG.8543/STRG.38805/STRG.27379/STRG.56178/…
DEG	Flower_vs_95DAB_up_DEG	gene	Flower_vs_95DAB	Up	ko00909	Sesquiterpenoid and triterpenoid biosynthesis	7.67671e-05	0.00173702	1.98853	27	55	4043	16377	STRG.12062/STRG.40978/STRG.21375/STRG.30097/STRG.9654/STRG.7103/STRG.52753/STRG.7099/STRG.13696/STRG.7091/STRG.41859/STRG.4443/STRG.12060/STRG.41855/STRG.31609/STRG.33982/STRG.22077/STRG.47842/STRG.39483/STRG.45414/STRG.39477/STRG.39480/STRG.23036/STRG.33896/STRG.36955/STRG.33891/STRG.7094
DEG	Flower_vs_95DAB_up_DEG	gene	Flower_vs_95DAB	Up	ko00460	Cyanoamino acid metabolism	8.51481e-05	0.00173702	1.63335	50	124	4043	16377	STRG.29250/STRG.33986/STRG.24132/STRG.2618/STRG.16802/STRG.31129/STRG.30348/STRG.13829/STRG.573/STRG.53599/STRG.32481/STRG.15842/STRG.28453/STRG.271/STRG.37615/STRG.17736/STRG.55219/STRG.36648/STRG.47573/STRG.15844/STRG.37395/STRG.26203/STRG.19772/STRG.32510/STRG.1498/STRG.27299/STRG.19665/STRG.240/STRG.53020/STRG.1829/STRG.29244/STRG.17815/STRG.29248/STRG.7158/STRG.7851/STRG.12044/STRG.29245/STR…
DEG	Flower_vs_95DAB_up_DEG	gene	Flower_vs_95DAB	Up	ko00941	Flavonoid biosynthesis	9.99605e-05	0.00185381	1.68142	44	106	4043	16377	STRG.39173/STRG.15551/STRG.16730/STRG.24673/STRG.55917/STRG.27868/STRG.36239/STRG.35660/STRG.5827/STRG.54567/STRG.51651/STRG.32860/STRG.3014/STRG.28382/STRG.42281/STRG.24581/STRG.37773/STRG.17888/STRG.10304/STRG.49268/STRG.50694/STRG.35658/STRG.22819/STRG.8394/STRG.42289/STRG.22821/STRG.24567/STRG.56727/STRG.17920/STRG.3684/STRG.17675/STRG.8213/STRG.42292/STRG.7674/STRG.5833/STRG.36965/STRG.17674…
DEG	Flower_vs_95DAB_up_DEG	gene	Flower_vs_95DAB	Up	ko00592	alpha-Linolenic acid metabolism	0.000272268	0.00462856	1.62028	44	110	4043	16377	STRG.44005/STRG.14909/STRG.17319/STRG.9690/STRG.4447/STRG.5837/STRG.38404/STRG.44513/STRG.6927/STRG.16451/STRG.13313/STRG.32003/STRG.17320/STRG.4443/STRG.22160/STRG.40317/STRG.49471/STRG.44515/STRG.25264/STRG.8494/STRG.23972/STRG.13314/STRG.30518/STRG.52866/STRG.54320/STRG.17318/STRG.22907/STRG.40301/STRG.18687/STRG.35662/STRG.13132/STRG.51720/STRG.4627/STRG.26846/STRG.25981/STRG.237/STRG.4452/ST…
DEG	Flower_vs_95DAB_up_DEG	gene	Flower_vs_95DAB	Up	ko04814	Motor proteins	0.000362077	0.00568182	1.49106	60	163	4043	16377	STRG.5948/STRG.9600/STRG.36030/STRG.36032/STRG.25272/STRG.12905/STRG.58/STRG.34023/STRG.38664/STRG.1099/STRG.51524/STRG.8943/STRG.15308/STRG.43719/STRG.53192/STRG.46563/STRG.36029/STRG.20455/STRG.33956/STRG.20933/STRG.35806/STRG.43798/STRG.41873/STRG.10605/STRG.33337/STRG.11789/STRG.28716/STRG.22453/STRG.18058/STRG.9487/STRG.15573/STRG.44773/STRG.32787/STRG.13258/STRG.47124/STRG.1819/STRG.31222/S…
DEG	Flower_vs_95DAB_up_DEG	gene	Flower_vs_95DAB	Up	ko00520	Amino sugar and nucleotide sugar metabolism	0.000827242	0.0112656	1.41161	69	198	4043	16377	STRG.42777/STRG.19296/STRG.12863/STRG.15424/STRG.13450/STRG.44716/STRG.39326/STRG.53683/STRG.23020/STRG.28631/STRG.29136/STRG.42833/STRG.34833/STRG.40572/STRG.23210/STRG.25484/STRG.52426/STRG.36279/STRG.30655/STRG.38414/STRG.25148/STRG.47981/STRG.33479/STRG.9159/STRG.17423/STRG.17084/STRG.14487/STRG.50596/STRG.27178/STRG.44910/STRG.36132/STRG.56501/STRG.25714/STRG.44965/STRG.36382/STRG.20192/STRG…
DEG	Flower_vs_95DAB_up_DEG	gene	Flower_vs_95DAB	Up	ko00904	Diterpenoid biosynthesis	0.000828351	0.0112656	1.86332	23	50	4043	16377	STRG.36577/STRG.5761/STRG.5476/STRG.41932/STRG.40210/STRG.3121/STRG.36285/STRG.13424/STRG.2440/STRG.53314/STRG.22413/STRG.28626/STRG.40602/STRG.5479/STRG.37182/STRG.7136/STRG.25034/STRG.29129/STRG.8705/STRG.45837/STRG.6172/STRG.5997/STRG.46241
DEG	Flower_vs_95DAB_up_DEG	gene	Flower_vs_95DAB	Up	ko00199	Cytochrome P450	0.000961858	0.0117463	1.35023	87	261	4043	16377	STRG.898/STRG.899/STRG.36577/STRG.36393/STRG.36759/STRG.5476/STRG.32709/STRG.50221/STRG.39150/STRG.50717/STRG.31129/STRG.40554/STRG.573/STRG.40210/STRG.15721/STRG.2395/STRG.13884/STRG.32860/STRG.50217/STRG.5961/STRG.47352/STRG.19767/STRG.50833/STRG.485/STRG.13424/STRG.7818/STRG.5479/STRG.51910/STRG.1552/STRG.19772/STRG.21233/STRG.50620/STRG.10542/STRG.42272/STRG.4627/STRG.37182/STRG.13626/STRG.33…
DEG	Flower_vs_95DAB_up_DEG	gene	Flower_vs_95DAB	Up	ko00565	Ether lipid metabolism	0.000978855	0.0117463	1.97342	19	39	4043	16377	STRG.9690/STRG.53024/STRG.44447/STRG.25212/STRG.22263/STRG.45772/STRG.30181/STRG.32535/STRG.45773/STRG.12571/STRG.18687/STRG.35662/STRG.56677/STRG.13154/STRG.25981/STRG.14406/STRG.43110/STRG.49275/STRG.19628
DEG	Flower_vs_95DAB_up_DEG	gene	Flower_vs_95DAB	Up	ko00999	Biosynthesis of various plant secondary metabolites	0.00108635	0.0123119	1.42695	62	176	4043	16377	STRG.30690/STRG.33986/STRG.24132/STRG.2618/STRG.37486/STRG.52753/STRG.44354/STRG.28105/STRG.11471/STRG.30348/STRG.32633/STRG.53599/STRG.32481/STRG.28453/STRG.12763/STRG.271/STRG.37615/STRG.17736/STRG.32639/STRG.11472/STRG.37491/STRG.8642/STRG.9270/STRG.12473/STRG.28159/STRG.887/STRG.54117/STRG.22077/STRG.47573/STRG.37395/STRG.1552/STRG.32510/STRG.51836/STRG.42484/STRG.9269/STRG.1498/STRG.42272/ST…
DEG	Flower_vs_95DAB_up_DEG	gene	Flower_vs_95DAB	Up	ko04626	Plant-pathogen interaction	0.0013953	0.0149127	1.23772	154	504	4043	16377	STRG.369/STRG.33804/STRG.34012/STRG.22132/STRG.32171/STRG.51640/STRG.32244/STRG.27536/STRG.21018/STRG.31747/STRG.17062/STRG.25072/STRG.21280/STRG.56170/STRG.24932/STRG.42766/STRG.44260/STRG.54586/STRG.39438/STRG.50455/STRG.9348/STRG.6854/STRG.52677/STRG.54495/STRG.8557/STRG.38731/STRG.8734/STRG.33519/STRG.32867/STRG.24160/STRG.27514/STRG.28941/STRG.51959/STRG.15793/STRG.14486/STRG.25004/STRG.2736…
DEG	Flower_vs_95DAB_up_DEG	gene	Flower_vs_95DAB	Up	ko04082	Neuroactive ligand signaling	0.00147357	0.0149127	2.53169	10	16	4043	16377	STRG.51541/STRG.7927/STRG.18749/STRG.42587/STRG.30694/STRG.7925/STRG.24220/STRG.23002/STRG.27734/STRG.10232
DEG	Flower_vs_95DAB_up_DEG	gene	Flower_vs_95DAB	Up	ko00564	Glycerophospholipid metabolism	0.00153513	0.0149127	1.42257	59	168	4043	16377	STRG.26184/STRG.9690/STRG.16815/STRG.19476/STRG.11741/STRG.43685/STRG.22278/STRG.51101/STRG.48700/STRG.43931/STRG.51999/STRG.53024/STRG.23878/STRG.50597/STRG.44447/STRG.25212/STRG.22263/STRG.54651/STRG.3877/STRG.45772/STRG.18622/STRG.12422/STRG.51233/STRG.14253/STRG.56517/STRG.30181/STRG.32535/STRG.23856/STRG.19779/STRG.45773/STRG.46566/STRG.12571/STRG.18687/STRG.11230/STRG.35662/STRG.50860/STRG.…
DEG	Flower_vs_95DAB_up_DEG	gene	Flower_vs_95DAB	Up	ko04040	Ion channels	0.0017704	0.0164164	1.43907	54	152	4043	16377	STRG.53632/STRG.34012/STRG.41366/STRG.51640/STRG.21018/STRG.31747/STRG.14830/STRG.38731/STRG.9187/STRG.41515/STRG.28941/STRG.23478/STRG.18454/STRG.20912/STRG.56762/STRG.21423/STRG.51500/STRG.20047/STRG.48059/STRG.28871/STRG.22970/STRG.51370/STRG.51726/STRG.20539/STRG.28911/STRG.33609/STRG.27860/STRG.48065/STRG.20055/STRG.28868/STRG.51724/STRG.13533/STRG.28914/STRG.50360/STRG.7991/STRG.35690/STRG.…
DEG	Flower_vs_95DAB_up_DEG	gene	Flower_vs_95DAB	Up	ko01004	Lipid biosynthesis proteins	0.00196465	0.0170637	1.42813	55	156	4043	16377	STRG.13066/STRG.51258/STRG.19422/STRG.16815/STRG.43997/STRG.55863/STRG.55559/STRG.19694/STRG.37702/STRG.6424/STRG.48700/STRG.43931/STRG.27237/STRG.19607/STRG.49974/STRG.37637/STRG.40034/STRG.54651/STRG.8285/STRG.46331/STRG.31205/STRG.41059/STRG.814/STRG.10916/STRG.8282/STRG.6635/STRG.45599/STRG.35545/STRG.47375/STRG.42480/STRG.813/STRG.19313/STRG.35383/STRG.701/STRG.51043/STRG.32478/STRG.22676/ST…
DEG	Flower_vs_95DAB_up_DEG	gene	Flower_vs_95DAB	Up	ko99981	Carbohydrate metabolism	0.0020389	0.0170637	2.34514	11	19	4043	16377	STRG.51554/STRG.20119/STRG.53658/STRG.22992/STRG.32332/STRG.43807/STRG.44199/STRG.11426/STRG.526/STRG.46220/STRG.11419
DEG	Flower_vs_95DAB_up_DEG	gene	Flower_vs_95DAB	Up	ko00062	Fatty acid elongation	0.00215891	0.0170637	1.80989	21	47	4043	16377	STRG.27536/STRG.54586/STRG.37702/STRG.9348/STRG.27237/STRG.32867/STRG.37637/STRG.8285/STRG.7626/STRG.1156/STRG.29375/STRG.8282/STRG.45599/STRG.16855/STRG.27875/STRG.3884/STRG.14299/STRG.47034/STRG.54762/STRG.25738/STRG.46755
DEG	Flower_vs_95DAB_up_DEG	gene	Flower_vs_95DAB	Up	ko00960	Tropane, piperidine and pyridine alkaloid biosynthesis	0.00217478	0.0170637	1.78231	22	50	4043	16377	STRG.25539/STRG.43466/STRG.50269/STRG.11918/STRG.34221/STRG.2784/STRG.23272/STRG.43469/STRG.11921/STRG.14015/STRG.17956/STRG.11920/STRG.19373/STRG.9217/STRG.923/STRG.925/STRG.22916/STRG.43470/STRG.22917/STRG.918/STRG.25537/STRG.19808
DEG	Flower_vs_95DAB_up_DEG	gene	Flower_vs_95DAB	Up	ko00380	Tryptophan metabolism	0.00240639	0.0181816	1.46718	46	127	4043	16377	STRG.898/STRG.19906/STRG.899/STRG.50221/STRG.24349/STRG.17379/STRG.17378/STRG.27597/STRG.5682/STRG.19840/STRG.29409/STRG.31129/STRG.28886/STRG.14951/STRG.44240/STRG.34979/STRG.48406/STRG.47253/STRG.50289/STRG.29743/STRG.6567/STRG.50217/STRG.19931/STRG.36404/STRG.19767/STRG.50833/STRG.27023/STRG.46804/STRG.19772/STRG.28985/STRG.40356/STRG.35449/STRG.33902/STRG.12378/STRG.27598/STRG.48165/STRG.5035…
DEG	Flower_vs_95DAB_up_DEG	gene	Flower_vs_95DAB	Up	ko00906	Carotenoid biosynthesis	0.00249816	0.0182008	1.63153	29	72	4043	16377	STRG.5765/STRG.36759/STRG.32709/STRG.21817/STRG.29655/STRG.39150/STRG.33214/STRG.42591/STRG.12834/STRG.40608/STRG.13002/STRG.13884/STRG.52535/STRG.44687/STRG.41291/STRG.36768/STRG.24387/STRG.28772/STRG.42539/STRG.39196/STRG.13626/STRG.18955/STRG.54926/STRG.15945/STRG.49451/STRG.21463/STRG.55298/STRG.1834/STRG.53988
DEG	Flower_vs_95DAB_up_DEG	gene	Flower_vs_95DAB	Up	ko01040	Biosynthesis of unsaturated fatty acids	0.00283845	0.0199671	1.86956	18	39	4043	16377	STRG.13066/STRG.44005/STRG.37702/STRG.16451/STRG.27237/STRG.37637/STRG.8285/STRG.31205/STRG.8494/STRG.10916/STRG.8282/STRG.45599/STRG.22907/STRG.40301/STRG.22676/STRG.18386/STRG.26846/STRG.3617
DEG	Flower_vs_95DAB_up_DEG	gene	Flower_vs_95DAB	Up	ko00410	beta-Alanine metabolism	0.00318185	0.0216366	1.60918	29	73	4043	16377	STRG.44005/STRG.19906/STRG.50966/STRG.50930/STRG.25539/STRG.21806/STRG.16451/STRG.53978/STRG.29409/STRG.50269/STRG.14951/STRG.52519/STRG.38101/STRG.8494/STRG.23510/STRG.40279/STRG.36404/STRG.22907/STRG.35489/STRG.9217/STRG.35449/STRG.26846/STRG.20496/STRG.38850/STRG.50359/STRG.35448/STRG.20531/STRG.25537/STRG.19808
DEG	Flower_vs_95DAB_up_DEG	gene	Flower_vs_95DAB	Up	ko00591	Linoleic acid metabolism	0.00357768	0.0235434	1.96002	15	31	4043	16377	STRG.9690/STRG.44513/STRG.6927/STRG.32003/STRG.44511/STRG.22160/STRG.44515/STRG.52866/STRG.18687/STRG.35662/STRG.51720/STRG.25981/STRG.237/STRG.44512/STRG.12665
DEG	Flower_vs_95DAB_up_DEG	gene	Flower_vs_95DAB	Up	ko00920	Sulfur metabolism	0.00376377	0.023994	1.67615	24	58	4043	16377	STRG.42036/STRG.36125/STRG.25555/STRG.24826/STRG.7228/STRG.2322/STRG.13233/STRG.52150/STRG.17802/STRG.34048/STRG.41706/STRG.2041/STRG.10363/STRG.24657/STRG.44668/STRG.15416/STRG.33780/STRG.36908/STRG.17884/STRG.9335/STRG.27299/STRG.7006/STRG.12044/STRG.21442
DEG	Flower_vs_95DAB_up_DEG	gene	Flower_vs_95DAB	Up	ko00942	Anthocyanin biosynthesis	0.00393689	0.0243372	3.03803	6	8	4043	16377	STRG.26213/STRG.48231/STRG.30738/STRG.29052/STRG.41531/STRG.41530
DEG	Flower_vs_95DAB_up_DEG	gene	Flower_vs_95DAB	Up	ko00908	Zeatin biosynthesis	0.00454712	0.0268664	1.62028	26	65	4043	16377	STRG.13566/STRG.28105/STRG.34635/STRG.32633/STRG.32639/STRG.45265/STRG.28159/STRG.887/STRG.38027/STRG.18605/STRG.11416/STRG.9127/STRG.51910/STRG.21233/STRG.11413/STRG.13570/STRG.13292/STRG.28102/STRG.28108/STRG.54518/STRG.3180/STRG.18633/STRG.52420/STRG.30029/STRG.52421/STRG.15141
DEG	Flower_vs_95DAB_up_DEG	gene	Flower_vs_95DAB	Up	ko00944	Flavone and flavonol biosynthesis	0.00460943	0.0268664	2.02535	13	26	4043	16377	STRG.24673/STRG.48231/STRG.32860/STRG.51836/STRG.8394/STRG.21076/STRG.3684/STRG.29052/STRG.36965/STRG.21070/STRG.20201/STRG.21734/STRG.6039
DEG	Flower_vs_95DAB_up_DEG	gene	Flower_vs_95DAB	Up	ko03032	DNA replication proteins	0.00487297	0.0276135	1.26423	98	314	4043	16377	STRG.44486/STRG.11297/STRG.5471/STRG.19279/STRG.6131/STRG.40818/STRG.40036/STRG.16487/STRG.40754/STRG.32586/STRG.31911/STRG.827/STRG.14748/STRG.9609/STRG.6260/STRG.41328/STRG.47142/STRG.8553/STRG.15413/STRG.14127/STRG.38122/STRG.35075/STRG.45848/STRG.5266/STRG.55198/STRG.15958/STRG.22490/STRG.4914/STRG.34905/STRG.36082/STRG.33404/STRG.41107/STRG.36787/STRG.36119/STRG.33545/STRG.15205/STRG.45157/S…
DEG	Flower_vs_95DAB_up_DEG	gene	Flower_vs_95DAB	Up	ko00052	Galactose metabolism	0.00616704	0.0332581	1.50195	33	89	4043	16377	STRG.10607/STRG.19296/STRG.4323/STRG.28470/STRG.47662/STRG.2086/STRG.20925/STRG.7629/STRG.49213/STRG.54190/STRG.18059/STRG.20746/STRG.52996/STRG.33479/STRG.41081/STRG.14487/STRG.11190/STRG.23937/STRG.16328/STRG.8694/STRG.8132/STRG.18526/STRG.29132/STRG.24427/STRG.20068/STRG.32204/STRG.23337/STRG.23431/STRG.52685/STRG.41077/STRG.45827/STRG.44382/STRG.30817
DEG	Flower_vs_95DAB_up_DEG	gene	Flower_vs_95DAB	Up	ko00270	Cysteine and methionine metabolism	0.00619514	0.0332581	1.34278	60	181	4043	16377	STRG.24071/STRG.7745/STRG.19272/STRG.51830/STRG.52197/STRG.21539/STRG.36125/STRG.21171/STRG.25555/STRG.48058/STRG.12465/STRG.18937/STRG.24391/STRG.44354/STRG.49741/STRG.11471/STRG.23933/STRG.31911/STRG.44156/STRG.44668/STRG.17817/STRG.21912/STRG.34221/STRG.15416/STRG.34541/STRG.2784/STRG.36082/STRG.23272/STRG.14015/STRG.11472/STRG.8101/STRG.21978/STRG.3051/STRG.8642/STRG.36967/STRG.12473/STRG.453…
DEG	Flower_vs_95DAB_up_DEG	gene	Flower_vs_95DAB	Up	ko00053	Ascorbate and aldarate metabolism	0.00769624	0.0402573	1.41948	41	117	4043	16377	STRG.12863/STRG.19906/STRG.44716/STRG.4323/STRG.33747/STRG.1900/STRG.2277/STRG.10536/STRG.17957/STRG.29409/STRG.14951/STRG.14487/STRG.50596/STRG.20771/STRG.6/STRG.31811/STRG.36382/STRG.31812/STRG.20192/STRG.29410/STRG.36194/STRG.4/STRG.11927/STRG.36404/STRG.23631/STRG.7343/STRG.40744/STRG.35449/STRG.30019/STRG.32931/STRG.15515/STRG.46296/STRG.31201/STRG.2585/STRG.50359/STRG.40743/STRG.35448/STRG.…
DEG	Flower_vs_95DAB_up_DEG	gene	Flower_vs_95DAB	Up	ko04070	Phosphatidylinositol signaling system	0.00868819	0.0443098	1.39243	44	128	4043	16377	STRG.37426/STRG.13311/STRG.26184/STRG.19493/STRG.20901/STRG.20871/STRG.30048/STRG.25072/STRG.38714/STRG.47361/STRG.51999/STRG.34566/STRG.23197/STRG.8734/STRG.48257/STRG.49871/STRG.32498/STRG.27514/STRG.50597/STRG.43334/STRG.23797/STRG.28203/STRG.26282/STRG.14608/STRG.51552/STRG.7459/STRG.37918/STRG.34526/STRG.7343/STRG.15984/STRG.32497/STRG.21017/STRG.24831/STRG.15316/STRG.45491/STRG.20114/STRG.4…
DEG	Flower_vs_95DAB_up_DEG	gene	Flower_vs_95DAB	Up	ko00562	Inositol phosphate metabolism	0.01128	0.0557221	1.39679	40	116	4043	16377	STRG.37426/STRG.13311/STRG.19493/STRG.20901/STRG.20871/STRG.30048/STRG.38714/STRG.47361/STRG.34566/STRG.23197/STRG.48257/STRG.49871/STRG.32498/STRG.28014/STRG.733/STRG.14610/STRG.45772/STRG.43334/STRG.23797/STRG.28203/STRG.26282/STRG.14608/STRG.7459/STRG.29554/STRG.32535/STRG.37918/STRG.45773/STRG.7343/STRG.29969/STRG.15984/STRG.32497/STRG.21017/STRG.15316/STRG.45491/STRG.48861/STRG.51480/STRG.30…
DEG	Flower_vs_95DAB_up_DEG	gene	Flower_vs_95DAB	Up	ko00350	Tyrosine metabolism	0.0114722	0.0557221	1.45643	32	89	4043	16377	STRG.6986/STRG.41645/STRG.49782/STRG.41654/STRG.38404/STRG.41639/STRG.25539/STRG.5682/STRG.6988/STRG.6975/STRG.50269/STRG.6978/STRG.6980/STRG.40317/STRG.34221/STRG.2784/STRG.29091/STRG.23272/STRG.14015/STRG.17956/STRG.41641/STRG.27023/STRG.41647/STRG.9217/STRG.12237/STRG.22916/STRG.6972/STRG.22917/STRG.6982/STRG.25537/STRG.7120/STRG.19808
DEG	Flower_vs_95DAB_up_DEG	gene	Flower_vs_95DAB	Up	ko00480	Glutathione metabolism	0.0118784	0.0563534	1.32569	54	165	4043	16377	STRG.5649/STRG.42310/STRG.49372/STRG.24305/STRG.48058/STRG.24720/STRG.18937/STRG.42439/STRG.51203/STRG.24391/STRG.5798/STRG.55426/STRG.8020/STRG.51138/STRG.52538/STRG.51312/STRG.30658/STRG.9612/STRG.54844/STRG.52323/STRG.14078/STRG.52539/STRG.17415/STRG.5746/STRG.29410/STRG.36194/STRG.43654/STRG.43653/STRG.8101/STRG.16614/STRG.40354/STRG.40647/STRG.45363/STRG.43651/STRG.30779/STRG.40643/STRG.3293…
DEG	Flower_vs_95DAB_up_DEG	gene	Flower_vs_95DAB	Up	ko99996	General function prediction only	0.0132441	0.0606543	2.36291	7	12	4043	16377	STRG.25533/STRG.11873/STRG.20253/STRG.963/STRG.43815/STRG.54105/STRG.32714
DEG	Flower_vs_95DAB_up_DEG	gene	Flower_vs_95DAB	Up	ko00561	Glycerolipid metabolism	0.0135737	0.0606543	1.35023	46	138	4043	16377	STRG.19906/STRG.26184/STRG.4323/STRG.54223/STRG.16815/STRG.11741/STRG.43685/STRG.50947/STRG.20512/STRG.48700/STRG.43931/STRG.51999/STRG.29409/STRG.23017/STRG.3386/STRG.23878/STRG.14951/STRG.50597/STRG.54651/STRG.46888/STRG.11927/STRG.23920/STRG.36404/STRG.25037/STRG.53335/STRG.53681/STRG.18687/STRG.13970/STRG.14816/STRG.21556/STRG.35449/STRG.22708/STRG.10733/STRG.47041/STRG.52580/STRG.8024/STRG.5…
DEG	Flower_vs_95DAB_up_DEG	gene	Flower_vs_95DAB	Up	ko04016	MAPK signaling pathway - plant	0.0136769	0.0606543	1.22992	92	303	4043	16377	STRG.38489/STRG.19294/STRG.2126/STRG.15424/STRG.8911/STRG.13605/STRG.25072/STRG.26950/STRG.39438/STRG.49644/STRG.5436/STRG.8557/STRG.8734/STRG.20446/STRG.54953/STRG.6305/STRG.24160/STRG.46646/STRG.27514/STRG.53110/STRG.55013/STRG.18867/STRG.28061/STRG.42050/STRG.25004/STRG.27362/STRG.52160/STRG.43638/STRG.12910/STRG.2299/STRG.27531/STRG.48406/STRG.36132/STRG.40163/STRG.46399/STRG.51552/STRG.15022…
DEG	Flower_vs_95DAB_up_DEG	gene	Flower_vs_95DAB	Up	ko00051	Fructose and mannose metabolism	0.0152468	0.0661776	1.37312	40	118	4043	16377	STRG.42777/STRG.4323/STRG.53683/STRG.23020/STRG.28631/STRG.29136/STRG.28470/STRG.23210/STRG.44229/STRG.54190/STRG.47755/STRG.28656/STRG.36279/STRG.28014/STRG.33479/STRG.14610/STRG.12598/STRG.27178/STRG.28651/STRG.28655/STRG.16328/STRG.53786/STRG.12364/STRG.23908/STRG.7534/STRG.29969/STRG.47757/STRG.10502/STRG.12791/STRG.28646/STRG.52177/STRG.10048/STRG.2585/STRG.56/STRG.38510/STRG.54562/STRG.1556…
DEG	Flower_vs_95DAB_up_DEG	gene	Flower_vs_95DAB	Up	ko04030	G protein-coupled receptors	0.0188439	0.0800866	1.92891	10	21	4043	16377	STRG.1306/STRG.56674/STRG.30166/STRG.34083/STRG.31668/STRG.43583/STRG.45826/STRG.11605/STRG.48358/STRG.37256
DEG	Flower_vs_95DAB_up_DEG	gene	Flower_vs_95DAB	Up	ko00073	Cutin, suberine and wax biosynthesis	0.0222585	0.092668	1.60144	17	43	4043	16377	STRG.23710/STRG.7498/STRG.40554/STRG.25104/STRG.37253/STRG.51111/STRG.53009/STRG.5961/STRG.45865/STRG.32973/STRG.19595/STRG.9539/STRG.19489/STRG.33136/STRG.44809/STRG.27293/STRG.25849
DEG	Flower_vs_95DAB_up_DEG	gene	Flower_vs_95DAB	Up	ko04081	Hormone signaling	0.0251541	0.102629	2.02535	8	16	4043	16377	STRG.16017/STRG.36929/STRG.14835/STRG.35176/STRG.17760/STRG.49007/STRG.12523/STRG.56795
DEG	Flower_vs_95DAB_up_DEG	gene	Flower_vs_95DAB	Up	ko00902	Monoterpenoid biosynthesis	0.0293951	0.11758	1.40024	28	81	4043	16377	STRG.601/STRG.21375/STRG.7099/STRG.52483/STRG.7091/STRG.52486/STRG.41859/STRG.21739/STRG.2672/STRG.41855/STRG.26889/STRG.52487/STRG.56106/STRG.52418/STRG.42484/STRG.21725/STRG.27177/STRG.31789/STRG.26929/STRG.30567/STRG.18806/STRG.2676/STRG.29705/STRG.56101/STRG.4819/STRG.7094/STRG.2669/STRG.607
DEG	Flower_vs_95DAB_up_DEG	gene	Flower_vs_95DAB	Up	ko03037	Cilium and associated proteins	0.0305172	0.119721	1.33785	36	109	4043	16377	STRG.645/STRG.18467/STRG.49666/STRG.25072/STRG.5471/STRG.2535/STRG.29200/STRG.8734/STRG.3065/STRG.47399/STRG.55895/STRG.49775/STRG.27514/STRG.20928/STRG.18202/STRG.34556/STRG.7061/STRG.53192/STRG.41783/STRG.32435/STRG.21343/STRG.40205/STRG.18011/STRG.37601/STRG.22453/STRG.18711/STRG.19137/STRG.33638/STRG.35305/STRG.10566/STRG.43018/STRG.10767/STRG.50437/STRG.34096/STRG.42985/STRG.41782
DEG	Flower_vs_95DAB_up_DEG	gene	Flower_vs_95DAB	Up	ko04712	Circadian rhythm - plant	0.0314755	0.121151	1.40217	27	78	4043	16377	STRG.27603/STRG.31539/STRG.48880/STRG.9460/STRG.50528/STRG.20112/STRG.27425/STRG.49597/STRG.21165/STRG.46613/STRG.51821/STRG.55690/STRG.50564/STRG.43665/STRG.8748/STRG.13775/STRG.42281/STRG.10304/STRG.27595/STRG.34114/STRG.28699/STRG.42289/STRG.41233/STRG.2698/STRG.41235/STRG.42292/STRG.27848
DEG	Flower_vs_95DAB_up_DEG	gene	Flower_vs_95DAB	Up	ko02010	ABC transporters	0.0387019	0.146207	1.40894	24	69	4043	16377	STRG.6674/STRG.47002/STRG.3418/STRG.3660/STRG.51523/STRG.34817/STRG.14499/STRG.47763/STRG.33656/STRG.8223/STRG.24568/STRG.49570/STRG.48868/STRG.43382/STRG.2844/STRG.15023/STRG.49571/STRG.2175/STRG.51435/STRG.11734/STRG.51434/STRG.8605/STRG.35583/STRG.54388
DEG	Flower_vs_95DAB_up_DEG	gene	Flower_vs_95DAB	Up	ko00760	Nicotinate and nicotinamide metabolism	0.0394331	0.146261	1.55796	15	39	4043	16377	STRG.19778/STRG.35312/STRG.20786/STRG.30375/STRG.11873/STRG.15122/STRG.30187/STRG.50236/STRG.14259/STRG.17972/STRG.10546/STRG.52839/STRG.43815/STRG.54105/STRG.51339
DEG	Flower_vs_95DAB_up_DEG	gene	Flower_vs_95DAB	Up	ko01009	Protein phosphatases and associated proteins	0.0468833	0.170789	1.1229	163	588	4043	16377	STRG.54847/STRG.25974/STRG.43766/STRG.369/STRG.645/STRG.46979/STRG.37426/STRG.21543/STRG.14785/STRG.19863/STRG.8736/STRG.32171/STRG.25077/STRG.36030/STRG.49666/STRG.36032/STRG.25772/STRG.28470/STRG.28307/STRG.48994/STRG.8245/STRG.52172/STRG.27511/STRG.11741/STRG.43685/STRG.25072/STRG.22278/STRG.19786/STRG.43648/STRG.48691/STRG.48370/STRG.27854/STRG.56724/STRG.14830/STRG.35102/STRG.54190/STRG.2920…
DEG	Flower_vs_145DAB_down_DEG	gene	Flower_vs_145DAB	Down	ko00620	Pyruvate metabolism	3.894e-18	7.63224e-16	3.0182	69	195	1920	16377	STRG.56351/STRG.27490/STRG.12021/STRG.35579/STRG.39418/STRG.23945/STRG.3997/STRG.25959/STRG.23559/STRG.43907/STRG.7638/STRG.20105/STRG.9673/STRG.38728/STRG.3609/STRG.24842/STRG.21036/STRG.26792/STRG.16543/STRG.45724/STRG.28822/STRG.51672/STRG.46782/STRG.47980/STRG.35509/STRG.25400/STRG.15595/STRG.41288/STRG.16637/STRG.3610/STRG.34873/STRG.25139/STRG.15260/STRG.18815/STRG.1450/STRG.35852/STRG.1499…
DEG	Flower_vs_145DAB_down_DEG	gene	Flower_vs_145DAB	Down	ko00010	Glycolysis / Gluconeogenesis	6.15338e-16	6.03031e-14	2.72796	71	222	1920	16377	STRG.56351/STRG.39418/STRG.23945/STRG.3997/STRG.10501/STRG.23559/STRG.44047/STRG.53096/STRG.7638/STRG.12157/STRG.38728/STRG.3609/STRG.24842/STRG.45724/STRG.23858/STRG.50873/STRG.28822/STRG.20276/STRG.46782/STRG.47980/STRG.10486/STRG.25400/STRG.15595/STRG.41288/STRG.26003/STRG.16637/STRG.3610/STRG.3737/STRG.6114/STRG.25139/STRG.15260/STRG.18815/STRG.39520/STRG.28629/STRG.35852/STRG.38799/STRG.9343…
DEG	Flower_vs_145DAB_down_DEG	gene	Flower_vs_145DAB	Down	ko04147	Exosome	1.01463e-13	6.62891e-12	1.64216	206	1070	1920	16377	STRG.21712/STRG.39418/STRG.10501/STRG.5304/STRG.42482/STRG.39717/STRG.8660/STRG.23559/STRG.55838/STRG.32918/STRG.51256/STRG.23313/STRG.26942/STRG.42405/STRG.56340/STRG.17952/STRG.54268/STRG.2228/STRG.840/STRG.24842/STRG.18763/STRG.52652/STRG.39923/STRG.54269/STRG.18146/STRG.45724/STRG.23858/STRG.24539/STRG.1200/STRG.28822/STRG.26991/STRG.16643/STRG.20276/STRG.24943/STRG.47980/STRG.1422/STRG.29450…
DEG	Flower_vs_145DAB_down_DEG	gene	Flower_vs_145DAB	Down	ko00710	Carbon fixation by Calvin cycle	2.72109e-11	1.33333e-09	2.84323	45	135	1920	16377	STRG.56351/STRG.27490/STRG.35579/STRG.10501/STRG.20105/STRG.54268/STRG.54269/STRG.23858/STRG.24970/STRG.49214/STRG.25400/STRG.3737/STRG.6114/STRG.44702/STRG.20597/STRG.39520/STRG.8532/STRG.46290/STRG.45874/STRG.38799/STRG.43580/STRG.44362/STRG.15019/STRG.40793/STRG.46368/STRG.8335/STRG.6117/STRG.7479/STRG.9462/STRG.40796/STRG.45729/STRG.22874/STRG.53381/STRG.36378/STRG.43403/STRG.54270/STRG.8338/…
DEG	Flower_vs_145DAB_down_DEG	gene	Flower_vs_145DAB	Down	ko00030	Pentose phosphate pathway	2.04492e-07	8.01609e-06	2.74845	29	90	1920	16377	STRG.10501/STRG.19181/STRG.53096/STRG.23858/STRG.24970/STRG.49214/STRG.7813/STRG.3737/STRG.44702/STRG.20597/STRG.28629/STRG.45841/STRG.28956/STRG.8532/STRG.46290/STRG.38799/STRG.7268/STRG.42094/STRG.48312/STRG.8445/STRG.7479/STRG.22347/STRG.22346/STRG.36378/STRG.54632/STRG.20635/STRG.7415/STRG.23729/STRG.35632
DEG	Flower_vs_145DAB_down_DEG	gene	Flower_vs_145DAB	Down	ko00061	Fatty acid biosynthesis	3.36908e-06	0.000110057	2.63262	25	81	1920	16377	STRG.12021/STRG.24590/STRG.17398/STRG.42482/STRG.25959/STRG.43907/STRG.550/STRG.15285/STRG.9673/STRG.21036/STRG.8342/STRG.26792/STRG.51672/STRG.49214/STRG.32366/STRG.40231/STRG.180/STRG.56489/STRG.16517/STRG.10944/STRG.44972/STRG.42480/STRG.31961/STRG.18388/STRG.54041
DEG	Flower_vs_145DAB_down_DEG	gene	Flower_vs_145DAB	Down	ko00360	Phenylalanine metabolism	6.92524e-06	0.000193907	2.7988	21	64	1920	16377	STRG.37586/STRG.54268/STRG.54269/STRG.21836/STRG.13442/STRG.31496/STRG.12692/STRG.54888/STRG.26815/STRG.30874/STRG.44541/STRG.12693/STRG.53195/STRG.2736/STRG.12691/STRG.54270/STRG.52550/STRG.4174/STRG.42710/STRG.38765/STRG.14015
DEG	Flower_vs_145DAB_down_DEG	gene	Flower_vs_145DAB	Down	ko00400	Phenylalanine, tyrosine and tryptophan biosynthesis	1.14756e-05	0.000281153	2.52731	24	81	1920	16377	STRG.54268/STRG.38750/STRG.54269/STRG.13442/STRG.15511/STRG.54888/STRG.46291/STRG.35160/STRG.47373/STRG.26815/STRG.44619/STRG.36379/STRG.16580/STRG.46894/STRG.40590/STRG.54270/STRG.20989/STRG.42710/STRG.2428/STRG.19473/STRG.27784/STRG.14015/STRG.16951/STRG.7878
DEG	Flower_vs_145DAB_down_DEG	gene	Flower_vs_145DAB	Down	ko00333	Prodigiosin biosynthesis	5.49439e-05	0.00119656	4.87411	8	14	1920	16377	STRG.24590/STRG.550/STRG.8342/STRG.32366/STRG.180/STRG.10944/STRG.31961/STRG.18388
DEG	Flower_vs_145DAB_down_DEG	gene	Flower_vs_145DAB	Down	ko00630	Glyoxylate and dicarboxylate metabolism	0.000165268	0.00320004	1.95867	31	135	1920	16377	STRG.23313/STRG.20105/STRG.16092/STRG.6601/STRG.18923/STRG.52993/STRG.25139/STRG.36162/STRG.20790/STRG.41285/STRG.48392/STRG.52835/STRG.16524/STRG.53733/STRG.44362/STRG.51356/STRG.52133/STRG.39318/STRG.9462/STRG.18740/STRG.53195/STRG.21656/STRG.25748/STRG.3320/STRG.56348/STRG.2837/STRG.46308/STRG.29724/STRG.17183/STRG.5111/STRG.34318
DEG	Flower_vs_145DAB_down_DEG	gene	Flower_vs_145DAB	Down	ko00052	Galactose metabolism	0.000179594	0.00320004	2.2043	23	89	1920	16377	STRG.53096/STRG.37934/STRG.50873/STRG.28317/STRG.43061/STRG.53000/STRG.41683/STRG.28629/STRG.54028/STRG.37686/STRG.404/STRG.45539/STRG.22347/STRG.22346/STRG.53957/STRG.6427/STRG.30886/STRG.20469/STRG.38687/STRG.49651/STRG.7415/STRG.23729/STRG.35632
DEG	Flower_vs_145DAB_down_DEG	gene	Flower_vs_145DAB	Down	ko00330	Arginine and proline metabolism	0.00033769	0.0055156	1.95763	28	122	1920	16377	STRG.54268/STRG.54269/STRG.6596/STRG.13442/STRG.24883/STRG.15595/STRG.31496/STRG.9053/STRG.16637/STRG.12692/STRG.15260/STRG.8582/STRG.54888/STRG.35852/STRG.50359/STRG.30874/STRG.44541/STRG.12693/STRG.12691/STRG.15460/STRG.54270/STRG.20060/STRG.20878/STRG.4174/STRG.36161/STRG.38765/STRG.33196/STRG.14015
DEG	Flower_vs_145DAB_down_DEG	gene	Flower_vs_145DAB	Down	ko00350	Tyrosine metabolism	0.000482321	0.00727066	2.10846	22	89	1920	16377	STRG.3609/STRG.37586/STRG.54268/STRG.54269/STRG.21836/STRG.13442/STRG.3610/STRG.54888/STRG.7308/STRG.56803/STRG.16928/STRG.34272/STRG.26815/STRG.53195/STRG.54270/STRG.52550/STRG.42710/STRG.3612/STRG.38402/STRG.14015/STRG.6970/STRG.55
DEG	Flower_vs_145DAB_down_DEG	gene	Flower_vs_145DAB	Down	ko00020	Citrate cycle (TCA cycle)	0.000519333	0.00727066	1.96258	26	113	1920	16377	STRG.56351/STRG.23945/STRG.3997/STRG.8660/STRG.7638/STRG.20105/STRG.38728/STRG.46782/STRG.24943/STRG.41288/STRG.34873/STRG.25139/STRG.36162/STRG.23331/STRG.47314/STRG.53945/STRG.52133/STRG.9462/STRG.24328/STRG.51016/STRG.25748/STRG.8150/STRG.2837/STRG.5111/STRG.34318/STRG.33770
DEG	Flower_vs_145DAB_down_DEG	gene	Flower_vs_145DAB	Down	ko00220	Arginine biosynthesis	0.000762664	0.00909261	2.08283	21	86	1920	16377	STRG.5304/STRG.23313/STRG.54268/STRG.39923/STRG.54269/STRG.13442/STRG.24883/STRG.31997/STRG.54564/STRG.1247/STRG.8582/STRG.54888/STRG.39738/STRG.16707/STRG.39741/STRG.3484/STRG.54270/STRG.33196/STRG.14015/STRG.11812/STRG.22026
DEG	Flower_vs_145DAB_down_DEG	gene	Flower_vs_145DAB	Down	ko04131	Membrane trafficking	0.000779995	0.00909261	1.21696	222	1556	1920	16377	STRG.39418/STRG.22264/STRG.10501/STRG.49162/STRG.23559/STRG.17355/STRG.7816/STRG.6734/STRG.51071/STRG.12878/STRG.28204/STRG.26942/STRG.26594/STRG.28021/STRG.35168/STRG.56340/STRG.978/STRG.54268/STRG.11601/STRG.24842/STRG.52652/STRG.54269/STRG.45724/STRG.23858/STRG.28822/STRG.13482/STRG.27979/STRG.47980/STRG.50287/STRG.1422/STRG.36329/STRG.35623/STRG.37716/STRG.27909/STRG.32886/STRG.14702/STRG.340…
DEG	Flower_vs_145DAB_down_DEG	gene	Flower_vs_145DAB	Down	ko04142	Lysosome	0.000788644	0.00909261	1.74704	34	166	1920	16377	STRG.35832/STRG.22788/STRG.55039/STRG.15242/STRG.28021/STRG.50287/STRG.29450/STRG.4397/STRG.37716/STRG.27561/STRG.53000/STRG.7240/STRG.19836/STRG.45514/STRG.12295/STRG.23489/STRG.47617/STRG.49437/STRG.4327/STRG.28507/STRG.24748/STRG.14054/STRG.47382/STRG.13304/STRG.6808/STRG.27886/STRG.20719/STRG.38690/STRG.54456/STRG.55848/STRG.20595/STRG.6811/STRG.13279/STRG.20649
DEG	Flower_vs_145DAB_down_DEG	gene	Flower_vs_145DAB	Down	ko00270	Cysteine and methionine metabolism	0.000988182	0.0107602	1.69651	36	181	1920	16377	STRG.27299/STRG.20105/STRG.54268/STRG.54269/STRG.2719/STRG.46451/STRG.13442/STRG.7275/STRG.54888/STRG.5907/STRG.31320/STRG.20533/STRG.16524/STRG.33647/STRG.15264/STRG.9462/STRG.48377/STRG.15109/STRG.10245/STRG.12529/STRG.54270/STRG.9317/STRG.25748/STRG.5018/STRG.24810/STRG.2837/STRG.42710/STRG.15392/STRG.4152/STRG.40752/STRG.39227/STRG.2154/STRG.34318/STRG.24809/STRG.42461/STRG.14015
DEG	Flower_vs_145DAB_down_DEG	gene	Flower_vs_145DAB	Down	ko00640	Propanoate metabolism	0.00115446	0.0119092	2.27458	16	60	1920	16377	STRG.12021/STRG.25959/STRG.53526/STRG.43907/STRG.9673/STRG.21036/STRG.26792/STRG.13482/STRG.51672/STRG.25139/STRG.14973/STRG.14496/STRG.54862/STRG.16517/STRG.52558/STRG.51016
DEG	Flower_vs_145DAB_down_DEG	gene	Flower_vs_145DAB	Down	ko00511	Other glycan degradation	0.00156856	0.0153718	2.84323	10	30	1920	16377	STRG.17714/STRG.51071/STRG.37934/STRG.29450/STRG.53000/STRG.36201/STRG.47617/STRG.4162/STRG.27886/STRG.28253
DEG	Flower_vs_145DAB_down_DEG	gene	Flower_vs_145DAB	Down	ko00785	Lipoic acid metabolism	0.00188008	0.0175474	2.24465	15	57	1920	16377	STRG.23945/STRG.3997/STRG.7638/STRG.5921/STRG.23558/STRG.38728/STRG.46782/STRG.41288/STRG.25139/STRG.47314/STRG.14496/STRG.214/STRG.24328/STRG.31977/STRG.33770
DEG	Flower_vs_145DAB_down_DEG	gene	Flower_vs_145DAB	Down	ko00130	Ubiquinone and other terpenoid-quinone biosynthesis	0.00216966	0.0193297	2.04712	18	75	1920	16377	STRG.512/STRG.1449/STRG.21836/STRG.15763/STRG.32319/STRG.17917/STRG.31632/STRG.53195/STRG.32316/STRG.52550/STRG.26022/STRG.36556/STRG.42710/STRG.2501/STRG.48248/STRG.29453/STRG.1448/STRG.8135
DEG	Flower_vs_145DAB_down_DEG	gene	Flower_vs_145DAB	Down	ko00960	Tropane, piperidine and pyridine alkaloid biosynthesis	0.00413091	0.0352025	2.21772	13	50	1920	16377	STRG.37586/STRG.54268/STRG.54269/STRG.13442/STRG.920/STRG.54888/STRG.28060/STRG.26815/STRG.53195/STRG.54270/STRG.921/STRG.42710/STRG.14015
DEG	Flower_vs_145DAB_down_DEG	gene	Flower_vs_145DAB	Down	ko00780	Biotin metabolism	0.00460279	0.0375895	2.64714	9	29	1920	16377	STRG.24590/STRG.17398/STRG.15285/STRG.8342/STRG.180/STRG.56489/STRG.10944/STRG.31961/STRG.18388
DEG	Flower_vs_145DAB_down_DEG	gene	Flower_vs_145DAB	Down	ko01002	Peptidases and inhibitors	0.00487491	0.0382193	1.30769	88	574	1920	16377	STRG.40441/STRG.35832/STRG.32463/STRG.55039/STRG.2298/STRG.7447/STRG.5304/STRG.35616/STRG.4928/STRG.15242/STRG.34332/STRG.17981/STRG.39923/STRG.34393/STRG.39113/STRG.27068/STRG.35615/STRG.39314/STRG.27561/STRG.27879/STRG.35028/STRG.15094/STRG.2848/STRG.54962/STRG.7240/STRG.14038/STRG.18098/STRG.13716/STRG.29972/STRG.38420/STRG.53990/STRG.53053/STRG.21451/STRG.9887/STRG.16707/STRG.50846/STRG.961/S…
DEG	Flower_vs_145DAB_down_DEG	gene	Flower_vs_145DAB	Down	ko00905	Brassinosteroid biosynthesis	0.00836619	0.0630682	1.99026	14	60	1920	16377	STRG.15606/STRG.50049/STRG.21113/STRG.13803/STRG.7514/STRG.7785/STRG.13812/STRG.24069/STRG.41399/STRG.29864/STRG.7792/STRG.55205/STRG.24065/STRG.28195
DEG	Flower_vs_145DAB_down_DEG	gene	Flower_vs_145DAB	Down	ko00280	Valine, leucine and isoleucine degradation	0.00881933	0.0640218	1.80629	18	85	1920	16377	STRG.53526/STRG.39163/STRG.41182/STRG.13482/STRG.15595/STRG.16637/STRG.25139/STRG.15260/STRG.35852/STRG.16524/STRG.50359/STRG.31674/STRG.14973/STRG.14496/STRG.54862/STRG.25237/STRG.52558/STRG.21656
DEG	Flower_vs_145DAB_down_DEG	gene	Flower_vs_145DAB	Down	ko00790	Folate biosynthesis	0.00953001	0.0667101	2.0889	12	49	1920	16377	STRG.34393/STRG.13423/STRG.24845/STRG.27787/STRG.37686/STRG.3508/STRG.45539/STRG.46681/STRG.46895/STRG.32845/STRG.38687/STRG.15426
DEG	Flower_vs_145DAB_down_DEG	gene	Flower_vs_145DAB	Down	ko00650	Butanoate metabolism	0.0140858	0.094278	2.25786	9	34	1920	16377	STRG.3608/STRG.52993/STRG.21758/STRG.40844/STRG.34974/STRG.52445/STRG.29190/STRG.2736/STRG.21656
DEG	Flower_vs_145DAB_down_DEG	gene	Flower_vs_145DAB	Down	ko00310	Lysine degradation	0.0148079	0.094278	1.86587	14	64	1920	16377	STRG.11499/STRG.3800/STRG.15595/STRG.16637/STRG.25139/STRG.15260/STRG.35852/STRG.50359/STRG.55450/STRG.21656/STRG.10860/STRG.36597/STRG.35974/STRG.33770
DEG	Flower_vs_145DAB_down_DEG	gene	Flower_vs_145DAB	Down	ko00290	Valine, leucine and isoleucine biosynthesis	0.0149113	0.094278	2.13242	10	40	1920	16377	STRG.3608/STRG.53399/STRG.16543/STRG.22889/STRG.22737/STRG.34974/STRG.29190/STRG.22886/STRG.9566/STRG.40063
DEG	Flower_vs_145DAB_down_DEG	gene	Flower_vs_145DAB	Down	ko00500	Starch and sucrose metabolism	0.0217358	0.131323	1.35153	45	284	1920	16377	STRG.3188/STRG.17952/STRG.16929/STRG.52050/STRG.37630/STRG.48870/STRG.26562/STRG.3352/STRG.28629/STRG.16550/STRG.54306/STRG.21707/STRG.802/STRG.42027/STRG.23673/STRG.34644/STRG.31869/STRG.42414/STRG.16390/STRG.8260/STRG.53957/STRG.51654/STRG.49788/STRG.6427/STRG.30886/STRG.52395/STRG.7212/STRG.14834/STRG.54632/STRG.41584/STRG.819/STRG.40189/STRG.13317/STRG.49133/STRG.56148/STRG.24377/STRG.17716/S…
DEG	Flower_vs_145DAB_down_DEG	gene	Flower_vs_145DAB	Down	ko00380	Tryptophan metabolism	0.0221183	0.131323	1.54475	23	127	1920	16377	STRG.19932/STRG.14031/STRG.15595/STRG.31496/STRG.16637/STRG.25139/STRG.12692/STRG.15260/STRG.33231/STRG.35852/STRG.48392/STRG.50359/STRG.30874/STRG.44541/STRG.12693/STRG.12691/STRG.21656/STRG.27590/STRG.4174/STRG.38765/STRG.27698/STRG.34979/STRG.33770
DEG	Flower_vs_145DAB_down_DEG	gene	Flower_vs_145DAB	Down	ko99999	Others	0.0234038	0.131323	2.20121	8	31	1920	16377	STRG.24112/STRG.7859/STRG.2396/STRG.33855/STRG.13284/STRG.38905/STRG.33857/STRG.7691
DEG	Flower_vs_145DAB_down_DEG	gene	Flower_vs_145DAB	Down	ko00250	Alanine, aspartate and glutamate metabolism	0.0234506	0.131323	1.57126	21	114	1920	16377	STRG.32463/STRG.23313/STRG.52910/STRG.54268/STRG.54269/STRG.21758/STRG.13442/STRG.31997/STRG.1247/STRG.40844/STRG.54888/STRG.52445/STRG.16524/STRG.4316/STRG.10866/STRG.3484/STRG.54270/STRG.20060/STRG.50635/STRG.14015/STRG.22026
DEG	Flower_vs_145DAB_down_DEG	gene	Flower_vs_145DAB	Down	ko04812	Cytoskeleton proteins	0.0247418	0.134705	1.32264	49	316	1920	16377	STRG.42405/STRG.2228/STRG.840/STRG.18763/STRG.26590/STRG.31817/STRG.7820/STRG.1422/STRG.36329/STRG.10889/STRG.35623/STRG.27909/STRG.20227/STRG.32604/STRG.54906/STRG.12992/STRG.2474/STRG.7826/STRG.24101/STRG.4824/STRG.40482/STRG.47069/STRG.19363/STRG.45811/STRG.11825/STRG.14445/STRG.42535/STRG.44475/STRG.15054/STRG.53253/STRG.2661/STRG.37282/STRG.27717/STRG.35772/STRG.26002/STRG.13211/STRG.35104/S…
DEG	Flower_vs_145DAB_down_DEG	gene	Flower_vs_145DAB	Down	ko00053	Ascorbate and aldarate metabolism	0.0304357	0.161227	1.53097	21	117	1920	16377	STRG.15595/STRG.16637/STRG.15260/STRG.53804/STRG.35852/STRG.46292/STRG.50359/STRG.19027/STRG.37686/STRG.23586/STRG.45539/STRG.30016/STRG.27358/STRG.39618/STRG.27360/STRG.11661/STRG.14413/STRG.38687/STRG.11931/STRG.51262/STRG.11934
DEG	Flower_vs_145DAB_down_DEG	gene	Flower_vs_145DAB	Down	ko00051	Fructose and mannose metabolism	0.0330807	0.164226	1.518	21	118	1920	16377	STRG.10501/STRG.53096/STRG.23858/STRG.27798/STRG.3737/STRG.39520/STRG.38799/STRG.7268/STRG.37686/STRG.42094/STRG.47190/STRG.4752/STRG.45539/STRG.48312/STRG.22347/STRG.22346/STRG.54562/STRG.26208/STRG.38687/STRG.22967/STRG.35632
DEG	Flower_vs_145DAB_down_DEG	gene	Flower_vs_145DAB	Down	ko00860	Porphyrin metabolism	0.0334322	0.164226	1.6247	16	84	1920	16377	STRG.1486/STRG.12151/STRG.28304/STRG.41507/STRG.16643/STRG.3579/STRG.38389/STRG.47404/STRG.54147/STRG.51309/STRG.52504/STRG.19528/STRG.12220/STRG.14234/STRG.35265/STRG.20605
DEG	Flower_vs_145DAB_down_DEG	gene	Flower_vs_145DAB	Down	ko00920	Sulfur metabolism	0.0344618	0.164226	1.76476	12	58	1920	16377	STRG.27299/STRG.46451/STRG.51146/STRG.33518/STRG.5907/STRG.21839/STRG.33647/STRG.992/STRG.48377/STRG.52554/STRG.42477/STRG.2154
DEG	Flower_vs_145DAB_down_DEG	gene	Flower_vs_145DAB	Down	ko04517	IgSF CAM signaling	0.0349643	0.164226	1.56668	18	98	1920	16377	STRG.56732/STRG.32918/STRG.840/STRG.1200/STRG.32604/STRG.54906/STRG.17682/STRG.4824/STRG.53555/STRG.2661/STRG.13211/STRG.7030/STRG.26041/STRG.19667/STRG.41731/STRG.934/STRG.25257/STRG.4826
DEG	Flower_vs_145DAB_down_DEG	gene	Flower_vs_145DAB	Down	ko04145	Phagosome	0.035526	0.164226	1.45063	25	147	1920	16377	STRG.6734/STRG.840/STRG.4397/STRG.32604/STRG.5115/STRG.54906/STRG.19188/STRG.3903/STRG.4824/STRG.3968/STRG.6402/STRG.4327/STRG.19460/STRG.16358/STRG.13211/STRG.22471/STRG.6808/STRG.38690/STRG.54456/STRG.55848/STRG.26624/STRG.11586/STRG.6811/STRG.19667/STRG.4826
DEG	Flower_vs_145DAB_down_DEG	gene	Flower_vs_145DAB	Down	ko00566	Sulfoquinovose metabolism	0.036725	0.164226	2.32628	6	22	1920	16377	STRG.20105/STRG.12046/STRG.9462/STRG.25748/STRG.2837/STRG.34318
DEG	Flower_vs_145DAB_down_DEG	gene	Flower_vs_145DAB	Down	ko00900	Terpenoid backbone biosynthesis	0.0368671	0.164226	1.60559	16	85	1920	16377	STRG.17981/STRG.39056/STRG.363/STRG.14507/STRG.7386/STRG.33379/STRG.39686/STRG.24009/STRG.32441/STRG.39929/STRG.21656/STRG.29782/STRG.9035/STRG.24823/STRG.25373/STRG.31700
DEG	Flower_vs_145DAB_down_DEG	gene	Flower_vs_145DAB	Down	ko00410	beta-Alanine metabolism	0.0424642	0.184955	1.63583	14	73	1920	16377	STRG.53526/STRG.4229/STRG.37586/STRG.13482/STRG.15595/STRG.16637/STRG.15260/STRG.33403/STRG.35852/STRG.50359/STRG.20496/STRG.14973/STRG.54862/STRG.52558
DEG	Flower_vs_145DAB_down_DEG	gene	Flower_vs_145DAB	Down	ko00513	Various types of N-glycan biosynthesis	0.046215	0.196916	1.73753	11	54	1920	16377	STRG.51429/STRG.33683/STRG.14960/STRG.20565/STRG.4943/STRG.38344/STRG.17396/STRG.40454/STRG.3521/STRG.27886/STRG.48356
DEG	Flower_vs_145DAB_up_DEG	gene	Flower_vs_145DAB	Up	ko04075	Plant hormone signal transduction	4.1463e-12	5.30688e-10	1.52683	211	592	3823	16377	STRG.9048/STRG.35869/STRG.14119/STRG.54207/STRG.35984/STRG.27133/STRG.15272/STRG.44609/STRG.47146/STRG.18724/STRG.25072/STRG.13164/STRG.23253/STRG.35912/STRG.22436/STRG.46345/STRG.9097/STRG.54953/STRG.50414/STRG.33804/STRG.7503/STRG.11293/STRG.6078/STRG.21807/STRG.52274/STRG.24754/STRG.21280/STRG.48732/STRG.51959/STRG.32616/STRG.39438/STRG.53349/STRG.51945/STRG.51552/STRG.24333/STRG.16754/STRG.15…
DEG	Flower_vs_145DAB_up_DEG	gene	Flower_vs_145DAB	Up	ko03000	Transcription factors	5.17744e-12	5.30688e-10	1.43304	281	840	3823	16377	STRG.38489/STRG.29769/STRG.21212/STRG.20927/STRG.37832/STRG.5076/STRG.47811/STRG.47263/STRG.55056/STRG.51517/STRG.53164/STRG.6527/STRG.24160/STRG.46056/STRG.21807/STRG.51865/STRG.27487/STRG.39612/STRG.1209/STRG.45452/STRG.41203/STRG.52896/STRG.44546/STRG.38665/STRG.50408/STRG.10894/STRG.41405/STRG.49582/STRG.51771/STRG.52614/STRG.54492/STRG.33257/STRG.55075/STRG.10451/STRG.21199/STRG.24257/STRG.1…
DEG	Flower_vs_145DAB_up_DEG	gene	Flower_vs_145DAB	Up	ko00940	Phenylpropanoid biosynthesis	1.54683e-11	9.85989e-10	1.78359	112	269	3823	16377	STRG.3840/STRG.31474/STRG.4128/STRG.10175/STRG.6473/STRG.31928/STRG.48851/STRG.4134/STRG.28292/STRG.24344/STRG.14118/STRG.27058/STRG.6567/STRG.6459/STRG.17379/STRG.27597/STRG.39173/STRG.36393/STRG.24673/STRG.8059/STRG.17378/STRG.42007/STRG.29069/STRG.41152/STRG.2625/STRG.47253/STRG.28638/STRG.43443/STRG.50394/STRG.14951/STRG.12292/STRG.53366/STRG.31931/STRG.15618/STRG.35660/STRG.14233/STRG.9966/S…
DEG	Flower_vs_145DAB_up_DEG	gene	Flower_vs_145DAB	Up	ko00040	Pentose and glucuronate interconversions	1.92388e-11	9.85989e-10	1.98279	81	175	3823	16377	STRG.47755/STRG.9644/STRG.6006/STRG.22028/STRG.28651/STRG.20051/STRG.40308/STRG.5612/STRG.7989/STRG.19743/STRG.8875/STRG.25889/STRG.15035/STRG.28655/STRG.15322/STRG.24432/STRG.52456/STRG.45777/STRG.50475/STRG.25238/STRG.3351/STRG.44452/STRG.20192/STRG.25239/STRG.23726/STRG.25220/STRG.29151/STRG.52259/STRG.50596/STRG.8138/STRG.24956/STRG.21765/STRG.20054/STRG.30819/STRG.21589/STRG.11458/STRG.45525…
DEG	Flower_vs_145DAB_up_DEG	gene	Flower_vs_145DAB	Up	ko00196	Photosynthesis - antenna proteins	7.79572e-11	3.19624e-09	3.51884	23	28	3823	16377	STRG.21619/STRG.56490/STRG.34022/STRG.2565/STRG.50542/STRG.23441/STRG.27998/STRG.54118/STRG.52281/STRG.41358/STRG.46900/STRG.52280/STRG.24680/STRG.31075/STRG.52403/STRG.6645/STRG.35864/STRG.30318/STRG.17399/STRG.12088/STRG.6644/STRG.43960/STRG.41357
DEG	Flower_vs_145DAB_up_DEG	gene	Flower_vs_145DAB	Up	ko02000	Transporters	1.45942e-10	4.98636e-09	1.36479	317	995	3823	16377	STRG.45733/STRG.34839/STRG.27775/STRG.24283/STRG.3067/STRG.44836/STRG.16745/STRG.24796/STRG.9775/STRG.7251/STRG.23770/STRG.41311/STRG.48634/STRG.3660/STRG.28306/STRG.6674/STRG.8535/STRG.11446/STRG.7450/STRG.49808/STRG.52736/STRG.13586/STRG.47426/STRG.47002/STRG.5649/STRG.735/STRG.51808/STRG.51523/STRG.47653/STRG.55646/STRG.56778/STRG.7635/STRG.28145/STRG.39683/STRG.20752/STRG.23943/STRG.2727/STRG…
DEG	Flower_vs_145DAB_up_DEG	gene	Flower_vs_145DAB	Up	ko00199	Cytochrome P450	7.71384e-09	2.15635e-07	1.67413	102	261	3823	16377	STRG.898/STRG.899/STRG.36759/STRG.13626/STRG.40554/STRG.5476/STRG.5726/STRG.19114/STRG.51766/STRG.36393/STRG.37182/STRG.31129/STRG.36577/STRG.18975/STRG.49422/STRG.54680/STRG.50221/STRG.15721/STRG.50604/STRG.27293/STRG.2395/STRG.39150/STRG.13884/STRG.5961/STRG.41317/STRG.8371/STRG.485/STRG.50235/STRG.1141/STRG.32860/STRG.19772/STRG.19767/STRG.45677/STRG.50041/STRG.50717/STRG.44603/STRG.3684/STRG.…
DEG	Flower_vs_145DAB_up_DEG	gene	Flower_vs_145DAB	Up	ko04814	Motor proteins	8.41504e-09	2.15635e-07	1.86595	71	163	3823	16377	STRG.36032/STRG.9600/STRG.12905/STRG.36030/STRG.5948/STRG.33956/STRG.28716/STRG.20933/STRG.18318/STRG.10605/STRG.43719/STRG.41873/STRG.11789/STRG.4666/STRG.33337/STRG.43798/STRG.9487/STRG.46563/STRG.15308/STRG.53192/STRG.25917/STRG.35806/STRG.2470/STRG.38270/STRG.20455/STRG.1099/STRG.33675/STRG.7113/STRG.15573/STRG.30126/STRG.51524/STRG.56215/STRG.22453/STRG.11850/STRG.31222/STRG.32899/STRG.50788…
DEG	Flower_vs_145DAB_up_DEG	gene	Flower_vs_145DAB	Up	ko99980	Enzymes with EC numbers	2.53062e-08	5.76419e-07	1.44712	176	521	3823	16377	STRG.52665/STRG.13585/STRG.23937/STRG.956/STRG.10719/STRG.7629/STRG.45475/STRG.50670/STRG.10708/STRG.16113/STRG.13760/STRG.38805/STRG.4447/STRG.2224/STRG.34529/STRG.21352/STRG.54336/STRG.25940/STRG.46378/STRG.52041/STRG.21935/STRG.17287/STRG.51858/STRG.4926/STRG.4239/STRG.28202/STRG.8543/STRG.36904/STRG.11877/STRG.17598/STRG.3878/STRG.54995/STRG.32606/STRG.22676/STRG.56341/STRG.14572/STRG.30887/S…
DEG	Flower_vs_145DAB_up_DEG	gene	Flower_vs_145DAB	Up	ko00500	Starch and sucrose metabolism	6.77456e-08	1.38878e-06	1.59889	106	284	3823	16377	STRG.10607/STRG.28631/STRG.34461/STRG.42777/STRG.23937/STRG.37632/STRG.7629/STRG.56047/STRG.2087/STRG.2086/STRG.49628/STRG.17815/STRG.49213/STRG.24522/STRG.33986/STRG.50886/STRG.38325/STRG.42945/STRG.49477/STRG.24132/STRG.41081/STRG.12791/STRG.9596/STRG.18059/STRG.13230/STRG.47662/STRG.7229/STRG.30348/STRG.7505/STRG.106/STRG.10795/STRG.240/STRG.25484/STRG.2618/STRG.50993/STRG.4347/STRG.28879/STRG…
DEG	Flower_vs_145DAB_up_DEG	gene	Flower_vs_145DAB	Up	ko00194	Photosynthesis proteins	1.87599e-06	3.49617e-05	1.84647	50	116	3823	16377	STRG.44515/STRG.21619/STRG.21255/STRG.56490/STRG.34022/STRG.7112/STRG.14418/STRG.3244/STRG.2565/STRG.5998/STRG.50542/STRG.23441/STRG.6417/STRG.27998/STRG.54118/STRG.52281/STRG.41358/STRG.46900/STRG.52280/STRG.24680/STRG.31075/STRG.669/STRG.52403/STRG.3245/STRG.30405/STRG.40573/STRG.6645/STRG.13057/STRG.32229/STRG.35864/STRG.30318/STRG.2469/STRG.53191/STRG.27903/STRG.17399/STRG.12088/STRG.44946/ST…
DEG	Flower_vs_145DAB_up_DEG	gene	Flower_vs_145DAB	Up	ko00941	Flavonoid biosynthesis	3.81651e-06	6.51988e-05	1.85901	46	106	3823	16377	STRG.15551/STRG.16730/STRG.39173/STRG.24673/STRG.36239/STRG.28382/STRG.50604/STRG.27868/STRG.35660/STRG.49268/STRG.42289/STRG.3014/STRG.24581/STRG.55917/STRG.54567/STRG.51651/STRG.32860/STRG.10304/STRG.42281/STRG.5827/STRG.17920/STRG.8394/STRG.44603/STRG.16725/STRG.35658/STRG.3684/STRG.42292/STRG.36965/STRG.5830/STRG.50694/STRG.5829/STRG.20201/STRG.6039/STRG.31815/STRG.1162/STRG.56727/STRG.13319/…
DEG	Flower_vs_145DAB_up_DEG	gene	Flower_vs_145DAB	Up	ko00909	Sesquiterpenoid and triterpenoid biosynthesis	7.90658e-06	0.000124681	2.18085	28	55	3823	16377	STRG.40978/STRG.12062/STRG.47842/STRG.21375/STRG.7099/STRG.7091/STRG.9654/STRG.4443/STRG.23034/STRG.12060/STRG.25947/STRG.41855/STRG.41859/STRG.30097/STRG.52753/STRG.31609/STRG.33982/STRG.45413/STRG.7103/STRG.39483/STRG.45414/STRG.23041/STRG.33891/STRG.23036/STRG.22077/STRG.39480/STRG.39477/STRG.7094
DEG	Flower_vs_145DAB_up_DEG	gene	Flower_vs_145DAB	Up	ko00073	Cutin, suberine and wax biosynthesis	1.78841e-05	0.000261875	2.29134	23	43	3823	16377	STRG.23710/STRG.7498/STRG.40554/STRG.5726/STRG.18975/STRG.53009/STRG.49422/STRG.25104/STRG.51111/STRG.27293/STRG.5961/STRG.45677/STRG.32973/STRG.37480/STRG.19595/STRG.45865/STRG.37253/STRG.19489/STRG.9539/STRG.46456/STRG.25849/STRG.33136/STRG.44809
DEG	Flower_vs_145DAB_up_DEG	gene	Flower_vs_145DAB	Up	ko00592	alpha-Linolenic acid metabolism	3.01059e-05	0.000411448	1.75247	45	110	3823	16377	STRG.44005/STRG.23972/STRG.9690/STRG.44513/STRG.17319/STRG.38404/STRG.44515/STRG.4447/STRG.30518/STRG.22160/STRG.8494/STRG.6927/STRG.17320/STRG.14909/STRG.54680/STRG.25981/STRG.4443/STRG.11283/STRG.49471/STRG.35390/STRG.32003/STRG.13313/STRG.40317/STRG.54320/STRG.5597/STRG.12665/STRG.17318/STRG.24606/STRG.18687/STRG.51882/STRG.4627/STRG.52866/STRG.54550/STRG.34947/STRG.13314/STRG.17297/STRG.54551…
DEG	Flower_vs_145DAB_up_DEG	gene	Flower_vs_145DAB	Up	ko00950	Isoquinoline alkaloid biosynthesis	4.19859e-05	0.000530514	2.03299	28	59	3823	16377	STRG.6986/STRG.41654/STRG.41645/STRG.6567/STRG.25539/STRG.47253/STRG.6980/STRG.6975/STRG.23272/STRG.6988/STRG.50269/STRG.28886/STRG.22916/STRG.41641/STRG.9217/STRG.34221/STRG.6978/STRG.27023/STRG.48165/STRG.41647/STRG.6972/STRG.41639/STRG.6982/STRG.28984/STRG.28985/STRG.25537/STRG.41658/STRG.28983
DEG	Flower_vs_145DAB_up_DEG	gene	Flower_vs_145DAB	Up	ko00908	Zeatin biosynthesis	4.39939e-05	0.000530514	1.97714	30	65	3823	16377	STRG.13566/STRG.28105/STRG.11413/STRG.34635/STRG.887/STRG.28108/STRG.32639/STRG.9127/STRG.889/STRG.45265/STRG.32633/STRG.51910/STRG.21233/STRG.34087/STRG.18605/STRG.28159/STRG.38027/STRG.18552/STRG.28111/STRG.11416/STRG.34319/STRG.55005/STRG.47243/STRG.2995/STRG.13292/STRG.3180/STRG.18633/STRG.2994/STRG.52420/STRG.30029
DEG	Flower_vs_145DAB_up_DEG	gene	Flower_vs_145DAB	Up	ko00902	Monoterpenoid biosynthesis	5.9025e-05	0.000672229	1.85103	35	81	3823	16377	STRG.607/STRG.21375/STRG.7099/STRG.7091/STRG.42484/STRG.608/STRG.52486/STRG.52483/STRG.2669/STRG.41855/STRG.2672/STRG.41859/STRG.25907/STRG.56106/STRG.21739/STRG.27177/STRG.601/STRG.26889/STRG.52487/STRG.9593/STRG.52418/STRG.30567/STRG.31789/STRG.2676/STRG.21725/STRG.26929/STRG.42486/STRG.18806/STRG.29705/STRG.49331/STRG.29702/STRG.56101/STRG.605/STRG.52416/STRG.7094
DEG	Flower_vs_145DAB_up_DEG	gene	Flower_vs_145DAB	Up	ko04626	Plant-pathogen interaction	6.41244e-05	0.000691868	1.31744	155	504	3823	16377	STRG.22132/STRG.41458/STRG.8557/STRG.27860/STRG.25072/STRG.13164/STRG.20539/STRG.54495/STRG.37523/STRG.33804/STRG.18688/STRG.24160/STRG.31747/STRG.21280/STRG.51959/STRG.9348/STRG.46684/STRG.44260/STRG.9289/STRG.39438/STRG.51552/STRG.27536/STRG.33519/STRG.47625/STRG.51640/STRG.19973/STRG.56170/STRG.507/STRG.369/STRG.23212/STRG.6854/STRG.28871/STRG.27514/STRG.11281/STRG.27362/STRG.14486/STRG.35690/…
DEG	Flower_vs_145DAB_up_DEG	gene	Flower_vs_145DAB	Up	ko01009	Protein phosphatases and associated proteins	0.000107463	0.0011015	1.28223	176	588	3823	16377	STRG.44683/STRG.54847/STRG.21543/STRG.645/STRG.36032/STRG.27511/STRG.14785/STRG.46979/STRG.26988/STRG.54190/STRG.35102/STRG.25072/STRG.48370/STRG.8323/STRG.8245/STRG.48691/STRG.25772/STRG.43648/STRG.36030/STRG.14830/STRG.49946/STRG.34905/STRG.36073/STRG.22986/STRG.19863/STRG.51552/STRG.28246/STRG.27974/STRG.49775/STRG.25974/STRG.48994/STRG.32435/STRG.49933/STRG.18318/STRG.13289/STRG.28223/STRG.20…
DEG	Flower_vs_145DAB_up_DEG	gene	Flower_vs_145DAB	Up	ko00591	Linoleic acid metabolism	0.000148693	0.00145152	2.34919	17	31	3823	16377	STRG.9690/STRG.44513/STRG.44515/STRG.22160/STRG.6927/STRG.44512/STRG.25981/STRG.44511/STRG.11283/STRG.32003/STRG.12665/STRG.24606/STRG.18687/STRG.52866/STRG.9211/STRG.9210/STRG.237
DEG	Flower_vs_145DAB_up_DEG	gene	Flower_vs_145DAB	Up	ko04040	Ion channels	0.000442749	0.00412561	1.52188	54	152	3823	16377	STRG.41458/STRG.27860/STRG.41366/STRG.20539/STRG.31747/STRG.14830/STRG.20047/STRG.54771/STRG.51640/STRG.22314/STRG.51724/STRG.33609/STRG.20055/STRG.28871/STRG.35690/STRG.13533/STRG.18454/STRG.48078/STRG.28941/STRG.27457/STRG.28911/STRG.38731/STRG.48077/STRG.41515/STRG.28861/STRG.48059/STRG.15377/STRG.48074/STRG.41459/STRG.34012/STRG.21018/STRG.50476/STRG.50360/STRG.35691/STRG.46989/STRG.23478/STR…
DEG	Flower_vs_145DAB_up_DEG	gene	Flower_vs_145DAB	Up	ko04016	MAPK signaling pathway - plant	0.000499069	0.00444822	1.35725	96	303	3823	16377	STRG.38489/STRG.15424/STRG.19294/STRG.8557/STRG.25072/STRG.20446/STRG.54953/STRG.5436/STRG.2126/STRG.24160/STRG.39438/STRG.51552/STRG.13605/STRG.28061/STRG.14409/STRG.26950/STRG.6305/STRG.27514/STRG.55013/STRG.15022/STRG.49644/STRG.27362/STRG.53100/STRG.30476/STRG.47726/STRG.52160/STRG.18867/STRG.31047/STRG.55713/STRG.27531/STRG.28901/STRG.36711/STRG.53110/STRG.32680/STRG.40163/STRG.46399/STRG.43…
DEG	Flower_vs_145DAB_up_DEG	gene	Flower_vs_145DAB	Up	ko00944	Flavone and flavonol biosynthesis	0.000733129	0.00626215	2.30667	14	26	3823	16377	STRG.24673/STRG.29052/STRG.50604/STRG.32860/STRG.8394/STRG.44603/STRG.3684/STRG.36965/STRG.20201/STRG.6039/STRG.21075/STRG.21734/STRG.21076/STRG.48231
DEG	Flower_vs_145DAB_up_DEG	gene	Flower_vs_145DAB	Up	ko04030	G protein-coupled receptors	0.000874674	0.00717233	2.44789	12	21	3823	16377	STRG.34083/STRG.34959/STRG.56674/STRG.1306/STRG.43583/STRG.31668/STRG.30166/STRG.45826/STRG.48358/STRG.31667/STRG.56761/STRG.37256
DEG	Flower_vs_145DAB_up_DEG	gene	Flower_vs_145DAB	Up	ko02010	ABC transporters	0.00105242	0.00822079	1.73836	28	69	3823	16377	STRG.3660/STRG.6674/STRG.47002/STRG.51523/STRG.15023/STRG.49572/STRG.34817/STRG.48868/STRG.49570/STRG.14499/STRG.3418/STRG.24568/STRG.33656/STRG.51434/STRG.49571/STRG.53029/STRG.13196/STRG.54388/STRG.11734/STRG.54085/STRG.19183/STRG.51435/STRG.22277/STRG.8615/STRG.2844/STRG.6675/STRG.23480/STRG.8605
DEG	Flower_vs_145DAB_up_DEG	gene	Flower_vs_145DAB	Up	ko01003	Glycosyltransferases	0.00108274	0.00822079	1.23444	168	583	3823	16377	STRG.27433/STRG.16791/STRG.20684/STRG.30332/STRG.34461/STRG.40572/STRG.33059/STRG.47988/STRG.10444/STRG.24349/STRG.607/STRG.5319/STRG.13016/STRG.28105/STRG.26608/STRG.26213/STRG.52645/STRG.46635/STRG.23808/STRG.21283/STRG.11413/STRG.42466/STRG.15789/STRG.14636/STRG.29801/STRG.3631/STRG.52138/STRG.7472/STRG.14241/STRG.51259/STRG.21646/STRG.7921/STRG.52463/STRG.40400/STRG.29052/STRG.37077/STRG.5099…
DEG	Flower_vs_145DAB_up_DEG	gene	Flower_vs_145DAB	Up	ko99981	Carbohydrate metabolism	0.00124613	0.00912345	2.4801	11	19	3823	16377	STRG.43807/STRG.24202/STRG.22992/STRG.51554/STRG.32332/STRG.20119/STRG.44199/STRG.526/STRG.11426/STRG.11419/STRG.46220
DEG	Flower_vs_145DAB_up_DEG	gene	Flower_vs_145DAB	Up	ko00999	Biosynthesis of various plant secondary metabolites	0.00131057	0.00921706	1.43605	59	176	3823	16377	STRG.28105/STRG.17815/STRG.44354/STRG.33986/STRG.50886/STRG.24132/STRG.54117/STRG.30348/STRG.240/STRG.12763/STRG.2618/STRG.42484/STRG.30690/STRG.11471/STRG.1829/STRG.32481/STRG.23465/STRG.12473/STRG.887/STRG.28453/STRG.28108/STRG.32639/STRG.52753/STRG.9269/STRG.889/STRG.9270/STRG.53599/STRG.19665/STRG.27177/STRG.47573/STRG.11472/STRG.32633/STRG.37395/STRG.32510/STRG.1552/STRG.22055/STRG.28159/STR…
DEG	Flower_vs_145DAB_up_DEG	gene	Flower_vs_145DAB	Up	ko00380	Tryptophan metabolism	0.00134884	0.00921706	1.51788	45	127	3823	16377	STRG.898/STRG.19906/STRG.899/STRG.24349/STRG.6567/STRG.17379/STRG.27597/STRG.17378/STRG.31129/STRG.47253/STRG.19840/STRG.14951/STRG.50221/STRG.44240/STRG.19931/STRG.35449/STRG.50235/STRG.28886/STRG.54286/STRG.19772/STRG.19767/STRG.1832/STRG.35451/STRG.36404/STRG.5043/STRG.27023/STRG.48165/STRG.40356/STRG.33902/STRG.29409/STRG.50217/STRG.50228/STRG.27598/STRG.44242/STRG.29743/STRG.35448/STRG.48406…
DEG	Flower_vs_145DAB_up_DEG	gene	Flower_vs_145DAB	Up	ko00942	Anthocyanin biosynthesis	0.00289584	0.0191499	3.21286	6	8	3823	16377	STRG.26213/STRG.29052/STRG.6859/STRG.41531/STRG.30738/STRG.48231
DEG	Flower_vs_145DAB_up_DEG	gene	Flower_vs_145DAB	Up	ko03037	Cilium and associated proteins	0.00419812	0.0268942	1.49344	38	109	3823	16377	STRG.18467/STRG.645/STRG.3065/STRG.25072/STRG.55895/STRG.49775/STRG.2535/STRG.32435/STRG.44102/STRG.10990/STRG.20928/STRG.47399/STRG.27514/STRG.53192/STRG.18202/STRG.21343/STRG.34556/STRG.41783/STRG.7061/STRG.22453/STRG.10767/STRG.18711/STRG.33265/STRG.18011/STRG.37601/STRG.19137/STRG.40205/STRG.51518/STRG.10566/STRG.49666/STRG.44697/STRG.50437/STRG.33638/STRG.29200/STRG.53049/STRG.8734/STRG.4301…
DEG	Flower_vs_145DAB_up_DEG	gene	Flower_vs_145DAB	Up	ko04082	Neuroactive ligand signaling	0.00457176	0.0284003	2.40964	9	16	3823	16377	STRG.51541/STRG.7927/STRG.18749/STRG.27734/STRG.42587/STRG.7925/STRG.24220/STRG.23002/STRG.10232
DEG	Flower_vs_145DAB_up_DEG	gene	Flower_vs_145DAB	Up	ko00460	Cyanoamino acid metabolism	0.00490826	0.0295939	1.45097	42	124	3823	16377	STRG.17815/STRG.29250/STRG.33986/STRG.50886/STRG.24132/STRG.31129/STRG.30348/STRG.240/STRG.2618/STRG.55219/STRG.1829/STRG.32481/STRG.28453/STRG.15842/STRG.50235/STRG.19772/STRG.15844/STRG.53599/STRG.53020/STRG.19665/STRG.47573/STRG.37395/STRG.36649/STRG.32510/STRG.16802/STRG.26203/STRG.17736/STRG.36648/STRG.45604/STRG.29244/STRG.22258/STRG.7851/STRG.12044/STRG.7158/STRG.29245/STRG.271/STRG.32004/…
DEG	Flower_vs_145DAB_up_DEG	gene	Flower_vs_145DAB	Up	ko03032	DNA replication proteins	0.00571829	0.0334928	1.26877	93	314	3823	16377	STRG.40818/STRG.35075/STRG.11297/STRG.41328/STRG.15958/STRG.8553/STRG.38122/STRG.34905/STRG.36787/STRG.25000/STRG.44486/STRG.45157/STRG.31911/STRG.16487/STRG.46176/STRG.40036/STRG.5266/STRG.50965/STRG.20216/STRG.26677/STRG.6131/STRG.14203/STRG.32022/STRG.36119/STRG.32546/STRG.47142/STRG.37924/STRG.22529/STRG.15413/STRG.33404/STRG.4391/STRG.55197/STRG.55198/STRG.138/STRG.50848/STRG.6260/STRG.51876…
DEG	Flower_vs_145DAB_up_DEG	gene	Flower_vs_145DAB	Up	ko04712	Circadian rhythm - plant	0.00826753	0.047079	1.53778	28	78	3823	16377	STRG.50564/STRG.11694/STRG.20112/STRG.23685/STRG.43665/STRG.55690/STRG.50528/STRG.27425/STRG.31539/STRG.42289/STRG.13775/STRG.55045/STRG.8748/STRG.21165/STRG.10304/STRG.48148/STRG.42281/STRG.13671/STRG.27595/STRG.46613/STRG.42292/STRG.25092/STRG.21644/STRG.28699/STRG.2698/STRG.47825/STRG.27848/STRG.13069
DEG	Flower_vs_145DAB_up_DEG	gene	Flower_vs_145DAB	Up	ko00053	Ascorbate and aldarate metabolism	0.00877189	0.048601	1.42794	39	117	3823	16377	STRG.44716/STRG.19906/STRG.1900/STRG.6006/STRG.12863/STRG.36194/STRG.14951/STRG.2277/STRG.6/STRG.4/STRG.31812/STRG.35449/STRG.33747/STRG.31811/STRG.20192/STRG.40758/STRG.50596/STRG.23631/STRG.47690/STRG.30819/STRG.35451/STRG.36404/STRG.16276/STRG.31201/STRG.23576/STRG.40744/STRG.30019/STRG.29409/STRG.15515/STRG.36382/STRG.43621/STRG.40743/STRG.35448/STRG.16965/STRG.20680/STRG.35636/STRG.22329/STR…
DEG	Flower_vs_145DAB_up_DEG	gene	Flower_vs_145DAB	Up	ko00565	Ether lipid metabolism	0.010539	0.056855	1.75746	16	39	3823	16377	STRG.9690/STRG.53024/STRG.45772/STRG.19628/STRG.25981/STRG.22263/STRG.11283/STRG.45773/STRG.32535/STRG.13154/STRG.18687/STRG.49992/STRG.56677/STRG.43110/STRG.44447/STRG.30181
DEG	Flower_vs_145DAB_up_DEG	gene	Flower_vs_145DAB	Up	ko00410	beta-Alanine metabolism	0.0119255	0.0626853	1.52574	26	73	3823	16377	STRG.44005/STRG.19906/STRG.8494/STRG.21806/STRG.25539/STRG.14951/STRG.35706/STRG.45171/STRG.52519/STRG.35449/STRG.50966/STRG.53978/STRG.50269/STRG.40279/STRG.9217/STRG.38850/STRG.35451/STRG.36404/STRG.15129/STRG.35479/STRG.29409/STRG.53943/STRG.35448/STRG.38101/STRG.25537/STRG.14530
DEG	Flower_vs_145DAB_up_DEG	gene	Flower_vs_145DAB	Up	ko04812	Cytoskeleton proteins	0.0136971	0.0693501	1.23363	91	316	3823	16377	STRG.9600/STRG.12905/STRG.55895/STRG.47702/STRG.5948/STRG.33956/STRG.15055/STRG.28716/STRG.44102/STRG.20933/STRG.28565/STRG.10605/STRG.43719/STRG.22534/STRG.41873/STRG.11789/STRG.19012/STRG.4666/STRG.36340/STRG.33337/STRG.43798/STRG.36827/STRG.9487/STRG.46563/STRG.53192/STRG.25917/STRG.2470/STRG.8396/STRG.38270/STRG.20455/STRG.52250/STRG.1099/STRG.33675/STRG.24659/STRG.7113/STRG.15991/STRG.51524/…
DEG	Flower_vs_145DAB_up_DEG	gene	Flower_vs_145DAB	Up	ko00904	Diterpenoid biosynthesis	0.0141846	0.0693501	1.62785	19	50	3823	16377	STRG.5476/STRG.37182/STRG.36577/STRG.41932/STRG.3121/STRG.36285/STRG.22413/STRG.5479/STRG.37306/STRG.5761/STRG.29129/STRG.2440/STRG.13424/STRG.7136/STRG.6166/STRG.6172/STRG.54696/STRG.5997/STRG.46241
DEG	Flower_vs_145DAB_up_DEG	gene	Flower_vs_145DAB	Up	ko00100	Steroid biosynthesis	0.0142083	0.0693501	1.5345	24	67	3823	16377	STRG.40978/STRG.9654/STRG.5988/STRG.23034/STRG.11283/STRG.25947/STRG.41317/STRG.30097/STRG.42806/STRG.52206/STRG.25952/STRG.18687/STRG.23058/STRG.21556/STRG.45413/STRG.45054/STRG.39483/STRG.45414/STRG.21466/STRG.38110/STRG.39480/STRG.39477/STRG.51160/STRG.52211
DEG	Flower_vs_145DAB_up_DEG	gene	Flower_vs_145DAB	Up	ko00402	Benzoxazinoid biosynthesis	0.0180598	0.0841957	1.88488	11	25	3823	16377	STRG.28105/STRG.887/STRG.28108/STRG.32639/STRG.889/STRG.32633/STRG.28159/STRG.18552/STRG.28111/STRG.47243/STRG.30029
DEG	Flower_vs_145DAB_up_DEG	gene	Flower_vs_145DAB	Up	ko00903	Limonene degradation	0.0180723	0.0841957	2.1419	8	16	3823	16377	STRG.19906/STRG.14951/STRG.35449/STRG.35451/STRG.36404/STRG.29409/STRG.35448/STRG.14530
DEG	Flower_vs_145DAB_up_DEG	gene	Flower_vs_145DAB	Up	ko00920	Sulfur metabolism	0.018482	0.0841957	1.55103	21	58	3823	16377	STRG.36125/STRG.25555/STRG.10363/STRG.54435/STRG.52150/STRG.41706/STRG.2322/STRG.34048/STRG.24826/STRG.17802/STRG.15416/STRG.7006/STRG.42036/STRG.24657/STRG.17550/STRG.12044/STRG.21925/STRG.17884/STRG.44668/STRG.7038/STRG.21442
DEG	Flower_vs_145DAB_up_DEG	gene	Flower_vs_145DAB	Up	ko02042	Bacterial toxins	0.0203614	0.0907412	2.67738	5	8	3823	16377	STRG.45772/STRG.19628/STRG.45773/STRG.32535/STRG.49992
DEG	Flower_vs_145DAB_up_DEG	gene	Flower_vs_145DAB	Up	ko00537	Glycosylphosphatidylinositol (GPI)-anchored proteins	0.0227646	0.0992922	1.63193	16	42	3823	16377	STRG.7229/STRG.7505/STRG.106/STRG.16527/STRG.42249/STRG.44379/STRG.54512/STRG.35980/STRG.26764/STRG.7355/STRG.15122/STRG.14166/STRG.23719/STRG.35551/STRG.29763/STRG.15329
DEG	Flower_vs_145DAB_up_DEG	gene	Flower_vs_145DAB	Up	ko04090	CD molecules	0.0246683	0.105354	1.52993	20	56	3823	16377	STRG.3660/STRG.6674/STRG.47002/STRG.51523/STRG.50300/STRG.15023/STRG.48868/STRG.14499/STRG.51434/STRG.13196/STRG.54388/STRG.11734/STRG.54085/STRG.15122/STRG.51435/STRG.8615/STRG.2844/STRG.6675/STRG.23480/STRG.8605
DEG	Flower_vs_145DAB_up_DEG	gene	Flower_vs_145DAB	Up	ko00062	Fatty acid elongation	0.032382	0.135476	1.54946	17	47	3823	16377	STRG.9348/STRG.27536/STRG.32867/STRG.27237/STRG.8285/STRG.16855/STRG.37702/STRG.7626/STRG.45599/STRG.29375/STRG.37637/STRG.1156/STRG.27875/STRG.3884/STRG.47034/STRG.25738/STRG.14299
DEG	Flower_vs_145DAB_up_DEG	gene	Flower_vs_145DAB	Up	ko00945	Stilbenoid, diarylheptanoid and gingerol biosynthesis	0.0344533	0.141258	1.42794	24	72	3823	16377	STRG.27152/STRG.39173/STRG.24673/STRG.41540/STRG.28166/STRG.35660/STRG.41537/STRG.3014/STRG.24581/STRG.51651/STRG.5827/STRG.17920/STRG.8394/STRG.35658/STRG.5830/STRG.5829/STRG.1162/STRG.56727/STRG.30147/STRG.22821/STRG.53425/STRG.37773/STRG.5833/STRG.24567
DEG	Flower_vs_145DAB_up_DEG	gene	Flower_vs_145DAB	Up	ko00270	Cysteine and methionine metabolism	0.0375273	0.150845	1.25437	53	181	3823	16377	STRG.52197/STRG.19272/STRG.24071/STRG.21539/STRG.7745/STRG.48058/STRG.21171/STRG.36125/STRG.17817/STRG.44354/STRG.19452/STRG.25555/STRG.54117/STRG.36967/STRG.49741/STRG.31911/STRG.45363/STRG.52640/STRG.11471/STRG.23465/STRG.138/STRG.12473/STRG.23272/STRG.12465/STRG.51830/STRG.4844/STRG.24391/STRG.51075/STRG.15416/STRG.22916/STRG.48628/STRG.36082/STRG.34221/STRG.28905/STRG.42105/STRG.3051/STRG.827…
DEG	Flower_vs_145DAB_up_DEG	gene	Flower_vs_145DAB	Up	ko00350	Tyrosine metabolism	0.0489214	0.192558	1.34772	28	89	3823	16377	STRG.6986/STRG.41654/STRG.41645/STRG.38404/STRG.25539/STRG.17956/STRG.6980/STRG.6975/STRG.23272/STRG.6988/STRG.13137/STRG.50269/STRG.22916/STRG.40317/STRG.41641/STRG.9217/STRG.29091/STRG.34221/STRG.6978/STRG.27023/STRG.41647/STRG.7120/STRG.6972/STRG.41639/STRG.6982/STRG.25537/STRG.12237/STRG.41658
DEG	Flower_vs_145DAB_up_DEG	gene	Flower_vs_145DAB	Up	ko00561	Glycerolipid metabolism	0.0497832	0.192558	1.27273	41	138	3823	16377	STRG.26184/STRG.19906/STRG.20512/STRG.16815/STRG.23920/STRG.6006/STRG.43931/STRG.48700/STRG.23017/STRG.54223/STRG.3386/STRG.14951/STRG.34835/STRG.54651/STRG.46888/STRG.50947/STRG.11283/STRG.43685/STRG.51999/STRG.35449/STRG.10733/STRG.30819/STRG.35451/STRG.18687/STRG.36404/STRG.21556/STRG.23576/STRG.53681/STRG.29409/STRG.14816/STRG.47041/STRG.8024/STRG.33550/STRG.35448/STRG.18177/STRG.1532/STRG.12…
DEG	Leaf_vs_45DAB_down_DEG	gene	Leaf_vs_45DAB	Down	ko04147	Exosome	1.53817e-27	3.13786e-25	1.69794	351	1070	3164	16377	STRG.41082/STRG.13951/STRG.54268/STRG.9343/STRG.34091/STRG.13211/STRG.7240/STRG.21712/STRG.42482/STRG.51256/STRG.47069/STRG.5072/STRG.53109/STRG.42405/STRG.840/STRG.54417/STRG.32820/STRG.23858/STRG.39418/STRG.56203/STRG.54071/STRG.32604/STRG.38951/STRG.26942/STRG.29450/STRG.16396/STRG.42883/STRG.42648/STRG.37234/STRG.2887/STRG.8660/STRG.8133/STRG.3903/STRG.17942/STRG.4824/STRG.6675/STRG.6120/STRG…
DEG	Leaf_vs_45DAB_down_DEG	gene	Leaf_vs_45DAB	Down	ko03011	Ribosome	1.66562e-19	1.45631e-17	1.90408	174	473	3164	16377	STRG.28972/STRG.2038/STRG.42770/STRG.15206/STRG.28161/STRG.48119/STRG.6756/STRG.21034/STRG.10537/STRG.25850/STRG.14647/STRG.581/STRG.11667/STRG.29004/STRG.8620/STRG.42811/STRG.35791/STRG.4936/STRG.9239/STRG.24226/STRG.27899/STRG.28374/STRG.51669/STRG.33192/STRG.48176/STRG.35656/STRG.12012/STRG.24441/STRG.17958/STRG.51113/STRG.33071/STRG.53957/STRG.9398/STRG.47059/STRG.18713/STRG.48084/STRG.19355/…
DEG	Leaf_vs_45DAB_down_DEG	gene	Leaf_vs_45DAB	Down	ko03010	Ribosome	2.14163e-19	1.45631e-17	1.90007	174	474	3164	16377	STRG.28972/STRG.2038/STRG.42770/STRG.15206/STRG.28161/STRG.48119/STRG.6756/STRG.21034/STRG.10537/STRG.25850/STRG.14647/STRG.581/STRG.11667/STRG.29004/STRG.8620/STRG.42811/STRG.35791/STRG.4936/STRG.9239/STRG.24226/STRG.27899/STRG.28374/STRG.51669/STRG.33192/STRG.48176/STRG.35656/STRG.12012/STRG.24441/STRG.17958/STRG.51113/STRG.33071/STRG.53957/STRG.9398/STRG.47059/STRG.18713/STRG.48084/STRG.19355/…
DEG	Leaf_vs_45DAB_down_DEG	gene	Leaf_vs_45DAB	Down	ko04131	Membrane trafficking	4.47345e-16	2.28146e-14	1.41376	425	1556	3164	16377	STRG.49162/STRG.10819/STRG.40512/STRG.1682/STRG.41082/STRG.13951/STRG.54268/STRG.9343/STRG.17355/STRG.28310/STRG.54871/STRG.29425/STRG.4903/STRG.38370/STRG.47069/STRG.5072/STRG.53109/STRG.32820/STRG.23858/STRG.39418/STRG.54071/STRG.47969/STRG.51071/STRG.4941/STRG.8632/STRG.26942/STRG.12540/STRG.11601/STRG.16396/STRG.54672/STRG.20206/STRG.47180/STRG.28527/STRG.21757/STRG.55938/STRG.42648/STRG.4876…
DEG	Leaf_vs_45DAB_down_DEG	gene	Leaf_vs_45DAB	Down	ko04031	GTP-binding proteins	6.93689e-15	2.83025e-13	2.48019	69	144	3164	16377	STRG.38370/STRG.54071/STRG.26942/STRG.12540/STRG.16396/STRG.42648/STRG.37234/STRG.2887/STRG.8133/STRG.3903/STRG.49027/STRG.36918/STRG.22471/STRG.23430/STRG.42225/STRG.10045/STRG.34268/STRG.34657/STRG.24428/STRG.27521/STRG.56738/STRG.14358/STRG.25142/STRG.16925/STRG.44423/STRG.4519/STRG.17701/STRG.45885/STRG.29194/STRG.3208/STRG.11440/STRG.34918/STRG.32830/STRG.16010/STRG.55650/STRG.26205/STRG.163…
DEG	Leaf_vs_45DAB_down_DEG	gene	Leaf_vs_45DAB	Down	ko00190	Oxidative phosphorylation	1.59368e-11	5.4185e-10	2.09244	76	188	3164	16377	STRG.51082/STRG.35159/STRG.21904/STRG.19460/STRG.47681/STRG.55668/STRG.4327/STRG.5115/STRG.22047/STRG.52762/STRG.36470/STRG.30122/STRG.49580/STRG.16191/STRG.50749/STRG.36269/STRG.4397/STRG.1228/STRG.11586/STRG.55620/STRG.29085/STRG.14364/STRG.54456/STRG.38690/STRG.8335/STRG.27980/STRG.38733/STRG.46934/STRG.13081/STRG.43555/STRG.19188/STRG.44972/STRG.55107/STRG.20906/STRG.37005/STRG.27610/STRG.558…
DEG	Leaf_vs_45DAB_down_DEG	gene	Leaf_vs_45DAB	Down	ko04812	Cytoskeleton proteins	4.58656e-11	1.33666e-09	1.80179	110	316	3164	16377	STRG.7820/STRG.7826/STRG.13951/STRG.33722/STRG.10675/STRG.24101/STRG.13211/STRG.23720/STRG.47069/STRG.31817/STRG.5072/STRG.53109/STRG.42405/STRG.840/STRG.54417/STRG.32820/STRG.25257/STRG.27422/STRG.26590/STRG.50500/STRG.32604/STRG.53253/STRG.18369/STRG.12992/STRG.4824/STRG.44102/STRG.2251/STRG.53111/STRG.12602/STRG.39411/STRG.18554/STRG.54189/STRG.22477/STRG.14445/STRG.44475/STRG.19363/STRG.28006…
DEG	Leaf_vs_45DAB_down_DEG	gene	Leaf_vs_45DAB	Down	ko04145	Phagosome	1.36653e-09	3.48465e-08	2.11267	60	147	3164	16377	STRG.13211/STRG.51082/STRG.840/STRG.54417/STRG.32604/STRG.3903/STRG.21904/STRG.19460/STRG.4824/STRG.39411/STRG.4327/STRG.22471/STRG.5115/STRG.24428/STRG.30122/STRG.49580/STRG.21967/STRG.4519/STRG.47863/STRG.36269/STRG.4397/STRG.1228/STRG.11586/STRG.55620/STRG.29085/STRG.49383/STRG.56393/STRG.54456/STRG.16358/STRG.38690/STRG.6402/STRG.17277/STRG.43555/STRG.900/STRG.19188/STRG.39624/STRG.14979/STRG…
DEG	Leaf_vs_45DAB_down_DEG	gene	Leaf_vs_45DAB	Down	ko00520	Amino sugar and nucleotide sugar metabolism	3.96426e-07	8.98565e-06	1.77763	68	198	3164	16377	STRG.40219/STRG.51262/STRG.3387/STRG.28824/STRG.51816/STRG.44286/STRG.42226/STRG.8719/STRG.5498/STRG.46520/STRG.21159/STRG.46292/STRG.7600/STRG.54632/STRG.7415/STRG.13317/STRG.19959/STRG.19611/STRG.7852/STRG.51966/STRG.20251/STRG.24089/STRG.23729/STRG.53957/STRG.28551/STRG.41102/STRG.14733/STRG.11751/STRG.47691/STRG.51649/STRG.50407/STRG.32803/STRG.54560/STRG.47101/STRG.40758/STRG.20238/STRG.9695…
DEG	Leaf_vs_45DAB_down_DEG	gene	Leaf_vs_45DAB	Down	ko00514	Other types of O-glycan biosynthesis	2.65209e-06	5.41025e-05	3.18526	16	26	3164	16377	STRG.51215/STRG.37907/STRG.20644/STRG.22041/STRG.55746/STRG.52768/STRG.33419/STRG.45059/STRG.26488/STRG.47848/STRG.13371/STRG.22245/STRG.14455/STRG.711/STRG.28713/STRG.45489
DEG	Leaf_vs_45DAB_down_DEG	gene	Leaf_vs_45DAB	Down	ko04144	Endocytosis	5.58617e-06	0.000103598	1.54109	92	309	3164	16377	STRG.43219/STRG.41082/STRG.54071/STRG.26942/STRG.16396/STRG.47180/STRG.55938/STRG.42648/STRG.48765/STRG.2887/STRG.8133/STRG.3903/STRG.2259/STRG.49027/STRG.12602/STRG.22622/STRG.22471/STRG.23430/STRG.34268/STRG.44475/STRG.8271/STRG.24428/STRG.27521/STRG.7017/STRG.56738/STRG.11831/STRG.13222/STRG.33732/STRG.43751/STRG.6231/STRG.4519/STRG.17701/STRG.49652/STRG.46424/STRG.2401/STRG.29194/STRG.23686/S…
DEG	Leaf_vs_45DAB_down_DEG	gene	Leaf_vs_45DAB	Down	ko04517	IgSF CAM signaling	4.09648e-05	0.000696402	1.9014	36	98	3164	16377	STRG.13211/STRG.26041/STRG.23720/STRG.840/STRG.54417/STRG.25257/STRG.32604/STRG.4824/STRG.39411/STRG.9905/STRG.8271/STRG.6231/STRG.47863/STRG.49383/STRG.56393/STRG.19490/STRG.35155/STRG.52630/STRG.17277/STRG.42406/STRG.27678/STRG.900/STRG.39624/STRG.14979/STRG.12006/STRG.41165/STRG.4107/STRG.7507/STRG.31853/STRG.51524/STRG.19667/STRG.36182/STRG.20933/STRG.35619/STRG.54056/STRG.35555
DEG	Leaf_vs_45DAB_down_DEG	gene	Leaf_vs_45DAB	Down	ko00100	Steroid biosynthesis	5.82499e-05	0.000914075	2.08587	27	67	3164	16377	STRG.55071/STRG.32673/STRG.25947/STRG.24973/STRG.17918/STRG.53699/STRG.8551/STRG.50024/STRG.23058/STRG.8533/STRG.23516/STRG.36955/STRG.19661/STRG.10492/STRG.54761/STRG.38110/STRG.912/STRG.31628/STRG.16152/STRG.23034/STRG.5988/STRG.22129/STRG.36358/STRG.30685/STRG.13696/STRG.43202/STRG.51160
DEG	Leaf_vs_45DAB_down_DEG	gene	Leaf_vs_45DAB	Down	ko00061	Fatty acid biosynthesis	0.000146618	0.00206697	1.91705	30	81	3164	16377	STRG.8342/STRG.42482/STRG.24590/STRG.180/STRG.15285/STRG.33972/STRG.26792/STRG.31961/STRG.32366/STRG.10944/STRG.21036/STRG.18388/STRG.4620/STRG.53184/STRG.22442/STRG.19313/STRG.17398/STRG.13081/STRG.40231/STRG.44972/STRG.37233/STRG.35383/STRG.3617/STRG.9673/STRG.34993/STRG.45886/STRG.17796/STRG.54041/STRG.56489/STRG.39013
DEG	Leaf_vs_45DAB_down_DEG	gene	Leaf_vs_45DAB	Down	ko00541	Biosynthesis of various nucleotide sugars	0.000151983	0.00206697	2.25045	20	46	3164	16377	STRG.49256/STRG.4752/STRG.19959/STRG.7852/STRG.34097/STRG.53957/STRG.39333/STRG.52610/STRG.50407/STRG.2955/STRG.15561/STRG.40819/STRG.34462/STRG.10455/STRG.40957/STRG.38120/STRG.21884/STRG.24133/STRG.23337/STRG.45158
DEG	Leaf_vs_45DAB_down_DEG	gene	Leaf_vs_45DAB	Down	ko00051	Fructose and mannose metabolism	0.000277165	0.00345502	1.71073	39	118	3164	16377	STRG.29152/STRG.28647/STRG.4752/STRG.23858/STRG.46520/STRG.17942/STRG.7600/STRG.7268/STRG.28650/STRG.19959/STRG.10502/STRG.22347/STRG.22346/STRG.39333/STRG.48312/STRG.54190/STRG.42090/STRG.42094/STRG.50407/STRG.53629/STRG.15561/STRG.37686/STRG.7534/STRG.22967/STRG.28648/STRG.26988/STRG.29155/STRG.29151/STRG.28649/STRG.13223/STRG.22379/STRG.27798/STRG.27665/STRG.29239/STRG.37681/STRG.28646/STRG.29…
DEG	Leaf_vs_45DAB_down_DEG	gene	Leaf_vs_45DAB	Down	ko00333	Prodigiosin biosynthesis	0.000288207	0.00345502	3.32746	9	14	3164	16377	STRG.8342/STRG.24590/STRG.180/STRG.33972/STRG.31961/STRG.32366/STRG.10944/STRG.18388/STRG.17796
DEG	Leaf_vs_45DAB_down_DEG	gene	Leaf_vs_45DAB	Down	ko05100	Bacterial invasion of epithelial cells	0.000304855	0.00345502	2.15668	20	48	3164	16377	STRG.8271/STRG.6231/STRG.49652/STRG.23686/STRG.19490/STRG.35155/STRG.52630/STRG.42406/STRG.900/STRG.39624/STRG.14979/STRG.32457/STRG.4107/STRG.19498/STRG.6104/STRG.685/STRG.30042/STRG.36182/STRG.30930/STRG.35555
DEG	Leaf_vs_45DAB_down_DEG	gene	Leaf_vs_45DAB	Down	ko00010	Glycolysis / Gluconeogenesis	0.000376568	0.00404315	1.49219	64	222	3164	16377	STRG.8103/STRG.9343/STRG.50873/STRG.3997/STRG.23858/STRG.39418/STRG.17942/STRG.6120/STRG.20276/STRG.7268/STRG.23945/STRG.47980/STRG.54632/STRG.7415/STRG.35852/STRG.7638/STRG.23559/STRG.10502/STRG.15260/STRG.45724/STRG.22347/STRG.23729/STRG.56351/STRG.22346/STRG.10486/STRG.16637/STRG.48312/STRG.54190/STRG.18815/STRG.42090/STRG.50662/STRG.8338/STRG.26003/STRG.42094/STRG.8335/STRG.56035/STRG.20469/S…
DEG	Leaf_vs_45DAB_down_DEG	gene	Leaf_vs_45DAB	Down	ko04814	Motor proteins	0.000629967	0.00642566	1.55599	49	163	3164	16377	STRG.13211/STRG.23720/STRG.31817/STRG.840/STRG.54417/STRG.25257/STRG.27422/STRG.26590/STRG.32604/STRG.53253/STRG.18369/STRG.12992/STRG.4824/STRG.38867/STRG.10881/STRG.12602/STRG.39411/STRG.22477/STRG.44475/STRG.19363/STRG.28006/STRG.1172/STRG.47863/STRG.49383/STRG.56393/STRG.32787/STRG.14936/STRG.4377/STRG.17277/STRG.32899/STRG.33956/STRG.10907/STRG.47124/STRG.12006/STRG.41165/STRG.7507/STRG.3185…
DEG	Leaf_vs_45DAB_down_DEG	gene	Leaf_vs_45DAB	Down	ko04142	Lysosome	0.0017737	0.016559	1.49669	48	166	3164	16377	STRG.7240/STRG.29450/STRG.39952/STRG.46115/STRG.26810/STRG.4327/STRG.2708/STRG.30122/STRG.8174/STRG.15063/STRG.36269/STRG.4397/STRG.1228/STRG.55620/STRG.29085/STRG.19836/STRG.54456/STRG.38690/STRG.21528/STRG.24464/STRG.49437/STRG.45980/STRG.6066/STRG.47617/STRG.47055/STRG.55848/STRG.43015/STRG.32457/STRG.18991/STRG.13253/STRG.14339/STRG.19955/STRG.35633/STRG.5329/STRG.56232/STRG.44384/STRG.36819/…
DEG	Leaf_vs_45DAB_down_DEG	gene	Leaf_vs_45DAB	Down	ko00536	Glycosaminoglycan binding proteins	0.00185366	0.016559	2.4755	11	23	3164	16377	STRG.50591/STRG.20180/STRG.48138/STRG.11935/STRG.18609/STRG.49402/STRG.22775/STRG.14813/STRG.14440/STRG.37595/STRG.2122
DEG	Leaf_vs_45DAB_down_DEG	gene	Leaf_vs_45DAB	Down	ko00670	One carbon pool by folate	0.00186695	0.016559	1.77262	25	73	3164	16377	STRG.30855/STRG.14582/STRG.34957/STRG.23465/STRG.11472/STRG.50429/STRG.35852/STRG.15260/STRG.43376/STRG.40752/STRG.42461/STRG.19958/STRG.38956/STRG.24940/STRG.54117/STRG.8642/STRG.10245/STRG.17183/STRG.25139/STRG.56348/STRG.53020/STRG.6327/STRG.42302/STRG.40753/STRG.2710
DEG	Leaf_vs_45DAB_down_DEG	gene	Leaf_vs_45DAB	Down	ko04130	SNARE interactions in vesicular transport	0.00231045	0.0196389	1.74866	25	74	3164	16377	STRG.40512/STRG.4903/STRG.11601/STRG.36365/STRG.33713/STRG.17814/STRG.43572/STRG.52076/STRG.28162/STRG.21967/STRG.10383/STRG.30286/STRG.36474/STRG.33213/STRG.20976/STRG.14725/STRG.2246/STRG.1309/STRG.35060/STRG.51580/STRG.25667/STRG.55795/STRG.50888/STRG.55345/STRG.15670
DEG	Leaf_vs_45DAB_down_DEG	gene	Leaf_vs_45DAB	Down	ko00710	Carbon fixation by Calvin cycle	0.00252942	0.0199795	1.53364	40	135	3164	16377	STRG.27490/STRG.35579/STRG.54268/STRG.24970/STRG.23858/STRG.34342/STRG.17942/STRG.6120/STRG.54269/STRG.10502/STRG.54270/STRG.8532/STRG.56351/STRG.44362/STRG.9462/STRG.8338/STRG.6510/STRG.8335/STRG.45874/STRG.40796/STRG.7534/STRG.24004/STRG.15019/STRG.14015/STRG.51158/STRG.25748/STRG.26227/STRG.40798/STRG.6117/STRG.23927/STRG.43580/STRG.22393/STRG.21438/STRG.34318/STRG.29239/STRG.17350/STRG.14982/…
DEG	Leaf_vs_45DAB_down_DEG	gene	Leaf_vs_45DAB	Down	ko01004	Lipid biosynthesis proteins	0.0025464	0.0199795	1.49309	45	156	3164	16377	STRG.8342/STRG.6946/STRG.42482/STRG.24590/STRG.180/STRG.15285/STRG.33972/STRG.24547/STRG.35986/STRG.31961/STRG.46115/STRG.32366/STRG.10944/STRG.18388/STRG.4620/STRG.14641/STRG.27008/STRG.43931/STRG.24546/STRG.12053/STRG.11016/STRG.46461/STRG.19313/STRG.17398/STRG.811/STRG.40231/STRG.18488/STRG.43015/STRG.10916/STRG.35383/STRG.29891/STRG.13368/STRG.3617/STRG.43997/STRG.18386/STRG.815/STRG.54651/ST…
DEG	Leaf_vs_45DAB_down_DEG	gene	Leaf_vs_45DAB	Down	ko99999	Others	0.00317372	0.0239792	2.1706	13	31	3164	16377	STRG.38907/STRG.24112/STRG.33855/STRG.13284/STRG.9645/STRG.7691/STRG.14827/STRG.38905/STRG.35166/STRG.33857/STRG.42375/STRG.10552/STRG.45297
DEG	Leaf_vs_45DAB_down_DEG	gene	Leaf_vs_45DAB	Down	ko04820	Cytoskeleton in muscle cells	0.00375745	0.0273757	2.07042	14	35	3164	16377	STRG.20276/STRG.12602/STRG.44475/STRG.10486/STRG.50662/STRG.14642/STRG.9695/STRG.52049/STRG.828/STRG.5355/STRG.26321/STRG.34984/STRG.28561/STRG.40033
DEG	Leaf_vs_45DAB_down_DEG	gene	Leaf_vs_45DAB	Down	ko00400	Phenylalanine, tyrosine and tryptophan biosynthesis	0.00423367	0.0297817	1.66145	26	81	3164	16377	STRG.44619/STRG.54268/STRG.16951/STRG.42034/STRG.6069/STRG.36379/STRG.54269/STRG.54270/STRG.56123/STRG.26815/STRG.16505/STRG.46894/STRG.27784/STRG.47292/STRG.46291/STRG.51605/STRG.16580/STRG.19227/STRG.20989/STRG.14015/STRG.7878/STRG.30690/STRG.19864/STRG.54857/STRG.44459/STRG.13442
DEG	Leaf_vs_45DAB_down_DEG	gene	Leaf_vs_45DAB	Down	ko00780	Biotin metabolism	0.00516002	0.0350881	2.14181	12	29	3164	16377	STRG.8342/STRG.24590/STRG.180/STRG.15285/STRG.33972/STRG.31961/STRG.10944/STRG.18388/STRG.19313/STRG.17398/STRG.17796/STRG.56489
DEG	Leaf_vs_45DAB_down_DEG	gene	Leaf_vs_45DAB	Down	ko00430	Taurine and hypotaurine metabolism	0.00559919	0.0353269	2.58802	8	16	3164	16377	STRG.20532/STRG.24848/STRG.35634/STRG.53943/STRG.20531/STRG.29889/STRG.39795/STRG.29888
DEG	Leaf_vs_45DAB_down_DEG	gene	Leaf_vs_45DAB	Down	ko00531	Glycosaminoglycan degradation	0.00571465	0.0353269	2.7871	7	13	3164	16377	STRG.50591/STRG.20180/STRG.47055/STRG.19955/STRG.49402/STRG.14813/STRG.14440
DEG	Leaf_vs_45DAB_down_DEG	gene	Leaf_vs_45DAB	Down	ko99992	Structural proteins	0.00571465	0.0353269	2.7871	7	13	3164	16377	STRG.26885/STRG.45358/STRG.10389/STRG.45359/STRG.37968/STRG.45360/STRG.22446
DEG	Leaf_vs_45DAB_down_DEG	gene	Leaf_vs_45DAB	Down	ko00020	Citrate cycle (TCA cycle)	0.00725659	0.0435396	1.51159	33	113	3164	16377	STRG.3997/STRG.8660/STRG.23945/STRG.7638/STRG.53945/STRG.56351/STRG.23331/STRG.8749/STRG.9462/STRG.24943/STRG.25139/STRG.51312/STRG.35574/STRG.3204/STRG.25748/STRG.52626/STRG.34873/STRG.36513/STRG.25094/STRG.40873/STRG.24444/STRG.40435/STRG.5709/STRG.5256/STRG.8150/STRG.27665/STRG.34318/STRG.30803/STRG.33770/STRG.51016/STRG.17350/STRG.16753/STRG.38509
DEG	Leaf_vs_45DAB_down_DEG	gene	Leaf_vs_45DAB	Down	ko04075	Plant hormone signal transduction	0.0105827	0.0616818	1.19783	137	592	3164	16377	STRG.11389/STRG.44607/STRG.12110/STRG.45529/STRG.45530/STRG.18275/STRG.33280/STRG.39216/STRG.40444/STRG.54638/STRG.56768/STRG.18524/STRG.18850/STRG.43993/STRG.15768/STRG.51307/STRG.4931/STRG.13236/STRG.25612/STRG.913/STRG.42002/STRG.52946/STRG.39886/STRG.22047/STRG.3224/STRG.35496/STRG.52762/STRG.38543/STRG.1197/STRG.23253/STRG.11989/STRG.15988/STRG.10667/STRG.8815/STRG.5500/STRG.41544/STRG.4278/…
DEG	Leaf_vs_45DAB_down_DEG	gene	Leaf_vs_45DAB	Down	ko00620	Pyruvate metabolism	0.0115719	0.0655741	1.35373	51	195	3164	16377	STRG.8103/STRG.27490/STRG.35579/STRG.9343/STRG.3997/STRG.39418/STRG.34342/STRG.28418/STRG.26792/STRG.23945/STRG.47980/STRG.7221/STRG.35852/STRG.7638/STRG.23559/STRG.21036/STRG.15260/STRG.45724/STRG.56351/STRG.16637/STRG.9462/STRG.18815/STRG.6510/STRG.45874/STRG.37686/STRG.25139/STRG.21656/STRG.37420/STRG.24004/STRG.15019/STRG.25748/STRG.26227/STRG.34873/STRG.23576/STRG.11933/STRG.9673/STRG.43580/…
DEG	Leaf_vs_45DAB_down_DEG	gene	Leaf_vs_45DAB	Down	ko01003	Glycosyltransferases	0.0141839	0.0782033	1.18969	134	583	3164	16377	STRG.85/STRG.8023/STRG.14391/STRG.40219/STRG.3759/STRG.7212/STRG.33683/STRG.20129/STRG.3593/STRG.51215/STRG.6937/STRG.50566/STRG.53531/STRG.2334/STRG.51816/STRG.33059/STRG.25288/STRG.42030/STRG.37907/STRG.44286/STRG.20142/STRG.42226/STRG.49795/STRG.25935/STRG.5498/STRG.13833/STRG.10380/STRG.21922/STRG.49133/STRG.21159/STRG.24377/STRG.20644/STRG.5610/STRG.19611/STRG.22041/STRG.45080/STRG.51966/STR…
DEG	Leaf_vs_45DAB_down_DEG	gene	Leaf_vs_45DAB	Down	ko00052	Galactose metabolism	0.0158217	0.0849374	1.5121	26	89	3164	16377	STRG.50873/STRG.41683/STRG.7415/STRG.22347/STRG.23729/STRG.53957/STRG.22346/STRG.47451/STRG.54190/STRG.20469/STRG.23937/STRG.37686/STRG.26988/STRG.6428/STRG.49651/STRG.41675/STRG.43061/STRG.13223/STRG.2086/STRG.23560/STRG.22379/STRG.35205/STRG.35204/STRG.37681/STRG.23337/STRG.35207
DEG	Leaf_vs_45DAB_down_DEG	gene	Leaf_vs_45DAB	Down	ko00523	Polyketide sugar unit biosynthesis	0.0168858	0.0883257	2.87558	5	9	3164	16377	STRG.49256/STRG.52610/STRG.2955/STRG.34462/STRG.21884
DEG	Leaf_vs_45DAB_down_DEG	gene	Leaf_vs_45DAB	Down	ko00511	Other glycan degradation	0.0200047	0.102024	1.89788	11	30	3164	16377	STRG.4162/STRG.4164/STRG.51071/STRG.29450/STRG.2708/STRG.36201/STRG.47617/STRG.47055/STRG.17714/STRG.24479/STRG.24480
DEG	Leaf_vs_45DAB_down_DEG	gene	Leaf_vs_45DAB	Down	ko00130	Ubiquinone and other terpenoid-quinone biosynthesis	0.0239135	0.118984	1.51831	22	75	3164	16377	STRG.512/STRG.19093/STRG.24832/STRG.36556/STRG.45541/STRG.21836/STRG.49545/STRG.48248/STRG.22859/STRG.15763/STRG.32319/STRG.2501/STRG.31632/STRG.19227/STRG.29069/STRG.10491/STRG.52550/STRG.37680/STRG.29454/STRG.32316/STRG.1449/STRG.7084
DEG	Leaf_vs_45DAB_down_DEG	gene	Leaf_vs_45DAB	Down	ko00565	Ether lipid metabolism	0.0272536	0.132375	1.72535	13	39	3164	16377	STRG.22622/STRG.33417/STRG.49992/STRG.1945/STRG.9690/STRG.15456/STRG.13368/STRG.19628/STRG.35662/STRG.10386/STRG.24072/STRG.35258/STRG.25981
DEG	Leaf_vs_45DAB_down_DEG	gene	Leaf_vs_45DAB	Down	ko00360	Phenylalanine metabolism	0.0303484	0.143978	1.53664	19	64	3164	16377	STRG.54268/STRG.12692/STRG.54269/STRG.54270/STRG.26815/STRG.16505/STRG.21836/STRG.5044/STRG.31496/STRG.19227/STRG.14015/STRG.52550/STRG.46864/STRG.19809/STRG.19808/STRG.25539/STRG.44531/STRG.12693/STRG.13442
DEG	Leaf_vs_45DAB_down_DEG	gene	Leaf_vs_45DAB	Down	ko04090	CD molecules	0.0318929	0.147867	1.5713	17	56	3164	16377	STRG.6675/STRG.24221/STRG.12584/STRG.35634/STRG.24913/STRG.6674/STRG.7928/STRG.8615/STRG.14499/STRG.52827/STRG.13197/STRG.43382/STRG.54388/STRG.15023/STRG.47002/STRG.20931/STRG.20932
DEG	Leaf_vs_45DAB_down_DEG	gene	Leaf_vs_45DAB	Down	ko00563	Glycosylphosphatidylinositol (GPI)-anchor biosynthesis	0.033034	0.149754	1.61751	15	48	3164	16377	STRG.44772/STRG.20721/STRG.91/STRG.35155/STRG.21095/STRG.20641/STRG.31888/STRG.9506/STRG.26551/STRG.11122/STRG.36079/STRG.45881/STRG.46379/STRG.10454/STRG.12974
DEG	Leaf_vs_45DAB_down_DEG	gene	Leaf_vs_45DAB	Down	ko00053	Ascorbate and aldarate metabolism	0.0353724	0.156869	1.37143	31	117	3164	16377	STRG.8103/STRG.51324/STRG.51262/STRG.46292/STRG.35852/STRG.7852/STRG.15260/STRG.27358/STRG.28551/STRG.27360/STRG.16637/STRG.47691/STRG.47047/STRG.37686/STRG.40758/STRG.4419/STRG.42175/STRG.36382/STRG.23576/STRG.39618/STRG.11933/STRG.35636/STRG.20680/STRG.26072/STRG.11934/STRG.11147/STRG.24133/STRG.11931/STRG.37681/STRG.39489/STRG.31201
DEG	Leaf_vs_45DAB_down_DEG	gene	Leaf_vs_45DAB	Down	ko00330	Arginine and proline metabolism	0.0375565	0.161582	1.35765	32	122	3164	16377	STRG.8103/STRG.36161/STRG.54268/STRG.9053/STRG.8101/STRG.8582/STRG.35852/STRG.12692/STRG.54269/STRG.15260/STRG.54270/STRG.20878/STRG.54363/STRG.18708/STRG.16637/STRG.25384/STRG.50657/STRG.15460/STRG.5044/STRG.45171/STRG.24883/STRG.39296/STRG.31496/STRG.14015/STRG.51448/STRG.28071/STRG.44531/STRG.21175/STRG.20060/STRG.35706/STRG.12693/STRG.13442
DEG	Leaf_vs_45DAB_down_DEG	gene	Leaf_vs_45DAB	Down	ko00270	Cysteine and methionine metabolism	0.0385818	0.161582	1.28686	45	181	3164	16377	STRG.54268/STRG.23465/STRG.8101/STRG.11472/STRG.3515/STRG.54269/STRG.54270/STRG.15414/STRG.43376/STRG.40752/STRG.42461/STRG.9462/STRG.48628/STRG.12288/STRG.24940/STRG.54117/STRG.36120/STRG.8642/STRG.10245/STRG.55060/STRG.33613/STRG.8270/STRG.19227/STRG.10398/STRG.14015/STRG.25748/STRG.6100/STRG.33901/STRG.33647/STRG.11295/STRG.39227/STRG.36387/STRG.17832/STRG.15392/STRG.42302/STRG.34318/STRG.4536…
DEG	Leaf_vs_45DAB_down_DEG	gene	Leaf_vs_45DAB	Down	ko03037	Cilium and associated proteins	0.0388115	0.161582	1.37711	29	109	3164	16377	STRG.23720/STRG.25257/STRG.42883/STRG.44102/STRG.24539/STRG.22148/STRG.45374/STRG.8274/STRG.30667/STRG.33265/STRG.14978/STRG.20406/STRG.55838/STRG.37947/STRG.12842/STRG.44697/STRG.8628/STRG.7507/STRG.48225/STRG.53370/STRG.15933/STRG.51518/STRG.37601/STRG.17566/STRG.49775/STRG.18011/STRG.56090/STRG.55895/STRG.2531
DEG	Leaf_vs_45DAB_up_DEG	gene	Leaf_vs_45DAB	Up	ko00194	Photosynthesis proteins	1.09628e-39	2.2364e-37	4.0022	87	116	3069	16377	STRG.44515/STRG.14419/STRG.3244/STRG.21318/STRG.27520/STRG.3957/STRG.27998/STRG.15532/STRG.21619/STRG.53382/STRG.44946/STRG.669/STRG.26125/STRG.17732/STRG.48762/STRG.47064/STRG.36225/STRG.9371/STRG.40686/STRG.3245/STRG.30033/STRG.50542/STRG.43960/STRG.40348/STRG.36606/STRG.5813/STRG.7211/STRG.19416/STRG.42026/STRG.21713/STRG.23441/STRG.5640/STRG.48306/STRG.6417/STRG.41872/STRG.13057/STRG.52280/ST…
DEG	Leaf_vs_45DAB_up_DEG	gene	Leaf_vs_45DAB	Up	ko00195	Photosynthesis	5.66734e-24	5.78068e-22	3.66093	59	86	3069	16377	STRG.44515/STRG.14419/STRG.3244/STRG.21318/STRG.27520/STRG.3957/STRG.15532/STRG.44946/STRG.669/STRG.26125/STRG.17732/STRG.48762/STRG.47064/STRG.36225/STRG.9371/STRG.40686/STRG.3245/STRG.30033/STRG.40348/STRG.36606/STRG.5813/STRG.7211/STRG.19416/STRG.42026/STRG.5640/STRG.6417/STRG.41872/STRG.13057/STRG.52007/STRG.668/STRG.53191/STRG.40386/STRG.21255/STRG.16660/STRG.10458/STRG.33229/STRG.13153/STRG…
DEG	Leaf_vs_45DAB_up_DEG	gene	Leaf_vs_45DAB	Up	ko00196	Photosynthesis - antenna proteins	2.88607e-17	1.96253e-15	4.9551	26	28	3069	16377	STRG.27998/STRG.21619/STRG.50542/STRG.43960/STRG.21713/STRG.23441/STRG.48306/STRG.52280/STRG.52403/STRG.37363/STRG.12088/STRG.56490/STRG.35864/STRG.24680/STRG.41358/STRG.13889/STRG.31075/STRG.20116/STRG.46900/STRG.34022/STRG.30318/STRG.52281/STRG.2565/STRG.41357/STRG.6644/STRG.17399
DEG	Leaf_vs_45DAB_up_DEG	gene	Leaf_vs_45DAB	Up	ko04626	Plant-pathogen interaction	1.56347e-06	7.97368e-05	1.45053	137	504	3069	16377	STRG.47486/STRG.33585/STRG.21018/STRG.6132/STRG.48017/STRG.32381/STRG.22132/STRG.33564/STRG.570/STRG.48059/STRG.14874/STRG.39438/STRG.47032/STRG.32244/STRG.12401/STRG.48654/STRG.14486/STRG.46399/STRG.52347/STRG.31500/STRG.42574/STRG.1865/STRG.33109/STRG.507/STRG.24160/STRG.1190/STRG.31747/STRG.47489/STRG.34012/STRG.27362/STRG.18627/STRG.27514/STRG.16777/STRG.50418/STRG.30747/STRG.33580/STRG.56713…
DEG	Leaf_vs_45DAB_up_DEG	gene	Leaf_vs_45DAB	Up	ko02000	Transporters	5.45158e-06	0.000222424	1.2925	241	995	3069	16377	STRG.11964/STRG.23770/STRG.23943/STRG.41981/STRG.3067/STRG.6543/STRG.8226/STRG.47763/STRG.13586/STRG.2175/STRG.32552/STRG.19212/STRG.53419/STRG.56778/STRG.37327/STRG.2174/STRG.24796/STRG.24283/STRG.27292/STRG.788/STRG.41397/STRG.33030/STRG.40485/STRG.51541/STRG.13047/STRG.735/STRG.48348/STRG.40487/STRG.40647/STRG.16731/STRG.45733/STRG.26304/STRG.5649/STRG.46457/STRG.44836/STRG.8313/STRG.7251/STRG…
DEG	Leaf_vs_45DAB_up_DEG	gene	Leaf_vs_45DAB	Up	ko00860	Porphyrin metabolism	8.90348e-06	0.000302718	2.09639	33	84	3069	16377	STRG.17557/STRG.44902/STRG.35412/STRG.33470/STRG.37659/STRG.35265/STRG.13015/STRG.55842/STRG.14926/STRG.49961/STRG.54098/STRG.47442/STRG.18548/STRG.30382/STRG.11071/STRG.6830/STRG.21789/STRG.17194/STRG.56352/STRG.55851/STRG.19585/STRG.9308/STRG.15936/STRG.16657/STRG.2875/STRG.9607/STRG.30705/STRG.33541/STRG.9010/STRG.41425/STRG.49895/STRG.52017/STRG.13668
DEG	Leaf_vs_45DAB_up_DEG	gene	Leaf_vs_45DAB	Up	ko00630	Glyoxylate and dicarboxylate metabolism	1.59289e-05	0.000372648	1.81828	46	135	3069	16377	STRG.2073/STRG.24505/STRG.48406/STRG.18740/STRG.54898/STRG.42041/STRG.53195/STRG.13652/STRG.52993/STRG.44982/STRG.13074/STRG.35446/STRG.8239/STRG.7233/STRG.53194/STRG.39631/STRG.40847/STRG.33451/STRG.39486/STRG.49109/STRG.40630/STRG.5786/STRG.16230/STRG.23014/STRG.5979/STRG.9097/STRG.31605/STRG.25414/STRG.22528/STRG.10216/STRG.53858/STRG.27067/STRG.22455/STRG.8691/STRG.53679/STRG.23303/STRG.26302…
DEG	Leaf_vs_45DAB_up_DEG	gene	Leaf_vs_45DAB	Up	ko00710	Carbon fixation by Calvin cycle	1.59289e-05	0.000372648	1.81828	46	135	3069	16377	STRG.24505/STRG.20130/STRG.50560/STRG.9065/STRG.36378/STRG.44702/STRG.35446/STRG.40793/STRG.8239/STRG.25400/STRG.27092/STRG.40847/STRG.7706/STRG.6114/STRG.23817/STRG.4346/STRG.43403/STRG.12846/STRG.39486/STRG.29543/STRG.5878/STRG.23014/STRG.38510/STRG.48636/STRG.48368/STRG.46290/STRG.45729/STRG.39520/STRG.28138/STRG.53679/STRG.25401/STRG.381/STRG.39746/STRG.37414/STRG.7479/STRG.19424/STRG.29945/S…
DEG	Leaf_vs_45DAB_up_DEG	gene	Leaf_vs_45DAB	Up	ko00920	Sulfur metabolism	1.64404e-05	0.000372648	2.30011	25	58	3069	16377	STRG.27299/STRG.36125/STRG.42036/STRG.41706/STRG.48377/STRG.2041/STRG.52554/STRG.44668/STRG.9242/STRG.15416/STRG.13233/STRG.17884/STRG.10461/STRG.7006/STRG.24826/STRG.24657/STRG.2141/STRG.44673/STRG.7038/STRG.35674/STRG.7228/STRG.25555/STRG.2322/STRG.52150/STRG.9335
DEG	Leaf_vs_45DAB_up_DEG	gene	Leaf_vs_45DAB	Up	ko03400	DNA repair and recombination proteins	8.00374e-05	0.00163276	1.22244	282	1231	3069	16377	STRG.31728/STRG.23566/STRG.29620/STRG.4149/STRG.1356/STRG.18381/STRG.30231/STRG.12659/STRG.43617/STRG.16585/STRG.51056/STRG.41036/STRG.37695/STRG.40451/STRG.30080/STRG.44568/STRG.42574/STRG.50206/STRG.34556/STRG.26408/STRG.52490/STRG.9570/STRG.10516/STRG.37526/STRG.37003/STRG.19943/STRG.51046/STRG.30325/STRG.33293/STRG.35907/STRG.25138/STRG.40754/STRG.19703/STRG.26167/STRG.47824/STRG.1293/STRG.43…
DEG	Leaf_vs_45DAB_up_DEG	gene	Leaf_vs_45DAB	Up	ko04040	Ion channels	9.53068e-05	0.00176751	1.68514	48	152	3069	16377	STRG.13533/STRG.21018/STRG.48017/STRG.54777/STRG.54771/STRG.51154/STRG.48059/STRG.51724/STRG.54775/STRG.31747/STRG.34012/STRG.30747/STRG.56713/STRG.14830/STRG.13642/STRG.54080/STRG.54786/STRG.51726/STRG.41515/STRG.48065/STRG.48074/STRG.28868/STRG.36071/STRG.28871/STRG.21423/STRG.27457/STRG.41366/STRG.56762/STRG.51640/STRG.28911/STRG.35696/STRG.51727/STRG.20590/STRG.54773/STRG.14094/STRG.23478/STR…
DEG	Leaf_vs_45DAB_up_DEG	gene	Leaf_vs_45DAB	Up	ko00908	Zeatin biosynthesis	0.000157573	0.00251204	2.05241	25	65	3069	16377	STRG.34635/STRG.889/STRG.25441/STRG.9127/STRG.38027/STRG.32632/STRG.11416/STRG.28159/STRG.13292/STRG.2995/STRG.2994/STRG.47243/STRG.21233/STRG.55541/STRG.28102/STRG.38026/STRG.13566/STRG.34085/STRG.55005/STRG.51910/STRG.32627/STRG.15141/STRG.52421/STRG.39088/STRG.13570
DEG	Leaf_vs_45DAB_up_DEG	gene	Leaf_vs_45DAB	Up	ko00199	Cytochrome P450	0.000160081	0.00251204	1.49252	73	261	3069	16377	STRG.50221/STRG.50235/STRG.898/STRG.5476/STRG.2395/STRG.899/STRG.39150/STRG.19772/STRG.45837/STRG.7818/STRG.3684/STRG.50833/STRG.20231/STRG.31129/STRG.50217/STRG.24664/STRG.6431/STRG.36415/STRG.2394/STRG.47352/STRG.50717/STRG.15721/STRG.50225/STRG.24632/STRG.49743/STRG.51747/STRG.18871/STRG.32709/STRG.1143/STRG.34776/STRG.50620/STRG.5961/STRG.55205/STRG.6430/STRG.10297/STRG.32859/STRG.19114/STRG.…
DEG	Leaf_vs_45DAB_up_DEG	gene	Leaf_vs_45DAB	Up	ko00970	Aminoacyl-tRNA biosynthesis	0.000255458	0.00372239	1.77876	35	105	3069	16377	STRG.29344/STRG.49139/STRG.14438/STRG.5983/STRG.8528/STRG.16964/STRG.5167/STRG.4829/STRG.29620/STRG.7249/STRG.52262/STRG.8950/STRG.25794/STRG.13961/STRG.25286/STRG.6309/STRG.41843/STRG.40955/STRG.47100/STRG.9570/STRG.31834/STRG.21590/STRG.56134/STRG.53801/STRG.43385/STRG.27945/STRG.39568/STRG.40238/STRG.37/STRG.43633/STRG.5527/STRG.49645/STRG.17307/STRG.42070/STRG.21591
DEG	Leaf_vs_45DAB_up_DEG	gene	Leaf_vs_45DAB	Up	ko02010	ABC transporters	0.000462533	0.00629045	1.93343	25	69	3069	16377	STRG.6543/STRG.47763/STRG.2175/STRG.2174/STRG.8313/STRG.51434/STRG.53415/STRG.8223/STRG.41221/STRG.2170/STRG.34817/STRG.33656/STRG.3418/STRG.24568/STRG.49572/STRG.23479/STRG.22277/STRG.49570/STRG.33938/STRG.51435/STRG.3660/STRG.29026/STRG.2844/STRG.48868/STRG.51523
DEG	Leaf_vs_45DAB_up_DEG	gene	Leaf_vs_45DAB	Up	ko00902	Monoterpenoid biosynthesis	0.000527686	0.00672799	1.84464	28	81	3069	16377	STRG.21727/STRG.2672/STRG.52490/STRG.52483/STRG.2676/STRG.27164/STRG.25906/STRG.26929/STRG.52486/STRG.21739/STRG.41855/STRG.52416/STRG.52487/STRG.27172/STRG.41859/STRG.42487/STRG.2669/STRG.7099/STRG.32410/STRG.27177/STRG.26889/STRG.21375/STRG.32411/STRG.42484/STRG.25907/STRG.56105/STRG.42486/STRG.21742
DEG	Leaf_vs_45DAB_up_DEG	gene	Leaf_vs_45DAB	Up	ko04016	MAPK signaling pathway - plant	0.000585236	0.00702284	1.40892	80	303	3069	16377	STRG.47486/STRG.33585/STRG.38489/STRG.6132/STRG.48406/STRG.32381/STRG.33564/STRG.570/STRG.39438/STRG.2126/STRG.16956/STRG.56128/STRG.46399/STRG.19294/STRG.31500/STRG.12227/STRG.1865/STRG.33109/STRG.15424/STRG.24160/STRG.14409/STRG.47489/STRG.7445/STRG.28061/STRG.27530/STRG.27362/STRG.27514/STRG.16777/STRG.33580/STRG.27531/STRG.51552/STRG.19293/STRG.49455/STRG.44095/STRG.3727/STRG.25072/STRG.49368…
DEG	Leaf_vs_45DAB_up_DEG	gene	Leaf_vs_45DAB	Up	ko99980	Enzymes with EC numbers	0.000692581	0.00784926	1.30078	127	521	3069	16377	STRG.4323/STRG.52665/STRG.6073/STRG.56804/STRG.48706/STRG.20844/STRG.18612/STRG.55667/STRG.20414/STRG.33684/STRG.22676/STRG.56314/STRG.2400/STRG.37773/STRG.2224/STRG.16113/STRG.24559/STRG.19626/STRG.38687/STRG.38145/STRG.3044/STRG.32606/STRG.38245/STRG.13760/STRG.11867/STRG.14043/STRG.3878/STRG.1577/STRG.51417/STRG.3942/STRG.28202/STRG.23653/STRG.37687/STRG.1167/STRG.50230/STRG.40985/STRG.3043/ST…
DEG	Leaf_vs_45DAB_up_DEG	gene	Leaf_vs_45DAB	Up	ko00906	Carotenoid biosynthesis	0.00224932	0.0241506	1.77876	24	72	3069	16377	STRG.15945/STRG.29655/STRG.39150/STRG.1832/STRG.28772/STRG.21817/STRG.24387/STRG.36768/STRG.18871/STRG.32709/STRG.45046/STRG.44687/STRG.13884/STRG.21462/STRG.35746/STRG.5765/STRG.18955/STRG.13002/STRG.53988/STRG.39094/STRG.45045/STRG.45044/STRG.49451/STRG.39088
DEG	Leaf_vs_45DAB_up_DEG	gene	Leaf_vs_45DAB	Up	ko04981	Folate transport and metabolism	0.00314567	0.0320858	1.87758	19	54	3069	16377	STRG.6543/STRG.2175/STRG.2174/STRG.8313/STRG.41221/STRG.2170/STRG.34817/STRG.33656/STRG.3418/STRG.16230/STRG.32983/STRG.24568/STRG.49572/STRG.53858/STRG.27067/STRG.23303/STRG.22277/STRG.49570/STRG.2844
DEG	Leaf_vs_45DAB_up_DEG	gene	Leaf_vs_45DAB	Up	ko04712	Circadian rhythm - plant	0.0033587	0.0326274	1.71034	25	78	3069	16377	STRG.8748/STRG.28976/STRG.48148/STRG.31539/STRG.43665/STRG.11694/STRG.49597/STRG.20112/STRG.3853/STRG.27603/STRG.48880/STRG.17345/STRG.28699/STRG.21644/STRG.23685/STRG.21165/STRG.27425/STRG.34114/STRG.55690/STRG.46797/STRG.44313/STRG.46613/STRG.2698/STRG.19681/STRG.47825
DEG	Leaf_vs_45DAB_up_DEG	gene	Leaf_vs_45DAB	Up	ko01007	Amino acid related enzymes	0.00488895	0.0453339	1.41922	50	188	3069	16377	STRG.29344/STRG.2073/STRG.49139/STRG.24505/STRG.14438/STRG.5983/STRG.43150/STRG.8528/STRG.16964/STRG.5167/STRG.4829/STRG.29620/STRG.7249/STRG.52262/STRG.8950/STRG.13961/STRG.25286/STRG.6309/STRG.8239/STRG.41843/STRG.49961/STRG.40955/STRG.47100/STRG.31834/STRG.33451/STRG.21590/STRG.56134/STRG.53801/STRG.43385/STRG.51083/STRG.27945/STRG.22916/STRG.6982/STRG.39568/STRG.40238/STRG.17405/STRG.19585/ST…
DEG	Leaf_vs_45DAB_up_DEG	gene	Leaf_vs_45DAB	Up	ko00380	Tryptophan metabolism	0.00530229	0.0462988	1.51264	36	127	3069	16377	STRG.19906/STRG.50221/STRG.35451/STRG.48406/STRG.24349/STRG.50235/STRG.898/STRG.50359/STRG.12380/STRG.899/STRG.14031/STRG.19772/STRG.1832/STRG.50833/STRG.31129/STRG.50217/STRG.29409/STRG.50225/STRG.46804/STRG.17379/STRG.19931/STRG.44541/STRG.17378/STRG.50289/STRG.50228/STRG.8691/STRG.14951/STRG.35450/STRG.35449/STRG.27023/STRG.43535/STRG.48161/STRG.44240/STRG.39542/STRG.29743/STRG.40356
DEG	Leaf_vs_45DAB_up_DEG	gene	Leaf_vs_45DAB	Up	ko00350	Tyrosine metabolism	0.00552216	0.0462988	1.61887	27	89	3069	16377	STRG.6986/STRG.53195/STRG.53194/STRG.22916/STRG.42496/STRG.6982/STRG.3609/STRG.38404/STRG.41184/STRG.6980/STRG.22455/STRG.21285/STRG.46302/STRG.54888/STRG.6988/STRG.27023/STRG.29091/STRG.12237/STRG.6975/STRG.6970/STRG.3612/STRG.3616/STRG.41647/STRG.6972/STRG.23272/STRG.41658/STRG.49782
DEG	Leaf_vs_45DAB_up_DEG	gene	Leaf_vs_45DAB	Up	ko00071	Fatty acid degradation	0.00567387	0.0462988	1.63227	26	85	3069	16377	STRG.19906/STRG.35451/STRG.19285/STRG.16451/STRG.44005/STRG.50359/STRG.42480/STRG.29409/STRG.5597/STRG.35390/STRG.3609/STRG.38404/STRG.14909/STRG.14951/STRG.35450/STRG.35449/STRG.55863/STRG.48563/STRG.29091/STRG.30087/STRG.49291/STRG.3612/STRG.3616/STRG.7900/STRG.16679/STRG.49782
DEG	Leaf_vs_45DAB_up_DEG	gene	Leaf_vs_45DAB	Up	ko03000	Transcription factors	0.00609199	0.0477987	1.1816	186	840	3069	16377	STRG.38489/STRG.36278/STRG.28638/STRG.46056/STRG.26851/STRG.32381/STRG.28637/STRG.21807/STRG.51771/STRG.50467/STRG.52924/STRG.570/STRG.22867/STRG.21650/STRG.17115/STRG.4245/STRG.16176/STRG.32928/STRG.54879/STRG.56238/STRG.32244/STRG.18762/STRG.28636/STRG.12697/STRG.38665/STRG.47599/STRG.27006/STRG.7527/STRG.46399/STRG.1209/STRG.7462/STRG.13572/STRG.24285/STRG.43115/STRG.32838/STRG.27836/STRG.507/…
DEG	Leaf_vs_45DAB_up_DEG	gene	Leaf_vs_45DAB	Up	ko00450	Selenocompound metabolism	0.00662021	0.0500194	2.17403	11	27	3069	16377	STRG.17507/STRG.49741/STRG.13233/STRG.47100/STRG.31490/STRG.24826/STRG.27945/STRG.40238/STRG.5527/STRG.9335/STRG.21978
DEG	Leaf_vs_45DAB_up_DEG	gene	Leaf_vs_45DAB	Up	ko00561	Glycerolipid metabolism	0.00716335	0.0521901	1.46941	38	138	3069	16377	STRG.4323/STRG.19906/STRG.35451/STRG.50359/STRG.16815/STRG.50950/STRG.11741/STRG.27879/STRG.18177/STRG.26318/STRG.38687/STRG.29409/STRG.23017/STRG.14613/STRG.14816/STRG.36311/STRG.52207/STRG.24309/STRG.13386/STRG.13635/STRG.27122/STRG.13970/STRG.47041/STRG.22528/STRG.23102/STRG.10733/STRG.55323/STRG.14951/STRG.53681/STRG.35450/STRG.35449/STRG.54039/STRG.54820/STRG.1532/STRG.23636/STRG.52209/STRG.…
DEG	Leaf_vs_45DAB_up_DEG	gene	Leaf_vs_45DAB	Up	ko02044	Secretion system	0.00758698	0.0533705	1.77876	18	54	3069	16377	STRG.30768/STRG.10020/STRG.23484/STRG.1111/STRG.7527/STRG.8278/STRG.23518/STRG.18047/STRG.12867/STRG.30296/STRG.13561/STRG.47907/STRG.10595/STRG.44719/STRG.23852/STRG.39704/STRG.9357/STRG.27127
DEG	Leaf_vs_45DAB_up_DEG	gene	Leaf_vs_45DAB	Up	ko99977	Transport	0.00816764	0.05554	1.98204	13	35	3069	16377	STRG.46111/STRG.42931/STRG.40099/STRG.6536/STRG.22549/STRG.18591/STRG.11396/STRG.37609/STRG.31562/STRG.40915/STRG.31528/STRG.49004/STRG.30190
DEG	Leaf_vs_45DAB_up_DEG	gene	Leaf_vs_45DAB	Up	ko01003	Glycosyltransferases	0.0120461	0.077605	1.19906	131	583	3069	16377	STRG.28879/STRG.2954/STRG.46779/STRG.51545/STRG.20684/STRG.24349/STRG.46635/STRG.48027/STRG.33564/STRG.21727/STRG.15766/STRG.40728/STRG.14241/STRG.27433/STRG.41359/STRG.44930/STRG.7921/STRG.26213/STRG.18177/STRG.2672/STRG.52490/STRG.52464/STRG.9570/STRG.52472/STRG.14636/STRG.17388/STRG.52494/STRG.52483/STRG.2676/STRG.889/STRG.25906/STRG.52480/STRG.14816/STRG.26167/STRG.17871/STRG.26929/STRG.44931…
DEG	Leaf_vs_45DAB_up_DEG	gene	Leaf_vs_45DAB	Up	ko00480	Glutathione metabolism	0.0123411	0.077605	1.39066	43	165	3069	16377	STRG.18937/STRG.29410/STRG.37327/STRG.13495/STRG.40647/STRG.15514/STRG.5649/STRG.37325/STRG.54844/STRG.15064/STRG.44585/STRG.53804/STRG.18983/STRG.40640/STRG.27881/STRG.12724/STRG.52538/STRG.5821/STRG.24305/STRG.20411/STRG.34785/STRG.5796/STRG.24720/STRG.14413/STRG.52323/STRG.40354/STRG.30658/STRG.8020/STRG.25425/STRG.11704/STRG.34787/STRG.55426/STRG.40353/STRG.42439/STRG.43621/STRG.17415/STRG.40…
DEG	Leaf_vs_45DAB_up_DEG	gene	Leaf_vs_45DAB	Up	ko00030	Pentose phosphate pathway	0.0125537	0.077605	1.54159	26	90	3069	16377	STRG.20130/STRG.50560/STRG.52177/STRG.36378/STRG.28470/STRG.44702/STRG.13399/STRG.14716/STRG.35632/STRG.23817/STRG.4346/STRG.12846/STRG.29543/STRG.48711/STRG.38510/STRG.35047/STRG.46290/STRG.381/STRG.24720/STRG.52323/STRG.7479/STRG.43868/STRG.32180/STRG.42439/STRG.6432/STRG.11999
DEG	Leaf_vs_45DAB_up_DEG	gene	Leaf_vs_45DAB	Up	ko00904	Diterpenoid biosynthesis	0.017259	0.100595	1.70761	16	50	3069	16377	STRG.41932/STRG.5476/STRG.45837/STRG.28626/STRG.3121/STRG.5761/STRG.40602/STRG.7136/STRG.5479/STRG.29129/STRG.36285/STRG.2440/STRG.13424/STRG.53314/STRG.2243/STRG.22413
DEG	Leaf_vs_45DAB_up_DEG	gene	Leaf_vs_45DAB	Up	ko00960	Tropane, piperidine and pyridine alkaloid biosynthesis	0.017259	0.100595	1.70761	16	50	3069	16377	STRG.920/STRG.53195/STRG.53194/STRG.921/STRG.923/STRG.43469/STRG.22916/STRG.22455/STRG.21285/STRG.54888/STRG.32682/STRG.11918/STRG.11920/STRG.925/STRG.23272/STRG.11921
DEG	Leaf_vs_45DAB_up_DEG	gene	Leaf_vs_45DAB	Up	ko00592	alpha-Linolenic acid metabolism	0.0178025	0.100881	1.45535	30	110	3069	16377	STRG.16451/STRG.44005/STRG.32003/STRG.44515/STRG.52866/STRG.22160/STRG.5597/STRG.237/STRG.35390/STRG.4443/STRG.51747/STRG.17318/STRG.3609/STRG.38404/STRG.14909/STRG.56438/STRG.17298/STRG.17297/STRG.49471/STRG.45012/STRG.48561/STRG.30087/STRG.49291/STRG.4447/STRG.44513/STRG.4452/STRG.3612/STRG.3616/STRG.13313/STRG.12460
DEG	Leaf_vs_45DAB_up_DEG	gene	Leaf_vs_45DAB	Up	ko00903	Limonene degradation	0.0189163	0.104295	2.33462	7	16	3069	16377	STRG.19906/STRG.35451/STRG.50359/STRG.29409/STRG.14951/STRG.35450/STRG.35449
DEG	Leaf_vs_45DAB_up_DEG	gene	Leaf_vs_45DAB	Up	ko00910	Nitrogen metabolism	0.0276784	0.148589	1.57464	18	61	3069	16377	STRG.39155/STRG.18740/STRG.20752/STRG.17800/STRG.51336/STRG.16779/STRG.8121/STRG.5979/STRG.48053/STRG.9097/STRG.31605/STRG.25414/STRG.10216/STRG.10562/STRG.20783/STRG.53877/STRG.55960/STRG.56233
DEG	Leaf_vs_45DAB_up_DEG	gene	Leaf_vs_45DAB	Up	ko01006	Prenyltransferases	0.0309418	0.161849	1.5362	19	66	3069	16377	STRG.36111/STRG.4535/STRG.34635/STRG.17557/STRG.41261/STRG.2989/STRG.34479/STRG.1118/STRG.1119/STRG.25441/STRG.21817/STRG.9127/STRG.26266/STRG.4367/STRG.12939/STRG.15782/STRG.53988/STRG.32160/STRG.42937
DEG	Leaf_vs_45DAB_up_DEG	gene	Leaf_vs_45DAB	Up	ko03450	Non-homologous end-joining	0.039091	0.199364	2.42558	5	11	3069	16377	STRG.26408/STRG.33293/STRG.40754/STRG.34013/STRG.1442
DEG	Leaf_vs_95DAB_down_DEG	gene	Leaf_vs_95DAB	Down	ko04131	Membrane trafficking	1.47424e-12	2.93374e-10	1.38967	366	1556	2772	16377	STRG.10819/STRG.1682/STRG.40512/STRG.49162/STRG.13951/STRG.32886/STRG.38370/STRG.13469/STRG.41994/STRG.41082/STRG.978/STRG.54268/STRG.21852/STRG.28162/STRG.34857/STRG.47180/STRG.54189/STRG.47069/STRG.43693/STRG.32879/STRG.53111/STRG.11601/STRG.52437/STRG.35222/STRG.53185/STRG.47425/STRG.52563/STRG.53109/STRG.51071/STRG.11831/STRG.21757/STRG.17668/STRG.35036/STRG.32376/STRG.4903/STRG.56744/STRG.93…
DEG	Leaf_vs_95DAB_down_DEG	gene	Leaf_vs_95DAB	Down	ko04812	Cytoskeleton proteins	1.87232e-09	1.86296e-07	1.79484	96	316	2772	16377	STRG.7820/STRG.12992/STRG.13951/STRG.13211/STRG.42405/STRG.7826/STRG.4824/STRG.54189/STRG.18554/STRG.31817/STRG.53253/STRG.47069/STRG.53111/STRG.10675/STRG.53109/STRG.19363/STRG.33722/STRG.54417/STRG.26590/STRG.25257/STRG.24101/STRG.18369/STRG.5072/STRG.27855/STRG.39411/STRG.21084/STRG.10889/STRG.18763/STRG.840/STRG.47863/STRG.52049/STRG.5630/STRG.22477/STRG.47846/STRG.32820/STRG.49849/STRG.32604…
DEG	Leaf_vs_95DAB_down_DEG	gene	Leaf_vs_95DAB	Down	ko04147	Exosome	3.75479e-09	2.49067e-07	1.39694	253	1070	2772	16377	STRG.21712/STRG.4397/STRG.13951/STRG.32886/STRG.55838/STRG.7240/STRG.13211/STRG.42405/STRG.51256/STRG.41082/STRG.54268/STRG.4824/STRG.20629/STRG.54189/STRG.18554/STRG.38951/STRG.47069/STRG.30122/STRG.32879/STRG.53111/STRG.5115/STRG.21836/STRG.53109/STRG.8660/STRG.42482/STRG.54417/STRG.9343/STRG.12295/STRG.47404/STRG.5072/STRG.4107/STRG.42648/STRG.29450/STRG.40798/STRG.39411/STRG.39923/STRG.1228/S…
DEG	Leaf_vs_95DAB_down_DEG	gene	Leaf_vs_95DAB	Down	ko04031	GTP-binding proteins	1.13941e-06	5.66855e-05	1.96934	48	144	2772	16377	STRG.38370/STRG.4107/STRG.42648/STRG.34268/STRG.12540/STRG.16396/STRG.16925/STRG.37234/STRG.55650/STRG.34657/STRG.26942/STRG.56800/STRG.54071/STRG.39624/STRG.42225/STRG.38208/STRG.14358/STRG.10203/STRG.900/STRG.23430/STRG.8133/STRG.26624/STRG.49027/STRG.22471/STRG.2815/STRG.2814/STRG.32830/STRG.36918/STRG.3903/STRG.16010/STRG.44423/STRG.39352/STRG.24428/STRG.42863/STRG.26903/STRG.16412/STRG.50907…
DEG	Leaf_vs_95DAB_down_DEG	gene	Leaf_vs_95DAB	Down	ko04814	Motor proteins	1.87849e-06	7.47639e-05	1.88476	52	163	2772	16377	STRG.12992/STRG.13211/STRG.4824/STRG.31817/STRG.53253/STRG.10881/STRG.19363/STRG.54417/STRG.38867/STRG.26590/STRG.25257/STRG.18369/STRG.39411/STRG.840/STRG.47863/STRG.22477/STRG.49849/STRG.32604/STRG.41165/STRG.44475/STRG.27422/STRG.32899/STRG.14936/STRG.10907/STRG.12602/STRG.5657/STRG.35772/STRG.1172/STRG.12006/STRG.54906/STRG.4474/STRG.18715/STRG.28006/STRG.4377/STRG.55087/STRG.13557/STRG.32787…
DEG	Leaf_vs_95DAB_down_DEG	gene	Leaf_vs_95DAB	Down	ko00333	Prodigiosin biosynthesis	9.80716e-06	0.000325271	4.22001	10	14	2772	16377	STRG.8342/STRG.24590/STRG.33972/STRG.31961/STRG.180/STRG.10944/STRG.32366/STRG.29/STRG.18388/STRG.17796
DEG	Leaf_vs_95DAB_down_DEG	gene	Leaf_vs_95DAB	Down	ko00051	Fructose and mannose metabolism	1.39308e-05	0.000396034	1.95265	39	118	2772	16377	STRG.29152/STRG.53096/STRG.28647/STRG.46520/STRG.22346/STRG.10501/STRG.28650/STRG.23858/STRG.29239/STRG.7600/STRG.54190/STRG.4752/STRG.37686/STRG.42094/STRG.7268/STRG.26988/STRG.48312/STRG.17942/STRG.50407/STRG.10502/STRG.12791/STRG.19959/STRG.27665/STRG.22967/STRG.7534/STRG.27798/STRG.15561/STRG.29155/STRG.22347/STRG.22379/STRG.28648/STRG.42222/STRG.29151/STRG.22345/STRG.28656/STRG.37690/STRG.13…
DEG	Leaf_vs_95DAB_down_DEG	gene	Leaf_vs_95DAB	Down	ko00514	Other types of O-glycan biosynthesis	1.92884e-05	0.000479798	3.18124	14	26	2772	16377	STRG.51215/STRG.20644/STRG.55746/STRG.37907/STRG.26488/STRG.22041/STRG.52768/STRG.4565/STRG.33419/STRG.711/STRG.13371/STRG.22245/STRG.14455/STRG.47848
DEG	Leaf_vs_95DAB_down_DEG	gene	Leaf_vs_95DAB	Down	ko04075	Plant hormone signal transduction	4.77924e-05	0.00100433	1.36722	137	592	2772	16377	STRG.11389/STRG.39216/STRG.18275/STRG.12110/STRG.4931/STRG.18524/STRG.49000/STRG.51307/STRG.56768/STRG.39886/STRG.35496/STRG.23253/STRG.3224/STRG.41544/STRG.40444/STRG.52762/STRG.54638/STRG.25612/STRG.26692/STRG.913/STRG.4011/STRG.11989/STRG.38543/STRG.45530/STRG.8335/STRG.30476/STRG.45529/STRG.15988/STRG.35876/STRG.18850/STRG.39259/STRG.33280/STRG.1607/STRG.5500/STRG.33154/STRG.17470/STRG.53555/…
DEG	Leaf_vs_95DAB_down_DEG	gene	Leaf_vs_95DAB	Down	ko00010	Glycolysis / Gluconeogenesis	5.04687e-05	0.00100433	1.62337	61	222	2772	16377	STRG.8103/STRG.56351/STRG.50873/STRG.3997/STRG.9343/STRG.40798/STRG.53096/STRG.47980/STRG.15260/STRG.54632/STRG.53463/STRG.22346/STRG.8335/STRG.39418/STRG.10501/STRG.16637/STRG.23729/STRG.23858/STRG.29239/STRG.54190/STRG.7638/STRG.7415/STRG.37686/STRG.42094/STRG.20276/STRG.7268/STRG.26988/STRG.35852/STRG.48312/STRG.28822/STRG.40796/STRG.45724/STRG.17942/STRG.26003/STRG.6120/STRG.10502/STRG.20469/…
DEG	Leaf_vs_95DAB_down_DEG	gene	Leaf_vs_95DAB	Down	ko00100	Steroid biosynthesis	0.000150082	0.00271512	2.1163	24	67	2772	16377	STRG.55071/STRG.17918/STRG.24973/STRG.25947/STRG.36955/STRG.50024/STRG.53699/STRG.8551/STRG.22129/STRG.16152/STRG.19661/STRG.36358/STRG.8533/STRG.32673/STRG.54761/STRG.23516/STRG.52726/STRG.51160/STRG.54355/STRG.912/STRG.10492/STRG.31628/STRG.30685/STRG.23058
DEG	Leaf_vs_95DAB_down_DEG	gene	Leaf_vs_95DAB	Down	ko00360	Phenylalanine metabolism	0.000193501	0.00311117	2.12319	23	64	2772	16377	STRG.54268/STRG.21836/STRG.12692/STRG.54269/STRG.4174/STRG.31496/STRG.54270/STRG.38765/STRG.42710/STRG.26815/STRG.52550/STRG.46864/STRG.30874/STRG.19227/STRG.2736/STRG.12693/STRG.13442/STRG.14015/STRG.19809/STRG.22658/STRG.44531/STRG.12691/STRG.19808
DEG	Leaf_vs_95DAB_down_DEG	gene	Leaf_vs_95DAB	Down	ko04144	Endocytosis	0.000203242	0.00311117	1.47222	77	309	2772	16377	STRG.43219/STRG.41082/STRG.47180/STRG.11831/STRG.32376/STRG.42648/STRG.34268/STRG.48765/STRG.55938/STRG.22823/STRG.16396/STRG.33046/STRG.44475/STRG.13154/STRG.46424/STRG.22622/STRG.15456/STRG.43751/STRG.56604/STRG.2401/STRG.6231/STRG.46052/STRG.26942/STRG.54071/STRG.12602/STRG.13195/STRG.2259/STRG.36333/STRG.52630/STRG.38208/STRG.5315/STRG.10203/STRG.48805/STRG.23430/STRG.28263/STRG.8133/STRG.462…
DEG	Leaf_vs_95DAB_down_DEG	gene	Leaf_vs_95DAB	Down	ko00052	Galactose metabolism	0.000222628	0.0031645	1.92508	29	89	2772	16377	STRG.47451/STRG.50873/STRG.53096/STRG.22346/STRG.23729/STRG.54190/STRG.7415/STRG.37686/STRG.43061/STRG.53957/STRG.26988/STRG.404/STRG.28317/STRG.20469/STRG.49651/STRG.54028/STRG.22347/STRG.6428/STRG.22379/STRG.42222/STRG.35204/STRG.22345/STRG.35205/STRG.37690/STRG.23560/STRG.35207/STRG.13223/STRG.37681/STRG.23431
DEG	Leaf_vs_95DAB_down_DEG	gene	Leaf_vs_95DAB	Down	ko04517	IgSF CAM signaling	0.00025094	0.00332914	1.86886	31	98	2772	16377	STRG.13211/STRG.4824/STRG.54417/STRG.25257/STRG.4107/STRG.39411/STRG.26041/STRG.840/STRG.47863/STRG.32604/STRG.41165/STRG.53555/STRG.6231/STRG.39624/STRG.12006/STRG.9905/STRG.52630/STRG.54906/STRG.900/STRG.42406/STRG.35155/STRG.56393/STRG.23273/STRG.31853/STRG.19667/STRG.14979/STRG.22459/STRG.17277/STRG.33698/STRG.934/STRG.49383
DEG	Leaf_vs_95DAB_down_DEG	gene	Leaf_vs_95DAB	Down	ko04145	Phagosome	0.000287162	0.00357158	1.688	42	147	2772	16377	STRG.4397/STRG.13211/STRG.4824/STRG.30122/STRG.5115/STRG.54417/STRG.51082/STRG.4107/STRG.39411/STRG.1228/STRG.42808/STRG.840/STRG.47863/STRG.4327/STRG.32604/STRG.41165/STRG.19188/STRG.39624/STRG.19460/STRG.12006/STRG.49580/STRG.3968/STRG.54906/STRG.900/STRG.26624/STRG.22471/STRG.24429/STRG.55620/STRG.54456/STRG.3903/STRG.24428/STRG.56393/STRG.16358/STRG.26703/STRG.54493/STRG.31853/STRG.36819/STRG…
DEG	Leaf_vs_95DAB_down_DEG	gene	Leaf_vs_95DAB	Down	ko00520	Amino sugar and nucleotide sugar metabolism	0.000309133	0.00361868	1.58144	53	198	2772	16377	STRG.51262/STRG.14072/STRG.19611/STRG.18918/STRG.55423/STRG.46292/STRG.13317/STRG.44286/STRG.28551/STRG.54632/STRG.46520/STRG.3387/STRG.47055/STRG.23729/STRG.5498/STRG.28824/STRG.7600/STRG.7415/STRG.43061/STRG.54560/STRG.40219/STRG.21159/STRG.53957/STRG.14733/STRG.20251/STRG.42226/STRG.51649/STRG.14735/STRG.35068/STRG.26072/STRG.43700/STRG.40758/STRG.51966/STRG.7852/STRG.50407/STRG.11751/STRG.526…
DEG	Leaf_vs_95DAB_down_DEG	gene	Leaf_vs_95DAB	Down	ko00531	Glycosaminoglycan degradation	0.000382784	0.00423189	3.6357	8	13	2772	16377	STRG.47055/STRG.50591/STRG.20180/STRG.14440/STRG.19955/STRG.45176/STRG.7886/STRG.49402
DEG	Leaf_vs_95DAB_down_DEG	gene	Leaf_vs_95DAB	Down	ko00030	Pentose phosphate pathway	0.000658737	0.0068994	1.83805	28	90	2772	16377	STRG.24970/STRG.7813/STRG.53096/STRG.54632/STRG.22346/STRG.10501/STRG.23729/STRG.23858/STRG.54190/STRG.7415/STRG.42094/STRG.7268/STRG.26988/STRG.48312/STRG.8532/STRG.28956/STRG.17942/STRG.10502/STRG.51158/STRG.7534/STRG.24097/STRG.53537/STRG.29042/STRG.22347/STRG.20635/STRG.42222/STRG.22345/STRG.29977
DEG	Leaf_vs_95DAB_down_DEG	gene	Leaf_vs_95DAB	Down	ko99999	Others	0.00090573	0.00901202	2.47755	13	31	2772	16377	STRG.24112/STRG.2396/STRG.7859/STRG.38907/STRG.9645/STRG.10552/STRG.13284/STRG.14827/STRG.38905/STRG.33855/STRG.35166/STRG.7691/STRG.45286
DEG	Leaf_vs_95DAB_down_DEG	gene	Leaf_vs_95DAB	Down	ko00430	Taurine and hypotaurine metabolism	0.00236734	0.0224334	2.954	8	16	2772	16377	STRG.15064/STRG.35634/STRG.24848/STRG.39795/STRG.20532/STRG.29888/STRG.20531/STRG.29889
DEG	Leaf_vs_95DAB_down_DEG	gene	Leaf_vs_95DAB	Down	ko00536	Glycosaminoglycan binding proteins	0.00255703	0.02266	2.5687	10	23	2772	16377	STRG.11935/STRG.50591/STRG.20180/STRG.23489/STRG.14440/STRG.48138/STRG.22775/STRG.7886/STRG.28070/STRG.49402
DEG	Leaf_vs_95DAB_down_DEG	gene	Leaf_vs_95DAB	Down	ko99992	Structural proteins	0.00261899	0.02266	3.18124	7	13	2772	16377	STRG.26885/STRG.45358/STRG.45360/STRG.37968/STRG.10389/STRG.45359/STRG.37971
DEG	Leaf_vs_95DAB_down_DEG	gene	Leaf_vs_95DAB	Down	ko05100	Bacterial invasion of epithelial cells	0.00422305	0.0350161	1.96934	16	48	2772	16377	STRG.4107/STRG.19498/STRG.6231/STRG.39624/STRG.52630/STRG.900/STRG.6104/STRG.32457/STRG.42406/STRG.30042/STRG.47382/STRG.23686/STRG.35155/STRG.49652/STRG.14979/STRG.30930
DEG	Leaf_vs_95DAB_down_DEG	gene	Leaf_vs_95DAB	Down	ko04130	SNARE interactions in vesicular transport	0.00443548	0.0353064	1.75644	22	74	2772	16377	STRG.40512/STRG.28162/STRG.11601/STRG.4903/STRG.25667/STRG.33713/STRG.52076/STRG.55345/STRG.43572/STRG.36365/STRG.30286/STRG.14428/STRG.10383/STRG.1309/STRG.2246/STRG.36474/STRG.55795/STRG.35060/STRG.17814/STRG.20976/STRG.51580/STRG.9864
DEG	Leaf_vs_95DAB_down_DEG	gene	Leaf_vs_95DAB	Down	ko00780	Biotin metabolism	0.00562026	0.0430166	2.24097	11	29	2772	16377	STRG.8342/STRG.15285/STRG.24590/STRG.33972/STRG.31961/STRG.180/STRG.10944/STRG.29/STRG.18388/STRG.17796/STRG.56489
DEG	Leaf_vs_95DAB_down_DEG	gene	Leaf_vs_95DAB	Down	ko00190	Oxidative phosphorylation	0.00843675	0.062182	1.41415	45	188	2772	16377	STRG.4397/STRG.35159/STRG.30122/STRG.5115/STRG.16191/STRG.51082/STRG.1228/STRG.52762/STRG.44418/STRG.4327/STRG.8335/STRG.19188/STRG.53852/STRG.3204/STRG.13734/STRG.55107/STRG.20906/STRG.19460/STRG.55668/STRG.26087/STRG.49580/STRG.36223/STRG.25458/STRG.36470/STRG.55620/STRG.54456/STRG.36513/STRG.47681/STRG.25927/STRG.14355/STRG.27610/STRG.9624/STRG.16962/STRG.26703/STRG.24621/STRG.54493/STRG.4374/…
DEG	Leaf_vs_95DAB_down_DEG	gene	Leaf_vs_95DAB	Down	ko01001	Protein kinases	0.01031	0.073275	1.21815	120	582	2772	16377	STRG.11389/STRG.12110/STRG.13469/STRG.12925/STRG.45668/STRG.54537/STRG.4931/STRG.18524/STRG.49000/STRG.19417/STRG.22242/STRG.19566/STRG.24414/STRG.35036/STRG.15628/STRG.39886/STRG.21600/STRG.23253/STRG.12803/STRG.37494/STRG.44184/STRG.52967/STRG.24450/STRG.40444/STRG.53458/STRG.26692/STRG.42708/STRG.4011/STRG.34168/STRG.11989/STRG.9980/STRG.23466/STRG.6581/STRG.6769/STRG.30821/STRG.14702/STRG.126…
DEG	Leaf_vs_95DAB_down_DEG	gene	Leaf_vs_95DAB	Down	ko00053	Ascorbate and aldarate metabolism	0.0108328	0.0736084	1.51487	30	117	2772	16377	STRG.8103/STRG.51262/STRG.51324/STRG.27360/STRG.46292/STRG.28551/STRG.15260/STRG.27358/STRG.16637/STRG.37686/STRG.35852/STRG.26072/STRG.40758/STRG.7852/STRG.11661/STRG.39618/STRG.23576/STRG.11931/STRG.49484/STRG.15595/STRG.11933/STRG.39489/STRG.11147/STRG.47047/STRG.37690/STRG.35636/STRG.23586/STRG.37681/STRG.22329/STRG.11934
DEG	Leaf_vs_95DAB_down_DEG	gene	Leaf_vs_95DAB	Down	ko00330	Arginine and proline metabolism	0.0110967	0.0736084	1.50122	31	122	2772	16377	STRG.8103/STRG.54268/STRG.9053/STRG.8582/STRG.36161/STRG.12692/STRG.24883/STRG.54269/STRG.15260/STRG.4174/STRG.16637/STRG.54363/STRG.20878/STRG.8101/STRG.31496/STRG.54270/STRG.35852/STRG.38765/STRG.47194/STRG.25384/STRG.45171/STRG.30874/STRG.41279/STRG.15595/STRG.15460/STRG.12693/STRG.13442/STRG.14015/STRG.15129/STRG.44531/STRG.12691
DEG	Leaf_vs_95DAB_down_DEG	gene	Leaf_vs_95DAB	Down	ko00710	Carbon fixation by Calvin cycle	0.016069	0.103153	1.44418	33	135	2772	16377	STRG.27490/STRG.35579/STRG.54268/STRG.56351/STRG.22393/STRG.24970/STRG.40798/STRG.54269/STRG.8335/STRG.21438/STRG.10501/STRG.23858/STRG.29239/STRG.14982/STRG.54270/STRG.8532/STRG.44362/STRG.40796/STRG.17942/STRG.6120/STRG.34342/STRG.10502/STRG.45874/STRG.51158/STRG.9462/STRG.24004/STRG.43580/STRG.7534/STRG.14015/STRG.15019/STRG.26227/STRG.6117/STRG.50073
DEG	Leaf_vs_95DAB_down_DEG	gene	Leaf_vs_95DAB	Down	ko00541	Biosynthesis of various nucleotide sugars	0.0169329	0.105301	1.79809	14	46	2772	16377	STRG.49256/STRG.4752/STRG.53957/STRG.7852/STRG.50407/STRG.35309/STRG.34462/STRG.12791/STRG.2955/STRG.19959/STRG.52610/STRG.34097/STRG.15561/STRG.40819
DEG	Leaf_vs_95DAB_down_DEG	gene	Leaf_vs_95DAB	Down	ko01003	Glycosyltransferases	0.0187545	0.113095	1.19579	118	583	2772	16377	STRG.3759/STRG.85/STRG.44998/STRG.14391/STRG.6937/STRG.3593/STRG.8023/STRG.33683/STRG.34808/STRG.23673/STRG.53531/STRG.42030/STRG.25288/STRG.36567/STRG.51215/STRG.42489/STRG.604/STRG.38397/STRG.24377/STRG.19611/STRG.20644/STRG.19932/STRG.55746/STRG.20129/STRG.17396/STRG.44286/STRG.20142/STRG.25935/STRG.49133/STRG.50566/STRG.47988/STRG.2334/STRG.39410/STRG.5610/STRG.37907/STRG.32360/STRG.10380/STR…
DEG	Leaf_vs_95DAB_down_DEG	gene	Leaf_vs_95DAB	Down	ko00400	Phenylalanine, tyrosine and tryptophan biosynthesis	0.0263211	0.154056	1.53171	21	81	2772	16377	STRG.44619/STRG.54268/STRG.54269/STRG.47292/STRG.6069/STRG.54270/STRG.16951/STRG.42710/STRG.42034/STRG.26815/STRG.27784/STRG.16580/STRG.19227/STRG.7878/STRG.32949/STRG.13442/STRG.14015/STRG.20989/STRG.22658/STRG.54857/STRG.19864
DEG	Leaf_vs_95DAB_down_DEG	gene	Leaf_vs_95DAB	Down	ko00410	beta-Alanine metabolism	0.0322158	0.177262	1.5377	19	73	2772	16377	STRG.8103/STRG.4229/STRG.53526/STRG.15260/STRG.16637/STRG.21843/STRG.46189/STRG.35852/STRG.52558/STRG.45171/STRG.35479/STRG.54862/STRG.20532/STRG.15595/STRG.19809/STRG.15129/STRG.26846/STRG.20531/STRG.19808
DEG	Leaf_vs_95DAB_down_DEG	gene	Leaf_vs_95DAB	Down	ko02042	Bacterial toxins	0.0322708	0.177262	2.954	4	8	2772	16377	STRG.33417/STRG.1945/STRG.49992/STRG.749
DEG	Leaf_vs_95DAB_down_DEG	gene	Leaf_vs_95DAB	Down	ko00950	Isoquinoline alkaloid biosynthesis	0.0329582	0.177262	1.60217	16	59	2772	16377	STRG.54268/STRG.54269/STRG.6567/STRG.54270/STRG.42710/STRG.28886/STRG.26815/STRG.41645/STRG.19227/STRG.28985/STRG.13442/STRG.14015/STRG.19809/STRG.22658/STRG.47253/STRG.19808
DEG	Leaf_vs_95DAB_down_DEG	gene	Leaf_vs_95DAB	Down	ko00020	Citrate cycle (TCA cycle)	0.0358644	0.187816	1.41165	27	113	2772	16377	STRG.56351/STRG.3997/STRG.8660/STRG.33770/STRG.7638/STRG.3204/STRG.24943/STRG.5709/STRG.20759/STRG.53945/STRG.9462/STRG.36513/STRG.27665/STRG.51016/STRG.51312/STRG.35574/STRG.46845/STRG.27915/STRG.55579/STRG.34873/STRG.2912/STRG.47314/STRG.49158/STRG.27414/STRG.40873/STRG.8749/STRG.16753
DEG	Leaf_vs_95DAB_down_DEG	gene	Leaf_vs_95DAB	Down	ko00905	Brassinosteroid biosynthesis	0.0381131	0.194474	1.57547	16	60	2772	16377	STRG.15606/STRG.36514/STRG.21113/STRG.24077/STRG.24068/STRG.41399/STRG.11926/STRG.14284/STRG.7514/STRG.29864/STRG.7785/STRG.50043/STRG.51766/STRG.13802/STRG.50041/STRG.28195
DEG	Leaf_vs_95DAB_up_DEG	gene	Leaf_vs_95DAB	Up	ko00194	Photosynthesis proteins	4.58862e-38	9.3149e-36	3.53827	91	116	3631	16377	STRG.44515/STRG.21318/STRG.21619/STRG.14419/STRG.52281/STRG.15532/STRG.3957/STRG.27520/STRG.23441/STRG.27998/STRG.3244/STRG.40386/STRG.21713/STRG.669/STRG.47064/STRG.44946/STRG.40348/STRG.17732/STRG.19416/STRG.30405/STRG.7211/STRG.16660/STRG.42026/STRG.53382/STRG.5813/STRG.6417/STRG.52403/STRG.13153/STRG.36225/STRG.43960/STRG.21255/STRG.48762/STRG.668/STRG.52280/STRG.5693/STRG.36606/STRG.55854/ST…
DEG	Leaf_vs_95DAB_up_DEG	gene	Leaf_vs_95DAB	Up	ko00195	Photosynthesis	6.00441e-22	6.09447e-20	3.19919	61	86	3631	16377	STRG.44515/STRG.21318/STRG.14419/STRG.15532/STRG.3957/STRG.27520/STRG.3244/STRG.40386/STRG.669/STRG.47064/STRG.44946/STRG.40348/STRG.17732/STRG.19416/STRG.30405/STRG.7211/STRG.16660/STRG.42026/STRG.5813/STRG.6417/STRG.13153/STRG.36225/STRG.21255/STRG.48762/STRG.668/STRG.5693/STRG.36606/STRG.55854/STRG.13057/STRG.9240/STRG.3245/STRG.15818/STRG.9371/STRG.33955/STRG.53191/STRG.54352/STRG.32229/STRG.…
DEG	Leaf_vs_95DAB_up_DEG	gene	Leaf_vs_95DAB	Up	ko00196	Photosynthesis - antenna proteins	4.43483e-19	3.0009e-17	4.51033	28	28	3631	16377	STRG.21619/STRG.52281/STRG.23441/STRG.27998/STRG.21713/STRG.52403/STRG.43960/STRG.52280/STRG.41358/STRG.2565/STRG.31075/STRG.13889/STRG.24680/STRG.34022/STRG.35864/STRG.30318/STRG.48306/STRG.12088/STRG.56490/STRG.46900/STRG.50542/STRG.6644/STRG.37363/STRG.17399/STRG.41357/STRG.20116/STRG.54118/STRG.6645
DEG	Leaf_vs_95DAB_up_DEG	gene	Leaf_vs_95DAB	Up	ko02000	Transporters	2.30449e-09	1.16953e-07	1.35083	298	995	3631	16377	STRG.24796/STRG.7192/STRG.12091/STRG.3067/STRG.23770/STRG.47763/STRG.27775/STRG.5649/STRG.33620/STRG.56778/STRG.9022/STRG.13586/STRG.48789/STRG.40647/STRG.24283/STRG.37563/STRG.48348/STRG.53419/STRG.16731/STRG.16745/STRG.32552/STRG.45733/STRG.35788/STRG.37327/STRG.34817/STRG.9454/STRG.2170/STRG.2175/STRG.7251/STRG.52461/STRG.44836/STRG.41981/STRG.8020/STRG.16319/STRG.20752/STRG.6543/STRG.11964/ST…
DEG	Leaf_vs_95DAB_up_DEG	gene	Leaf_vs_95DAB	Up	ko00860	Porphyrin metabolism	5.09297e-09	2.01409e-07	2.30886	43	84	3631	16377	STRG.47442/STRG.6830/STRG.33470/STRG.35412/STRG.14926/STRG.44902/STRG.17557/STRG.49961/STRG.37659/STRG.13930/STRG.18548/STRG.35265/STRG.19585/STRG.17194/STRG.38389/STRG.13015/STRG.11071/STRG.2875/STRG.30382/STRG.55851/STRG.16657/STRG.54098/STRG.30705/STRG.41507/STRG.49895/STRG.23543/STRG.14234/STRG.56352/STRG.9010/STRG.34348/STRG.15936/STRG.38352/STRG.55842/STRG.21789/STRG.29812/STRG.33541/STRG.5…
DEG	Leaf_vs_95DAB_up_DEG	gene	Leaf_vs_95DAB	Up	ko04626	Plant-pathogen interaction	5.95297e-09	2.01409e-07	1.49449	167	504	3631	16377	STRG.33585/STRG.47486/STRG.369/STRG.32171/STRG.34012/STRG.22132/STRG.32244/STRG.48017/STRG.16777/STRG.21018/STRG.14874/STRG.39438/STRG.33564/STRG.6132/STRG.31747/STRG.33804/STRG.48059/STRG.570/STRG.51640/STRG.44260/STRG.54495/STRG.48654/STRG.19787/STRG.52347/STRG.48074/STRG.13164/STRG.12401/STRG.32381/STRG.52271/STRG.14486/STRG.27362/STRG.50243/STRG.25072/STRG.46399/STRG.50418/STRG.27457/STRG.119…
DEG	Leaf_vs_95DAB_up_DEG	gene	Leaf_vs_95DAB	Up	ko00710	Carbon fixation by Calvin cycle	5.09922e-08	1.47877e-06	1.93777	58	135	3631	16377	STRG.20130/STRG.24505/STRG.36378/STRG.50560/STRG.44702/STRG.40793/STRG.43403/STRG.12846/STRG.14610/STRG.27092/STRG.5878/STRG.46290/STRG.5025/STRG.4346/STRG.8239/STRG.28014/STRG.53146/STRG.47144/STRG.35446/STRG.6114/STRG.29945/STRG.9065/STRG.53679/STRG.39486/STRG.48368/STRG.48636/STRG.29543/STRG.39746/STRG.23014/STRG.23817/STRG.381/STRG.39520/STRG.29969/STRG.38510/STRG.43868/STRG.7479/STRG.37414/S…
DEG	Leaf_vs_95DAB_up_DEG	gene	Leaf_vs_95DAB	Up	ko99980	Enzymes with EC numbers	1.32955e-07	3.37374e-06	1.43707	166	521	3631	16377	STRG.4323/STRG.52665/STRG.18612/STRG.54336/STRG.20844/STRG.6073/STRG.56804/STRG.20414/STRG.22676/STRG.17888/STRG.55667/STRG.13760/STRG.956/STRG.3044/STRG.33684/STRG.46726/STRG.27380/STRG.36255/STRG.3878/STRG.28202/STRG.2400/STRG.10708/STRG.38145/STRG.40903/STRG.2224/STRG.50230/STRG.32606/STRG.23315/STRG.4443/STRG.37773/STRG.33877/STRG.51417/STRG.19769/STRG.4447/STRG.24567/STRG.16113/STRG.27379/ST…
DEG	Leaf_vs_95DAB_up_DEG	gene	Leaf_vs_95DAB	Up	ko04040	Ion channels	2.43738e-06	5.49764e-05	1.75072	59	152	3631	16377	STRG.13533/STRG.53632/STRG.34012/STRG.48017/STRG.21018/STRG.54777/STRG.31747/STRG.54771/STRG.48059/STRG.51640/STRG.51726/STRG.51724/STRG.48074/STRG.21423/STRG.14830/STRG.54775/STRG.27457/STRG.41515/STRG.28911/STRG.51154/STRG.14094/STRG.56713/STRG.41366/STRG.27860/STRG.54080/STRG.54786/STRG.51727/STRG.30747/STRG.28871/STRG.21862/STRG.48065/STRG.33609/STRG.36071/STRG.18454/STRG.13642/STRG.28941/STR…
DEG	Leaf_vs_95DAB_up_DEG	gene	Leaf_vs_95DAB	Up	ko00908	Zeatin biosynthesis	4.79583e-06	9.73554e-05	2.15108	31	65	3631	16377	STRG.34635/STRG.13566/STRG.11416/STRG.2994/STRG.25441/STRG.28102/STRG.9127/STRG.28105/STRG.2995/STRG.889/STRG.32632/STRG.13292/STRG.47243/STRG.39088/STRG.21233/STRG.13570/STRG.45265/STRG.38027/STRG.55005/STRG.28159/STRG.11413/STRG.3180/STRG.52420/STRG.15141/STRG.51910/STRG.887/STRG.34085/STRG.52421/STRG.18605/STRG.35798/STRG.32627
DEG	Leaf_vs_95DAB_up_DEG	gene	Leaf_vs_95DAB	Up	ko00920	Sulfur metabolism	1.02241e-05	0.000188681	2.1774	28	58	3631	16377	STRG.42036/STRG.27299/STRG.13233/STRG.36125/STRG.33518/STRG.7228/STRG.15416/STRG.24657/STRG.9242/STRG.44668/STRG.48377/STRG.7006/STRG.41706/STRG.2041/STRG.24826/STRG.52554/STRG.17884/STRG.52150/STRG.25555/STRG.2322/STRG.41747/STRG.2141/STRG.9335/STRG.7038/STRG.34048/STRG.17802/STRG.4755/STRG.35674
DEG	Leaf_vs_95DAB_up_DEG	gene	Leaf_vs_95DAB	Up	ko00350	Tyrosine metabolism	3.09476e-05	0.000523531	1.87508	37	89	3631	16377	STRG.6986/STRG.22916/STRG.38404/STRG.53195/STRG.53194/STRG.34221/STRG.6975/STRG.6980/STRG.5682/STRG.29091/STRG.41658/STRG.21285/STRG.22455/STRG.40317/STRG.36353/STRG.49782/STRG.41184/STRG.6982/STRG.41654/STRG.42496/STRG.6978/STRG.27023/STRG.41647/STRG.46302/STRG.6988/STRG.12237/STRG.3609/STRG.9217/STRG.3612/STRG.3610/STRG.25537/STRG.41660/STRG.41639/STRG.23272/STRG.22917/STRG.6972/STRG.50269
DEG	Leaf_vs_95DAB_up_DEG	gene	Leaf_vs_95DAB	Up	ko00199	Cytochrome P450	3.52568e-05	0.000550549	1.48616	86	261	3631	16377	STRG.898/STRG.899/STRG.50221/STRG.50235/STRG.45837/STRG.5476/STRG.31129/STRG.2395/STRG.485/STRG.47352/STRG.32709/STRG.32860/STRG.51747/STRG.7818/STRG.50217/STRG.39150/STRG.50833/STRG.24664/STRG.19772/STRG.15721/STRG.50225/STRG.2394/STRG.20231/STRG.6431/STRG.18871/STRG.34776/STRG.2994/STRG.49743/STRG.1143/STRG.13813/STRG.10297/STRG.41087/STRG.2995/STRG.50717/STRG.5961/STRG.13884/STRG.24632/STRG.32…
DEG	Leaf_vs_95DAB_up_DEG	gene	Leaf_vs_95DAB	Up	ko00941	Flavonoid biosynthesis	8.7079e-05	0.00126265	1.74456	41	106	3631	16377	STRG.17888/STRG.37773/STRG.32860/STRG.54567/STRG.24567/STRG.16725/STRG.24559/STRG.42281/STRG.19626/STRG.50694/STRG.39173/STRG.55917/STRG.36239/STRG.15551/STRG.49268/STRG.10304/STRG.24581/STRG.28382/STRG.24673/STRG.8213/STRG.20201/STRG.3684/STRG.17672/STRG.41865/STRG.53425/STRG.42292/STRG.5829/STRG.40726/STRG.35658/STRG.5825/STRG.6039/STRG.13319/STRG.8363/STRG.42289/STRG.17920/STRG.35660/STRG.2173…
DEG	Leaf_vs_95DAB_up_DEG	gene	Leaf_vs_95DAB	Up	ko04016	MAPK signaling pathway - plant	0.000119424	0.0016162	1.41413	95	303	3631	16377	STRG.38489/STRG.33585/STRG.47486/STRG.19294/STRG.2126/STRG.15424/STRG.16777/STRG.8911/STRG.39438/STRG.33564/STRG.48406/STRG.6132/STRG.570/STRG.54953/STRG.32381/STRG.27362/STRG.12227/STRG.25072/STRG.46399/STRG.1865/STRG.31500/STRG.24160/STRG.8557/STRG.56577/STRG.27530/STRG.8734/STRG.36133/STRG.44095/STRG.13605/STRG.36132/STRG.18867/STRG.27531/STRG.27514/STRG.33580/STRG.16956/STRG.19293/STRG.46646/…
DEG	Leaf_vs_95DAB_up_DEG	gene	Leaf_vs_95DAB	Up	ko00902	Monoterpenoid biosynthesis	0.000130082	0.00165042	1.83754	33	81	3631	16377	STRG.21727/STRG.7099/STRG.2672/STRG.26929/STRG.25906/STRG.52483/STRG.25907/STRG.52486/STRG.41859/STRG.52490/STRG.2676/STRG.41855/STRG.21739/STRG.601/STRG.27172/STRG.32410/STRG.42487/STRG.52487/STRG.42484/STRG.21375/STRG.7091/STRG.30567/STRG.26889/STRG.52416/STRG.27173/STRG.27177/STRG.2669/STRG.7094/STRG.27176/STRG.27174/STRG.4819/STRG.21742/STRG.21726
DEG	Leaf_vs_95DAB_up_DEG	gene	Leaf_vs_95DAB	Up	ko00906	Carotenoid biosynthesis	0.000408804	0.0048816	1.81666	29	72	3631	16377	STRG.21817/STRG.29655/STRG.15945/STRG.42591/STRG.18224/STRG.32709/STRG.28772/STRG.39150/STRG.52535/STRG.39094/STRG.36768/STRG.5765/STRG.24387/STRG.18871/STRG.13884/STRG.18955/STRG.13002/STRG.35746/STRG.39088/STRG.36759/STRG.44904/STRG.12834/STRG.45046/STRG.53988/STRG.45044/STRG.21462/STRG.45045/STRG.1832/STRG.37987
DEG	Leaf_vs_95DAB_up_DEG	gene	Leaf_vs_95DAB	Up	ko01006	Prenyltransferases	0.000476983	0.00537931	1.84513	27	66	3631	16377	STRG.4535/STRG.21817/STRG.34479/STRG.34635/STRG.36111/STRG.2989/STRG.41261/STRG.17557/STRG.52535/STRG.26022/STRG.18265/STRG.1118/STRG.26266/STRG.1119/STRG.15782/STRG.25441/STRG.9127/STRG.32160/STRG.29812/STRG.12939/STRG.42212/STRG.11163/STRG.51352/STRG.53988/STRG.3180/STRG.42937/STRG.15786
DEG	Leaf_vs_95DAB_up_DEG	gene	Leaf_vs_95DAB	Up	ko00630	Glyoxylate and dicarboxylate metabolism	0.000507606	0.00542337	1.57026	47	135	3631	16377	STRG.2073/STRG.24505/STRG.9097/STRG.48406/STRG.7233/STRG.54898/STRG.18740/STRG.13652/STRG.52993/STRG.42041/STRG.33451/STRG.44982/STRG.8239/STRG.5786/STRG.53195/STRG.13074/STRG.35446/STRG.53194/STRG.53679/STRG.39486/STRG.16230/STRG.49109/STRG.25414/STRG.25017/STRG.23014/STRG.22528/STRG.5979/STRG.53877/STRG.27067/STRG.26302/STRG.17776/STRG.8691/STRG.39631/STRG.40630/STRG.40979/STRG.22455/STRG.51043…
DEG	Leaf_vs_95DAB_up_DEG	gene	Leaf_vs_95DAB	Up	ko00480	Glutathione metabolism	0.000612875	0.00622068	1.50344	55	165	3631	16377	STRG.18937/STRG.5649/STRG.13495/STRG.40647/STRG.37327/STRG.8020/STRG.29410/STRG.15514/STRG.5746/STRG.49372/STRG.24305/STRG.54844/STRG.5798/STRG.37325/STRG.52323/STRG.27881/STRG.40640/STRG.12724/STRG.30658/STRG.18983/STRG.52539/STRG.44585/STRG.17415/STRG.32931/STRG.42310/STRG.14413/STRG.48058/STRG.55426/STRG.40354/STRG.20411/STRG.52538/STRG.5796/STRG.15515/STRG.16965/STRG.36194/STRG.54348/STRG.347…
DEG	Leaf_vs_95DAB_up_DEG	gene	Leaf_vs_95DAB	Up	ko03000	Transcription factors	0.00156357	0.0151145	1.19202	222	840	3631	16377	STRG.38489/STRG.27603/STRG.47811/STRG.28638/STRG.36278/STRG.52924/STRG.28637/STRG.32244/STRG.12697/STRG.8911/STRG.50467/STRG.32928/STRG.16176/STRG.21807/STRG.56238/STRG.18762/STRG.46056/STRG.50890/STRG.49582/STRG.28636/STRG.51771/STRG.5625/STRG.570/STRG.38665/STRG.36994/STRG.21650/STRG.1209/STRG.20915/STRG.52081/STRG.24285/STRG.32381/STRG.52271/STRG.18196/STRG.27006/STRG.41202/STRG.51364/STRG.273…
DEG	Leaf_vs_95DAB_up_DEG	gene	Leaf_vs_95DAB	Up	ko04712	Circadian rhythm - plant	0.00183817	0.0164704	1.67692	29	78	3631	16377	STRG.27603/STRG.31539/STRG.8748/STRG.20112/STRG.27576/STRG.48880/STRG.21165/STRG.51821/STRG.27425/STRG.43665/STRG.49597/STRG.42281/STRG.48148/STRG.17345/STRG.55690/STRG.34114/STRG.10304/STRG.25092/STRG.46613/STRG.2698/STRG.27848/STRG.28699/STRG.21644/STRG.46797/STRG.42292/STRG.42289/STRG.24876/STRG.25726/STRG.19681
DEG	Leaf_vs_95DAB_up_DEG	gene	Leaf_vs_95DAB	Up	ko00071	Fatty acid degradation	0.00186611	0.0164704	1.64494	31	85	3631	16377	STRG.19906/STRG.50359/STRG.55863/STRG.8872/STRG.29409/STRG.44005/STRG.35390/STRG.35451/STRG.8494/STRG.42480/STRG.38404/STRG.49630/STRG.19285/STRG.14951/STRG.5597/STRG.14909/STRG.29091/STRG.40317/STRG.49782/STRG.35449/STRG.18736/STRG.14530/STRG.14535/STRG.3609/STRG.35450/STRG.3612/STRG.49291/STRG.3610/STRG.16679/STRG.37848/STRG.43281
DEG	Leaf_vs_95DAB_up_DEG	gene	Leaf_vs_95DAB	Up	ko00592	alpha-Linolenic acid metabolism	0.00195137	0.0165053	1.55811	38	110	3631	16377	STRG.44515/STRG.44005/STRG.35390/STRG.32003/STRG.8494/STRG.237/STRG.38404/STRG.52866/STRG.4443/STRG.51747/STRG.22160/STRG.4447/STRG.30518/STRG.44513/STRG.17318/STRG.17298/STRG.17319/STRG.5597/STRG.49471/STRG.14909/STRG.17320/STRG.40317/STRG.4452/STRG.48561/STRG.17297/STRG.13132/STRG.18736/STRG.3609/STRG.45012/STRG.3612/STRG.49291/STRG.23972/STRG.3610/STRG.34947/STRG.45736/STRG.9690/STRG.51882/STR…
DEG	Leaf_vs_95DAB_up_DEG	gene	Leaf_vs_95DAB	Up	ko00730	Thiamine metabolism	0.0024986	0.0202887	2.05015	15	33	3631	16377	STRG.2436/STRG.14348/STRG.797/STRG.35081/STRG.3341/STRG.8385/STRG.17341/STRG.55645/STRG.34812/STRG.37003/STRG.11693/STRG.16257/STRG.25373/STRG.51168/STRG.32558
DEG	Leaf_vs_95DAB_up_DEG	gene	Leaf_vs_95DAB	Up	ko00380	Tryptophan metabolism	0.00299389	0.0233754	1.4916	42	127	3631	16377	STRG.19906/STRG.898/STRG.899/STRG.50359/STRG.50221/STRG.29743/STRG.50235/STRG.48406/STRG.29409/STRG.35451/STRG.24349/STRG.12380/STRG.31129/STRG.50217/STRG.50833/STRG.17379/STRG.14951/STRG.19772/STRG.25017/STRG.50225/STRG.46804/STRG.17378/STRG.19840/STRG.8691/STRG.5682/STRG.19931/STRG.54286/STRG.19767/STRG.50289/STRG.44240/STRG.35449/STRG.39542/STRG.50228/STRG.27023/STRG.43535/STRG.33902/STRG.1453…
DEG	Leaf_vs_95DAB_up_DEG	gene	Leaf_vs_95DAB	Up	ko00903	Limonene degradation	0.0031474	0.0236638	2.53706	9	16	3631	16377	STRG.19906/STRG.50359/STRG.29409/STRG.35451/STRG.14951/STRG.35449/STRG.14530/STRG.14535/STRG.35450
DEG	Leaf_vs_95DAB_up_DEG	gene	Leaf_vs_95DAB	Up	ko00960	Tropane, piperidine and pyridine alkaloid biosynthesis	0.00339859	0.0246398	1.80413	20	50	3631	16377	STRG.22916/STRG.53195/STRG.53194/STRG.923/STRG.32682/STRG.921/STRG.43469/STRG.34221/STRG.21285/STRG.43466/STRG.22455/STRG.920/STRG.11918/STRG.9217/STRG.11920/STRG.11921/STRG.25537/STRG.23272/STRG.22917/STRG.50269
DEG	Leaf_vs_95DAB_up_DEG	gene	Leaf_vs_95DAB	Up	ko00970	Aminoacyl-tRNA biosynthesis	0.00552127	0.0386489	1.50344	35	105	3631	16377	STRG.29344/STRG.14438/STRG.13961/STRG.5167/STRG.16964/STRG.49139/STRG.52262/STRG.7249/STRG.25794/STRG.4829/STRG.6309/STRG.5983/STRG.8528/STRG.47100/STRG.38389/STRG.25286/STRG.29620/STRG.21590/STRG.40238/STRG.12685/STRG.8950/STRG.31834/STRG.41843/STRG.40955/STRG.54177/STRG.56134/STRG.53801/STRG.39568/STRG.9570/STRG.40154/STRG.47929/STRG.21591/STRG.5426/STRG.49645/STRG.43633
DEG	Leaf_vs_95DAB_up_DEG	gene	Leaf_vs_95DAB	Up	ko00950	Isoquinoline alkaloid biosynthesis	0.00596379	0.040355	1.68182	22	59	3631	16377	STRG.6986/STRG.22916/STRG.34221/STRG.6975/STRG.6980/STRG.5682/STRG.41658/STRG.21285/STRG.6982/STRG.41654/STRG.6978/STRG.27023/STRG.41647/STRG.6988/STRG.9217/STRG.25537/STRG.41660/STRG.41639/STRG.23272/STRG.22917/STRG.6972/STRG.50269
DEG	Leaf_vs_95DAB_up_DEG	gene	Leaf_vs_95DAB	Up	ko00053	Ascorbate and aldarate metabolism	0.00641796	0.0420273	1.46489	38	117	3631	16377	STRG.19906/STRG.4323/STRG.33747/STRG.50359/STRG.19027/STRG.12863/STRG.44716/STRG.29409/STRG.35451/STRG.1900/STRG.29410/STRG.15514/STRG.20771/STRG.10536/STRG.2277/STRG.38687/STRG.27881/STRG.14951/STRG.30819/STRG.32931/STRG.40743/STRG.14413/STRG.15515/STRG.16965/STRG.35449/STRG.36194/STRG.7343/STRG.23631/STRG.43621/STRG.14530/STRG.14535/STRG.41672/STRG.35450/STRG.20192/STRG.40744/STRG.50596/STRG.23…
DEG	Leaf_vs_95DAB_up_DEG	gene	Leaf_vs_95DAB	Up	ko00500	Starch and sucrose metabolism	0.00682969	0.0433258	1.2864	81	284	3631	16377	STRG.51545/STRG.25484/STRG.46779/STRG.38325/STRG.42777/STRG.21707/STRG.23210/STRG.28631/STRG.13145/STRG.28879/STRG.37632/STRG.48027/STRG.41359/STRG.271/STRG.9159/STRG.2087/STRG.10607/STRG.38414/STRG.13399/STRG.2127/STRG.39148/STRG.1498/STRG.29367/STRG.50886/STRG.19342/STRG.7629/STRG.9696/STRG.47662/STRG.4347/STRG.17084/STRG.45827/STRG.39147/STRG.34461/STRG.3491/STRG.240/STRG.54342/STRG.49477/STRG…
DEG	Leaf_vs_95DAB_up_DEG	gene	Leaf_vs_95DAB	Up	ko00051	Fructose and mannose metabolism	0.00748407	0.0456106	1.45248	38	118	3631	16377	STRG.4323/STRG.42777/STRG.23210/STRG.28631/STRG.53683/STRG.52177/STRG.14610/STRG.23020/STRG.50950/STRG.5025/STRG.4346/STRG.28014/STRG.47755/STRG.47144/STRG.44229/STRG.27178/STRG.29543/STRG.47190/STRG.38687/STRG.32452/STRG.381/STRG.39520/STRG.29969/STRG.38510/STRG.43868/STRG.47757/STRG.35632/STRG.10048/STRG.56/STRG.54128/STRG.32180/STRG.12598/STRG.23908/STRG.53786/STRG.41672/STRG.12364/STRG.11999/…
DEG	Leaf_vs_95DAB_up_DEG	gene	Leaf_vs_95DAB	Up	ko00900	Terpenoid backbone biosynthesis	0.00763921	0.0456106	1.53882	29	85	3631	16377	STRG.4586/STRG.4535/STRG.1333/STRG.34479/STRG.36111/STRG.2989/STRG.44953/STRG.41261/STRG.19031/STRG.14348/STRG.31698/STRG.49464/STRG.55645/STRG.26266/STRG.39056/STRG.15782/STRG.50334/STRG.32160/STRG.16257/STRG.49249/STRG.21375/STRG.25373/STRG.42212/STRG.11163/STRG.51352/STRG.56793/STRG.17758/STRG.42937/STRG.43106
DEG	Leaf_vs_95DAB_up_DEG	gene	Leaf_vs_95DAB	Up	ko02044	Secretion system	0.00926807	0.0537548	1.67049	20	54	3631	16377	STRG.10020/STRG.1111/STRG.12867/STRG.30768/STRG.8278/STRG.7527/STRG.13561/STRG.47907/STRG.44719/STRG.23518/STRG.23484/STRG.18047/STRG.35019/STRG.24542/STRG.23852/STRG.10595/STRG.9357/STRG.39704/STRG.27127/STRG.55768
DEG	Leaf_vs_95DAB_up_DEG	gene	Leaf_vs_95DAB	Up	ko00010	Glycolysis / Gluconeogenesis	0.011691	0.065924	1.30027	64	222	3631	16377	STRG.19906/STRG.4323/STRG.14716/STRG.50359/STRG.40793/STRG.48723/STRG.29409/STRG.12157/STRG.35451/STRG.43403/STRG.52177/STRG.14610/STRG.15908/STRG.27092/STRG.35047/STRG.5025/STRG.38404/STRG.4346/STRG.13399/STRG.28014/STRG.47144/STRG.6114/STRG.9065/STRG.20925/STRG.15909/STRG.29543/STRG.38687/STRG.17084/STRG.14951/STRG.23623/STRG.25017/STRG.30819/STRG.381/STRG.39520/STRG.29969/STRG.8691/STRG.38510/…
DEG	Leaf_vs_95DAB_up_DEG	gene	Leaf_vs_95DAB	Up	ko00561	Glycerolipid metabolism	0.0146119	0.0801679	1.37271	42	138	3631	16377	STRG.19906/STRG.4323/STRG.50359/STRG.29409/STRG.48700/STRG.35451/STRG.26318/STRG.23017/STRG.26184/STRG.50950/STRG.16815/STRG.18177/STRG.13635/STRG.53681/STRG.11741/STRG.38687/STRG.14951/STRG.27879/STRG.24309/STRG.22528/STRG.10733/STRG.25037/STRG.30819/STRG.52207/STRG.14613/STRG.23636/STRG.47041/STRG.54820/STRG.35449/STRG.53335/STRG.54039/STRG.41679/STRG.3386/STRG.14530/STRG.14535/STRG.35450/STRG.…
DEG	Leaf_vs_95DAB_up_DEG	gene	Leaf_vs_95DAB	Up	ko00942	Anthocyanin biosynthesis	0.0163044	0.0870997	2.81895	5	8	3631	16377	STRG.26213/STRG.6859/STRG.48231/STRG.30738/STRG.29052
DEG	Leaf_vs_95DAB_up_DEG	gene	Leaf_vs_95DAB	Up	ko00944	Flavone and flavonol biosynthesis	0.0171233	0.0891289	1.90822	11	26	3631	16377	STRG.32860/STRG.48231/STRG.24673/STRG.20201/STRG.3684/STRG.51836/STRG.51706/STRG.6039/STRG.21070/STRG.21734/STRG.29052
DEG	Leaf_vs_95DAB_up_DEG	gene	Leaf_vs_95DAB	Up	ko00030	Pentose phosphate pathway	0.0176867	0.0897598	1.45333	29	90	3631	16377	STRG.20130/STRG.14716/STRG.36378/STRG.50560/STRG.44702/STRG.52177/STRG.12846/STRG.46290/STRG.35047/STRG.4346/STRG.13399/STRG.48711/STRG.52323/STRG.29543/STRG.17084/STRG.23817/STRG.381/STRG.38510/STRG.43868/STRG.29132/STRG.7479/STRG.35632/STRG.56/STRG.6432/STRG.32180/STRG.12598/STRG.24720/STRG.11999/STRG.48118
DEG	Leaf_vs_95DAB_up_DEG	gene	Leaf_vs_95DAB	Up	ko00750	Vitamin B6 metabolism	0.0183757	0.0909821	1.96101	10	23	3631	16377	STRG.43983/STRG.1320/STRG.22278/STRG.12098/STRG.53030/STRG.48120/STRG.31642/STRG.22226/STRG.13663/STRG.15183
DEG	Leaf_vs_95DAB_up_DEG	gene	Leaf_vs_95DAB	Up	ko00910	Nitrogen metabolism	0.0190624	0.0921351	1.55274	21	61	3631	16377	STRG.9097/STRG.20752/STRG.18740/STRG.10359/STRG.39155/STRG.10562/STRG.51336/STRG.25414/STRG.55960/STRG.5979/STRG.53877/STRG.17800/STRG.8121/STRG.16779/STRG.48053/STRG.1403/STRG.3707/STRG.1401/STRG.18630/STRG.42936/STRG.1390
DEG	Leaf_vs_95DAB_up_DEG	gene	Leaf_vs_95DAB	Up	ko00940	Phenylpropanoid biosynthesis	0.0220362	0.104031	1.24076	74	269	3631	16377	STRG.28638/STRG.17888/STRG.35451/STRG.16246/STRG.4134/STRG.46984/STRG.37773/STRG.41152/STRG.24567/STRG.42007/STRG.18289/STRG.17379/STRG.29069/STRG.13171/STRG.43443/STRG.24559/STRG.11553/STRG.14951/STRG.21385/STRG.10175/STRG.36561/STRG.46804/STRG.17378/STRG.19626/STRG.39173/STRG.43588/STRG.9966/STRG.24581/STRG.28288/STRG.24673/STRG.32398/STRG.16393/STRG.48851/STRG.30000/STRG.35449/STRG.6473/STRG.2…
DEG	Leaf_vs_95DAB_up_DEG	gene	Leaf_vs_95DAB	Up	ko00260	Glycine, serine and threonine metabolism	0.0241571	0.111452	1.37271	35	115	3631	16377	STRG.2073/STRG.24505/STRG.7233/STRG.54898/STRG.13652/STRG.15908/STRG.42041/STRG.33451/STRG.8239/STRG.53195/STRG.9751/STRG.53194/STRG.15909/STRG.16230/STRG.12933/STRG.25017/STRG.22528/STRG.27067/STRG.26302/STRG.8691/STRG.39631/STRG.21285/STRG.40979/STRG.22455/STRG.48744/STRG.23303/STRG.19452/STRG.22226/STRG.17457/STRG.9217/STRG.44156/STRG.15183/STRG.25537/STRG.22457/STRG.50269
DEG	Leaf_vs_95DAB_up_DEG	gene	Leaf_vs_95DAB	Up	ko01008	Polyketide biosynthesis proteins	0.0300502	0.134572	2.50574	5	9	3631	16377	STRG.42281/STRG.10304/STRG.42292/STRG.42289/STRG.19681
DEG	Leaf_vs_95DAB_up_DEG	gene	Leaf_vs_95DAB	Up	ko00999	Biosynthesis of various plant secondary metabolites	0.0304942	0.134572	1.28134	50	176	3631	16377	STRG.271/STRG.52753/STRG.1498/STRG.50886/STRG.11471/STRG.20524/STRG.44354/STRG.6431/STRG.240/STRG.30348/STRG.28102/STRG.32510/STRG.22055/STRG.10297/STRG.41087/STRG.28105/STRG.889/STRG.32632/STRG.16584/STRG.24132/STRG.8213/STRG.27172/STRG.42272/STRG.32481/STRG.17388/STRG.12473/STRG.47243/STRG.51836/STRG.37486/STRG.42487/STRG.42484/STRG.8379/STRG.1552/STRG.12763/STRG.2618/STRG.37395/STRG.41084/STRG…
DEG	Leaf_vs_95DAB_up_DEG	gene	Leaf_vs_95DAB	Up	ko00945	Stilbenoid, diarylheptanoid and gingerol biosynthesis	0.0354021	0.152907	1.4408	23	72	3631	16377	STRG.17888/STRG.27152/STRG.41537/STRG.37773/STRG.24567/STRG.24559/STRG.41540/STRG.28166/STRG.19626/STRG.39173/STRG.24581/STRG.24673/STRG.17672/STRG.53425/STRG.5829/STRG.40726/STRG.35658/STRG.5825/STRG.8363/STRG.17920/STRG.35660/STRG.8306/STRG.40721
DEG	Leaf_vs_95DAB_up_DEG	gene	Leaf_vs_95DAB	Up	ko04981	Folate transport and metabolism	0.0392604	0.163873	1.50344	18	54	3631	16377	STRG.34817/STRG.2170/STRG.2175/STRG.6543/STRG.49570/STRG.2174/STRG.3418/STRG.33656/STRG.38594/STRG.16230/STRG.8313/STRG.27067/STRG.32983/STRG.24568/STRG.23303/STRG.49571/STRG.2844/STRG.28075
DEG	Leaf_vs_95DAB_up_DEG	gene	Leaf_vs_95DAB	Up	ko02010	ABC transporters	0.0398239	0.163873	1.43808	22	69	3631	16377	STRG.47763/STRG.34817/STRG.2170/STRG.2175/STRG.6543/STRG.51434/STRG.49570/STRG.2174/STRG.3418/STRG.8223/STRG.33656/STRG.8313/STRG.51523/STRG.3660/STRG.48868/STRG.24568/STRG.54085/STRG.33938/STRG.49571/STRG.23479/STRG.2844/STRG.51435
DEG	Leaf_vs_95DAB_up_DEG	gene	Leaf_vs_95DAB	Up	ko01002	Peptidases and inhibitors	0.0404178	0.163873	1.13937	145	574	3631	16377	STRG.4316/STRG.34879/STRG.4734/STRG.17108/STRG.13516/STRG.54318/STRG.37797/STRG.36746/STRG.1502/STRG.25592/STRG.8596/STRG.53528/STRG.13514/STRG.44519/STRG.41119/STRG.24902/STRG.50653/STRG.23262/STRG.33319/STRG.18740/STRG.50200/STRG.23017/STRG.35406/STRG.54495/STRG.4077/STRG.54148/STRG.56230/STRG.43164/STRG.54700/STRG.42888/STRG.10640/STRG.51268/STRG.6808/STRG.39314/STRG.29449/STRG.27266/STRG.1331…
DEG	Leaf_vs_95DAB_up_DEG	gene	Leaf_vs_95DAB	Up	ko00670	One carbon pool by folate	0.0411701	0.163873	1.42106	23	73	3631	16377	STRG.7233/STRG.54898/STRG.13652/STRG.42041/STRG.10655/STRG.9751/STRG.38594/STRG.11471/STRG.16230/STRG.49109/STRG.44354/STRG.25017/STRG.27067/STRG.26302/STRG.8691/STRG.22055/STRG.32983/STRG.40979/STRG.48744/STRG.23303/STRG.12473/STRG.18123/STRG.17457
DEG	Leaf_vs_95DAB_up_DEG	gene	Leaf_vs_95DAB	Up	ko04081	Hormone signaling	0.0447638	0.168279	1.97327	7	16	3631	16377	STRG.17760/STRG.44408/STRG.14999/STRG.35176/STRG.14835/STRG.12523/STRG.42889
DEG	Leaf_vs_95DAB_up_DEG	gene	Leaf_vs_95DAB	Up	ko04082	Neuroactive ligand signaling	0.0447638	0.168279	1.97327	7	16	3631	16377	STRG.51541/STRG.18749/STRG.7927/STRG.42587/STRG.7925/STRG.30694/STRG.10232
DEG	Leaf_vs_95DAB_up_DEG	gene	Leaf_vs_95DAB	Up	ko99975	Protein processing	0.0447638	0.168279	1.97327	7	16	3631	16377	STRG.23569/STRG.2252/STRG.6632/STRG.20322/STRG.4583/STRG.39057/STRG.6630
DEG	Leaf_vs_95DAB_up_DEG	gene	Leaf_vs_95DAB	Up	ko00340	Histidine metabolism	0.0494915	0.182669	1.58471	13	37	3631	16377	STRG.19906/STRG.50359/STRG.3564/STRG.29409/STRG.35451/STRG.6511/STRG.32882/STRG.14951/STRG.18004/STRG.35449/STRG.14530/STRG.14535/STRG.35450
DEG	Leaf_vs_145DAB_down_DEG	gene	Leaf_vs_145DAB	Down	ko04131	Membrane trafficking	2.2004e-28	4.4448e-26	1.57031	474	1556	3177	16377	STRG.39418/STRG.9343/STRG.49162/STRG.28822/STRG.3903/STRG.47980/STRG.10819/STRG.17355/STRG.23858/STRG.10501/STRG.51071/STRG.47969/STRG.53109/STRG.11601/STRG.1682/STRG.978/STRG.36201/STRG.47069/STRG.32376/STRG.53111/STRG.56340/STRG.38370/STRG.29425/STRG.21757/STRG.12878/STRG.50287/STRG.29024/STRG.14015/STRG.55938/STRG.36329/STRG.14702/STRG.10502/STRG.7534/STRG.47425/STRG.12540/STRG.24842/STRG.4222…
DEG	Leaf_vs_145DAB_down_DEG	gene	Leaf_vs_145DAB	Down	ko04147	Exosome	2.98036e-24	3.01016e-22	1.64763	342	1070	3177	16377	STRG.39418/STRG.21712/STRG.51256/STRG.9343/STRG.28822/STRG.3903/STRG.47980/STRG.55838/STRG.23858/STRG.10501/STRG.8660/STRG.2228/STRG.53109/STRG.42482/STRG.47069/STRG.4397/STRG.56203/STRG.53111/STRG.20276/STRG.56340/STRG.55153/STRG.21836/STRG.51203/STRG.13211/STRG.5115/STRG.14015/STRG.52956/STRG.36329/STRG.39923/STRG.10486/STRG.12295/STRG.10502/STRG.7534/STRG.7240/STRG.42405/STRG.30122/STRG.24842/…
DEG	Leaf_vs_145DAB_down_DEG	gene	Leaf_vs_145DAB	Down	ko00190	Oxidative phosphorylation	1.16566e-20	7.84875e-19	2.55001	93	188	3177	16377	STRG.35159/STRG.4397/STRG.5115/STRG.4327/STRG.30122/STRG.53852/STRG.49214/STRG.54456/STRG.3204/STRG.43727/STRG.52762/STRG.36513/STRG.47681/STRG.21904/STRG.37202/STRG.16191/STRG.49580/STRG.19188/STRG.55668/STRG.15085/STRG.8335/STRG.50749/STRG.36470/STRG.46934/STRG.35662/STRG.14355/STRG.12536/STRG.26087/STRG.19460/STRG.53244/STRG.44972/STRG.22711/STRG.13081/STRG.43555/STRG.51082/STRG.22713/STRG.558…
DEG	Leaf_vs_145DAB_down_DEG	gene	Leaf_vs_145DAB	Down	ko00020	Citrate cycle (TCA cycle)	1.14102e-13	5.76214e-12	2.60024	57	113	3177	16377	STRG.3997/STRG.56351/STRG.7638/STRG.23945/STRG.8660/STRG.34873/STRG.52626/STRG.23331/STRG.20105/STRG.25139/STRG.51312/STRG.41288/STRG.9462/STRG.46782/STRG.3204/STRG.36513/STRG.38728/STRG.52155/STRG.53945/STRG.27915/STRG.27684/STRG.40873/STRG.52133/STRG.24943/STRG.37012/STRG.40435/STRG.25748/STRG.51016/STRG.20759/STRG.5256/STRG.20651/STRG.11543/STRG.21903/STRG.22238/STRG.34318/STRG.15462/STRG.2432…
DEG	Leaf_vs_145DAB_down_DEG	gene	Leaf_vs_145DAB	Down	ko04031	GTP-binding proteins	1.6302e-12	6.586e-11	2.32685	65	144	3177	16377	STRG.3903/STRG.38370/STRG.12540/STRG.42225/STRG.39352/STRG.26942/STRG.42648/STRG.37234/STRG.14358/STRG.8133/STRG.22471/STRG.55650/STRG.50907/STRG.24837/STRG.34918/STRG.27726/STRG.2814/STRG.49027/STRG.6402/STRG.34268/STRG.7402/STRG.10203/STRG.2815/STRG.25142/STRG.42863/STRG.16358/STRG.21420/STRG.53046/STRG.32830/STRG.10045/STRG.16396/STRG.24428/STRG.4519/STRG.38208/STRG.26205/STRG.56738/STRG.36918…
DEG	Leaf_vs_145DAB_down_DEG	gene	Leaf_vs_145DAB	Down	ko04144	Endocytosis	5.15314e-12	1.73489e-10	1.85175	111	309	3177	16377	STRG.3903/STRG.43219/STRG.32376/STRG.55938/STRG.36329/STRG.48765/STRG.13222/STRG.26942/STRG.42648/STRG.47180/STRG.7017/STRG.2401/STRG.20071/STRG.15073/STRG.8133/STRG.22471/STRG.7515/STRG.44475/STRG.35155/STRG.39928/STRG.22622/STRG.43751/STRG.11831/STRG.27726/STRG.31264/STRG.2814/STRG.6231/STRG.49027/STRG.6402/STRG.5315/STRG.34268/STRG.46052/STRG.10203/STRG.38434/STRG.2815/STRG.42863/STRG.16358/ST…
DEG	Leaf_vs_145DAB_down_DEG	gene	Leaf_vs_145DAB	Down	ko00620	Pyruvate metabolism	1.55689e-10	4.49275e-09	2.00907	76	195	3177	16377	STRG.3997/STRG.27490/STRG.39418/STRG.35579/STRG.56351/STRG.9343/STRG.8103/STRG.28822/STRG.47980/STRG.7638/STRG.26792/STRG.23945/STRG.21036/STRG.12021/STRG.25959/STRG.35852/STRG.34873/STRG.15260/STRG.43907/STRG.9673/STRG.24842/STRG.28418/STRG.45724/STRG.20105/STRG.25139/STRG.23559/STRG.18815/STRG.41288/STRG.7221/STRG.9462/STRG.46782/STRG.38728/STRG.51672/STRG.15595/STRG.15019/STRG.16637/STRG.16543…
DEG	Leaf_vs_145DAB_down_DEG	gene	Leaf_vs_145DAB	Down	ko04145	Phagosome	5.38942e-10	1.36083e-08	2.13909	61	147	3177	16377	STRG.3903/STRG.4397/STRG.13211/STRG.5115/STRG.4327/STRG.30122/STRG.4824/STRG.54456/STRG.22471/STRG.54417/STRG.31664/STRG.21904/STRG.840/STRG.27726/STRG.6402/STRG.24429/STRG.49580/STRG.16358/STRG.19188/STRG.32604/STRG.22021/STRG.24428/STRG.19460/STRG.6734/STRG.4519/STRG.43555/STRG.41165/STRG.51082/STRG.21967/STRG.39624/STRG.55848/STRG.1228/STRG.36269/STRG.14339/STRG.2899/STRG.55620/STRG.39411/STRG…
DEG	Leaf_vs_145DAB_down_DEG	gene	Leaf_vs_145DAB	Down	ko00010	Glycolysis / Gluconeogenesis	1.64703e-09	3.69666e-08	1.88083	81	222	3177	16377	STRG.3997/STRG.39418/STRG.56351/STRG.9343/STRG.8103/STRG.50873/STRG.28822/STRG.47980/STRG.7638/STRG.23945/STRG.23858/STRG.10501/STRG.35852/STRG.15260/STRG.20276/STRG.53096/STRG.10486/STRG.10502/STRG.7534/STRG.22346/STRG.44047/STRG.24842/STRG.7268/STRG.7415/STRG.45724/STRG.25139/STRG.23559/STRG.23729/STRG.18815/STRG.41288/STRG.17942/STRG.46782/STRG.48312/STRG.22347/STRG.38728/STRG.54632/STRG.40798…
DEG	Leaf_vs_145DAB_down_DEG	gene	Leaf_vs_145DAB	Down	ko00061	Fatty acid biosynthesis	4.72834e-09	9.55125e-08	2.48197	39	81	3177	16377	STRG.24590/STRG.15285/STRG.10944/STRG.8342/STRG.26792/STRG.32366/STRG.21036/STRG.12021/STRG.17398/STRG.25959/STRG.42482/STRG.43907/STRG.550/STRG.9673/STRG.18388/STRG.49214/STRG.56489/STRG.29293/STRG.51672/STRG.9186/STRG.21663/STRG.29/STRG.31961/STRG.44972/STRG.52357/STRG.53184/STRG.33972/STRG.40231/STRG.13081/STRG.34993/STRG.41329/STRG.180/STRG.16517/STRG.17796/STRG.36191/STRG.22442/STRG.19313/ST…
DEG	Leaf_vs_145DAB_down_DEG	gene	Leaf_vs_145DAB	Down	ko03010	Ribosome	4.81883e-07	8.84912e-06	1.47903	136	474	3177	16377	STRG.43218/STRG.2038/STRG.25850/STRG.21992/STRG.53957/STRG.11667/STRG.6756/STRG.28161/STRG.21034/STRG.48119/STRG.42770/STRG.48176/STRG.10537/STRG.24441/STRG.32827/STRG.29004/STRG.51669/STRG.9540/STRG.14647/STRG.28972/STRG.35656/STRG.24226/STRG.21940/STRG.9239/STRG.28374/STRG.1121/STRG.8620/STRG.9398/STRG.9478/STRG.14634/STRG.12723/STRG.12012/STRG.34677/STRG.5439/STRG.21842/STRG.13661/STRG.18104/S…
DEG	Leaf_vs_145DAB_down_DEG	gene	Leaf_vs_145DAB	Down	ko03011	Ribosome	7.30158e-07	1.2291e-05	1.47126	135	473	3177	16377	STRG.43218/STRG.2038/STRG.25850/STRG.21992/STRG.53957/STRG.11667/STRG.6756/STRG.28161/STRG.21034/STRG.48119/STRG.42770/STRG.48176/STRG.10537/STRG.24441/STRG.32827/STRG.29004/STRG.51669/STRG.9540/STRG.14647/STRG.28972/STRG.35656/STRG.24226/STRG.21940/STRG.9239/STRG.28374/STRG.1121/STRG.8620/STRG.9398/STRG.9478/STRG.14634/STRG.12723/STRG.12012/STRG.34677/STRG.5439/STRG.21842/STRG.13661/STRG.18104/S…
DEG	Leaf_vs_145DAB_down_DEG	gene	Leaf_vs_145DAB	Down	ko00333	Prodigiosin biosynthesis	2.92911e-06	4.45609e-05	4.05025	11	14	3177	16377	STRG.24590/STRG.10944/STRG.8342/STRG.32366/STRG.550/STRG.18388/STRG.29/STRG.31961/STRG.33972/STRG.180/STRG.17796
DEG	Leaf_vs_145DAB_down_DEG	gene	Leaf_vs_145DAB	Down	ko00710	Carbon fixation by Calvin cycle	3.08838e-06	4.45609e-05	1.87102	49	135	3177	16377	STRG.27490/STRG.35579/STRG.56351/STRG.23858/STRG.10501/STRG.24970/STRG.8532/STRG.14015/STRG.10502/STRG.7534/STRG.20105/STRG.44362/STRG.49214/STRG.54268/STRG.9462/STRG.17942/STRG.54270/STRG.40798/STRG.40796/STRG.15019/STRG.6120/STRG.6117/STRG.8335/STRG.37012/STRG.45874/STRG.25748/STRG.43580/STRG.8338/STRG.20597/STRG.34342/STRG.24004/STRG.52782/STRG.22874/STRG.34318/STRG.54269/STRG.46368/STRG.2837/…
DEG	Leaf_vs_145DAB_down_DEG	gene	Leaf_vs_145DAB	Down	ko00520	Amino sugar and nucleotide sugar metabolism	4.75208e-06	6.24871e-05	1.69225	65	198	3177	16377	STRG.55423/STRG.51262/STRG.28824/STRG.13317/STRG.14072/STRG.7415/STRG.19611/STRG.53957/STRG.46292/STRG.23729/STRG.43061/STRG.18918/STRG.3387/STRG.20251/STRG.54632/STRG.32803/STRG.25058/STRG.25148/STRG.42226/STRG.51649/STRG.47055/STRG.44286/STRG.50407/STRG.47101/STRG.46520/STRG.54560/STRG.14487/STRG.49651/STRG.47691/STRG.14733/STRG.24089/STRG.28551/STRG.41102/STRG.11751/STRG.43700/STRG.51816/STRG.…
DEG	Leaf_vs_145DAB_down_DEG	gene	Leaf_vs_145DAB	Down	ko00030	Pentose phosphate pathway	4.94947e-06	6.24871e-05	2.06195	36	90	3177	16377	STRG.19181/STRG.23858/STRG.10501/STRG.24970/STRG.7813/STRG.51203/STRG.8532/STRG.53096/STRG.10502/STRG.7534/STRG.22346/STRG.7268/STRG.7415/STRG.23729/STRG.49214/STRG.17942/STRG.48312/STRG.22347/STRG.54632/STRG.28956/STRG.24097/STRG.8445/STRG.42112/STRG.20597/STRG.42094/STRG.42090/STRG.20635/STRG.21160/STRG.51817/STRG.54190/STRG.42222/STRG.56208/STRG.42439/STRG.24720/STRG.51158/STRG.7479
DEG	Leaf_vs_145DAB_down_DEG	gene	Leaf_vs_145DAB	Down	ko04812	Cytoskeleton proteins	1.77463e-05	0.000210868	1.50078	92	316	3177	16377	STRG.31817/STRG.7820/STRG.2228/STRG.53109/STRG.47069/STRG.53111/STRG.26590/STRG.13211/STRG.7826/STRG.14445/STRG.36329/STRG.42405/STRG.4824/STRG.53253/STRG.32820/STRG.18554/STRG.24101/STRG.18763/STRG.26002/STRG.1422/STRG.20227/STRG.12992/STRG.10889/STRG.2474/STRG.10675/STRG.18369/STRG.54417/STRG.44475/STRG.35155/STRG.840/STRG.35623/STRG.27910/STRG.35772/STRG.11087/STRG.9817/STRG.25257/STRG.6231/ST…
DEG	Leaf_vs_145DAB_down_DEG	gene	Leaf_vs_145DAB	Down	ko00780	Biotin metabolism	1.97563e-05	0.000221709	2.84406	16	29	3177	16377	STRG.24590/STRG.15285/STRG.10944/STRG.8342/STRG.17398/STRG.18388/STRG.56489/STRG.16765/STRG.29/STRG.31961/STRG.33972/STRG.41329/STRG.180/STRG.17796/STRG.42695/STRG.19313
DEG	Leaf_vs_145DAB_down_DEG	gene	Leaf_vs_145DAB	Down	ko00051	Fructose and mannose metabolism	6.13615e-05	0.00065237	1.7911	41	118	3177	16377	STRG.23858/STRG.10501/STRG.29152/STRG.28650/STRG.53096/STRG.10502/STRG.7534/STRG.22346/STRG.7268/STRG.54562/STRG.17942/STRG.48312/STRG.4752/STRG.22347/STRG.28656/STRG.26208/STRG.22967/STRG.50407/STRG.46520/STRG.27798/STRG.42112/STRG.28647/STRG.42094/STRG.42090/STRG.53629/STRG.28648/STRG.37686/STRG.45539/STRG.19959/STRG.36279/STRG.15561/STRG.54190/STRG.28649/STRG.42222/STRG.7600/STRG.29136/STRG.22…
DEG	Leaf_vs_145DAB_down_DEG	gene	Leaf_vs_145DAB	Down	ko04142	Lysosome	7.9483e-05	0.000802779	1.64583	53	166	3177	16377	STRG.55039/STRG.4397/STRG.50287/STRG.12295/STRG.4327/STRG.7240/STRG.30122/STRG.28021/STRG.23489/STRG.54456/STRG.19836/STRG.45514/STRG.29450/STRG.27561/STRG.49437/STRG.37716/STRG.15063/STRG.13796/STRG.8088/STRG.47617/STRG.8174/STRG.47055/STRG.39952/STRG.24464/STRG.18991/STRG.53000/STRG.15242/STRG.44384/STRG.55848/STRG.1228/STRG.36269/STRG.56232/STRG.35633/STRG.13304/STRG.14339/STRG.55620/STRG.2474…
DEG	Leaf_vs_145DAB_down_DEG	gene	Leaf_vs_145DAB	Down	ko00785	Lipoic acid metabolism	0.00020989	0.00201894	2.08003	23	57	3177	16377	STRG.3997/STRG.7638/STRG.23945/STRG.5921/STRG.14496/STRG.25139/STRG.41288/STRG.46782/STRG.38728/STRG.52155/STRG.27915/STRG.27684/STRG.29/STRG.23558/STRG.11287/STRG.22238/STRG.24328/STRG.24740/STRG.33770/STRG.46845/STRG.8044/STRG.47314/STRG.31977
DEG	Leaf_vs_145DAB_down_DEG	gene	Leaf_vs_145DAB	Down	ko00052	Galactose metabolism	0.000998667	0.00916958	1.73759	30	89	3177	16377	STRG.50873/STRG.53096/STRG.22346/STRG.54028/STRG.7415/STRG.53957/STRG.23729/STRG.43061/STRG.22347/STRG.28317/STRG.41683/STRG.14487/STRG.49651/STRG.53000/STRG.37934/STRG.404/STRG.30886/STRG.37686/STRG.45539/STRG.20469/STRG.54190/STRG.11190/STRG.42222/STRG.22379/STRG.35205/STRG.35204/STRG.6428/STRG.35207/STRG.32204/STRG.37681
DEG	Leaf_vs_145DAB_down_DEG	gene	Leaf_vs_145DAB	Down	ko00360	Phenylalanine metabolism	0.00142829	0.0125441	1.85253	23	64	3177	16377	STRG.21836/STRG.14015/STRG.46864/STRG.54268/STRG.26815/STRG.54270/STRG.16505/STRG.12692/STRG.13442/STRG.37586/STRG.31496/STRG.2784/STRG.54269/STRG.19227/STRG.52550/STRG.54888/STRG.19809/STRG.4174/STRG.38765/STRG.19808/STRG.42710/STRG.2736/STRG.12693
DEG	Leaf_vs_145DAB_down_DEG	gene	Leaf_vs_145DAB	Down	ko01004	Lipid biosynthesis proteins	0.00154116	0.0129714	1.52002	46	156	3177	16377	STRG.24590/STRG.11016/STRG.15285/STRG.10944/STRG.8342/STRG.32366/STRG.10916/STRG.17398/STRG.42482/STRG.550/STRG.24546/STRG.24547/STRG.18388/STRG.56489/STRG.6946/STRG.29293/STRG.9186/STRG.21663/STRG.29/STRG.29891/STRG.18488/STRG.31961/STRG.27008/STRG.35986/STRG.52357/STRG.33972/STRG.40231/STRG.811/STRG.41329/STRG.180/STRG.43085/STRG.43015/STRG.17796/STRG.36191/STRG.49275/STRG.54651/STRG.55980/STRG…
DEG	Leaf_vs_145DAB_down_DEG	gene	Leaf_vs_145DAB	Down	ko04130	SNARE interactions in vesicular transport	0.00244903	0.0193081	1.74151	25	74	3177	16377	STRG.11601/STRG.2246/STRG.4903/STRG.28162/STRG.52076/STRG.33213/STRG.43572/STRG.33713/STRG.51580/STRG.1309/STRG.55795/STRG.14725/STRG.40512/STRG.20976/STRG.55345/STRG.21967/STRG.14428/STRG.17814/STRG.36365/STRG.35060/STRG.52832/STRG.50888/STRG.30286/STRG.20141/STRG.10383
DEG	Leaf_vs_145DAB_down_DEG	gene	Leaf_vs_145DAB	Down	ko00330	Arginine and proline metabolism	0.0024852	0.0193081	1.56336	37	122	3177	16377	STRG.8103/STRG.9053/STRG.35852/STRG.15260/STRG.14015/STRG.36161/STRG.24883/STRG.8582/STRG.54268/STRG.41279/STRG.20878/STRG.54270/STRG.15595/STRG.16637/STRG.8101/STRG.15460/STRG.12692/STRG.18708/STRG.47194/STRG.13442/STRG.25384/STRG.28071/STRG.31496/STRG.54269/STRG.23510/STRG.54888/STRG.4174/STRG.4865/STRG.28903/STRG.21175/STRG.38765/STRG.20060/STRG.12693/STRG.51702/STRG.33196/STRG.11936/STRG.11299
DEG	Leaf_vs_145DAB_down_DEG	gene	Leaf_vs_145DAB	Down	ko99999	Others	0.00329558	0.0246559	2.16172	13	31	3177	16377	STRG.24112/STRG.10552/STRG.7859/STRG.40249/STRG.33855/STRG.7691/STRG.13284/STRG.33857/STRG.35165/STRG.38905/STRG.45286/STRG.9645/STRG.16552
DEG	Leaf_vs_145DAB_down_DEG	gene	Leaf_vs_145DAB	Down	ko00670	One carbon pool by folate	0.00440262	0.0317618	1.69475	24	73	3177	16377	STRG.35852/STRG.15260/STRG.25139/STRG.14582/STRG.19958/STRG.11472/STRG.10245/STRG.31320/STRG.50429/STRG.38956/STRG.43376/STRG.8642/STRG.40752/STRG.30855/STRG.42461/STRG.34957/STRG.17183/STRG.23933/STRG.56348/STRG.18123/STRG.42302/STRG.16802/STRG.3072/STRG.2710
DEG	Leaf_vs_145DAB_down_DEG	gene	Leaf_vs_145DAB	Down	ko99992	Structural proteins	0.00585237	0.0407648	2.7757	7	13	3177	16377	STRG.26885/STRG.45360/STRG.10389/STRG.45359/STRG.45358/STRG.37968/STRG.37971
DEG	Leaf_vs_145DAB_down_DEG	gene	Leaf_vs_145DAB	Down	ko00100	Steroid biosynthesis	0.00634301	0.0427096	1.69264	22	67	3177	16377	STRG.36955/STRG.55071/STRG.17918/STRG.32673/STRG.13696/STRG.31628/STRG.19661/STRG.52726/STRG.54761/STRG.24973/STRG.30685/STRG.8533/STRG.22129/STRG.16152/STRG.20595/STRG.912/STRG.43202/STRG.10492/STRG.51160/STRG.25947/STRG.54355/STRG.18687
DEG	Leaf_vs_145DAB_down_DEG	gene	Leaf_vs_145DAB	Down	ko00270	Cysteine and methionine metabolism	0.00724011	0.0471775	1.39552	49	181	3177	16377	STRG.7275/STRG.14015/STRG.20105/STRG.54268/STRG.9462/STRG.11472/STRG.3515/STRG.54270/STRG.46451/STRG.10245/STRG.31320/STRG.15414/STRG.8101/STRG.43376/STRG.37012/STRG.8642/STRG.25748/STRG.40752/STRG.12288/STRG.15392/STRG.13442/STRG.42461/STRG.36120/STRG.37349/STRG.21912/STRG.20533/STRG.34318/STRG.2784/STRG.54269/STRG.33647/STRG.19227/STRG.15264/STRG.15109/STRG.2837/STRG.23933/STRG.9317/STRG.54888/…
DEG	Leaf_vs_145DAB_down_DEG	gene	Leaf_vs_145DAB	Down	ko00565	Ether lipid metabolism	0.0117474	0.0741555	1.85046	14	39	3177	16377	STRG.22622/STRG.8849/STRG.35662/STRG.33417/STRG.13154/STRG.43085/STRG.12571/STRG.36157/STRG.15456/STRG.49275/STRG.10386/STRG.44447/STRG.18687/STRG.1945
DEG	Leaf_vs_145DAB_down_DEG	gene	Leaf_vs_145DAB	Down	ko00950	Isoquinoline alkaloid biosynthesis	0.0133839	0.0819255	1.66004	19	59	3177	16377	STRG.14015/STRG.54268/STRG.26815/STRG.54270/STRG.16505/STRG.28886/STRG.13442/STRG.37586/STRG.28985/STRG.2784/STRG.54269/STRG.19227/STRG.54888/STRG.19809/STRG.6567/STRG.19808/STRG.41639/STRG.42710/STRG.6970
DEG	Leaf_vs_145DAB_down_DEG	gene	Leaf_vs_145DAB	Down	ko05100	Bacterial invasion of epithelial cells	0.0158284	0.0929803	1.71829	16	48	3177	16377	STRG.35155/STRG.6231/STRG.39624/STRG.49652/STRG.4107/STRG.19490/STRG.42406/STRG.6104/STRG.23686/STRG.30930/STRG.29715/STRG.19297/STRG.30042/STRG.19498/STRG.14979/STRG.32457
DEG	Leaf_vs_145DAB_down_DEG	gene	Leaf_vs_145DAB	Down	ko00640	Propanoate metabolism	0.0161104	0.0929803	1.63237	19	60	3177	16377	STRG.53526/STRG.26792/STRG.21036/STRG.12021/STRG.14496/STRG.25959/STRG.43907/STRG.9673/STRG.21843/STRG.25139/STRG.26846/STRG.51672/STRG.29/STRG.40435/STRG.51016/STRG.52558/STRG.16517/STRG.20567/STRG.4362
DEG	Leaf_vs_145DAB_down_DEG	gene	Leaf_vs_145DAB	Down	ko00400	Phenylalanine, tyrosine and tryptophan biosynthesis	0.0175445	0.0956639	1.52737	24	81	3177	16377	STRG.44619/STRG.14015/STRG.54268/STRG.26815/STRG.54270/STRG.16505/STRG.13442/STRG.20989/STRG.7878/STRG.46894/STRG.36379/STRG.33910/STRG.2784/STRG.54269/STRG.19227/STRG.54888/STRG.42034/STRG.30690/STRG.40590/STRG.27784/STRG.16545/STRG.42710/STRG.54857/STRG.16951
DEG	Leaf_vs_145DAB_down_DEG	gene	Leaf_vs_145DAB	Down	ko04814	Motor proteins	0.0177069	0.0956639	1.35987	43	163	3177	16377	STRG.31817/STRG.26590/STRG.13211/STRG.36329/STRG.10881/STRG.4824/STRG.53253/STRG.12992/STRG.18369/STRG.54417/STRG.44475/STRG.840/STRG.35772/STRG.25257/STRG.25272/STRG.32604/STRG.38867/STRG.42535/STRG.12602/STRG.41165/STRG.5657/STRG.39411/STRG.19363/STRG.1172/STRG.22477/STRG.58/STRG.54906/STRG.32787/STRG.31853/STRG.27717/STRG.10907/STRG.56393/STRG.18715/STRG.13557/STRG.10242/STRG.28006/STRG.12006/…
DEG	Leaf_vs_145DAB_down_DEG	gene	Leaf_vs_145DAB	Down	ko04517	IgSF CAM signaling	0.0179962	0.0956639	1.47282	28	98	3177	16377	STRG.13211/STRG.4824/STRG.54417/STRG.1200/STRG.35155/STRG.840/STRG.25257/STRG.6231/STRG.56732/STRG.26041/STRG.32604/STRG.41165/STRG.39624/STRG.39411/STRG.4107/STRG.19490/STRG.42406/STRG.58/STRG.54906/STRG.31853/STRG.32918/STRG.56393/STRG.12006/STRG.19667/STRG.23422/STRG.14979/STRG.54056/STRG.49383
DEG	Leaf_vs_145DAB_down_DEG	gene	Leaf_vs_145DAB	Down	ko00514	Other types of O-glycan biosynthesis	0.0188729	0.0977518	1.98264	10	26	3177	16377	STRG.13371/STRG.4565/STRG.45059/STRG.51215/STRG.55746/STRG.52768/STRG.22041/STRG.37907/STRG.14455/STRG.44860
DEG	Leaf_vs_145DAB_down_DEG	gene	Leaf_vs_145DAB	Down	ko00240	Pyrimidine metabolism	0.0198516	0.100251	1.45137	29	103	3177	16377	STRG.10546/STRG.4229/STRG.53783/STRG.20496/STRG.380/STRG.6220/STRG.42553/STRG.17972/STRG.47681/STRG.30138/STRG.38956/STRG.9224/STRG.1247/STRG.10331/STRG.1867/STRG.14601/STRG.45872/STRG.24221/STRG.30117/STRG.33403/STRG.17768/STRG.43031/STRG.12584/STRG.46179/STRG.15122/STRG.54631/STRG.51158/STRG.38316/STRG.51187
DEG	Leaf_vs_145DAB_down_DEG	gene	Leaf_vs_145DAB	Down	ko00053	Ascorbate and aldarate metabolism	0.02266	0.110232	1.40988	32	117	3177	16377	STRG.8103/STRG.51324/STRG.51262/STRG.35852/STRG.15260/STRG.46292/STRG.27360/STRG.41189/STRG.15595/STRG.16637/STRG.39618/STRG.14487/STRG.47691/STRG.11934/STRG.28551/STRG.37686/STRG.45539/STRG.7852/STRG.30016/STRG.26072/STRG.17957/STRG.46296/STRG.47047/STRG.15066/STRG.36382/STRG.11931/STRG.11927/STRG.35636/STRG.23586/STRG.37681/STRG.11661/STRG.10167
DEG	Leaf_vs_145DAB_down_DEG	gene	Leaf_vs_145DAB	Down	ko00541	Biosynthesis of various nucleotide sugars	0.0234373	0.110232	1.68093	15	46	3177	16377	STRG.49256/STRG.53957/STRG.4752/STRG.50407/STRG.2955/STRG.14487/STRG.34097/STRG.34462/STRG.7852/STRG.19959/STRG.15561/STRG.40957/STRG.52610/STRG.6311/STRG.38120
DEG	Leaf_vs_145DAB_down_DEG	gene	Leaf_vs_145DAB	Down	ko00960	Tropane, piperidine and pyridine alkaloid biosynthesis	0.0234976	0.110232	1.64956	16	50	3177	16377	STRG.14015/STRG.54268/STRG.28060/STRG.26815/STRG.54270/STRG.16505/STRG.13442/STRG.37586/STRG.2784/STRG.54269/STRG.19227/STRG.54888/STRG.19809/STRG.19808/STRG.42710/STRG.924
DEG	Leaf_vs_145DAB_down_DEG	gene	Leaf_vs_145DAB	Down	ko00630	Glyoxylate and dicarboxylate metabolism	0.0240109	0.110232	1.37463	36	135	3177	16377	STRG.18923/STRG.49349/STRG.41285/STRG.52626/STRG.6601/STRG.20105/STRG.25139/STRG.44362/STRG.9462/STRG.20488/STRG.52835/STRG.20790/STRG.29724/STRG.52133/STRG.37012/STRG.25748/STRG.12288/STRG.51356/STRG.46308/STRG.53733/STRG.21903/STRG.3320/STRG.34318/STRG.15462/STRG.36162/STRG.21430/STRG.17183/STRG.2837/STRG.21966/STRG.56348/STRG.50522/STRG.16802/STRG.23927/STRG.44156/STRG.33901/STRG.2710
DEG	Leaf_vs_145DAB_down_DEG	gene	Leaf_vs_145DAB	Down	ko04820	Cytoskeleton in muscle cells	0.0275025	0.123456	1.76738	12	35	3177	16377	STRG.20276/STRG.10486/STRG.2474/STRG.44475/STRG.52049/STRG.12602/STRG.50662/STRG.8006/STRG.17913/STRG.14642/STRG.9695/STRG.26321
DEG	Leaf_vs_145DAB_down_DEG	gene	Leaf_vs_145DAB	Down	ko00564	Glycerophospholipid metabolism	0.0289299	0.12704	1.3194	43	168	3177	16377	STRG.11016/STRG.2546/STRG.50849/STRG.2225/STRG.22622/STRG.20194/STRG.20662/STRG.8849/STRG.35662/STRG.29891/STRG.33417/STRG.10023/STRG.18488/STRG.35986/STRG.13154/STRG.7304/STRG.20456/STRG.20217/STRG.7554/STRG.45263/STRG.43085/STRG.12571/STRG.36157/STRG.27718/STRG.11230/STRG.45432/STRG.15456/STRG.49275/STRG.48138/STRG.54651/STRG.50597/STRG.55980/STRG.12053/STRG.51233/STRG.14559/STRG.10386/STRG.508…
DEG	Leaf_vs_145DAB_down_DEG	gene	Leaf_vs_145DAB	Down	ko00280	Valine, leucine and isoleucine degradation	0.0309594	0.13306	1.45549	24	85	3177	16377	STRG.8103/STRG.53526/STRG.14496/STRG.35852/STRG.15260/STRG.39163/STRG.21843/STRG.25139/STRG.15595/STRG.16637/STRG.41182/STRG.42296/STRG.25237/STRG.29/STRG.12288/STRG.53184/STRG.52558/STRG.33304/STRG.22442/STRG.40301/STRG.44156/STRG.33901/STRG.4362/STRG.13682
DEG	Leaf_vs_145DAB_down_DEG	gene	Leaf_vs_145DAB	Down	ko00561	Glycerolipid metabolism	0.0328768	0.138356	1.34475	36	138	3177	16377	STRG.11016/STRG.8103/STRG.35852/STRG.15260/STRG.2546/STRG.28317/STRG.15595/STRG.16637/STRG.20194/STRG.41683/STRG.29891/STRG.10023/STRG.18488/STRG.23919/STRG.11934/STRG.35156/STRG.7554/STRG.37686/STRG.43085/STRG.45539/STRG.49275/STRG.22708/STRG.54651/STRG.50597/STRG.55980/STRG.13970/STRG.15161/STRG.12053/STRG.14559/STRG.27879/STRG.11931/STRG.11927/STRG.43931/STRG.14816/STRG.37681/STRG.18687
DEG	Leaf_vs_145DAB_down_DEG	gene	Leaf_vs_145DAB	Down	ko00130	Ubiquinone and other terpenoid-quinone biosynthesis	0.0452253	0.186439	1.44336	21	75	3177	16377	STRG.512/STRG.21836/STRG.36556/STRG.1449/STRG.48248/STRG.15763/STRG.33996/STRG.49545/STRG.32319/STRG.2784/STRG.31632/STRG.45541/STRG.19227/STRG.2501/STRG.52550/STRG.37680/STRG.32543/STRG.32316/STRG.42710/STRG.1448/STRG.22859
DEG	Leaf_vs_145DAB_up_DEG	gene	Leaf_vs_145DAB	Up	ko00194	Photosynthesis proteins	1.43924e-42	2.93604e-40	3.60846	96	116	3756	16377	STRG.21619/STRG.44515/STRG.23441/STRG.21255/STRG.56490/STRG.34022/STRG.6417/STRG.27998/STRG.7112/STRG.50542/STRG.2565/STRG.31075/STRG.3957/STRG.41358/STRG.44946/STRG.52403/STRG.24680/STRG.14419/STRG.46900/STRG.43960/STRG.21713/STRG.32229/STRG.13057/STRG.30318/STRG.30405/STRG.41872/STRG.47064/STRG.54118/STRG.17732/STRG.12088/STRG.37363/STRG.53191/STRG.40348/STRG.6644/STRG.27520/STRG.42026/STRG.213…
DEG	Leaf_vs_145DAB_up_DEG	gene	Leaf_vs_145DAB	Up	ko00195	Photosynthesis	4.70394e-26	4.79802e-24	3.34622	66	86	3756	16377	STRG.44515/STRG.21255/STRG.6417/STRG.7112/STRG.3957/STRG.44946/STRG.14419/STRG.32229/STRG.13057/STRG.30405/STRG.41872/STRG.47064/STRG.17732/STRG.53191/STRG.40348/STRG.27520/STRG.42026/STRG.21318/STRG.41051/STRG.40573/STRG.15532/STRG.3244/STRG.15818/STRG.25531/STRG.36606/STRG.48762/STRG.13153/STRG.19416/STRG.22452/STRG.5813/STRG.33955/STRG.26610/STRG.27903/STRG.40386/STRG.5640/STRG.669/STRG.9212/S…
DEG	Leaf_vs_145DAB_up_DEG	gene	Leaf_vs_145DAB	Up	ko00196	Photosynthesis - antenna proteins	1.14807e-18	7.80691e-17	4.36022	28	28	3756	16377	STRG.21619/STRG.23441/STRG.56490/STRG.34022/STRG.27998/STRG.50542/STRG.2565/STRG.31075/STRG.41358/STRG.52403/STRG.24680/STRG.46900/STRG.43960/STRG.21713/STRG.30318/STRG.54118/STRG.12088/STRG.37363/STRG.6644/STRG.52280/STRG.17399/STRG.52281/STRG.6645/STRG.20116/STRG.41357/STRG.35864/STRG.13889/STRG.48306
DEG	Leaf_vs_145DAB_up_DEG	gene	Leaf_vs_145DAB	Up	ko00860	Porphyrin metabolism	4.03398e-09	2.05733e-07	2.28393	44	84	3756	16377	STRG.13930/STRG.11071/STRG.17557/STRG.13015/STRG.30382/STRG.17194/STRG.18548/STRG.44902/STRG.6830/STRG.49895/STRG.34551/STRG.14926/STRG.34073/STRG.2875/STRG.33455/STRG.56352/STRG.50523/STRG.16657/STRG.37659/STRG.21334/STRG.33541/STRG.15936/STRG.55851/STRG.19585/STRG.38352/STRG.9010/STRG.52017/STRG.35412/STRG.29812/STRG.9308/STRG.30705/STRG.41425/STRG.54098/STRG.45404/STRG.20108/STRG.31251/STRG.20…
DEG	Leaf_vs_145DAB_up_DEG	gene	Leaf_vs_145DAB	Up	ko04040	Ion channels	1.03782e-07	4.2343e-06	1.83588	64	152	3756	16377	STRG.13533/STRG.54771/STRG.27860/STRG.51724/STRG.48017/STRG.54777/STRG.20539/STRG.36071/STRG.31747/STRG.48059/STRG.41458/STRG.27457/STRG.14830/STRG.54775/STRG.33609/STRG.48074/STRG.51727/STRG.28911/STRG.56713/STRG.20047/STRG.28871/STRG.28861/STRG.51154/STRG.21018/STRG.21423/STRG.13642/STRG.35696/STRG.14094/STRG.51640/STRG.54786/STRG.41515/STRG.20055/STRG.41459/STRG.41366/STRG.35690/STRG.48065/STR…
DEG	Leaf_vs_145DAB_up_DEG	gene	Leaf_vs_145DAB	Up	ko04626	Plant-pathogen interaction	3.45494e-07	1.17468e-05	1.4188	164	504	3756	16377	STRG.47486/STRG.33585/STRG.13164/STRG.27860/STRG.6132/STRG.14874/STRG.22132/STRG.48017/STRG.33564/STRG.54495/STRG.8557/STRG.18688/STRG.39438/STRG.20539/STRG.31747/STRG.48059/STRG.41458/STRG.52271/STRG.27457/STRG.48654/STRG.16777/STRG.24160/STRG.44260/STRG.12401/STRG.50161/STRG.46684/STRG.19973/STRG.49455/STRG.25072/STRG.55963/STRG.27362/STRG.48074/STRG.207/STRG.369/STRG.28911/STRG.56713/STRG.1448…
DEG	Leaf_vs_145DAB_up_DEG	gene	Leaf_vs_145DAB	Up	ko00941	Flavonoid biosynthesis	2.28839e-06	6.66902e-05	1.89217	46	106	3756	16377	STRG.16725/STRG.54567/STRG.24567/STRG.32860/STRG.19626/STRG.50604/STRG.28382/STRG.17888/STRG.37773/STRG.49268/STRG.31815/STRG.20201/STRG.36239/STRG.42281/STRG.15551/STRG.5829/STRG.10304/STRG.3684/STRG.24581/STRG.50694/STRG.24559/STRG.13319/STRG.40721/STRG.42289/STRG.42292/STRG.39173/STRG.44603/STRG.17672/STRG.24673/STRG.6039/STRG.17920/STRG.35658/STRG.53425/STRG.36965/STRG.8213/STRG.40726/STRG.58…
DEG	Leaf_vs_145DAB_up_DEG	gene	Leaf_vs_145DAB	Up	ko00199	Cytochrome P450	6.93682e-06	0.000176889	1.52023	91	261	3756	16377	STRG.898/STRG.50235/STRG.899/STRG.50221/STRG.16044/STRG.19114/STRG.31129/STRG.5476/STRG.2395/STRG.45837/STRG.50228/STRG.20231/STRG.47352/STRG.51747/STRG.24664/STRG.37182/STRG.6431/STRG.7818/STRG.485/STRG.2994/STRG.19772/STRG.32860/STRG.15721/STRG.50604/STRG.50217/STRG.50833/STRG.40554/STRG.34776/STRG.2995/STRG.49743/STRG.20201/STRG.2394/STRG.24632/STRG.36759/STRG.3684/STRG.49422/STRG.52869/STRG.1…
DEG	Leaf_vs_145DAB_up_DEG	gene	Leaf_vs_145DAB	Up	ko03000	Transcription factors	1.0198e-05	0.000231155	1.27173	245	840	3756	16377	STRG.38489/STRG.28638/STRG.36278/STRG.28637/STRG.47811/STRG.50890/STRG.21650/STRG.52896/STRG.47263/STRG.51771/STRG.13572/STRG.46056/STRG.28636/STRG.16176/STRG.32838/STRG.52271/STRG.6527/STRG.50467/STRG.12697/STRG.27487/STRG.21807/STRG.24160/STRG.1209/STRG.5625/STRG.27006/STRG.38665/STRG.56045/STRG.18762/STRG.54879/STRG.41203/STRG.27362/STRG.41202/STRG.25144/STRG.24697/STRG.52081/STRG.39161/STRG.3…
DEG	Leaf_vs_145DAB_up_DEG	gene	Leaf_vs_145DAB	Up	ko99980	Enzymes with EC numbers	3.05496e-05	0.000571024	1.33066	159	521	3756	16377	STRG.52665/STRG.20414/STRG.56804/STRG.22676/STRG.13760/STRG.13585/STRG.46726/STRG.28542/STRG.3044/STRG.956/STRG.23937/STRG.10708/STRG.20844/STRG.6073/STRG.21352/STRG.33684/STRG.7629/STRG.2224/STRG.53696/STRG.28202/STRG.54336/STRG.32606/STRG.16113/STRG.18612/STRG.4926/STRG.52280/STRG.4443/STRG.38245/STRG.24567/STRG.3878/STRG.45759/STRG.38145/STRG.19626/STRG.28546/STRG.14572/STRG.2400/STRG.40903/ST…
DEG	Leaf_vs_145DAB_up_DEG	gene	Leaf_vs_145DAB	Up	ko00908	Zeatin biosynthesis	3.07905e-05	0.000571024	2.01241	30	65	3756	16377	STRG.34635/STRG.889/STRG.13566/STRG.2994/STRG.11413/STRG.47243/STRG.28105/STRG.55005/STRG.2995/STRG.25441/STRG.28116/STRG.9127/STRG.32632/STRG.11416/STRG.39088/STRG.28108/STRG.21233/STRG.887/STRG.13292/STRG.34085/STRG.45265/STRG.28106/STRG.34319/STRG.28102/STRG.32627/STRG.13570/STRG.3180/STRG.52420/STRG.28159/STRG.51910
DEG	Leaf_vs_145DAB_up_DEG	gene	Leaf_vs_145DAB	Up	ko02000	Transporters	3.39269e-05	0.000576758	1.23138	281	995	3756	16377	STRG.45733/STRG.24796/STRG.34839/STRG.40487/STRG.13586/STRG.27775/STRG.37327/STRG.33620/STRG.11964/STRG.40485/STRG.7192/STRG.48789/STRG.56778/STRG.24283/STRG.40647/STRG.3067/STRG.47763/STRG.40965/STRG.5649/STRG.8226/STRG.34817/STRG.41980/STRG.50816/STRG.44836/STRG.41981/STRG.51434/STRG.16731/STRG.11446/STRG.35788/STRG.49572/STRG.41397/STRG.35789/STRG.23943/STRG.2170/STRG.37325/STRG.6543/STRG.2377…
DEG	Leaf_vs_145DAB_up_DEG	gene	Leaf_vs_145DAB	Up	ko00902	Monoterpenoid biosynthesis	3.99814e-05	0.0006274	1.88405	35	81	3756	16377	STRG.25907/STRG.607/STRG.7099/STRG.26929/STRG.2672/STRG.52490/STRG.21727/STRG.42484/STRG.2669/STRG.2676/STRG.27174/STRG.52483/STRG.41855/STRG.27173/STRG.32410/STRG.52486/STRG.9593/STRG.30567/STRG.42487/STRG.7091/STRG.27177/STRG.52416/STRG.41859/STRG.52487/STRG.42486/STRG.21739/STRG.25906/STRG.21375/STRG.32411/STRG.7094/STRG.49331/STRG.21726/STRG.54025/STRG.605/STRG.21742
DEG	Leaf_vs_145DAB_up_DEG	gene	Leaf_vs_145DAB	Up	ko00940	Phenylpropanoid biosynthesis	8.15242e-05	0.00118792	1.4426	89	269	3756	16377	STRG.28638/STRG.35451/STRG.42007/STRG.48851/STRG.28288/STRG.46984/STRG.4134/STRG.10175/STRG.36562/STRG.16246/STRG.18289/STRG.29069/STRG.28292/STRG.43443/STRG.24567/STRG.47740/STRG.41152/STRG.19626/STRG.27058/STRG.21385/STRG.17888/STRG.37773/STRG.14951/STRG.4128/STRG.17379/STRG.13171/STRG.12292/STRG.35449/STRG.36561/STRG.5829/STRG.24581/STRG.36169/STRG.24559/STRG.40721/STRG.31940/STRG.3840/STRG.11…
DEG	Leaf_vs_145DAB_up_DEG	gene	Leaf_vs_145DAB	Up	ko00592	alpha-Linolenic acid metabolism	0.000223791	0.00304356	1.66481	42	110	3756	16377	STRG.44515/STRG.44005/STRG.35390/STRG.23972/STRG.30518/STRG.44513/STRG.5597/STRG.22160/STRG.8494/STRG.32003/STRG.38404/STRG.51747/STRG.4443/STRG.17298/STRG.237/STRG.4447/STRG.52866/STRG.17319/STRG.17297/STRG.17318/STRG.17320/STRG.48561/STRG.49471/STRG.9211/STRG.24606/STRG.4452/STRG.54680/STRG.29170/STRG.25529/STRG.51882/STRG.12665/STRG.49291/STRG.5606/STRG.30087/STRG.34947/STRG.7661/STRG.12460/ST…
DEG	Leaf_vs_145DAB_up_DEG	gene	Leaf_vs_145DAB	Up	ko00710	Carbon fixation by Calvin cycle	0.00057847	0.00737549	1.5503	48	135	3756	16377	STRG.24505/STRG.20130/STRG.12846/STRG.9065/STRG.5878/STRG.50560/STRG.44702/STRG.13963/STRG.36378/STRG.4346/STRG.39486/STRG.23014/STRG.35446/STRG.29543/STRG.7706/STRG.8239/STRG.39520/STRG.38510/STRG.39746/STRG.6114/STRG.48368/STRG.40793/STRG.27092/STRG.6432/STRG.48636/STRG.53679/STRG.53146/STRG.41469/STRG.19424/STRG.28138/STRG.50525/STRG.23817/STRG.29945/STRG.381/STRG.47280/STRG.32180/STRG.40847/S…
DEG	Leaf_vs_145DAB_up_DEG	gene	Leaf_vs_145DAB	Up	ko02010	ABC transporters	0.000784826	0.00941792	1.76937	28	69	3756	16377	STRG.47763/STRG.34817/STRG.51434/STRG.49572/STRG.2170/STRG.6543/STRG.2175/STRG.3660/STRG.2174/STRG.51523/STRG.49570/STRG.8313/STRG.23479/STRG.54085/STRG.33656/STRG.48868/STRG.13196/STRG.49571/STRG.3418/STRG.33938/STRG.41221/STRG.29026/STRG.22277/STRG.24568/STRG.51435/STRG.15023/STRG.19183/STRG.2844
DEG	Leaf_vs_145DAB_up_DEG	gene	Leaf_vs_145DAB	Up	ko04016	MAPK signaling pathway - plant	0.00158255	0.0179356	1.3239	92	303	3756	16377	STRG.47486/STRG.38489/STRG.33585/STRG.15424/STRG.6132/STRG.33564/STRG.54953/STRG.8557/STRG.39438/STRG.16777/STRG.24160/STRG.19294/STRG.49455/STRG.25072/STRG.55963/STRG.14409/STRG.27362/STRG.47489/STRG.2126/STRG.31500/STRG.1865/STRG.12227/STRG.26671/STRG.19016/STRG.51552/STRG.16956/STRG.48406/STRG.33580/STRG.46399/STRG.36133/STRG.1430/STRG.27530/STRG.20446/STRG.36132/STRG.27531/STRG.27514/STRG.192…
DEG	Leaf_vs_145DAB_up_DEG	gene	Leaf_vs_145DAB	Up	ko04814	Motor proteins	0.00181646	0.0195031	1.44449	54	163	3756	16377	STRG.36032/STRG.36030/STRG.43780/STRG.4909/STRG.35806/STRG.43160/STRG.3927/STRG.19997/STRG.18318/STRG.28716/STRG.53192/STRG.2470/STRG.36029/STRG.10605/STRG.11288/STRG.23549/STRG.9600/STRG.10369/STRG.31222/STRG.29407/STRG.11844/STRG.41731/STRG.43719/STRG.43798/STRG.33337/STRG.15308/STRG.11789/STRG.38270/STRG.30126/STRG.11850/STRG.33675/STRG.7113/STRG.4666/STRG.41873/STRG.20455/STRG.50437/STRG.5078…
DEG	Leaf_vs_145DAB_up_DEG	gene	Leaf_vs_145DAB	Up	ko01009	Protein phosphatases and associated proteins	0.00249551	0.0254542	1.21612	164	588	3756	16377	STRG.14785/STRG.36032/STRG.21543/STRG.12923/STRG.41379/STRG.19863/STRG.13074/STRG.44193/STRG.44982/STRG.13493/STRG.18026/STRG.28246/STRG.44683/STRG.13289/STRG.6666/STRG.16777/STRG.28223/STRG.36030/STRG.14830/STRG.24420/STRG.25072/STRG.12316/STRG.8323/STRG.35102/STRG.46247/STRG.369/STRG.47489/STRG.50610/STRG.12939/STRG.56724/STRG.17400/STRG.24507/STRG.51552/STRG.534/STRG.8245/STRG.49946/STRG.31226…
DEG	Leaf_vs_145DAB_up_DEG	gene	Leaf_vs_145DAB	Up	ko02042	Bacterial toxins	0.00262692	0.0255186	3.27017	6	8	3756	16377	STRG.32535/STRG.49992/STRG.45772/STRG.45773/STRG.19628/STRG.749
DEG	Leaf_vs_145DAB_up_DEG	gene	Leaf_vs_145DAB	Up	ko00970	Aminoacyl-tRNA biosynthesis	0.00278406	0.0258159	1.53646	37	105	3756	16377	STRG.29344/STRG.13961/STRG.5167/STRG.16964/STRG.14438/STRG.25794/STRG.49139/STRG.29620/STRG.5983/STRG.7249/STRG.40238/STRG.8950/STRG.4829/STRG.21590/STRG.53801/STRG.54177/STRG.39568/STRG.8528/STRG.40955/STRG.52262/STRG.31834/STRG.25286/STRG.56134/STRG.6767/STRG.37/STRG.47929/STRG.17638/STRG.38645/STRG.9570/STRG.35836/STRG.5426/STRG.21591/STRG.42070/STRG.40154/STRG.5527/STRG.43633/STRG.38940
DEG	Leaf_vs_145DAB_up_DEG	gene	Leaf_vs_145DAB	Up	ko00920	Sulfur metabolism	0.00317655	0.0281747	1.72905	23	58	3756	16377	STRG.36125/STRG.7006/STRG.15416/STRG.35674/STRG.42036/STRG.41706/STRG.7038/STRG.24657/STRG.2141/STRG.48377/STRG.9242/STRG.44673/STRG.44668/STRG.54435/STRG.4755/STRG.17884/STRG.10461/STRG.52150/STRG.25555/STRG.34048/STRG.24826/STRG.2322/STRG.9335
DEG	Leaf_vs_145DAB_up_DEG	gene	Leaf_vs_145DAB	Up	ko00903	Limonene degradation	0.00402469	0.0342099	2.45263	9	16	3756	16377	STRG.19906/STRG.35451/STRG.14535/STRG.14951/STRG.14530/STRG.29409/STRG.35449/STRG.50359/STRG.35450
DEG	Leaf_vs_145DAB_up_DEG	gene	Leaf_vs_145DAB	Up	ko04981	Folate transport and metabolism	0.00613678	0.0486558	1.69564	21	54	3756	16377	STRG.34817/STRG.49572/STRG.2170/STRG.6543/STRG.2175/STRG.2174/STRG.49570/STRG.32983/STRG.16230/STRG.8313/STRG.27067/STRG.33656/STRG.53858/STRG.23303/STRG.49571/STRG.3418/STRG.41221/STRG.22277/STRG.24568/STRG.19183/STRG.2844
DEG	Leaf_vs_145DAB_up_DEG	gene	Leaf_vs_145DAB	Up	ko04712	Circadian rhythm - plant	0.00643195	0.0486558	1.56521	28	78	3756	16377	STRG.8748/STRG.48148/STRG.20112/STRG.11694/STRG.31539/STRG.21644/STRG.21165/STRG.43665/STRG.27576/STRG.25092/STRG.28976/STRG.42281/STRG.10304/STRG.27425/STRG.55690/STRG.42289/STRG.42292/STRG.27848/STRG.2698/STRG.27603/STRG.46797/STRG.51821/STRG.28699/STRG.47825/STRG.24876/STRG.50564/STRG.23685/STRG.19681
DEG	Leaf_vs_145DAB_up_DEG	gene	Leaf_vs_145DAB	Up	ko00053	Ascorbate and aldarate metabolism	0.00647341	0.0486558	1.45341	39	117	3756	16377	STRG.19906/STRG.44716/STRG.1900/STRG.35451/STRG.33747/STRG.30819/STRG.15514/STRG.16965/STRG.14535/STRG.2277/STRG.14951/STRG.14530/STRG.29409/STRG.36194/STRG.12863/STRG.14413/STRG.35449/STRG.19027/STRG.4323/STRG.40743/STRG.53804/STRG.32931/STRG.50359/STRG.27881/STRG.23631/STRG.15515/STRG.20771/STRG.35450/STRG.23233/STRG.43621/STRG.47690/STRG.34495/STRG.37690/STRG.38687/STRG.31201/STRG.20192/STRG.2…
DEG	Leaf_vs_145DAB_up_DEG	gene	Leaf_vs_145DAB	Up	ko03110	Chaperones and folding catalysts	0.00667825	0.0486558	1.20458	142	514	3756	16377	STRG.32491/STRG.44971/STRG.23651/STRG.24299/STRG.52820/STRG.47652/STRG.15119/STRG.18026/STRG.8008/STRG.55299/STRG.20292/STRG.33298/STRG.13289/STRG.1794/STRG.44432/STRG.28853/STRG.43988/STRG.7184/STRG.13089/STRG.12553/STRG.369/STRG.47489/STRG.44964/STRG.44919/STRG.34743/STRG.23262/STRG.56724/STRG.12145/STRG.33962/STRG.40683/STRG.35686/STRG.36411/STRG.18082/STRG.28883/STRG.2472/STRG.43530/STRG.1308…
DEG	Leaf_vs_145DAB_up_DEG	gene	Leaf_vs_145DAB	Up	ko01003	Glycosyltransferases	0.00719653	0.0506239	1.18915	159	583	3756	16377	STRG.27433/STRG.46779/STRG.46635/STRG.16791/STRG.20684/STRG.51545/STRG.14241/STRG.33564/STRG.24349/STRG.889/STRG.34461/STRG.40572/STRG.21646/STRG.33059/STRG.36562/STRG.48027/STRG.44930/STRG.7921/STRG.28879/STRG.25907/STRG.14636/STRG.26213/STRG.18177/STRG.10733/STRG.607/STRG.39094/STRG.54604/STRG.11413/STRG.28712/STRG.17871/STRG.47243/STRG.6859/STRG.29801/STRG.26929/STRG.28105/STRG.23808/STRG.2672…
DEG	Leaf_vs_145DAB_up_DEG	gene	Leaf_vs_145DAB	Up	ko04075	Plant hormone signal transduction	0.00767849	0.05098	1.1858	161	592	3756	16377	STRG.35869/STRG.9097/STRG.13164/STRG.9048/STRG.54953/STRG.21613/STRG.41031/STRG.24333/STRG.32616/STRG.39438/STRG.29743/STRG.19943/STRG.15272/STRG.16777/STRG.4044/STRG.21807/STRG.14119/STRG.7503/STRG.5625/STRG.18724/STRG.51945/STRG.50414/STRG.25072/STRG.18762/STRG.34725/STRG.39095/STRG.54879/STRG.44609/STRG.14409/STRG.55324/STRG.39161/STRG.12227/STRG.25414/STRG.6078/STRG.31106/STRG.16642/STRG.1129…
DEG	Leaf_vs_145DAB_up_DEG	gene	Leaf_vs_145DAB	Up	ko00945	Stilbenoid, diarylheptanoid and gingerol biosynthesis	0.00774696	0.05098	1.57453	26	72	3756	16377	STRG.41540/STRG.27152/STRG.41537/STRG.24567/STRG.19626/STRG.17888/STRG.37773/STRG.28166/STRG.5829/STRG.24581/STRG.24559/STRG.40721/STRG.39173/STRG.17672/STRG.24673/STRG.17920/STRG.35658/STRG.53425/STRG.40726/STRG.5825/STRG.40722/STRG.8363/STRG.30147/STRG.24566/STRG.3014/STRG.8306
DEG	Leaf_vs_145DAB_up_DEG	gene	Leaf_vs_145DAB	Up	ko00380	Tryptophan metabolism	0.00976513	0.0622527	1.40763	41	127	3756	16377	STRG.19906/STRG.898/STRG.50235/STRG.899/STRG.50221/STRG.35451/STRG.24349/STRG.12380/STRG.29743/STRG.31129/STRG.50228/STRG.19772/STRG.48406/STRG.54286/STRG.14535/STRG.50217/STRG.50833/STRG.14951/STRG.14530/STRG.17379/STRG.29409/STRG.35449/STRG.19931/STRG.44541/STRG.50225/STRG.1735/STRG.46804/STRG.44240/STRG.50359/STRG.19767/STRG.1832/STRG.5043/STRG.35450/STRG.44242/STRG.17378/STRG.27023/STRG.39542…
DEG	Leaf_vs_145DAB_up_DEG	gene	Leaf_vs_145DAB	Up	ko00450	Selenocompound metabolism	0.0108788	0.0671418	1.93788	12	27	3756	16377	STRG.40238/STRG.19272/STRG.17507/STRG.49741/STRG.21978/STRG.54435/STRG.31490/STRG.17817/STRG.24826/STRG.9335/STRG.11167/STRG.5527
DEG	Leaf_vs_145DAB_up_DEG	gene	Leaf_vs_145DAB	Up	ko04030	G protein-coupled receptors	0.0111903	0.0671418	2.0763	10	21	3756	16377	STRG.30166/STRG.34959/STRG.43583/STRG.8626/STRG.1306/STRG.56674/STRG.11567/STRG.56761/STRG.31667/STRG.34083
DEG	Leaf_vs_145DAB_up_DEG	gene	Leaf_vs_145DAB	Up	ko00591	Linoleic acid metabolism	0.0143143	0.083432	1.82848	13	31	3756	16377	STRG.44515/STRG.44513/STRG.22160/STRG.32003/STRG.44512/STRG.237/STRG.52866/STRG.9211/STRG.24606/STRG.44511/STRG.25529/STRG.12665/STRG.9210
DEG	Leaf_vs_145DAB_up_DEG	gene	Leaf_vs_145DAB	Up	ko00402	Benzoxazinoid biosynthesis	0.0158486	0.0898088	1.9185	11	25	3756	16377	STRG.889/STRG.47243/STRG.28105/STRG.28116/STRG.32632/STRG.28108/STRG.887/STRG.28106/STRG.28102/STRG.32627/STRG.28159
DEG	Leaf_vs_145DAB_up_DEG	gene	Leaf_vs_145DAB	Up	ko00480	Glutathione metabolism	0.017103	0.0942975	1.32128	50	165	3756	16377	STRG.37327/STRG.18937/STRG.40647/STRG.5649/STRG.37325/STRG.13495/STRG.8019/STRG.15514/STRG.54348/STRG.49370/STRG.16965/STRG.48058/STRG.30658/STRG.17415/STRG.8020/STRG.30756/STRG.36194/STRG.12724/STRG.14413/STRG.5796/STRG.40640/STRG.25425/STRG.20411/STRG.51138/STRG.53804/STRG.25922/STRG.52538/STRG.32931/STRG.27881/STRG.54844/STRG.52323/STRG.15515/STRG.24305/STRG.27853/STRG.23233/STRG.43522/STRG.43…
DEG	Leaf_vs_145DAB_up_DEG	gene	Leaf_vs_145DAB	Up	ko01006	Prenyltransferases	0.0185542	0.0996068	1.51947	23	66	3756	16377	STRG.4535/STRG.36111/STRG.34635/STRG.17557/STRG.2989/STRG.21817/STRG.18265/STRG.12939/STRG.53988/STRG.1118/STRG.26266/STRG.34479/STRG.1119/STRG.25441/STRG.9127/STRG.15782/STRG.29812/STRG.26022/STRG.23232/STRG.34319/STRG.42937/STRG.3180/STRG.2659
DEG	Leaf_vs_145DAB_up_DEG	gene	Leaf_vs_145DAB	Up	ko00537	Glycosylphosphatidylinositol (GPI)-anchored proteins	0.0193807	0.101376	1.66104	16	42	3756	16377	STRG.6808/STRG.54512/STRG.6811/STRG.7505/STRG.7229/STRG.35980/STRG.41344/STRG.41340/STRG.13287/STRG.6806/STRG.6807/STRG.23719/STRG.29763/STRG.106/STRG.7355/STRG.2122
DEG	Leaf_vs_145DAB_up_DEG	gene	Leaf_vs_145DAB	Up	ko00944	Flavone and flavonol biosynthesis	0.0218926	0.110752	1.84471	11	26	3756	16377	STRG.32860/STRG.50604/STRG.20201/STRG.29052/STRG.3684/STRG.51706/STRG.44603/STRG.24673/STRG.6039/STRG.36965/STRG.21734
DEG	Leaf_vs_145DAB_up_DEG	gene	Leaf_vs_145DAB	Up	ko00071	Fatty acid degradation	0.0222591	0.110752	1.43631	28	85	3756	16377	STRG.19906/STRG.44005/STRG.35390/STRG.35451/STRG.55863/STRG.5597/STRG.8494/STRG.38404/STRG.14535/STRG.14951/STRG.14530/STRG.29409/STRG.49630/STRG.35449/STRG.19285/STRG.13137/STRG.50359/STRG.29091/STRG.35450/STRG.49291/STRG.5606/STRG.30087/STRG.40317/STRG.3612/STRG.7120/STRG.3616/STRG.37849/STRG.37848
DEG	Leaf_vs_145DAB_up_DEG	gene	Leaf_vs_145DAB	Up	ko00350	Tyrosine metabolism	0.0235017	0.114151	1.42075	29	89	3756	16377	STRG.22916/STRG.6986/STRG.38404/STRG.41654/STRG.41658/STRG.53194/STRG.36353/STRG.42496/STRG.6980/STRG.46302/STRG.13137/STRG.34221/STRG.29091/STRG.6982/STRG.9217/STRG.22455/STRG.41647/STRG.27023/STRG.41660/STRG.6975/STRG.41645/STRG.40317/STRG.3612/STRG.25539/STRG.7120/STRG.23272/STRG.3616/STRG.6972/STRG.25537
DEG	Leaf_vs_145DAB_up_DEG	gene	Leaf_vs_145DAB	Up	ko00130	Ubiquinone and other terpenoid-quinone biosynthesis	0.0256358	0.121621	1.45341	25	75	3756	16377	STRG.22916/STRG.18289/STRG.29069/STRG.53194/STRG.18265/STRG.6521/STRG.1118/STRG.43239/STRG.41848/STRG.1119/STRG.54250/STRG.20055/STRG.9337/STRG.9966/STRG.50476/STRG.34221/STRG.34521/STRG.3038/STRG.26022/STRG.22455/STRG.7084/STRG.7758/STRG.24430/STRG.24026/STRG.2659
DEG	Leaf_vs_145DAB_up_DEG	gene	Leaf_vs_145DAB	Up	ko00910	Nitrogen metabolism	0.0272519	0.125302	1.50106	21	61	3756	16377	STRG.9097/STRG.17800/STRG.10562/STRG.51336/STRG.18740/STRG.10359/STRG.25414/STRG.48053/STRG.20752/STRG.55960/STRG.16779/STRG.5979/STRG.11235/STRG.39155/STRG.1735/STRG.53877/STRG.3707/STRG.8121/STRG.1401/STRG.20783/STRG.1403
DEG	Leaf_vs_145DAB_up_DEG	gene	Leaf_vs_145DAB	Up	ko00630	Glyoxylate and dicarboxylate metabolism	0.0276401	0.125302	1.32422	41	135	3756	16377	STRG.9097/STRG.42041/STRG.24505/STRG.54898/STRG.13074/STRG.44982/STRG.2073/STRG.7233/STRG.13652/STRG.18740/STRG.53194/STRG.16230/STRG.39486/STRG.23014/STRG.25414/STRG.48406/STRG.35446/STRG.22457/STRG.49109/STRG.8239/STRG.39631/STRG.27067/STRG.22528/STRG.52993/STRG.5979/STRG.33451/STRG.5786/STRG.26302/STRG.53679/STRG.53858/STRG.40630/STRG.48744/STRG.23303/STRG.53877/STRG.50525/STRG.34763/STRG.4084…
DEG	Leaf_vs_145DAB_up_DEG	gene	Leaf_vs_145DAB	Up	ko04977	Vitamin digestion and absorption	0.0294645	0.130669	1.77639	11	27	3756	16377	STRG.34817/STRG.8070/STRG.52182/STRG.8313/STRG.19926/STRG.13432/STRG.3418/STRG.41221/STRG.13434/STRG.24568/STRG.24359
DEG	Leaf_vs_145DAB_up_DEG	gene	Leaf_vs_145DAB	Up	ko00500	Starch and sucrose metabolism	0.0304646	0.132229	1.21288	79	284	3756	16377	STRG.25484/STRG.38325/STRG.28631/STRG.46779/STRG.50886/STRG.13145/STRG.51545/STRG.10607/STRG.37632/STRG.34461/STRG.2087/STRG.23937/STRG.48027/STRG.2127/STRG.42777/STRG.7629/STRG.28879/STRG.24522/STRG.38414/STRG.54128/STRG.240/STRG.24137/STRG.271/STRG.54342/STRG.9159/STRG.17815/STRG.13399/STRG.4347/STRG.37573/STRG.53977/STRG.50993/STRG.19342/STRG.23210/STRG.45827/STRG.41359/STRG.30348/STRG.32510/S…
DEG	Leaf_vs_145DAB_up_DEG	gene	Leaf_vs_145DAB	Up	ko01008	Polyketide biosynthesis proteins	0.0345239	0.146726	2.42235	5	9	3756	16377	STRG.42281/STRG.10304/STRG.42289/STRG.42292/STRG.19681
DEG	Leaf_vs_Flower_down_DEG	gene	Leaf_vs_Flower	Down	ko00040	Pentose and glucuronate interconversions	1.63568e-15	3.27137e-13	2.31837	82	175	3310	16377	STRG.29152/STRG.51262/STRG.28656/STRG.28647/STRG.28650/STRG.20051/STRG.40308/STRG.14487/STRG.22028/STRG.8875/STRG.25238/STRG.52775/STRG.7989/STRG.25220/STRG.25889/STRG.9644/STRG.5612/STRG.3351/STRG.25239/STRG.52259/STRG.11927/STRG.51572/STRG.15035/STRG.35963/STRG.28648/STRG.53957/STRG.22027/STRG.19743/STRG.8874/STRG.21589/STRG.27876/STRG.23576/STRG.52781/STRG.15319/STRG.16276/STRG.4921/STRG.28655…
DEG	Leaf_vs_Flower_down_DEG	gene	Leaf_vs_Flower	Down	ko04814	Motor proteins	3.10258e-11	3.10258e-09	2.12479	70	163	3310	16377	STRG.10881/STRG.18369/STRG.25272/STRG.32787/STRG.33956/STRG.12905/STRG.9600/STRG.8943/STRG.28006/STRG.47124/STRG.12006/STRG.13211/STRG.10907/STRG.54417/STRG.44773/STRG.18715/STRG.46563/STRG.38867/STRG.32899/STRG.38664/STRG.22477/STRG.49223/STRG.51524/STRG.25257/STRG.39411/STRG.9487/STRG.31817/STRG.20933/STRG.4474/STRG.13258/STRG.17277/STRG.5948/STRG.53253/STRG.4377/STRG.5657/STRG.15573/STRG.25917…
DEG	Leaf_vs_Flower_down_DEG	gene	Leaf_vs_Flower	Down	ko04075	Plant hormone signal transduction	4.24289e-10	2.82859e-08	1.52109	182	592	3310	16377	STRG.23253/STRG.11389/STRG.35912/STRG.4931/STRG.44607/STRG.27133/STRG.40444/STRG.13236/STRG.47146/STRG.30476/STRG.39259/STRG.54440/STRG.52946/STRG.20516/STRG.21280/STRG.913/STRG.18850/STRG.52841/STRG.9048/STRG.54207/STRG.16389/STRG.15302/STRG.20488/STRG.35876/STRG.46345/STRG.18698/STRG.48732/STRG.22527/STRG.4011/STRG.53349/STRG.15988/STRG.33993/STRG.32680/STRG.51959/STRG.41434/STRG.25612/STRG.332…
DEG	Leaf_vs_Flower_down_DEG	gene	Leaf_vs_Flower	Down	ko04031	GTP-binding proteins	9.19222e-09	4.59611e-07	2.0272	59	144	3310	16377	STRG.4107/STRG.51723/STRG.51242/STRG.38370/STRG.21420/STRG.26903/STRG.12540/STRG.3903/STRG.23430/STRG.1123/STRG.32830/STRG.13553/STRG.42863/STRG.43726/STRG.17701/STRG.24837/STRG.56800/STRG.53046/STRG.8133/STRG.47587/STRG.39624/STRG.37234/STRG.14358/STRG.10045/STRG.7402/STRG.16412/STRG.49027/STRG.54071/STRG.36918/STRG.47208/STRG.15510/STRG.38208/STRG.11805/STRG.42225/STRG.50907/STRG.16396/STRG.114…
DEG	Leaf_vs_Flower_down_DEG	gene	Leaf_vs_Flower	Down	ko04812	Cytoskeleton proteins	6.12854e-08	2.45142e-06	1.62837	104	316	3310	16377	STRG.53109/STRG.5072/STRG.53111/STRG.18369/STRG.25272/STRG.52049/STRG.15055/STRG.52250/STRG.32787/STRG.50500/STRG.55895/STRG.33956/STRG.12905/STRG.35155/STRG.9600/STRG.8943/STRG.28006/STRG.47124/STRG.21084/STRG.12006/STRG.13211/STRG.10907/STRG.54417/STRG.47069/STRG.18554/STRG.40103/STRG.44773/STRG.35624/STRG.46563/STRG.29200/STRG.14445/STRG.32899/STRG.11087/STRG.32820/STRG.38664/STRG.22477/STRG.4…
DEG	Leaf_vs_Flower_down_DEG	gene	Leaf_vs_Flower	Down	ko00500	Starch and sucrose metabolism	1.94315e-07	6.47717e-06	1.63763	94	284	3310	16377	STRG.14834/STRG.6738/STRG.49213/STRG.53531/STRG.12791/STRG.56047/STRG.29136/STRG.18059/STRG.10607/STRG.25910/STRG.36279/STRG.33479/STRG.13230/STRG.24377/STRG.15122/STRG.2086/STRG.16527/STRG.7415/STRG.23729/STRG.13317/STRG.49133/STRG.15554/STRG.1830/STRG.1829/STRG.41081/STRG.54431/STRG.35551/STRG.33986/STRG.15306/STRG.19909/STRG.39629/STRG.23673/STRG.28453/STRG.29286/STRG.19665/STRG.31179/STRG.642…
DEG	Leaf_vs_Flower_down_DEG	gene	Leaf_vs_Flower	Down	ko00520	Amino sugar and nucleotide sugar metabolism	4.53399e-07	1.29542e-05	1.7492	70	198	3310	16377	STRG.3387/STRG.51262/STRG.14072/STRG.28824/STRG.51649/STRG.44965/STRG.29136/STRG.30655/STRG.36279/STRG.33479/STRG.14487/STRG.19611/STRG.41102/STRG.7415/STRG.23729/STRG.13317/STRG.43700/STRG.36382/STRG.26321/STRG.5742/STRG.7600/STRG.32803/STRG.50407/STRG.51816/STRG.1534/STRG.47055/STRG.19296/STRG.55423/STRG.8790/STRG.17423/STRG.24089/STRG.14733/STRG.53957/STRG.19959/STRG.13024/STRG.13223/STRG.4428…
DEG	Leaf_vs_Flower_down_DEG	gene	Leaf_vs_Flower	Down	ko00565	Ether lipid metabolism	6.85465e-07	1.71366e-05	2.79103	22	39	3310	16377	STRG.9690/STRG.13154/STRG.36157/STRG.22622/STRG.25981/STRG.18687/STRG.15456/STRG.25212/STRG.44447/STRG.22263/STRG.53024/STRG.43085/STRG.12571/STRG.49275/STRG.35662/STRG.11283/STRG.19628/STRG.30181/STRG.45772/STRG.45773/STRG.1945/STRG.56677
DEG	Leaf_vs_Flower_down_DEG	gene	Leaf_vs_Flower	Down	ko00052	Galactose metabolism	3.39403e-06	7.54229e-05	2.05692	37	89	3310	16377	STRG.54190/STRG.49213/STRG.26988/STRG.18059/STRG.10607/STRG.33479/STRG.14487/STRG.2086/STRG.7415/STRG.23729/STRG.50873/STRG.41081/STRG.11190/STRG.32204/STRG.22346/STRG.6428/STRG.19296/STRG.23431/STRG.47662/STRG.53957/STRG.13223/STRG.16328/STRG.23337/STRG.20068/STRG.22379/STRG.8694/STRG.23937/STRG.54028/STRG.22347/STRG.49651/STRG.47451/STRG.41077/STRG.35205/STRG.42222/STRG.35204/STRG.30817/STRG.20…
DEG	Leaf_vs_Flower_down_DEG	gene	Leaf_vs_Flower	Down	ko04147	Exosome	7.93231e-06	0.000158646	1.26237	273	1070	3310	16377	STRG.53109/STRG.47002/STRG.5072/STRG.41718/STRG.4107/STRG.9343/STRG.53111/STRG.51242/STRG.33732/STRG.10383/STRG.26903/STRG.46972/STRG.10502/STRG.6674/STRG.20516/STRG.17814/STRG.15055/STRG.7534/STRG.52250/STRG.14015/STRG.34692/STRG.7846/STRG.3903/STRG.36474/STRG.29437/STRG.20488/STRG.38951/STRG.43382/STRG.23430/STRG.51203/STRG.1123/STRG.32830/STRG.16826/STRG.8628/STRG.14423/STRG.41082/STRG.42152/S…
DEG	Leaf_vs_Flower_down_DEG	gene	Leaf_vs_Flower	Down	ko00190	Oxidative phosphorylation	1.22842e-05	0.000223349	1.65802	63	188	3310	16377	STRG.36513/STRG.35159/STRG.24966/STRG.15720/STRG.27610/STRG.26087/STRG.53349/STRG.22711/STRG.55668/STRG.56413/STRG.36470/STRG.56663/STRG.17246/STRG.50749/STRG.8529/STRG.37005/STRG.46934/STRG.35072/STRG.14364/STRG.47681/STRG.13734/STRG.22761/STRG.3204/STRG.49580/STRG.54456/STRG.4507/STRG.14119/STRG.4327/STRG.37233/STRG.38979/STRG.20651/STRG.27980/STRG.19444/STRG.45886/STRG.14355/STRG.55107/STRG.45…
DEG	Leaf_vs_Flower_down_DEG	gene	Leaf_vs_Flower	Down	ko00564	Glycerophospholipid metabolism	2.07844e-05	0.000346407	1.6787	57	168	3310	16377	STRG.9690/STRG.2546/STRG.43931/STRG.54651/STRG.13154/STRG.20456/STRG.11016/STRG.26328/STRG.43685/STRG.14253/STRG.36157/STRG.45432/STRG.22622/STRG.9698/STRG.25981/STRG.23878/STRG.18687/STRG.2225/STRG.15456/STRG.20662/STRG.50597/STRG.12053/STRG.48138/STRG.18622/STRG.13903/STRG.25212/STRG.44447/STRG.50849/STRG.11230/STRG.22799/STRG.22263/STRG.53024/STRG.43085/STRG.46566/STRG.29891/STRG.12571/STRG.51…
DEG	Leaf_vs_Flower_down_DEG	gene	Leaf_vs_Flower	Down	ko03032	DNA replication proteins	2.32072e-05	0.000357033	1.48117	94	314	3310	16377	STRG.41107/STRG.44486/STRG.4391/STRG.49625/STRG.14748/STRG.7528/STRG.51876/STRG.8733/STRG.41328/STRG.47021/STRG.48628/STRG.40883/STRG.30123/STRG.35075/STRG.8553/STRG.25000/STRG.7941/STRG.24593/STRG.50965/STRG.43620/STRG.16490/STRG.55331/STRG.827/STRG.20791/STRG.34905/STRG.15958/STRG.22490/STRG.45848/STRG.39806/STRG.38795/STRG.40818/STRG.54361/STRG.20436/STRG.45668/STRG.41774/STRG.6260/STRG.36787/…
DEG	Leaf_vs_Flower_down_DEG	gene	Leaf_vs_Flower	Down	ko00950	Isoquinoline alkaloid biosynthesis	2.7998e-05	0.000399971	2.18036	26	59	3310	16377	STRG.41645/STRG.28886/STRG.6567/STRG.14015/STRG.47253/STRG.28985/STRG.25539/STRG.41639/STRG.41654/STRG.6986/STRG.50269/STRG.6988/STRG.2784/STRG.19808/STRG.41641/STRG.6978/STRG.48165/STRG.28984/STRG.54270/STRG.16505/STRG.19227/STRG.19809/STRG.8233/STRG.6975/STRG.23272/STRG.41657
DEG	Leaf_vs_Flower_down_DEG	gene	Leaf_vs_Flower	Down	ko04131	Membrane trafficking	0.000128978	0.00171971	1.1797	371	1556	3310	16377	STRG.43693/STRG.42278/STRG.20378/STRG.53109/STRG.10819/STRG.5072/STRG.41718/STRG.4107/STRG.38132/STRG.1682/STRG.9343/STRG.53111/STRG.13154/STRG.19483/STRG.51242/STRG.33732/STRG.6581/STRG.38370/STRG.10383/STRG.30142/STRG.48199/STRG.26903/STRG.20871/STRG.54672/STRG.55938/STRG.47361/STRG.6769/STRG.10502/STRG.20516/STRG.17814/STRG.11183/STRG.15055/STRG.6061/STRG.2433/STRG.7534/STRG.600/STRG.14015/STR…
DEG	Leaf_vs_Flower_down_DEG	gene	Leaf_vs_Flower	Down	ko02000	Transporters	0.000149007	0.00186258	1.22823	247	995	3310	16377	STRG.2958/STRG.47002/STRG.10819/STRG.54928/STRG.45340/STRG.32338/STRG.44582/STRG.38627/STRG.5095/STRG.2429/STRG.28331/STRG.43654/STRG.2727/STRG.7635/STRG.44529/STRG.22868/STRG.6674/STRG.47426/STRG.24109/STRG.6764/STRG.3187/STRG.46/STRG.55067/STRG.54920/STRG.13629/STRG.39638/STRG.48634/STRG.43890/STRG.33567/STRG.5574/STRG.43382/STRG.9370/STRG.25722/STRG.39703/STRG.46884/STRG.35335/STRG.14435/STRG.…
DEG	Leaf_vs_Flower_down_DEG	gene	Leaf_vs_Flower	Down	ko00940	Phenylpropanoid biosynthesis	0.000335749	0.00375512	1.43466	78	269	3310	16377	STRG.28886/STRG.6567/STRG.14118/STRG.24344/STRG.8059/STRG.46864/STRG.3840/STRG.31474/STRG.56727/STRG.22819/STRG.36393/STRG.47253/STRG.28985/STRG.27597/STRG.50394/STRG.20838/STRG.31928/STRG.6473/STRG.51407/STRG.30451/STRG.39240/STRG.9821/STRG.48248/STRG.5446/STRG.596/STRG.4128/STRG.27756/STRG.6459/STRG.5827/STRG.51651/STRG.13299/STRG.31935/STRG.17875/STRG.35660/STRG.31931/STRG.4127/STRG.53366/STRG…
DEG	Leaf_vs_Flower_down_DEG	gene	Leaf_vs_Flower	Down	ko99981	Carbohydrate metabolism	0.000337961	0.00375512	2.86448	11	19	3310	16377	STRG.20119/STRG.51554/STRG.32332/STRG.47462/STRG.44199/STRG.526/STRG.28378/STRG.43807/STRG.46220/STRG.53658/STRG.11419
DEG	Leaf_vs_Flower_down_DEG	gene	Leaf_vs_Flower	Down	ko03000	Transcription factors	0.0005639	0.00593579	1.22515	208	840	3310	16377	STRG.85/STRG.29769/STRG.21118/STRG.51517/STRG.50626/STRG.51770/STRG.52614/STRG.51536/STRG.50628/STRG.36280/STRG.7803/STRG.46591/STRG.20927/STRG.23910/STRG.54492/STRG.46946/STRG.27404/STRG.38062/STRG.8433/STRG.5076/STRG.8702/STRG.24084/STRG.21212/STRG.24083/STRG.27828/STRG.10451/STRG.29501/STRG.30361/STRG.20246/STRG.21553/STRG.15970/STRG.36401/STRG.45537/STRG.53164/STRG.37832/STRG.27029/STRG.33257…
DEG	Leaf_vs_Flower_down_DEG	gene	Leaf_vs_Flower	Down	ko00909	Sesquiterpenoid and triterpenoid biosynthesis	0.000601753	0.00601753	1.97909	22	55	3310	16377	STRG.36955/STRG.40978/STRG.55071/STRG.25947/STRG.13696/STRG.9654/STRG.23034/STRG.21375/STRG.38706/STRG.22077/STRG.31609/STRG.33982/STRG.23036/STRG.7103/STRG.16152/STRG.7091/STRG.39483/STRG.23041/STRG.33891/STRG.12060/STRG.33896/STRG.12067
DEG	Leaf_vs_Flower_down_DEG	gene	Leaf_vs_Flower	Down	ko00051	Fructose and mannose metabolism	0.000707442	0.00673755	1.63527	39	118	3310	16377	STRG.54190/STRG.29152/STRG.28656/STRG.28647/STRG.28650/STRG.10502/STRG.7534/STRG.12791/STRG.29136/STRG.26988/STRG.36279/STRG.33479/STRG.15561/STRG.17942/STRG.7600/STRG.22346/STRG.50407/STRG.23858/STRG.28648/STRG.19959/STRG.13223/STRG.16328/STRG.54562/STRG.7268/STRG.28655/STRG.29151/STRG.22967/STRG.42112/STRG.28651/STRG.42777/STRG.29155/STRG.22379/STRG.28649/STRG.22347/STRG.12598/STRG.28646/STRG.4…
DEG	Leaf_vs_Flower_down_DEG	gene	Leaf_vs_Flower	Down	ko00100	Steroid biosynthesis	0.000896045	0.00814587	1.84617	25	67	3310	16377	STRG.32673/STRG.36955/STRG.40978/STRG.55071/STRG.25947/STRG.13696/STRG.31628/STRG.24973/STRG.18687/STRG.9654/STRG.51160/STRG.23034/STRG.30685/STRG.43202/STRG.38110/STRG.38706/STRG.912/STRG.11283/STRG.5988/STRG.54355/STRG.42806/STRG.23058/STRG.16152/STRG.41317/STRG.39483
DEG	Leaf_vs_Flower_down_DEG	gene	Leaf_vs_Flower	Down	ko00960	Tropane, piperidine and pyridine alkaloid biosynthesis	0.00105075	0.00913696	1.97909	20	50	3310	16377	STRG.14015/STRG.25539/STRG.17956/STRG.19373/STRG.43466/STRG.50269/STRG.2784/STRG.19808/STRG.11918/STRG.54270/STRG.16505/STRG.924/STRG.19227/STRG.19809/STRG.8233/STRG.23272/STRG.11921/STRG.918/STRG.43470/STRG.925
DEG	Leaf_vs_Flower_down_DEG	gene	Leaf_vs_Flower	Down	ko01004	Lipid biosynthesis proteins	0.00112417	0.00936807	1.52238	48	156	3310	16377	STRG.33972/STRG.13066/STRG.10916/STRG.6946/STRG.43997/STRG.43931/STRG.54651/STRG.11016/STRG.35383/STRG.10944/STRG.37702/STRG.19422/STRG.18386/STRG.19607/STRG.14641/STRG.8285/STRG.32366/STRG.6424/STRG.18388/STRG.12053/STRG.31205/STRG.51258/STRG.3617/STRG.19313/STRG.49974/STRG.40034/STRG.9186/STRG.814/STRG.8342/STRG.27008/STRG.43085/STRG.4620/STRG.29891/STRG.49275/STRG.24590/STRG.815/STRG.8282/STRG…
DEG	Leaf_vs_Flower_down_DEG	gene	Leaf_vs_Flower	Down	ko00562	Inositol phosphate metabolism	0.00196463	0.0157171	1.57816	37	116	3310	16377	STRG.30142/STRG.20871/STRG.55938/STRG.47361/STRG.13311/STRG.34566/STRG.46424/STRG.23797/STRG.7459/STRG.15984/STRG.32498/STRG.24429/STRG.28203/STRG.36115/STRG.19493/STRG.35636/STRG.22021/STRG.14608/STRG.51480/STRG.36821/STRG.23197/STRG.28249/STRG.32524/STRG.19628/STRG.24428/STRG.20901/STRG.22329/STRG.37918/STRG.56605/STRG.21017/STRG.45772/STRG.45491/STRG.15066/STRG.45773/STRG.1945/STRG.3084/STRG.5…
DEG	Leaf_vs_Flower_down_DEG	gene	Leaf_vs_Flower	Down	ko03030	DNA replication	0.00433369	0.0333361	1.48804	40	133	3310	16377	STRG.4391/STRG.49625/STRG.14748/STRG.51876/STRG.41328/STRG.47021/STRG.40883/STRG.30123/STRG.35075/STRG.8553/STRG.25000/STRG.50965/STRG.827/STRG.20791/STRG.34905/STRG.15958/STRG.45848/STRG.54361/STRG.41774/STRG.6260/STRG.36787/STRG.9609/STRG.37652/STRG.9526/STRG.14127/STRG.8435/STRG.24587/STRG.14523/STRG.2181/STRG.51357/STRG.26677/STRG.24405/STRG.45862/STRG.6634/STRG.20216/STRG.46768/STRG.8340/STR…
DEG	Leaf_vs_Flower_down_DEG	gene	Leaf_vs_Flower	Down	ko04518	Integrin signaling	0.00478363	0.0354343	2.07486	13	31	3310	16377	STRG.4107/STRG.27133/STRG.46345/STRG.23422/STRG.39624/STRG.15510/STRG.54056/STRG.36182/STRG.14979/STRG.45989/STRG.35555/STRG.23273/STRG.900
DEG	Leaf_vs_Flower_down_DEG	gene	Leaf_vs_Flower	Down	ko04144	Endocytosis	0.00597441	0.0423445	1.29698	81	309	3310	16377	STRG.13154/STRG.33732/STRG.55938/STRG.3903/STRG.35155/STRG.23430/STRG.1123/STRG.32830/STRG.41082/STRG.36157/STRG.22622/STRG.51007/STRG.5315/STRG.23686/STRG.43751/STRG.46424/STRG.15456/STRG.42863/STRG.43726/STRG.13673/STRG.17701/STRG.48805/STRG.46563/STRG.53046/STRG.25212/STRG.8133/STRG.47587/STRG.44447/STRG.30585/STRG.38664/STRG.14508/STRG.2259/STRG.49223/STRG.20375/STRG.22263/STRG.53024/STRG.490…
DEG	Leaf_vs_Flower_down_DEG	gene	Leaf_vs_Flower	Down	ko00270	Cysteine and methionine metabolism	0.00613996	0.0423445	1.39411	51	181	3310	16377	STRG.11472/STRG.8101/STRG.12465/STRG.14015/STRG.45363/STRG.24391/STRG.8642/STRG.3515/STRG.23933/STRG.15414/STRG.43376/STRG.19272/STRG.54117/STRG.7275/STRG.48628/STRG.21171/STRG.21912/STRG.36120/STRG.12288/STRG.2784/STRG.25555/STRG.17817/STRG.48058/STRG.21539/STRG.36082/STRG.44156/STRG.28903/STRG.24940/STRG.9462/STRG.54270/STRG.52640/STRG.19227/STRG.42461/STRG.8270/STRG.40752/STRG.7745/STRG.36387/…
DEG	Leaf_vs_Flower_down_DEG	gene	Leaf_vs_Flower	Down	ko00541	Biosynthesis of various nucleotide sugars	0.00635642	0.0423761	1.82851	17	46	3310	16377	STRG.12791/STRG.14487/STRG.15561/STRG.49256/STRG.50407/STRG.38120/STRG.34462/STRG.53957/STRG.19959/STRG.2955/STRG.16276/STRG.23337/STRG.50596/STRG.20192/STRG.40819/STRG.21884/STRG.7852
DEG	Leaf_vs_Flower_down_DEG	gene	Leaf_vs_Flower	Down	ko01040	Biosynthesis of unsaturated fatty acids	0.00663044	0.042777	1.90297	15	39	3310	16377	STRG.13066/STRG.10916/STRG.37702/STRG.18386/STRG.26846/STRG.8285/STRG.31205/STRG.3617/STRG.27008/STRG.22907/STRG.42296/STRG.44005/STRG.8282/STRG.28005/STRG.24546
DEG	Leaf_vs_Flower_down_DEG	gene	Leaf_vs_Flower	Down	ko99992	Structural proteins	0.00741652	0.0454039	2.66416	7	13	3310	16377	STRG.16877/STRG.10389/STRG.45358/STRG.45359/STRG.26885/STRG.37968/STRG.38773
DEG	Leaf_vs_Flower_down_DEG	gene	Leaf_vs_Flower	Down	ko00410	beta-Alanine metabolism	0.00749165	0.0454039	1.62665	24	73	3310	16377	STRG.8103/STRG.21843/STRG.25539/STRG.52519/STRG.21806/STRG.36404/STRG.26846/STRG.23510/STRG.20532/STRG.53978/STRG.45171/STRG.35852/STRG.50269/STRG.15260/STRG.20531/STRG.19808/STRG.35479/STRG.22907/STRG.20496/STRG.44005/STRG.19809/STRG.15129/STRG.8233/STRG.4362
DEG	Leaf_vs_Flower_down_DEG	gene	Leaf_vs_Flower	Down	ko00062	Fatty acid elongation	0.00811831	0.0477548	1.78961	17	47	3310	16377	STRG.54586/STRG.37702/STRG.8285/STRG.27536/STRG.14299/STRG.14345/STRG.27008/STRG.9348/STRG.34993/STRG.32867/STRG.29375/STRG.8282/STRG.28005/STRG.24546/STRG.3884/STRG.27875/STRG.1156
DEG	Leaf_vs_Flower_down_DEG	gene	Leaf_vs_Flower	Down	ko00030	Pentose phosphate pathway	0.00943439	0.0539108	1.5393	28	90	3310	16377	STRG.54190/STRG.24097/STRG.10502/STRG.7534/STRG.26988/STRG.51203/STRG.24720/STRG.42439/STRG.7415/STRG.23729/STRG.17942/STRG.21160/STRG.7813/STRG.22346/STRG.23858/STRG.8532/STRG.16328/STRG.24970/STRG.7268/STRG.48118/STRG.54632/STRG.42112/STRG.29042/STRG.22347/STRG.12598/STRG.42222/STRG.29977/STRG.17941
DEG	Leaf_vs_Flower_down_DEG	gene	Leaf_vs_Flower	Down	ko04070	Phosphatidylinositol signaling system	0.0116516	0.0647311	1.4302	37	128	3310	16377	STRG.2546/STRG.30142/STRG.20871/STRG.55938/STRG.47361/STRG.20516/STRG.13311/STRG.34566/STRG.46424/STRG.23797/STRG.7459/STRG.15984/STRG.32498/STRG.24429/STRG.28203/STRG.50597/STRG.36115/STRG.19493/STRG.22021/STRG.14608/STRG.51480/STRG.36821/STRG.23197/STRG.50951/STRG.51999/STRG.14559/STRG.24428/STRG.20901/STRG.33383/STRG.37918/STRG.56605/STRG.21017/STRG.45491/STRG.11490/STRG.25072/STRG.3084/STRG.5…
DEG	Leaf_vs_Flower_down_DEG	gene	Leaf_vs_Flower	Down	ko00333	Prodigiosin biosynthesis	0.0122719	0.0663345	2.47387	7	14	3310	16377	STRG.33972/STRG.10944/STRG.32366/STRG.18388/STRG.8342/STRG.24590/STRG.31961
DEG	Leaf_vs_Flower_down_DEG	gene	Leaf_vs_Flower	Down	ko99999	Others	0.0137288	0.0722566	1.91525	12	31	3310	16377	STRG.24112/STRG.45286/STRG.45297/STRG.10552/STRG.40249/STRG.9645/STRG.5542/STRG.5536/STRG.7691/STRG.10550/STRG.35166/STRG.42375
DEG	Leaf_vs_Flower_down_DEG	gene	Leaf_vs_Flower	Down	ko04517	IgSF CAM signaling	0.0171416	0.0879054	1.46413	29	98	3310	16377	STRG.4107/STRG.27133/STRG.35155/STRG.46345/STRG.12006/STRG.13211/STRG.54417/STRG.23422/STRG.39624/STRG.51524/STRG.25257/STRG.39411/STRG.15510/STRG.54056/STRG.20933/STRG.36182/STRG.17277/STRG.14979/STRG.21907/STRG.45989/STRG.22453/STRG.26041/STRG.35555/STRG.23273/STRG.900/STRG.20455/STRG.28716/STRG.50858/STRG.47863
DEG	Leaf_vs_Flower_down_DEG	gene	Leaf_vs_Flower	Down	ko00073	Cutin, suberine and wax biosynthesis	0.0178054	0.0890269	1.72595	15	43	3310	16377	STRG.53009/STRG.45865/STRG.51111/STRG.25104/STRG.23710/STRG.1624/STRG.5726/STRG.37253/STRG.27293/STRG.45677/STRG.37480/STRG.40554/STRG.46456/STRG.18975/STRG.19489
DEG	Leaf_vs_Flower_down_DEG	gene	Leaf_vs_Flower	Down	ko00240	Pyrimidine metabolism	0.0193826	0.0945492	1.44109	30	103	3310	16377	STRG.10546/STRG.17972/STRG.38956/STRG.6220/STRG.15122/STRG.32179/STRG.35682/STRG.24221/STRG.47681/STRG.10331/STRG.7928/STRG.15116/STRG.12584/STRG.51138/STRG.380/STRG.42553/STRG.45872/STRG.54628/STRG.13398/STRG.34929/STRG.20496/STRG.46179/STRG.16614/STRG.17768/STRG.43031/STRG.54631/STRG.52267/STRG.20153/STRG.30117/STRG.51250
DEG	Leaf_vs_Flower_down_DEG	gene	Leaf_vs_Flower	Down	ko99996	General function prediction only	0.0203652	0.0969773	2.47387	6	12	3310	16377	STRG.20253/STRG.963/STRG.9213/STRG.11873/STRG.25533/STRG.43815
DEG	Leaf_vs_Flower_down_DEG	gene	Leaf_vs_Flower	Down	ko04620	Toll-like receptor signaling pathway	0.0211327	0.0982918	1.87673	11	29	3310	16377	STRG.4107/STRG.39624/STRG.15510/STRG.36182/STRG.53563/STRG.14979/STRG.45989/STRG.35555/STRG.23289/STRG.900/STRG.15759
DEG	Leaf_vs_Flower_down_DEG	gene	Leaf_vs_Flower	Down	ko05100	Bacterial invasion of epithelial cells	0.0229105	0.103622	1.64924	16	48	3310	16377	STRG.4107/STRG.35155/STRG.23686/STRG.39624/STRG.15510/STRG.36182/STRG.14979/STRG.32457/STRG.21907/STRG.6104/STRG.45989/STRG.685/STRG.49652/STRG.35555/STRG.900/STRG.27472
DEG	Leaf_vs_Flower_down_DEG	gene	Leaf_vs_Flower	Down	ko00561	Glycerolipid metabolism	0.0233149	0.103622	1.36242	38	138	3310	16377	STRG.8103/STRG.2546/STRG.20512/STRG.43931/STRG.54651/STRG.11016/STRG.43685/STRG.23920/STRG.54223/STRG.36404/STRG.50947/STRG.3386/STRG.23878/STRG.18687/STRG.50597/STRG.14816/STRG.12053/STRG.46888/STRG.35852/STRG.13903/STRG.15260/STRG.11927/STRG.43085/STRG.29891/STRG.51999/STRG.23576/STRG.49275/STRG.11283/STRG.14559/STRG.34835/STRG.13970/STRG.11934/STRG.52580/STRG.47451/STRG.16815/STRG.33550/STRG.5…
DEG	Leaf_vs_Flower_down_DEG	gene	Leaf_vs_Flower	Down	ko00514	Other types of O-glycan biosynthesis	0.0247836	0.107062	1.90297	10	26	3310	16377	STRG.13371/STRG.55746/STRG.22041/STRG.32513/STRG.37907/STRG.28713/STRG.14455/STRG.22245/STRG.20644/STRG.45489
DEG	Leaf_vs_Flower_down_DEG	gene	Leaf_vs_Flower	Down	ko01001	Protein kinases	0.0251595	0.107062	1.16467	137	582	3310	16377	STRG.23253/STRG.11389/STRG.4931/STRG.18467/STRG.27133/STRG.40444/STRG.42708/STRG.47146/STRG.6581/STRG.9015/STRG.27511/STRG.56743/STRG.6769/STRG.47357/STRG.21280/STRG.18850/STRG.600/STRG.12830/STRG.16389/STRG.15897/STRG.15383/STRG.56424/STRG.50899/STRG.46345/STRG.52967/STRG.48732/STRG.4011/STRG.20984/STRG.35036/STRG.13775/STRG.51587/STRG.36076/STRG.40449/STRG.51959/STRG.41434/STRG.17710/STRG.13558…
DEG	Leaf_vs_Flower_down_DEG	gene	Leaf_vs_Flower	Down	ko00010	Glycolysis / Gluconeogenesis	0.0276243	0.113691	1.27036	57	222	3310	16377	STRG.8103/STRG.54190/STRG.52952/STRG.46845/STRG.9343/STRG.10502/STRG.7534/STRG.29437/STRG.26988/STRG.19422/STRG.33479/STRG.3997/STRG.36404/STRG.7415/STRG.47980/STRG.40798/STRG.28822/STRG.23729/STRG.23/STRG.50873/STRG.17942/STRG.22/STRG.53463/STRG.49782/STRG.35852/STRG.22346/STRG.16849/STRG.15260/STRG.22857/STRG.11927/STRG.31822/STRG.23858/STRG.15908/STRG.6120/STRG.6822/STRG.13223/STRG.46592/STRG.…
DEG	Leaf_vs_Flower_down_DEG	gene	Leaf_vs_Flower	Down	ko00400	Phenylalanine, tyrosine and tryptophan biosynthesis	0.0278543	0.113691	1.466	24	81	3310	16377	STRG.28172/STRG.30690/STRG.56123/STRG.6069/STRG.14015/STRG.44619/STRG.17956/STRG.47311/STRG.16545/STRG.2784/STRG.26745/STRG.7878/STRG.42034/STRG.54857/STRG.54270/STRG.47292/STRG.16505/STRG.13480/STRG.19227/STRG.23272/STRG.20989/STRG.24153/STRG.7220/STRG.44459
DEG	Leaf_vs_Flower_down_DEG	gene	Leaf_vs_Flower	Down	ko00996	Biosynthesis of various alkaloids	0.0339661	0.133234	1.97909	8	20	3310	16377	STRG.25947/STRG.27597/STRG.9654/STRG.23034/STRG.17378/STRG.27598/STRG.17379/STRG.27587
DEG	Leaf_vs_Flower_down_DEG	gene	Leaf_vs_Flower	Down	ko01009	Protein phosphatases and associated proteins	0.0339747	0.133234	1.15279	137	588	3310	16377	STRG.54190/STRG.645/STRG.54847/STRG.10881/STRG.38370/STRG.36164/STRG.27511/STRG.36073/STRG.43358/STRG.7575/STRG.20516/STRG.44947/STRG.43685/STRG.12830/STRG.39872/STRG.43986/STRG.26988/STRG.13058/STRG.25077/STRG.49775/STRG.24577/STRG.8128/STRG.39651/STRG.35543/STRG.14202/STRG.52225/STRG.11461/STRG.27854/STRG.48994/STRG.8736/STRG.11708/STRG.32170/STRG.24766/STRG.25772/STRG.15984/STRG.46723/STRG.202…
DEG	Leaf_vs_Flower_down_DEG	gene	Leaf_vs_Flower	Down	ko99980	Enzymes with EC numbers	0.0379497	0.141856	1.15859	122	521	3310	16377	STRG.21194/STRG.38805/STRG.10719/STRG.34962/STRG.22819/STRG.41160/STRG.55174/STRG.51345/STRG.40436/STRG.9167/STRG.45475/STRG.34963/STRG.31313/STRG.21935/STRG.42649/STRG.30887/STRG.12356/STRG.36904/STRG.51344/STRG.34529/STRG.51858/STRG.44223/STRG.30275/STRG.17128/STRG.28261/STRG.10718/STRG.28480/STRG.51350/STRG.43681/STRG.48544/STRG.31205/STRG.51333/STRG.37878/STRG.31377/STRG.8559/STRG.51283/STRG.…
DEG	Leaf_vs_Flower_down_DEG	gene	Leaf_vs_Flower	Down	ko04145	Phagosome	0.0380336	0.141856	1.31266	39	147	3310	16377	STRG.4107/STRG.3903/STRG.12006/STRG.13211/STRG.54417/STRG.23797/STRG.7459/STRG.24429/STRG.2899/STRG.21967/STRG.49580/STRG.54456/STRG.22021/STRG.39624/STRG.51524/STRG.4327/STRG.39411/STRG.15510/STRG.20933/STRG.36182/STRG.12537/STRG.17277/STRG.14979/STRG.36269/STRG.22471/STRG.45989/STRG.24428/STRG.44379/STRG.26703/STRG.35555/STRG.36819/STRG.900/STRG.26624/STRG.20455/STRG.28716/STRG.50858/STRG.44240…
DEG	Leaf_vs_Flower_down_DEG	gene	Leaf_vs_Flower	Down	ko00053	Ascorbate and aldarate metabolism	0.038301	0.141856	1.35323	32	117	3310	16377	STRG.8103/STRG.51324/STRG.51262/STRG.14487/STRG.36404/STRG.17957/STRG.36382/STRG.6/STRG.4/STRG.41189/STRG.35852/STRG.27360/STRG.31812/STRG.35636/STRG.31811/STRG.15260/STRG.11927/STRG.46296/STRG.23576/STRG.16276/STRG.26072/STRG.50596/STRG.39489/STRG.11934/STRG.40758/STRG.22329/STRG.20192/STRG.47047/STRG.7852/STRG.15066/STRG.10167/STRG.30817
DEG	Leaf_vs_Flower_down_DEG	gene	Leaf_vs_Flower	Down	ko00020	Citrate cycle (TCA cycle)	0.039409	0.143305	1.35734	31	113	3310	16377	STRG.36513/STRG.52952/STRG.51312/STRG.46845/STRG.15720/STRG.52626/STRG.3997/STRG.9894/STRG.5256/STRG.27915/STRG.38258/STRG.40873/STRG.15417/STRG.3204/STRG.35574/STRG.52155/STRG.40435/STRG.34873/STRG.20651/STRG.25094/STRG.21430/STRG.30803/STRG.9462/STRG.16753/STRG.5709/STRG.8749/STRG.36126/STRG.38509/STRG.27414/STRG.33770/STRG.24444
DEG	Leaf_vs_Flower_down_DEG	gene	Leaf_vs_Flower	Down	ko00330	Arginine and proline metabolism	0.04142	0.147929	1.33832	33	122	3310	16377	STRG.8103/STRG.8101/STRG.47194/STRG.14015/STRG.24391/STRG.52519/STRG.36161/STRG.28071/STRG.21806/STRG.36404/STRG.23510/STRG.53978/STRG.21171/STRG.45171/STRG.41279/STRG.35852/STRG.15260/STRG.4330/STRG.9053/STRG.48058/STRG.18708/STRG.38691/STRG.20878/STRG.28903/STRG.54270/STRG.15129/STRG.7745/STRG.23272/STRG.21076/STRG.11299/STRG.30816/STRG.8582/STRG.11936
DEG	Leaf_vs_Flower_down_DEG	gene	Leaf_vs_Flower	Down	ko00592	alpha-Linolenic acid metabolism	0.0453023	0.156598	1.34938	30	110	3310	16377	STRG.9690/STRG.6927/STRG.5837/STRG.51720/STRG.14909/STRG.26846/STRG.25981/STRG.18687/STRG.13313/STRG.54550/STRG.35100/STRG.8907/STRG.54320/STRG.22907/STRG.17319/STRG.35662/STRG.11283/STRG.13314/STRG.42296/STRG.4627/STRG.44005/STRG.41915/STRG.35099/STRG.35391/STRG.54680/STRG.54551/STRG.17320/STRG.4447/STRG.20435/STRG.6192
DEG	Leaf_vs_Flower_down_DEG	gene	Leaf_vs_Flower	Down	ko04030	G protein-coupled receptors	0.0454135	0.156598	1.88485	8	21	3310	16377	STRG.34083/STRG.31668/STRG.15368/STRG.36207/STRG.56674/STRG.37256/STRG.48358/STRG.45826
DEG	Leaf_vs_Flower_up_DEG	gene	Leaf_vs_Flower	Up	ko00194	Photosynthesis proteins	2.35676e-61	4.61924e-59	6.19624	93	116	2119	16377	STRG.3957/STRG.23441/STRG.53382/STRG.17732/STRG.19416/STRG.22875/STRG.14419/STRG.6417/STRG.5640/STRG.27998/STRG.21619/STRG.44515/STRG.37363/STRG.27520/STRG.36606/STRG.13889/STRG.21713/STRG.44946/STRG.42026/STRG.31075/STRG.15818/STRG.41872/STRG.26125/STRG.43960/STRG.40686/STRG.21318/STRG.36225/STRG.7211/STRG.50542/STRG.34022/STRG.21255/STRG.48306/STRG.52403/STRG.40995/STRG.32229/STRG.47064/STRG.21…
DEG	Leaf_vs_Flower_up_DEG	gene	Leaf_vs_Flower	Up	ko00195	Photosynthesis	1.11738e-37	1.09504e-35	5.66168	63	86	2119	16377	STRG.3957/STRG.17732/STRG.19416/STRG.14419/STRG.6417/STRG.5640/STRG.44515/STRG.27520/STRG.36606/STRG.44946/STRG.42026/STRG.15818/STRG.41872/STRG.26125/STRG.40686/STRG.21318/STRG.36225/STRG.7211/STRG.21255/STRG.40995/STRG.32229/STRG.47064/STRG.21809/STRG.13153/STRG.13057/STRG.25531/STRG.1733/STRG.40348/STRG.33229/STRG.54352/STRG.30405/STRG.52528/STRG.9212/STRG.26610/STRG.41051/STRG.53191/STRG.5743…
DEG	Leaf_vs_Flower_up_DEG	gene	Leaf_vs_Flower	Up	ko00196	Photosynthesis - antenna proteins	1.16232e-25	7.59382e-24	7.72865	28	28	2119	16377	STRG.23441/STRG.27998/STRG.21619/STRG.37363/STRG.13889/STRG.21713/STRG.31075/STRG.43960/STRG.50542/STRG.34022/STRG.48306/STRG.52403/STRG.12088/STRG.30318/STRG.24680/STRG.56490/STRG.41358/STRG.20116/STRG.6644/STRG.46900/STRG.2565/STRG.17399/STRG.54118/STRG.6645/STRG.52280/STRG.41357/STRG.52281/STRG.35864
DEG	Leaf_vs_Flower_up_DEG	gene	Leaf_vs_Flower	Up	ko00860	Porphyrin metabolism	9.60529e-24	4.70659e-22	4.60038	50	84	2119	16377	STRG.44902/STRG.17557/STRG.6830/STRG.13015/STRG.37659/STRG.13930/STRG.54098/STRG.49961/STRG.23543/STRG.29812/STRG.2875/STRG.52504/STRG.49895/STRG.19528/STRG.47442/STRG.17194/STRG.21789/STRG.30382/STRG.41507/STRG.15936/STRG.35265/STRG.33470/STRG.16657/STRG.9010/STRG.16643/STRG.35412/STRG.1486/STRG.56352/STRG.41425/STRG.34348/STRG.18548/STRG.9607/STRG.2630/STRG.45404/STRG.55842/STRG.19585/STRG.1392…
DEG	Leaf_vs_Flower_up_DEG	gene	Leaf_vs_Flower	Up	ko00710	Carbon fixation by Calvin cycle	9.44228e-13	3.70137e-11	2.86246	50	135	2119	16377	STRG.24505/STRG.44702/STRG.6114/STRG.39520/STRG.36378/STRG.50560/STRG.40793/STRG.20130/STRG.5025/STRG.12846/STRG.46290/STRG.38799/STRG.9065/STRG.56351/STRG.3737/STRG.43403/STRG.45729/STRG.29543/STRG.4346/STRG.8239/STRG.5878/STRG.48636/STRG.23014/STRG.25401/STRG.39486/STRG.47144/STRG.28138/STRG.48368/STRG.25400/STRG.53146/STRG.29945/STRG.40847/STRG.19424/STRG.54269/STRG.47280/STRG.6432/STRG.39746/…
DEG	Leaf_vs_Flower_up_DEG	gene	Leaf_vs_Flower	Up	ko00970	Aminoacyl-tRNA biosynthesis	6.37521e-11	2.08257e-09	2.94425	40	105	2119	16377	STRG.29344/STRG.25794/STRG.14438/STRG.5167/STRG.25286/STRG.29620/STRG.16964/STRG.8528/STRG.6309/STRG.8950/STRG.13961/STRG.52629/STRG.7249/STRG.46172/STRG.49139/STRG.27945/STRG.41843/STRG.52262/STRG.4829/STRG.56134/STRG.40955/STRG.17581/STRG.12685/STRG.56670/STRG.21590/STRG.17303/STRG.40238/STRG.54177/STRG.17705/STRG.17307/STRG.9570/STRG.31834/STRG.53801/STRG.47100/STRG.6767/STRG.40312/STRG.37/STR…
DEG	Leaf_vs_Flower_up_DEG	gene	Leaf_vs_Flower	Up	ko00630	Glyoxylate and dicarboxylate metabolism	2.61336e-08	7.31741e-07	2.40447	42	135	2119	16377	STRG.24505/STRG.52993/STRG.42041/STRG.18740/STRG.7233/STRG.54898/STRG.2073/STRG.16092/STRG.13652/STRG.23313/STRG.22528/STRG.44982/STRG.16230/STRG.53858/STRG.8239/STRG.39631/STRG.49109/STRG.53877/STRG.13074/STRG.23014/STRG.39486/STRG.27067/STRG.48392/STRG.5786/STRG.40630/STRG.25414/STRG.53195/STRG.53194/STRG.9097/STRG.48406/STRG.40847/STRG.39318/STRG.17776/STRG.35446/STRG.8691/STRG.48744/STRG.5367…
DEG	Leaf_vs_Flower_up_DEG	gene	Leaf_vs_Flower	Up	ko01007	Amino acid related enzymes	5.12233e-08	1.25497e-06	2.13771	52	188	2119	16377	STRG.29344/STRG.24505/STRG.14438/STRG.2073/STRG.5167/STRG.25286/STRG.29620/STRG.16964/STRG.8528/STRG.6309/STRG.8950/STRG.6596/STRG.13961/STRG.7249/STRG.49139/STRG.27945/STRG.41843/STRG.52262/STRG.4829/STRG.49961/STRG.56134/STRG.40955/STRG.17581/STRG.8239/STRG.12685/STRG.56670/STRG.43150/STRG.21590/STRG.17303/STRG.17405/STRG.40238/STRG.17705/STRG.16171/STRG.22916/STRG.17307/STRG.31834/STRG.53801/S…
DEG	Leaf_vs_Flower_up_DEG	gene	Leaf_vs_Flower	Up	ko03016	Transfer RNA biogenesis	8.91368e-06	0.00019412	1.57877	86	421	2119	16377	STRG.29344/STRG.14438/STRG.38128/STRG.5167/STRG.25286/STRG.29620/STRG.16964/STRG.8528/STRG.6309/STRG.8950/STRG.13961/STRG.40971/STRG.11672/STRG.7249/STRG.46172/STRG.23384/STRG.49139/STRG.27945/STRG.12724/STRG.32984/STRG.45602/STRG.12624/STRG.15976/STRG.41843/STRG.52262/STRG.54279/STRG.4829/STRG.36746/STRG.56134/STRG.40955/STRG.17581/STRG.42841/STRG.8626/STRG.35407/STRG.10438/STRG.10484/STRG.26024…
DEG	Leaf_vs_Flower_up_DEG	gene	Leaf_vs_Flower	Up	ko00910	Nitrogen metabolism	4.93648e-05	0.000957667	2.53398	20	61	2119	16377	STRG.18740/STRG.16092/STRG.23313/STRG.39155/STRG.8121/STRG.53877/STRG.33231/STRG.9520/STRG.25414/STRG.16779/STRG.1735/STRG.9097/STRG.1401/STRG.56233/STRG.51336/STRG.55960/STRG.1403/STRG.20783/STRG.10562/STRG.17800
DEG	Leaf_vs_Flower_up_DEG	gene	Leaf_vs_Flower	Up	ko00380	Tryptophan metabolism	5.37466e-05	0.000957667	2.00823	33	127	2119	16377	STRG.50359/STRG.44541/STRG.12380/STRG.50235/STRG.35451/STRG.29743/STRG.14535/STRG.50221/STRG.33231/STRG.48392/STRG.19906/STRG.54286/STRG.1735/STRG.50228/STRG.50833/STRG.30874/STRG.48406/STRG.35450/STRG.27590/STRG.12691/STRG.14530/STRG.50217/STRG.8691/STRG.50225/STRG.39542/STRG.27698/STRG.29409/STRG.44531/STRG.46804/STRG.898/STRG.19772/STRG.31496/STRG.31129
DEG	Leaf_vs_Flower_up_DEG	gene	Leaf_vs_Flower	Up	ko00920	Sulfur metabolism	7.66822e-05	0.00112574	2.5318	19	58	2119	16377	STRG.33518/STRG.27299/STRG.48377/STRG.52554/STRG.40739/STRG.51146/STRG.9242/STRG.7006/STRG.35674/STRG.13233/STRG.2154/STRG.10461/STRG.15416/STRG.7038/STRG.44673/STRG.24657/STRG.4755/STRG.44668/STRG.17884
DEG	Leaf_vs_Flower_up_DEG	gene	Leaf_vs_Flower	Up	ko01002	Peptidases and inhibitors	8.01683e-05	0.00112574	1.42724	106	574	2119	16377	STRG.4316/STRG.9359/STRG.18740/STRG.35832/STRG.5304/STRG.51268/STRG.44519/STRG.11062/STRG.45426/STRG.34879/STRG.39314/STRG.4734/STRG.37562/STRG.6808/STRG.37797/STRG.24550/STRG.41119/STRG.49008/STRG.25592/STRG.6811/STRG.36746/STRG.49190/STRG.38772/STRG.798/STRG.24227/STRG.42888/STRG.1515/STRG.45652/STRG.25902/STRG.35615/STRG.5759/STRG.45907/STRG.4183/STRG.18983/STRG.56680/STRG.30810/STRG.48891/STR…
DEG	Leaf_vs_Flower_up_DEG	gene	Leaf_vs_Flower	Up	ko00199	Cytochrome P450	8.04101e-05	0.00112574	1.65825	56	261	2119	16377	STRG.2395/STRG.21468/STRG.10297/STRG.50235/STRG.45837/STRG.16044/STRG.34085/STRG.24664/STRG.8379/STRG.6431/STRG.50221/STRG.2394/STRG.7818/STRG.18871/STRG.6430/STRG.47352/STRG.2994/STRG.17965/STRG.51747/STRG.485/STRG.50228/STRG.1143/STRG.50833/STRG.20231/STRG.50217/STRG.19761/STRG.13803/STRG.2995/STRG.34776/STRG.45095/STRG.50225/STRG.49743/STRG.36415/STRG.13813/STRG.32860/STRG.31399/STRG.2387/STRG…
DEG	Leaf_vs_Flower_up_DEG	gene	Leaf_vs_Flower	Up	ko02044	Secretion system	9.11304e-05	0.00119077	2.57622	18	54	2119	16377	STRG.10020/STRG.30768/STRG.23484/STRG.13033/STRG.1111/STRG.8278/STRG.47907/STRG.13561/STRG.7527/STRG.6734/STRG.39704/STRG.44719/STRG.27127/STRG.23518/STRG.12867/STRG.30296/STRG.10595/STRG.55768
DEG	Leaf_vs_Flower_up_DEG	gene	Leaf_vs_Flower	Up	ko03110	Chaperones and folding catalysts	0.000111942	0.00137129	1.44348	96	514	2119	16377	STRG.2662/STRG.7184/STRG.12145/STRG.41874/STRG.27886/STRG.6808/STRG.10465/STRG.13082/STRG.44964/STRG.42522/STRG.28883/STRG.20476/STRG.22689/STRG.6811/STRG.13089/STRG.34095/STRG.22557/STRG.44919/STRG.19539/STRG.53329/STRG.24722/STRG.17887/STRG.13038/STRG.8008/STRG.1794/STRG.9720/STRG.20292/STRG.17670/STRG.798/STRG.23492/STRG.31182/STRG.51647/STRG.56724/STRG.2472/STRG.35686/STRG.15601/STRG.15281/ST…
DEG	Leaf_vs_Flower_up_DEG	gene	Leaf_vs_Flower	Up	ko01006	Prenyltransferases	0.000169521	0.00195448	2.34201	20	66	2119	16377	STRG.4535/STRG.17557/STRG.18265/STRG.34635/STRG.26022/STRG.12939/STRG.36111/STRG.29812/STRG.1118/STRG.7386/STRG.25441/STRG.26266/STRG.2989/STRG.1119/STRG.21817/STRG.42937/STRG.15782/STRG.2659/STRG.52535/STRG.11163
DEG	Leaf_vs_Flower_up_DEG	gene	Leaf_vs_Flower	Up	ko00010	Glycolysis / Gluconeogenesis	0.000207617	0.00226072	1.67106	48	222	2119	16377	STRG.6114/STRG.39520/STRG.48723/STRG.40793/STRG.50359/STRG.5025/STRG.3609/STRG.38799/STRG.9065/STRG.14716/STRG.56351/STRG.13399/STRG.3737/STRG.12157/STRG.43403/STRG.35451/STRG.35047/STRG.14535/STRG.29543/STRG.4346/STRG.4323/STRG.52177/STRG.28629/STRG.3612/STRG.38687/STRG.25401/STRG.3610/STRG.30819/STRG.47144/STRG.35632/STRG.23623/STRG.20689/STRG.19906/STRG.25400/STRG.35450/STRG.14530/STRG.381/STR…
DEG	Leaf_vs_Flower_up_DEG	gene	Leaf_vs_Flower	Up	ko00941	Flavonoid biosynthesis	0.000827535	0.00845658	1.89571	26	106	2119	16377	STRG.19626/STRG.24567/STRG.17888/STRG.40721/STRG.16725/STRG.24559/STRG.24566/STRG.37773/STRG.24492/STRG.8310/STRG.7105/STRG.54567/STRG.5825/STRG.32860/STRG.41865/STRG.31815/STRG.17672/STRG.8363/STRG.50694/STRG.40726/STRG.5829/STRG.20201/STRG.13319/STRG.17891/STRG.19681/STRG.47465
DEG	Leaf_vs_Flower_up_DEG	gene	Leaf_vs_Flower	Up	ko04040	Ion channels	0.000880895	0.00845658	1.72878	34	152	2119	16377	STRG.13533/STRG.54777/STRG.54775/STRG.48059/STRG.54771/STRG.36071/STRG.51154/STRG.48074/STRG.54080/STRG.14094/STRG.51724/STRG.56713/STRG.28857/STRG.51727/STRG.35696/STRG.30747/STRG.15373/STRG.54786/STRG.27457/STRG.51726/STRG.28861/STRG.3220/STRG.28872/STRG.28911/STRG.39344/STRG.46998/STRG.13642/STRG.52573/STRG.41521/STRG.52121/STRG.21018/STRG.52128/STRG.20590/STRG.52120
DEG	Leaf_vs_Flower_up_DEG	gene	Leaf_vs_Flower	Up	ko00900	Terpenoid backbone biosynthesis	0.000945378	0.00845658	2.00036	22	85	2119	16377	STRG.4535/STRG.4586/STRG.39056/STRG.14348/STRG.49464/STRG.36111/STRG.19031/STRG.7386/STRG.44953/STRG.31698/STRG.33379/STRG.24009/STRG.1333/STRG.26266/STRG.2989/STRG.17758/STRG.56793/STRG.25373/STRG.50523/STRG.42937/STRG.15782/STRG.11163
DEG	Leaf_vs_Flower_up_DEG	gene	Leaf_vs_Flower	Up	ko02000	Transporters	0.000949207	0.00845658	1.25833	162	995	2119	16377	STRG.11964/STRG.40487/STRG.22788/STRG.41554/STRG.2170/STRG.40485/STRG.23621/STRG.53804/STRG.41981/STRG.2570/STRG.48348/STRG.11726/STRG.40484/STRG.19212/STRG.6543/STRG.48789/STRG.52461/STRG.8313/STRG.13047/STRG.46457/STRG.13504/STRG.37327/STRG.41397/STRG.47207/STRG.2174/STRG.40647/STRG.35789/STRG.33030/STRG.47763/STRG.27979/STRG.32552/STRG.41980/STRG.2175/STRG.48554/STRG.7045/STRG.20719/STRG.6879/…
DEG	Leaf_vs_Flower_up_DEG	gene	Leaf_vs_Flower	Up	ko00620	Pyruvate metabolism	0.001039	0.0088541	1.625	41	195	2119	16377	STRG.48723/STRG.35509/STRG.50359/STRG.43393/STRG.3609/STRG.9065/STRG.56351/STRG.26747/STRG.45729/STRG.35451/STRG.14535/STRG.4323/STRG.13991/STRG.3612/STRG.38687/STRG.25401/STRG.3610/STRG.39486/STRG.30819/STRG.23623/STRG.19906/STRG.25400/STRG.53146/STRG.53990/STRG.40847/STRG.35450/STRG.14530/STRG.7706/STRG.35446/STRG.16840/STRG.8691/STRG.37690/STRG.41469/STRG.33782/STRG.31433/STRG.29409/STRG.39009…
DEG	Leaf_vs_Flower_up_DEG	gene	Leaf_vs_Flower	Up	ko00340	Histidine metabolism	0.00173829	0.014196	2.50659	12	37	2119	16377	STRG.9232/STRG.3564/STRG.50359/STRG.6511/STRG.21747/STRG.35451/STRG.14535/STRG.32882/STRG.19906/STRG.35450/STRG.14530/STRG.29409
DEG	Leaf_vs_Flower_up_DEG	gene	Leaf_vs_Flower	Up	ko00030	Pentose phosphate pathway	0.002104	0.0164954	1.88922	22	90	2119	16377	STRG.44702/STRG.36378/STRG.50560/STRG.20130/STRG.12846/STRG.46290/STRG.38799/STRG.14716/STRG.13399/STRG.3737/STRG.35047/STRG.29543/STRG.4346/STRG.52177/STRG.28629/STRG.35632/STRG.6432/STRG.381/STRG.43868/STRG.32180/STRG.38510/STRG.11999
DEG	Leaf_vs_Flower_up_DEG	gene	Leaf_vs_Flower	Up	ko00903	Limonene degradation	0.00236521	0.01783	3.38128	7	16	2119	16377	STRG.50359/STRG.35451/STRG.14535/STRG.19906/STRG.35450/STRG.14530/STRG.29409
DEG	Leaf_vs_Flower_up_DEG	gene	Leaf_vs_Flower	Up	ko04626	Plant-pathogen interaction	0.0027897	0.0202512	1.33411	87	504	2119	16377	STRG.47486/STRG.33585/STRG.6132/STRG.33109/STRG.18627/STRG.570/STRG.48059/STRG.16777/STRG.14874/STRG.47032/STRG.31500/STRG.33564/STRG.33580/STRG.18419/STRG.48654/STRG.12401/STRG.9802/STRG.48074/STRG.1865/STRG.55963/STRG.55129/STRG.47642/STRG.49455/STRG.35213/STRG.47489/STRG.42574/STRG.46548/STRG.14094/STRG.56713/STRG.52347/STRG.28857/STRG.49869/STRG.35696/STRG.40609/STRG.50161/STRG.30747/STRG.502…
DEG	Leaf_vs_Flower_up_DEG	gene	Leaf_vs_Flower	Up	ko00906	Carotenoid biosynthesis	0.00397068	0.0277948	1.93216	18	72	2119	16377	STRG.15945/STRG.39094/STRG.18871/STRG.47939/STRG.35746/STRG.21817/STRG.28772/STRG.39088/STRG.45044/STRG.37987/STRG.36768/STRG.21462/STRG.24387/STRG.45045/STRG.44882/STRG.52535/STRG.18955/STRG.45046
DEG	Leaf_vs_Flower_up_DEG	gene	Leaf_vs_Flower	Up	ko03060	Protein export	0.00426849	0.0288491	1.88262	19	78	2119	16377	STRG.10020/STRG.30768/STRG.23484/STRG.13033/STRG.1111/STRG.8278/STRG.47907/STRG.27743/STRG.7527/STRG.6734/STRG.44719/STRG.27127/STRG.46849/STRG.12867/STRG.30296/STRG.35406/STRG.10595/STRG.55768/STRG.41335
DEG	Leaf_vs_Flower_up_DEG	gene	Leaf_vs_Flower	Up	ko00561	Glycerolipid metabolism	0.00527978	0.0344946	1.62414	29	138	2119	16377	STRG.50359/STRG.26318/STRG.22528/STRG.50950/STRG.35451/STRG.14535/STRG.4323/STRG.21314/STRG.38687/STRG.30819/STRG.13635/STRG.18177/STRG.41679/STRG.19906/STRG.23102/STRG.52207/STRG.4575/STRG.27879/STRG.24309/STRG.14613/STRG.23636/STRG.35450/STRG.14530/STRG.37690/STRG.54820/STRG.54039/STRG.29409/STRG.28035/STRG.47041
DEG	Leaf_vs_Flower_up_DEG	gene	Leaf_vs_Flower	Up	ko00071	Fatty acid degradation	0.011201	0.0708193	1.72758	19	85	2119	16377	STRG.50359/STRG.3609/STRG.35390/STRG.35451/STRG.14535/STRG.3612/STRG.3610/STRG.5597/STRG.19285/STRG.19906/STRG.49291/STRG.35450/STRG.48563/STRG.14530/STRG.42480/STRG.8494/STRG.29409/STRG.18736/STRG.38402
DEG	Leaf_vs_Flower_up_DEG	gene	Leaf_vs_Flower	Up	ko03029	Mitochondrial biogenesis	0.0118441	0.0725449	1.21711	120	762	2119	16377	STRG.17557/STRG.25794/STRG.30768/STRG.12145/STRG.43240/STRG.8528/STRG.35005/STRG.51458/STRG.10053/STRG.20883/STRG.11672/STRG.52629/STRG.7249/STRG.23384/STRG.10465/STRG.52554/STRG.13033/STRG.12724/STRG.23415/STRG.35499/STRG.1111/STRG.22689/STRG.5132/STRG.36188/STRG.54279/STRG.4829/STRG.40674/STRG.36746/STRG.22557/STRG.44919/STRG.17581/STRG.16530/STRG.23873/STRG.8278/STRG.53329/STRG.17887/STRG.1303…
DEG	Leaf_vs_Flower_up_DEG	gene	Leaf_vs_Flower	Up	ko00592	alpha-Linolenic acid metabolism	0.0127886	0.0759565	1.61599	23	110	2119	16377	STRG.21468/STRG.3609/STRG.35390/STRG.44515/STRG.3612/STRG.3610/STRG.48561/STRG.17297/STRG.5597/STRG.45012/STRG.51747/STRG.237/STRG.56438/STRG.49291/STRG.25529/STRG.17298/STRG.32003/STRG.8494/STRG.48570/STRG.52866/STRG.18736/STRG.38402/STRG.13078
DEG	Leaf_vs_Flower_up_DEG	gene	Leaf_vs_Flower	Up	ko99980	Enzymes with EC numbers	0.0135374	0.078039	1.26091	85	521	2119	16377	STRG.56804/STRG.19626/STRG.20844/STRG.20414/STRG.24567/STRG.40903/STRG.42566/STRG.51417/STRG.47622/STRG.20282/STRG.22676/STRG.4323/STRG.3044/STRG.50264/STRG.23653/STRG.56314/STRG.17888/STRG.30864/STRG.19748/STRG.38687/STRG.16458/STRG.37687/STRG.48561/STRG.53696/STRG.1577/STRG.47781/STRG.40721/STRG.34965/STRG.29059/STRG.8118/STRG.40985/STRG.28542/STRG.38166/STRG.14628/STRG.24559/STRG.24174/STRG.24…
DEG	Leaf_vs_Flower_up_DEG	gene	Leaf_vs_Flower	Up	ko00908	Zeatin biosynthesis	0.0171099	0.0935106	1.78353	15	65	2119	16377	STRG.34635/STRG.34085/STRG.28116/STRG.889/STRG.25441/STRG.2994/STRG.32632/STRG.32627/STRG.47243/STRG.55005/STRG.28102/STRG.2995/STRG.39088/STRG.47247/STRG.11416
DEG	Leaf_vs_Flower_up_DEG	gene	Leaf_vs_Flower	Up	ko00450	Selenocompound metabolism	0.0177362	0.0935106	2.28997	8	27	2119	16377	STRG.17507/STRG.27945/STRG.31490/STRG.40238/STRG.47100/STRG.13233/STRG.11167/STRG.21978
DEG	Leaf_vs_Flower_up_DEG	gene	Leaf_vs_Flower	Up	ko00740	Riboflavin metabolism	0.0177362	0.0935106	2.28997	8	27	2119	16377	STRG.14596/STRG.22975/STRG.13039/STRG.31226/STRG.44956/STRG.14054/STRG.32845/STRG.37170
DEG	Leaf_vs_Flower_up_DEG	gene	Leaf_vs_Flower	Up	ko04981	Folate transport and metabolism	0.0181296	0.0935106	1.8606	13	54	2119	16377	STRG.2170/STRG.6543/STRG.8313/STRG.2174/STRG.2175/STRG.16230/STRG.53858/STRG.27067/STRG.41221/STRG.32983/STRG.34817/STRG.23303/STRG.49570
DEG	Leaf_vs_Flower_up_DEG	gene	Leaf_vs_Flower	Up	ko00945	Stilbenoid, diarylheptanoid and gingerol biosynthesis	0.0199589	0.0981588	1.71748	16	72	2119	16377	STRG.19626/STRG.24567/STRG.41537/STRG.41540/STRG.17888/STRG.40721/STRG.24559/STRG.24566/STRG.37773/STRG.8310/STRG.5825/STRG.17672/STRG.8363/STRG.40726/STRG.5829/STRG.17891
DEG	Leaf_vs_Flower_up_DEG	gene	Leaf_vs_Flower	Up	ko00480	Glutathione metabolism	0.020151	0.0981588	1.45205	31	165	2119	16377	STRG.53804/STRG.14413/STRG.15514/STRG.37327/STRG.13495/STRG.12724/STRG.40647/STRG.44585/STRG.40640/STRG.18983/STRG.16965/STRG.37325/STRG.54962/STRG.34787/STRG.5796/STRG.25922/STRG.25425/STRG.27881/STRG.27853/STRG.53857/STRG.54956/STRG.50818/STRG.20411/STRG.20412/STRG.23233/STRG.1212/STRG.8020/STRG.51729/STRG.40638/STRG.34785/STRG.43522
DEG	Leaf_vs_Flower_up_DEG	gene	Leaf_vs_Flower	Up	ko99985	Amino acid metabolism	0.0205332	0.0981588	3.43495	4	9	2119	16377	STRG.33757/STRG.15171/STRG.7247/STRG.32477
DEG	Leaf_vs_Flower_up_DEG	gene	Leaf_vs_Flower	Up	ko00770	Pantothenate and CoA biosynthesis	0.0253239	0.116613	1.61762	18	86	2119	16377	STRG.50359/STRG.19879/STRG.48712/STRG.34974/STRG.14630/STRG.35451/STRG.16806/STRG.14535/STRG.16171/STRG.19906/STRG.24986/STRG.29190/STRG.22883/STRG.35450/STRG.14530/STRG.17923/STRG.10595/STRG.29409
DEG	Leaf_vs_Flower_up_DEG	gene	Leaf_vs_Flower	Up	ko00053	Ascorbate and aldarate metabolism	0.0255835	0.116613	1.51931	23	117	2119	16377	STRG.53804/STRG.19027/STRG.50359/STRG.14413/STRG.15514/STRG.35451/STRG.14535/STRG.4323/STRG.38687/STRG.30819/STRG.16965/STRG.19906/STRG.33747/STRG.35450/STRG.14530/STRG.27881/STRG.40743/STRG.37690/STRG.23233/STRG.1212/STRG.20771/STRG.29409/STRG.23586
DEG	Leaf_vs_Flower_up_DEG	gene	Leaf_vs_Flower	Up	ko00660	C5-Branched dibasic acid metabolism	0.0283064	0.121919	2.44062	6	19	2119	16377	STRG.48712/STRG.34974/STRG.14630/STRG.29190/STRG.43021/STRG.25870
DEG	Leaf_vs_Flower_up_DEG	gene	Leaf_vs_Flower	Up	ko02010	ABC transporters	0.0285771	0.121919	1.68014	15	69	2119	16377	STRG.2170/STRG.6543/STRG.8313/STRG.2174/STRG.47763/STRG.2175/STRG.20719/STRG.51434/STRG.41221/STRG.33938/STRG.23479/STRG.34817/STRG.29026/STRG.49570/STRG.54085
DEG	Leaf_vs_Flower_up_DEG	gene	Leaf_vs_Flower	Up	ko00130	Ubiquinone and other terpenoid-quinone biosynthesis	0.0286136	0.121919	1.64878	16	75	2119	16377	STRG.18265/STRG.26022/STRG.1118/STRG.6521/STRG.22916/STRG.43239/STRG.34521/STRG.53195/STRG.53194/STRG.1119/STRG.3038/STRG.24430/STRG.18289/STRG.17917/STRG.7758/STRG.2659
DEG	Leaf_vs_Flower_up_DEG	gene	Leaf_vs_Flower	Up	ko00543	Exopolysaccharide biosynthesis	0.0319419	0.133205	3.86432	3	6	2119	16377	STRG.35674/STRG.2154/STRG.15416
DEG	Leaf_vs_Flower_up_DEG	gene	Leaf_vs_Flower	Up	ko00402	Benzoxazinoid biosynthesis	0.0349726	0.142805	2.16402	7	25	2119	16377	STRG.28116/STRG.889/STRG.32632/STRG.32627/STRG.47243/STRG.28102/STRG.47247
DEG	Leaf_vs_Flower_up_DEG	gene	Leaf_vs_Flower	Up	ko00260	Glycine, serine and threonine metabolism	0.0375623	0.150249	1.47852	22	115	2119	16377	STRG.24505/STRG.42041/STRG.7233/STRG.54898/STRG.2073/STRG.13652/STRG.22528/STRG.16230/STRG.53858/STRG.8239/STRG.39631/STRG.21185/STRG.27067/STRG.21285/STRG.53195/STRG.53194/STRG.8691/STRG.48744/STRG.33451/STRG.23303/STRG.26302/STRG.12933
DEG	Leaf_vs_Flower_up_DEG	gene	Leaf_vs_Flower	Up	ko04016	MAPK signaling pathway - plant	0.0409488	0.160519	1.27535	50	303	2119	16377	STRG.47486/STRG.33585/STRG.6132/STRG.33109/STRG.16956/STRG.26671/STRG.570/STRG.16777/STRG.31500/STRG.33564/STRG.7445/STRG.33580/STRG.19293/STRG.25488/STRG.38489/STRG.12227/STRG.19273/STRG.1865/STRG.55963/STRG.49455/STRG.36133/STRG.47489/STRG.48392/STRG.46548/STRG.49869/STRG.56752/STRG.48406/STRG.56577/STRG.19016/STRG.44095/STRG.1430/STRG.46399/STRG.33586/STRG.6643/STRG.3041/STRG.27530/STRG.9801/S…
DEG	Leaf_vs_Flower_up_DEG	gene	Leaf_vs_Flower	Up	ko00999	Biosynthesis of various plant secondary metabolites	0.044767	0.167675	1.3613	31	176	2119	16377	STRG.10297/STRG.50886/STRG.28116/STRG.20524/STRG.8379/STRG.27174/STRG.6431/STRG.889/STRG.16584/STRG.6430/STRG.51706/STRG.32632/STRG.32627/STRG.47243/STRG.271/STRG.27173/STRG.22103/STRG.24492/STRG.27172/STRG.1498/STRG.17716/STRG.28102/STRG.3135/STRG.17388/STRG.240/STRG.41087/STRG.42487/STRG.16580/STRG.41958/STRG.47247/STRG.22055
DEG	Leaf_vs_Flower_up_DEG	gene	Leaf_vs_Flower	Up	ko00670	One carbon pool by folate	0.0449072	0.167675	1.58808	15	73	2119	16377	STRG.42041/STRG.7233/STRG.54898/STRG.13652/STRG.16230/STRG.53858/STRG.49109/STRG.27067/STRG.7300/STRG.32983/STRG.8691/STRG.48744/STRG.23303/STRG.26302/STRG.22055
DEG	Leaf_vs_Flower_up_DEG	gene	Leaf_vs_Flower	Up	ko99997	Function unknown	0.0454504	0.167675	1.735	11	49	2119	16377	STRG.22788/STRG.35722/STRG.56764/STRG.31968/STRG.30160/STRG.16926/STRG.4333/STRG.5962/STRG.11870/STRG.11731/STRG.42859
DEG	Leaf_vs_Flower_up_DEG	gene	Leaf_vs_Flower	Up	ko99975	Protein processing	0.0461962	0.167675	2.4152	5	16	2119	16377	STRG.23569/STRG.2252/STRG.39057/STRG.4583/STRG.20322
DEG	Leaf_vs_Flower_up_DEG	gene	Leaf_vs_Flower	Up	ko00051	Fructose and mannose metabolism	0.0482071	0.171793	1.44093	22	118	2119	16377	STRG.39520/STRG.5025/STRG.38799/STRG.47190/STRG.3737/STRG.50950/STRG.29543/STRG.4346/STRG.4323/STRG.52177/STRG.38687/STRG.54128/STRG.47144/STRG.35632/STRG.23210/STRG.381/STRG.43868/STRG.37690/STRG.32452/STRG.32180/STRG.38510/STRG.11999
DEG	Root_vs_45DAB_down_DEG	gene	Root_vs_45DAB	Down	ko00194	Photosynthesis proteins	1.16463e-63	2.28267e-61	6.56492	93	116	2000	16377	STRG.37363/STRG.23441/STRG.20116/STRG.21318/STRG.54118/STRG.27998/STRG.17732/STRG.21713/STRG.9212/STRG.34022/STRG.42026/STRG.6645/STRG.5813/STRG.30405/STRG.6644/STRG.32229/STRG.2565/STRG.36606/STRG.24680/STRG.46900/STRG.15532/STRG.13889/STRG.17586/STRG.12088/STRG.41051/STRG.21619/STRG.1733/STRG.41358/STRG.5743/STRG.43960/STRG.26610/STRG.22452/STRG.52403/STRG.30318/STRG.40348/STRG.52528/STRG.50542…
DEG	Root_vs_45DAB_down_DEG	gene	Root_vs_45DAB	Down	ko00195	Photosynthesis	3.34248e-39	3.27564e-37	5.99855	63	86	2000	16377	STRG.21318/STRG.17732/STRG.9212/STRG.42026/STRG.5813/STRG.30405/STRG.32229/STRG.36606/STRG.15532/STRG.17586/STRG.41051/STRG.1733/STRG.5743/STRG.26610/STRG.22452/STRG.40348/STRG.52528/STRG.52007/STRG.7211/STRG.7112/STRG.6417/STRG.53191/STRG.40573/STRG.21255/STRG.15818/STRG.5640/STRG.13153/STRG.27903/STRG.55854/STRG.41872/STRG.36225/STRG.9240/STRG.44946/STRG.13057/STRG.21809/STRG.19416/STRG.54352/S…
DEG	Root_vs_45DAB_down_DEG	gene	Root_vs_45DAB	Down	ko00196	Photosynthesis - antenna proteins	2.27954e-26	1.4893e-24	8.1885	28	28	2000	16377	STRG.37363/STRG.23441/STRG.20116/STRG.54118/STRG.27998/STRG.21713/STRG.34022/STRG.6645/STRG.6644/STRG.2565/STRG.24680/STRG.46900/STRG.13889/STRG.12088/STRG.21619/STRG.41358/STRG.43960/STRG.52403/STRG.30318/STRG.50542/STRG.31075/STRG.17399/STRG.35864/STRG.56490/STRG.52281/STRG.41357/STRG.48306/STRG.52280
DEG	Root_vs_45DAB_down_DEG	gene	Root_vs_45DAB	Down	ko00860	Porphyrin metabolism	3.60407e-18	1.76599e-16	4.19173	43	84	2000	16377	STRG.1486/STRG.2630/STRG.9607/STRG.38352/STRG.6830/STRG.20108/STRG.55851/STRG.34073/STRG.50523/STRG.11071/STRG.23543/STRG.30382/STRG.16657/STRG.18548/STRG.47442/STRG.41507/STRG.13015/STRG.28304/STRG.15936/STRG.35412/STRG.33470/STRG.17194/STRG.37659/STRG.12220/STRG.19528/STRG.13927/STRG.33455/STRG.56352/STRG.14926/STRG.45404/STRG.49895/STRG.24806/STRG.33541/STRG.34551/STRG.51309/STRG.5954/STRG.166…
DEG	Root_vs_45DAB_down_DEG	gene	Root_vs_45DAB	Down	ko00710	Carbon fixation by Calvin cycle	7.28247e-12	2.85473e-10	2.85081	47	135	2000	16377	STRG.25401/STRG.54268/STRG.19424/STRG.23014/STRG.29543/STRG.28138/STRG.54269/STRG.29945/STRG.25400/STRG.27490/STRG.39746/STRG.45729/STRG.37414/STRG.43868/STRG.48368/STRG.15019/STRG.40793/STRG.35579/STRG.23927/STRG.5878/STRG.9065/STRG.53679/STRG.381/STRG.38510/STRG.47280/STRG.39486/STRG.11999/STRG.5025/STRG.4346/STRG.36378/STRG.8335/STRG.6114/STRG.50560/STRG.20130/STRG.20105/STRG.48636/STRG.44702/…
DEG	Root_vs_45DAB_down_DEG	gene	Root_vs_45DAB	Down	ko00906	Carotenoid biosynthesis	1.49663e-07	4.88898e-06	2.95696	26	72	2000	16377	STRG.52535/STRG.47939/STRG.13002/STRG.36759/STRG.42591/STRG.44904/STRG.42539/STRG.29655/STRG.24387/STRG.36768/STRG.39094/STRG.35746/STRG.13019/STRG.45333/STRG.37987/STRG.12834/STRG.15945/STRG.18871/STRG.21817/STRG.32709/STRG.10796/STRG.53988/STRG.39090/STRG.39088/STRG.31879/STRG.49411
DEG	Root_vs_45DAB_down_DEG	gene	Root_vs_45DAB	Down	ko02000	Transporters	3.67241e-07	1.02827e-05	1.43196	174	995	2000	16377	STRG.41554/STRG.21502/STRG.6879/STRG.7325/STRG.32552/STRG.52151/STRG.45340/STRG.27228/STRG.47436/STRG.12523/STRG.20752/STRG.890/STRG.7327/STRG.51310/STRG.10819/STRG.30283/STRG.13197/STRG.28331/STRG.11726/STRG.35789/STRG.33030/STRG.13504/STRG.1527/STRG.18967/STRG.32267/STRG.17851/STRG.8020/STRG.7636/STRG.528/STRG.53262/STRG.38577/STRG.5802/STRG.546/STRG.806/STRG.55807/STRG.55184/STRG.46/STRG.8882/…
DEG	Root_vs_45DAB_down_DEG	gene	Root_vs_45DAB	Down	ko00900	Terpenoid backbone biosynthesis	5.56468e-06	0.000136335	2.50472	26	85	2000	16377	STRG.19886/STRG.20108/STRG.7386/STRG.50334/STRG.51862/STRG.14348/STRG.9035/STRG.50523/STRG.39686/STRG.34479/STRG.55645/STRG.6579/STRG.4535/STRG.21656/STRG.19031/STRG.36012/STRG.38592/STRG.25373/STRG.2989/STRG.363/STRG.21197/STRG.36013/STRG.44540/STRG.16257/STRG.27003/STRG.15782
DEG	Root_vs_45DAB_down_DEG	gene	Root_vs_45DAB	Down	ko00130	Ubiquinone and other terpenoid-quinone biosynthesis	5.85225e-05	0.00127449	2.40196	22	75	2000	16377	STRG.17917/STRG.2784/STRG.26022/STRG.24832/STRG.21836/STRG.18265/STRG.10840/STRG.24430/STRG.50476/STRG.29454/STRG.3038/STRG.32543/STRG.52550/STRG.43239/STRG.8135/STRG.36556/STRG.512/STRG.7758/STRG.20055/STRG.29453/STRG.15786/STRG.54250
DEG	Root_vs_45DAB_down_DEG	gene	Root_vs_45DAB	Down	ko00730	Thiamine metabolism	6.91065e-05	0.00135449	3.22577	13	33	2000	16377	STRG.33926/STRG.35081/STRG.797/STRG.14348/STRG.9035/STRG.55645/STRG.25373/STRG.51174/STRG.2436/STRG.16257/STRG.20602/STRG.27003/STRG.32558
DEG	Root_vs_45DAB_down_DEG	gene	Root_vs_45DAB	Down	ko99997	Function unknown	0.000146998	0.00261924	2.6738	16	49	2000	16377	STRG.30160/STRG.35722/STRG.27683/STRG.35719/STRG.201/STRG.8350/STRG.16926/STRG.2278/STRG.32035/STRG.24594/STRG.15147/STRG.19268/STRG.56764/STRG.11731/STRG.33748/STRG.4333
DEG	Root_vs_45DAB_down_DEG	gene	Root_vs_45DAB	Down	ko01004	Lipid biosynthesis proteins	0.00023786	0.00361814	1.83716	35	156	2000	16377	STRG.54041/STRG.32839/STRG.13066/STRG.42480/STRG.15285/STRG.12115/STRG.48700/STRG.29293/STRG.5359/STRG.24309/STRG.43931/STRG.35383/STRG.40231/STRG.39013/STRG.18488/STRG.47122/STRG.13368/STRG.49097/STRG.43085/STRG.10916/STRG.6946/STRG.26318/STRG.37637/STRG.16679/STRG.16815/STRG.55863/STRG.28005/STRG.8342/STRG.32575/STRG.12053/STRG.27008/STRG.18386/STRG.19313/STRG.14695/STRG.4620
DEG	Root_vs_45DAB_down_DEG	gene	Root_vs_45DAB	Down	ko01006	Prenyltransferases	0.000239978	0.00361814	2.3573	19	66	2000	16377	STRG.52535/STRG.26022/STRG.7386/STRG.18265/STRG.10840/STRG.39686/STRG.34479/STRG.6579/STRG.4535/STRG.47258/STRG.12939/STRG.21817/STRG.38592/STRG.2989/STRG.363/STRG.53988/STRG.15782/STRG.15786/STRG.31879
DEG	Root_vs_45DAB_down_DEG	gene	Root_vs_45DAB	Down	ko00630	Glyoxylate and dicarboxylate metabolism	0.000342782	0.00479895	1.88032	31	135	2000	16377	STRG.23014/STRG.18923/STRG.48744/STRG.33451/STRG.5786/STRG.23927/STRG.13074/STRG.53679/STRG.40630/STRG.39631/STRG.27067/STRG.39318/STRG.26302/STRG.39486/STRG.2073/STRG.46308/STRG.20105/STRG.22528/STRG.16230/STRG.21656/STRG.44982/STRG.49109/STRG.51356/STRG.25414/STRG.23313/STRG.24505/STRG.8239/STRG.40753/STRG.54898/STRG.34318/STRG.49349
DEG	Root_vs_45DAB_down_DEG	gene	Root_vs_45DAB	Down	ko03110	Chaperones and folding catalysts	0.000381448	0.00498426	1.41785	89	514	2000	16377	STRG.13089/STRG.42522/STRG.44964/STRG.47112/STRG.55299/STRG.49201/STRG.43241/STRG.5650/STRG.52820/STRG.28775/STRG.41556/STRG.13287/STRG.38390/STRG.35006/STRG.12553/STRG.12510/STRG.10465/STRG.47946/STRG.53528/STRG.14773/STRG.56724/STRG.35686/STRG.9720/STRG.28119/STRG.31219/STRG.33313/STRG.798/STRG.23492/STRG.25001/STRG.56340/STRG.15281/STRG.30328/STRG.32712/STRG.43608/STRG.22689/STRG.45915/STRG.47…
DEG	Root_vs_45DAB_down_DEG	gene	Root_vs_45DAB	Down	ko00030	Pentose phosphate pathway	0.000988758	0.0121123	2.00163	22	90	2000	16377	STRG.29543/STRG.43868/STRG.381/STRG.38510/STRG.54632/STRG.11999/STRG.4346/STRG.52323/STRG.14716/STRG.36378/STRG.22346/STRG.50560/STRG.20130/STRG.7813/STRG.35047/STRG.44702/STRG.6432/STRG.29042/STRG.24097/STRG.23729/STRG.48220/STRG.32180
DEG	Root_vs_45DAB_down_DEG	gene	Root_vs_45DAB	Down	ko99980	Enzymes with EC numbers	0.00306987	0.0353938	1.33594	85	521	2000	16377	STRG.34962/STRG.34963/STRG.14572/STRG.48543/STRG.48544/STRG.23315/STRG.35099/STRG.13785/STRG.35100/STRG.16458/STRG.5641/STRG.23703/STRG.48575/STRG.9649/STRG.24559/STRG.56804/STRG.48357/STRG.47781/STRG.15294/STRG.35105/STRG.33877/STRG.48570/STRG.50079/STRG.38805/STRG.8118/STRG.1577/STRG.22601/STRG.45084/STRG.47910/STRG.7278/STRG.8893/STRG.24406/STRG.36991/STRG.40903/STRG.4447/STRG.22819/STRG.24566…
DEG	Root_vs_45DAB_down_DEG	gene	Root_vs_45DAB	Down	ko00062	Fatty acid elongation	0.00329082	0.0358334	2.2649	13	47	2000	16377	STRG.32839/STRG.7626/STRG.54762/STRG.14345/STRG.47122/STRG.49097/STRG.37637/STRG.32867/STRG.29375/STRG.28005/STRG.27008/STRG.46755/STRG.27875
DEG	Root_vs_45DAB_down_DEG	gene	Root_vs_45DAB	Down	ko00480	Glutathione metabolism	0.00518591	0.0534967	1.58807	32	165	2000	16377	STRG.16965/STRG.8020/STRG.5802/STRG.25922/STRG.14413/STRG.13495/STRG.52323/STRG.3185/STRG.23331/STRG.53804/STRG.30756/STRG.27881/STRG.49372/STRG.42662/STRG.24305/STRG.49484/STRG.2912/STRG.43621/STRG.53857/STRG.34785/STRG.10613/STRG.5709/STRG.25923/STRG.34495/STRG.23302/STRG.18925/STRG.43653/STRG.5796/STRG.21821/STRG.43651/STRG.43654/STRG.11661
DEG	Root_vs_45DAB_down_DEG	gene	Root_vs_45DAB	Down	ko00073	Cutin, suberine and wax biosynthesis	0.0122806	0.111652	2.09473	11	43	2000	16377	STRG.49422/STRG.18975/STRG.45865/STRG.37480/STRG.37253/STRG.4394/STRG.48043/STRG.4392/STRG.45677/STRG.53009/STRG.54878
DEG	Root_vs_45DAB_down_DEG	gene	Root_vs_45DAB	Down	ko00592	alpha-Linolenic acid metabolism	0.0129375	0.111652	1.6377	22	110	2000	16377	STRG.17318/STRG.48543/STRG.45012/STRG.17298/STRG.21468/STRG.35099/STRG.51747/STRG.237/STRG.35100/STRG.24606/STRG.48570/STRG.4447/STRG.5606/STRG.54680/STRG.35390/STRG.48561/STRG.6192/STRG.3609/STRG.54550/STRG.4443/STRG.9210/STRG.56438
DEG	Root_vs_45DAB_down_DEG	gene	Root_vs_45DAB	Down	ko00280	Valine, leucine and isoleucine degradation	0.0131772	0.111652	1.73404	18	85	2000	16377	STRG.15595/STRG.35852/STRG.14496/STRG.39163/STRG.41182/STRG.53184/STRG.4363/STRG.5606/STRG.10384/STRG.30271/STRG.21656/STRG.15260/STRG.31674/STRG.14535/STRG.4844/STRG.4362/STRG.14530/STRG.13682
DEG	Root_vs_45DAB_down_DEG	gene	Root_vs_45DAB	Down	ko00670	One carbon pool by folate	0.0136352	0.111652	1.79474	16	73	2000	16377	STRG.48744/STRG.35852/STRG.27067/STRG.26302/STRG.11472/STRG.16230/STRG.49109/STRG.33261/STRG.32983/STRG.15260/STRG.157/STRG.40753/STRG.54898/STRG.30855/STRG.43376/STRG.34957
DEG	Root_vs_45DAB_down_DEG	gene	Root_vs_45DAB	Down	ko00910	Nitrogen metabolism	0.0136717	0.111652	1.87933	14	61	2000	16377	STRG.20752/STRG.51310/STRG.9520/STRG.8121/STRG.10562/STRG.38790/STRG.56233/STRG.8167/STRG.25414/STRG.23313/STRG.4222/STRG.24409/STRG.20783/STRG.55960
DEG	Root_vs_45DAB_down_DEG	gene	Root_vs_45DAB	Down	ko01040	Biosynthesis of unsaturated fatty acids	0.0163262	0.126765	2.09962	10	39	2000	16377	STRG.32839/STRG.13066/STRG.29293/STRG.5606/STRG.47122/STRG.10916/STRG.37637/STRG.28005/STRG.27008/STRG.18386
DEG	Root_vs_45DAB_down_DEG	gene	Root_vs_45DAB	Down	ko00523	Polyketide sugar unit biosynthesis	0.0168158	0.126765	3.63933	4	9	2000	16377	STRG.49256/STRG.14098/STRG.21884/STRG.33101
DEG	Root_vs_45DAB_down_DEG	gene	Root_vs_45DAB	Down	ko00650	Butanoate metabolism	0.0180834	0.131272	2.16754	9	34	2000	16377	STRG.48712/STRG.20532/STRG.21758/STRG.34493/STRG.10384/STRG.34974/STRG.31362/STRG.21656/STRG.3013
DEG	Root_vs_45DAB_up_DEG	gene	Root_vs_45DAB	Up	ko03000	Transcription factors	1.86128e-25	3.7598e-23	1.78878	278	840	3030	16377	STRG.32244/STRG.38489/STRG.4245/STRG.22405/STRG.3349/STRG.16808/STRG.29121/STRG.36278/STRG.32928/STRG.570/STRG.17878/STRG.53074/STRG.25144/STRG.41203/STRG.46056/STRG.56238/STRG.54879/STRG.56237/STRG.56345/STRG.32838/STRG.27006/STRG.6527/STRG.35778/STRG.47682/STRG.28638/STRG.46399/STRG.507/STRG.28637/STRG.1209/STRG.54999/STRG.1349/STRG.52924/STRG.28636/STRG.43115/STRG.35794/STRG.47598/STRG.22450/S…
DEG	Root_vs_45DAB_up_DEG	gene	Root_vs_45DAB	Up	ko00940	Phenylpropanoid biosynthesis	6.09841e-20	6.15939e-18	2.29057	114	269	3030	16377	STRG.3840/STRG.31928/STRG.31474/STRG.8310/STRG.15766/STRG.4134/STRG.28638/STRG.35658/STRG.17875/STRG.45976/STRG.48161/STRG.39173/STRG.17379/STRG.24567/STRG.24022/STRG.30147/STRG.8743/STRG.14118/STRG.41152/STRG.48894/STRG.14951/STRG.17674/STRG.9966/STRG.24581/STRG.31929/STRG.41150/STRG.5829/STRG.15587/STRG.35660/STRG.42007/STRG.19626/STRG.17378/STRG.17920/STRG.43588/STRG.46804/STRG.39240/STRG.3642…
DEG	Root_vs_45DAB_up_DEG	gene	Root_vs_45DAB	Up	ko00199	Cytochrome P450	9.27146e-14	6.24278e-12	2.05015	99	261	3030	16377	STRG.7494/STRG.5726/STRG.7792/STRG.35842/STRG.2394/STRG.24664/STRG.2395/STRG.40554/STRG.19772/STRG.51240/STRG.56520/STRG.6430/STRG.1141/STRG.7512/STRG.19767/STRG.18806/STRG.17674/STRG.5961/STRG.573/STRG.15587/STRG.31129/STRG.54693/STRG.32860/STRG.17675/STRG.45969/STRG.13626/STRG.54696/STRG.55205/STRG.13813/STRG.50214/STRG.24065/STRG.51910/STRG.17672/STRG.5476/STRG.47352/STRG.41087/STRG.21233/STRG…
DEG	Root_vs_45DAB_up_DEG	gene	Root_vs_45DAB	Up	ko99980	Enzymes with EC numbers	2.23738e-11	1.12988e-09	1.63912	158	521	3030	16377	STRG.37687/STRG.31472/STRG.17709/STRG.2224/STRG.8310/STRG.50064/STRG.24013/STRG.50069/STRG.18612/STRG.12035/STRG.52665/STRG.28261/STRG.6073/STRG.45976/STRG.804/STRG.24567/STRG.20414/STRG.33684/STRG.40985/STRG.46380/STRG.24581/STRG.5829/STRG.25005/STRG.15651/STRG.29055/STRG.28202/STRG.11881/STRG.26449/STRG.43819/STRG.19626/STRG.17920/STRG.52996/STRG.47282/STRG.34529/STRG.32374/STRG.28541/STRG.5006…
DEG	Root_vs_45DAB_up_DEG	gene	Root_vs_45DAB	Up	ko00941	Flavonoid biosynthesis	2.14001e-10	8.64563e-09	2.44752	48	106	3030	16377	STRG.8310/STRG.50694/STRG.54567/STRG.35658/STRG.54563/STRG.16725/STRG.45976/STRG.39173/STRG.24567/STRG.30147/STRG.17674/STRG.24581/STRG.5829/STRG.35660/STRG.19626/STRG.17920/STRG.32860/STRG.17675/STRG.16730/STRG.8363/STRG.17672/STRG.15551/STRG.45982/STRG.51651/STRG.37773/STRG.5833/STRG.45971/STRG.45983/STRG.17891/STRG.40722/STRG.40721/STRG.14474/STRG.49268/STRG.22821/STRG.5830/STRG.45973/STRG.278…
DEG	Root_vs_45DAB_up_DEG	gene	Root_vs_45DAB	Up	ko00945	Stilbenoid, diarylheptanoid and gingerol biosynthesis	2.90308e-10	9.77372e-09	2.77754	37	72	3030	16377	STRG.27152/STRG.8310/STRG.28166/STRG.35658/STRG.45976/STRG.39173/STRG.24567/STRG.30147/STRG.17674/STRG.24581/STRG.5829/STRG.35660/STRG.19626/STRG.17920/STRG.17675/STRG.8363/STRG.17672/STRG.45982/STRG.51651/STRG.37773/STRG.27117/STRG.5833/STRG.45971/STRG.45983/STRG.17891/STRG.40722/STRG.40721/STRG.22821/STRG.5830/STRG.45973/STRG.40726/STRG.32316/STRG.5825/STRG.24673/STRG.8360/STRG.8303/STRG.1162
DEG	Root_vs_45DAB_up_DEG	gene	Root_vs_45DAB	Up	ko04075	Plant hormone signal transduction	2.74629e-09	7.925e-08	1.52471	167	592	3030	16377	STRG.35869/STRG.16808/STRG.22382/STRG.16754/STRG.56128/STRG.33804/STRG.54879/STRG.12227/STRG.9048/STRG.32616/STRG.7503/STRG.23660/STRG.5059/STRG.16642/STRG.52274/STRG.54207/STRG.24333/STRG.14031/STRG.27218/STRG.9562/STRG.9824/STRG.27133/STRG.11143/STRG.2497/STRG.41030/STRG.39557/STRG.6729/STRG.13164/STRG.13452/STRG.6868/STRG.27514/STRG.27531/STRG.31605/STRG.50461/STRG.49747/STRG.50455/STRG.29745/…
DEG	Root_vs_45DAB_up_DEG	gene	Root_vs_45DAB	Up	ko04814	Motor proteins	2.32198e-06	5.86299e-05	1.82376	55	163	3030	16377	STRG.34023/STRG.12006/STRG.2566/STRG.9600/STRG.28716/STRG.2470/STRG.56393/STRG.20933/STRG.43872/STRG.42535/STRG.24945/STRG.25777/STRG.18715/STRG.51524/STRG.6195/STRG.33337/STRG.41873/STRG.38270/STRG.18058/STRG.15308/STRG.30126/STRG.10242/STRG.4666/STRG.55087/STRG.10605/STRG.11789/STRG.29671/STRG.9487/STRG.43160/STRG.4337/STRG.5948/STRG.29407/STRG.1819/STRG.49223/STRG.5657/STRG.22453/STRG.13711/ST…
DEG	Root_vs_45DAB_up_DEG	gene	Root_vs_45DAB	Up	ko04016	MAPK signaling pathway - plant	4.42893e-06	9.9405e-05	1.56975	88	303	3030	16377	STRG.38489/STRG.570/STRG.8557/STRG.56128/STRG.12227/STRG.53110/STRG.35911/STRG.15296/STRG.46399/STRG.19294/STRG.25004/STRG.49368/STRG.53107/STRG.27514/STRG.27531/STRG.49747/STRG.24160/STRG.32381/STRG.27530/STRG.39438/STRG.52160/STRG.36711/STRG.40944/STRG.44095/STRG.39459/STRG.26129/STRG.16956/STRG.44124/STRG.18867/STRG.6305/STRG.12249/STRG.27362/STRG.31047/STRG.51552/STRG.36133/STRG.42913/STRG.21…
DEG	Root_vs_45DAB_up_DEG	gene	Root_vs_45DAB	Up	ko02010	ABC transporters	5.00959e-06	0.000101194	2.27165	29	69	3030	16377	STRG.11203/STRG.6674/STRG.53415/STRG.54085/STRG.15023/STRG.11734/STRG.6543/STRG.3660/STRG.51435/STRG.49570/STRG.34817/STRG.2175/STRG.2174/STRG.43680/STRG.14499/STRG.51434/STRG.51523/STRG.24909/STRG.2844/STRG.33656/STRG.20866/STRG.45842/STRG.8615/STRG.43382/STRG.35583/STRG.8605/STRG.34330/STRG.8313/STRG.2170
DEG	Root_vs_45DAB_up_DEG	gene	Root_vs_45DAB	Up	ko04626	Plant-pathogen interaction	9.53097e-06	0.000175023	1.41558	132	504	3030	16377	STRG.32244/STRG.570/STRG.8557/STRG.33804/STRG.35911/STRG.15296/STRG.48074/STRG.18688/STRG.22132/STRG.46399/STRG.507/STRG.25004/STRG.46684/STRG.31422/STRG.13164/STRG.52721/STRG.32309/STRG.27514/STRG.21018/STRG.50418/STRG.44260/STRG.24160/STRG.50455/STRG.50416/STRG.32381/STRG.39438/STRG.1190/STRG.39459/STRG.9289/STRG.23212/STRG.44124/STRG.24932/STRG.12249/STRG.46258/STRG.11281/STRG.47625/STRG.27362…
DEG	Root_vs_45DAB_up_DEG	gene	Root_vs_45DAB	Up	ko03032	DNA replication proteins	1.1334e-05	0.000190789	1.53198	89	314	3030	16377	STRG.55771/STRG.16492/STRG.40754/STRG.18381/STRG.33119/STRG.14203/STRG.138/STRG.29707/STRG.13809/STRG.22490/STRG.32586/STRG.40095/STRG.36082/STRG.6131/STRG.38122/STRG.41328/STRG.33404/STRG.34923/STRG.15958/STRG.55198/STRG.37670/STRG.11297/STRG.6260/STRG.827/STRG.4391/STRG.24593/STRG.26234/STRG.9609/STRG.32546/STRG.50288/STRG.44486/STRG.43633/STRG.16487/STRG.14503/STRG.34391/STRG.35075/STRG.10910/…
DEG	Root_vs_45DAB_up_DEG	gene	Root_vs_45DAB	Up	ko03036	Chromosome and associated proteins	7.35667e-05	0.00114311	1.22311	284	1255	3030	16377	STRG.24824/STRG.14557/STRG.14515/STRG.19596/STRG.16492/STRG.2326/STRG.6901/STRG.10628/STRG.50015/STRG.12006/STRG.45580/STRG.12888/STRG.22986/STRG.27133/STRG.12800/STRG.30048/STRG.11833/STRG.39815/STRG.4520/STRG.48475/STRG.50989/STRG.14203/STRG.44748/STRG.47641/STRG.27514/STRG.138/STRG.47702/STRG.56576/STRG.15013/STRG.28716/STRG.25246/STRG.44488/STRG.54759/STRG.9332/STRG.2535/STRG.2470/STRG.31253/…
DEG	Root_vs_45DAB_up_DEG	gene	Root_vs_45DAB	Up	ko00999	Biosynthesis of various plant secondary metabolites	0.000120757	0.00174236	1.62763	53	176	3030	16377	STRG.17388/STRG.7494/STRG.12763/STRG.271/STRG.6430/STRG.7512/STRG.24132/STRG.20524/STRG.27164/STRG.22055/STRG.37395/STRG.28159/STRG.47248/STRG.51706/STRG.9270/STRG.47249/STRG.32481/STRG.41087/STRG.27172/STRG.887/STRG.12473/STRG.972/STRG.22091/STRG.28108/STRG.1552/STRG.32004/STRG.27177/STRG.33986/STRG.22103/STRG.54117/STRG.9269/STRG.30690/STRG.44633/STRG.37394/STRG.28102/STRG.19672/STRG.53599/STRG…
DEG	Root_vs_45DAB_up_DEG	gene	Root_vs_45DAB	Up	ko02000	Transporters	0.000324661	0.0043721	1.22766	226	995	3030	16377	STRG.23943/STRG.45733/STRG.11964/STRG.13586/STRG.45791/STRG.8226/STRG.37325/STRG.25360/STRG.50816/STRG.49808/STRG.4978/STRG.41981/STRG.11203/STRG.47653/STRG.6674/STRG.44074/STRG.39683/STRG.735/STRG.44836/STRG.6319/STRG.51808/STRG.2490/STRG.6566/STRG.9022/STRG.31705/STRG.5649/STRG.18729/STRG.13432/STRG.3637/STRG.32842/STRG.48634/STRG.32526/STRG.13698/STRG.47207/STRG.41988/STRG.21802/STRG.24283/STR…
DEG	Root_vs_45DAB_up_DEG	gene	Root_vs_45DAB	Up	ko00380	Tryptophan metabolism	0.00058819	0.00742589	1.65979	39	127	3030	16377	STRG.19906/STRG.1832/STRG.50359/STRG.14031/STRG.48161/STRG.19772/STRG.17379/STRG.56520/STRG.19767/STRG.14951/STRG.31129/STRG.17378/STRG.46804/STRG.43535/STRG.27597/STRG.35448/STRG.27590/STRG.29409/STRG.47253/STRG.56527/STRG.48165/STRG.48392/STRG.39542/STRG.899/STRG.48406/STRG.24349/STRG.27598/STRG.48163/STRG.50228/STRG.30994/STRG.3817/STRG.40356/STRG.33770/STRG.44240/STRG.3814/STRG.1834/STRG.3398…
DEG	Root_vs_45DAB_up_DEG	gene	Root_vs_45DAB	Up	ko00996	Biosynthesis of various alkaloids	0.00138962	0.016512	2.70248	10	20	3030	16377	STRG.9654/STRG.17379/STRG.17378/STRG.46804/STRG.43535/STRG.27597/STRG.27590/STRG.27598/STRG.3817/STRG.3814
DEG	Root_vs_45DAB_up_DEG	gene	Root_vs_45DAB	Up	ko04090	CD molecules	0.00172276	0.0193331	1.93034	20	56	3030	16377	STRG.6674/STRG.54085/STRG.15023/STRG.11734/STRG.3660/STRG.51435/STRG.43680/STRG.14499/STRG.51434/STRG.51523/STRG.24909/STRG.2844/STRG.20866/STRG.8615/STRG.43382/STRG.35583/STRG.54956/STRG.35634/STRG.8605/STRG.34330
DEG	Root_vs_45DAB_up_DEG	gene	Root_vs_45DAB	Up	ko00592	alpha-Linolenic acid metabolism	0.00228856	0.0241036	1.62149	33	110	3030	16377	STRG.44005/STRG.16451/STRG.17297/STRG.3616/STRG.38404/STRG.22160/STRG.17320/STRG.40311/STRG.51720/STRG.13132/STRG.9690/STRG.40317/STRG.22907/STRG.49471/STRG.30518/STRG.18687/STRG.14909/STRG.25981/STRG.30087/STRG.52866/STRG.23972/STRG.29526/STRG.13078/STRG.3610/STRG.4627/STRG.7164/STRG.12665/STRG.38402/STRG.45736/STRG.54968/STRG.12460/STRG.32003/STRG.34947
DEG	Root_vs_45DAB_up_DEG	gene	Root_vs_45DAB	Up	ko00500	Starch and sucrose metabolism	0.00238649	0.0241036	1.37027	72	284	3030	16377	STRG.42777/STRG.37573/STRG.24522/STRG.271/STRG.10607/STRG.34461/STRG.24132/STRG.30697/STRG.28631/STRG.4347/STRG.37395/STRG.52996/STRG.29189/STRG.49213/STRG.7629/STRG.49477/STRG.2087/STRG.32481/STRG.54128/STRG.3502/STRG.14432/STRG.49767/STRG.33479/STRG.42249/STRG.29367/STRG.54342/STRG.7505/STRG.18059/STRG.32004/STRG.15306/STRG.33986/STRG.35919/STRG.39148/STRG.48027/STRG.35920/STRG.34949/STRG.53977…
DEG	Root_vs_45DAB_up_DEG	gene	Root_vs_45DAB	Up	ko03030	DNA replication	0.0029343	0.0282252	1.54427	38	133	3030	16377	STRG.16492/STRG.18381/STRG.33119/STRG.29707/STRG.32586/STRG.41328/STRG.33404/STRG.15958/STRG.6260/STRG.827/STRG.4391/STRG.9609/STRG.34391/STRG.35075/STRG.10910/STRG.40883/STRG.14127/STRG.15205/STRG.34905/STRG.30123/STRG.8553/STRG.25000/STRG.36787/STRG.20216/STRG.6634/STRG.42752/STRG.50965/STRG.50848/STRG.16633/STRG.45862/STRG.45848/STRG.42264/STRG.26677/STRG.46768/STRG.14523/STRG.8340/STRG.24707/…
DEG	Root_vs_45DAB_up_DEG	gene	Root_vs_45DAB	Up	ko01003	Glycosyltransferases	0.0032616	0.0299475	1.2423	134	583	3030	16377	STRG.33950/STRG.27433/STRG.17388/STRG.29801/STRG.2463/STRG.15766/STRG.40400/STRG.8531/STRG.21727/STRG.41424/STRG.11634/STRG.35004/STRG.36838/STRG.43606/STRG.3631/STRG.52486/STRG.6752/STRG.40572/STRG.46635/STRG.14241/STRG.34461/STRG.13894/STRG.14670/STRG.40984/STRG.44931/STRG.56777/STRG.30697/STRG.45045/STRG.52463/STRG.5319/STRG.49524/STRG.45046/STRG.28159/STRG.52483/STRG.44930/STRG.21769/STRG.391…
DEG	Root_vs_45DAB_up_DEG	gene	Root_vs_45DAB	Up	ko00909	Sesquiterpenoid and triterpenoid biosynthesis	0.0034295	0.0301199	1.86716	19	55	3030	16377	STRG.9654/STRG.31609/STRG.33982/STRG.45413/STRG.2527/STRG.972/STRG.4367/STRG.22091/STRG.2522/STRG.21375/STRG.45414/STRG.22103/STRG.2558/STRG.23036/STRG.39480/STRG.52088/STRG.22366/STRG.39483/STRG.22077
DEG	Root_vs_45DAB_up_DEG	gene	Root_vs_45DAB	Up	ko00905	Brassinosteroid biosynthesis	0.00434	0.0365284	1.80165	20	60	3030	16377	STRG.7792/STRG.35842/STRG.51240/STRG.55205/STRG.13813/STRG.24065/STRG.47352/STRG.29864/STRG.53021/STRG.13812/STRG.7794/STRG.15246/STRG.34776/STRG.52869/STRG.35331/STRG.7540/STRG.14284/STRG.7514/STRG.23866/STRG.7789
DEG	Root_vs_45DAB_up_DEG	gene	Root_vs_45DAB	Up	ko00071	Fatty acid degradation	0.00476629	0.0385116	1.65328	26	85	3030	16377	STRG.19906/STRG.44005/STRG.50359/STRG.16451/STRG.3616/STRG.19285/STRG.38404/STRG.13137/STRG.14951/STRG.40311/STRG.40317/STRG.35448/STRG.22907/STRG.32553/STRG.29409/STRG.37848/STRG.789/STRG.14909/STRG.30087/STRG.3610/STRG.43281/STRG.7164/STRG.29091/STRG.38402/STRG.7120/STRG.54968
DEG	Root_vs_45DAB_up_DEG	gene	Root_vs_45DAB	Up	ko00904	Diterpenoid biosynthesis	0.00657618	0.0491995	1.83768	17	50	3030	16377	STRG.54693/STRG.28626/STRG.54696/STRG.5476/STRG.13424/STRG.3121/STRG.21264/STRG.29129/STRG.53314/STRG.6166/STRG.45837/STRG.40602/STRG.36285/STRG.25034/STRG.6614/STRG.5761/STRG.5997
DEG	Root_vs_45DAB_up_DEG	gene	Root_vs_45DAB	Up	ko00960	Tropane, piperidine and pyridine alkaloid biosynthesis	0.00657618	0.0491995	1.83768	17	50	3030	16377	STRG.925/STRG.923/STRG.43469/STRG.50269/STRG.11920/STRG.918/STRG.921/STRG.53195/STRG.17956/STRG.43470/STRG.9217/STRG.8233/STRG.11918/STRG.43466/STRG.11921/STRG.920/STRG.924
DEG	Root_vs_45DAB_up_DEG	gene	Root_vs_45DAB	Up	ko03037	Cilium and associated proteins	0.00725936	0.0512156	1.53719	31	109	3030	16377	STRG.29200/STRG.27514/STRG.3065/STRG.2535/STRG.18202/STRG.18467/STRG.33629/STRG.41783/STRG.2531/STRG.10767/STRG.29047/STRG.19137/STRG.21343/STRG.37601/STRG.22453/STRG.8628/STRG.55895/STRG.7061/STRG.18011/STRG.25072/STRG.10566/STRG.49775/STRG.10990/STRG.8734/STRG.47399/STRG.48225/STRG.53049/STRG.7507/STRG.35305/STRG.20928/STRG.32435
DEG	Root_vs_45DAB_up_DEG	gene	Root_vs_45DAB	Up	ko02042	Bacterial toxins	0.00735273	0.0512156	3.37809	5	8	3030	16377	STRG.45772/STRG.45773/STRG.32535/STRG.19628/STRG.749
DEG	Root_vs_45DAB_up_DEG	gene	Root_vs_45DAB	Up	ko00565	Ether lipid metabolism	0.00772357	0.0520053	1.94024	14	39	3030	16377	STRG.45772/STRG.30181/STRG.9690/STRG.45773/STRG.43110/STRG.22263/STRG.18687/STRG.32535/STRG.25981/STRG.19628/STRG.749/STRG.14406/STRG.12571/STRG.53024
DEG	Root_vs_45DAB_up_DEG	gene	Root_vs_45DAB	Up	ko00073	Cutin, suberine and wax biosynthesis	0.00798968	0.0520618	1.88545	15	43	3030	16377	STRG.5726/STRG.40554/STRG.49968/STRG.5961/STRG.23710/STRG.32553/STRG.789/STRG.7498/STRG.51111/STRG.32973/STRG.23540/STRG.19489/STRG.1624/STRG.13453/STRG.33136
DEG	Root_vs_45DAB_up_DEG	gene	Root_vs_45DAB	Up	ko04620	Toll-like receptor signaling pathway	0.0110994	0.0700647	2.05015	11	29	3030	16377	STRG.19923/STRG.45989/STRG.50367/STRG.19016/STRG.35555/STRG.37162/STRG.15052/STRG.35619/STRG.54387/STRG.23289/STRG.14979
DEG	Root_vs_45DAB_up_DEG	gene	Root_vs_45DAB	Up	ko04812	Cytoskeleton proteins	0.0158	0.0967154	1.26572	74	316	3030	16377	STRG.35561/STRG.25843/STRG.34023/STRG.12006/STRG.2566/STRG.19012/STRG.29200/STRG.9600/STRG.47702/STRG.28716/STRG.2470/STRG.24659/STRG.36340/STRG.8396/STRG.56393/STRG.20933/STRG.43872/STRG.42535/STRG.24945/STRG.25777/STRG.47868/STRG.49453/STRG.51524/STRG.6195/STRG.33337/STRG.41873/STRG.38270/STRG.18058/STRG.50618/STRG.12677/STRG.10242/STRG.5533/STRG.28565/STRG.4666/STRG.10605/STRG.11789/STRG.29671…
DEG	Root_vs_45DAB_up_DEG	gene	Root_vs_45DAB	Up	ko00040	Pentose and glucuronate interconversions	0.0172995	0.102039	1.35896	44	175	3030	16377	STRG.56226/STRG.9644/STRG.24431/STRG.22028/STRG.45777/STRG.42598/STRG.28651/STRG.24956/STRG.35963/STRG.37355/STRG.8137/STRG.51320/STRG.15322/STRG.38687/STRG.47757/STRG.24432/STRG.51229/STRG.2081/STRG.15035/STRG.42354/STRG.8138/STRG.8683/STRG.12574/STRG.38142/STRG.5612/STRG.23726/STRG.50596/STRG.28655/STRG.35962/STRG.41948/STRG.21589/STRG.52456/STRG.40308/STRG.47760/STRG.3357/STRG.43356/STRG.42608…
DEG	Root_vs_45DAB_up_DEG	gene	Root_vs_45DAB	Up	ko00450	Selenocompound metabolism	0.0181852	0.102039	2.00183	10	27	3030	16377	STRG.9335/STRG.19272/STRG.49741/STRG.17817/STRG.24826/STRG.5527/STRG.40238/STRG.56791/STRG.17755/STRG.21978
DEG	Root_vs_45DAB_up_DEG	gene	Root_vs_45DAB	Up	ko04977	Vitamin digestion and absorption	0.0181852	0.102039	2.00183	10	27	3030	16377	STRG.13432/STRG.50370/STRG.6764/STRG.34817/STRG.52182/STRG.39364/STRG.8070/STRG.45842/STRG.24359/STRG.8313
DEG	Root_vs_45DAB_up_DEG	gene	Root_vs_45DAB	Up	ko03410	Base excision repair	0.022766	0.12429	1.48488	25	91	3030	16377	STRG.16492/STRG.24045/STRG.18381/STRG.33119/STRG.29707/STRG.32586/STRG.34846/STRG.54637/STRG.4901/STRG.827/STRG.9609/STRG.7770/STRG.34391/STRG.10910/STRG.15395/STRG.34848/STRG.5934/STRG.36087/STRG.42752/STRG.15396/STRG.50965/STRG.16633/STRG.14523/STRG.30646/STRG.34948
DEG	Root_vs_45DAB_up_DEG	gene	Root_vs_45DAB	Up	ko04040	Ion channels	0.0277293	0.145581	1.35124	38	152	3030	16377	STRG.48074/STRG.14830/STRG.21423/STRG.21018/STRG.41366/STRG.13642/STRG.54777/STRG.48059/STRG.20589/STRG.31747/STRG.54775/STRG.51640/STRG.28868/STRG.18454/STRG.34012/STRG.28871/STRG.51155/STRG.28941/STRG.50360/STRG.56713/STRG.51724/STRG.54786/STRG.28914/STRG.14094/STRG.3220/STRG.27861/STRG.27457/STRG.148/STRG.39881/STRG.13533/STRG.13531/STRG.13880/STRG.52120/STRG.48065/STRG.28911/STRG.48078/STRG.5…
DEG	Root_vs_45DAB_up_DEG	gene	Root_vs_45DAB	Up	ko04030	G protein-coupled receptors	0.0281072	0.145581	2.05903	8	21	3030	16377	STRG.30166/STRG.43583/STRG.34959/STRG.1306/STRG.34083/STRG.31668/STRG.11567/STRG.11605
DEG	Root_vs_45DAB_up_DEG	gene	Root_vs_45DAB	Up	ko04981	Folate transport and metabolism	0.0316812	0.1569	1.60147	16	54	3030	16377	STRG.11734/STRG.6543/STRG.49570/STRG.34817/STRG.2175/STRG.2174/STRG.43680/STRG.14499/STRG.2844/STRG.33656/STRG.45842/STRG.34330/STRG.3072/STRG.22258/STRG.8313/STRG.2170
DEG	Root_vs_45DAB_up_DEG	gene	Root_vs_45DAB	Up	ko00100	Steroid biosynthesis	0.0318461	0.1569	1.53275	19	67	3030	16377	STRG.9654/STRG.42806/STRG.20595/STRG.45413/STRG.52206/STRG.4367/STRG.21556/STRG.18687/STRG.45414/STRG.25952/STRG.21466/STRG.51160/STRG.39480/STRG.45054/STRG.39483/STRG.5988/STRG.45423/STRG.38110/STRG.10072
DEG	Root_vs_45DAB_up_DEG	gene	Root_vs_45DAB	Up	ko03450	Non-homologous end-joining	0.0371712	0.178776	2.4568	5	11	3030	16377	STRG.33293/STRG.40754/STRG.46301/STRG.34013/STRG.1442
DEG	Root_vs_95DAB_down_DEG	gene	Root_vs_95DAB	Down	ko00194	Photosynthesis proteins	2.01166e-57	3.92274e-55	6.04486	90	116	2102	16377	STRG.37363/STRG.20116/STRG.54118/STRG.27998/STRG.9212/STRG.17732/STRG.6645/STRG.23441/STRG.17586/STRG.34022/STRG.36606/STRG.1733/STRG.6644/STRG.42026/STRG.46900/STRG.5813/STRG.32229/STRG.50542/STRG.12088/STRG.24680/STRG.22452/STRG.21713/STRG.13889/STRG.41051/STRG.52528/STRG.52007/STRG.2565/STRG.15532/STRG.43960/STRG.21318/STRG.5743/STRG.30405/STRG.41358/STRG.5640/STRG.41872/STRG.7112/STRG.30318/S…
DEG	Root_vs_95DAB_down_DEG	gene	Root_vs_95DAB	Down	ko00195	Photosynthesis	2.19242e-35	2.13761e-33	5.52628	61	86	2102	16377	STRG.9212/STRG.17732/STRG.17586/STRG.36606/STRG.1733/STRG.42026/STRG.5813/STRG.32229/STRG.22452/STRG.41051/STRG.52528/STRG.52007/STRG.15532/STRG.21318/STRG.5743/STRG.30405/STRG.5640/STRG.41872/STRG.7112/STRG.26610/STRG.53191/STRG.21809/STRG.40348/STRG.40573/STRG.7211/STRG.27903/STRG.36225/STRG.6417/STRG.15818/STRG.21255/STRG.44946/STRG.13153/STRG.13057/STRG.40686/STRG.48762/STRG.25531/STRG.54352/…
DEG	Root_vs_95DAB_down_DEG	gene	Root_vs_95DAB	Down	ko00196	Photosynthesis - antenna proteins	1.79352e-23	1.16579e-21	7.5129	27	28	2102	16377	STRG.37363/STRG.20116/STRG.54118/STRG.27998/STRG.6645/STRG.23441/STRG.34022/STRG.6644/STRG.46900/STRG.50542/STRG.12088/STRG.24680/STRG.21713/STRG.13889/STRG.2565/STRG.43960/STRG.41358/STRG.30318/STRG.52403/STRG.31075/STRG.35864/STRG.17399/STRG.56490/STRG.48306/STRG.41357/STRG.21619/STRG.52280
DEG	Root_vs_95DAB_down_DEG	gene	Root_vs_95DAB	Down	ko00710	Carbon fixation by Calvin cycle	6.39796e-09	3.119e-07	2.48163	43	135	2102	16377	STRG.25400/STRG.25401/STRG.54268/STRG.19424/STRG.28138/STRG.23014/STRG.54269/STRG.29543/STRG.45729/STRG.9065/STRG.27490/STRG.35579/STRG.37414/STRG.39746/STRG.48368/STRG.43868/STRG.8335/STRG.15019/STRG.5878/STRG.38510/STRG.29945/STRG.22393/STRG.47280/STRG.11999/STRG.23927/STRG.39486/STRG.381/STRG.40793/STRG.53679/STRG.6114/STRG.53381/STRG.21438/STRG.4346/STRG.14982/STRG.48636/STRG.10501/STRG.6432/…
DEG	Root_vs_95DAB_down_DEG	gene	Root_vs_95DAB	Down	ko00906	Carotenoid biosynthesis	2.26856e-08	8.84739e-07	3.02989	28	72	2102	16377	STRG.47939/STRG.52535/STRG.44687/STRG.49411/STRG.13002/STRG.41291/STRG.78/STRG.44904/STRG.42539/STRG.24387/STRG.35746/STRG.37987/STRG.36768/STRG.36759/STRG.15945/STRG.13019/STRG.18871/STRG.10796/STRG.45333/STRG.53988/STRG.12834/STRG.31879/STRG.33214/STRG.39150/STRG.55670/STRG.21462/STRG.39094/STRG.39197
DEG	Root_vs_95DAB_down_DEG	gene	Root_vs_95DAB	Down	ko00860	Porphyrin metabolism	7.03579e-08	2.28663e-06	2.78255	30	84	2102	16377	STRG.1486/STRG.2630/STRG.9607/STRG.34073/STRG.20108/STRG.55851/STRG.50523/STRG.13015/STRG.16643/STRG.30382/STRG.11071/STRG.6830/STRG.43116/STRG.15936/STRG.12220/STRG.35412/STRG.37659/STRG.38352/STRG.16657/STRG.24806/STRG.18548/STRG.45404/STRG.19528/STRG.51309/STRG.56352/STRG.24805/STRG.5954/STRG.55383/STRG.16656/STRG.53692
DEG	Root_vs_95DAB_down_DEG	gene	Root_vs_95DAB	Down	ko00650	Butanoate metabolism	0.000692868	0.0193013	2.74982	12	34	2102	16377	STRG.34493/STRG.21758/STRG.48712/STRG.34974/STRG.21656/STRG.34494/STRG.31362/STRG.3013/STRG.20532/STRG.52445/STRG.2736/STRG.29190
DEG	Root_vs_95DAB_down_DEG	gene	Root_vs_95DAB	Down	ko00130	Ubiquinone and other terpenoid-quinone biosynthesis	0.000958493	0.0233633	2.07764	20	75	2102	16377	STRG.17917/STRG.21836/STRG.2784/STRG.32543/STRG.24832/STRG.10840/STRG.18265/STRG.26022/STRG.24430/STRG.6521/STRG.7758/STRG.8135/STRG.50476/STRG.52550/STRG.3038/STRG.42710/STRG.29453/STRG.22658/STRG.36556/STRG.24100
DEG	Root_vs_95DAB_down_DEG	gene	Root_vs_95DAB	Down	ko00630	Glyoxylate and dicarboxylate metabolism	0.0016843	0.0364933	1.73137	30	135	2102	16377	STRG.18923/STRG.23014/STRG.39318/STRG.39631/STRG.48744/STRG.13074/STRG.40630/STRG.33451/STRG.27067/STRG.5786/STRG.23927/STRG.39486/STRG.26302/STRG.21656/STRG.53679/STRG.46308/STRG.44982/STRG.22528/STRG.49109/STRG.2073/STRG.16230/STRG.49349/STRG.18740/STRG.20488/STRG.25414/STRG.6601/STRG.33901/STRG.8239/STRG.22658/STRG.35446
DEG	Root_vs_95DAB_down_DEG	gene	Root_vs_95DAB	Down	ko99980	Enzymes with EC numbers	0.00270727	0.0527917	1.33093	89	521	2102	16377	STRG.34962/STRG.14572/STRG.34963/STRG.19601/STRG.48543/STRG.13785/STRG.48544/STRG.35099/STRG.22601/STRG.8893/STRG.45084/STRG.24559/STRG.35100/STRG.26840/STRG.28504/STRG.23703/STRG.48570/STRG.42494/STRG.16458/STRG.1577/STRG.34965/STRG.50079/STRG.56804/STRG.55174/STRG.24174/STRG.47622/STRG.8118/STRG.15294/STRG.35105/STRG.46362/STRG.978/STRG.5641/STRG.23653/STRG.24406/STRG.47781/STRG.48575/STRG.4193…
DEG	Root_vs_95DAB_down_DEG	gene	Root_vs_95DAB	Down	ko04146	Peroxisome	0.00318684	0.0533073	1.58464	36	177	2102	16377	STRG.42480/STRG.54041/STRG.37026/STRG.40630/STRG.40968/STRG.47290/STRG.33451/STRG.5786/STRG.5606/STRG.2105/STRG.34060/STRG.9894/STRG.47537/STRG.5709/STRG.55450/STRG.21259/STRG.2912/STRG.4392/STRG.9186/STRG.1613/STRG.10370/STRG.31327/STRG.4394/STRG.2073/STRG.26846/STRG.39013/STRG.2599/STRG.17385/STRG.56420/STRG.16679/STRG.55579/STRG.27665/STRG.49158/STRG.6601/STRG.53576/STRG.5011
DEG	Root_vs_95DAB_down_DEG	gene	Root_vs_95DAB	Down	ko00480	Glutathione metabolism	0.00328045	0.0533073	1.60545	34	165	2102	16377	STRG.15064/STRG.53804/STRG.11661/STRG.25922/STRG.40575/STRG.49484/STRG.30756/STRG.16965/STRG.49388/STRG.5802/STRG.25923/STRG.53857/STRG.9894/STRG.14413/STRG.5709/STRG.2912/STRG.45767/STRG.34785/STRG.27881/STRG.3185/STRG.18925/STRG.17385/STRG.43621/STRG.42662/STRG.52323/STRG.55579/STRG.40635/STRG.34495/STRG.9115/STRG.50818/STRG.27665/STRG.49158/STRG.11704/STRG.10613
DEG	Root_vs_95DAB_down_DEG	gene	Root_vs_95DAB	Down	ko03110	Chaperones and folding catalysts	0.00389191	0.0550264	1.31874	87	514	2102	16377	STRG.42522/STRG.12553/STRG.41874/STRG.47258/STRG.28119/STRG.17754/STRG.12628/STRG.13089/STRG.9219/STRG.55299/STRG.28118/STRG.5650/STRG.798/STRG.12510/STRG.47112/STRG.22823/STRG.28121/STRG.56340/STRG.31219/STRG.55838/STRG.38390/STRG.12145/STRG.13287/STRG.12631/STRG.28120/STRG.45915/STRG.28122/STRG.54980/STRG.28775/STRG.27978/STRG.23489/STRG.25001/STRG.53196/STRG.22629/STRG.35006/STRG.53884/STRG.12…
DEG	Root_vs_95DAB_down_DEG	gene	Root_vs_95DAB	Down	ko02000	Transporters	0.00395061	0.0550264	1.22153	156	995	2102	16377	STRG.41554/STRG.6879/STRG.7325/STRG.45340/STRG.21502/STRG.10819/STRG.56068/STRG.32552/STRG.11726/STRG.51310/STRG.33030/STRG.27228/STRG.53804/STRG.890/STRG.29815/STRG.16888/STRG.1527/STRG.53029/STRG.18967/STRG.47436/STRG.20752/STRG.13197/STRG.10439/STRG.35789/STRG.25922/STRG.49484/STRG.30756/STRG.23621/STRG.53262/STRG.806/STRG.51056/STRG.55184/STRG.47290/STRG.28331/STRG.17045/STRG.12523/STRG.52151…
DEG	Root_vs_95DAB_down_DEG	gene	Root_vs_95DAB	Down	ko00030	Pentose phosphate pathway	0.0043054	0.0559701	1.81794	21	90	2102	16377	STRG.29543/STRG.28470/STRG.43868/STRG.38510/STRG.54632/STRG.53096/STRG.11999/STRG.381/STRG.22346/STRG.29042/STRG.53537/STRG.4346/STRG.28956/STRG.10501/STRG.6432/STRG.50560/STRG.52323/STRG.55670/STRG.23729/STRG.24097/STRG.32180
DEG	Root_vs_95DAB_down_DEG	gene	Root_vs_95DAB	Down	ko00660	C5-Branched dibasic acid metabolism	0.00701413	0.0854848	2.87042	7	19	2102	16377	STRG.34493/STRG.48712/STRG.34974/STRG.34494/STRG.31362/STRG.3013/STRG.29190
DEG	Root_vs_95DAB_down_DEG	gene	Root_vs_95DAB	Down	ko00905	Brassinosteroid biosynthesis	0.00757638	0.0869055	1.94779	15	60	2102	16377	STRG.15606/STRG.13803/STRG.51766/STRG.21113/STRG.36514/STRG.24068/STRG.50049/STRG.32859/STRG.24077/STRG.15721/STRG.28195/STRG.41399/STRG.7785/STRG.11926/STRG.7514
DEG	Root_vs_95DAB_down_DEG	gene	Root_vs_95DAB	Down	ko04712	Circadian rhythm - plant	0.00883828	0.095748	1.79796	18	78	2102	16377	STRG.7277/STRG.17345/STRG.48880/STRG.34114/STRG.24876/STRG.27425/STRG.3853/STRG.12438/STRG.2698/STRG.27576/STRG.55165/STRG.16898/STRG.36878/STRG.55690/STRG.47825/STRG.9719/STRG.44332/STRG.23685
DEG	Root_vs_95DAB_down_DEG	gene	Root_vs_95DAB	Down	ko00280	Valine, leucine and isoleucine degradation	0.0103158	0.105872	1.74155	19	85	2102	16377	STRG.15595/STRG.39163/STRG.35852/STRG.5606/STRG.29/STRG.14496/STRG.4363/STRG.21656/STRG.41182/STRG.30271/STRG.15260/STRG.31674/STRG.35479/STRG.16637/STRG.31825/STRG.33901/STRG.13682/STRG.4844/STRG.14535
DEG	Root_vs_95DAB_down_DEG	gene	Root_vs_95DAB	Down	ko00592	alpha-Linolenic acid metabolism	0.0116741	0.113822	1.62906	23	110	2102	16377	STRG.17318/STRG.21468/STRG.45012/STRG.48543/STRG.35099/STRG.17298/STRG.51747/STRG.35100/STRG.48570/STRG.237/STRG.56438/STRG.5606/STRG.24606/STRG.3609/STRG.48561/STRG.6192/STRG.54680/STRG.26846/STRG.54550/STRG.41915/STRG.55/STRG.53576/STRG.13313
DEG	Root_vs_95DAB_down_DEG	gene	Root_vs_95DAB	Down	ko00360	Phenylalanine metabolism	0.0138967	0.12904	1.82605	15	64	2102	16377	STRG.54268/STRG.21836/STRG.54269/STRG.2784/STRG.44541/STRG.50864/STRG.30874/STRG.4174/STRG.2736/STRG.25539/STRG.52550/STRG.5043/STRG.42710/STRG.12691/STRG.22658
DEG	Root_vs_95DAB_down_DEG	gene	Root_vs_95DAB	Down	ko00330	Arginine and proline metabolism	0.0208603	0.184898	1.53269	24	122	2102	16377	STRG.15595/STRG.54268/STRG.24883/STRG.54269/STRG.44541/STRG.21175/STRG.35852/STRG.8582/STRG.6596/STRG.50864/STRG.1679/STRG.15260/STRG.9053/STRG.30874/STRG.4174/STRG.20878/STRG.36369/STRG.16637/STRG.22596/STRG.20060/STRG.5043/STRG.21069/STRG.12691/STRG.14535
DEG	Root_vs_95DAB_up_DEG	gene	Root_vs_95DAB	Up	ko03000	Transcription factors	4.33116e-23	8.83558e-21	1.63019	322	840	3851	16377	STRG.38489/STRG.32244/STRG.41203/STRG.22405/STRG.16808/STRG.47811/STRG.32928/STRG.36278/STRG.29121/STRG.53074/STRG.6527/STRG.46716/STRG.56238/STRG.35778/STRG.52924/STRG.570/STRG.17878/STRG.27603/STRG.8911/STRG.28638/STRG.24257/STRG.3349/STRG.28637/STRG.25144/STRG.10451/STRG.50408/STRG.31714/STRG.51503/STRG.46056/STRG.17114/STRG.32838/STRG.18196/STRG.27006/STRG.50890/STRG.1209/STRG.7959/STRG.28636…
DEG	Root_vs_95DAB_up_DEG	gene	Root_vs_95DAB	Up	ko00941	Flavonoid biosynthesis	3.02389e-18	3.08437e-16	2.688	67	106	3851	16377	STRG.16725/STRG.28382/STRG.36239/STRG.41865/STRG.39173/STRG.35658/STRG.54567/STRG.7105/STRG.50694/STRG.8310/STRG.49268/STRG.47465/STRG.24581/STRG.42281/STRG.5829/STRG.32860/STRG.15551/STRG.54563/STRG.13319/STRG.42292/STRG.17675/STRG.24567/STRG.17674/STRG.17888/STRG.42289/STRG.45976/STRG.17920/STRG.17891/STRG.17672/STRG.35660/STRG.10304/STRG.22821/STRG.20201/STRG.30147/STRG.32316/STRG.16730/STRG.5…
DEG	Root_vs_95DAB_up_DEG	gene	Root_vs_95DAB	Up	ko00940	Phenylpropanoid biosynthesis	9.68027e-18	6.58258e-16	2.00776	127	269	3851	16377	STRG.29069/STRG.31928/STRG.3840/STRG.4134/STRG.31474/STRG.39173/STRG.35658/STRG.9966/STRG.11553/STRG.28638/STRG.14118/STRG.8310/STRG.24581/STRG.43443/STRG.30000/STRG.48851/STRG.43588/STRG.14951/STRG.5829/STRG.41152/STRG.17875/STRG.27756/STRG.17675/STRG.42007/STRG.15587/STRG.24567/STRG.17674/STRG.17379/STRG.17888/STRG.31931/STRG.45976/STRG.17920/STRG.24022/STRG.17891/STRG.17672/STRG.8743/STRG.3566…
DEG	Root_vs_95DAB_up_DEG	gene	Root_vs_95DAB	Up	ko00199	Cytochrome P450	9.84538e-13	5.02115e-11	1.84119	113	261	3851	16377	STRG.40554/STRG.35842/STRG.899/STRG.7792/STRG.1141/STRG.485/STRG.32860/STRG.2394/STRG.24664/STRG.2395/STRG.31129/STRG.5726/STRG.17675/STRG.19767/STRG.15587/STRG.17674/STRG.50725/STRG.13813/STRG.47352/STRG.51240/STRG.7494/STRG.898/STRG.45970/STRG.17672/STRG.41087/STRG.5476/STRG.36393/STRG.5961/STRG.56520/STRG.18806/STRG.573/STRG.20201/STRG.32852/STRG.50214/STRG.19772/STRG.24973/STRG.54696/STRG.323…
DEG	Root_vs_95DAB_up_DEG	gene	Root_vs_95DAB	Up	ko00945	Stilbenoid, diarylheptanoid and gingerol biosynthesis	9.88553e-12	4.0333e-10	2.59885	44	72	3851	16377	STRG.39173/STRG.35658/STRG.27152/STRG.28166/STRG.8310/STRG.24581/STRG.5829/STRG.17675/STRG.24567/STRG.17674/STRG.17888/STRG.45976/STRG.17920/STRG.17891/STRG.17672/STRG.35660/STRG.22821/STRG.30147/STRG.32316/STRG.5830/STRG.8363/STRG.45982/STRG.32319/STRG.51651/STRG.31632/STRG.45971/STRG.19626/STRG.27117/STRG.37773/STRG.5833/STRG.45983/STRG.40721/STRG.40726/STRG.53425/STRG.41537/STRG.5825/STRG.4154…
DEG	Root_vs_95DAB_up_DEG	gene	Root_vs_95DAB	Up	ko99980	Enzymes with EC numbers	1.47906e-09	5.0288e-08	1.48557	182	521	3851	16377	STRG.31472/STRG.37687/STRG.17709/STRG.52665/STRG.2224/STRG.18612/STRG.956/STRG.41865/STRG.54336/STRG.7629/STRG.17287/STRG.7105/STRG.8310/STRG.24581/STRG.13585/STRG.28202/STRG.5829/STRG.12035/STRG.20414/STRG.28541/STRG.50064/STRG.43919/STRG.10708/STRG.27380/STRG.54995/STRG.50069/STRG.46378/STRG.6073/STRG.9790/STRG.24567/STRG.23937/STRG.17888/STRG.28536/STRG.9214/STRG.30336/STRG.28261/STRG.33684/ST…
DEG	Root_vs_95DAB_up_DEG	gene	Root_vs_95DAB	Up	ko04814	Motor proteins	7.37056e-08	2.14799e-06	1.80021	69	163	3851	16377	STRG.9600/STRG.51524/STRG.34023/STRG.20933/STRG.28716/STRG.2470/STRG.41873/STRG.43872/STRG.15308/STRG.56393/STRG.33337/STRG.10605/STRG.18058/STRG.12006/STRG.43798/STRG.9487/STRG.23720/STRG.38664/STRG.11789/STRG.43719/STRG.1099/STRG.1819/STRG.38270/STRG.25777/STRG.5948/STRG.4666/STRG.20389/STRG.58/STRG.36032/STRG.33675/STRG.36030/STRG.50788/STRG.25272/STRG.33956/STRG.7113/STRG.24945/STRG.2215/STRG…
DEG	Root_vs_95DAB_up_DEG	gene	Root_vs_95DAB	Up	ko04075	Plant hormone signal transduction	1.87772e-07	4.7882e-06	1.38643	193	592	3851	16377	STRG.35869/STRG.22382/STRG.33804/STRG.16808/STRG.32616/STRG.23660/STRG.7503/STRG.9048/STRG.54207/STRG.13164/STRG.8911/STRG.16754/STRG.16642/STRG.36729/STRG.52274/STRG.12227/STRG.2497/STRG.6078/STRG.55834/STRG.17062/STRG.13236/STRG.5059/STRG.24333/STRG.50414/STRG.54879/STRG.19969/STRG.41030/STRG.9562/STRG.39438/STRG.39557/STRG.18762/STRG.28163/STRG.53176/STRG.8297/STRG.50455/STRG.44095/STRG.6057/S…
DEG	Root_vs_95DAB_up_DEG	gene	Root_vs_95DAB	Up	ko02000	Transporters	1.804e-06	4.08907e-05	1.26511	296	995	3851	16377	STRG.45733/STRG.45791/STRG.4978/STRG.9022/STRG.13586/STRG.51808/STRG.25360/STRG.5649/STRG.7192/STRG.47653/STRG.1222/STRG.12091/STRG.49808/STRG.6566/STRG.16319/STRG.44074/STRG.50370/STRG.23943/STRG.52182/STRG.6074/STRG.6319/STRG.50816/STRG.37325/STRG.44836/STRG.16745/STRG.13432/STRG.49570/STRG.9454/STRG.6674/STRG.3637/STRG.52309/STRG.9754/STRG.54085/STRG.8226/STRG.48634/STRG.47207/STRG.24796/STRG.…
DEG	Root_vs_95DAB_up_DEG	gene	Root_vs_95DAB	Up	ko04147	Exosome	4.4818e-06	9.14288e-05	1.244	313	1070	3851	16377	STRG.19923/STRG.25974/STRG.43766/STRG.30048/STRG.10359/STRG.14557/STRG.42387/STRG.369/STRG.27913/STRG.27481/STRG.44488/STRG.50501/STRG.30351/STRG.13514/STRG.43755/STRG.28596/STRG.11833/STRG.18026/STRG.50367/STRG.2887/STRG.42164/STRG.49871/STRG.51524/STRG.14615/STRG.42152/STRG.1424/STRG.20933/STRG.31526/STRG.32171/STRG.28561/STRG.28716/STRG.6674/STRG.32821/STRG.54085/STRG.12629/STRG.49796/STRG.378…
DEG	Root_vs_95DAB_up_DEG	gene	Root_vs_95DAB	Up	ko03036	Chromosome and associated proteins	6.14174e-06	0.000113901	1.21989	360	1255	3851	16377	STRG.30048/STRG.24824/STRG.14557/STRG.27913/STRG.19596/STRG.44488/STRG.16492/STRG.11297/STRG.30351/STRG.43755/STRG.47702/STRG.11833/STRG.12800/STRG.49871/STRG.5734/STRG.51524/STRG.51503/STRG.4520/STRG.1424/STRG.20933/STRG.31526/STRG.28716/STRG.2470/STRG.37718/STRG.6131/STRG.8518/STRG.32821/STRG.12888/STRG.16487/STRG.19516/STRG.12629/STRG.13809/STRG.49796/STRG.20263/STRG.8396/STRG.31253/STRG.41873…
DEG	Root_vs_95DAB_up_DEG	gene	Root_vs_95DAB	Up	ko00380	Tryptophan metabolism	9.12091e-06	0.000155056	1.74125	52	127	3851	16377	STRG.19906/STRG.50359/STRG.1832/STRG.899/STRG.14951/STRG.31129/STRG.29409/STRG.19767/STRG.17379/STRG.898/STRG.29743/STRG.56520/STRG.48161/STRG.17378/STRG.46804/STRG.19772/STRG.43535/STRG.27597/STRG.5044/STRG.35448/STRG.34979/STRG.50221/STRG.1834/STRG.48392/STRG.27590/STRG.30994/STRG.39542/STRG.56527/STRG.44240/STRG.27598/STRG.50217/STRG.28886/STRG.19840/STRG.50833/STRG.52348/STRG.48165/STRG.48163…
DEG	Root_vs_95DAB_up_DEG	gene	Root_vs_95DAB	Up	ko04016	MAPK signaling pathway - plant	3.40074e-05	0.000533654	1.43159	102	303	3851	16377	STRG.38489/STRG.19294/STRG.8557/STRG.25004/STRG.53110/STRG.570/STRG.8911/STRG.2126/STRG.12227/STRG.18867/STRG.35911/STRG.15424/STRG.53107/STRG.46399/STRG.9165/STRG.53100/STRG.39438/STRG.36133/STRG.44095/STRG.27531/STRG.54953/STRG.27362/STRG.16777/STRG.39459/STRG.49747/STRG.25072/STRG.52160/STRG.27530/STRG.24160/STRG.56128/STRG.27514/STRG.31047/STRG.6305/STRG.40944/STRG.26129/STRG.15296/STRG.20446…
DEG	Root_vs_95DAB_up_DEG	gene	Root_vs_95DAB	Up	ko03032	DNA replication proteins	6.0147e-05	0.000876428	1.40852	104	314	3851	16377	STRG.16492/STRG.11297/STRG.22490/STRG.6131/STRG.16487/STRG.55771/STRG.13809/STRG.38122/STRG.15958/STRG.32586/STRG.33119/STRG.5266/STRG.18381/STRG.36119/STRG.14748/STRG.41328/STRG.9609/STRG.827/STRG.31911/STRG.35075/STRG.14127/STRG.40754/STRG.138/STRG.36082/STRG.55198/STRG.45157/STRG.34905/STRG.16633/STRG.22529/STRG.15413/STRG.8553/STRG.20216/STRG.4914/STRG.39806/STRG.46176/STRG.14203/STRG.6260/ST…
DEG	Root_vs_95DAB_up_DEG	gene	Root_vs_95DAB	Up	ko00999	Biosynthesis of various plant secondary metabolites	7.97358e-05	0.00108441	1.54642	64	176	3851	16377	STRG.12763/STRG.271/STRG.17388/STRG.50886/STRG.24132/STRG.12473/STRG.28108/STRG.30690/STRG.22055/STRG.54117/STRG.7494/STRG.41087/STRG.44354/STRG.9270/STRG.47248/STRG.51706/STRG.28105/STRG.37395/STRG.20524/STRG.7512/STRG.42272/STRG.887/STRG.28102/STRG.27172/STRG.28159/STRG.9269/STRG.32481/STRG.41084/STRG.29286/STRG.1552/STRG.32004/STRG.33986/STRG.24940/STRG.53596/STRG.47249/STRG.6430/STRG.53599/ST…
DEG	Root_vs_95DAB_up_DEG	gene	Root_vs_95DAB	Up	ko00592	alpha-Linolenic acid metabolism	0.000184851	0.0023392	1.6624	43	110	3851	16377	STRG.44005/STRG.38404/STRG.17320/STRG.40311/STRG.17297/STRG.30518/STRG.40317/STRG.23972/STRG.22160/STRG.3616/STRG.9690/STRG.13132/STRG.8494/STRG.7661/STRG.17319/STRG.49471/STRG.14909/STRG.3610/STRG.44513/STRG.44515/STRG.5837/STRG.22907/STRG.38402/STRG.29526/STRG.52866/STRG.34947/STRG.12665/STRG.35391/STRG.40301/STRG.44592/STRG.18687/STRG.45736/STRG.51720/STRG.7164/STRG.4627/STRG.18736/STRG.3612/S…
DEG	Root_vs_95DAB_up_DEG	gene	Root_vs_95DAB	Up	ko02010	ABC transporters	0.000194934	0.0023392	1.84898	30	69	3851	16377	STRG.49570/STRG.6674/STRG.54085/STRG.14499/STRG.34817/STRG.3660/STRG.15023/STRG.51523/STRG.2170/STRG.51435/STRG.2844/STRG.33656/STRG.24909/STRG.11734/STRG.51434/STRG.35583/STRG.20866/STRG.8615/STRG.2175/STRG.49571/STRG.24913/STRG.45842/STRG.43382/STRG.43680/STRG.33938/STRG.8605/STRG.6675/STRG.19183/STRG.34330/STRG.3418
DEG	Root_vs_95DAB_up_DEG	gene	Root_vs_95DAB	Up	ko00071	Fatty acid degradation	0.000220711	0.00250139	1.7511	35	85	3851	16377	STRG.19906/STRG.50359/STRG.44005/STRG.38404/STRG.40311/STRG.14951/STRG.40317/STRG.8872/STRG.29409/STRG.3616/STRG.8494/STRG.37848/STRG.13137/STRG.35448/STRG.14909/STRG.3610/STRG.7120/STRG.55863/STRG.29091/STRG.22907/STRG.38402/STRG.789/STRG.43281/STRG.51024/STRG.35391/STRG.40301/STRG.19285/STRG.32553/STRG.52348/STRG.7164/STRG.49782/STRG.18736/STRG.3612/STRG.3614/STRG.35449
DEG	Root_vs_95DAB_up_DEG	gene	Root_vs_95DAB	Up	ko00040	Pentose and glucuronate interconversions	0.000236304	0.00253716	1.50666	62	175	3851	16377	STRG.9644/STRG.24431/STRG.22028/STRG.37355/STRG.56226/STRG.24956/STRG.47755/STRG.45777/STRG.15322/STRG.3354/STRG.8138/STRG.40308/STRG.35963/STRG.11747/STRG.15035/STRG.52456/STRG.50596/STRG.47757/STRG.42598/STRG.8137/STRG.11458/STRG.5612/STRG.30819/STRG.41948/STRG.28655/STRG.51320/STRG.44452/STRG.20680/STRG.43356/STRG.25889/STRG.28651/STRG.8683/STRG.51229/STRG.42354/STRG.38687/STRG.19743/STRG.2081…
DEG	Root_vs_95DAB_up_DEG	gene	Root_vs_95DAB	Up	ko04626	Plant-pathogen interaction	0.000300159	0.00306162	1.28255	152	504	3851	16377	STRG.32244/STRG.33804/STRG.8557/STRG.369/STRG.25004/STRG.48074/STRG.13164/STRG.570/STRG.34012/STRG.22132/STRG.18688/STRG.44260/STRG.32171/STRG.35911/STRG.17062/STRG.51640/STRG.42766/STRG.46399/STRG.31747/STRG.50418/STRG.39438/STRG.31422/STRG.50416/STRG.50455/STRG.52721/STRG.23212/STRG.19972/STRG.46684/STRG.27362/STRG.16777/STRG.39459/STRG.25072/STRG.32309/STRG.1190/STRG.18419/STRG.24932/STRG.2416…
DEG	Root_vs_95DAB_up_DEG	gene	Root_vs_95DAB	Up	ko00450	Selenocompound metabolism	0.000328905	0.00319508	2.36259	15	27	3851	16377	STRG.19272/STRG.9335/STRG.17817/STRG.24826/STRG.21978/STRG.49741/STRG.40238/STRG.11295/STRG.10398/STRG.13233/STRG.5527/STRG.56791/STRG.17832/STRG.17755/STRG.54435
DEG	Root_vs_95DAB_up_DEG	gene	Root_vs_95DAB	Up	ko00996	Biosynthesis of various alkaloids	0.000511082	0.00473912	2.5516	12	20	3851	16377	STRG.9654/STRG.17379/STRG.17378/STRG.46804/STRG.43535/STRG.27597/STRG.27590/STRG.27598/STRG.25947/STRG.3817/STRG.3814/STRG.27587
DEG	Root_vs_95DAB_up_DEG	gene	Root_vs_95DAB	Up	ko01008	Polyketide biosynthesis proteins	0.000900622	0.00798812	3.30763	7	9	3851	16377	STRG.42281/STRG.42292/STRG.42289/STRG.10304/STRG.14474/STRG.19681/STRG.14475
DEG	Root_vs_95DAB_up_DEG	gene	Root_vs_95DAB	Up	ko00500	Starch and sucrose metabolism	0.00221012	0.0187861	1.31773	88	284	3851	16377	STRG.42777/STRG.4347/STRG.37573/STRG.7629/STRG.271/STRG.28631/STRG.10607/STRG.42249/STRG.50886/STRG.21707/STRG.2086/STRG.24132/STRG.14166/STRG.3502/STRG.34461/STRG.53977/STRG.23937/STRG.30697/STRG.49628/STRG.50993/STRG.35919/STRG.8261/STRG.52996/STRG.49477/STRG.7505/STRG.35980/STRG.37395/STRG.23506/STRG.20547/STRG.23210/STRG.21504/STRG.15306/STRG.54128/STRG.54342/STRG.16410/STRG.49213/STRG.17822/…
DEG	Root_vs_95DAB_up_DEG	gene	Root_vs_95DAB	Up	ko03037	Cilium and associated proteins	0.00255769	0.0208708	1.52159	39	109	3851	16377	STRG.3065/STRG.16111/STRG.23720/STRG.25072/STRG.2535/STRG.18202/STRG.27514/STRG.19137/STRG.37601/STRG.18011/STRG.53545/STRG.21343/STRG.29200/STRG.20928/STRG.49775/STRG.44102/STRG.33629/STRG.41783/STRG.7061/STRG.10566/STRG.47399/STRG.7507/STRG.8734/STRG.32435/STRG.55895/STRG.33638/STRG.18711/STRG.2531/STRG.10767/STRG.2661/STRG.45625/STRG.22453/STRG.43018/STRG.53049/STRG.33265/STRG.34096/STRG.51518…
DEG	Root_vs_95DAB_up_DEG	gene	Root_vs_95DAB	Up	ko00270	Cysteine and methionine metabolism	0.00324607	0.0254691	1.38623	59	181	3851	16377	STRG.19272/STRG.24071/STRG.36125/STRG.12473/STRG.44668/STRG.17817/STRG.22055/STRG.44673/STRG.51830/STRG.31911/STRG.54117/STRG.12465/STRG.138/STRG.36082/STRG.21978/STRG.44354/STRG.7745/STRG.3051/STRG.31909/STRG.49741/STRG.19452/STRG.21171/STRG.34541/STRG.7275/STRG.44156/STRG.39227/STRG.34221/STRG.48058/STRG.25555/STRG.21912/STRG.24391/STRG.50522/STRG.2141/STRG.24940/STRG.11295/STRG.28905/STRG.1990…
DEG	Root_vs_95DAB_up_DEG	gene	Root_vs_95DAB	Up	ko00010	Glycolysis / Gluconeogenesis	0.00368534	0.0278448	1.34093	70	222	3851	16377	STRG.19906/STRG.50359/STRG.27092/STRG.38404/STRG.28561/STRG.15909/STRG.40311/STRG.51045/STRG.14951/STRG.40317/STRG.29409/STRG.20925/STRG.3616/STRG.44050/STRG.6822/STRG.12415/STRG.18815/STRG.15908/STRG.47144/STRG.27684/STRG.16328/STRG.13137/STRG.30819/STRG.8468/STRG.14610/STRG.5920/STRG.24584/STRG.23/STRG.35448/STRG.29437/STRG.22/STRG.8338/STRG.56/STRG.12157/STRG.29969/STRG.3610/STRG.28014/STRG.38…
DEG	Root_vs_95DAB_up_DEG	gene	Root_vs_95DAB	Up	ko00920	Sulfur metabolism	0.00443411	0.0323056	1.6864	23	58	3851	16377	STRG.9335/STRG.33518/STRG.41706/STRG.36125/STRG.44668/STRG.44673/STRG.2322/STRG.24826/STRG.7228/STRG.51146/STRG.7006/STRG.52150/STRG.34048/STRG.25555/STRG.2041/STRG.39346/STRG.17802/STRG.2141/STRG.42036/STRG.33780/STRG.13233/STRG.27299/STRG.54435
DEG	Root_vs_95DAB_up_DEG	gene	Root_vs_95DAB	Up	ko00350	Tyrosine metabolism	0.00544273	0.0382868	1.52905	32	89	3851	16377	STRG.38404/STRG.6988/STRG.40311/STRG.40317/STRG.3616/STRG.7309/STRG.16505/STRG.13137/STRG.50269/STRG.34221/STRG.3610/STRG.9217/STRG.41657/STRG.7120/STRG.29091/STRG.6986/STRG.38402/STRG.6972/STRG.8233/STRG.51024/STRG.17956/STRG.41641/STRG.6975/STRG.7164/STRG.49782/STRG.25537/STRG.3612/STRG.6978/STRG.22917/STRG.14015/STRG.3614/STRG.6982
DEG	Root_vs_95DAB_up_DEG	gene	Root_vs_95DAB	Up	ko00950	Isoquinoline alkaloid biosynthesis	0.00567706	0.038604	1.65782	23	59	3851	16377	STRG.6988/STRG.48161/STRG.16505/STRG.50269/STRG.34221/STRG.9217/STRG.41657/STRG.6986/STRG.6972/STRG.8233/STRG.41641/STRG.28886/STRG.6975/STRG.48165/STRG.48163/STRG.28985/STRG.25537/STRG.28984/STRG.6978/STRG.22917/STRG.14015/STRG.47253/STRG.6982
DEG	Root_vs_95DAB_up_DEG	gene	Root_vs_95DAB	Up	ko04090	CD molecules	0.00606407	0.0399055	1.67069	22	56	3851	16377	STRG.6674/STRG.54085/STRG.14499/STRG.3660/STRG.15023/STRG.51523/STRG.51435/STRG.2844/STRG.24909/STRG.11734/STRG.51434/STRG.35583/STRG.20866/STRG.8615/STRG.24913/STRG.43382/STRG.43680/STRG.33938/STRG.8605/STRG.6675/STRG.54956/STRG.34330
DEG	Root_vs_95DAB_up_DEG	gene	Root_vs_95DAB	Up	ko04040	Ion channels	0.00861665	0.0549311	1.37092	49	152	3851	16377	STRG.53632/STRG.48074/STRG.21423/STRG.34012/STRG.14830/STRG.51640/STRG.31747/STRG.41366/STRG.27860/STRG.14094/STRG.48371/STRG.18454/STRG.28914/STRG.27457/STRG.28941/STRG.20912/STRG.20539/STRG.54777/STRG.48059/STRG.21018/STRG.39881/STRG.28911/STRG.28871/STRG.13642/STRG.51500/STRG.50360/STRG.28868/STRG.54786/STRG.48078/STRG.56713/STRG.51155/STRG.54775/STRG.52120/STRG.13531/STRG.35691/STRG.13880/STR…
DEG	Root_vs_95DAB_up_DEG	gene	Root_vs_95DAB	Up	ko00908	Zeatin biosynthesis	0.010367	0.0640871	1.57021	24	65	3851	16377	STRG.13566/STRG.34635/STRG.28108/STRG.9127/STRG.47248/STRG.28105/STRG.887/STRG.28102/STRG.21233/STRG.45265/STRG.28159/STRG.51910/STRG.25441/STRG.47249/STRG.18605/STRG.13570/STRG.52420/STRG.52421/STRG.13568/STRG.28100/STRG.47243/STRG.11243/STRG.35798/STRG.2994
DEG	Root_vs_95DAB_up_DEG	gene	Root_vs_95DAB	Up	ko04812	Cytoskeleton proteins	0.0119218	0.0715308	1.23812	92	316	3851	16377	STRG.50618/STRG.9600/STRG.47702/STRG.35561/STRG.51524/STRG.34023/STRG.20933/STRG.28716/STRG.2470/STRG.8396/STRG.41873/STRG.43872/STRG.25843/STRG.56393/STRG.33337/STRG.28565/STRG.10605/STRG.18058/STRG.36340/STRG.47070/STRG.12677/STRG.12006/STRG.19012/STRG.43798/STRG.9487/STRG.23720/STRG.38664/STRG.46919/STRG.11789/STRG.43719/STRG.23562/STRG.24659/STRG.1099/STRG.1819/STRG.38270/STRG.25777/STRG.5948…
DEG	Root_vs_95DAB_up_DEG	gene	Root_vs_95DAB	Up	ko00073	Cutin, suberine and wax biosynthesis	0.0138932	0.0809777	1.68128	17	43	3851	16377	STRG.23710/STRG.40554/STRG.5726/STRG.7498/STRG.5961/STRG.49968/STRG.51111/STRG.32973/STRG.789/STRG.32553/STRG.19489/STRG.1624/STRG.8262/STRG.23540/STRG.38011/STRG.13453/STRG.33136
DEG	Root_vs_95DAB_up_DEG	gene	Root_vs_95DAB	Up	ko00960	Tropane, piperidine and pyridine alkaloid biosynthesis	0.0153164	0.0867931	1.61601	19	50	3851	16377	STRG.925/STRG.923/STRG.16505/STRG.43466/STRG.43469/STRG.50269/STRG.34221/STRG.9217/STRG.11920/STRG.918/STRG.8233/STRG.921/STRG.11921/STRG.43470/STRG.17956/STRG.11918/STRG.25537/STRG.22917/STRG.14015
DEG	Root_vs_95DAB_up_DEG	gene	Root_vs_95DAB	Up	ko03030	DNA replication	0.0202777	0.111801	1.34295	42	133	3851	16377	STRG.16492/STRG.15958/STRG.32586/STRG.33119/STRG.18381/STRG.14748/STRG.41328/STRG.9609/STRG.827/STRG.35075/STRG.14127/STRG.34905/STRG.16633/STRG.8553/STRG.20216/STRG.6260/STRG.10910/STRG.15205/STRG.25000/STRG.36787/STRG.50965/STRG.33404/STRG.6634/STRG.4391/STRG.26677/STRG.20791/STRG.37652/STRG.45862/STRG.42763/STRG.50848/STRG.8340/STRG.19279/STRG.24707/STRG.14523/STRG.30123/STRG.51357/STRG.46768/…
DEG	Root_vs_95DAB_up_DEG	gene	Root_vs_95DAB	Up	ko00909	Sesquiterpenoid and triterpenoid biosynthesis	0.021769	0.116865	1.54642	20	55	3851	16377	STRG.9654/STRG.31609/STRG.33982/STRG.45413/STRG.45414/STRG.30097/STRG.2527/STRG.21375/STRG.2522/STRG.972/STRG.7099/STRG.39480/STRG.39483/STRG.22091/STRG.23036/STRG.2558/STRG.25947/STRG.52088/STRG.22366/STRG.12060
DEG	Root_vs_95DAB_up_DEG	gene	Root_vs_95DAB	Up	ko00460	Cyanoamino acid metabolism	0.0262025	0.137059	1.33753	39	124	3851	16377	STRG.271/STRG.50886/STRG.24132/STRG.15842/STRG.31129/STRG.29250/STRG.15844/STRG.29244/STRG.29248/STRG.573/STRG.36648/STRG.37395/STRG.19772/STRG.16092/STRG.13829/STRG.32481/STRG.26203/STRG.29286/STRG.32004/STRG.33986/STRG.53596/STRG.53599/STRG.37394/STRG.36649/STRG.37615/STRG.7157/STRG.32738/STRG.56348/STRG.27299/STRG.19672/STRG.577/STRG.7851/STRG.29245/STRG.45604/STRG.578/STRG.36416/STRG.16971/ST…
[truncated: 985 more rows]
