# Supplementary material for: Comprehensive analysis of alternative splicing and transcriptome diversity in apple using long-read sequencing
Source: Front Plant Sci. 2026 May 11;17:1819201. doi: 10.3389/fpls.2026.1819201 (PMC13199297; doi:10.3389/fpls.2026.1819201)
Supplement: Supplementary Tables 1–16 — Corrected final supplementary tables supporting the gene-, transcript-, and alternative splicing-related analyses in this study. [file DataSheet1.zip › Supplementary_Table_9.xlsx]

## Sheet: Transcript_master_TPM
Category	Tissue_or_Comparison	Direction	transcript_id	gene_id	Known_or_Novel	Mean_TPM_Root	Mean_TPM_Stem	Mean_TPM_Leaf	Mean_TPM_Flower	Mean_TPM_45DAB	Mean_TPM_95DAB	Mean_TPM_145DAB	n_reps_target_TPM_gt1	max_mean_TPM_other_tissues	log2FC	padj	SwissProt_hit	Functional_description	GO_annotation	KEGG_annotation	Notes
TPM	-	-	STRG.1.1	STRG.1	Known	9.47635	8.49677	8.65817	6.13491	7.20295	8.73579	6.09938	-	-	-	-	sp|B5BT18|BTAF1_ARATH	TATA-binding protein-associated factor BTAF1	GO:0008150,GO:0048509,GO:0048518,GO:0050789,GO:0050793,GO:0051094,GO:0065007,GO:1902183,GO:1902185	ko:K15192
TPM	-	-	STRG.1.2	STRG.1	NIC	3.66133	3.52824	1.88223	4.64913	2.67205	5.04071	2.83164	-	-	-	-	sp|B5BT18|BTAF1_ARATH	TATA-binding protein-associated factor BTAF1	GO:0008150,GO:0048509,GO:0048518,GO:0050789,GO:0050793,GO:0051094,GO:0065007,GO:1902183,GO:1902185	ko:K15192
TPM	-	-	STRG.10.1	STRG.10	Known	0.539736	0.60906	0.860504	4.21438	0.139801	0.144667	0.0712918	-	-	-	-		DUF761-associated sequence motif
TPM	-	-	STRG.100.1	STRG.100	Known	40.2444	20.9567	40.0437	10.0763	44.748	87.1586	99.9554	-	-	-	-		GDP-fucose protein O-fucosyltransferase
TPM	-	-	STRG.1000.1	STRG.1000	NNIC	0.174533	0.346424	0.268771	0.00627513	0.031558	0.015806	0.332506	-	-	-	-					no_annotation
TPM	-	-	STRG.1000.2	STRG.1000	NNIC	0.487681	0.282045	0.522937	0.37976	0.0222471	0.0923041	0.678529	-	-	-	-					no_annotation
TPM	-	-	STRG.10000.1	STRG.10000	Known	3.23558	6.36182	6.60485	7.92833	3.79459	11.6988	4.35773	-	-	-	-		COBW domain-containing protein
TPM	-	-	STRG.10000.2	STRG.10000	NIC	4.16575	5.21527	7.80956	7.38585	3.33998	10.3299	7.45291	-	-	-	-		COBW domain-containing protein
TPM	-	-	STRG.10001.1	STRG.10001	Known	7.12408	0.246224	3.76522	0.026997	0.0147149	2.12352	0.114305	-	-	-	-	sp|Q8W4K5|VAB_ARATH	VAN3-binding protein
TPM	-	-	STRG.10001.2	STRG.10001	NIC	0.32037	1.01033	0.400061	1.75427	0.395363	0.254365	0.257664	-	-	-	-		Auxin canalisation
TPM	-	-	STRG.10002.1	STRG.10002	NNIC	0.482057	1.03021	0.0188004	0.0835693	1.01447	0.0496869	0.190065	-	-	-	-					no_annotation
TPM	-	-	STRG.10003.1	STRG.10003	NNIC	0	0.964512	0.052322	0	0.0519757	0.0159654	0.0135311	-	-	-	-					no_annotation
TPM	-	-	STRG.10004.1	STRG.10004	Known	23.5544	11.1236	20.1486	8.90422	11.1023	24.6035	23.9302	-	-	-	-	sp|Q8L7Z0|CNG17_ARATH	Cyclic nucleotide-gated ion channel 17	GO:0003674,GO:0005215,GO:0005216,GO:0005244,GO:0005249,GO:0005261,GO:0005267,GO:0005575,GO:0005623,GO:0005886,GO:0005887,GO:0006810,GO:0006811,GO:0006812,GO:0006813,GO:0008150,GO:0008324,GO:0009987,GO:0015075,GO:0015077,GO:0015079,GO:0015267,GO:0015318,GO:0015672,GO:0016020,GO:0016021,GO:0022803,GO:0022832,GO:0022836,GO:0022838,GO:0022839,GO:0022843,GO:0022857,GO:0022890,GO:0030001,GO:0031224,GO:…	ko:K05391;ko04626;map04626
TPM	-	-	STRG.10005.1	STRG.10005	Known	16.575	9.62851	10.7562	6.59092	0.869917	5.09733	8.98973	-	-	-	-		BNR repeat-like domain
TPM	-	-	STRG.10005.2	STRG.10005	NIC	3.31305	1.47549	1.88623	1.06194	0.211797	0.260598	0.796212	-	-	-	-		BNR repeat-like domain
TPM	-	-	STRG.10006.1	STRG.10006	NNIC	0	0	0	0	0	0	0	-	-	-	-					no_annotation
TPM	-	-	STRG.10007.1	STRG.10007	NNIC	0	0	0	0	0	0	0	-	-	-	-					no_annotation
TPM	-	-	STRG.10008.1	STRG.10008	NNIC	0.19523	0.0532793	0.0216928	0	0.0256287	0	0	-	-	-	-					no_annotation
TPM	-	-	STRG.10009.1	STRG.10009	NNIC	0.671558	0.250594	0.110249	0	0.0717826	0.204014	0.126128	-	-	-	-					no_annotation
TPM	-	-	STRG.10009.2	STRG.10009	NNIC	0.235541	0.0176665	0	0	0	0.172164	0.0441902	-	-	-	-					no_annotation
TPM	-	-	STRG.1001.1	STRG.1001	NNIC	0.276966	0.646266	0.849618	0.725867	0.524925	1.39178	0.560834	-	-	-	-					no_annotation
TPM	-	-	STRG.1001.2	STRG.1001	NNIC	0.00568764	0.062121	0.112039	0.16106	0.129249	0.262585	0.139091	-	-	-	-					no_annotation
TPM	-	-	STRG.10010.1	STRG.10010	Known	2.15008	0.612563	1.68825	0.0876184	0	0.0102516	0.12291	-	-	-	-	sp|Q5XF57|Y5576_ARATH	Probable receptor-like serine/threonine-protein kinase At5g57670	GO:0003674,GO:0003824,GO:0004672,GO:0004674,GO:0004675,GO:0004888,GO:0005575,GO:0005623,GO:0005886,GO:0006464,GO:0006468,GO:0006793,GO:0006796,GO:0006807,GO:0007154,GO:0007165,GO:0007166,GO:0007167,GO:0007178,GO:0008150,GO:0008152,GO:0009987,GO:0016020,GO:0016301,GO:0016310,GO:0016740,GO:0016772,GO:0016773,GO:0019199,GO:0019538,GO:0023052,GO:0036211,GO:0038023,GO:0043170,GO:0043412,GO:0044237,GO:…
TPM	-	-	STRG.10011.1	STRG.10011	NNIC	0	1.1373	0	0	0	0	0	-	-	-	-					no_annotation
TPM	-	-	STRG.10012.1	STRG.10012	NNIC	0.0795981	0.287116	0.227758	0	0.0308038	0.0348578	0.148515	-	-	-	-					no_annotation
TPM	-	-	STRG.10013.1	STRG.10013	NNIC	9.10381	35.3676	9.45659	12.9927	8.84121	36.4286	31.1618	-	-	-	-					no_annotation
TPM	-	-	STRG.10014.1	STRG.10014	NIC	0.00776498	0.106128	0.23314	0.0634704	0.0967274	2.11593	0.46574	-	-	-	-		Ribonuclease H protein
TPM	-	-	STRG.10014.2	STRG.10014	Known	0	0	0.269736	0	0.0618247	2.31584	0.428181	-	-	-	-		Ribonuclease H protein
TPM	-	-	STRG.10014.3	STRG.10014	NIC	0.101536	0.381013	0.517544	0.243247	0.249686	5.05551	0.67097	-	-	-	-		Ribonuclease H protein
TPM	-	-	STRG.10014.4	STRG.10014	NIC	0	0.0718896	0.135895	0.075267	0.0792918	1.65215	0.138966	-	-	-	-		Ribonuclease H protein
TPM	-	-	STRG.10015.1	STRG.10015	NNIC	0.191883	0.0499644	0.389931	0.134435	0	3.88446	0.977038	-	-	-	-					no_annotation
TPM	-	-	STRG.10015.2	STRG.10015	NNIC	0	0	0	0	0	0.978452	0.14287	-	-	-	-					no_annotation
TPM	-	-	STRG.10016.1	STRG.10016	Known	12.0487	33.611	8.69329	9.36069	4.12493	11.346	5.68133	-	-	-	-	sp|Q9FHH2|SMAX1_ARATH	Protein SUPPRESSOR OF MAX2 1	GO:0007275,GO:0007623,GO:0008150,GO:0009628,GO:0009719,GO:0009725,GO:0009791,GO:0009845,GO:0010033,GO:0014070,GO:0032501,GO:0032502,GO:0033993,GO:0042221,GO:0048511,GO:0048856,GO:0050896,GO:0080167,GO:0090351,GO:1901700,GO:1902347
TPM	-	-	STRG.10017.1	STRG.10017	NNIC	0	0.4651	0	0.0424957	0.0497269	0	0	-	-	-	-					no_annotation
TPM	-	-	STRG.10018.1	STRG.10018	NNIC	1.00378	15.1363	4.31502	1.64755	0.304972	0.817172	2.38006	-	-	-	-					no_annotation
TPM	-	-	STRG.10019.1	STRG.10019	NNIC	0.412451	0.148131	0.121418	0	0.289261	0.0264662	0.00352321	-	-	-	-		SWI SNF-related matrix-associated actin-dependent regulator of chromatin subfamily A member 3-like	GO:0000724,GO:0000725,GO:0006139,GO:0006259,GO:0006281,GO:0006302,GO:0006310,GO:0006725,GO:0006807,GO:0006950,GO:0006974,GO:0008150,GO:0008152,GO:0009292,GO:0009294,GO:0009987,GO:0033554,GO:0034641,GO:0043170,GO:0044237,GO:0044238,GO:0044260,GO:0044764,GO:0045003,GO:0046483,GO:0050896,GO:0051704,GO:0051716,GO:0071704,GO:0090304,GO:1901360	ko:K15505
TPM	-	-	STRG.1002.1	STRG.1002	NNIC	0.203399	0.170072	0.146229	0.892196	0	0	0.112067	-	-	-	-	sp|C0LGP4|Y3475_ARATH	Probable LRR receptor-like serine/threonine-protein kinase At3g47570		ko:K04730;ko04010;ko04064;ko04620;ko04624;ko04722;ko05133;ko05140;ko05142;ko05145;ko05152;ko05162;ko05169;map04010;map04064;map04620;map04624;map04722;map05133;map05140;map05142;map05145;map05152;map05162;map05169
TPM	-	-	STRG.1002.2	STRG.1002	NNIC	0.106659	0.0425185	0.0718207	0.404614	0.270765	0.110446	0.0357973	-	-	-	-	sp|C0LGT6|EFR_ARATH	LRR receptor-like serine/threonine-protein kinase EFR		ko:K04730;ko04010;ko04064;ko04620;ko04624;ko04722;ko05133;ko05140;ko05142;ko05145;ko05152;ko05162;ko05169;map04010;map04064;map04620;map04624;map04722;map05133;map05140;map05142;map05145;map05152;map05162;map05169
TPM	-	-	STRG.1002.3	STRG.1002	NNIC	0.628693	0.0756552	0.605178	0.130026	0	0.0664272	0.0501534	-	-	-	-	sp|C0LGT6|EFR_ARATH	LRR receptor-like serine/threonine-protein kinase EFR		ko:K04730;ko04010;ko04064;ko04620;ko04624;ko04722;ko05133;ko05140;ko05142;ko05145;ko05152;ko05162;ko05169;map04010;map04064;map04620;map04624;map04722;map05133;map05140;map05142;map05145;map05152;map05162;map05169
TPM	-	-	STRG.1002.4	STRG.1002	NNIC	0	0	0	0.707198	0	0	0	-	-	-	-	sp|C0LGT6|EFR_ARATH	LRR receptor-like serine/threonine-protein kinase EFR		ko:K04730;ko04010;ko04064;ko04620;ko04624;ko04722;ko05133;ko05140;ko05142;ko05145;ko05152;ko05162;ko05169;map04010;map04064;map04620;map04624;map04722;map05133;map05140;map05142;map05145;map05152;map05162;map05169
TPM	-	-	STRG.1002.5	STRG.1002	NNIC	0.408286	0	0.148401	0.125707	0	0	0	-	-	-	-	sp|C0LGP4|Y3475_ARATH	Probable LRR receptor-like serine/threonine-protein kinase At3g47570		ko:K04730;ko04010;ko04064;ko04620;ko04624;ko04722;ko05133;ko05140;ko05142;ko05145;ko05152;ko05162;ko05169;map04010;map04064;map04620;map04624;map04722;map05133;map05140;map05142;map05145;map05152;map05162;map05169
TPM	-	-	STRG.10020.1	STRG.10020	Known	17.3764	15.325	23.9372	61.239	17.6925	18.3403	19.949	-	-	-	-	sp|Q38885|SCY1_ARATH	Preprotein translocase subunit SCY1, chloroplastic	GO:0005575,GO:0005622,GO:0005623,GO:0005737,GO:0006996,GO:0008150,GO:0009507,GO:0009534,GO:0009535,GO:0009536,GO:0009579,GO:0009657,GO:0009668,GO:0009987,GO:0010027,GO:0016020,GO:0016043,GO:0031976,GO:0031984,GO:0034357,GO:0042651,GO:0043226,GO:0043227,GO:0043229,GO:0043231,GO:0044422,GO:0044424,GO:0044434,GO:0044435,GO:0044436,GO:0044444,GO:0044446,GO:0044464,GO:0055035,GO:0061024,GO:0071840	ko:K10956;ko03060;ko04141;ko04145;ko05110;map03060;map04141;map04145;map05110
TPM	-	-	STRG.10021.1	STRG.10021	NNIC	0.369113	0.0545754	0.548399	0.0589475	0.06863	0	0.146454	-	-	-	-					no_annotation
TPM	-	-	STRG.10022.1	STRG.10022	Known	16.0567	8.04302	12.0906	5.99467	7.83414	17.6787	15.2699	-	-	-	-	sp|Q9BU70|TRMO_HUMAN	tRNA (adenine(37)-N6)-methyltransferase
TPM	-	-	STRG.10023.1	STRG.10023	Known	70.1981	40.8012	38.8369	20.6768	47.6688	54.2161	64.3423	-	-	-	-	sp|F4JQ95|DGK7_ARATH	Diacylglycerol kinase 7	GO:0003674,GO:0003824,GO:0004143,GO:0005575,GO:0005623,GO:0005886,GO:0005911,GO:0006793,GO:0006796,GO:0007275,GO:0008150,GO:0008152,GO:0009506,GO:0009987,GO:0016020,GO:0016301,GO:0016310,GO:0016740,GO:0016772,GO:0016773,GO:0022622,GO:0030054,GO:0032501,GO:0032502,GO:0044237,GO:0044464,GO:0048364,GO:0048366,GO:0048367,GO:0048731,GO:0048827,GO:0048856,GO:0055044,GO:0071944,GO:0099402	ko:K00901;ko00561;ko00564;ko01100;ko01110;ko04070;ko04072;ko05231;map00561;map00564;map01100;map01110;map04070;map04072;map05231
TPM	-	-	STRG.10024.1	STRG.10024	Known	97.1218	82.4174	82.9827	63.9375	60.2994	69.7722	98.8447	-	-	-	-					no_annotation
TPM	-	-	STRG.10025.1	STRG.10025	NNIC	1.94186	0.328379	0.225998	0.0144369	0.104633	0.342423	0.126019	-	-	-	-					no_annotation
TPM	-	-	STRG.10026.1	STRG.10026	NNIC	1.37449	0.48508	0.310777	0.547786	0.270342	0.465711	0.267772	-	-	-	-					no_annotation
TPM	-	-	STRG.10027.1	STRG.10027	NNIC	0.839159	0.0813076	0.27442	0.210304	0.0673468	0.202402	0.188894	-	-	-	-		2S seed storage protein 5-like
TPM	-	-	STRG.10028.1	STRG.10028	Known	52.6239	4.0154	29.6107	10.3667	8.13851	2.93742	5.50038	-	-	-	-	sp|Q9FHH5|GDU3_ARATH	Protein GLUTAMINE DUMPER 3
TPM	-	-	STRG.10029.1	STRG.10029	NNIC	0	0.570972	0	0.146652	0.387066	0.246442	0.458998	-	-	-	-					no_annotation
TPM	-	-	STRG.10029.2	STRG.10029	NNIC	0	0.74824	0.0875791	0.471414	0.518195	0.562962	1.08508	-	-	-	-					no_annotation
TPM	-	-	STRG.10029.3	STRG.10029	NNIC	0	0.115633	0	0.0921629	0	0	0	-	-	-	-					no_annotation
TPM	-	-	STRG.1003.1	STRG.1003	NNIC	1.81947	1.53323	3.38823	2.20557	0.0628496	3.44862	2.59408	-	-	-	-					no_annotation
TPM	-	-	STRG.1003.2	STRG.1003	NNIC	0.283488	0.973905	0.557931	0.651312	1.26151	1.8989	0.993791	-	-	-	-					no_annotation
TPM	-	-	STRG.1003.3	STRG.1003	NNIC	0.588614	0.681436	0.285877	1.09455	0.61403	0.424767	0.382751	-	-	-	-					no_annotation
TPM	-	-	STRG.1003.4	STRG.1003	NNIC	0.88437	0.800509	2.22163	1.50328	1.05041	2.47274	1.05702	-	-	-	-					no_annotation
TPM	-	-	STRG.1003.5	STRG.1003	NNIC	0.937296	0.0569322	0.965013	1.57376	0.324546	0.252252	0.590024	-	-	-	-					no_annotation
TPM	-	-	STRG.10030.1	STRG.10030	Known	14.9207	147.676	15.5671	39.7168	16.3699	40.5726	81.7079	-	-	-	-	sp|Q9FHH8|COL5_ARATH	Zinc finger protein CONSTANS-LIKE 5	GO:0003674,GO:0003700,GO:0005575,GO:0005622,GO:0005623,GO:0005634,GO:0006355,GO:0008150,GO:0009314,GO:0009416,GO:0009628,GO:0009889,GO:0009909,GO:0010468,GO:0010556,GO:0019219,GO:0019222,GO:0031323,GO:0031326,GO:0043226,GO:0043227,GO:0043229,GO:0043231,GO:0044424,GO:0044464,GO:0048580,GO:0048831,GO:0050789,GO:0050793,GO:0050794,GO:0050896,GO:0051171,GO:0051239,GO:0051252,GO:0060255,GO:0065007,GO:…
TPM	-	-	STRG.10031.1	STRG.10031	NNIC	0	0	0	0	0	0	0	-	-	-	-					no_annotation
TPM	-	-	STRG.10032.1	STRG.10032	NNIC	0.0471275	0.141011	0.0141201	0	0.0572764	0.517631	0.114237	-	-	-	-					no_annotation
TPM	-	-	STRG.10033.1	STRG.10033	NNIC	1.62795	0.0782562	0.950665	0.0633311	0.0257515	0.0467582	0.0506288	-	-	-	-					no_annotation
TPM	-	-	STRG.10034.1	STRG.10034	NNIC	0.188047	0.913811	0.165624	0.017595	0.0862539	0.00641948	0.0286577	-	-	-	-		SWI SNF-related matrix-associated actin-dependent regulator of chromatin subfamily A member 3-like	GO:0000724,GO:0000725,GO:0006139,GO:0006259,GO:0006281,GO:0006302,GO:0006310,GO:0006725,GO:0006807,GO:0006950,GO:0006974,GO:0008150,GO:0008152,GO:0009292,GO:0009294,GO:0009987,GO:0033554,GO:0034641,GO:0043170,GO:0044237,GO:0044238,GO:0044260,GO:0044764,GO:0045003,GO:0046483,GO:0050896,GO:0051704,GO:0051716,GO:0071704,GO:0090304,GO:1901360	ko:K15505
TPM	-	-	STRG.10035.1	STRG.10035	Known	0	0.183299	0	0	0	0	0	-	-	-	-	sp|F4IHU9|DTX15_ARATH	Protein DETOXIFICATION 15		ko:K03327
TPM	-	-	STRG.10036.1	STRG.10036	NNIC	0.478321	0.511176	0.198946	0.512446	0.370017	0.445674	0.655913	-	-	-	-					no_annotation
TPM	-	-	STRG.10037.1	STRG.10037	NNIC	0	0.601243	0	0	0	0	0	-	-	-	-					no_annotation
TPM	-	-	STRG.10038.1	STRG.10038	NNIC	0	1.28298	0.334393	6.78284	0.384085	0.617475	0.941346	-	-	-	-					no_annotation
TPM	-	-	STRG.10039.1	STRG.10039	NNIC	0	0.854831	0	0	0	0	0	-	-	-	-					no_annotation
TPM	-	-	STRG.1004.1	STRG.1004	NNIC	0.334662	0.336072	0.559431	0.237772	1.17466	2.66374	1.05703	-	-	-	-					no_annotation
TPM	-	-	STRG.10040.1	STRG.10040	NNIC	0	0	0	0	0	0	0	-	-	-	-					no_annotation
TPM	-	-	STRG.10040.2	STRG.10040	NNIC	0	0	0	0	0	0	0	-	-	-	-					no_annotation
TPM	-	-	STRG.10041.1	STRG.10041	NNIC	0	0	0	0	0	0	0	-	-	-	-					no_annotation
TPM	-	-	STRG.10042.1	STRG.10042	NNIC	0.531185	0.288417	0.29966	0.323123	0.0337315	0.122577	0.110559	-	-	-	-					no_annotation
TPM	-	-	STRG.10043.1	STRG.10043	NNIC	0	0.209363	0.186464	0	0	0	0	-	-	-	-	sp|Q945K2|MDL2_PRUDU	(R)-mandelonitrile lyase 2	GO:0005575,GO:0005622,GO:0005623,GO:0005737,GO:0031410,GO:0031982,GO:0033095,GO:0043226,GO:0043227,GO:0043229,GO:0044424,GO:0044444,GO:0044464,GO:0097708	ko:K08248;ko00460;ko01110;map00460;map01110
TPM	-	-	STRG.10044.1	STRG.10044	NNIC	0	0.377399	0	0	0	0	0	-	-	-	-					no_annotation
TPM	-	-	STRG.10045.1	STRG.10045	Known	11.7751	10.7085	18.3144	6.99798	14.3391	10.0195	18.833	-	-	-	-	sp|Q96361|ARF1_BRARP	ADP-ribosylation factor 1		ko:K07942
TPM	-	-	STRG.10045.2	STRG.10045	NIC	37.9487	26.189	24.8172	7.81577	21.1324	24.8351	36.9463	-	-	-	-	sp|Q96361|ARF1_BRARP	ADP-ribosylation factor 1		ko:K07942
TPM	-	-	STRG.10045.3	STRG.10045	NIC	2.08705	3.89283	2.74446	1.82559	3.21006	2.51292	5.37508	-	-	-	-	sp|Q96361|ARF1_BRARP	ADP-ribosylation factor 1		ko:K07942
TPM	-	-	STRG.10045.4	STRG.10045	NIC	6.66115	3.09111	1.85223	1.01054	2.93625	2.9175	3.7353	-	-	-	-	sp|Q96361|ARF1_BRARP	ADP-ribosylation factor 1		ko:K07942
TPM	-	-	STRG.10046.1	STRG.10046	NIC	3.73611	2.43167	1.32069	0.602396	1.31232	0.519163	0.882803	-	-	-	-					no_annotation
TPM	-	-	STRG.10046.2	STRG.10046	NIC	0	0	0.460439	0	0	0.820374	0.587119	-	-	-	-					no_annotation
TPM	-	-	STRG.10046.3	STRG.10046	Known	0.717766	0.282394	0.110185	0	0.0186342	0.0731459	0	-	-	-	-					no_annotation
TPM	-	-	STRG.10047.1	STRG.10047	Known	0.0316657	8.61294	15.7111	65.6145	0.252695	0.661324	16.4821	-	-	-	-	sp|Q67YC9|Y4141_ARATH	Uncharacterized protein At4g14100
TPM	-	-	STRG.10048.1	STRG.10048	Known	0.131437	0.139452	0.194252	0.169591	0.11821	0.126877	0.141887	-	-	-	-	sp|Q40082|XYLA_HORVU	Xylose isomerase	GO:0005575,GO:0005622,GO:0005623,GO:0005737,GO:0005773,GO:0005774,GO:0005783,GO:0005794,GO:0012505,GO:0016020,GO:0031090,GO:0043226,GO:0043227,GO:0043229,GO:0043231,GO:0044422,GO:0044424,GO:0044437,GO:0044444,GO:0044446,GO:0044464,GO:0098588,GO:0098805	ko:K01805;ko00040;ko00051;ko01100;map00040;map00051;map01100
TPM	-	-	STRG.10048.10	STRG.10048	NIC	2.3253	0	0	0	0	0	0	-	-	-	-	sp|Q40082|XYLA_HORVU	Xylose isomerase	GO:0005575,GO:0005622,GO:0005623,GO:0005737,GO:0005773,GO:0005774,GO:0005783,GO:0005794,GO:0012505,GO:0016020,GO:0031090,GO:0043226,GO:0043227,GO:0043229,GO:0043231,GO:0044422,GO:0044424,GO:0044437,GO:0044444,GO:0044446,GO:0044464,GO:0098588,GO:0098805	ko:K01805;ko00040;ko00051;ko01100;map00040;map00051;map01100
TPM	-	-	STRG.10048.2	STRG.10048	NIC	0.0644781	0.284079	0.426515	0.0885366	0.636084	0.391874	0.23408	-	-	-	-	sp|Q40082|XYLA_HORVU	Xylose isomerase	GO:0005575,GO:0005622,GO:0005623,GO:0005737,GO:0005773,GO:0005774,GO:0005783,GO:0005794,GO:0012505,GO:0016020,GO:0031090,GO:0043226,GO:0043227,GO:0043229,GO:0043231,GO:0044422,GO:0044424,GO:0044437,GO:0044444,GO:0044446,GO:0044464,GO:0098588,GO:0098805	ko:K01805;ko00040;ko00051;ko01100;map00040;map00051;map01100
TPM	-	-	STRG.10048.3	STRG.10048	NIC	1.6337	0.996234	1.02082	1.34605	1.56928	0.642771	0.860031	-	-	-	-	sp|Q40082|XYLA_HORVU	Xylose isomerase	GO:0005575,GO:0005622,GO:0005623,GO:0005737,GO:0005773,GO:0005774,GO:0005783,GO:0005794,GO:0012505,GO:0016020,GO:0031090,GO:0043226,GO:0043227,GO:0043229,GO:0043231,GO:0044422,GO:0044424,GO:0044437,GO:0044444,GO:0044446,GO:0044464,GO:0098588,GO:0098805	ko:K01805;ko00040;ko00051;ko01100;map00040;map00051;map01100
TPM	-	-	STRG.10048.4	STRG.10048	NIC	0.35361	0.554542	0.804357	0.627436	0.34265	1.2069	0.304755	-	-	-	-	sp|Q40082|XYLA_HORVU	Xylose isomerase	GO:0005575,GO:0005622,GO:0005623,GO:0005737,GO:0005773,GO:0005774,GO:0005783,GO:0005794,GO:0012505,GO:0016020,GO:0031090,GO:0043226,GO:0043227,GO:0043229,GO:0043231,GO:0044422,GO:0044424,GO:0044437,GO:0044444,GO:0044446,GO:0044464,GO:0098588,GO:0098805	ko:K01805;ko00040;ko00051;ko01100;map00040;map00051;map01100
TPM	-	-	STRG.10048.5	STRG.10048	NIC	1.78431	3.96024	2.65091	3.98583	3.74941	1.69412	2.72478	-	-	-	-		2S seed storage protein 5-like
TPM	-	-	STRG.10048.6	STRG.10048	NIC	1.31147	1.77964	1.63519	3.38375	1.37288	0.571188	0.425324	-	-	-	-	sp|Q9FKK7|XYLA_ARATH	Xylose isomerase	GO:0005575,GO:0005622,GO:0005623,GO:0005737,GO:0005773,GO:0005774,GO:0005783,GO:0005794,GO:0012505,GO:0016020,GO:0031090,GO:0043226,GO:0043227,GO:0043229,GO:0043231,GO:0044422,GO:0044424,GO:0044437,GO:0044444,GO:0044446,GO:0044464,GO:0098588,GO:0098805	ko:K01805;ko00040;ko00051;ko01100;map00040;map00051;map01100
TPM	-	-	STRG.10048.7	STRG.10048	NIC	0	0	0	0	0	0	0	-	-	-	-	sp|Q40082|XYLA_HORVU	Xylose isomerase	GO:0005575,GO:0005622,GO:0005623,GO:0005737,GO:0005773,GO:0005774,GO:0005783,GO:0005794,GO:0012505,GO:0016020,GO:0031090,GO:0043226,GO:0043227,GO:0043229,GO:0043231,GO:0044422,GO:0044424,GO:0044437,GO:0044444,GO:0044446,GO:0044464,GO:0098588,GO:0098805	ko:K01805;ko00040;ko00051;ko01100;map00040;map00051;map01100
TPM	-	-	STRG.10048.8	STRG.10048	NIC	0.0692971	0.0278416	0.136052	0	0	0	0.0753827	-	-	-	-	sp|Q40082|XYLA_HORVU	Xylose isomerase	GO:0005575,GO:0005622,GO:0005623,GO:0005737,GO:0005773,GO:0005774,GO:0005783,GO:0005794,GO:0012505,GO:0016020,GO:0031090,GO:0043226,GO:0043227,GO:0043229,GO:0043231,GO:0044422,GO:0044424,GO:0044437,GO:0044444,GO:0044446,GO:0044464,GO:0098588,GO:0098805	ko:K01805;ko00040;ko00051;ko01100;map00040;map00051;map01100
TPM	-	-	STRG.10048.9	STRG.10048	NIC	0	0.0806443	0.0458178	0	0	0	0	-	-	-	-	sp|Q9FKK7|XYLA_ARATH	Xylose isomerase	GO:0005575,GO:0005622,GO:0005623,GO:0005737,GO:0005773,GO:0005774,GO:0005783,GO:0005794,GO:0012505,GO:0016020,GO:0031090,GO:0043226,GO:0043227,GO:0043229,GO:0043231,GO:0044422,GO:0044424,GO:0044437,GO:0044444,GO:0044446,GO:0044464,GO:0098588,GO:0098805	ko:K01805;ko00040;ko00051;ko01100;map00040;map00051;map01100
TPM	-	-	STRG.10049.1	STRG.10049	NIC	2.37336	0	0	0	0.0778143	0	0.103386	-	-	-	-					no_annotation
TPM	-	-	STRG.10049.2	STRG.10049	NIC	1.52421	0.0236022	0	0	0	0	0	-	-	-	-					no_annotation
TPM	-	-	STRG.10049.3	STRG.10049	Known	0.472725	0	0	0	0	0	0	-	-	-	-					no_annotation
TPM	-	-	STRG.1005.1	STRG.1005	NNIC	3.89603	0	0	0	0	0	0	-	-	-	-					no_annotation
TPM	-	-	STRG.10050.1	STRG.10050	NNIC	0.0164081	0.0352016	0.0769122	0.0644474	0	0.299883	1.86896	-	-	-	-					no_annotation
TPM	-	-	STRG.10051.1	STRG.10051	NNIC	0.130585	0.0164419	0.053219	0.00661042	0	0.0848737	0.116407	-	-	-	-					no_annotation
TPM	-	-	STRG.10052.1	STRG.10052	NNIC	0.188879	0.0570004	0.440678	0.00590018	0.0946448	0.101197	0.171507	-	-	-	-					no_annotation
TPM	-	-	STRG.10053.1	STRG.10053	Known	32.0003	3.80619	6.66626	14.3727	9.52057	7.64495	11.4348	-	-	-	-	sp|Q94CG0|CIPKL_ARATH	CBL-interacting serine/threonine-protein kinase 21	GO:0000325,GO:0003674,GO:0003824,GO:0004672,GO:0004674,GO:0005575,GO:0005622,GO:0005623,GO:0005634,GO:0005737,GO:0005773,GO:0005774,GO:0005829,GO:0006464,GO:0006468,GO:0006793,GO:0006796,GO:0006807,GO:0006950,GO:0006970,GO:0007154,GO:0007165,GO:0008150,GO:0008152,GO:0009628,GO:0009651,GO:0009705,GO:0009987,GO:0016020,GO:0016301,GO:0016310,GO:0016740,GO:0016772,GO:0016773,GO:0019538,GO:0023052,GO:…	ko:K07198;ko04068;ko04140;ko04150;ko04151;ko04152;ko04211;ko04213;ko04371;ko04530;ko04710;ko04714;ko04910;ko04920;ko04921;ko04922;ko04931;ko04932;ko05410;ko05418;map04068;map04140;map04150;map04151;map04152;map04211;map04213;map04371;map04530;map04710;map04714;map04910;map04920;map04921;map04922;map04931;map04932;map05410;map05418
TPM	-	-	STRG.10054.1	STRG.10054	Known	20.8681	27.1888	14.5056	12.5231	28.0257	23.1487	20.4861	-	-	-	-	sp|P53118|ROG1_YEAST	Putative lipase ROG1
TPM	-	-	STRG.10055.1	STRG.10055	NNIC	0.0838971	0	0.129182	0.0383429	0	0.366257	0	-	-	-	-					no_annotation
TPM	-	-	STRG.10055.2	STRG.10055	NNIC	0.0701997	0.126204	0.318004	0	0	0.240993	0	-	-	-	-					no_annotation
TPM	-	-	STRG.10055.3	STRG.10055	NNIC	0	0	0	0	0	0	0	-	-	-	-					no_annotation
TPM	-	-	STRG.10055.4	STRG.10055	NNIC	0.0566092	0.164648	0.167757	0.234572	0.0665179	0.167034	0.154205	-	-	-	-					no_annotation
TPM	-	-	STRG.10056.1	STRG.10056	NNIC	3.09533	7.22649	3.80155	4.96601	3.98608	0.631659	2.97621	-	-	-	-					no_annotation
TPM	-	-	STRG.10057.1	STRG.10057	NNIC	0.431634	0	0.510916	0.0582861	0.0354468	0.175618	0.113149	-	-	-	-					no_annotation
TPM	-	-	STRG.10058.1	STRG.10058	Known	106.235	56.0316	50.3557	0.613504	0.219634	0	1.60362	-	-	-	-	sp|Q40374|PR1_MEDTR	Pathogenesis-related protein PR-1
TPM	-	-	STRG.10059.1	STRG.10059	NIC	0.140165	0.144453	0.0810653	0	0.195625	0.616955	0.393163	-	-	-	-					no_annotation
TPM	-	-	STRG.10059.2	STRG.10059	Known	0	0.347916	0	0	0.309168	0.747374	0.0273855	-	-	-	-					no_annotation
TPM	-	-	STRG.1006.1	STRG.1006	NNIC	3.99942	0	0	0	0	0	0	-	-	-	-					no_annotation
TPM	-	-	STRG.10060.1	STRG.10060	NNIC	0.156189	0.134947	0.153142	0.292177	0.0323205	0.307307	0.141252	-	-	-	-	sp|Q03278|PO21_NASVI	Retrovirus-related Pol polyprotein from type-1 retrotransposable element R2 (Fragment)
TPM	-	-	STRG.10061.1	STRG.10061	NNIC	0.384724	0.567351	0.328937	0.680117	0.360123	0.775067	0.364708	-	-	-	-					no_annotation
TPM	-	-	STRG.10062.1	STRG.10062	NNIC	0.293285	0.0319537	0.170769	0.183598	0.0301494	0.461576	0.0335684	-	-	-	-					no_annotation
TPM	-	-	STRG.10063.1	STRG.10063	NNIC	0.145772	0.141162	0.183106	0.123867	0.013936	0.0796451	0.26741	-	-	-	-					no_annotation
TPM	-	-	STRG.10064.1	STRG.10064	NNIC	0.141709	0.16395	0.126849	0.330617	0.171038	0.230795	0.0520132	-	-	-	-		2S seed storage protein 5-like
TPM	-	-	STRG.10065.1	STRG.10065	Known	0.0872595	2.40606	0.362844	0	0.371628	0.0134686	0.774161	-	-	-	-					no_annotation
TPM	-	-	STRG.10065.2	STRG.10065	NIC	0	3.12962	0	0	0	0	0.613631	-	-	-	-					no_annotation
TPM	-	-	STRG.10065.3	STRG.10065	NIC	0.0730891	10.1429	1.39286	0.0659001	0.105998	0.156645	2.01029	-	-	-	-					no_annotation
TPM	-	-	STRG.10065.4	STRG.10065	NIC	0.0361165	0.289666	0.148784	0	0.0567771	0.0406958	0.115654	-	-	-	-					no_annotation
TPM	-	-	STRG.10065.5	STRG.10065	NIC	0.0243486	0.361376	0.21629	0.0207388	0.161331	0.22611	0.0835681	-	-	-	-					no_annotation
TPM	-	-	STRG.10065.6	STRG.10065	NIC	0	0.146227	0	0	0	0	0.0193705	-	-	-	-					no_annotation
TPM	-	-	STRG.10066.1	STRG.10066	NNIC	0.364717	0	0	0	0	0	0	-	-	-	-					no_annotation
TPM	-	-	STRG.10067.1	STRG.10067	NNIC	0	0	0	0	0	0	0	-	-	-	-					no_annotation
TPM	-	-	STRG.10068.1	STRG.10068	NNIC	0	0.248195	0.0230423	0.860723	0	0	0	-	-	-	-					no_annotation
TPM	-	-	STRG.10069.1	STRG.10069	NNIC	1.16678	1.0574	1.2195	0.658863	1.62155	1.13911	2.8335	-	-	-	-					no_annotation
TPM	-	-	STRG.1007.1	STRG.1007	NNIC	0.00694209	0.059963	0.0226638	0	0.157362	1.32236	0.469398	-	-	-	-					no_annotation
TPM	-	-	STRG.10070.1	STRG.10070	NIC	0.0380386	0	0.00496802	0.322921	0.0994716	0.0104235	0.00113439	-	-	-	-	sp|A9X4U2|HSDD3_ARATH	3beta-hydroxysteroid-dehydrogenase/decarboxylase isoform 3	GO:0005575,GO:0005623,GO:0005886,GO:0005911,GO:0009506,GO:0016020,GO:0030054,GO:0044464,GO:0055044,GO:0071944	ko:K07748;ko00100;ko01100;ko01130;map00100;map01100;map01130
TPM	-	-	STRG.10070.2	STRG.10070	NIC	0.0179686	0	0.0228399	0.079101	0.0065614	0.0144066	0.00085105	-	-	-	-	sp|A9X4U2|HSDD3_ARATH	3beta-hydroxysteroid-dehydrogenase/decarboxylase isoform 3	GO:0005575,GO:0005623,GO:0005886,GO:0005911,GO:0009506,GO:0016020,GO:0030054,GO:0044464,GO:0055044,GO:0071944	ko:K07748;ko00100;ko01100;ko01130;map00100;map01100;map01130
TPM	-	-	STRG.10070.3	STRG.10070	NIC	0.207575	0.442027	0.107319	0.366912	0.434102	0.44222	0.423621	-	-	-	-	sp|A9X4U2|HSDD3_ARATH	3beta-hydroxysteroid-dehydrogenase/decarboxylase isoform 3	GO:0005575,GO:0005623,GO:0005886,GO:0005911,GO:0009506,GO:0016020,GO:0030054,GO:0044464,GO:0055044,GO:0071944	ko:K07748;ko00100;ko01100;ko01130;map00100;map01100;map01130
TPM	-	-	STRG.10070.4	STRG.10070	NIC	0.646244	0.922951	1.34521	1.15711	0.188697	0.821779	0.970123	-	-	-	-	sp|A9X4U2|HSDD3_ARATH	3beta-hydroxysteroid-dehydrogenase/decarboxylase isoform 3	GO:0005575,GO:0005623,GO:0005886,GO:0005911,GO:0009506,GO:0016020,GO:0030054,GO:0044464,GO:0055044,GO:0071944	ko:K07748;ko00100;ko01100;ko01130;map00100;map01100;map01130
TPM	-	-	STRG.10070.5	STRG.10070	NIC	0.087731	0.133405	0.276621	0.0383856	0.0207444	0.301091	0.147837	-	-	-	-	sp|A9X4U2|HSDD3_ARATH	3beta-hydroxysteroid-dehydrogenase/decarboxylase isoform 3	GO:0005575,GO:0005623,GO:0005886,GO:0005911,GO:0009506,GO:0016020,GO:0030054,GO:0044464,GO:0055044,GO:0071944	ko:K07748;ko00100;ko01100;ko01130;map00100;map01100;map01130
TPM	-	-	STRG.10070.6	STRG.10070	Known	0	0	0	0	0	0	0	-	-	-	-	sp|A9X4U2|HSDD3_ARATH	3beta-hydroxysteroid-dehydrogenase/decarboxylase isoform 3	GO:0005575,GO:0005623,GO:0005886,GO:0005911,GO:0009506,GO:0016020,GO:0030054,GO:0044464,GO:0055044,GO:0071944	ko:K07748;ko00100;ko01100;ko01130;map00100;map01100;map01130
TPM	-	-	STRG.10071.1	STRG.10071	NNIC	0.123092	0.118362	0.0180928	0.206792	0.0232564	0.0414242	0.0166566	-	-	-	-		rRNA binding	GO:0000313,GO:0000314,GO:0003674,GO:0003735,GO:0005198,GO:0005575,GO:0005622,GO:0005623,GO:0005737,GO:0005739,GO:0005759,GO:0005761,GO:0005763,GO:0005840,GO:0006412,GO:0006518,GO:0006807,GO:0008150,GO:0008152,GO:0009058,GO:0009059,GO:0009507,GO:0009536,GO:0009987,GO:0010467,GO:0015935,GO:0019538,GO:0022613,GO:0031974,GO:0032543,GO:0032991,GO:0034641,GO:0034645,GO:0042254,GO:0043043,GO:0043170,GO:…	ko:K02952;ko:K03040;ko00230;ko00240;ko01100;ko03010;ko03020;map00230;map00240;map01100;map03010;map03020
TPM	-	-	STRG.10072.1	STRG.10072	NNIC	0.239796	0.158817	0.142872	0.318384	0	0.207832	0	-	-	-	-		3beta-hydroxysteroid-dehydrogenase decarboxylase isoform	GO:0005575,GO:0005623,GO:0005886,GO:0005911,GO:0009506,GO:0016020,GO:0030054,GO:0044464,GO:0055044,GO:0071944	ko:K07748;ko00100;ko01100;ko01130;map00100;map01100;map01130
TPM	-	-	STRG.10073.1	STRG.10073	NNIC	0.553275	0.089053	0.310792	0	0.0053436	0.183418	0.196875	-	-	-	-	sp|P22738|RL32_ARATH	Large ribosomal subunit protein uL3y	GO:0000027,GO:0003674,GO:0003676,GO:0003723,GO:0003729,GO:0003735,GO:0005198,GO:0005488,GO:0005575,GO:0005618,GO:0005622,GO:0005623,GO:0005634,GO:0005730,GO:0005737,GO:0005773,GO:0005774,GO:0005829,GO:0005840,GO:0005844,GO:0005886,GO:0005911,GO:0006412,GO:0006518,GO:0006807,GO:0006996,GO:0008150,GO:0008152,GO:0009058,GO:0009059,GO:0009506,GO:0009987,GO:0010467,GO:0015934,GO:0016020,GO:0016043,GO:…	ko:K02925;ko:K08498;ko:K13339;ko03010;ko04130;ko04146;map03010;map04130;map04146
TPM	-	-	STRG.10073.2	STRG.10073	NNIC	0.0167995	0.0274325	0.228334	0.0948114	0.108936	0.517241	0.237862	-	-	-	-	sp|P22738|RL32_ARATH	Large ribosomal subunit protein uL3y	GO:0000027,GO:0003674,GO:0003676,GO:0003723,GO:0003729,GO:0003735,GO:0005198,GO:0005488,GO:0005575,GO:0005618,GO:0005622,GO:0005623,GO:0005634,GO:0005730,GO:0005737,GO:0005773,GO:0005774,GO:0005829,GO:0005840,GO:0005844,GO:0005886,GO:0005911,GO:0006412,GO:0006518,GO:0006807,GO:0006996,GO:0008150,GO:0008152,GO:0009058,GO:0009059,GO:0009506,GO:0009987,GO:0010467,GO:0015934,GO:0016020,GO:0016043,GO:…	ko:K02925;ko:K08498;ko:K13339;ko03010;ko04130;ko04146;map03010;map04130;map04146
TPM	-	-	STRG.10073.3	STRG.10073	NNIC	0.0205165	0.102105	0.589053	0.0827729	0.251214	0.135105	0.253479	-	-	-	-	sp|P22738|RL32_ARATH	Large ribosomal subunit protein uL3y	GO:0000027,GO:0003674,GO:0003676,GO:0003723,GO:0003729,GO:0003735,GO:0005198,GO:0005488,GO:0005575,GO:0005618,GO:0005622,GO:0005623,GO:0005634,GO:0005730,GO:0005737,GO:0005773,GO:0005774,GO:0005829,GO:0005840,GO:0005844,GO:0005886,GO:0005911,GO:0006412,GO:0006518,GO:0006807,GO:0006996,GO:0008150,GO:0008152,GO:0009058,GO:0009059,GO:0009506,GO:0009987,GO:0010467,GO:0015934,GO:0016020,GO:0016043,GO:…	ko:K02925;ko:K08498;ko:K13339;ko03010;ko04130;ko04146;map03010;map04130;map04146
TPM	-	-	STRG.10073.4	STRG.10073	NNIC	0.252053	0.166896	0.176607	0.256065	0.230704	0.19547	0.0798285	-	-	-	-	sp|P22738|RL32_ARATH	Large ribosomal subunit protein uL3y	GO:0000027,GO:0003674,GO:0003676,GO:0003723,GO:0003729,GO:0003735,GO:0005198,GO:0005488,GO:0005575,GO:0005618,GO:0005622,GO:0005623,GO:0005634,GO:0005730,GO:0005737,GO:0005773,GO:0005774,GO:0005829,GO:0005840,GO:0005844,GO:0005886,GO:0005911,GO:0006412,GO:0006518,GO:0006807,GO:0006996,GO:0008150,GO:0008152,GO:0009058,GO:0009059,GO:0009506,GO:0009987,GO:0010467,GO:0015934,GO:0016020,GO:0016043,GO:…	ko:K02925;ko:K08498;ko:K13339;ko03010;ko04130;ko04146;map03010;map04130;map04146
TPM	-	-	STRG.10073.5	STRG.10073	NNIC	0.0352253	0.0198029	0.118616	0.350176	0.20817	0.0275522	0.160358	-	-	-	-					no_annotation
TPM	-	-	STRG.10073.6	STRG.10073	NNIC	0.596824	0.844889	0.788111	1.6981	0.624909	0.269066	0.31921	-	-	-	-					no_annotation
TPM	-	-	STRG.10074.1	STRG.10074	NNIC	0	0	0	0	0.754476	0.515033	0.0381615	-	-	-	-					no_annotation
TPM	-	-	STRG.10075.1	STRG.10075	Known	4.66506	5.55089	5.45303	6.88431	3.65175	5.84072	4.51854	-	-	-	-		Ribonuclease H protein	GO:0000003,GO:0003006,GO:0003674,GO:0003824,GO:0004659,GO:0005575,GO:0005622,GO:0005623,GO:0005737,GO:0005739,GO:0006732,GO:0006733,GO:0006743,GO:0006744,GO:0007275,GO:0008150,GO:0008152,GO:0009058,GO:0009108,GO:0009507,GO:0009536,GO:0009790,GO:0009791,GO:0009793,GO:0009987,GO:0010154,GO:0016740,GO:0016765,GO:0022414,GO:0032501,GO:0032502,GO:0042180,GO:0042181,GO:0043226,GO:0043227,GO:0043229,GO:…	ko:K15053;ko04144;ko04217;map04144;map04217
TPM	-	-	STRG.10075.2	STRG.10075	NIC	5.10201	2.97117	2.82647	2.25032	0.529161	6.27832	1.84764	-	-	-	-	sp|Q8LPQ9|FPA_ARATH	Flowering time control protein FPA	GO:0000003,GO:0000375,GO:0000377,GO:0000398,GO:0000785,GO:0003006,GO:0003674,GO:0003676,GO:0003723,GO:0005488,GO:0005575,GO:0005622,GO:0005623,GO:0005634,GO:0005694,GO:0006139,GO:0006325,GO:0006342,GO:0006355,GO:0006378,GO:0006396,GO:0006397,GO:0006725,GO:0006807,GO:0006996,GO:0007275,GO:0008150,GO:0008152,GO:0008380,GO:0009553,GO:0009791,GO:0009889,GO:0009890,GO:0009892,GO:0009909,GO:0009911,GO:…	ko:K12831;ko03040;map03040
TPM	-	-	STRG.10076.1	STRG.10076	NNIC	0.328403	0.409931	0.365274	0.504812	0.191604	1.55782	0.505864	-	-	-	-					no_annotation
TPM	-	-	STRG.10077.1	STRG.10077	Known	0.287352	0	0	0	0	0	0	-	-	-	-	sp|Q9FKL2|MYB36_ARATH	Transcription factor MYB36	GO:0000981,GO:0000988,GO:0000989,GO:0001067,GO:0001076,GO:0001101,GO:0001134,GO:0001135,GO:0001704,GO:0001706,GO:0003674,GO:0003676,GO:0003677,GO:0003700,GO:0005488,GO:0005575,GO:0005618,GO:0005622,GO:0005623,GO:0005634,GO:0006355,GO:0006357,GO:0007275,GO:0007369,GO:0007492,GO:0008150,GO:0008285,GO:0009505,GO:0009531,GO:0009653,GO:0009719,GO:0009725,GO:0009751,GO:0009790,GO:0009888,GO:0009889,GO:…	ko:K09422
TPM	-	-	STRG.10078.1	STRG.10078	NNIC	2.96395	2.60752	2.28956	2.42751	1.00721	0.959719	1.69378	-	-	-	-					no_annotation
TPM	-	-	STRG.10079.1	STRG.10079	NNIC	0.235369	0.576205	0.349092	0.133366	0	0	0	-	-	-	-					no_annotation
TPM	-	-	STRG.1008.1	STRG.1008	Known	0.168836	1.1741	0.0918247	0.190611	0.0907578	0.256124	0.0819294	-	-	-	-		transcription regulatory region sequence-specific DNA binding		ko:K12412;ko04011;ko04111;map04011;map04111
TPM	-	-	STRG.10080.1	STRG.10080	NNIC	0.617506	0.330579	0.405719	0.149197	0.0434695	0.095338	0.0133995	-	-	-	-		protein kinase activity
TPM	-	-	STRG.10081.1	STRG.10081	NNIC	1.69498	1.06126	0.976596	0.51653	0.162775	0.0693839	0.139794	-	-	-	-	sp|Q01910|TF107_SCHPM	Transposon Tf1-107 polyprotein
TPM	-	-	STRG.10082.1	STRG.10082	NIC	12.9552	15.8064	7.57673	18.2545	13.7535	15.9111	8.22521	-	-	-	-	sp|A0A2R6XIK6|PRAF_MARPO	RAF-like serine/threonine-protein kinase PRAF	GO:0001666,GO:0003674,GO:0003824,GO:0004672,GO:0004674,GO:0004712,GO:0005575,GO:0005622,GO:0005623,GO:0005737,GO:0005783,GO:0005789,GO:0006082,GO:0006464,GO:0006468,GO:0006629,GO:0006720,GO:0006721,GO:0006793,GO:0006796,GO:0006807,GO:0006950,GO:0007154,GO:0007165,GO:0008150,GO:0008152,GO:0008299,GO:0008610,GO:0009058,GO:0009628,GO:0009685,GO:0009686,GO:0009719,GO:0009723,GO:0009725,GO:0009743,GO:…
TPM	-	-	STRG.10082.2	STRG.10082	Known	0.365948	0.977783	0	0.434085	0	0	0	-	-	-	-	sp|A0A2R6XIK6|PRAF_MARPO	RAF-like serine/threonine-protein kinase PRAF	GO:0001666,GO:0003674,GO:0003824,GO:0004672,GO:0004674,GO:0004712,GO:0005575,GO:0005622,GO:0005623,GO:0005737,GO:0005783,GO:0005789,GO:0006082,GO:0006464,GO:0006468,GO:0006629,GO:0006720,GO:0006721,GO:0006793,GO:0006796,GO:0006807,GO:0006950,GO:0007154,GO:0007165,GO:0008150,GO:0008152,GO:0008299,GO:0008610,GO:0009058,GO:0009628,GO:0009685,GO:0009686,GO:0009719,GO:0009723,GO:0009725,GO:0009743,GO:…
TPM	-	-	STRG.10082.3	STRG.10082	NIC	1.18876	3.0408	2.62155	10.9843	2.64055	2.64711	2.49406	-	-	-	-	sp|A0A2R6XIK6|PRAF_MARPO	RAF-like serine/threonine-protein kinase PRAF	GO:0001666,GO:0003674,GO:0003824,GO:0004672,GO:0004674,GO:0004712,GO:0005575,GO:0005622,GO:0005623,GO:0005737,GO:0005783,GO:0005789,GO:0006082,GO:0006464,GO:0006468,GO:0006629,GO:0006720,GO:0006721,GO:0006793,GO:0006796,GO:0006807,GO:0006950,GO:0007154,GO:0007165,GO:0008150,GO:0008152,GO:0008299,GO:0008610,GO:0009058,GO:0009628,GO:0009685,GO:0009686,GO:0009719,GO:0009723,GO:0009725,GO:0009743,GO:…
TPM	-	-	STRG.10082.4	STRG.10082	NIC	3.25494	3.50686	2.23097	3.56677	2.9168	4.06029	3.55604	-	-	-	-	sp|A0A2R6XIK6|PRAF_MARPO	RAF-like serine/threonine-protein kinase PRAF	GO:0001666,GO:0003674,GO:0003824,GO:0004672,GO:0004674,GO:0004712,GO:0005575,GO:0005622,GO:0005623,GO:0005737,GO:0005783,GO:0005789,GO:0006082,GO:0006464,GO:0006468,GO:0006629,GO:0006720,GO:0006721,GO:0006793,GO:0006796,GO:0006807,GO:0006950,GO:0007154,GO:0007165,GO:0008150,GO:0008152,GO:0008299,GO:0008610,GO:0009058,GO:0009628,GO:0009685,GO:0009686,GO:0009719,GO:0009723,GO:0009725,GO:0009743,GO:…
TPM	-	-	STRG.10082.5	STRG.10082	NIC	9.14631	13.0472	5.36706	16.4408	8.81669	14.7907	11.7582	-	-	-	-	sp|A0A2R6XIK6|PRAF_MARPO	RAF-like serine/threonine-protein kinase PRAF	GO:0001666,GO:0003674,GO:0003824,GO:0004672,GO:0004674,GO:0004712,GO:0005575,GO:0005622,GO:0005623,GO:0005737,GO:0005783,GO:0005789,GO:0006082,GO:0006464,GO:0006468,GO:0006629,GO:0006720,GO:0006721,GO:0006793,GO:0006796,GO:0006807,GO:0006950,GO:0007154,GO:0007165,GO:0008150,GO:0008152,GO:0008299,GO:0008610,GO:0009058,GO:0009628,GO:0009685,GO:0009686,GO:0009719,GO:0009723,GO:0009725,GO:0009743,GO:…
TPM	-	-	STRG.10082.6	STRG.10082	NIC	4.91857	10.621	13.7343	11.9296	9.08189	11.7721	5.91608	-	-	-	-	sp|A0A2R6XIK6|PRAF_MARPO	RAF-like serine/threonine-protein kinase PRAF	GO:0001666,GO:0003674,GO:0003824,GO:0004672,GO:0004674,GO:0004712,GO:0005575,GO:0005622,GO:0005623,GO:0005737,GO:0005783,GO:0005789,GO:0006082,GO:0006464,GO:0006468,GO:0006629,GO:0006720,GO:0006721,GO:0006793,GO:0006796,GO:0006807,GO:0006950,GO:0007154,GO:0007165,GO:0008150,GO:0008152,GO:0008299,GO:0008610,GO:0009058,GO:0009628,GO:0009685,GO:0009686,GO:0009719,GO:0009723,GO:0009725,GO:0009743,GO:…
TPM	-	-	STRG.10083.1	STRG.10083	NNIC	1.99446	2.30573	2.92547	1.84577	1.29695	3.10474	2.51185	-	-	-	-					no_annotation
TPM	-	-	STRG.10084.1	STRG.10084	Known	0	0	0	0	5.07647	2.05132	2.41277	-	-	-	-					no_annotation
TPM	-	-	STRG.10085.1	STRG.10085	NNIC	0	0.148954	0	0	0	0.0870029	0	-	-	-	-					no_annotation
TPM	-	-	STRG.10086.1	STRG.10086	Known	0	0.631771	0	0	0	0	0	-	-	-	-					no_annotation
TPM	-	-	STRG.10086.2	STRG.10086	NIC	0	0.661298	0	0	0	0	0	-	-	-	-					no_annotation
TPM	-	-	STRG.10086.3	STRG.10086	NIC	0	0.604968	0	0	0	0	0	-	-	-	-					no_annotation
TPM	-	-	STRG.10087.1	STRG.10087	Known	32.5855	46.0174	33.2764	44.2999	52.1523	56.2482	35.0482	-	-	-	-	sp|A2AJL3|FGGY_MOUSE	FGGY carbohydrate kinase domain-containing protein
TPM	-	-	STRG.10087.2	STRG.10087	NIC	2.13061	0.901674	0.00567457	0	2.87913	0.0856092	0	-	-	-	-	sp|A2AJL3|FGGY_MOUSE	FGGY carbohydrate kinase domain-containing protein
TPM	-	-	STRG.10088.1	STRG.10088	Known	3.07402	8.87603	3.29898	4.91674	2.00516	5.50126	4.78165	-	-	-	-	sp|B0F481|BIODA_ARATH	Bifunctional dethiobiotin synthetase/7,8-diamino-pelargonic acid aminotransferase, mitochondrial	GO:0003674,GO:0003824,GO:0004015,GO:0004141,GO:0005575,GO:0005622,GO:0005623,GO:0005737,GO:0005739,GO:0006082,GO:0006732,GO:0006766,GO:0006767,GO:0006768,GO:0006790,GO:0006807,GO:0008150,GO:0008152,GO:0008483,GO:0009058,GO:0009102,GO:0009108,GO:0009110,GO:0009987,GO:0016053,GO:0016740,GO:0016769,GO:0016874,GO:0016879,GO:0016882,GO:0017144,GO:0018130,GO:0019752,GO:0032787,GO:0034641,GO:0042364,GO:…	ko:K19562;ko00780;ko01100;map00780;map01100
TPM	-	-	STRG.10088.2	STRG.10088	NIC	5.36329	9.70255	7.97948	4.61512	0.954332	5.32411	5.25168	-	-	-	-	sp|B0F481|BIODA_ARATH	Bifunctional dethiobiotin synthetase/7,8-diamino-pelargonic acid aminotransferase, mitochondrial	GO:0003674,GO:0003824,GO:0004015,GO:0004141,GO:0005575,GO:0005622,GO:0005623,GO:0005737,GO:0005739,GO:0006082,GO:0006732,GO:0006766,GO:0006767,GO:0006768,GO:0006790,GO:0006807,GO:0008150,GO:0008152,GO:0008483,GO:0009058,GO:0009102,GO:0009108,GO:0009110,GO:0009987,GO:0016053,GO:0016740,GO:0016769,GO:0016874,GO:0016879,GO:0016882,GO:0017144,GO:0018130,GO:0019752,GO:0032787,GO:0034641,GO:0042364,GO:…	ko:K19562;ko00780;ko01100;map00780;map01100
TPM	-	-	STRG.10089.1	STRG.10089	NNIC	1.44271	0	0.400556	0.670037	0.010505	0.00311148	0.17773	-	-	-	-					no_annotation
TPM	-	-	STRG.1009.1	STRG.1009	NNIC	0	1.56373	0	0	0	0	0	-	-	-	-					no_annotation
TPM	-	-	STRG.10090.1	STRG.10090	NNIC	2.36581	12.5567	5.86583	2.34625	1.409	0.261078	1.93912	-	-	-	-					no_annotation
TPM	-	-	STRG.10091.1	STRG.10091	Known	26.1697	25.7734	31.5277	22.012	18.4704	32.0767	24.4185	-	-	-	-	sp|Q9FKL6|CB60B_ARATH	Calmodulin-binding protein 60 B
TPM	-	-	STRG.10091.2	STRG.10091	NIC	5.46157	1.72902	1.90182	2.45161	0.761826	2.80938	2.55278	-	-	-	-	sp|Q9FKL6|CB60B_ARATH	Calmodulin-binding protein 60 B
TPM	-	-	STRG.10091.3	STRG.10091	NIC	0	0.516255	0.850724	0	0.550572	0	1.07265	-	-	-	-	sp|Q9FKL6|CB60B_ARATH	Calmodulin-binding protein 60 B
TPM	-	-	STRG.10091.4	STRG.10091	NIC	2.26316	1.63125	2.0187	2.47786	1.02778	3.32269	2.47177	-	-	-	-	sp|Q9FKL6|CB60B_ARATH	Calmodulin-binding protein 60 B
TPM	-	-	STRG.10091.5	STRG.10091	NIC	5.42928	3.9243	1.13883	5.39338	0.548384	0.347745	1.84942	-	-	-	-	sp|Q9FKL6|CB60B_ARATH	Calmodulin-binding protein 60 B
TPM	-	-	STRG.10091.6	STRG.10091	NIC	1.82875	4.21325	0.934442	4.91405	0.790345	0.324608	1.41072	-	-	-	-	sp|Q9FKL6|CB60B_ARATH	Calmodulin-binding protein 60 B
TPM	-	-	STRG.10092.1	STRG.10092	Known	0.680232	1.17817	0.0497056	0.569829	1.12753	1.46205	0.526867	-	-	-	-					no_annotation
TPM	-	-	STRG.10092.2	STRG.10092	NIC	1.76374	3.69287	5.10626	1.77111	2.75238	3.93727	4.15274	-	-	-	-					no_annotation
TPM	-	-	STRG.10092.3	STRG.10092	NIC	1.93473	3.91037	6.66537	2.48617	3.55021	5.39978	4.30592	-	-	-	-					no_annotation
TPM	-	-	STRG.10092.4	STRG.10092	NIC	1.42129	1.5254	0.278651	0.619488	2.63593	0.657899	0.189271	-	-	-	-					no_annotation
TPM	-	-	STRG.10092.5	STRG.10092	NIC	0.840829	0.726346	0.799057	0.748422	0.878979	1.05715	0.564967	-	-	-	-					no_annotation
TPM	-	-	STRG.10092.6	STRG.10092	NIC	4.47303	4.40651	5.62389	2.70055	3.56896	6.28835	2.11803	-	-	-	-					no_annotation
TPM	-	-	STRG.10092.7	STRG.10092	NIC	0.0694859	0.157356	0	0.193255	0	0	0	-	-	-	-					no_annotation
TPM	-	-	STRG.10092.8	STRG.10092	NIC	0.290351	0.510808	0.742626	1.13857	0	0	0.824772	-	-	-	-					no_annotation
TPM	-	-	STRG.10093.1	STRG.10093	NNIC	0	0	0.0948887	0	0.122065	0	0.022783	-	-	-	-					no_annotation
TPM	-	-	STRG.10094.1	STRG.10094	NNIC	0.135154	0.302997	0.407677	0.264566	0.252859	0.777289	0.221204	-	-	-	-					no_annotation
TPM	-	-	STRG.10095.1	STRG.10095	Known	0.138719	0.0893379	0.115469	0.0280595	0.0366541	0.270556	0.10485	-	-	-	-	sp|Q9FGH4|E139_ARATH	Glucan endo-1,3-beta-glucosidase 9	GO:0001871,GO:0003674,GO:0003824,GO:0004553,GO:0005488,GO:0005575,GO:0005623,GO:0005886,GO:0016020,GO:0016787,GO:0016798,GO:0030246,GO:0030247,GO:0031224,GO:0031225,GO:0031226,GO:0044425,GO:0044459,GO:0044464,GO:0046658,GO:0071944
TPM	-	-	STRG.10096.1	STRG.10096	NNIC	0.775957	0	0.823593	0.16029	0.133391	0.40214	0.0731706	-	-	-	-					no_annotation
TPM	-	-	STRG.10097.1	STRG.10097	NNIC	0.0693801	0.121483	0	0.342843	0.0327921	0.454077	0.0949708	-	-	-	-					no_annotation
TPM	-	-	STRG.10098.1	STRG.10098	NNIC	0.0792389	1.48416	0	0	0	0	0	-	-	-	-					no_annotation
TPM	-	-	STRG.10099.1	STRG.10099	NNIC	0.181509	0	0.61483	0.558049	0.620994	0	0.124785	-	-	-	-					no_annotation
TPM	-	-	STRG.101.1	STRG.101	NNIC	18.1332	9.91262	17.626	5.67967	23.5581	55.6984	61.8958	-	-	-	-					no_annotation
TPM	-	-	STRG.1010.1	STRG.1010	NNIC	0.100812	0.0738896	0.197086	0.206967	0.0113725	0.0563035	0.328817	-	-	-	-	sp|C0LGT6|EFR_ARATH	LRR receptor-like serine/threonine-protein kinase EFR
TPM	-	-	STRG.10100.1	STRG.10100	NNIC	0.0194063	1.2018	0.0509615	0.00354957	0.00352146	0.00255473	0.00960531	-	-	-	-					no_annotation
TPM	-	-	STRG.10101.1	STRG.10101	Known	0	0.0333746	0.0501075	0	0	0	0	-	-	-	-					no_annotation
TPM	-	-	STRG.10102.1	STRG.10102	NNIC	0.293022	0.137987	0.166948	0.258508	0	0.0527625	0.103262	-	-	-	-		Endonuclease/Exonuclease/phosphatase family
TPM	-	-	STRG.10103.1	STRG.10103	NNIC	0	1.05418	0	0	0	0	0	-	-	-	-					no_annotation
TPM	-	-	STRG.10104.1	STRG.10104	Known	0	0	0.184596	0	0	0	0	-	-	-	-	sp|A0A067XR63|XTH7_DIOKA	Xyloglucan endotransglucosylase protein 7	GO:0003674,GO:0003824,GO:0005575,GO:0005618,GO:0005622,GO:0005623,GO:0005737,GO:0005794,GO:0005975,GO:0005976,GO:0006073,GO:0006950,GO:0008150,GO:0008152,GO:0009266,GO:0009408,GO:0009409,GO:0009605,GO:0009612,GO:0009628,GO:0009664,GO:0009719,GO:0009725,GO:0009733,GO:0009741,GO:0009987,GO:0010033,GO:0010383,GO:0010410,GO:0010411,GO:0012505,GO:0014070,GO:0016043,GO:0016740,GO:0016757,GO:0016758,GO:…	ko:K08235;ko:K14504;ko04075;map04075
TPM	-	-	STRG.10105.1	STRG.10105	NNIC	0.0576706	0.00983616	0.0379663	0.147657	0	0	0.246401	-	-	-	-					no_annotation
TPM	-	-	STRG.10105.2	STRG.10105	NNIC	0.239025	0	0.533261	0	0	0	0.507363	-	-	-	-					no_annotation
TPM	-	-	STRG.10105.3	STRG.10105	NNIC	0.399295	0.0514308	0.257557	0.0309482	0	0.0352081	0.381409	-	-	-	-					no_annotation
TPM	-	-	STRG.10106.1	STRG.10106	NIC	0.22603	0.0323834	0.129583	0.0273387	0.117198	0.856932	0.405716	-	-	-	-					no_annotation
TPM	-	-	STRG.10106.2	STRG.10106	Known	0.401529	0	0.547942	0.0108395	0.509609	1.58821	0.769436	-	-	-	-					no_annotation
TPM	-	-	STRG.10107.1	STRG.10107	NNIC	0.492366	0.0167771	0.061264	0.0192711	0.216241	0.578751	0.228844	-	-	-	-	sp|P36616|DSK1_SCHPO	Protein kinase dsk1	GO:0000245,GO:0000375,GO:0000377,GO:0000398,GO:0003674,GO:0003824,GO:0004672,GO:0004674,GO:0005575,GO:0005622,GO:0005623,GO:0005634,GO:0005737,GO:0005829,GO:0006139,GO:0006396,GO:0006397,GO:0006464,GO:0006468,GO:0006725,GO:0006793,GO:0006796,GO:0006807,GO:0007154,GO:0007165,GO:0008104,GO:0008150,GO:0008152,GO:0008380,GO:0009893,GO:0009987,GO:0010467,GO:0010468,GO:0010604,GO:0010628,GO:0016043,GO:…	ko:K08832
TPM	-	-	STRG.10108.1	STRG.10108	NNIC	1.20097	2.45726	1.55464	0.777824	0.981418	0.705899	1.1498	-	-	-	-					no_annotation
TPM	-	-	STRG.10109.1	STRG.10109	NNIC	1.66304	0	0	0	0	0	0	-	-	-	-					no_annotation
TPM	-	-	STRG.1011.1	STRG.1011	NIC	0.609347	0.619989	0	0	0	0	0	-	-	-	-					no_annotation
TPM	-	-	STRG.1011.2	STRG.1011	NIC	0.453487	0.370875	0.0173368	0	0	0.0181917	0.00754154	-	-	-	-		KIP1-like protein
TPM	-	-	STRG.1011.3	STRG.1011	NIC	0.384554	0	0	0	0	0	0	-	-	-	-					no_annotation
TPM	-	-	STRG.1011.4	STRG.1011	Known	0.00287654	0.00556104	0	0	0	0	0	-	-	-	-					no_annotation
TPM	-	-	STRG.10110.1	STRG.10110	NNIC	1.39921	0.609357	0.5253	0.81015	0.38658	0.926725	0.45401	-	-	-	-					no_annotation
TPM	-	-	STRG.10111.1	STRG.10111	NNIC	0.544693	0	0	0.0188987	0.0623464	0.00377066	0	-	-	-	-					no_annotation
TPM	-	-	STRG.10112.1	STRG.10112	Known	2.79525	0.456483	0.379383	0.210805	2.18137	20.5627	27.3737	-	-	-	-	sp|Q38857|XTH22_ARATH	Xyloglucan endotransglucosylase/hydrolase protein 22	GO:0005575,GO:0005618,GO:0005622,GO:0005623,GO:0005737,GO:0005794,GO:0012505,GO:0030312,GO:0043226,GO:0043227,GO:0043229,GO:0043231,GO:0044424,GO:0044444,GO:0044464,GO:0071944	ko:K08235;ko:K14504;ko04075;map04075
TPM	-	-	STRG.10113.1	STRG.10113	Known	0.231159	0.212987	0.691917	0.345665	0.0482432	0.108959	0.656126	-	-	-	-					no_annotation
TPM	-	-	STRG.10113.2	STRG.10113	NIC	0.647549	0.021582	0.466855	0.10956	0	0	0.155786	-	-	-	-		This magnesium-dependent enzyme catalyzes the hydrolysis of ATP coupled with the transport of calcium	GO:0000041,GO:0003674,GO:0003824,GO:0005215,GO:0005384,GO:0005388,GO:0005575,GO:0005622,GO:0005623,GO:0005737,GO:0005768,GO:0005794,GO:0005802,GO:0006810,GO:0006811,GO:0006812,GO:0006816,GO:0006828,GO:0007275,GO:0008150,GO:0008324,GO:0012505,GO:0015075,GO:0015085,GO:0015318,GO:0015399,GO:0015405,GO:0015410,GO:0015662,GO:0016462,GO:0016787,GO:0016817,GO:0016818,GO:0016887,GO:0017111,GO:0019829,GO:…	ko:K01537;ko:K05853;ko04020;ko04022;ko04972;ko05010;map04020;map04022;map04972;map05010
TPM	-	-	STRG.10114.1	STRG.10114	NNIC	0.104546	0.129931	0.129968	0.138606	0.129978	0.220797	0.234427	-	-	-	-					no_annotation
TPM	-	-	STRG.10115.1	STRG.10115	NNIC	5.75016	6.44326	6.70891	8.69273	3.56689	4.24176	4.73027	-	-	-	-					no_annotation
TPM	-	-	STRG.10116.1	STRG.10116	NNIC	0.031175	0.100927	0.110242	0.148054	0.0580391	0.316916	0	-	-	-	-					no_annotation
TPM	-	-	STRG.10117.1	STRG.10117	NNIC	0.0470902	0.0876834	0.108407	0	0.206809	0.515233	0.0686804	-	-	-	-					no_annotation
TPM	-	-	STRG.10118.1	STRG.10118	NNIC	2.33912	8.12546	2.49082	1.8809	2.23715	6.00448	3.5171	-	-	-	-					no_annotation
TPM	-	-	STRG.10119.1	STRG.10119	NNIC	2.20397	0	0.00931129	0	0.0370537	0.425568	0.378073	-	-	-	-	sp|P04323|POL3_DROME	Retrovirus-related Pol polyprotein from transposon 17.6
TPM	-	-	STRG.1012.1	STRG.1012	NNIC	0.350648	0.234689	0.150041	0.342772	0.206184	0.266547	0.23957	-	-	-	-					no_annotation
TPM	-	-	STRG.1012.2	STRG.1012	NNIC	0.254221	0.57612	0.342809	0.372271	0.33902	0.289128	0.0372445	-	-	-	-					no_annotation
TPM	-	-	STRG.10120.1	STRG.10120	NNIC	0.67213	0	0.0578047	0	0.103094	1.24357	1.20717	-	-	-	-	sp|P20825|POL2_DROME	Retrovirus-related Pol polyprotein from transposon 297
TPM	-	-	STRG.10121.1	STRG.10121	NNIC	0.0229723	0.0213718	0.0137868	0	0.0244684	0.736754	0.360293	-	-	-	-					no_annotation
TPM	-	-	STRG.10122.1	STRG.10122	Known	0	2.68985	0	2.08944	1.21486	0.277046	3.60542	-	-	-	-	sp|C6SZ04|CSPL3_SOYBN	CASP-like protein 2C1	GO:0003674,GO:0005488,GO:0048037,GO:0051536,GO:0051540
TPM	-	-	STRG.10123.1	STRG.10123	Known	0	0.152816	0	0	0	0	0	-	-	-	-					no_annotation
TPM	-	-	STRG.10124.1	STRG.10124	Known	0.258216	2.66278	2.65053	0.444604	0.387377	0.304441	25.6636	-	-	-	-	sp|Q39261|ZFP2_ARATH	Zinc finger protein 2	GO:0003674,GO:0003700,GO:0005575,GO:0005622,GO:0005623,GO:0005634,GO:0006355,GO:0008150,GO:0009889,GO:0009909,GO:0009910,GO:0010468,GO:0010556,GO:0019219,GO:0019222,GO:0031323,GO:0031326,GO:0043226,GO:0043227,GO:0043229,GO:0043231,GO:0044424,GO:0044464,GO:0048519,GO:0048580,GO:0048581,GO:0048831,GO:0050789,GO:0050793,GO:0050794,GO:0051093,GO:0051171,GO:0051239,GO:0051241,GO:0051252,GO:0060255,GO:…
TPM	-	-	STRG.10125.1	STRG.10125	NNIC	2.13396	0.0838925	0.0368918	0.00256909	0	0	0	-	-	-	-					no_annotation
TPM	-	-	STRG.10126.1	STRG.10126	NNIC	2.56587	0.64803	0	0	0	0	0	-	-	-	-					no_annotation
TPM	-	-	STRG.10127.1	STRG.10127	Known	14.6237	20.4013	18.9927	12.701	14.6228	23.5191	16.4184	-	-	-	-	sp|Q04088|POF21_ARATH	Probable transcription factor PosF21	GO:0003674,GO:0003700,GO:0005575,GO:0005622,GO:0005623,GO:0005634,GO:0005737,GO:0005829,GO:0006355,GO:0008150,GO:0009889,GO:0010468,GO:0010556,GO:0019219,GO:0019222,GO:0031323,GO:0031326,GO:0043226,GO:0043227,GO:0043229,GO:0043231,GO:0044424,GO:0044444,GO:0044464,GO:0050789,GO:0050794,GO:0051171,GO:0051252,GO:0060255,GO:0065007,GO:0080090,GO:0140110,GO:1903506,GO:2000112,GO:2001141
TPM	-	-	STRG.10128.1	STRG.10128	NNIC	0	6.53898	0.216002	0.256689	0	0.571696	0.787581	-	-	-	-					no_annotation
TPM	-	-	STRG.10129.1	STRG.10129	Known	0	29.9091	0.0660008	0	0	0	0	-	-	-	-	sp|Q9SRR7|CML3_ARATH	Calmodulin-like protein 3	GO:0003674,GO:0005488,GO:0005509,GO:0005575,GO:0005622,GO:0005623,GO:0005737,GO:0005768,GO:0010008,GO:0012505,GO:0016020,GO:0016021,GO:0031090,GO:0031224,GO:0031300,GO:0031301,GO:0031302,GO:0031303,GO:0031410,GO:0031982,GO:0043167,GO:0043169,GO:0043226,GO:0043227,GO:0043229,GO:0044422,GO:0044424,GO:0044425,GO:0044433,GO:0044440,GO:0044444,GO:0044446,GO:0044464,GO:0046872,GO:0097708,GO:0098588,GO:…	ko:K13448;ko04626;map04626
TPM	-	-	STRG.1013.1	STRG.1013	NNIC	0.608947	0.9207	0.820602	1.39977	0.54827	0.787856	0.496281	-	-	-	-		2S seed storage protein 5-like
TPM	-	-	STRG.10130.1	STRG.10130	NNIC	0.0766318	0.0640938	0.111688	0.375523	0.123866	0.293198	0.124108	-	-	-	-					no_annotation
TPM	-	-	STRG.10131.1	STRG.10131	NNIC	0	0.162804	0.0486322	0	0.354837	1.04209	0.433124	-	-	-	-					no_annotation
TPM	-	-	STRG.10132.1	STRG.10132	NNIC	0	0	0.0936315	0	0	0	0.211459	-	-	-	-					no_annotation
TPM	-	-	STRG.10133.1	STRG.10133	NNIC	0	0	0	0	0	0	0	-	-	-	-					no_annotation
TPM	-	-	STRG.10134.1	STRG.10134	NNIC	0.0304729	0.0873385	0.00564512	0.0235261	0.0257269	0.878676	0.117832	-	-	-	-		SWI SNF-related matrix-associated actin-dependent regulator of chromatin subfamily A member 3-like	GO:0000724,GO:0000725,GO:0006139,GO:0006259,GO:0006281,GO:0006302,GO:0006310,GO:0006725,GO:0006807,GO:0006950,GO:0006974,GO:0008150,GO:0008152,GO:0009292,GO:0009294,GO:0009987,GO:0033554,GO:0034641,GO:0043170,GO:0044237,GO:0044238,GO:0044260,GO:0044764,GO:0045003,GO:0046483,GO:0050896,GO:0051704,GO:0051716,GO:0071704,GO:0090304,GO:1901360	ko:K15505
TPM	-	-	STRG.10135.1	STRG.10135	NIC	0	0	0	0	0.0393575	0.57955	0.00459224	-	-	-	-					no_annotation
TPM	-	-	STRG.10135.10	STRG.10135	Known	0.00592012	0.0254621	0.0148779	0	0.0413848	0.0660538	0.0172073	-	-	-	-					no_annotation
TPM	-	-	STRG.10135.2	STRG.10135	NIC	0	0	0	0	0	0	0	-	-	-	-					no_annotation
TPM	-	-	STRG.10135.3	STRG.10135	NIC	0.042439	0.161771	0.107484	0.0133705	0.022208	0.378738	0.242758	-	-	-	-	sp|P10978|POLX_TOBAC	Retrovirus-related Pol polyprotein from transposon TNT 1-94
TPM	-	-	STRG.10135.4	STRG.10135	Known	0.000689659	0	0	0	0.00306854	0.00409793	0.00838736	-	-	-	-					no_annotation
TPM	-	-	STRG.10135.5	STRG.10135	NIC	0.201349	0.10611	0.151702	0.0356792	0.0679649	0.836642	0.391147	-	-	-	-	sp|P10978|POLX_TOBAC	Retrovirus-related Pol polyprotein from transposon TNT 1-94
TPM	-	-	STRG.10135.6	STRG.10135	NIC	0	0	0.0273474	0	0	0.392943	0.388098	-	-	-	-					no_annotation
TPM	-	-	STRG.10135.7	STRG.10135	NIC	0.020565	0	0	0	0	0.191599	0.0100612	-	-	-	-					no_annotation
TPM	-	-	STRG.10135.8	STRG.10135	NIC	0	0.00712468	0.00971645	0	0.00132862	0.046425	0.0160941	-	-	-	-					no_annotation
TPM	-	-	STRG.10135.9	STRG.10135	NIC	0.158013	0.0458077	0.130514	0.0429605	0.0666376	0.459199	0.332512	-	-	-	-	sp|P10978|POLX_TOBAC	Retrovirus-related Pol polyprotein from transposon TNT 1-94
TPM	-	-	STRG.10136.1	STRG.10136	NNIC	0.0959703	0	0.151278	0.0483137	0.133407	0.505522	0.115359	-	-	-	-					no_annotation
TPM	-	-	STRG.10137.1	STRG.10137	NNIC	0.387433	0.0486242	0.206406	0.198968	0.105222	0.799539	0.192264	-	-	-	-					no_annotation
TPM	-	-	STRG.10138.1	STRG.10138	NNIC	0.0405769	0	0	0	0	0	0	-	-	-	-					no_annotation
TPM	-	-	STRG.10139.1	STRG.10139	Known	0	0	0.0172238	0	0	0	0	-	-	-	-					no_annotation
TPM	-	-	STRG.1014.1	STRG.1014	NNIC	0.245566	0.572072	0.507133	0.780352	0.434826	0.559485	0.220237	-	-	-	-	sp|Q03278|PO21_NASVI	Retrovirus-related Pol polyprotein from type-1 retrotransposable element R2 (Fragment)
TPM	-	-	STRG.10140.1	STRG.10140	Known	0.00222453	0.00374486	0.0198727	0	0	0.0037937	0	-	-	-	-					no_annotation
TPM	-	-	STRG.10141.1	STRG.10141	NNIC	0.18514	0.221885	0.145833	0.499297	0.0578441	0	0	-	-	-	-					no_annotation
TPM	-	-	STRG.10142.1	STRG.10142	NNIC	0.00286451	2.2044	0.0716227	0.0583356	0.0119184	0	0.12455	-	-	-	-					no_annotation
TPM	-	-	STRG.10143.1	STRG.10143	NNIC	0.179973	1.27669	0.0502943	0.00718865	0.185979	0	0	-	-	-	-					no_annotation
TPM	-	-	STRG.10144.1	STRG.10144	NIC	1.69027	4.35211	2.23893	1.15687	0.305659	0.538351	1.56158	-	-	-	-	sp|Q9ZVC9|FRS3_ARATH	Protein FAR1-RELATED SEQUENCE 3
TPM	-	-	STRG.10144.2	STRG.10144	Known	2.5728	1.85138	2.90776	2.34308	2.6273	4.63983	2.69175	-	-	-	-	sp|Q9ZVC9|FRS3_ARATH	Protein FAR1-RELATED SEQUENCE 3
TPM	-	-	STRG.10145.1	STRG.10145	NIC	0.0224461	0.721951	3.8925	0.493842	0.490371	5.03536	0.751905	-	-	-	-					no_annotation
TPM	-	-	STRG.10145.2	STRG.10145	NIC	0	0.177011	2.12492	0.156785	0.193102	2.94915	0.143544	-	-	-	-					no_annotation
TPM	-	-	STRG.10145.3	STRG.10145	NIC	0	0.167905	0.684726	0	0.179222	0.538293	0.0729442	-	-	-	-					no_annotation
TPM	-	-	STRG.10145.4	STRG.10145	Known	0	0	0.0215316	0	0.0254688	0.0280263	0	-	-	-	-					no_annotation
TPM	-	-	STRG.10146.1	STRG.10146	Known	2.21794	3.57023	4.93852	5.18668	1.41312	4.22293	5.07546	-	-	-	-					no_annotation
TPM	-	-	STRG.10147.1	STRG.10147	NNIC	0.0311205	0.0264013	0.0817791	0.531269	0.0897386	0.237479	0.0463058	-	-	-	-					no_annotation
TPM	-	-	STRG.10148.1	STRG.10148	NNIC	0.11413	0.0194876	0.122677	0.0661668	0.0907601	0.164553	0.0862106	-	-	-	-					no_annotation
TPM	-	-	STRG.10149.1	STRG.10149	NNIC	0.187652	0.275973	0.215988	0.175622	0.203183	0.340331	0.169456	-	-	-	-					no_annotation
TPM	-	-	STRG.1015.1	STRG.1015	NNIC	0.514242	0.710847	0.713189	1.15804	0.379235	0.620344	0.49512	-	-	-	-		2S seed storage protein 5-like
TPM	-	-	STRG.10150.1	STRG.10150	NNIC	0.177315	0.209389	0.413496	0.112625	0.420695	0.20064	0.153972	-	-	-	-					no_annotation
TPM	-	-	STRG.10150.2	STRG.10150	NNIC	0.109738	0.190929	0.376118	0.288594	0.342564	0.193987	0.207258	-	-	-	-					no_annotation
TPM	-	-	STRG.10150.3	STRG.10150	NNIC	0.0462621	0.045207	0.13197	0.182029	0.135015	0.115067	0.1273	-	-	-	-					no_annotation
TPM	-	-	STRG.10150.4	STRG.10150	NNIC	0.20295	0.169086	0.335649	0.423319	0.641166	0.222695	0.28581	-	-	-	-					no_annotation
TPM	-	-	STRG.10151.1	STRG.10151	NNIC	0.0134004	0.0360591	0.0801489	0.0845352	0.225241	0.385357	0.0492774	-	-	-	-					no_annotation
TPM	-	-	STRG.10152.1	STRG.10152	NNIC	0.035437	0	0.0205322	0	0.332848	0.61125	0.0159013	-	-	-	-					no_annotation
TPM	-	-	STRG.10153.1	STRG.10153	Known	10.1164	19.3307	10.3209	4.26898	13.7858	7.43735	13.1948	-	-	-	-					no_annotation
TPM	-	-	STRG.10153.2	STRG.10153	NIC	5.399	7.80673	4.98753	2.86857	4.11956	4.48815	4.10155	-	-	-	-	sp|Q9C5H6|CSTR3_ARATH	CMP-sialic acid transporter 3	GO:0003674,GO:0005215,GO:0005342,GO:0005575,GO:0005622,GO:0005623,GO:0005737,GO:0005794,GO:0006810,GO:0006811,GO:0006820,GO:0008150,GO:0008509,GO:0008514,GO:0012505,GO:0015075,GO:0015136,GO:0015318,GO:0015711,GO:0015739,GO:0015849,GO:0022857,GO:0034220,GO:0043226,GO:0043227,GO:0043229,GO:0043231,GO:0044424,GO:0044444,GO:0044464,GO:0046942,GO:0046943,GO:0051179,GO:0051234,GO:0055085,GO:0071702,GO:…	ko:K15273
TPM	-	-	STRG.10153.3	STRG.10153	NIC	6.93476	12.6487	8.33527	3.72726	8.92559	8.52318	10.5197	-	-	-	-					no_annotation
TPM	-	-	STRG.10154.1	STRG.10154	Known	0.324615	147.337	5.35142	48.0735	385.816	41.6374	54.632	-	-	-	-	sp|Q8H1Z0|CER3_ARATH	Very-long-chain aldehyde decarbonylase CER3	GO:0000003,GO:0003006,GO:0003674,GO:0003824,GO:0005575,GO:0005622,GO:0005623,GO:0005737,GO:0005783,GO:0005789,GO:0005886,GO:0006629,GO:0006723,GO:0007275,GO:0007276,GO:0008150,GO:0008152,GO:0009058,GO:0009555,GO:0009987,GO:0010025,GO:0010166,GO:0012505,GO:0016020,GO:0016491,GO:0019953,GO:0022412,GO:0022414,GO:0030154,GO:0031984,GO:0032501,GO:0032502,GO:0032504,GO:0042175,GO:0042335,GO:0043226,GO:…
TPM	-	-	STRG.10155.1	STRG.10155	NNIC	0	0.993454	0	0	0.0438559	0	0	-	-	-	-					no_annotation
TPM	-	-	STRG.10156.1	STRG.10156	Known	102.285	16.4198	30.6817	15.6629	49.6952	63.9971	112.475	-	-	-	-					no_annotation
TPM	-	-	STRG.10157.1	STRG.10157	NNIC	0	0.0235063	0.0643505	0	0.0417807	0.121348	0.13746	-	-	-	-					no_annotation
TPM	-	-	STRG.10157.2	STRG.10157	NNIC	0.0383439	0.0226767	0.279719	0.466371	0.0634115	0.187141	0.0118533	-	-	-	-					no_annotation
TPM	-	-	STRG.10158.1	STRG.10158	NNIC	0.0294684	0	0	0	0	0	0.0499823	-	-	-	-					no_annotation
TPM	-	-	STRG.10159.1	STRG.10159	NNIC	0.0751601	0.104899	0.0795486	0.0676163	0.0467416	0.564838	0.0992363	-	-	-	-					no_annotation
TPM	-	-	STRG.1016.1	STRG.1016	Known	0.460188	0.0955904	0.433924	0.443186	0.385976	0.759191	0.697833	-	-	-	-					no_annotation
TPM	-	-	STRG.1016.2	STRG.1016	NIC	0.306099	0.929914	0.0351585	0.90945	0.293051	0.287847	1.49737	-	-	-	-					no_annotation
TPM	-	-	STRG.1016.3	STRG.1016	NIC	0.0318621	0	0.014188	0	0.0578051	0.198745	0.119259	-	-	-	-					no_annotation
TPM	-	-	STRG.1016.4	STRG.1016	NIC	0.0563507	0.110353	0.844421	0.212914	0.505662	4.4307	1.39741	-	-	-	-					no_annotation
TPM	-	-	STRG.1016.5	STRG.1016	NIC	0.0298922	0.00368191	0.151568	1.10521	0.18807	3.3821	1.61524	-	-	-	-					no_annotation
TPM	-	-	STRG.1016.6	STRG.1016	NIC	0	0.00484486	0.279791	0.339349	0.692231	2.67414	1.27957	-	-	-	-					no_annotation
TPM	-	-	STRG.10160.1	STRG.10160	NNIC	0.0509358	0.229665	0.093365	0.177328	0.0635768	0.46959	0.0972205	-	-	-	-		tRNA-splicing endonuclease subunit	GO:0000003,GO:0000213,GO:0000214,GO:0000278,GO:0000281,GO:0000379,GO:0000394,GO:0000910,GO:0003006,GO:0003674,GO:0003824,GO:0004518,GO:0004519,GO:0004521,GO:0004540,GO:0004549,GO:0005575,GO:0005622,GO:0005623,GO:0005634,GO:0006139,GO:0006388,GO:0006396,GO:0006399,GO:0006725,GO:0006807,GO:0007049,GO:0007275,GO:0008033,GO:0008150,GO:0008152,GO:0008356,GO:0008380,GO:0009790,GO:0009791,GO:0009793,GO:…	ko:K15322
TPM	-	-	STRG.10161.1	STRG.10161	Known	41.9911	56.7665	37.1275	19.3723	102.977	62.2842	81.1832	-	-	-	-					no_annotation
TPM	-	-	STRG.10162.1	STRG.10162	NNIC	10.151	9.92724	42.9542	9.76556	31.1568	1.50072	1.32069	-	-	-	-		Glycine-rich cell wall structural protein
TPM	-	-	STRG.10163.1	STRG.10163	NNIC	0	0	0	0	0	0	0	-	-	-	-					no_annotation
TPM	-	-	STRG.10164.1	STRG.10164	NNIC	0.208808	0.49394	0.512289	0.288151	0.800051	0.870286	0.522562	-	-	-	-					no_annotation
TPM	-	-	STRG.10165.1	STRG.10165	NNIC	0	0	0	0	0	0	0	-	-	-	-					no_annotation
TPM	-	-	STRG.10166.1	STRG.10166	NNIC	0.369992	0.705388	0.602252	0.61542	0.18184	0.860992	0.809037	-	-	-	-					no_annotation
TPM	-	-	STRG.10167.1	STRG.10167	Known	244.19	30.3679	97.5722	7.35883	16.6921	13.1744	6.71603	-	-	-	-	sp|Q9M0B6|GAE1_ARATH	UDP-glucuronate 4-epimerase 1	GO:0003674,GO:0003824,GO:0005575,GO:0005622,GO:0005623,GO:0005737,GO:0005768,GO:0005794,GO:0005802,GO:0005975,GO:0005996,GO:0006063,GO:0006082,GO:0006950,GO:0006952,GO:0008150,GO:0008152,GO:0009058,GO:0009605,GO:0009607,GO:0009617,GO:0009620,GO:0009987,GO:0012505,GO:0016051,GO:0016053,GO:0016853,GO:0016854,GO:0016857,GO:0019586,GO:0019752,GO:0031410,GO:0031982,GO:0031984,GO:0032787,GO:0033481,GO:…	ko:K08679;ko00520;ko01100;map00520;map01100
TPM	-	-	STRG.10168.1	STRG.10168	NNIC	0	0	0	0	0	0	0	-	-	-	-					no_annotation
TPM	-	-	STRG.10169.1	STRG.10169	Known	12.1404	26.394	12.2105	28.7598	12.4119	6.66151	12.5712	-	-	-	-	sp|Q1LUI2|HDDC2_DANRE	5'-deoxynucleotidase HDDC2		ko:K07023
TPM	-	-	STRG.1017.1	STRG.1017	NNIC	0	0	0	0	0.07634	0.298679	0.0271562	-	-	-	-					no_annotation
TPM	-	-	STRG.1017.2	STRG.1017	NNIC	0	0	0.021398	0.0293694	0.73566	0.732374	0.103109	-	-	-	-					no_annotation
TPM	-	-	STRG.1017.3	STRG.1017	NNIC	0	0	0	0	0.0617634	0.0201758	0	-	-	-	-					no_annotation
TPM	-	-	STRG.10170.1	STRG.10170	NNIC	0.0657678	5.79245	0.476747	0.241927	0.0446777	0.400203	0.242101	-	-	-	-	sp|Q9LHS0|CAP10_ARATH	Putative clathrin assembly protein At5g35200		ko:K20043
TPM	-	-	STRG.10170.2	STRG.10170	NNIC	0	0.976396	0.00506323	0.0332687	0	0.0526379	1.78912	-	-	-	-	sp|Q9LHS0|CAP10_ARATH	Putative clathrin assembly protein At5g35200		ko:K20043
TPM	-	-	STRG.10171.1	STRG.10171	NNIC	0.396932	0.665909	0.546512	0.734995	0.639764	0.780798	0.620515	-	-	-	-	sp|Q8WV93|AFG1L_HUMAN	AFG1-like ATPase		ko:K18798
TPM	-	-	STRG.10171.10	STRG.10171	NNIC	1.37277	1.77901	2.23049	2.0299	2.50468	2.82826	2.51433	-	-	-	-	sp|Q8WV93|AFG1L_HUMAN	AFG1-like ATPase		ko:K18798
TPM	-	-	STRG.10171.11	STRG.10171	NNIC	0.15201	0.716761	0.736157	0.597551	0.356496	0.164563	0.22701	-	-	-	-	sp|Q8WV93|AFG1L_HUMAN	AFG1-like ATPase		ko:K18798
TPM	-	-	STRG.10171.12	STRG.10171	NNIC	0.0336874	0.407329	0.156054	0.116114	0.292234	0.133109	0.0702674	-	-	-	-	sp|Q8WV93|AFG1L_HUMAN	AFG1-like ATPase		ko:K18798
TPM	-	-	STRG.10171.13	STRG.10171	NNIC	0.841734	1.68011	0.834572	1.63697	0.497532	1.00204	0.408969	-	-	-	-	sp|Q8WV93|AFG1L_HUMAN	AFG1-like ATPase		ko:K18798
TPM	-	-	STRG.10171.2	STRG.10171	NNIC	0.356172	1.01001	0.879077	0.780219	0.589068	0.474682	0.325693	-	-	-	-	sp|Q8WV93|AFG1L_HUMAN	AFG1-like ATPase		ko:K18798
TPM	-	-	STRG.10171.3	STRG.10171	NNIC	0.625814	0.836815	1.30162	2.01094	0.762312	3.17164	1.50075	-	-	-	-	sp|Q8WV93|AFG1L_HUMAN	AFG1-like ATPase		ko:K18798
TPM	-	-	STRG.10171.4	STRG.10171	NNIC	0.775154	0.776899	1.13437	0.947203	0.690725	0.739996	0.632075	-	-	-	-	sp|Q8WV93|AFG1L_HUMAN	AFG1-like ATPase		ko:K18798
TPM	-	-	STRG.10171.5	STRG.10171	NNIC	1.08048	0.642823	1.13194	1.12226	0.478602	0.17921	0.350092	-	-	-	-	sp|Q8WV93|AFG1L_HUMAN	AFG1-like ATPase		ko:K18798
TPM	-	-	STRG.10171.6	STRG.10171	NNIC	0.685444	1.24038	1.09215	0.731403	0.832018	0.454243	0.432769	-	-	-	-	sp|Q8WV93|AFG1L_HUMAN	AFG1-like ATPase		ko:K18798
TPM	-	-	STRG.10171.7	STRG.10171	NNIC	1.17127	1.92234	2.01558	1.95448	0.610087	1.62173	1.46389	-	-	-	-	sp|Q3V384|AFG1L_MOUSE	AFG1-like ATPase		ko:K18798
TPM	-	-	STRG.10171.8	STRG.10171	NNIC	0.588727	0.838409	1.24806	0.82952	0.428206	0.389193	0.590832	-	-	-	-	sp|Q8WV93|AFG1L_HUMAN	AFG1-like ATPase		ko:K18798
TPM	-	-	STRG.10171.9	STRG.10171	NNIC	1.86331	2.60359	0.949024	1.6629	1.00867	0.871124	0.951528	-	-	-	-	sp|Q8WV93|AFG1L_HUMAN	AFG1-like ATPase		ko:K18798
TPM	-	-	STRG.10172.1	STRG.10172	NNIC	0	0.697773	0	0	0	0	0	-	-	-	-					no_annotation
TPM	-	-	STRG.10173.1	STRG.10173	NNIC	0.13059	0.0551749	0.194997	0.151756	0.0458198	0.114498	0.131669	-	-	-	-					no_annotation
TPM	-	-	STRG.10174.1	STRG.10174	NNIC	0.114683	0.301843	0.603385	0.936856	0.0925668	0.328489	0.0690895	-	-	-	-		Protein of unknown function (DUF 659)
TPM	-	-	STRG.10175.1	STRG.10175	Known	14.5795	30.1706	46.2272	11.1978	0.0686563	0.773593	4.055	-	-	-	-	sp|O82515|MTDH_MEDSA	Probable mannitol dehydrogenase	GO:0003674,GO:0003824,GO:0005575,GO:0005576,GO:0006725,GO:0008150,GO:0008152,GO:0009058,GO:0009698,GO:0009699,GO:0009719,GO:0009725,GO:0009735,GO:0009808,GO:0009809,GO:0009987,GO:0010033,GO:0016491,GO:0016614,GO:0016616,GO:0019438,GO:0019748,GO:0042221,GO:0044237,GO:0044249,GO:0044550,GO:0045551,GO:0048046,GO:0050896,GO:0055114,GO:0071704,GO:1901360,GO:1901362,GO:1901576	ko:K00083;ko00940;ko01100;ko01110;map00940;map01100;map01110
TPM	-	-	STRG.10176.1	STRG.10176	NNIC	0	2.02323	0.036047	0.958121	0.137031	0.604567	0.303763	-	-	-	-					no_annotation
TPM	-	-	STRG.10177.1	STRG.10177	NNIC	0.939305	0.0102902	0.0107815	0	0.0166162	0	0	-	-	-	-					no_annotation
TPM	-	-	STRG.10178.1	STRG.10178	NNIC	0.406696	0.484913	0.346687	0.0288466	0.630715	1.54045	0.245042	-	-	-	-					no_annotation
TPM	-	-	STRG.10179.1	STRG.10179	NNIC	0.240255	0.0546727	0.0282026	0.0243125	0.0860929	0.468604	0	-	-	-	-					no_annotation
TPM	-	-	STRG.1018.1	STRG.1018	NNIC	0.0258084	0	0	0	0	0.128359	0	-	-	-	-					no_annotation
TPM	-	-	STRG.10180.1	STRG.10180	NNIC	0.0725377	0.16051	0.187712	0.0617705	0.137668	0.418693	0.156942	-	-	-	-					no_annotation
TPM	-	-	STRG.10181.1	STRG.10181	NNIC	0.282692	0.322658	0.268618	0.64735	0.194867	0.455987	0.206387	-	-	-	-	sp|Q03278|PO21_NASVI	Retrovirus-related Pol polyprotein from type-1 retrotransposable element R2 (Fragment)
TPM	-	-	STRG.10181.2	STRG.10181	NNIC	0.0183383	0	0.028719	0	0	0	0	-	-	-	-					no_annotation
TPM	-	-	STRG.10182.1	STRG.10182	NNIC	0.0598353	0.288549	0.112094	0.123749	0.122081	0.0786063	0.139903	-	-	-	-					no_annotation
TPM	-	-	STRG.10183.1	STRG.10183	NNIC	0.0129838	0	0.00539619	0.0190304	0	0.0534446	0	-	-	-	-					no_annotation
TPM	-	-	STRG.10184.1	STRG.10184	NNIC	0	0	0	0	0	0	0	-	-	-	-					no_annotation
TPM	-	-	STRG.10185.1	STRG.10185	NNIC	1.25402	0	2.22311	0	0	0	0	-	-	-	-					no_annotation
TPM	-	-	STRG.10186.1	STRG.10186	NNIC	1.67521	0.375048	1.6447	0.293899	0.108835	0	0.135407	-	-	-	-					no_annotation
TPM	-	-	STRG.10187.1	STRG.10187	Known	0.308538	0.405836	0.992858	1.97998	0.0227784	0.184882	0.325328	-	-	-	-	sp|O82225|GGP5_ARATH	Gamma-glutamyl peptidase 5	GO:0003674,GO:0003824,GO:0005575,GO:0005622,GO:0005623,GO:0005737,GO:0005829,GO:0006082,GO:0006508,GO:0006725,GO:0006790,GO:0006807,GO:0008150,GO:0008152,GO:0008233,GO:0008238,GO:0008242,GO:0009058,GO:0009403,GO:0009404,GO:0009700,GO:0009987,GO:0010120,GO:0016143,GO:0016787,GO:0018130,GO:0019438,GO:0019538,GO:0019748,GO:0019757,GO:0019760,GO:0034641,GO:0034722,GO:0042430,GO:0042435,GO:0043170,GO:…	ko:K22314
TPM	-	-	STRG.10188.1	STRG.10188	NNIC	1.25999	0	0	0.0147611	0	0	0	-	-	-	-		transposition, RNA-mediated
TPM	-	-	STRG.10189.1	STRG.10189	NNIC	0.387437	0	0	0	0	0	0	-	-	-	-		Cysteine-rich RLK (RECEPTOR-like protein kinase) 8
TPM	-	-	STRG.1019.1	STRG.1019	NNIC	0	0	0.780497	0	0	2.49983	0	-	-	-	-					no_annotation
TPM	-	-	STRG.1019.2	STRG.1019	NNIC	0.733024	0.376904	0.907544	0.085912	0.3934	0.382748	1.15613	-	-	-	-					no_annotation
TPM	-	-	STRG.1019.3	STRG.1019	NNIC	1.35647	0.795045	2.99916	0.687521	1.26578	2.3521	1.50155	-	-	-	-					no_annotation
TPM	-	-	STRG.1019.4	STRG.1019	NNIC	0	0	0.227448	0.569717	0.595685	2.57509	1.26776	-	-	-	-					no_annotation
TPM	-	-	STRG.1019.5	STRG.1019	NNIC	0.226476	0.542036	0.66841	0.867621	0.382235	0.197974	0.163504	-	-	-	-					no_annotation
TPM	-	-	STRG.10190.1	STRG.10190	NNIC	2.97647	3.08507	2.513	2.87365	0.648271	1.16066	1.93217	-	-	-	-					no_annotation
TPM	-	-	STRG.10191.1	STRG.10191	NNIC	0.306362	0.332502	0.0827411	0.214097	0.117614	0.33135	0.108857	-	-	-	-		2S seed storage protein 5-like
TPM	-	-	STRG.10192.1	STRG.10192	NNIC	0.164456	0.191481	0.282142	0.348758	0.177516	0.295876	0.371449	-	-	-	-					no_annotation
TPM	-	-	STRG.10193.1	STRG.10193	NNIC	0.305244	0.731132	0.563438	0.720392	0.333783	0.662271	0.455348	-	-	-	-					no_annotation
TPM	-	-	STRG.10194.1	STRG.10194	Known	35.5376	29.2873	44.5953	19.7726	45.9372	119.064	46.4567	-	-	-	-	sp|Q84RR0|ARI7_ARATH	Probable E3 ubiquitin-protein ligase ARI7	GO:0000151,GO:0000209,GO:0003674,GO:0003824,GO:0004842,GO:0005488,GO:0005515,GO:0005575,GO:0005622,GO:0005623,GO:0005737,GO:0006464,GO:0006807,GO:0008150,GO:0008152,GO:0009893,GO:0009894,GO:0009896,GO:0009987,GO:0010604,GO:0016567,GO:0016740,GO:0019222,GO:0019538,GO:0019787,GO:0019899,GO:0030162,GO:0031323,GO:0031325,GO:0031329,GO:0031331,GO:0031624,GO:0032268,GO:0032270,GO:0032434,GO:0032436,GO:…	ko:K11968
TPM	-	-	STRG.10195.1	STRG.10195	NNIC	1.68395	0.309279	0.771781	0.561023	0.0490383	0.0976154	0.143488	-	-	-	-					no_annotation
TPM	-	-	STRG.10196.1	STRG.10196	Known	13.2171	7.0785	11.1597	2.81611	7.37013	12.4127	20.0207	-	-	-	-					no_annotation
TPM	-	-	STRG.10196.2	STRG.10196	NIC	7.21926	5.31058	8.31295	4.12203	4.1264	4.01256	8.26916	-	-	-	-					no_annotation
TPM	-	-	STRG.10196.3	STRG.10196	NIC	0.367199	0.273829	0.419074	0.0382539	0.388719	0	0.341937	-	-	-	-					no_annotation
TPM	-	-	STRG.10196.4	STRG.10196	NIC	0	0	0	0	0	0	0	-	-	-	-					no_annotation
TPM	-	-	STRG.10197.1	STRG.10197	Known	0.0341917	0.0399546	0	0	0	0	0	-	-	-	-					no_annotation
TPM	-	-	STRG.10198.1	STRG.10198	NNIC	0.606065	0.15804	0.594021	0.165718	0.0431841	2.04308	0.0494461	-	-	-	-					no_annotation
TPM	-	-	STRG.10198.2	STRG.10198	NNIC	0.194775	1.20911	0.992295	0.970862	0.926022	2.29525	1.33017	-	-	-	-					no_annotation
TPM	-	-	STRG.10199.1	STRG.10199	NIC	1.08989	1.05404	1.92794	2.11402	0.879085	3.90304	3.01389	-	-	-	-					no_annotation
TPM	-	-	STRG.10199.2	STRG.10199	Known	2.38303	5.71599	5.99934	16.0724	2.51393	9.18178	3.10432	-	-	-	-					no_annotation
TPM	-	-	STRG.102.1	STRG.102	Known	0.146126	0.854323	0.416413	5.19361	0.645421	1.14488	0.782849	-	-	-	-	sp|Q8W496|PTC52_ARATH	Protochlorophyllide-dependent translocon component 52, chloroplastic	GO:0005575,GO:0005622,GO:0005623,GO:0005737,GO:0009507,GO:0009526,GO:0009536,GO:0009941,GO:0031967,GO:0031975,GO:0043226,GO:0043227,GO:0043229,GO:0043231,GO:0044422,GO:0044424,GO:0044434,GO:0044435,GO:0044444,GO:0044446,GO:0044464
TPM	-	-	STRG.102.2	STRG.102	NIC	4.1685	32.4874	25.6363	141.782	16.4229	15.876	25.8397	-	-	-	-	sp|Q8W496|PTC52_ARATH	Protochlorophyllide-dependent translocon component 52, chloroplastic	GO:0005575,GO:0005622,GO:0005623,GO:0005737,GO:0009507,GO:0009526,GO:0009536,GO:0009941,GO:0031967,GO:0031975,GO:0043226,GO:0043227,GO:0043229,GO:0043231,GO:0044422,GO:0044424,GO:0044434,GO:0044435,GO:0044444,GO:0044446,GO:0044464
TPM	-	-	STRG.102.3	STRG.102	NIC	0.265716	0.529092	1.16368	1.69268	0.454802	0.269855	0.868813	-	-	-	-	sp|Q8W496|PTC52_ARATH	Protochlorophyllide-dependent translocon component 52, chloroplastic	GO:0005575,GO:0005622,GO:0005623,GO:0005737,GO:0009507,GO:0009526,GO:0009536,GO:0009941,GO:0031967,GO:0031975,GO:0043226,GO:0043227,GO:0043229,GO:0043231,GO:0044422,GO:0044424,GO:0044434,GO:0044435,GO:0044444,GO:0044446,GO:0044464
TPM	-	-	STRG.102.4	STRG.102	NIC	0.812816	1.4976	5.36442	5.2892	1.03947	0.657311	2.06206	-	-	-	-	sp|Q8W496|PTC52_ARATH	Protochlorophyllide-dependent translocon component 52, chloroplastic	GO:0005575,GO:0005622,GO:0005623,GO:0005737,GO:0009507,GO:0009526,GO:0009536,GO:0009941,GO:0031967,GO:0031975,GO:0043226,GO:0043227,GO:0043229,GO:0043231,GO:0044422,GO:0044424,GO:0044434,GO:0044435,GO:0044444,GO:0044446,GO:0044464
TPM	-	-	STRG.102.5	STRG.102	Known	0.46541	0.0273757	0.0907527	0.0541003	0.088244	0.0323056	0.0579912	-	-	-	-	sp|Q8W496|PTC52_ARATH	Protochlorophyllide-dependent translocon component 52, chloroplastic	GO:0005575,GO:0005622,GO:0005623,GO:0005737,GO:0009507,GO:0009526,GO:0009536,GO:0009941,GO:0031967,GO:0031975,GO:0043226,GO:0043227,GO:0043229,GO:0043231,GO:0044422,GO:0044424,GO:0044434,GO:0044435,GO:0044444,GO:0044446,GO:0044464
TPM	-	-	STRG.1020.1	STRG.1020	NNIC	0.261027	0.306631	0.254444	0.442871	0.206418	0.639326	0.31236	-	-	-	-					no_annotation
TPM	-	-	STRG.10200.1	STRG.10200	NNIC	1.99437	4.86785	4.70509	6.48911	1.50961	8.95899	3.39502	-	-	-	-					no_annotation
TPM	-	-	STRG.10201.1	STRG.10201	NNIC	0.858344	0.309698	0.736261	0.147177	0.240122	0.280002	0.825084	-	-	-	-		U3-containing 90S pre-ribosomal complex subunit
TPM	-	-	STRG.10201.2	STRG.10201	NNIC	0	0	0	0	0	0	0	-	-	-	-	sp|Q9CZT6|CMS1_MOUSE	Protein CMSS1
TPM	-	-	STRG.10201.3	STRG.10201	NNIC	0.457492	0.293014	1.07492	0.690689	0.586606	0.456295	0.773921	-	-	-	-		U3-containing 90S pre-ribosomal complex subunit
TPM	-	-	STRG.10201.4	STRG.10201	NNIC	0.239555	0.457752	0.481325	0.171546	0.106438	0.456501	0.0703722	-	-	-	-		U3-containing 90S pre-ribosomal complex subunit
TPM	-	-	STRG.10201.5	STRG.10201	NNIC	0.234501	0.895214	0.43971	0.181224	0.0361765	0.518057	0.0598772	-	-	-	-		U3-containing 90S pre-ribosomal complex subunit
TPM	-	-	STRG.10201.6	STRG.10201	NNIC	0	0	0	0	0	0	0	-	-	-	-		U3-containing 90S pre-ribosomal complex subunit
TPM	-	-	STRG.10202.1	STRG.10202	NNIC	0.340872	0.165068	0.11021	0	0	0	0.0611626	-	-	-	-					no_annotation
TPM	-	-	STRG.10203.1	STRG.10203	NIC	13.1842	23.9626	13.9428	9.50757	33.9483	53.8982	30.0401	-	-	-	-	sp|P19892|RAA5E_ARATH	Ras-related protein RABA5e		ko:K07904;ko04144;ko04961;ko04962;ko04972;map04144;map04961;map04962;map04972
TPM	-	-	STRG.10203.2	STRG.10203	Known	0.787171	0.0691805	0.0572659	0.398258	43.6791	0.377818	0.363276	-	-	-	-	sp|Q9SIP0|RAA5D_ARATH	Ras-related protein RABA5d		ko:K07904;ko04144;ko04961;ko04962;ko04972;map04144;map04961;map04962;map04972
TPM	-	-	STRG.10204.1	STRG.10204	NNIC	0.245712	0.0815305	0.0898196	0.106154	0.0633731	0.614389	0.166021	-	-	-	-					no_annotation
TPM	-	-	STRG.10204.2	STRG.10204	NNIC	0.792875	4.79898	1.97205	0.102768	11.2857	5.31779	4.44135	-	-	-	-					no_annotation
TPM	-	-	STRG.10205.1	STRG.10205	NNIC	0.0206341	0.00507524	0.0726116	0.0867615	5.98788e-05	0.209272	0.253045	-	-	-	-					no_annotation
TPM	-	-	STRG.10205.10	STRG.10205	NNIC	0.0111263	0.0405554	0.14515	0.0185875	0	0.0491757	0.128805	-	-	-	-					no_annotation
TPM	-	-	STRG.10205.11	STRG.10205	NNIC	0.200134	0.33366	0.548801	0.213018	0.198589	0.237545	0.215259	-	-	-	-					no_annotation
TPM	-	-	STRG.10205.12	STRG.10205	NNIC	0.219945	0.0877353	0.114479	0.152868	0.0865608	0.0655977	0.0715382	-	-	-	-					no_annotation
TPM	-	-	STRG.10205.13	STRG.10205	NNIC	0.398967	0.447802	0.593243	0.240123	0.121473	0.748481	0.329422	-	-	-	-					no_annotation
TPM	-	-	STRG.10205.14	STRG.10205	NNIC	0.346105	0.106396	0.223979	0.235025	0.256782	0.104228	0.329835	-	-	-	-					no_annotation
TPM	-	-	STRG.10205.15	STRG.10205	NNIC	0.294587	0.250652	0.796252	0.214179	0.254653	0.486449	0.176998	-	-	-	-					no_annotation
TPM	-	-	STRG.10205.2	STRG.10205	NNIC	0.693831	3.58639	2.49362	0.997084	1.67729	1.20497	3.669	-	-	-	-					no_annotation
TPM	-	-	STRG.10205.3	STRG.10205	NNIC	0.404321	2.27089	0.955263	1.10923	1.31545	0.452816	0.717601	-	-	-	-					no_annotation
TPM	-	-	STRG.10205.4	STRG.10205	NNIC	0.134775	0.646493	0.49342	0.340575	0.12711	0.0342241	1.06905	-	-	-	-					no_annotation
TPM	-	-	STRG.10205.5	STRG.10205	NNIC	0.0738543	0	0.23554	0.127995	0.00524279	0.210527	0.149045	-	-	-	-					no_annotation
TPM	-	-	STRG.10205.6	STRG.10205	NNIC	0.186542	0.921892	0.0969868	0.133979	0.12466	0.124231	0.28624	-	-	-	-					no_annotation
TPM	-	-	STRG.10205.7	STRG.10205	NNIC	0.0748512	0.238873	0	0.0707152	0.290329	0.277479	0.243737	-	-	-	-					no_annotation
TPM	-	-	STRG.10205.8	STRG.10205	NNIC	0.121596	0.593698	0.181977	0.40385	0.0505682	0.137213	0.203901	-	-	-	-					no_annotation
TPM	-	-	STRG.10205.9	STRG.10205	NNIC	0.375436	0.40995	0.345285	0.0980907	0.101772	0.138483	0.107674	-	-	-	-					no_annotation
TPM	-	-	STRG.10206.1	STRG.10206	NIC	0.547832	0.131849	0.979667	0.178287	0.00232398	0.114336	0.0269507	-	-	-	-					no_annotation
TPM	-	-	STRG.10206.2	STRG.10206	NIC	0.874209	0.51531	0.573936	0.814958	0.477706	0.967607	0.287459	-	-	-	-					no_annotation
TPM	-	-	STRG.10206.3	STRG.10206	NIC	0.278759	0.0781757	0.132125	0.172599	0.0840988	0	0.314706	-	-	-	-					no_annotation
TPM	-	-	STRG.10206.4	STRG.10206	Known	0.0270091	0	0	0	0	0	0	-	-	-	-					no_annotation
TPM	-	-	STRG.10206.5	STRG.10206	NIC	0.41583	0.186856	0.430306	0.197139	0.227492	0.288645	0.179718	-	-	-	-					no_annotation
TPM	-	-	STRG.10206.6	STRG.10206	NIC	0	0	0.161033	0.289615	0	0.0908894	0.288712	-	-	-	-					no_annotation
TPM	-	-	STRG.10206.7	STRG.10206	NIC	0.0286161	0.0574325	0.089869	0.18478	0.101809	0.164428	0.0869552	-	-	-	-					no_annotation
TPM	-	-	STRG.10207.1	STRG.10207	Known	1.11939	0.1998	0.0245517	0.432511	0.352305	0.0898873	0.0912632	-	-	-	-	sp|Q6UD73|LYK3_MEDTR	LysM domain receptor-like kinase 3	GO:0003674,GO:0003824,GO:0004672,GO:0004674,GO:0004675,GO:0004888,GO:0005488,GO:0005515,GO:0005575,GO:0005622,GO:0005623,GO:0005737,GO:0005773,GO:0005775,GO:0005886,GO:0006464,GO:0006468,GO:0006793,GO:0006796,GO:0006807,GO:0007154,GO:0007165,GO:0007166,GO:0007167,GO:0007178,GO:0008061,GO:0008144,GO:0008150,GO:0008152,GO:0009605,GO:0009607,GO:0009608,GO:0009609,GO:0009617,GO:0009877,GO:0009987,GO:…	ko:K13429;ko04626;map04626
TPM	-	-	STRG.10208.1	STRG.10208	Known	42.436	27.8542	26.7589	16.0448	32.0206	35.3827	43.3036	-	-	-	-	sp|Q9LHE5|TO401_ARATH	Mitochondrial import receptor subunit TOM40-1	GO:0003674,GO:0005215,GO:0005575,GO:0005622,GO:0005623,GO:0005737,GO:0005739,GO:0005740,GO:0005741,GO:0005742,GO:0005743,GO:0005773,GO:0005774,GO:0006605,GO:0006626,GO:0006810,GO:0006839,GO:0006886,GO:0006996,GO:0007005,GO:0008104,GO:0008150,GO:0008320,GO:0008565,GO:0009987,GO:0015031,GO:0015399,GO:0015405,GO:0015450,GO:0015833,GO:0016020,GO:0016043,GO:0017038,GO:0019866,GO:0019867,GO:0022804,GO:…	ko:K11518;ko05014;map05014
TPM	-	-	STRG.10209.1	STRG.10209	NNIC	2.17972	0.642719	0.295816	0.0857393	0	0.133326	0.0421861	-	-	-	-					no_annotation
TPM	-	-	STRG.1021.1	STRG.1021	NNIC	0.482383	0.172376	0.101786	0.15435	0.0887801	0.13293	0.127238	-	-	-	-					no_annotation
TPM	-	-	STRG.10210.1	STRG.10210	NNIC	0.42235	0.118754	0.231648	0	0	0.0791762	0.0381688	-	-	-	-					no_annotation
TPM	-	-	STRG.10211.1	STRG.10211	NNIC	0.301609	0.536779	0.011376	0	0	0	0.0168248	-	-	-	-					no_annotation
TPM	-	-	STRG.10212.1	STRG.10212	NNIC	0	0	0	0	0	0	0	-	-	-	-					no_annotation
TPM	-	-	STRG.10213.1	STRG.10213	NNIC	0.240067	0.195788	0.115419	0.0220702	0.313474	0.659142	0.127575	-	-	-	-					no_annotation
TPM	-	-	STRG.10214.1	STRG.10214	NNIC	0.339651	0.558072	0.358652	0.333813	0.655123	0.516188	0.245549	-	-	-	-	sp|P92516|M750_ARATH	Uncharacterized mitochondrial protein AtMg00750
TPM	-	-	STRG.10215.1	STRG.10215	NNIC	0.608184	0.855923	0.323581	0.0983223	0.402837	1.26384	3.27216	-	-	-	-		CLAVATA3 ESR (CLE)-related protein
TPM	-	-	STRG.10215.2	STRG.10215	NNIC	0.113379	0.478224	0.0854907	0	0.430847	0.825411	1.46972	-	-	-	-		CLAVATA3 ESR (CLE)-related protein
TPM	-	-	STRG.10216.1	STRG.10216	Known	2.02544	0.557699	0.973181	1.24394	1.01773	1.43097	0.458822	-	-	-	-	sp|P38094|FLUG_EMENI	Protein fluG	GO:0000003,GO:0000905,GO:0001896,GO:0003006,GO:0005575,GO:0005622,GO:0005623,GO:0005737,GO:0006725,GO:0007275,GO:0008150,GO:0008152,GO:0008219,GO:0009058,GO:0009403,GO:0009404,GO:0009889,GO:0009891,GO:0009893,GO:0009987,GO:0010720,GO:0010913,GO:0010914,GO:0012501,GO:0018130,GO:0019222,GO:0019438,GO:0019748,GO:0019954,GO:0022414,GO:0030154,GO:0030436,GO:0030582,GO:0030584,GO:0031323,GO:0031325,GO:…	ko:K01915;ko00220;ko00250;ko00630;ko00910;ko01100;ko01120;ko01230;ko02020;ko04217;ko04724;ko04727;map00220;map00250;map00630;map00910;map01100;map01120;map01230;map02020;map04217;map04724;map04727
TPM	-	-	STRG.10216.2	STRG.10216	NIC	25.871	11.5845	13.4453	17.0772	13.4178	12.6656	7.10174	-	-	-	-	sp|P38094|FLUG_EMENI	Protein fluG	GO:0000003,GO:0000905,GO:0001896,GO:0003006,GO:0005575,GO:0005622,GO:0005623,GO:0005737,GO:0006725,GO:0007275,GO:0008150,GO:0008152,GO:0008219,GO:0009058,GO:0009403,GO:0009404,GO:0009889,GO:0009891,GO:0009893,GO:0009987,GO:0010720,GO:0010913,GO:0010914,GO:0012501,GO:0018130,GO:0019222,GO:0019438,GO:0019748,GO:0019954,GO:0022414,GO:0030154,GO:0030436,GO:0030582,GO:0030584,GO:0031323,GO:0031325,GO:…	ko:K01915;ko00220;ko00250;ko00630;ko00910;ko01100;ko01120;ko01230;ko02020;ko04217;ko04724;ko04727;map00220;map00250;map00630;map00910;map01100;map01120;map01230;map02020;map04217;map04724;map04727
TPM	-	-	STRG.10217.1	STRG.10217	NNIC	0.0297637	0.0872383	0	0	0	0	0	-	-	-	-					no_annotation
TPM	-	-	STRG.10218.1	STRG.10218	NNIC	0.323684	0.350856	0.307288	0.0372273	0.360278	1.08546	0.155172	-	-	-	-					no_annotation
TPM	-	-	STRG.10219.1	STRG.10219	NNIC	0.0378046	0.215761	0.260646	0.0529478	0.211916	0.820198	0.203027	-	-	-	-					no_annotation
TPM	-	-	STRG.1022.1	STRG.1022	NNIC	0.344591	0.62839	0.374128	1.10346	0.314162	0.642211	0.277182	-	-	-	-	sp|Q03278|PO21_NASVI	Retrovirus-related Pol polyprotein from type-1 retrotransposable element R2 (Fragment)
TPM	-	-	STRG.10220.1	STRG.10220	Known	20.0947	24.8052	16.3272	9.26062	36.3583	38.3646	33.0439	-	-	-	-	sp|Q4V3B8|SIPL3_ARATH	Signal peptide peptidase-like 3	GO:0000323,GO:0005575,GO:0005622,GO:0005623,GO:0005737,GO:0005764,GO:0005765,GO:0005768,GO:0005773,GO:0005774,GO:0005783,GO:0005789,GO:0005798,GO:0012505,GO:0016020,GO:0016021,GO:0030176,GO:0030660,GO:0031090,GO:0031224,GO:0031227,GO:0031410,GO:0031982,GO:0031984,GO:0042175,GO:0043226,GO:0043227,GO:0043229,GO:0043231,GO:0044422,GO:0044424,GO:0044425,GO:0044432,GO:0044433,GO:0044437,GO:0044444,GO:…	ko:K09597
TPM	-	-	STRG.10221.1	STRG.10221	NNIC	0.810702	0	0	0	0	0	0	-	-	-	-		nuclease activity
TPM	-	-	STRG.10222.1	STRG.10222	NNIC	1.417	0.207586	0	0	0	0	0	-	-	-	-		DDE superfamily endonuclease
TPM	-	-	STRG.10223.1	STRG.10223	NNIC	0.0383039	0.197575	0.0433577	0.302008	0.144261	0.509953	0.412391	-	-	-	-					no_annotation
TPM	-	-	STRG.10224.1	STRG.10224	Known	43.2286	7.31017	27.7386	3.90225	10.6135	85.202	103.59	-	-	-	-	sp|Q9MA41|CTL1_ARATH	Chitinase-like protein 1	GO:0000271,GO:0001101,GO:0001871,GO:0003674,GO:0005488,GO:0005575,GO:0005576,GO:0005622,GO:0005623,GO:0005737,GO:0005794,GO:0005975,GO:0005976,GO:0006073,GO:0006950,GO:0006970,GO:0007275,GO:0008150,GO:0008152,GO:0009058,GO:0009059,GO:0009250,GO:0009266,GO:0009408,GO:0009414,GO:0009415,GO:0009628,GO:0009651,GO:0009653,GO:0009719,GO:0009725,GO:0009735,GO:0009825,GO:0009888,GO:0009987,GO:0010015,GO:…
TPM	-	-	STRG.10225.1	STRG.10225	Known	9.22558	8.22572	13.0323	11.277	10.6617	9.60371	7.36153	-	-	-	-	sp|Q9FQ08|KU70_ARATH	ATP-dependent DNA helicase 2 subunit KU70	GO:0000228,GO:0000723,GO:0000726,GO:0000781,GO:0000784,GO:0003674,GO:0003676,GO:0003677,GO:0003690,GO:0005488,GO:0005575,GO:0005622,GO:0005623,GO:0005634,GO:0005694,GO:0006139,GO:0006259,GO:0006281,GO:0006302,GO:0006303,GO:0006725,GO:0006807,GO:0006950,GO:0006974,GO:0006996,GO:0008150,GO:0008152,GO:0009266,GO:0009408,GO:0009628,GO:0009987,GO:0016043,GO:0031974,GO:0031981,GO:0032200,GO:0033554,GO:…	ko:K10884;ko03450;map03450
TPM	-	-	STRG.10225.2	STRG.10225	NIC	5.05633	5.17242	0.763404	1.63556	1.01235	0.445811	1.17034	-	-	-	-	sp|Q9FQ08|KU70_ARATH	ATP-dependent DNA helicase 2 subunit KU70	GO:0000228,GO:0000723,GO:0000726,GO:0000781,GO:0000784,GO:0003674,GO:0003676,GO:0003677,GO:0003690,GO:0005488,GO:0005575,GO:0005622,GO:0005623,GO:0005634,GO:0005694,GO:0006139,GO:0006259,GO:0006281,GO:0006302,GO:0006303,GO:0006725,GO:0006807,GO:0006950,GO:0006974,GO:0006996,GO:0008150,GO:0008152,GO:0009266,GO:0009408,GO:0009628,GO:0009987,GO:0016043,GO:0031974,GO:0031981,GO:0032200,GO:0033554,GO:…	ko:K10884;ko03450;map03450
TPM	-	-	STRG.10226.1	STRG.10226	NNIC	0.660418	0.749443	0.821163	1.28941	0.523931	0.72561	0.304119	-	-	-	-	sp|Q03278|PO21_NASVI	Retrovirus-related Pol polyprotein from type-1 retrotransposable element R2 (Fragment)
TPM	-	-	STRG.10226.2	STRG.10226	NNIC	0	0	0	0	0	0	0	-	-	-	-		Ribonuclease H protein	GO:0000003,GO:0003006,GO:0003674,GO:0003824,GO:0004659,GO:0005575,GO:0005622,GO:0005623,GO:0005737,GO:0005739,GO:0006732,GO:0006733,GO:0006743,GO:0006744,GO:0007275,GO:0008150,GO:0008152,GO:0009058,GO:0009108,GO:0009507,GO:0009536,GO:0009790,GO:0009791,GO:0009793,GO:0009987,GO:0010154,GO:0016740,GO:0016765,GO:0022414,GO:0032501,GO:0032502,GO:0042180,GO:0042181,GO:0043226,GO:0043227,GO:0043229,GO:…
TPM	-	-	STRG.10227.1	STRG.10227	NIC	0.67585	0.551845	0.639703	1.52016	0.861933	1.82015	0.750894	-	-	-	-	sp|P0CB22|ATX2_ARATH	Histone-lysine N-methyltransferase ATX2	GO:0000003,GO:0000785,GO:0001067,GO:0003002,GO:0003006,GO:0003674,GO:0003676,GO:0003677,GO:0003824,GO:0005488,GO:0005543,GO:0005575,GO:0005622,GO:0005623,GO:0005634,GO:0005694,GO:0005737,GO:0005886,GO:0006325,GO:0006355,GO:0006464,GO:0006479,GO:0006807,GO:0006996,GO:0007275,GO:0007389,GO:0008150,GO:0008152,GO:0008168,GO:0008170,GO:0008213,GO:0008276,GO:0008289,GO:0008757,GO:0009653,GO:0009791,GO:…
TPM	-	-	STRG.10227.2	STRG.10227	NIC	0.00644884	0	0	0	0.00410001	0.0157715	0.0104892	-	-	-	-	sp|P0CB22|ATX2_ARATH	Histone-lysine N-methyltransferase ATX2	GO:0000003,GO:0000785,GO:0001067,GO:0003002,GO:0003006,GO:0003674,GO:0003676,GO:0003677,GO:0003824,GO:0005488,GO:0005543,GO:0005575,GO:0005622,GO:0005623,GO:0005634,GO:0005694,GO:0005737,GO:0005886,GO:0006325,GO:0006355,GO:0006464,GO:0006479,GO:0006807,GO:0006996,GO:0007275,GO:0007389,GO:0008150,GO:0008152,GO:0008168,GO:0008170,GO:0008213,GO:0008276,GO:0008289,GO:0008757,GO:0009653,GO:0009791,GO:…
TPM	-	-	STRG.10227.3	STRG.10227	NIC	1.25129	1.34019	2.57288	2.28358	1.74775	0.0242132	0.223773	-	-	-	-	sp|P0CB22|ATX2_ARATH	Histone-lysine N-methyltransferase ATX2	GO:0000003,GO:0000785,GO:0001067,GO:0003002,GO:0003006,GO:0003674,GO:0003676,GO:0003677,GO:0003824,GO:0005488,GO:0005543,GO:0005575,GO:0005622,GO:0005623,GO:0005634,GO:0005694,GO:0005737,GO:0005886,GO:0006325,GO:0006355,GO:0006464,GO:0006479,GO:0006807,GO:0006996,GO:0007275,GO:0007389,GO:0008150,GO:0008152,GO:0008168,GO:0008170,GO:0008213,GO:0008276,GO:0008289,GO:0008757,GO:0009653,GO:0009791,GO:…
TPM	-	-	STRG.10227.4	STRG.10227	NIC	0.121394	0.484224	0.0289678	1.1164	0.121199	0.0556861	0.36745	-	-	-	-	sp|P0CB22|ATX2_ARATH	Histone-lysine N-methyltransferase ATX2	GO:0000003,GO:0000785,GO:0001067,GO:0003002,GO:0003006,GO:0003674,GO:0003676,GO:0003677,GO:0003824,GO:0005488,GO:0005543,GO:0005575,GO:0005622,GO:0005623,GO:0005634,GO:0005694,GO:0005737,GO:0005886,GO:0006325,GO:0006355,GO:0006464,GO:0006479,GO:0006807,GO:0006996,GO:0007275,GO:0007389,GO:0008150,GO:0008152,GO:0008168,GO:0008170,GO:0008213,GO:0008276,GO:0008289,GO:0008757,GO:0009653,GO:0009791,GO:…
TPM	-	-	STRG.10227.5	STRG.10227	NIC	0.737526	0.745588	1.8426	2.57173	1.0918	0	0	-	-	-	-	sp|P0CB22|ATX2_ARATH	Histone-lysine N-methyltransferase ATX2	GO:0000003,GO:0000785,GO:0001067,GO:0003002,GO:0003006,GO:0003674,GO:0003676,GO:0003677,GO:0003824,GO:0005488,GO:0005543,GO:0005575,GO:0005622,GO:0005623,GO:0005634,GO:0005694,GO:0005737,GO:0005886,GO:0006325,GO:0006355,GO:0006464,GO:0006479,GO:0006807,GO:0006996,GO:0007275,GO:0007389,GO:0008150,GO:0008152,GO:0008168,GO:0008170,GO:0008213,GO:0008276,GO:0008289,GO:0008757,GO:0009653,GO:0009791,GO:…
TPM	-	-	STRG.10227.6	STRG.10227	Known	0.0118059	0.00918974	0.00736073	0.0370719	0.00751274	0.00350242	0.00329875	-	-	-	-	sp|Q9C5X4|ATX1_ARATH	Histone H3-lysine(4) N-trimethyltransferase ATX1	GO:0000003,GO:0000785,GO:0001067,GO:0003002,GO:0003006,GO:0003674,GO:0003676,GO:0003677,GO:0003824,GO:0005488,GO:0005543,GO:0005575,GO:0005622,GO:0005623,GO:0005634,GO:0005694,GO:0005737,GO:0005886,GO:0006325,GO:0006355,GO:0006464,GO:0006479,GO:0006807,GO:0006996,GO:0007275,GO:0007389,GO:0008150,GO:0008152,GO:0008168,GO:0008170,GO:0008213,GO:0008276,GO:0008289,GO:0008757,GO:0009653,GO:0009791,GO:…
TPM	-	-	STRG.10227.7	STRG.10227	NIC	25.0521	17.0937	24.7616	25.5744	9.05867	12.4454	13.5976	-	-	-	-	sp|P0CB22|ATX2_ARATH	Histone-lysine N-methyltransferase ATX2	GO:0000003,GO:0000785,GO:0001067,GO:0003002,GO:0003006,GO:0003674,GO:0003676,GO:0003677,GO:0003824,GO:0005488,GO:0005543,GO:0005575,GO:0005622,GO:0005623,GO:0005634,GO:0005694,GO:0005737,GO:0005886,GO:0006325,GO:0006355,GO:0006464,GO:0006479,GO:0006807,GO:0006996,GO:0007275,GO:0007389,GO:0008150,GO:0008152,GO:0008168,GO:0008170,GO:0008213,GO:0008276,GO:0008289,GO:0008757,GO:0009653,GO:0009791,GO:…
TPM	-	-	STRG.10227.8	STRG.10227	NIC	3.05845	5.6706	2.36031	2.30967	2.7657	4.12014	3.70143	-	-	-	-	sp|P0CB22|ATX2_ARATH	Histone-lysine N-methyltransferase ATX2	GO:0000003,GO:0000785,GO:0001067,GO:0003002,GO:0003006,GO:0003674,GO:0003676,GO:0003677,GO:0003824,GO:0005488,GO:0005543,GO:0005575,GO:0005622,GO:0005623,GO:0005634,GO:0005694,GO:0005737,GO:0005886,GO:0006325,GO:0006355,GO:0006464,GO:0006479,GO:0006807,GO:0006996,GO:0007275,GO:0007389,GO:0008150,GO:0008152,GO:0008168,GO:0008170,GO:0008213,GO:0008276,GO:0008289,GO:0008757,GO:0009653,GO:0009791,GO:…
TPM	-	-	STRG.10228.1	STRG.10228	NNIC	0.392158	0.692984	0.5713	0.684417	0.608574	2.8986	0.916579	-	-	-	-					no_annotation
TPM	-	-	STRG.10229.1	STRG.10229	NNIC	0.35307	0.733585	0.354348	0.473211	0.449576	1.33108	0.435918	-	-	-	-					no_annotation
TPM	-	-	STRG.1023.1	STRG.1023	NNIC	0.209035	0.029128	0.0325608	0	0	0.118945	0.0416554	-	-	-	-					no_annotation
TPM	-	-	STRG.10230.1	STRG.10230	NNIC	0.145884	0.199713	0.141652	0.169338	0.0882289	0.262134	0.118587	-	-	-	-					no_annotation
TPM	-	-	STRG.10231.1	STRG.10231	NNIC	0.27323	0.437776	0.569674	0.596644	0.25391	0.354304	0.479988	-	-	-	-					no_annotation
TPM	-	-	STRG.10232.1	STRG.10232	NNIC	0	1.03547	0.395565	0.913386	0.0730717	0.189745	0.120795	-	-	-	-	sp|Q9LFE3|AVT1H_ARATH	Amino acid transporter AVT1H	GO:0003333,GO:0003674,GO:0005215,GO:0005342,GO:0006810,GO:0006811,GO:0006820,GO:0006865,GO:0008150,GO:0008509,GO:0008514,GO:0015075,GO:0015171,GO:0015318,GO:0015711,GO:0015849,GO:0022857,GO:0034220,GO:0046942,GO:0046943,GO:0051179,GO:0051234,GO:0055085,GO:0071702,GO:0071705,GO:0098656,GO:1903825,GO:1905039	ko:K15015;ko04721;ko04723;ko04727;ko05032;ko05033;map04721;map04723;map04727;map05032;map05033
TPM	-	-	STRG.10233.1	STRG.10233	NNIC	1.49233	0	0.194679	0	0.212145	0.317058	0.070824	-	-	-	-					no_annotation
TPM	-	-	STRG.10233.2	STRG.10233	NNIC	0	0	0.0202167	0	0	0	0	-	-	-	-					no_annotation
TPM	-	-	STRG.10234.1	STRG.10234	Known	0.607631	1.01435	1.51982	0.649933	1.98537	6.15113	3.6026	-	-	-	-					no_annotation
TPM	-	-	STRG.10234.2	STRG.10234	NIC	0.19046	0.408593	0.401866	0.311119	1.17682	0.885181	0.573113	-	-	-	-					no_annotation
TPM	-	-	STRG.10234.3	STRG.10234	NIC	0.657084	1.11311	1.26213	2.4233	0.36582	1.84552	0.698581	-	-	-	-					no_annotation
TPM	-	-	STRG.10235.1	STRG.10235	NNIC	0.279514	0.312044	0.10297	0.205969	0.205032	0.358173	0.0458529	-	-	-	-	sp|Q03278|PO21_NASVI	Retrovirus-related Pol polyprotein from type-1 retrotransposable element R2 (Fragment)
TPM	-	-	STRG.10236.1	STRG.10236	NNIC	1.12229	12.3721	4.96592	0	1.47309	1.41754	6.29711	-	-	-	-					no_annotation
TPM	-	-	STRG.10236.2	STRG.10236	NNIC	0.375784	19.4593	2.65307	0.0343876	0.989836	0.374409	2.4303	-	-	-	-					no_annotation
TPM	-	-	STRG.10236.3	STRG.10236	NNIC	0.562808	35.0054	4.8587	0.512959	0.593514	0.440021	4.97664	-	-	-	-					no_annotation
TPM	-	-	STRG.10237.1	STRG.10237	NNIC	0.288907	0.154109	0.0324084	0	0.0231776	0.03776	0.0640226	-	-	-	-					no_annotation
TPM	-	-	STRG.10238.1	STRG.10238	Known	192.32	105.646	198.496	106.339	175.852	132.811	128.661	-	-	-	-	sp|Q7XT99|AKR2_ORYSJ	Probable aldo-keto reductase 2
TPM	-	-	STRG.10239.1	STRG.10239	Known	0.380777	0.881663	0.569738	0.353686	5.0816	2.30305	1.28333	-	-	-	-	sp|Q9SV21|COPB1_ARATH	Coatomer subunit beta-1	GO:0005575,GO:0005622,GO:0005623,GO:0005737,GO:0005794,GO:0005798,GO:0005829,GO:0005911,GO:0006810,GO:0006888,GO:0006890,GO:0006891,GO:0008150,GO:0009506,GO:0012505,GO:0012506,GO:0016020,GO:0016192,GO:0030054,GO:0030117,GO:0030120,GO:0030126,GO:0030135,GO:0030137,GO:0030659,GO:0030660,GO:0030662,GO:0030663,GO:0031090,GO:0031410,GO:0031982,GO:0032991,GO:0043226,GO:0043227,GO:0043229,GO:0043231,GO:…	ko:K17301
TPM	-	-	STRG.10239.2	STRG.10239	NIC	23.8391	21.5225	13.9681	8.52697	22.1987	25.3229	29.3331	-	-	-	-	sp|Q9SV21|COPB1_ARATH	Coatomer subunit beta-1	GO:0005575,GO:0005622,GO:0005623,GO:0005737,GO:0005794,GO:0005798,GO:0005829,GO:0005911,GO:0006810,GO:0006888,GO:0006890,GO:0006891,GO:0008150,GO:0009506,GO:0012505,GO:0012506,GO:0016020,GO:0016192,GO:0030054,GO:0030117,GO:0030120,GO:0030126,GO:0030135,GO:0030137,GO:0030659,GO:0030660,GO:0030662,GO:0030663,GO:0031090,GO:0031410,GO:0031982,GO:0032991,GO:0043226,GO:0043227,GO:0043229,GO:0043231,GO:…	ko:K17301
TPM	-	-	STRG.10239.3	STRG.10239	NIC	3.93462	2.83096	2.99404	0.428147	14.8443	10.3594	8.44821	-	-	-	-	sp|Q9SV21|COPB1_ARATH	Coatomer subunit beta-1	GO:0005575,GO:0005622,GO:0005623,GO:0005737,GO:0005794,GO:0005798,GO:0005829,GO:0005911,GO:0006810,GO:0006888,GO:0006890,GO:0006891,GO:0008150,GO:0009506,GO:0012505,GO:0012506,GO:0016020,GO:0016192,GO:0030054,GO:0030117,GO:0030120,GO:0030126,GO:0030135,GO:0030137,GO:0030659,GO:0030660,GO:0030662,GO:0030663,GO:0031090,GO:0031410,GO:0031982,GO:0032991,GO:0043226,GO:0043227,GO:0043229,GO:0043231,GO:…	ko:K17301
TPM	-	-	STRG.1024.1	STRG.1024	NNIC	0.192125	0.785535	1.422	0.740636	0.691513	2.19018	0.663408	-	-	-	-		adenylylsulfate kinase activity		ko:K00860;ko00230;ko00920;ko01100;ko01120;map00230;map00920;map01100;map01120
TPM	-	-	STRG.1024.2	STRG.1024	NNIC	0	0	0	0	0	0	0	-	-	-	-					no_annotation
TPM	-	-	STRG.1024.3	STRG.1024	NNIC	0	0.0133633	0.0431292	0	0.0337431	0.0191426	0.0151444	-	-	-	-					no_annotation
TPM	-	-	STRG.1024.4	STRG.1024	NNIC	0.0975388	0.476618	0.649152	0	0.180957	1.45508	0.661226	-	-	-	-		adenylylsulfate kinase activity		ko:K00860;ko00230;ko00920;ko01100;ko01120;map00230;map00920;map01100;map01120
TPM	-	-	STRG.1024.5	STRG.1024	NNIC	0.253837	0.922863	0.713096	0	0.0254853	0.208964	0.592974	-	-	-	-		adenylylsulfate kinase activity		ko:K00860;ko00230;ko00920;ko01100;ko01120;map00230;map00920;map01100;map01120
TPM	-	-	STRG.1024.6	STRG.1024	NNIC	0	0	0.0159107	0	0.0602975	0.0204834	0	-	-	-	-					no_annotation
TPM	-	-	STRG.10240.1	STRG.10240	NNIC	0.00128882	0.907269	0.00110144	0	0.00177415	0.00535194	0	-	-	-	-		protein kinase activity
TPM	-	-	STRG.10241.1	STRG.10241	NNIC	0	0.170928	0	0	0	0	0	-	-	-	-					no_annotation
TPM	-	-	STRG.10242.1	STRG.10242	Known	5.80835	2.04647	2.63396	0.825947	1.81396	1.64849	1.48858	-	-	-	-	sp|Q8L7Y8|KN12B_ARATH	Kinesin-like protein KIN-12B	GO:0000003,GO:0000226,GO:0000280,GO:0000910,GO:0003674,GO:0003774,GO:0003777,GO:0003824,GO:0005575,GO:0005622,GO:0005623,GO:0005737,GO:0005856,GO:0005871,GO:0005875,GO:0006928,GO:0006996,GO:0007010,GO:0007017,GO:0007018,GO:0007049,GO:0007112,GO:0007140,GO:0007275,GO:0007276,GO:0008150,GO:0008574,GO:0009524,GO:0009555,GO:0009987,GO:0015630,GO:0016043,GO:0016462,GO:0016787,GO:0016817,GO:0016818,GO:…	ko:K10400
TPM	-	-	STRG.10243.1	STRG.10243	NNIC	0	0.0149367	0	0.10938	0	0	0	-	-	-	-					no_annotation
TPM	-	-	STRG.10243.2	STRG.10243	NNIC	0	0	0.0405465	0.122724	0.0456802	0.0587594	0	-	-	-	-					no_annotation
TPM	-	-	STRG.10244.1	STRG.10244	NIC	37.7086	7.66908	95.4517	8.31719	15.9207	78.6096	113.734	-	-	-	-	sp|Q9LK37|RLF24_ARATH	Protein RALF-like 24	GO:0003674,GO:0005102,GO:0005179,GO:0005488,GO:0005515,GO:0005575,GO:0005576,GO:0005911,GO:0007154,GO:0007165,GO:0007267,GO:0008150,GO:0009506,GO:0009966,GO:0009987,GO:0010469,GO:0010646,GO:0019722,GO:0019932,GO:0023051,GO:0023052,GO:0030054,GO:0030545,GO:0035556,GO:0048018,GO:0048046,GO:0048583,GO:0050789,GO:0050794,GO:0050896,GO:0051716,GO:0055044,GO:0065007,GO:0065009,GO:0098772
TPM	-	-	STRG.10244.2	STRG.10244	Known	0	0	0.111438	0	0	0	0	-	-	-	-					no_annotation
TPM	-	-	STRG.10245.1	STRG.10245	Known	320.612	197.415	354.467	78.0646	436.103	179.557	368.265	-	-	-	-	sp|P93253|SAHH_MESCR	Adenosylhomocysteinase		ko:K01251;ko00270;ko01100;map00270;map01100
TPM	-	-	STRG.10246.1	STRG.10246	NNIC	0	0	0	0	0	0	0	-	-	-	-					no_annotation
TPM	-	-	STRG.10247.1	STRG.10247	Known	14.6223	12.3885	14.306	13.2016	15.9666	11.9454	15.5571	-	-	-	-		Myb-like protein X
TPM	-	-	STRG.10248.1	STRG.10248	NNIC	1.5089	0	0	0	0	0	0	-	-	-	-					no_annotation
TPM	-	-	STRG.10249.1	STRG.10249	NNIC	1.34692	1.12969	1.59539	1.6876	0.889298	1.31741	0.862303	-	-	-	-					no_annotation
TPM	-	-	STRG.1025.1	STRG.1025	NNIC	1.47497	1.69114	1.90516	1.71752	0.579085	3.08746	2.03225	-	-	-	-					no_annotation
TPM	-	-	STRG.10250.1	STRG.10250	NNIC	0.069284	0.0788549	0.0949552	0.196094	0.0588764	0.135992	0.139754	-	-	-	-	sp|Q03278|PO21_NASVI	Retrovirus-related Pol polyprotein from type-1 retrotransposable element R2 (Fragment)
TPM	-	-	STRG.10251.1	STRG.10251	NNIC	0	0.816643	0.0269878	0.00892871	0.012204	0	0.0575214	-	-	-	-					no_annotation
TPM	-	-	STRG.10252.1	STRG.10252	NNIC	0.0593938	0.0689026	0.0743934	0.0456332	0.0199604	0	0.0423579	-	-	-	-					no_annotation
TPM	-	-	STRG.10253.1	STRG.10253	NNIC	0.0911417	0	0	0	0.215356	0.0897551	0.255393	-	-	-	-					no_annotation
TPM	-	-	STRG.10254.1	STRG.10254	NNIC	0.155514	0.134539	0	0.222975	0.0704263	0.191784	0.0108072	-	-	-	-					no_annotation
TPM	-	-	STRG.10255.1	STRG.10255	NNIC	0.168366	0.250676	0.374273	0.26555	0.487863	0.603604	0.338758	-	-	-	-					no_annotation
TPM	-	-	STRG.10256.1	STRG.10256	Known	0.0103561	4.40596	0	0	0	0	0	-	-	-	-	sp|B3LFA3|NIPA2_ARATH	Probable magnesium transporter NIPA2	GO:0005575,GO:0005622,GO:0005623,GO:0005737,GO:0005768,GO:0005769,GO:0005886,GO:0006810,GO:0006811,GO:0006812,GO:0008150,GO:0012505,GO:0015693,GO:0016020,GO:0030001,GO:0031410,GO:0031982,GO:0043226,GO:0043227,GO:0043229,GO:0044424,GO:0044444,GO:0044464,GO:0051179,GO:0051234,GO:0070838,GO:0071944,GO:0072511,GO:0097708
TPM	-	-	STRG.10257.1	STRG.10257	Known	5.09133	3.21783	3.89086	4.95514	2.4145	8.69118	5.99594	-	-	-	-					no_annotation
TPM	-	-	STRG.10258.1	STRG.10258	NNIC	0.00881651	0	0	0.122131	0	0.094548	0.174298	-	-	-	-					no_annotation
TPM	-	-	STRG.10259.1	STRG.10259	NNIC	1.43667	3.57544	2.06725	1.61873	7.84232	11.8906	12.2129	-	-	-	-					no_annotation
TPM	-	-	STRG.1026.1	STRG.1026	NIC	0.292302	0.579349	0.392853	0.329658	0.521089	1.40927	0.405918	-	-	-	-		2S seed storage protein 5-like
TPM	-	-	STRG.1026.2	STRG.1026	Known	0	0	0	0	0	0	0	-	-	-	-	sp|F4I9G2|ESV1_ARATH	Protein EARLY STARVATION 1, chloroplastic
TPM	-	-	STRG.1026.3	STRG.1026	NIC	0.284902	1.48051	0.114883	0.0455433	0.286791	0.183937	0.169021	-	-	-	-					no_annotation
TPM	-	-	STRG.1026.4	STRG.1026	NIC	0.509966	1.68178	1.07426	1.16959	0.389185	0.443047	0.350342	-	-	-	-					no_annotation
TPM	-	-	STRG.1026.5	STRG.1026	NIC	0	0	0	0	0	0	0	-	-	-	-	sp|F4I9G2|ESV1_ARATH	Protein EARLY STARVATION 1, chloroplastic
TPM	-	-	STRG.1026.6	STRG.1026	NIC	0.211894	0	0	0.0897818	0.177808	0	0.0667791	-	-	-	-					no_annotation
TPM	-	-	STRG.1026.7	STRG.1026	NIC	0.634083	0.540539	0.626239	0.784094	0.457049	0.484913	0.967357	-	-	-	-					no_annotation
TPM	-	-	STRG.1026.8	STRG.1026	NIC	0.14331	0.0888286	0.133297	0.00816146	0.0690794	0.130718	0.034642	-	-	-	-					no_annotation
TPM	-	-	STRG.1026.9	STRG.1026	NIC	0	0	0	0	0	0	0	-	-	-	-					no_annotation
TPM	-	-	STRG.10260.1	STRG.10260	Known	0	0	0.0212274	0	0.0520313	0.270705	0.151703	-	-	-	-					no_annotation
TPM	-	-	STRG.10260.2	STRG.10260	NIC	0.324551	0.238325	0.406659	0.204991	0.905767	0.959173	1.05283	-	-	-	-	sp|P04323|POL3_DROME	Retrovirus-related Pol polyprotein from transposon 17.6
TPM	-	-	STRG.10260.3	STRG.10260	NIC	0	0	0.00310648	0	0	0.0261036	0.0217428	-	-	-	-					no_annotation
TPM	-	-	STRG.10261.1	STRG.10261	NNIC	0.14801	0.0814647	0	4.353e-05	0.000225393	3.84882e-05	0.000456564	-	-	-	-					no_annotation
TPM	-	-	STRG.10261.2	STRG.10261	NNIC	0	0.0657164	0.00241374	0.0130102	0.0157848	0.000895584	0	-	-	-	-					no_annotation
TPM	-	-	STRG.10261.3	STRG.10261	NNIC	0.484475	0.37766	0.631541	0.537551	0.427074	1.00024	0.677576	-	-	-	-					no_annotation
TPM	-	-	STRG.10262.1	STRG.10262	NNIC	0.0701388	0	0.0264218	0	0	0	0	-	-	-	-					no_annotation
TPM	-	-	STRG.10263.1	STRG.10263	NNIC	0.791991	0	1.48615	0	0	0	0	-	-	-	-					no_annotation
TPM	-	-	STRG.10264.1	STRG.10264	NNIC	0.0924541	0	0.0199592	0.021648	0.00730702	0.0233864	0.0052664	-	-	-	-					no_annotation
TPM	-	-	STRG.10265.1	STRG.10265	NNIC	0.318675	0	0	0	0	0	0	-	-	-	-					no_annotation
TPM	-	-	STRG.10266.1	STRG.10266	Known	128.373	79.1366	141.554	91.9458	196.239	257.738	151.906	-	-	-	-	sp|Q9SCV3|BGAL9_ARATH	Beta-galactosidase 9	GO:0003674,GO:0003824,GO:0004553,GO:0004565,GO:0005575,GO:0005618,GO:0005622,GO:0005623,GO:0005737,GO:0005773,GO:0005774,GO:0009505,GO:0015925,GO:0016020,GO:0016787,GO:0016798,GO:0030312,GO:0031090,GO:0043226,GO:0043227,GO:0043229,GO:0043231,GO:0044422,GO:0044424,GO:0044437,GO:0044444,GO:0044446,GO:0044464,GO:0071944,GO:0098588,GO:0098805
TPM	-	-	STRG.10267.1	STRG.10267	NNIC	3.46818	2.33327	3.55603	3.35398	1.8563	1.64018	1.29599	-	-	-	-					no_annotation
TPM	-	-	STRG.10268.1	STRG.10268	NNIC	2.13246	1.19528	0.423122	0.254654	0	0	0	-	-	-	-					no_annotation
TPM	-	-	STRG.10268.2	STRG.10268	NNIC	1.48613	1.5873	2.45199	0.816275	0.816297	1.14488	3.05872	-	-	-	-					no_annotation
TPM	-	-	STRG.10268.3	STRG.10268	NNIC	0.592089	0.179692	0	0	0	0	0.358071	-	-	-	-					no_annotation
TPM	-	-	STRG.10268.4	STRG.10268	NNIC	1.3233	0.820035	0.960332	0.462128	0.350623	0.325164	1.44082	-	-	-	-					no_annotation
TPM	-	-	STRG.10268.5	STRG.10268	NNIC	0.677214	0.538984	0.849574	0.462911	0.259456	0.382073	1.35028	-	-	-	-					no_annotation
TPM	-	-	STRG.10268.6	STRG.10268	NNIC	0.347605	0	0.0545021	0.0193012	0	0	0.0552088	-	-	-	-					no_annotation
TPM	-	-	STRG.10268.7	STRG.10268	NNIC	0.996811	1.3508	1.23901	0.476198	0.517274	0.432124	1.67556	-	-	-	-					no_annotation
TPM	-	-	STRG.10269.1	STRG.10269	NNIC	0.610074	0.332958	0.422457	0.215551	0.0117354	0.197775	0.31009	-	-	-	-					no_annotation
TPM	-	-	STRG.10269.2	STRG.10269	NNIC	0.324973	0.117816	0.206296	0	0.00775294	0.115349	0.240896	-	-	-	-					no_annotation
TPM	-	-	STRG.1027.1	STRG.1027	NNIC	0.955337	1.1176	1.84912	2.08456	1.7515	4.07507	1.88436	-	-	-	-					no_annotation
TPM	-	-	STRG.10270.1	STRG.10270	NNIC	0.186256	0.151705	0.102602	0.174269	0.0374628	0.128903	0.158861	-	-	-	-					no_annotation
TPM	-	-	STRG.10271.1	STRG.10271	NIC	15.4236	0.249282	0.196616	0	0	0.0556083	0.0532647	-	-	-	-		ankyrin repeat-containing protein	GO:0001508,GO:0002027,GO:0003008,GO:0003012,GO:0003013,GO:0003015,GO:0003205,GO:0003230,GO:0003279,GO:0003283,GO:0003674,GO:0005488,GO:0005515,GO:0005575,GO:0005622,GO:0005623,GO:0005737,GO:0005829,GO:0005886,GO:0005911,GO:0006810,GO:0006811,GO:0006812,GO:0006816,GO:0006873,GO:0006874,GO:0006875,GO:0006888,GO:0006928,GO:0006936,GO:0006937,GO:0006941,GO:0006942,GO:0007009,GO:0007154,GO:0007165,GO:…	ko:K15502
TPM	-	-	STRG.10271.2	STRG.10271	Known	1.27908	0.00953081	0.0205938	0	0	0	0	-	-	-	-		ankyrin repeat-containing protein	GO:0001508,GO:0002027,GO:0003008,GO:0003012,GO:0003013,GO:0003015,GO:0003205,GO:0003230,GO:0003279,GO:0003283,GO:0003674,GO:0005488,GO:0005515,GO:0005575,GO:0005622,GO:0005623,GO:0005737,GO:0005829,GO:0005886,GO:0005911,GO:0006810,GO:0006811,GO:0006812,GO:0006816,GO:0006873,GO:0006874,GO:0006875,GO:0006888,GO:0006928,GO:0006936,GO:0006937,GO:0006941,GO:0006942,GO:0007009,GO:0007154,GO:0007165,GO:…	ko:K15502
TPM	-	-	STRG.10271.3	STRG.10271	Known	0	0	0	0	0	0	0	-	-	-	-		ankyrin repeat-containing protein	GO:0001508,GO:0002027,GO:0003008,GO:0003012,GO:0003013,GO:0003015,GO:0003205,GO:0003230,GO:0003279,GO:0003283,GO:0003674,GO:0005488,GO:0005515,GO:0005575,GO:0005622,GO:0005623,GO:0005737,GO:0005829,GO:0005886,GO:0005911,GO:0006810,GO:0006811,GO:0006812,GO:0006816,GO:0006873,GO:0006874,GO:0006875,GO:0006888,GO:0006928,GO:0006936,GO:0006937,GO:0006941,GO:0006942,GO:0007009,GO:0007154,GO:0007165,GO:…	ko:K15502
TPM	-	-	STRG.10272.1	STRG.10272	NIC	0.0924939	0.877621	0	0.396051	0.0530104	0.504983	0.457495	-	-	-	-					no_annotation
TPM	-	-	STRG.10272.2	STRG.10272	NIC	0.299236	1.28664	0.457143	1.94542	0.805263	0.855584	1.04501	-	-	-	-					no_annotation
TPM	-	-	STRG.10272.3	STRG.10272	Known	0	0.0710895	0	0.01774	0	0.0655506	0.115207	-	-	-	-					no_annotation
TPM	-	-	STRG.10273.1	STRG.10273	NNIC	0	0.0490753	0	0.556493	0	0	0.0149543	-	-	-	-					no_annotation
TPM	-	-	STRG.10274.1	STRG.10274	NNIC	0.259089	0.441808	0.269519	0.221391	0.200805	0.550297	0.227442	-	-	-	-					no_annotation
TPM	-	-	STRG.10275.1	STRG.10275	NNIC	0	0.551839	0.0114133	0	0	0	0	-	-	-	-		protein kinase activity
TPM	-	-	STRG.10275.2	STRG.10275	NNIC	0.0178034	0.393086	0	0	0	0	0	-	-	-	-		protein kinase activity
TPM	-	-	STRG.10276.1	STRG.10276	NNIC	0	0.816106	0.052266	0.0257537	0.4492	0.349953	0.0957743	-	-	-	-					no_annotation
TPM	-	-	STRG.10277.1	STRG.10277	NNIC	0	0	0	0	0	0	0	-	-	-	-					no_annotation
TPM	-	-	STRG.10277.2	STRG.10277	NNIC	0.441389	0.331179	0.501854	0.35559	0.109959	0.184085	0.483866	-	-	-	-					no_annotation
TPM	-	-	STRG.10277.3	STRG.10277	NNIC	0	0	0	0	0	0	0	-	-	-	-					no_annotation
TPM	-	-	STRG.10278.1	STRG.10278	NNIC	0	0	0	0.836802	0	0	0	-	-	-	-					no_annotation
TPM	-	-	STRG.10279.1	STRG.10279	NNIC	0.504998	0	0.0560299	0.0611201	0	0	0	-	-	-	-	sp|Q8W486|OFUT1_ARATH	O-fucosyltransferase 1	GO:0005575,GO:0005622,GO:0005623,GO:0005737,GO:0005768,GO:0005794,GO:0005802,GO:0012505,GO:0031410,GO:0031982,GO:0031984,GO:0043226,GO:0043227,GO:0043229,GO:0043231,GO:0044422,GO:0044424,GO:0044431,GO:0044444,GO:0044446,GO:0044464,GO:0097708,GO:0098791
TPM	-	-	STRG.1028.1	STRG.1028	NNIC	0	0	0.0245918	0.196866	0	0.0115041	0	-	-	-	-					no_annotation
TPM	-	-	STRG.10280.1	STRG.10280	NIC	10.6728	5.08898	7.76431	10.0877	9.59899	12.9298	8.44342	-	-	-	-	sp|Q9NVG8|TBC13_HUMAN	TBC1 domain family member 13	GO:0003674,GO:0005096,GO:0005488,GO:0005515,GO:0005575,GO:0005622,GO:0005623,GO:0005737,GO:0005829,GO:0006810,GO:0006886,GO:0008047,GO:0008104,GO:0008150,GO:0012505,GO:0015031,GO:0015833,GO:0016020,GO:0017016,GO:0017137,GO:0019899,GO:0030234,GO:0030695,GO:0031267,GO:0031338,GO:0032879,GO:0033036,GO:0033043,GO:0034613,GO:0042886,GO:0043085,GO:0043087,GO:0043547,GO:0044093,GO:0044424,GO:0044444,GO:…
TPM	-	-	STRG.10280.2	STRG.10280	Known	2.22794	4.60187	1.12009	0.873488	0.421144	0.374161	0.469857	-	-	-	-	sp|Q9NVG8|TBC13_HUMAN	TBC1 domain family member 13	GO:0003674,GO:0005096,GO:0005488,GO:0005515,GO:0005575,GO:0005622,GO:0005623,GO:0005737,GO:0005829,GO:0006810,GO:0006886,GO:0008047,GO:0008104,GO:0008150,GO:0012505,GO:0015031,GO:0015833,GO:0016020,GO:0017016,GO:0017137,GO:0019899,GO:0030234,GO:0030695,GO:0031267,GO:0031338,GO:0032879,GO:0033036,GO:0033043,GO:0034613,GO:0042886,GO:0043085,GO:0043087,GO:0043547,GO:0044093,GO:0044424,GO:0044444,GO:…
TPM	-	-	STRG.10280.3	STRG.10280	NIC	1.9365	2.5422	3.07694	1.47972	1.81382	2.73245	2.65773	-	-	-	-	sp|Q9NVG8|TBC13_HUMAN	TBC1 domain family member 13	GO:0003674,GO:0005096,GO:0005488,GO:0005515,GO:0005575,GO:0005622,GO:0005623,GO:0005737,GO:0005829,GO:0006810,GO:0006886,GO:0008047,GO:0008104,GO:0008150,GO:0012505,GO:0015031,GO:0015833,GO:0016020,GO:0017016,GO:0017137,GO:0019899,GO:0030234,GO:0030695,GO:0031267,GO:0031338,GO:0032879,GO:0033036,GO:0033043,GO:0034613,GO:0042886,GO:0043085,GO:0043087,GO:0043547,GO:0044093,GO:0044424,GO:0044444,GO:…
TPM	-	-	STRG.10281.1	STRG.10281	NNIC	0	2.2563	0	0	0	0	0	-	-	-	-					no_annotation
TPM	-	-	STRG.10282.1	STRG.10282	Known	4.45427	6.80045	6.19919	6.55975	7.31859	7.42799	3.92703	-	-	-	-		UBX domain-containing protein
TPM	-	-	STRG.10283.1	STRG.10283	NNIC	1.64407	1.60763	0.978903	2.01711	1.19275	3.00014	0.855393	-	-	-	-		UBX domain-containing protein
TPM	-	-	STRG.10283.2	STRG.10283	NNIC	0	0	0	0	0.821306	0	0.400441	-	-	-	-	sp|P04323|POL3_DROME	Retrovirus-related Pol polyprotein from transposon 17.6
TPM	-	-	STRG.10283.3	STRG.10283	NNIC	0	1.75553	0	1.12142	3.39239	0.00821479	0	-	-	-	-	sp|P04323|POL3_DROME	Retrovirus-related Pol polyprotein from transposon 17.6
TPM	-	-	STRG.10283.4	STRG.10283	NNIC	0.0622472	0.0275503	0.999475	0	0	0	0	-	-	-	-	sp|Q6IP50|UBX1A_XENLA	UBX domain-containing protein 1-A
TPM	-	-	STRG.10283.5	STRG.10283	NNIC	0	0	0.00450166	0	0	0	0.00734849	-	-	-	-	sp|Q6IP50|UBX1A_XENLA	UBX domain-containing protein 1-A
TPM	-	-	STRG.10283.6	STRG.10283	NNIC	0.312609	0.628012	1.20168	0.678953	0.443385	0.260944	0.390745	-	-	-	-	sp|Q6IP50|UBX1A_XENLA	UBX domain-containing protein 1-A
TPM	-	-	STRG.10283.7	STRG.10283	NNIC	0.0718699	0.751915	0.137976	0.193505	0.532144	0	0.0789425	-	-	-	-		UBX domain-containing protein
TPM	-	-	STRG.10283.8	STRG.10283	NNIC	0	0	0	0	0.19905	0	0	-	-	-	-		UBX domain-containing protein
TPM	-	-	STRG.10284.1	STRG.10284	NNIC	0	0.181536	0	0.127425	0	0	0.167515	-	-	-	-		Zein-binding
TPM	-	-	STRG.10285.1	STRG.10285	NNIC	0	0	0	0	0.450886	0.293944	0.138925	-	-	-	-					no_annotation
TPM	-	-	STRG.10285.2	STRG.10285	NNIC	0	0	0	0	0	0.0979233	0.0203103	-	-	-	-					no_annotation
TPM	-	-	STRG.10285.3	STRG.10285	NNIC	1.36717	0.00653964	0.00730432	0.00795427	0.0142771	0.351116	0.221014	-	-	-	-		transposition, RNA-mediated
TPM	-	-	STRG.10286.1	STRG.10286	NNIC	0.251764	0	0	0	0.038988	0	0.0458949	-	-	-	-					no_annotation
TPM	-	-	STRG.10287.1	STRG.10287	NNIC	0.48018	0.0275568	0.264125	0	0.00945454	0	0	-	-	-	-					no_annotation
TPM	-	-	STRG.10288.1	STRG.10288	NNIC	0.290084	0.147006	0.0529589	0.274368	0.610137	0.095647	0.130631	-	-	-	-					no_annotation
TPM	-	-	STRG.10289.1	STRG.10289	NNIC	0.181747	0	0.123544	0.0375193	0	0.574354	0	-	-	-	-		transposition, RNA-mediated
TPM	-	-	STRG.1029.1	STRG.1029	NNIC	0.0503147	0.0384654	0.0521801	0.102524	0.0103828	0.249207	0.0392805	-	-	-	-		Reverse transcriptase (RNA-dependent DNA polymerase)
TPM	-	-	STRG.10290.1	STRG.10290	NNIC	0.178823	0.20935	0.175992	0.302248	0.153595	0.268803	0.117533	-	-	-	-					no_annotation
TPM	-	-	STRG.10291.1	STRG.10291	NNIC	0	0.17295	0.0489237	0	0	0.0482986	0.149068	-	-	-	-					no_annotation
TPM	-	-	STRG.10292.1	STRG.10292	NNIC	4.80995	0.0861609	0.0728956	0	0	0	0.0181514	-	-	-	-					no_annotation
TPM	-	-	STRG.10293.1	STRG.10293	NNIC	0.642429	0.822378	0.709507	0.166649	0.461262	0.206514	0.127113	-	-	-	-					no_annotation
TPM	-	-	STRG.10294.1	STRG.10294	NNIC	0.238295	0.62172	0.754738	0.747604	0.260526	1.61729	0.622892	-	-	-	-					no_annotation
TPM	-	-	STRG.10295.1	STRG.10295	NNIC	0.240693	0.424424	0.385399	0.189664	0.091886	0.466454	0.0637754	-	-	-	-					no_annotation
TPM	-	-	STRG.10296.1	STRG.10296	Known	1.0724	1.16144	0.725187	0.558989	0.919072	0.46497	0.539402	-	-	-	-	sp|Q8W4N3|UBP2_ARATH	Ubiquitin carboxyl-terminal hydrolase 2	GO:0000502,GO:0005575,GO:0005622,GO:0005623,GO:0005737,GO:0006508,GO:0006511,GO:0006807,GO:0008150,GO:0008152,GO:0009056,GO:0009057,GO:0009507,GO:0009536,GO:0009987,GO:0019538,GO:0019941,GO:0030163,GO:0032991,GO:0043170,GO:0043226,GO:0043227,GO:0043229,GO:0043231,GO:0043632,GO:0044237,GO:0044238,GO:0044248,GO:0044257,GO:0044260,GO:0044265,GO:0044267,GO:0044424,GO:0044444,GO:0044464,GO:0051603,GO:…	ko:K11844
TPM	-	-	STRG.10296.2	STRG.10296	NIC	5.35464	5.13885	3.56381	4.03212	6.62835	11.4455	6.91119	-	-	-	-	sp|Q8W4N3|UBP2_ARATH	Ubiquitin carboxyl-terminal hydrolase 2	GO:0000502,GO:0005575,GO:0005622,GO:0005623,GO:0005737,GO:0006508,GO:0006511,GO:0006807,GO:0008150,GO:0008152,GO:0009056,GO:0009057,GO:0009507,GO:0009536,GO:0009987,GO:0019538,GO:0019941,GO:0030163,GO:0032991,GO:0043170,GO:0043226,GO:0043227,GO:0043229,GO:0043231,GO:0043632,GO:0044237,GO:0044238,GO:0044248,GO:0044257,GO:0044260,GO:0044265,GO:0044267,GO:0044424,GO:0044444,GO:0044464,GO:0051603,GO:…	ko:K11844
TPM	-	-	STRG.10296.3	STRG.10296	NIC	0.0617978	0.100904	0.676537	0.194197	0.213268	0.221025	0.207536	-	-	-	-	sp|Q8W4N3|UBP2_ARATH	Ubiquitin carboxyl-terminal hydrolase 2	GO:0000502,GO:0005575,GO:0005622,GO:0005623,GO:0005737,GO:0006508,GO:0006511,GO:0006807,GO:0008150,GO:0008152,GO:0009056,GO:0009057,GO:0009507,GO:0009536,GO:0009987,GO:0019538,GO:0019941,GO:0030163,GO:0032991,GO:0043170,GO:0043226,GO:0043227,GO:0043229,GO:0043231,GO:0043632,GO:0044237,GO:0044238,GO:0044248,GO:0044257,GO:0044260,GO:0044265,GO:0044267,GO:0044424,GO:0044444,GO:0044464,GO:0051603,GO:…	ko:K11844
TPM	-	-	STRG.10297.1	STRG.10297	Known	43.3394	2.36881	4.13672	90.8335	14.9884	12.582	15.541	-	-	-	-	sp|F6H9N6|C7A15_VITVI	Beta-amyrin 28-monooxygenase	GO:0003674,GO:0003824,GO:0004497,GO:0006629,GO:0006694,GO:0006720,GO:0006721,GO:0006722,GO:0007275,GO:0008150,GO:0008152,GO:0008202,GO:0008610,GO:0009058,GO:0009987,GO:0010268,GO:0010817,GO:0016125,GO:0016128,GO:0016129,GO:0016131,GO:0016132,GO:0016134,GO:0016135,GO:0016137,GO:0016138,GO:0016491,GO:0016705,GO:0016709,GO:0032501,GO:0032502,GO:0042445,GO:0042446,GO:0042592,GO:0044237,GO:0044238,GO:…	ko:K20667
TPM	-	-	STRG.10298.1	STRG.10298	NNIC	0	2.11013	0	0	0	0	0	-	-	-	-					no_annotation
TPM	-	-	STRG.10299.1	STRG.10299	NIC	0.782187	1.06319	1.35658	1.35739	0.621382	1.42278	0.753468	-	-	-	-		Ankyrin repeat domain-containing protein	GO:0005575,GO:0005622,GO:0005623,GO:0005737,GO:0043226,GO:0043227,GO:0043229,GO:0043231,GO:0044424,GO:0044464	ko:K21437
TPM	-	-	STRG.10299.2	STRG.10299	Known	0.134825	0.437989	0.443206	0.754498	0.221107	0.17522	0.110219	-	-	-	-					no_annotation
TPM	-	-	STRG.10299.3	STRG.10299	NIC	0	0.353798	0.0357401	0	0.17718	0.422787	0.0563505	-	-	-	-		Ankyrin repeat domain-containing protein	GO:0005575,GO:0005622,GO:0005623,GO:0005737,GO:0043226,GO:0043227,GO:0043229,GO:0043231,GO:0044424,GO:0044464	ko:K21437
TPM	-	-	STRG.103.1	STRG.103	NIC	0.682733	1.4375	0.291058	0.0744266	0.11257	0.72697	0.238165	-	-	-	-	sp|Q9LHN9|IQM2_ARATH	IQ domain-containing protein IQM2
TPM	-	-	STRG.103.2	STRG.103	Known	0.706481	2.08116	0.0297013	0	0.034124	0.04974	1.14319	-	-	-	-	sp|Q9LHN9|IQM2_ARATH	IQ domain-containing protein IQM2
TPM	-	-	STRG.1030.1	STRG.1030	NNIC	0.893723	0.477253	0.405506	0.441549	0.264834	0.397564	0.38931	-	-	-	-		Serine threonine-protein kinase	GO:0003674,GO:0003824,GO:0004672,GO:0005575,GO:0005622,GO:0005623,GO:0005737,GO:0006464,GO:0006468,GO:0006793,GO:0006796,GO:0006807,GO:0007154,GO:0007165,GO:0008150,GO:0008152,GO:0009987,GO:0016301,GO:0016310,GO:0016740,GO:0016772,GO:0016773,GO:0019538,GO:0023052,GO:0035556,GO:0036211,GO:0043170,GO:0043412,GO:0044237,GO:0044238,GO:0044260,GO:0044267,GO:0044424,GO:0044464,GO:0050789,GO:0050794,GO:…	ko:K17535
TPM	-	-	STRG.10300.1	STRG.10300	NNIC	0	3.56059	0.143041	0.0724685	0.067798	0.112425	0.148767	-	-	-	-					no_annotation
TPM	-	-	STRG.10301.1	STRG.10301	NNIC	0.0657771	2.0308	0	0	0.323776	0.020308	0	-	-	-	-		meprin and TRAF homology	GO:0001101,GO:0003674,GO:0003824,GO:0004843,GO:0005575,GO:0005622,GO:0005623,GO:0005634,GO:0005737,GO:0005829,GO:0005911,GO:0006508,GO:0006807,GO:0007154,GO:0007165,GO:0008150,GO:0008152,GO:0008233,GO:0008234,GO:0009506,GO:0009719,GO:0009725,GO:0009753,GO:0009755,GO:0009867,GO:0009987,GO:0010033,GO:0016787,GO:0019538,GO:0019783,GO:0023052,GO:0030054,GO:0032870,GO:0036459,GO:0042221,GO:0043170,GO:…
TPM	-	-	STRG.10302.1	STRG.10302	NNIC	0.0323371	0.038728	0.0254024	0	0.0711125	1.74863	0.184846	-	-	-	-	sp|P92516|M750_ARATH	Uncharacterized mitochondrial protein AtMg00750
TPM	-	-	STRG.10303.1	STRG.10303	NNIC	0.152485	0.294051	0.0923975	0.0206571	0.666146	1.90757	0.311259	-	-	-	-					no_annotation
TPM	-	-	STRG.10304.1	STRG.10304	Known	923.281	56.8997	149.119	120.98	0.564614	1.50247	222.06	-	-	-	-	sp|A0A2Z5QL08|CHS_RHODA	Chalcone synthase	GO:0003674,GO:0003824,GO:0008150,GO:0008152,GO:0009058,GO:0009812,GO:0009813,GO:0016210,GO:0016740,GO:0016746,GO:0016747,GO:0071704,GO:1901576	ko:K00660;ko00941;ko01100;ko01110;ko04712;map00941;map01100;map01110;map04712
TPM	-	-	STRG.10305.1	STRG.10305	NNIC	0	0.334289	0.299591	0.108938	0	0.131597	0.195977	-	-	-	-					no_annotation
TPM	-	-	STRG.10306.1	STRG.10306	NNIC	0.77893	0.0278333	0.0130744	0.0107061	0.00424236	0.00521056	0.0152123	-	-	-	-					no_annotation
TPM	-	-	STRG.10307.1	STRG.10307	Known	0.747179	0.664065	0.512005	0	0	0	0	-	-	-	-	sp|Q6GKX7|GASAC_ARATH	Gibberellin-regulated protein 12
TPM	-	-	STRG.10307.2	STRG.10307	NIC	0.40985	0.011081	0.14298	0	0	0	0	-	-	-	-	sp|Q6GKX7|GASAC_ARATH	Gibberellin-regulated protein 12
TPM	-	-	STRG.10308.1	STRG.10308	NNIC	4.58948	0.0440468	1.29914	0.036948	0.886429	0	0.00410758	-	-	-	-					no_annotation
TPM	-	-	STRG.10308.2	STRG.10308	NNIC	0.264083	0	0.0359654	0.00334273	0.00292333	0	0	-	-	-	-					no_annotation
TPM	-	-	STRG.10308.3	STRG.10308	NNIC	0	0	0	0	0	0	0	-	-	-	-					no_annotation
TPM	-	-	STRG.10309.1	STRG.10309	Known	18.9385	14.0873	26.7515	21.8268	15.6379	25.39	23.695	-	-	-	-	sp|Q6MAS9|GLGA_PARUW	Glycogen synthase		ko:K00703;ko00500;ko01100;ko01110;ko02026;map00500;map01100;map01110;map02026
TPM	-	-	STRG.1031.1	STRG.1031	NNIC	0.222851	0.142998	0.302199	0.176039	0.0861754	0.33563	0.178175	-	-	-	-					no_annotation
TPM	-	-	STRG.10310.1	STRG.10310	Known	9.21604	10.1496	8.86409	5.84615	6.63035	4.21152	5.98865	-	-	-	-	sp|A0A1P8AS03|ECT4_ARATH	YTH domain-containing protein ECT4		ko:K20102
TPM	-	-	STRG.10311.1	STRG.10311	NNIC	0.875355	0	0.0180149	0	0	0	0.0136625	-	-	-	-					no_annotation
TPM	-	-	STRG.10312.1	STRG.10312	NNIC	0.409012	0	0.21719	0.0594575	0	0	0.0541084	-	-	-	-					no_annotation
TPM	-	-	STRG.10313.1	STRG.10313	NNIC	0	0.0157119	0.0614982	0.214819	0.059781	0.146113	0.217253	-	-	-	-					no_annotation
TPM	-	-	STRG.10314.1	STRG.10314	NNIC	0	0.441342	0	0	0	0	0	-	-	-	-		Belongs to the helicase family		ko:K15255
TPM	-	-	STRG.10315.1	STRG.10315	NNIC	0.523827	0.20745	0.00882985	0	0.00548126	0	0	-	-	-	-		Belongs to the helicase family		ko:K15255
TPM	-	-	STRG.10316.1	STRG.10316	Known	0.638419	0.295848	0.438232	0.154103	0	0.233957	0.344682	-	-	-	-					no_annotation
TPM	-	-	STRG.10317.1	STRG.10317	Known	25.6481	24.8633	24.4528	22.1387	18.0928	25.1819	26.489	-	-	-	-	sp|Q9ZQ31|STY13_ARATH	Serine/threonine-protein kinase STY13	GO:0003674,GO:0003824,GO:0004672,GO:0005575,GO:0005622,GO:0005623,GO:0005737,GO:0006464,GO:0006468,GO:0006793,GO:0006796,GO:0006807,GO:0007154,GO:0007165,GO:0008150,GO:0008152,GO:0009987,GO:0016301,GO:0016310,GO:0016740,GO:0016772,GO:0016773,GO:0019538,GO:0023052,GO:0035556,GO:0036211,GO:0043170,GO:0043412,GO:0044237,GO:0044238,GO:0044260,GO:0044267,GO:0044424,GO:0044464,GO:0050789,GO:0050794,GO:…
TPM	-	-	STRG.10318.1	STRG.10318	NNIC	0.843253	0	0	0	0	0	0	-	-	-	-					no_annotation
TPM	-	-	STRG.10319.1	STRG.10319	NNIC	0	0	0	0	0	0	0	-	-	-	-					no_annotation
TPM	-	-	STRG.10319.2	STRG.10319	NNIC	0.0145683	0	0	0	0	0.00123514	0	-	-	-	-					no_annotation
TPM	-	-	STRG.1032.1	STRG.1032	NNIC	0.100752	0.085338	0.135642	0.0870476	0.0330722	0.0729958	0.0371027	-	-	-	-					no_annotation
TPM	-	-	STRG.10320.1	STRG.10320	NNIC	0	0	0	0	0	0	0	-	-	-	-					no_annotation
TPM	-	-	STRG.10321.1	STRG.10321	NNIC	4.83253	0	0	0	0.116824	1.56071	1.76874	-	-	-	-					no_annotation
TPM	-	-	STRG.10322.1	STRG.10322	NNIC	0.918804	0	0.059929	0	0	0.332943	0.344093	-	-	-	-					no_annotation
TPM	-	-	STRG.10323.1	STRG.10323	NNIC	0.785939	0	0	0	0.145187	0.818661	0.642926	-	-	-	-					no_annotation
TPM	-	-	STRG.10324.1	STRG.10324	NNIC	2.5204	0	0	0	0.0532029	0.828903	0.832355	-	-	-	-					no_annotation
TPM	-	-	STRG.10325.1	STRG.10325	Known	0.197518	0.0458956	0.148294	0.394933	0.00434939	0.0779069	0.033559	-	-	-	-	sp|Q5ZLN0|LRC40_CHICK	Leucine-rich repeat-containing protein 40
TPM	-	-	STRG.10326.1	STRG.10326	NNIC	0.520008	0.716101	0.647325	0.87227	0.820924	1.42519	0.59751	-	-	-	-		SWI SNF-related matrix-associated actin-dependent regulator of chromatin subfamily A member 3-like	GO:0000724,GO:0000725,GO:0006139,GO:0006259,GO:0006281,GO:0006302,GO:0006310,GO:0006725,GO:0006807,GO:0006950,GO:0006974,GO:0008150,GO:0008152,GO:0009292,GO:0009294,GO:0009987,GO:0033554,GO:0034641,GO:0043170,GO:0044237,GO:0044238,GO:0044260,GO:0044764,GO:0045003,GO:0046483,GO:0050896,GO:0051704,GO:0051716,GO:0071704,GO:0090304,GO:1901360	ko:K15505
TPM	-	-	STRG.10327.1	STRG.10327	Known	21.9218	18.057	20.5333	18.1577	12.5779	10.8416	16.2734	-	-	-	-	sp|Q8S904|MFDX2_ARATH	Adrenodoxin-like protein 2, mitochondrial	GO:0000003,GO:0003006,GO:0005575,GO:0005622,GO:0005623,GO:0005737,GO:0005739,GO:0006091,GO:0008150,GO:0008152,GO:0009856,GO:0009987,GO:0022414,GO:0022900,GO:0032501,GO:0032502,GO:0043226,GO:0043227,GO:0043229,GO:0043231,GO:0044237,GO:0044424,GO:0044444,GO:0044464,GO:0044706,GO:0048856,GO:0048868,GO:0051704,GO:0055114	ko:K22071
TPM	-	-	STRG.10328.1	STRG.10328	NNIC	0.344901	0	0.0275202	0	0	0	0	-	-	-	-					no_annotation
TPM	-	-	STRG.10329.1	STRG.10329	Known	36.0287	5.58527	12.8149	0.725177	0	0.180986	2.55449	-	-	-	-	sp|Q42374|SY111_ARATH	Syntaxin-related protein KNOLLE	GO:0000149,GO:0003674,GO:0005488,GO:0005515,GO:0005575,GO:0005622,GO:0005623,GO:0005737,GO:0005886,GO:0005911,GO:0006810,GO:0006887,GO:0006906,GO:0006996,GO:0008150,GO:0009504,GO:0009506,GO:0009524,GO:0009987,GO:0012505,GO:0016020,GO:0016021,GO:0016043,GO:0016050,GO:0016192,GO:0022406,GO:0030054,GO:0031201,GO:0031224,GO:0032940,GO:0032991,GO:0044424,GO:0044425,GO:0044444,GO:0044464,GO:0046903,GO:…	ko:K08486;ko04130;ko04721;map04130;map04721
TPM	-	-	STRG.1033.1	STRG.1033	NNIC	0.160827	0.126269	0.345311	0.326763	0.0785128	0.356421	0.123581	-	-	-	-		2S seed storage protein 5-like
TPM	-	-	STRG.10330.1	STRG.10330	Known	6.46178	16.2202	8.3906	39.2817	15.7825	11.9211	15.9398	-	-	-	-	sp|Q9SHI1|IF2C_ARATH	Translation initiation factor IF-2, chloroplastic	GO:0005575,GO:0005622,GO:0005623,GO:0005737,GO:0009507,GO:0009526,GO:0009532,GO:0009536,GO:0009570,GO:0009941,GO:0031967,GO:0031975,GO:0043226,GO:0043227,GO:0043229,GO:0043231,GO:0044422,GO:0044424,GO:0044434,GO:0044435,GO:0044444,GO:0044446,GO:0044464	ko:K02519
TPM	-	-	STRG.10331.1	STRG.10331	NIC	33.7072	34.868	25.019	12.7318	27.7953	43.289	60.9999	-	-	-	-	sp|Q9SPM5|APY2_ARATH	Apyrase 2	GO:0005575,GO:0005622,GO:0005623,GO:0005634,GO:0043226,GO:0043227,GO:0043229,GO:0043231,GO:0044424,GO:0044464	ko:K14641;ko00230;ko00240;map00230;map00240
TPM	-	-	STRG.10331.2	STRG.10331	Known	0.657705	0.416889	0.284592	0.251474	0.219306	0.293526	0.267029	-	-	-	-	sp|Q9SPM5|APY2_ARATH	Apyrase 2	GO:0005575,GO:0005622,GO:0005623,GO:0005634,GO:0043226,GO:0043227,GO:0043229,GO:0043231,GO:0044424,GO:0044464	ko:K14641;ko00230;ko00240;map00230;map00240
TPM	-	-	STRG.10332.1	STRG.10332	Known	0.782816	0.760052	0.657111	1.04333	0.235214	1.29471	0.25537	-	-	-	-	sp|Q9LFQ4|PP383_ARATH	Pentatricopeptide repeat-containing protein At5g15010, mitochondrial	GO:0003674,GO:0003676,GO:0003723,GO:0003824,GO:0004518,GO:0004519,GO:0005488,GO:0005575,GO:0005622,GO:0005623,GO:0006139,GO:0006725,GO:0006807,GO:0008150,GO:0008152,GO:0009451,GO:0009987,GO:0016070,GO:0016787,GO:0016788,GO:0034641,GO:0043170,GO:0043226,GO:0043227,GO:0043229,GO:0043231,GO:0043412,GO:0044237,GO:0044238,GO:0044424,GO:0044464,GO:0046483,GO:0071704,GO:0090304,GO:0090305,GO:0097159,GO:…
TPM	-	-	STRG.10332.2	STRG.10332	NIC	0.044663	0.168945	0.384291	0.196026	0.166912	0.444559	0.224991	-	-	-	-	sp|Q9LFQ4|PP383_ARATH	Pentatricopeptide repeat-containing protein At5g15010, mitochondrial	GO:0003674,GO:0003676,GO:0003723,GO:0003824,GO:0004518,GO:0004519,GO:0005488,GO:0005575,GO:0005622,GO:0005623,GO:0006139,GO:0006725,GO:0006807,GO:0008150,GO:0008152,GO:0009451,GO:0009987,GO:0016070,GO:0016787,GO:0016788,GO:0034641,GO:0043170,GO:0043226,GO:0043227,GO:0043229,GO:0043231,GO:0043412,GO:0044237,GO:0044238,GO:0044424,GO:0044464,GO:0046483,GO:0071704,GO:0090304,GO:0090305,GO:0097159,GO:…
TPM	-	-	STRG.10333.1	STRG.10333	Known	2.22901	36.0346	4.28209	6.50475	3.41921	6.66506	2.35598	-	-	-	-	sp|Q84TD6|NAC47_ARATH	NAC transcription factor 47	GO:0000003,GO:0003006,GO:0003674,GO:0003700,GO:0005575,GO:0005622,GO:0005623,GO:0005634,GO:0006355,GO:0007275,GO:0007568,GO:0008150,GO:0009790,GO:0009791,GO:0009793,GO:0009825,GO:0009835,GO:0009889,GO:0009908,GO:0009987,GO:0010150,GO:0010154,GO:0010468,GO:0010556,GO:0016049,GO:0019219,GO:0019222,GO:0021700,GO:0022414,GO:0031323,GO:0031326,GO:0032501,GO:0032502,GO:0040007,GO:0043226,GO:0043227,GO:…
TPM	-	-	STRG.10334.1	STRG.10334	NNIC	0.831636	1.01232	1.17642	0.765983	0.466342	3.0804	1.0143	-	-	-	-		2S seed storage protein 5-like
TPM	-	-	STRG.10335.1	STRG.10335	Known	18.7362	13.607	25.9903	9.87581	32.0361	33.0882	15.9664	-	-	-	-	sp|Q945P1|EULS3_ARATH	Ricin B-like lectin EULS3	GO:0003674,GO:0005488,GO:0005575,GO:0005622,GO:0005623,GO:0005634,GO:0005737,GO:0006950,GO:0006952,GO:0008150,GO:0009605,GO:0009607,GO:0009617,GO:0009987,GO:0010118,GO:0030246,GO:0042742,GO:0043207,GO:0043226,GO:0043227,GO:0043229,GO:0043231,GO:0044424,GO:0044464,GO:0050896,GO:0051704,GO:0051707,GO:0090332,GO:0098542
TPM	-	-	STRG.10335.2	STRG.10335	NIC	4.77374	2.89466	7.68908	3.2685	9.37034	7.94294	4.42078	-	-	-	-	sp|Q945P1|EULS3_ARATH	Ricin B-like lectin EULS3	GO:0003674,GO:0005488,GO:0005575,GO:0005622,GO:0005623,GO:0005634,GO:0005737,GO:0006950,GO:0006952,GO:0008150,GO:0009605,GO:0009607,GO:0009617,GO:0009987,GO:0010118,GO:0030246,GO:0042742,GO:0043207,GO:0043226,GO:0043227,GO:0043229,GO:0043231,GO:0044424,GO:0044464,GO:0050896,GO:0051704,GO:0051707,GO:0090332,GO:0098542
TPM	-	-	STRG.10336.1	STRG.10336	NNIC	0.329482	0.122298	0.0856866	0.0622615	0.0542795	0.433395	0.157881	-	-	-	-		2S seed storage protein 5-like
TPM	-	-	STRG.10337.1	STRG.10337	NNIC	0.171417	0.360757	0.288916	0.713806	0.332006	0.481325	0.369621	-	-	-	-					no_annotation
TPM	-	-	STRG.10338.1	STRG.10338	NIC	1.19461	1.28646	1.97396	1.49992	0.130513	0.112306	0.133174	-	-	-	-	sp|Q9FK44|NAC87_ARATH	NAC domain-containing protein 87	GO:0003674,GO:0003700,GO:0006355,GO:0008150,GO:0009889,GO:0010468,GO:0010556,GO:0019219,GO:0019222,GO:0031323,GO:0031326,GO:0050789,GO:0050794,GO:0051171,GO:0051252,GO:0060255,GO:0065007,GO:0080090,GO:0140110,GO:1903506,GO:2000112,GO:2001141
TPM	-	-	STRG.10338.2	STRG.10338	Known	3.5941	3.22146	7.19196	3.10992	0.70565	0.0654483	0.256678	-	-	-	-	sp|Q9FK44|NAC87_ARATH	NAC domain-containing protein 87	GO:0003674,GO:0003700,GO:0006355,GO:0008150,GO:0009889,GO:0010468,GO:0010556,GO:0019219,GO:0019222,GO:0031323,GO:0031326,GO:0050789,GO:0050794,GO:0051171,GO:0051252,GO:0060255,GO:0065007,GO:0080090,GO:0140110,GO:1903506,GO:2000112,GO:2001141
TPM	-	-	STRG.10339.1	STRG.10339	NIC	5.05	4.52015	9.37559	4.6786	16.0022	4.15122	3.57916	-	-	-	-					no_annotation
TPM	-	-	STRG.10339.2	STRG.10339	Known	3.7052	3.59442	0	0	2.94769	13.1174	0	-	-	-	-	sp|O64654|TRL11_ARATH	Thioredoxin-like 1-1, chloroplastic	GO:0003674,GO:0003824,GO:0005575,GO:0005622,GO:0005623,GO:0005737,GO:0008150,GO:0008152,GO:0009507,GO:0009526,GO:0009532,GO:0009536,GO:0009570,GO:0009941,GO:0016020,GO:0016491,GO:0016667,GO:0016671,GO:0031090,GO:0031967,GO:0031969,GO:0031975,GO:0042170,GO:0043226,GO:0043227,GO:0043229,GO:0043231,GO:0044422,GO:0044424,GO:0044434,GO:0044435,GO:0044444,GO:0044446,GO:0044464,GO:0055114
TPM	-	-	STRG.10339.3	STRG.10339	NIC	29.1023	48.5489	117.319	58.6187	127.694	29.2224	48.881	-	-	-	-	sp|O64654|TRL11_ARATH	Thioredoxin-like 1-1, chloroplastic	GO:0003674,GO:0003824,GO:0005575,GO:0005622,GO:0005623,GO:0005737,GO:0008150,GO:0008152,GO:0009507,GO:0009526,GO:0009532,GO:0009536,GO:0009570,GO:0009941,GO:0016020,GO:0016491,GO:0016667,GO:0016671,GO:0031090,GO:0031967,GO:0031969,GO:0031975,GO:0042170,GO:0043226,GO:0043227,GO:0043229,GO:0043231,GO:0044422,GO:0044424,GO:0044434,GO:0044435,GO:0044444,GO:0044446,GO:0044464,GO:0055114
TPM	-	-	STRG.10339.4	STRG.10339	NIC	14.7404	18.2087	35.1478	17.3442	58.282	12.7624	14.8812	-	-	-	-		Thioredoxin-like 1-1	GO:0003674,GO:0003824,GO:0005575,GO:0005622,GO:0005623,GO:0005737,GO:0008150,GO:0008152,GO:0009507,GO:0009526,GO:0009532,GO:0009536,GO:0009570,GO:0009941,GO:0016020,GO:0016491,GO:0016667,GO:0016671,GO:0031090,GO:0031967,GO:0031969,GO:0031975,GO:0042170,GO:0043226,GO:0043227,GO:0043229,GO:0043231,GO:0044422,GO:0044424,GO:0044434,GO:0044435,GO:0044444,GO:0044446,GO:0044464,GO:0055114
TPM	-	-	STRG.1034.1	STRG.1034	NNIC	0	0	0	0	0.427433	0.0527606	0	-	-	-	-					no_annotation
TPM	-	-	STRG.10340.1	STRG.10340	Known	4.19335	3.48087	2.83775	1.43052	1.11519	0.823774	2.47542	-	-	-	-					no_annotation
TPM	-	-	STRG.10340.10	STRG.10340	NIC	0.700311	0.881553	0.802803	0.803611	0.462361	0.464907	0.424165	-	-	-	-					no_annotation
TPM	-	-	STRG.10340.11	STRG.10340	NIC	0.494513	0.55145	0.213636	0.122178	0.163493	0.246048	0.764568	-	-	-	-					no_annotation
TPM	-	-	STRG.10340.12	STRG.10340	NIC	0.737928	0.145291	0.201549	0.203342	0.124412	0.0829716	0.221693	-	-	-	-					no_annotation
TPM	-	-	STRG.10340.2	STRG.10340	NIC	2.39692	2.89645	3.06115	1.44365	1.14252	0.785489	2.5934	-	-	-	-					no_annotation
TPM	-	-	STRG.10340.3	STRG.10340	NIC	0.919877	1.39197	0.930918	0.224964	1.29459	2.34975	2.59987	-	-	-	-					no_annotation
TPM	-	-	STRG.10340.4	STRG.10340	NIC	0.55074	1.54958	0.672556	0.827403	0.410884	1.29096	0.501809	-	-	-	-					no_annotation
TPM	-	-	STRG.10340.5	STRG.10340	NIC	0.329006	0.235652	0.598662	0.908998	0.7274	1.04257	0.409726	-	-	-	-					no_annotation
TPM	-	-	STRG.10340.6	STRG.10340	NIC	0.0977486	0.823065	0.510887	0.518623	0.278729	0.484047	0.299215	-	-	-	-					no_annotation
TPM	-	-	STRG.10340.7	STRG.10340	NIC	0.64711	1.28498	1.09995	1.71674	1.06885	1.13352	1.24648	-	-	-	-					no_annotation
TPM	-	-	STRG.10340.8	STRG.10340	NIC	1.87532	2.67441	3.41085	4.68934	1.79844	4.09362	2.56595	-	-	-	-					no_annotation
TPM	-	-	STRG.10340.9	STRG.10340	NIC	0.365051	0.0710833	0.103383	0.134664	0.108593	0.107171	0.120405	-	-	-	-					no_annotation
TPM	-	-	STRG.10341.1	STRG.10341	NNIC	0.453804	0.525202	0.393705	0.727542	0.303724	0.310521	0.351558	-	-	-	-					no_annotation
TPM	-	-	STRG.10342.1	STRG.10342	Known	3.19772	0.567161	2.3557	3.42207	0.0965724	0.187393	0.32508	-	-	-	-	sp|Q9SQQ9|PHL9_ARATH	Myb-related protein 2	GO:0003674,GO:0003700,GO:0005575,GO:0005622,GO:0005623,GO:0005634,GO:0006355,GO:0008150,GO:0009888,GO:0009889,GO:0009891,GO:0009893,GO:0010087,GO:0010088,GO:0010089,GO:0010468,GO:0010556,GO:0010557,GO:0010604,GO:0010628,GO:0019219,GO:0019222,GO:0031323,GO:0031325,GO:0031326,GO:0031328,GO:0032502,GO:0043226,GO:0043227,GO:0043229,GO:0043231,GO:0044424,GO:0044464,GO:0045893,GO:0045935,GO:0048518,GO:…
TPM	-	-	STRG.10342.2	STRG.10342	NIC	2.22177	0.383224	1.34893	2.11753	0.0863343	0	0.131275	-	-	-	-	sp|Q9SQQ9|PHL9_ARATH	Myb-related protein 2	GO:0003674,GO:0003700,GO:0005575,GO:0005622,GO:0005623,GO:0005634,GO:0006355,GO:0008150,GO:0009888,GO:0009889,GO:0009891,GO:0009893,GO:0010087,GO:0010088,GO:0010089,GO:0010468,GO:0010556,GO:0010557,GO:0010604,GO:0010628,GO:0019219,GO:0019222,GO:0031323,GO:0031325,GO:0031326,GO:0031328,GO:0032502,GO:0043226,GO:0043227,GO:0043229,GO:0043231,GO:0044424,GO:0044464,GO:0045893,GO:0045935,GO:0048518,GO:…
TPM	-	-	STRG.10343.1	STRG.10343	Known	4.46575	6.32282	4.74759	3.94212	3.66047	1.91386	2.43758	-	-	-	-	sp|Q9LMP7|GOS11_ARATH	Golgi SNAP receptor complex member 1-1	GO:0000139,GO:0003674,GO:0005484,GO:0005488,GO:0005515,GO:0005575,GO:0005622,GO:0005623,GO:0005737,GO:0005794,GO:0005795,GO:0005797,GO:0005801,GO:0006810,GO:0006888,GO:0006906,GO:0006996,GO:0008150,GO:0009987,GO:0012505,GO:0016020,GO:0016043,GO:0016050,GO:0016192,GO:0031090,GO:0031201,GO:0031984,GO:0031985,GO:0032879,GO:0032991,GO:0043226,GO:0043227,GO:0043229,GO:0043231,GO:0044422,GO:0044424,GO:…	ko:K08495;ko04130;map04130
TPM	-	-	STRG.10343.2	STRG.10343	NIC	21.8245	24.8095	17.3886	9.34348	17.5829	18.2634	17.5096	-	-	-	-	sp|Q9LMP7|GOS11_ARATH	Golgi SNAP receptor complex member 1-1	GO:0000139,GO:0003674,GO:0005484,GO:0005488,GO:0005515,GO:0005575,GO:0005622,GO:0005623,GO:0005737,GO:0005794,GO:0005795,GO:0005797,GO:0005801,GO:0006810,GO:0006888,GO:0006906,GO:0006996,GO:0008150,GO:0009987,GO:0012505,GO:0016020,GO:0016043,GO:0016050,GO:0016192,GO:0031090,GO:0031201,GO:0031984,GO:0031985,GO:0032879,GO:0032991,GO:0043226,GO:0043227,GO:0043229,GO:0043231,GO:0044422,GO:0044424,GO:…	ko:K08495;ko04130;map04130
TPM	-	-	STRG.10343.3	STRG.10343	NIC	1.3297	1.905	3.67125	1.0732	2.23523	2.227	0.877181	-	-	-	-	sp|Q9LMP7|GOS11_ARATH	Golgi SNAP receptor complex member 1-1	GO:0000139,GO:0003674,GO:0005484,GO:0005488,GO:0005515,GO:0005575,GO:0005622,GO:0005623,GO:0005737,GO:0005794,GO:0005795,GO:0005797,GO:0005801,GO:0006810,GO:0006888,GO:0006906,GO:0006996,GO:0008150,GO:0009987,GO:0012505,GO:0016020,GO:0016043,GO:0016050,GO:0016192,GO:0031090,GO:0031201,GO:0031984,GO:0031985,GO:0032879,GO:0032991,GO:0043226,GO:0043227,GO:0043229,GO:0043231,GO:0044422,GO:0044424,GO:…	ko:K08495;ko04130;map04130
TPM	-	-	STRG.10343.4	STRG.10343	NIC	1.27704	2.5182	0.8836	1.66052	1.95024	0.634308	0.904373	-	-	-	-	sp|Q9LMP7|GOS11_ARATH	Golgi SNAP receptor complex member 1-1	GO:0000139,GO:0003674,GO:0005484,GO:0005488,GO:0005515,GO:0005575,GO:0005622,GO:0005623,GO:0005737,GO:0005794,GO:0005795,GO:0005797,GO:0005801,GO:0006810,GO:0006888,GO:0006906,GO:0006996,GO:0008150,GO:0009987,GO:0012505,GO:0016020,GO:0016043,GO:0016050,GO:0016192,GO:0031090,GO:0031201,GO:0031984,GO:0031985,GO:0032879,GO:0032991,GO:0043226,GO:0043227,GO:0043229,GO:0043231,GO:0044422,GO:0044424,GO:…	ko:K08495;ko04130;map04130
TPM	-	-	STRG.10343.5	STRG.10343	Known	2.1862	2.82547	2.7916	2.06281	1.99494	1.12156	1.25219	-	-	-	-	sp|Q9LMP7|GOS11_ARATH	Golgi SNAP receptor complex member 1-1	GO:0000139,GO:0003674,GO:0005484,GO:0005488,GO:0005515,GO:0005575,GO:0005622,GO:0005623,GO:0005737,GO:0005794,GO:0005795,GO:0005797,GO:0005801,GO:0006810,GO:0006888,GO:0006906,GO:0006996,GO:0008150,GO:0009987,GO:0012505,GO:0016020,GO:0016043,GO:0016050,GO:0016192,GO:0031090,GO:0031201,GO:0031984,GO:0031985,GO:0032879,GO:0032991,GO:0043226,GO:0043227,GO:0043229,GO:0043231,GO:0044422,GO:0044424,GO:…	ko:K08495;ko04130;map04130
TPM	-	-	STRG.10344.1	STRG.10344	Known	1.37774	4.46696	5.35969	10.3013	0.455416	2.23925	1.30944	-	-	-	-	sp|P28829|BYR2_SCHPO	Protein kinase byr2
TPM	-	-	STRG.10345.1	STRG.10345	Known	14.9051	31.4039	34.1409	5.47741	17.379	2.61771	2.15747	-	-	-	-	sp|Q6NKW9|E138_ARATH	Glucan endo-1,3-beta-glucosidase 8	GO:0001871,GO:0003674,GO:0003824,GO:0004553,GO:0005488,GO:0005575,GO:0005576,GO:0005623,GO:0005886,GO:0005911,GO:0008150,GO:0009506,GO:0009664,GO:0009987,GO:0016020,GO:0016043,GO:0016787,GO:0016798,GO:0030054,GO:0030246,GO:0030247,GO:0031224,GO:0031225,GO:0031226,GO:0044425,GO:0044459,GO:0044464,GO:0045229,GO:0046658,GO:0048046,GO:0055044,GO:0071554,GO:0071555,GO:0071669,GO:0071840,GO:0071944
TPM	-	-	STRG.10345.2	STRG.10345	NIC	2.77385	7.02569	7.90032	0	6.79361	0	1.01479	-	-	-	-	sp|Q6NKW9|E138_ARATH	Glucan endo-1,3-beta-glucosidase 8	GO:0001871,GO:0003674,GO:0003824,GO:0004553,GO:0005488,GO:0005575,GO:0005576,GO:0005623,GO:0005886,GO:0005911,GO:0008150,GO:0009506,GO:0009664,GO:0009987,GO:0016020,GO:0016043,GO:0016787,GO:0016798,GO:0030054,GO:0030246,GO:0030247,GO:0031224,GO:0031225,GO:0031226,GO:0044425,GO:0044459,GO:0044464,GO:0045229,GO:0046658,GO:0048046,GO:0055044,GO:0071554,GO:0071555,GO:0071669,GO:0071840,GO:0071944
TPM	-	-	STRG.10346.1	STRG.10346	Known	1.5701	0.626717	0.452535	0.518283	0.0540841	1.09609	2.04288	-	-	-	-	sp|F4HRS2|SWTIE_ARATH	Protein SWEETIE
TPM	-	-	STRG.10346.2	STRG.10346	NIC	11.5525	7.0116	11.4867	8.59363	6.52506	6.7417	4.16579	-	-	-	-	sp|F4HRS2|SWTIE_ARATH	Protein SWEETIE
TPM	-	-	STRG.10346.3	STRG.10346	NIC	4.45258	1.62393	4.91511	1.5493	0.180346	4.90852	6.86952	-	-	-	-	sp|F4HRS2|SWTIE_ARATH	Protein SWEETIE
TPM	-	-	STRG.10346.4	STRG.10346	NIC	1.48311	1.43683	0.950642	0.747872	0.206781	1.20586	0.78243	-	-	-	-	sp|F4HRS2|SWTIE_ARATH	Protein SWEETIE
TPM	-	-	STRG.10347.1	STRG.10347	Known	4.72922	11.542	19.2997	60.0958	5.6054	12.48	9.77364	-	-	-	-		HNH endonuclease
TPM	-	-	STRG.10348.1	STRG.10348	NIC	0.209573	0.238819	0.394036	0.174508	0.356806	0.535331	0.13724	-	-	-	-	sp|Q9SVP7|PP307_ARATH	Pentatricopeptide repeat-containing protein At4g13650	GO:0003674,GO:0003676,GO:0003723,GO:0003824,GO:0004518,GO:0004519,GO:0005488,GO:0005575,GO:0005622,GO:0005623,GO:0006139,GO:0006725,GO:0006807,GO:0008150,GO:0008152,GO:0009451,GO:0009987,GO:0016070,GO:0016787,GO:0016788,GO:0034641,GO:0043170,GO:0043226,GO:0043227,GO:0043229,GO:0043231,GO:0043412,GO:0044237,GO:0044238,GO:0044424,GO:0044464,GO:0046483,GO:0071704,GO:0090304,GO:0090305,GO:0097159,GO:…
TPM	-	-	STRG.10348.2	STRG.10348	Known	0.449044	0.781277	0.565913	0.714195	0.227697	1.00985	0.449725	-	-	-	-	sp|Q9SVP7|PP307_ARATH	Pentatricopeptide repeat-containing protein At4g13650	GO:0003674,GO:0003676,GO:0003723,GO:0003824,GO:0004518,GO:0004519,GO:0005488,GO:0005575,GO:0005622,GO:0005623,GO:0006139,GO:0006725,GO:0006807,GO:0008150,GO:0008152,GO:0009451,GO:0009987,GO:0016070,GO:0016787,GO:0016788,GO:0034641,GO:0043170,GO:0043226,GO:0043227,GO:0043229,GO:0043231,GO:0043412,GO:0044237,GO:0044238,GO:0044424,GO:0044464,GO:0046483,GO:0071704,GO:0090304,GO:0090305,GO:0097159,GO:…
TPM	-	-	STRG.10348.3	STRG.10348	NIC	0.960355	0.587809	0.859754	1.33362	0.713563	1.58736	0.838575	-	-	-	-	sp|Q9SVP7|PP307_ARATH	Pentatricopeptide repeat-containing protein At4g13650	GO:0003674,GO:0003676,GO:0003723,GO:0003824,GO:0004518,GO:0004519,GO:0005488,GO:0005575,GO:0005622,GO:0005623,GO:0006139,GO:0006725,GO:0006807,GO:0008150,GO:0008152,GO:0009451,GO:0009987,GO:0016070,GO:0016787,GO:0016788,GO:0034641,GO:0043170,GO:0043226,GO:0043227,GO:0043229,GO:0043231,GO:0043412,GO:0044237,GO:0044238,GO:0044424,GO:0044464,GO:0046483,GO:0071704,GO:0090304,GO:0090305,GO:0097159,GO:…
TPM	-	-	STRG.10348.4	STRG.10348	NIC	0	0	0.0483214	0.239001	0	0	0	-	-	-	-	sp|Q9SVP7|PP307_ARATH	Pentatricopeptide repeat-containing protein At4g13650	GO:0003674,GO:0003676,GO:0003723,GO:0003824,GO:0004518,GO:0004519,GO:0005488,GO:0005575,GO:0005622,GO:0005623,GO:0006139,GO:0006725,GO:0006807,GO:0008150,GO:0008152,GO:0009451,GO:0009987,GO:0016070,GO:0016787,GO:0016788,GO:0034641,GO:0043170,GO:0043226,GO:0043227,GO:0043229,GO:0043231,GO:0043412,GO:0044237,GO:0044238,GO:0044424,GO:0044464,GO:0046483,GO:0071704,GO:0090304,GO:0090305,GO:0097159,GO:…
TPM	-	-	STRG.10349.1	STRG.10349	Known	0.400152	0.445693	0.0227578	0.00246312	0.243208	0.147554	0	-	-	-	-	sp|P50158|TBP1_MAIZE	TATA-box-binding protein 1	GO:0005575,GO:0005622,GO:0005623,GO:0005634,GO:0043226,GO:0043227,GO:0043229,GO:0043231,GO:0044424,GO:0044464	ko:K03120;ko03022;ko05016;ko05165;ko05166;ko05168;ko05169;ko05203;map03022;map05016;map05165;map05166;map05168;map05169;map05203
TPM	-	-	STRG.10349.2	STRG.10349	NIC	17.0174	17.4668	21.6114	12.5181	19.9749	33.1731	21.602	-	-	-	-	sp|P50158|TBP1_MAIZE	TATA-box-binding protein 1	GO:0005575,GO:0005622,GO:0005623,GO:0005634,GO:0043226,GO:0043227,GO:0043229,GO:0043231,GO:0044424,GO:0044464	ko:K03120;ko03022;ko05016;ko05165;ko05166;ko05168;ko05169;ko05203;map03022;map05016;map05165;map05166;map05168;map05169;map05203
TPM	-	-	STRG.1035.1	STRG.1035	NNIC	0.00375011	0	0	0.0138155	0	0	0	-	-	-	-					no_annotation
TPM	-	-	STRG.10350.1	STRG.10350	NNIC	0	0	0	0	0	0	0	-	-	-	-					no_annotation
TPM	-	-	STRG.10350.2	STRG.10350	NNIC	0	0	0	0	0	0	0	-	-	-	-					no_annotation
TPM	-	-	STRG.10351.1	STRG.10351	Known	0.321845	0	0	0	0	0	0	-	-	-	-	sp|Q5XVI1|SINE1_ARATH	Protein SINE1	GO:0002376,GO:0003674,GO:0003779,GO:0005488,GO:0005515,GO:0005575,GO:0005622,GO:0005623,GO:0005634,GO:0005635,GO:0006950,GO:0006952,GO:0006955,GO:0008092,GO:0008150,GO:0009605,GO:0009607,GO:0009620,GO:0012505,GO:0031967,GO:0031975,GO:0043207,GO:0043226,GO:0043227,GO:0043229,GO:0043231,GO:0044422,GO:0044424,GO:0044428,GO:0044446,GO:0044464,GO:0045087,GO:0050832,GO:0050896,GO:0051704,GO:0051707,GO:…
TPM	-	-	STRG.10352.1	STRG.10352	Known	25.5201	14.7058	27.629	9.87805	10.6932	21.7714	19.275	-	-	-	-	sp|Q9FK51|AGLUP_ARATH	ADP-glucose phosphorylase	GO:0000166,GO:0003674,GO:0003824,GO:0005488,GO:0005975,GO:0008150,GO:0008152,GO:0008270,GO:0010646,GO:0010647,GO:0016740,GO:0016772,GO:0016779,GO:0017076,GO:0030554,GO:0032101,GO:0032103,GO:0032104,GO:0032106,GO:0032107,GO:0032109,GO:0032553,GO:0032555,GO:0032559,GO:0036094,GO:0043167,GO:0043168,GO:0043169,GO:0043531,GO:0044238,GO:0046872,GO:0046914,GO:0047345,GO:0048518,GO:0048522,GO:0048583,GO:…	ko:K00965;ko00052;ko00520;ko01100;ko04917;map00052;map00520;map01100;map04917
TPM	-	-	STRG.10353.1	STRG.10353	NNIC	0.258225	0.333199	0.263574	1.65829	0.101156	0.388644	0.473197	-	-	-	-					no_annotation
TPM	-	-	STRG.10353.2	STRG.10353	NNIC	0.166483	0.422971	0.131525	2.77738	0	0.776411	0.77361	-	-	-	-					no_annotation
TPM	-	-	STRG.10354.1	STRG.10354	Known	10.9021	8.11882	8.46929	25.1539	10.3677	13.6549	10.9895	-	-	-	-	sp|Q8L844|PP413_ARATH	Pentatricopeptide repeat-containing protein At5g42310, chloroplastic	GO:0003674,GO:0003676,GO:0003723,GO:0003727,GO:0003729,GO:0003824,GO:0004518,GO:0004519,GO:0005488,GO:0005575,GO:0005622,GO:0005623,GO:0005737,GO:0006139,GO:0006396,GO:0006397,GO:0006417,GO:0006725,GO:0006807,GO:0006996,GO:0008150,GO:0008152,GO:0009295,GO:0009451,GO:0009507,GO:0009532,GO:0009536,GO:0009570,GO:0009579,GO:0009657,GO:0009658,GO:0009889,GO:0009891,GO:0009893,GO:0009987,GO:0010239,GO:…
TPM	-	-	STRG.10354.2	STRG.10354	NIC	0.442575	0.373737	1.82149	8.72558	0.300343	3.3901	0.459241	-	-	-	-	sp|Q8L844|PP413_ARATH	Pentatricopeptide repeat-containing protein At5g42310, chloroplastic	GO:0003674,GO:0003676,GO:0003723,GO:0003727,GO:0003729,GO:0003824,GO:0004518,GO:0004519,GO:0005488,GO:0005575,GO:0005622,GO:0005623,GO:0005737,GO:0006139,GO:0006396,GO:0006397,GO:0006417,GO:0006725,GO:0006807,GO:0006996,GO:0008150,GO:0008152,GO:0009295,GO:0009451,GO:0009507,GO:0009532,GO:0009536,GO:0009570,GO:0009579,GO:0009657,GO:0009658,GO:0009889,GO:0009891,GO:0009893,GO:0009987,GO:0010239,GO:…
TPM	-	-	STRG.10355.1	STRG.10355	NNIC	1.73417	1.97233	1.25425	0.705868	1.9105	3.41013	2.28999	-	-	-	-		Zn_pept	GO:0003674,GO:0003824,GO:0004180,GO:0004181,GO:0005575,GO:0005576,GO:0005615,GO:0006508,GO:0006807,GO:0008150,GO:0008152,GO:0008233,GO:0008235,GO:0008237,GO:0008238,GO:0016787,GO:0019538,GO:0043170,GO:0044238,GO:0044421,GO:0070011,GO:0071704,GO:0140096,GO:1901564
TPM	-	-	STRG.10355.2	STRG.10355	NNIC	2.30206	0.991388	0.198839	1.78674	4.01608	0.169529	1.32804	-	-	-	-		Zn_pept	GO:0003674,GO:0003824,GO:0004180,GO:0004181,GO:0005575,GO:0005576,GO:0005615,GO:0006508,GO:0006807,GO:0008150,GO:0008152,GO:0008233,GO:0008235,GO:0008237,GO:0008238,GO:0016787,GO:0019538,GO:0043170,GO:0044238,GO:0044421,GO:0070011,GO:0071704,GO:0140096,GO:1901564
TPM	-	-	STRG.10355.3	STRG.10355	NNIC	4.04343	4.48501	3.18186	4.29387	1.59176	4.2075	3.1731	-	-	-	-					no_annotation
TPM	-	-	STRG.10356.1	STRG.10356	NNIC	0.0141143	0.779416	0.162987	1.01164	0.618938	2.28085	0.762345	-	-	-	-		Belongs to the disease resistance NB-LRR family		ko:K13459;ko04626;map04626
TPM	-	-	STRG.10357.1	STRG.10357	Known	61.2073	85.2331	63.0478	44.9373	93.1639	97.7009	83.5446	-	-	-	-	sp|Q852L0|HD16N_ORYSJ	Casein kinase 1-like protein HD16	GO:0003674,GO:0003824,GO:0004672,GO:0005575,GO:0005622,GO:0005623,GO:0005634,GO:0006464,GO:0006468,GO:0006793,GO:0006796,GO:0006807,GO:0007623,GO:0008150,GO:0008152,GO:0009893,GO:0009894,GO:0009896,GO:0009987,GO:0010468,GO:0010604,GO:0016301,GO:0016310,GO:0016740,GO:0016772,GO:0016773,GO:0019222,GO:0019538,GO:0030162,GO:0031323,GO:0031325,GO:0031329,GO:0031331,GO:0032268,GO:0032270,GO:0032434,GO:…
TPM	-	-	STRG.10358.1	STRG.10358	Known	23.1807	21.2712	26.1818	22.7137	20.5158	26.1234	32.7757	-	-	-	-	sp|Q8RWS0|EEN_ARATH	Protein EIN6 ENHANCER		ko:K11667
TPM	-	-	STRG.10359.1	STRG.10359	NIC	70.2418	0.712381	65.7253	4.55083	0.00470956	0.530724	0.627933	-	-	-	-	sp|Q43314|DHE1_ARATH	Glutamate dehydrogenase 1	GO:0000166,GO:0003674,GO:0003824,GO:0004353,GO:0005488,GO:0005507,GO:0005524,GO:0005575,GO:0005622,GO:0005623,GO:0005737,GO:0005739,GO:0006807,GO:0006950,GO:0006970,GO:0006995,GO:0007154,GO:0008144,GO:0008150,GO:0008152,GO:0008270,GO:0009267,GO:0009314,GO:0009416,GO:0009605,GO:0009628,GO:0009642,GO:0009646,GO:0009651,GO:0009987,GO:0009991,GO:0010035,GO:0010038,GO:0016491,GO:0016638,GO:0016639,GO:…	ko:K00261;ko00220;ko00250;ko00471;ko00910;ko01100;ko01200;ko04217;ko04964;map00220;map00250;map00471;map00910;map01100;map01200;map04217;map04964
TPM	-	-	STRG.10359.2	STRG.10359	NIC	25.5982	0.524236	10.3618	0	0	0	0.619625	-	-	-	-	sp|Q43314|DHE1_ARATH	Glutamate dehydrogenase 1	GO:0000166,GO:0003674,GO:0003824,GO:0004353,GO:0005488,GO:0005507,GO:0005524,GO:0005575,GO:0005622,GO:0005623,GO:0005737,GO:0005739,GO:0006807,GO:0006950,GO:0006970,GO:0006995,GO:0007154,GO:0008144,GO:0008150,GO:0008152,GO:0008270,GO:0009267,GO:0009314,GO:0009416,GO:0009605,GO:0009628,GO:0009642,GO:0009646,GO:0009651,GO:0009987,GO:0009991,GO:0010035,GO:0010038,GO:0016491,GO:0016638,GO:0016639,GO:…	ko:K00261;ko00220;ko00250;ko00471;ko00910;ko01100;ko01200;ko04217;ko04964;map00220;map00250;map00471;map00910;map01100;map01200;map04217;map04964
TPM	-	-	STRG.10359.3	STRG.10359	Known	30.5684	8.09702	22.9453	5.85215	0	0.0197747	5.23619	-	-	-	-	sp|Q43314|DHE1_ARATH	Glutamate dehydrogenase 1	GO:0000166,GO:0003674,GO:0003824,GO:0004353,GO:0005488,GO:0005507,GO:0005524,GO:0005575,GO:0005622,GO:0005623,GO:0005737,GO:0005739,GO:0006807,GO:0006950,GO:0006970,GO:0006995,GO:0007154,GO:0008144,GO:0008150,GO:0008152,GO:0008270,GO:0009267,GO:0009314,GO:0009416,GO:0009605,GO:0009628,GO:0009642,GO:0009646,GO:0009651,GO:0009987,GO:0009991,GO:0010035,GO:0010038,GO:0016491,GO:0016638,GO:0016639,GO:…	ko:K00261;ko00220;ko00250;ko00471;ko00910;ko01100;ko01200;ko04217;ko04964;map00220;map00250;map00471;map00910;map01100;map01200;map04217;map04964
TPM	-	-	STRG.1036.1	STRG.1036	NNIC	0.04923	0.0910396	0.0803399	0.10319	0.0933205	0.479954	0.0943859	-	-	-	-					no_annotation
TPM	-	-	STRG.10360.1	STRG.10360	NNIC	2.04793	0.560721	0.842692	0.640625	0.301027	0.822125	1.36782	-	-	-	-					no_annotation
TPM	-	-	STRG.10361.1	STRG.10361	Known	1.06691	2.3026	0.615246	1.39724	0.827655	0.986162	0.97178	-	-	-	-					no_annotation
TPM	-	-	STRG.10362.1	STRG.10362	Known	20.9418	13.56	29.9955	49.9296	17.2915	26.6317	22.7608	-	-	-	-	sp|C4L424|DNAJ_EXISA	Chaperone protein DnaJ
TPM	-	-	STRG.10363.1	STRG.10363	NIC	0.616498	7.57006	0.303856	2.95494	1.62474	2.5322	2.96046	-	-	-	-	sp|Q9SRW7|APK3_ARATH	Adenylyl-sulfate kinase 3		ko:K00860;ko00230;ko00920;ko01100;ko01120;map00230;map00920;map01100;map01120
TPM	-	-	STRG.10363.2	STRG.10363	NIC	0.99531	18.6151	0.907134	7.07366	2.97223	4.44632	3.45362	-	-	-	-	sp|Q9SRW7|APK3_ARATH	Adenylyl-sulfate kinase 3		ko:K00860;ko00230;ko00920;ko01100;ko01120;map00230;map00920;map01100;map01120
TPM	-	-	STRG.10363.3	STRG.10363	Known	0.460993	0.562614	0.062323	0	0.150444	0.0178206	0.331049	-	-	-	-	sp|Q9SRW7|APK3_ARATH	Adenylyl-sulfate kinase 3		ko:K00860;ko00230;ko00920;ko01100;ko01120;map00230;map00920;map01100;map01120
TPM	-	-	STRG.10363.4	STRG.10363	NIC	0.153979	1.79912	0.0232792	0.579994	0.109651	0.120414	0.206682	-	-	-	-	sp|Q9SRW7|APK3_ARATH	Adenylyl-sulfate kinase 3		ko:K00860;ko00230;ko00920;ko01100;ko01120;map00230;map00920;map01100;map01120
TPM	-	-	STRG.10363.5	STRG.10363	NIC	0	1.08063	0.308072	1.05919	0.507418	1.36544	0.662521	-	-	-	-	sp|Q9SRW7|APK3_ARATH	Adenylyl-sulfate kinase 3		ko:K00860;ko00230;ko00920;ko01100;ko01120;map00230;map00920;map01100;map01120
TPM	-	-	STRG.10363.6	STRG.10363	NIC	0.0369683	0.242591	0	0.0989382	0	0	0	-	-	-	-	sp|Q9SRW7|APK3_ARATH	Adenylyl-sulfate kinase 3		ko:K00860;ko00230;ko00920;ko01100;ko01120;map00230;map00920;map01100;map01120
TPM	-	-	STRG.10364.1	STRG.10364	NNIC	6.3774	8.61785	8.14911	6.09036	15.6704	16.5408	34.0843	-	-	-	-					no_annotation
TPM	-	-	STRG.10365.1	STRG.10365	NNIC	0	0	0	0	0	0	0	-	-	-	-	sp|Q8LDU1|HOZ_ARATH	Non-canonical heme oxygenase HOZ, chloroplastic
TPM	-	-	STRG.10365.10	STRG.10365	NNIC	0.498131	0.844673	1.20805	1.37528	3.70455	0.689344	6.26841	-	-	-	-	sp|Q8LDU1|HOZ_ARATH	Non-canonical heme oxygenase HOZ, chloroplastic
TPM	-	-	STRG.10365.11	STRG.10365	NNIC	0	0	0	0	0	0	0	-	-	-	-	sp|Q8LDU1|HOZ_ARATH	Non-canonical heme oxygenase HOZ, chloroplastic
TPM	-	-	STRG.10365.12	STRG.10365	NNIC	0	0	0.0109239	0.0108589	0	0	0	-	-	-	-	sp|Q8LDU1|HOZ_ARATH	Non-canonical heme oxygenase HOZ, chloroplastic
TPM	-	-	STRG.10365.13	STRG.10365	NNIC	4.06435	3.83663	9.34913	4.54925	8.21587	14.4137	9.32309	-	-	-	-	sp|Q8LDU1|HOZ_ARATH	Non-canonical heme oxygenase HOZ, chloroplastic
TPM	-	-	STRG.10365.14	STRG.10365	NNIC	0	0	0	0	0	0	0	-	-	-	-	sp|Q8LDU1|HOZ_ARATH	Non-canonical heme oxygenase HOZ, chloroplastic
TPM	-	-	STRG.10365.15	STRG.10365	NNIC	0	0	0	0	0	0.0985742	0	-	-	-	-	sp|Q8LDU1|HOZ_ARATH	Non-canonical heme oxygenase HOZ, chloroplastic
TPM	-	-	STRG.10365.16	STRG.10365	NNIC	1.90172	1.59436	1.36357	2.39454	3.15599	0.0152555	3.09004	-	-	-	-	sp|Q8LDU1|HOZ_ARATH	Non-canonical heme oxygenase HOZ, chloroplastic
TPM	-	-	STRG.10365.17	STRG.10365	NNIC	7.6646	7.00971	8.40769	4.28466	3.03878	9.04077	3.98341	-	-	-	-	sp|Q8LDU1|HOZ_ARATH	Non-canonical heme oxygenase HOZ, chloroplastic
TPM	-	-	STRG.10365.18	STRG.10365	NNIC	0.507225	0.405396	0.399539	0.250956	0.231971	0.254443	0.411065	-	-	-	-	sp|Q8LDU1|HOZ_ARATH	Non-canonical heme oxygenase HOZ, chloroplastic
TPM	-	-	STRG.10365.19	STRG.10365	NNIC	7.78653	9.35343	0.879304	0.889404	6.10686	4.21938	1.48259	-	-	-	-	sp|Q8LDU1|HOZ_ARATH	Non-canonical heme oxygenase HOZ, chloroplastic
TPM	-	-	STRG.10365.2	STRG.10365	NNIC	2.29307	1.77041	8.27045	3.86496	2.17618	5.69931	4.82499	-	-	-	-	sp|Q8LDU1|HOZ_ARATH	Non-canonical heme oxygenase HOZ, chloroplastic
TPM	-	-	STRG.10365.20	STRG.10365	NNIC	0	0	0	0	0	0	0	-	-	-	-	sp|Q8LDU1|HOZ_ARATH	Non-canonical heme oxygenase HOZ, chloroplastic
TPM	-	-	STRG.10365.21	STRG.10365	NNIC	16.2631	8.55609	12.4656	9.01752	19.8232	26.1512	16.2328	-	-	-	-	sp|Q8LDU1|HOZ_ARATH	Non-canonical heme oxygenase HOZ, chloroplastic
TPM	-	-	STRG.10365.22	STRG.10365	NNIC	6.43058	1.01731	9.83001	0.736258	0.386396	9.10244	4.11808	-	-	-	-	sp|Q8LDU1|HOZ_ARATH	Non-canonical heme oxygenase HOZ, chloroplastic
TPM	-	-	STRG.10365.3	STRG.10365	NNIC	0.856273	2.3746	2.25647	1.28847	0.778545	1.93314	2.21604	-	-	-	-	sp|Q8LDU1|HOZ_ARATH	Non-canonical heme oxygenase HOZ, chloroplastic
TPM	-	-	STRG.10365.4	STRG.10365	NNIC	7.70922	4.05335	3.66515	1.98125	2.59468	8.92939	2.7855	-	-	-	-	sp|Q8LDU1|HOZ_ARATH	Non-canonical heme oxygenase HOZ, chloroplastic
TPM	-	-	STRG.10365.5	STRG.10365	NNIC	0	0	0	0	0	0	0	-	-	-	-	sp|Q8LDU1|HOZ_ARATH	Non-canonical heme oxygenase HOZ, chloroplastic
TPM	-	-	STRG.10365.6	STRG.10365	NNIC	0.649272	1.35852	1.73734	1.53462	0.990982	1.33168	2.49883	-	-	-	-	sp|Q8LDU1|HOZ_ARATH	Non-canonical heme oxygenase HOZ, chloroplastic
TPM	-	-	STRG.10365.7	STRG.10365	NNIC	0	0	0	0	0	0.0519265	0	-	-	-	-	sp|Q8LDU1|HOZ_ARATH	Non-canonical heme oxygenase HOZ, chloroplastic
TPM	-	-	STRG.10365.8	STRG.10365	NNIC	0.390448	0.191295	1.37102	0.666623	0.289486	1.22954	0.753003	-	-	-	-	sp|Q8LDU1|HOZ_ARATH	Non-canonical heme oxygenase HOZ, chloroplastic
TPM	-	-	STRG.10365.9	STRG.10365	NNIC	5.20876	1.35174	6.51669	3.10441	2.27867	9.63948	3.09359	-	-	-	-	sp|Q8LDU1|HOZ_ARATH	Non-canonical heme oxygenase HOZ, chloroplastic
TPM	-	-	STRG.10366.1	STRG.10366	NNIC	1.01998	0.35955	0.865516	0.27976	0.214355	0.524511	0.746948	-	-	-	-					no_annotation
TPM	-	-	STRG.10367.1	STRG.10367	Known	7.44848	11.0744	16.212	23.1061	13.1546	20.629	13.5124	-	-	-	-		Protein of unknown function (DUF1639)
TPM	-	-	STRG.10368.1	STRG.10368	Known	0.279692	0.065794	0	0	0.0115323	0	0	-	-	-	-	sp|A0A1X9PY88|ERN1_LOTJA	Ethylene-responsive transcription factor ERN1	GO:0000302,GO:0003674,GO:0003676,GO:0003677,GO:0003700,GO:0005488,GO:0005575,GO:0005622,GO:0005623,GO:0005634,GO:0006355,GO:0006950,GO:0006979,GO:0007275,GO:0008150,GO:0009719,GO:0009723,GO:0009725,GO:0009791,GO:0009877,GO:0009889,GO:0009891,GO:0009893,GO:0009987,GO:0010033,GO:0010035,GO:0010038,GO:0010468,GO:0010556,GO:0010557,GO:0010604,GO:0010628,GO:0019219,GO:0019222,GO:0022622,GO:0031323,GO:…	ko:K09286
TPM	-	-	STRG.10369.1	STRG.10369	Known	42.3375	29.5429	64.7295	119.482	23.7143	23.6179	64.2907	-	-	-	-	sp|O22349|TBA3_ELEIN	Tubulin alpha-3 chain	GO:0005575,GO:0005622,GO:0005623,GO:0005856,GO:0043226,GO:0043228,GO:0043229,GO:0043232,GO:0044424,GO:0044464	ko:K07374;ko04145;ko04210;ko04530;ko04540;ko05130;map04145;map04210;map04530;map04540;map05130
TPM	-	-	STRG.1037.1	STRG.1037	Known	0.0280582	10.7408	0	0	0.0531291	0	0	-	-	-	-					no_annotation
TPM	-	-	STRG.10370.1	STRG.10370	Known	21.0976	24.2208	37.4018	58.4878	29.7595	44.6278	36.6757	-	-	-	-	sp|O49044|SODC2_MESCR	Superoxide dismutase [Cu-Zn] 2	GO:0000302,GO:0000303,GO:0000305,GO:0001101,GO:0003674,GO:0003824,GO:0004784,GO:0005488,GO:0005507,GO:0005575,GO:0005576,GO:0005615,GO:0005622,GO:0005623,GO:0005737,GO:0005773,GO:0005777,GO:0006801,GO:0006950,GO:0006970,GO:0006979,GO:0008150,GO:0008152,GO:0008270,GO:0009314,GO:0009411,GO:0009416,GO:0009628,GO:0009636,GO:0009642,GO:0009644,GO:0009651,GO:0009987,GO:0010035,GO:0010193,GO:0010224,GO:…	ko:K04565;ko04146;ko04213;ko05014;ko05016;ko05020;map04146;map04213;map05014;map05016;map05020
TPM	-	-	STRG.10371.1	STRG.10371	Known	37.9152	50.6737	45.8714	41.3239	33.6512	33.8698	37.3231	-	-	-	-	sp|A3RCV9|IF4E3_WHEAT	Eukaryotic translation initiation factor NCBP		ko:K03259;ko01521;ko03013;ko04066;ko04150;ko04151;ko04211;ko04910;map01521;map03013;map04066;map04150;map04151;map04211;map04910
TPM	-	-	STRG.10372.1	STRG.10372	Known	20.8539	17.184	24.9971	32.6643	17.8676	17.3713	26.2645	-	-	-	-	sp|Q93YX4|APRL5_ARATH	5'-adenylylsulfate reductase-like 5	GO:0003674,GO:0003756,GO:0003824,GO:0005575,GO:0005622,GO:0005623,GO:0005737,GO:0005783,GO:0006457,GO:0006950,GO:0008150,GO:0009987,GO:0012505,GO:0016853,GO:0016860,GO:0016864,GO:0033554,GO:0034976,GO:0043226,GO:0043227,GO:0043229,GO:0043231,GO:0044424,GO:0044444,GO:0044464,GO:0050896,GO:0051716,GO:0140096
TPM	-	-	STRG.10372.2	STRG.10372	NIC	9.22293	12.1373	9.94703	37.1325	8.16585	12.3527	9.5755	-	-	-	-	sp|Q93YX4|APRL5_ARATH	5'-adenylylsulfate reductase-like 5	GO:0003674,GO:0003756,GO:0003824,GO:0005575,GO:0005622,GO:0005623,GO:0005737,GO:0005783,GO:0006457,GO:0006950,GO:0008150,GO:0009987,GO:0012505,GO:0016853,GO:0016860,GO:0016864,GO:0033554,GO:0034976,GO:0043226,GO:0043227,GO:0043229,GO:0043231,GO:0044424,GO:0044444,GO:0044464,GO:0050896,GO:0051716,GO:0140096
TPM	-	-	STRG.10373.1	STRG.10373	Known	5.42643	5.35556	25.9713	63.0674	13.4734	6.94712	9.03888	-	-	-	-					no_annotation
TPM	-	-	STRG.10374.1	STRG.10374	Known	0	0	0	0	0.0449489	0	0.0516494	-	-	-	-		Belongs to the cystatin family. Phytocystatin subfamily	GO:0002020,GO:0003674,GO:0004857,GO:0004866,GO:0004869,GO:0005488,GO:0005515,GO:0005575,GO:0005618,GO:0005623,GO:0006950,GO:0008150,GO:0009266,GO:0009408,GO:0009628,GO:0009892,GO:0009987,GO:0010029,GO:0010030,GO:0010466,GO:0010605,GO:0010951,GO:0019222,GO:0019899,GO:0030162,GO:0030234,GO:0030312,GO:0030414,GO:0031323,GO:0031324,GO:0032268,GO:0032269,GO:0033554,GO:0034605,GO:0043086,GO:0044092,GO:…	ko:K13899;ko:K13902;ko04970;map04970
TPM	-	-	STRG.10375.1	STRG.10375	NNIC	0	0	0	0	0	0	0	-	-	-	-					no_annotation
TPM	-	-	STRG.10376.1	STRG.10376	NNIC	0	0.188409	1.08046	0.0553896	0.937195	2.71014	0.59571	-	-	-	-					no_annotation
TPM	-	-	STRG.10377.1	STRG.10377	Known	0.0692964	0.0718047	0	0	0	0	0	-	-	-	-					no_annotation
TPM	-	-	STRG.10378.1	STRG.10378	NNIC	0	0.487301	0	0.0269737	0	0	0	-	-	-	-					no_annotation
TPM	-	-	STRG.10379.1	STRG.10379	NNIC	1.00544	0.873266	1.20623	1.44685	1.345	1.97228	0.760007	-	-	-	-					no_annotation
TPM	-	-	STRG.1038.1	STRG.1038	NNIC	0	0.974569	0	0	0	0	0	-	-	-	-		gag-polypeptide of LTR copia-type
TPM	-	-	STRG.10380.1	STRG.10380	Known	4.90044	5.63361	2.2754	2.48378	3.72588	7.49237	9.37052	-	-	-	-	sp|Q9FFN2|GLYT3_ARATH	Probable glycosyltransferase At5g03795		ko:K02366;ko00534;ko01100;map00534;map01100
TPM	-	-	STRG.10380.2	STRG.10380	NIC	0.819163	0.833723	0.427993	0.646205	1.07796	2.50801	1.76561	-	-	-	-	sp|Q9FFN2|GLYT3_ARATH	Probable glycosyltransferase At5g03795		ko:K02366;ko00534;ko01100;map00534;map01100
TPM	-	-	STRG.10381.1	STRG.10381	Known	0	0.601883	0.236383	0	1.31769	0.312731	0.0847011	-	-	-	-	sp|F4J2C8|EDA30_ARATH	Protein EMBRYO SAC DEVELOPMENT ARREST 30	GO:0000003,GO:0000741,GO:0003006,GO:0005575,GO:0005622,GO:0005623,GO:0005737,GO:0005794,GO:0006996,GO:0006997,GO:0007275,GO:0008150,GO:0009507,GO:0009536,GO:0009553,GO:0009559,GO:0009561,GO:0009856,GO:0009987,GO:0010197,GO:0012505,GO:0016043,GO:0022414,GO:0030154,GO:0032501,GO:0032502,GO:0043226,GO:0043227,GO:0043229,GO:0043231,GO:0044424,GO:0044444,GO:0044464,GO:0044706,GO:0048229,GO:0048284,GO:…
TPM	-	-	STRG.10381.2	STRG.10381	NIC	1.2706	0.893641	0.286981	0.472276	2.11293	1.14929	0.0301789	-	-	-	-	sp|F4J2C8|EDA30_ARATH	Protein EMBRYO SAC DEVELOPMENT ARREST 30	GO:0000003,GO:0000741,GO:0003006,GO:0005575,GO:0005622,GO:0005623,GO:0005737,GO:0005794,GO:0006996,GO:0006997,GO:0007275,GO:0008150,GO:0009507,GO:0009536,GO:0009553,GO:0009559,GO:0009561,GO:0009856,GO:0009987,GO:0010197,GO:0012505,GO:0016043,GO:0022414,GO:0030154,GO:0032501,GO:0032502,GO:0043226,GO:0043227,GO:0043229,GO:0043231,GO:0044424,GO:0044444,GO:0044464,GO:0044706,GO:0048229,GO:0048284,GO:…
TPM	-	-	STRG.10381.3	STRG.10381	NIC	6.5005	1.65928	2.75995	2.74609	3.65236	3.41553	3.73631	-	-	-	-	sp|F4J2C8|EDA30_ARATH	Protein EMBRYO SAC DEVELOPMENT ARREST 30	GO:0000003,GO:0000741,GO:0003006,GO:0005575,GO:0005622,GO:0005623,GO:0005737,GO:0005794,GO:0006996,GO:0006997,GO:0007275,GO:0008150,GO:0009507,GO:0009536,GO:0009553,GO:0009559,GO:0009561,GO:0009856,GO:0009987,GO:0010197,GO:0012505,GO:0016043,GO:0022414,GO:0030154,GO:0032501,GO:0032502,GO:0043226,GO:0043227,GO:0043229,GO:0043231,GO:0044424,GO:0044444,GO:0044464,GO:0044706,GO:0048229,GO:0048284,GO:…
TPM	-	-	STRG.10381.4	STRG.10381	NIC	1.4504	1.29899	0.380042	0.0722514	0.477517	1.96537	0.0347135	-	-	-	-	sp|F4J2C8|EDA30_ARATH	Protein EMBRYO SAC DEVELOPMENT ARREST 30	GO:0000003,GO:0000741,GO:0003006,GO:0005575,GO:0005622,GO:0005623,GO:0005737,GO:0005794,GO:0006996,GO:0006997,GO:0007275,GO:0008150,GO:0009507,GO:0009536,GO:0009553,GO:0009559,GO:0009561,GO:0009856,GO:0009987,GO:0010197,GO:0012505,GO:0016043,GO:0022414,GO:0030154,GO:0032501,GO:0032502,GO:0043226,GO:0043227,GO:0043229,GO:0043231,GO:0044424,GO:0044444,GO:0044464,GO:0044706,GO:0048229,GO:0048284,GO:…
TPM	-	-	STRG.10382.1	STRG.10382	Known	1.22187	30.9964	0.315126	0.0570891	0.0731939	0	0.086897	-	-	-	-					no_annotation
TPM	-	-	STRG.10383.1	STRG.10383	Known	1.47908	10.6965	2.26209	0.0583777	0.204262	1.28687	1.87398	-	-	-	-	sp|Q8VZU2|SY132_ARATH	Syntaxin-132	GO:0000149,GO:0003674,GO:0005488,GO:0005515,GO:0005575,GO:0005622,GO:0005623,GO:0005737,GO:0005886,GO:0006810,GO:0006887,GO:0006906,GO:0006996,GO:0008150,GO:0009987,GO:0012505,GO:0016020,GO:0016021,GO:0016043,GO:0016050,GO:0016192,GO:0022406,GO:0031201,GO:0031224,GO:0032940,GO:0032991,GO:0044424,GO:0044425,GO:0044444,GO:0044464,GO:0046903,GO:0048278,GO:0048284,GO:0051179,GO:0051234,GO:0051640,GO:…	ko:K08486;ko04130;ko04721;map04130;map04721
TPM	-	-	STRG.10384.1	STRG.10384	Known	10.8766	10.4686	15.4305	16.6014	10.2988	9.08646	18.2102	-	-	-	-	sp|Q9X248|FABG_THEMA	3-oxoacyl-[acyl-carrier-protein] reductase FabG	GO:0000166,GO:0003674,GO:0003824,GO:0004312,GO:0004316,GO:0005488,GO:0006082,GO:0006629,GO:0006631,GO:0006633,GO:0008150,GO:0008152,GO:0008610,GO:0009058,GO:0009987,GO:0016053,GO:0016491,GO:0016614,GO:0016616,GO:0016740,GO:0016746,GO:0016747,GO:0019752,GO:0030497,GO:0032787,GO:0036094,GO:0043436,GO:0044237,GO:0044238,GO:0044249,GO:0044255,GO:0044281,GO:0044283,GO:0046394,GO:0048037,GO:0050661,GO:…
TPM	-	-	STRG.10384.10	STRG.10384	NIC	0	0	0.0466431	0.0448035	0	0.264547	0	-	-	-	-	sp|O81027|HMGCL_ARATH	Hydroxymethylglutaryl-CoA lyase, mitochondrial	GO:0003674,GO:0003824,GO:0004419,GO:0005488,GO:0005575,GO:0005622,GO:0005623,GO:0005737,GO:0005739,GO:0016829,GO:0016830,GO:0016833,GO:0043167,GO:0043169,GO:0043226,GO:0043227,GO:0043229,GO:0043231,GO:0044424,GO:0044444,GO:0044464,GO:0046872	ko:K01640;ko00072;ko00280;ko00281;ko00650;ko01100;ko04146;map00072;map00280;map00281;map00650;map01100;map04146
TPM	-	-	STRG.10384.11	STRG.10384	Known	0.0362319	0	0	0	0	0	0	-	-	-	-	sp|O81027|HMGCL_ARATH	Hydroxymethylglutaryl-CoA lyase, mitochondrial	GO:0003674,GO:0003824,GO:0004419,GO:0005488,GO:0005575,GO:0005622,GO:0005623,GO:0005737,GO:0005739,GO:0016829,GO:0016830,GO:0016833,GO:0043167,GO:0043169,GO:0043226,GO:0043227,GO:0043229,GO:0043231,GO:0044424,GO:0044444,GO:0044464,GO:0046872	ko:K01640;ko00072;ko00280;ko00281;ko00650;ko01100;ko04146;map00072;map00280;map00281;map00650;map01100;map04146
TPM	-	-	STRG.10384.2	STRG.10384	NIC	1.2656	3.51955	4.31549	4.38339	1.54675	5.87634	4.64305	-	-	-	-	sp|Q9X248|FABG_THEMA	3-oxoacyl-[acyl-carrier-protein] reductase FabG	GO:0000166,GO:0003674,GO:0003824,GO:0004312,GO:0004316,GO:0005488,GO:0006082,GO:0006629,GO:0006631,GO:0006633,GO:0008150,GO:0008152,GO:0008610,GO:0009058,GO:0009987,GO:0016053,GO:0016491,GO:0016614,GO:0016616,GO:0016740,GO:0016746,GO:0016747,GO:0019752,GO:0030497,GO:0032787,GO:0036094,GO:0043436,GO:0044237,GO:0044238,GO:0044249,GO:0044255,GO:0044281,GO:0044283,GO:0046394,GO:0048037,GO:0050661,GO:…
TPM	-	-	STRG.10384.3	STRG.10384	NIC	0	0.30609	0	0	0	0	0	-	-	-	-	sp|O81027|HMGCL_ARATH	Hydroxymethylglutaryl-CoA lyase, mitochondrial	GO:0003674,GO:0003824,GO:0004419,GO:0005488,GO:0005575,GO:0005622,GO:0005623,GO:0005737,GO:0005739,GO:0016829,GO:0016830,GO:0016833,GO:0043167,GO:0043169,GO:0043226,GO:0043227,GO:0043229,GO:0043231,GO:0044424,GO:0044444,GO:0044464,GO:0046872	ko:K01640;ko00072;ko00280;ko00281;ko00650;ko01100;ko04146;map00072;map00280;map00281;map00650;map01100;map04146
TPM	-	-	STRG.10384.4	STRG.10384	NIC	1.81532	2.34764	1.83974	1.45818	1.55575	3.84881	2.99523	-	-	-	-	sp|O81027|HMGCL_ARATH	Hydroxymethylglutaryl-CoA lyase, mitochondrial	GO:0003674,GO:0003824,GO:0004419,GO:0005488,GO:0005575,GO:0005622,GO:0005623,GO:0005737,GO:0005739,GO:0016829,GO:0016830,GO:0016833,GO:0043167,GO:0043169,GO:0043226,GO:0043227,GO:0043229,GO:0043231,GO:0044424,GO:0044444,GO:0044464,GO:0046872	ko:K01640;ko00072;ko00280;ko00281;ko00650;ko01100;ko04146;map00072;map00280;map00281;map00650;map01100;map04146
TPM	-	-	STRG.10384.5	STRG.10384	NIC	0.389543	0.891786	1.69385	0.416943	1.01675	1.28886	0.411561	-	-	-	-					no_annotation
TPM	-	-	STRG.10384.6	STRG.10384	NIC	0.0490651	0	0.0112065	0.0731026	0.0120489	0.220011	0.781371	-	-	-	-	sp|O81027|HMGCL_ARATH	Hydroxymethylglutaryl-CoA lyase, mitochondrial	GO:0003674,GO:0003824,GO:0004419,GO:0005488,GO:0005575,GO:0005622,GO:0005623,GO:0005737,GO:0005739,GO:0016829,GO:0016830,GO:0016833,GO:0043167,GO:0043169,GO:0043226,GO:0043227,GO:0043229,GO:0043231,GO:0044424,GO:0044444,GO:0044464,GO:0046872	ko:K01640;ko00072;ko00280;ko00281;ko00650;ko01100;ko04146;map00072;map00280;map00281;map00650;map01100;map04146
TPM	-	-	STRG.10384.7	STRG.10384	NIC	0.265898	1.00957	0.768256	0.775596	1.16129	0.890951	0.631646	-	-	-	-	sp|O81027|HMGCL_ARATH	Hydroxymethylglutaryl-CoA lyase, mitochondrial	GO:0003674,GO:0003824,GO:0004419,GO:0005488,GO:0005575,GO:0005622,GO:0005623,GO:0005737,GO:0005739,GO:0016829,GO:0016830,GO:0016833,GO:0043167,GO:0043169,GO:0043226,GO:0043227,GO:0043229,GO:0043231,GO:0044424,GO:0044444,GO:0044464,GO:0046872	ko:K01640;ko00072;ko00280;ko00281;ko00650;ko01100;ko04146;map00072;map00280;map00281;map00650;map01100;map04146
TPM	-	-	STRG.10384.8	STRG.10384	NIC	0	0	0.0316148	0	0	0	0	-	-	-	-	sp|O81027|HMGCL_ARATH	Hydroxymethylglutaryl-CoA lyase, mitochondrial	GO:0003674,GO:0003824,GO:0004419,GO:0005488,GO:0005575,GO:0005622,GO:0005623,GO:0005737,GO:0005739,GO:0016829,GO:0016830,GO:0016833,GO:0043167,GO:0043169,GO:0043226,GO:0043227,GO:0043229,GO:0043231,GO:0044424,GO:0044444,GO:0044464,GO:0046872	ko:K01640;ko00072;ko00280;ko00281;ko00650;ko01100;ko04146;map00072;map00280;map00281;map00650;map01100;map04146
TPM	-	-	STRG.10384.9	STRG.10384	NIC	0.319329	0	0.449719	0	0	0	0	-	-	-	-	sp|O81027|HMGCL_ARATH	Hydroxymethylglutaryl-CoA lyase, mitochondrial	GO:0003674,GO:0003824,GO:0004419,GO:0005488,GO:0005575,GO:0005622,GO:0005623,GO:0005737,GO:0005739,GO:0016829,GO:0016830,GO:0016833,GO:0043167,GO:0043169,GO:0043226,GO:0043227,GO:0043229,GO:0043231,GO:0044424,GO:0044444,GO:0044464,GO:0046872	ko:K01640;ko00072;ko00280;ko00281;ko00650;ko01100;ko04146;map00072;map00280;map00281;map00650;map01100;map04146
TPM	-	-	STRG.10385.1	STRG.10385	Known	1.91789	2.28462	0.72879	1.75198	0.875368	0.85447	1.83783	-	-	-	-	sp|Q6ZPR6|IBTK_MOUSE	Inhibitor of Bruton tyrosine kinase
TPM	-	-	STRG.10385.2	STRG.10385	NIC	0.706888	4.03479	1.73163	3.25632	2.31423	1.89605	1.61551	-	-	-	-	sp|Q6ZPR6|IBTK_MOUSE	Inhibitor of Bruton tyrosine kinase
TPM	-	-	STRG.10385.3	STRG.10385	NIC	1.60761	5.37239	3.59289	3.59053	4.42816	0.698412	2.48707	-	-	-	-	sp|Q6ZPR6|IBTK_MOUSE	Inhibitor of Bruton tyrosine kinase
TPM	-	-	STRG.10385.4	STRG.10385	NIC	3.18229	7.80101	1.92753	6.60841	3.32119	2.86916	2.23389	-	-	-	-	sp|Q9FN03|UVR8_ARATH	Ultraviolet-B receptor UVR8
TPM	-	-	STRG.10386.1	STRG.10386	Known	13.3021	21.1342	12.7713	9.51897	15.8523	15.1898	21.6937	-	-	-	-	sp|O82567|AAPT1_ARATH	Choline/ethanolaminephosphotransferase 1		ko:K00993;ko00440;ko00564;ko00565;ko01100;ko01110;map00440;map00564;map00565;map01100;map01110
TPM	-	-	STRG.10387.1	STRG.10387	Known	17.9519	34.6007	22.8119	28.8796	38.5347	24.094	34.5489	-	-	-	-		Small subunit of serine palmitoyltransferase-like
TPM	-	-	STRG.10387.2	STRG.10387	NIC	0.11753	0.247439	0.0668031	0.410257	1.01829	0.297765	0.0891287	-	-	-	-					no_annotation
TPM	-	-	STRG.10387.3	STRG.10387	NIC	0.0861035	0.401429	0.208802	0.410757	0.405229	0.133203	0.121379	-	-	-	-					no_annotation
TPM	-	-	STRG.10387.4	STRG.10387	NIC	0.759415	1.04954	0.884051	1.55837	0.8657	0.382956	0.537759	-	-	-	-					no_annotation
TPM	-	-	STRG.10387.5	STRG.10387	NIC	0	0	0	0	0.111704	0.00178254	0.156184	-	-	-	-		Small subunit of serine palmitoyltransferase-like
TPM	-	-	STRG.10387.6	STRG.10387	NIC	0.976145	0.957818	1.0743	0.891436	0.665089	0.439011	0.279777	-	-	-	-					no_annotation
TPM	-	-	STRG.10388.1	STRG.10388	Known	49.98	20.3351	33.9934	14.5435	61.5834	210.13	96.6828	-	-	-	-	sp|Q9LFD5|BPA1_ARATH	Binding partner of ACD11 1
TPM	-	-	STRG.10389.1	STRG.10389	Known	0.84825	9.1598	1.59369	0.135665	1.01181	1.4371	2.0928	-	-	-	-	sp|P27216|ANX13_HUMAN	Annexin A13	GO:0001101,GO:0006950,GO:0006970,GO:0008150,GO:0009266,GO:0009408,GO:0009409,GO:0009414,GO:0009415,GO:0009628,GO:0009651,GO:0010035,GO:0042221,GO:0050896,GO:1901700	ko:K17098
TPM	-	-	STRG.1039.1	STRG.1039	NNIC	0.0616633	0	0	0.0371809	0	0.036075	0	-	-	-	-					no_annotation
TPM	-	-	STRG.10390.1	STRG.10390	Known	16.4764	6.26443	15.4178	7.76559	9.94653	17.1406	15.2513	-	-	-	-	sp|Q8W586|QQT2_ARATH	GPN-loop GTPase QQT2	GO:0000003,GO:0003006,GO:0003674,GO:0003824,GO:0003924,GO:0005575,GO:0005622,GO:0005623,GO:0005856,GO:0005874,GO:0007275,GO:0008150,GO:0009790,GO:0009791,GO:0009793,GO:0009987,GO:0010154,GO:0015630,GO:0016462,GO:0016787,GO:0016817,GO:0016818,GO:0017111,GO:0022414,GO:0032501,GO:0032502,GO:0043226,GO:0043228,GO:0043229,GO:0043232,GO:0044422,GO:0044424,GO:0044430,GO:0044446,GO:0044464,GO:0048316,GO:…	ko:K06883
TPM	-	-	STRG.10390.2	STRG.10390	NIC	3.05737	2.73418	3.82418	3.71738	3.28186	7.25315	6.06034	-	-	-	-	sp|Q8W586|QQT2_ARATH	GPN-loop GTPase QQT2	GO:0000003,GO:0003006,GO:0003674,GO:0003824,GO:0003924,GO:0005575,GO:0005622,GO:0005623,GO:0005856,GO:0005874,GO:0007275,GO:0008150,GO:0009790,GO:0009791,GO:0009793,GO:0009987,GO:0010154,GO:0015630,GO:0016462,GO:0016787,GO:0016817,GO:0016818,GO:0017111,GO:0022414,GO:0032501,GO:0032502,GO:0043226,GO:0043228,GO:0043229,GO:0043232,GO:0044422,GO:0044424,GO:0044430,GO:0044446,GO:0044464,GO:0048316,GO:…	ko:K06883
TPM	-	-	STRG.10390.3	STRG.10390	NIC	1.62039	1.71647	2.37226	1.34983	1.60894	4.20643	2.12544	-	-	-	-	sp|Q8W586|QQT2_ARATH	GPN-loop GTPase QQT2	GO:0000003,GO:0003006,GO:0003674,GO:0003824,GO:0003924,GO:0005575,GO:0005622,GO:0005623,GO:0005856,GO:0005874,GO:0007275,GO:0008150,GO:0009790,GO:0009791,GO:0009793,GO:0009987,GO:0010154,GO:0015630,GO:0016462,GO:0016787,GO:0016817,GO:0016818,GO:0017111,GO:0022414,GO:0032501,GO:0032502,GO:0043226,GO:0043228,GO:0043229,GO:0043232,GO:0044422,GO:0044424,GO:0044430,GO:0044446,GO:0044464,GO:0048316,GO:…	ko:K06883
TPM	-	-	STRG.10390.4	STRG.10390	NIC	3.16606	4.21464	4.71689	2.55561	4.05054	9.34638	3.89031	-	-	-	-	sp|Q8W586|QQT2_ARATH	GPN-loop GTPase QQT2	GO:0000003,GO:0003006,GO:0003674,GO:0003824,GO:0003924,GO:0005575,GO:0005622,GO:0005623,GO:0005856,GO:0005874,GO:0007275,GO:0008150,GO:0009790,GO:0009791,GO:0009793,GO:0009987,GO:0010154,GO:0015630,GO:0016462,GO:0016787,GO:0016817,GO:0016818,GO:0017111,GO:0022414,GO:0032501,GO:0032502,GO:0043226,GO:0043228,GO:0043229,GO:0043232,GO:0044422,GO:0044424,GO:0044430,GO:0044446,GO:0044464,GO:0048316,GO:…	ko:K06883
TPM	-	-	STRG.10390.5	STRG.10390	NIC	0.802059	0	1.3252	0.93689	0.556924	1.24786	0.80318	-	-	-	-	sp|Q8W586|QQT2_ARATH	GPN-loop GTPase QQT2	GO:0000003,GO:0003006,GO:0003674,GO:0003824,GO:0003924,GO:0005575,GO:0005622,GO:0005623,GO:0005856,GO:0005874,GO:0007275,GO:0008150,GO:0009790,GO:0009791,GO:0009793,GO:0009987,GO:0010154,GO:0015630,GO:0016462,GO:0016787,GO:0016817,GO:0016818,GO:0017111,GO:0022414,GO:0032501,GO:0032502,GO:0043226,GO:0043228,GO:0043229,GO:0043232,GO:0044422,GO:0044424,GO:0044430,GO:0044446,GO:0044464,GO:0048316,GO:…	ko:K06883
TPM	-	-	STRG.10391.1	STRG.10391	Known	7.79612	1.54766	8.44506	1.10295	0	0.0420538	2.54221	-	-	-	-		Hsp20/alpha crystallin family
TPM	-	-	STRG.10392.1	STRG.10392	Known	5.50244	0.302901	4.76337	0.0860189	0	0.104081	0.544445	-	-	-	-	sp|Q0E4A8|HS189_ORYSJ	18.9 kDa heat shock protein
TPM	-	-	STRG.10393.1	STRG.10393	Known	0.0871452	0	0	0	0	0	0	-	-	-	-	sp|G7L0H3|BCP1A_MEDTR	Blue copper protein 1a
TPM	-	-	STRG.10394.1	STRG.10394	NNIC	0.224177	0.353462	0.501405	0.422227	0.0790436	0.254074	0.0830163	-	-	-	-	sp|Q9LRR4|R13L1_ARATH	Putative disease resistance RPP13-like protein 1
TPM	-	-	STRG.10395.1	STRG.10395	Known	0.393062	0.800148	0	0	0	0	0	-	-	-	-	sp|G7L0H3|BCP1A_MEDTR	Blue copper protein 1a
TPM	-	-	STRG.10396.1	STRG.10396	Known	0.248039	0	0	0	0	0	0	-	-	-	-	sp|G7L0H3|BCP1A_MEDTR	Blue copper protein 1a
TPM	-	-	STRG.10397.1	STRG.10397	Known	10.1734	5.00273	9.69267	5.96285	4.95438	10.5462	6.03424	-	-	-	-	sp|Q5C9Z4|NOM1_HUMAN	Nucleolar MIF4G domain-containing protein 1	GO:0000003,GO:0000151,GO:0003006,GO:0005575,GO:0005622,GO:0005623,GO:0005634,GO:0005654,GO:0005677,GO:0005737,GO:0006139,GO:0006323,GO:0006325,GO:0006333,GO:0006338,GO:0006349,GO:0006725,GO:0006807,GO:0006996,GO:0007275,GO:0008150,GO:0008152,GO:0008283,GO:0009507,GO:0009536,GO:0009555,GO:0009790,GO:0009791,GO:0009793,GO:0009888,GO:0009909,GO:0009987,GO:0010026,GO:0010154,GO:0010214,GO:0010468,GO:…	ko:K17583
TPM	-	-	STRG.10398.1	STRG.10398	NIC	784.935	244.173	665.796	123.583	307.745	265.535	648.306	-	-	-	-	sp|O50008|METE1_ARATH	5-methyltetrahydropteroyltriglutamate--homocysteine methyltransferase 1	GO:0000096,GO:0000097,GO:0003674,GO:0003824,GO:0003871,GO:0005488,GO:0005507,GO:0005575,GO:0005576,GO:0005622,GO:0005623,GO:0005737,GO:0005773,GO:0005774,GO:0005777,GO:0005829,GO:0005886,GO:0005911,GO:0006082,GO:0006520,GO:0006555,GO:0006790,GO:0006807,GO:0006950,GO:0006970,GO:0008150,GO:0008152,GO:0008168,GO:0008172,GO:0008270,GO:0008652,GO:0008705,GO:0009058,GO:0009066,GO:0009067,GO:0009086,GO:…	ko:K00549;ko00270;ko00450;ko01100;ko01110;ko01230;map00270;map00450;map01100;map01110;map01230
TPM	-	-	STRG.10398.2	STRG.10398	NIC	50.8194	80.7421	47.8187	15.7026	67.9039	27.379	84.5787	-	-	-	-	sp|O50008|METE1_ARATH	5-methyltetrahydropteroyltriglutamate--homocysteine methyltransferase 1	GO:0000096,GO:0000097,GO:0003674,GO:0003824,GO:0003871,GO:0005488,GO:0005507,GO:0005575,GO:0005576,GO:0005622,GO:0005623,GO:0005737,GO:0005773,GO:0005774,GO:0005777,GO:0005829,GO:0005886,GO:0005911,GO:0006082,GO:0006520,GO:0006555,GO:0006790,GO:0006807,GO:0006950,GO:0006970,GO:0008150,GO:0008152,GO:0008168,GO:0008172,GO:0008270,GO:0008652,GO:0008705,GO:0009058,GO:0009066,GO:0009067,GO:0009086,GO:…	ko:K00549;ko00270;ko00450;ko01100;ko01110;ko01230;map00270;map00450;map01100;map01110;map01230
TPM	-	-	STRG.10398.3	STRG.10398	Known	8.36806	4.83693	10.4423	5.56034	1.04862	0	3.21347	-	-	-	-	sp|O50008|METE1_ARATH	5-methyltetrahydropteroyltriglutamate--homocysteine methyltransferase 1	GO:0000096,GO:0000097,GO:0003674,GO:0003824,GO:0003871,GO:0005488,GO:0005507,GO:0005575,GO:0005576,GO:0005622,GO:0005623,GO:0005737,GO:0005773,GO:0005774,GO:0005777,GO:0005829,GO:0005886,GO:0005911,GO:0006082,GO:0006520,GO:0006555,GO:0006790,GO:0006807,GO:0006950,GO:0006970,GO:0008150,GO:0008152,GO:0008168,GO:0008172,GO:0008270,GO:0008652,GO:0008705,GO:0009058,GO:0009066,GO:0009067,GO:0009086,GO:…	ko:K00549;ko00270;ko00450;ko01100;ko01110;ko01230;map00270;map00450;map01100;map01110;map01230
TPM	-	-	STRG.10399.1	STRG.10399	NNIC	0.25946	0.135913	1.30139	0	0	0	0.0660325	-	-	-	-					no_annotation
TPM	-	-	STRG.104.1	STRG.104	NNIC	17.7182	18.2987	15.0636	9.40367	15.4121	15.8443	21.0215	-	-	-	-	sp|B9DG24|TAF7_ARATH	Transcription initiation factor TFIID subunit 7	GO:0000122,GO:0000123,GO:0000428,GO:0001067,GO:0001932,GO:0001933,GO:0003674,GO:0003676,GO:0003677,GO:0003712,GO:0003713,GO:0005102,GO:0005488,GO:0005515,GO:0005575,GO:0005622,GO:0005623,GO:0005634,GO:0005654,GO:0005667,GO:0005669,GO:0005737,GO:0005794,GO:0006139,GO:0006351,GO:0006352,GO:0006355,GO:0006357,GO:0006366,GO:0006367,GO:0006469,GO:0006725,GO:0006807,GO:0007154,GO:0007165,GO:0008134,GO:…	ko:K03132;ko03022;map03022
TPM	-	-	STRG.104.2	STRG.104	NNIC	1.85792	3.11125	3.96846	3.05045	2.01285	2.2768	2.40211	-	-	-	-	sp|B9DG24|TAF7_ARATH	Transcription initiation factor TFIID subunit 7	GO:0000122,GO:0000123,GO:0000428,GO:0001067,GO:0001932,GO:0001933,GO:0003674,GO:0003676,GO:0003677,GO:0003712,GO:0003713,GO:0005102,GO:0005488,GO:0005515,GO:0005575,GO:0005622,GO:0005623,GO:0005634,GO:0005654,GO:0005667,GO:0005669,GO:0005737,GO:0005794,GO:0006139,GO:0006351,GO:0006352,GO:0006355,GO:0006357,GO:0006366,GO:0006367,GO:0006469,GO:0006725,GO:0006807,GO:0007154,GO:0007165,GO:0008134,GO:…	ko:K03132;ko03022;map03022
TPM	-	-	STRG.104.3	STRG.104	NNIC	4.96422	8.88966	7.13606	9.41498	4.39964	6.69717	7.32696	-	-	-	-	sp|B9DG24|TAF7_ARATH	Transcription initiation factor TFIID subunit 7	GO:0000122,GO:0000123,GO:0000428,GO:0001067,GO:0001932,GO:0001933,GO:0003674,GO:0003676,GO:0003677,GO:0003712,GO:0003713,GO:0005102,GO:0005488,GO:0005515,GO:0005575,GO:0005622,GO:0005623,GO:0005634,GO:0005654,GO:0005667,GO:0005669,GO:0005737,GO:0005794,GO:0006139,GO:0006351,GO:0006352,GO:0006355,GO:0006357,GO:0006366,GO:0006367,GO:0006469,GO:0006725,GO:0006807,GO:0007154,GO:0007165,GO:0008134,GO:…	ko:K03132;ko03022;map03022
TPM	-	-	STRG.1040.1	STRG.1040	NNIC	1.36993	3.71916	2.57351	4.7046	1.67291	1.39753	1.53634	-	-	-	-					no_annotation
TPM	-	-	STRG.10400.1	STRG.10400	Known	0.0469101	0	0.136577	0	0	0	0	-	-	-	-	sp|C7B178|VPY_PETHY	Protein VAPYRIN	GO:0002262,GO:0002376,GO:0002520,GO:0003674,GO:0005198,GO:0005200,GO:0005488,GO:0005515,GO:0005575,GO:0005622,GO:0005623,GO:0005634,GO:0005737,GO:0005783,GO:0005829,GO:0005856,GO:0005886,GO:0005938,GO:0006725,GO:0006778,GO:0006779,GO:0006807,GO:0006810,GO:0006811,GO:0006812,GO:0006887,GO:0006888,GO:0006996,GO:0007010,GO:0007163,GO:0007275,GO:0008092,GO:0008093,GO:0008104,GO:0008150,GO:0008152,GO:…	ko:K21440
TPM	-	-	STRG.10401.1	STRG.10401	NNIC	2.25979	0.0528342	4.71121	0.110137	0.0240579	0.018373	0.275568	-	-	-	-					no_annotation
TPM	-	-	STRG.10402.1	STRG.10402	Known	1.67221	150.974	3.54175	0.0381772	0	0	0.525833	-	-	-	-					no_annotation
TPM	-	-	STRG.10402.2	STRG.10402	NIC	0.42148	81.6775	0.15857	0	0	0	1.47429	-	-	-	-					no_annotation
TPM	-	-	STRG.10403.1	STRG.10403	NNIC	0.152922	0.0987194	0.289672	0.181548	0.221276	0.138216	0.483906	-	-	-	-					no_annotation
TPM	-	-	STRG.10404.1	STRG.10404	NNIC	0.0921406	0.161514	0.512094	0.0771816	0.302074	0.463913	0.221962	-	-	-	-					no_annotation
TPM	-	-	STRG.10405.1	STRG.10405	NNIC	0.0506923	0.278981	0.846226	0.454106	0.808461	1.36929	0.611644	-	-	-	-					no_annotation
TPM	-	-	STRG.10406.1	STRG.10406	NNIC	0.438469	0.0527656	0.242439	0	0.168242	0.132354	0.123209	-	-	-	-					no_annotation
TPM	-	-	STRG.10407.1	STRG.10407	NNIC	43.668	42.1294	34.8972	15.2718	44.2877	45.0191	69.0006	-	-	-	-	sp|A8WFS8|PGAP3_DANRE	GPI-specific phospholipase A2-like PGAP3
TPM	-	-	STRG.10407.2	STRG.10407	NNIC	6.38411	3.12154	7.32287	4.52574	4.47978	8.2219	6.01107	-	-	-	-	sp|A8WFS8|PGAP3_DANRE	GPI-specific phospholipase A2-like PGAP3
TPM	-	-	STRG.10408.1	STRG.10408	NIC	14.4444	13.491	17.9736	10.0484	16.4618	18.2604	22.4092	-	-	-	-	sp|Q9SE95|FIP2_ARATH	FH protein interacting protein FIP2		ko:K21919
TPM	-	-	STRG.10408.2	STRG.10408	Known	0	0	0	0	0	0	0	-	-	-	-	sp|Q9SE95|FIP2_ARATH	FH protein interacting protein FIP2		ko:K21919
TPM	-	-	STRG.10409.1	STRG.10409	Known	0	5.82827	0	0	0	0	0	-	-	-	-		Plant protein of unknown function (DUF639)
TPM	-	-	STRG.10409.2	STRG.10409	NIC	0	0.0849189	0	0	0	0	0	-	-	-	-		Plant protein of unknown function (DUF639)
TPM	-	-	STRG.1041.1	STRG.1041	NNIC	0.0852469	0	0.0454508	0	0.278751	0.100776	0.129749	-	-	-	-					no_annotation
TPM	-	-	STRG.10410.1	STRG.10410	Known	34.3133	18.8475	42.6941	13.6695	4.60465	12.3435	13.2728	-	-	-	-	sp|Q6ID70|P23B_ARATH	Co-chaperone protein p23-2		ko:K15730;ko00590;ko01100;map00590;map01100
TPM	-	-	STRG.10410.2	STRG.10410	NIC	0.765087	0.404012	2.00493	0.228668	0.116944	0.778403	0.46596	-	-	-	-					no_annotation
TPM	-	-	STRG.10411.1	STRG.10411	Known	12.9146	21.5149	11.561	12.6451	9.40739	12.4788	10.0163	-	-	-	-	sp|Q8H110|XCT_ARATH	Protein XAP5 CIRCADIAN TIMEKEEPER	GO:0000160,GO:0005575,GO:0005622,GO:0005623,GO:0005634,GO:0006139,GO:0006396,GO:0006725,GO:0006807,GO:0007154,GO:0007165,GO:0008150,GO:0008152,GO:0009314,GO:0009416,GO:0009628,GO:0009637,GO:0009639,GO:0009719,GO:0009723,GO:0009725,GO:0009755,GO:0009873,GO:0009892,GO:0009987,GO:0010033,GO:0010099,GO:0010114,GO:0010467,GO:0010468,GO:0010605,GO:0010608,GO:0010629,GO:0014070,GO:0016070,GO:0016441,GO:…	ko:K13119
TPM	-	-	STRG.10412.1	STRG.10412	Known	13.1544	10.277	13.5187	12.3055	8.61569	12.4215	16.1589	-	-	-	-	sp|Q9LEU8|ARLY_ARATH	Argininosuccinate lyase, chloroplastic	GO:0003674,GO:0003824,GO:0004056,GO:0005575,GO:0005622,GO:0005623,GO:0005737,GO:0006082,GO:0006520,GO:0006525,GO:0006526,GO:0006591,GO:0006807,GO:0008150,GO:0008152,GO:0008652,GO:0009058,GO:0009064,GO:0009084,GO:0009507,GO:0009532,GO:0009536,GO:0009570,GO:0009987,GO:0016053,GO:0016829,GO:0016840,GO:0016842,GO:0019752,GO:0042450,GO:0043226,GO:0043227,GO:0043229,GO:0043231,GO:0043436,GO:0044237,GO:…	ko:K01755;ko00220;ko00250;ko01100;ko01110;ko01130;ko01230;map00220;map00250;map01100;map01110;map01130;map01230
TPM	-	-	STRG.10413.1	STRG.10413	NNIC	16.3116	10.7649	12.5842	7.178	5.99661	9.23739	10.4226	-	-	-	-	sp|A9LLI7|RP6L2_ARATH	Protein RRP6-like 2	GO:0000175,GO:0000178,GO:0000460,GO:0000785,GO:0000956,GO:0003674,GO:0003824,GO:0004518,GO:0004527,GO:0004532,GO:0004540,GO:0005575,GO:0005622,GO:0005623,GO:0005634,GO:0005694,GO:0005730,GO:0005737,GO:0005829,GO:0006139,GO:0006259,GO:0006304,GO:0006305,GO:0006306,GO:0006364,GO:0006396,GO:0006401,GO:0006402,GO:0006403,GO:0006725,GO:0006807,GO:0007549,GO:0008150,GO:0008152,GO:0008298,GO:0008334,GO:…	ko:K12591;ko03018;map03018
TPM	-	-	STRG.10413.2	STRG.10413	NNIC	0.569617	0.350923	0.334658	0.715574	0.314729	0.358069	0.341733	-	-	-	-	sp|A9LLI7|RP6L2_ARATH	Protein RRP6-like 2	GO:0000175,GO:0000178,GO:0000460,GO:0000785,GO:0000956,GO:0003674,GO:0003824,GO:0004518,GO:0004527,GO:0004532,GO:0004540,GO:0005575,GO:0005622,GO:0005623,GO:0005634,GO:0005694,GO:0005730,GO:0005737,GO:0005829,GO:0006139,GO:0006259,GO:0006304,GO:0006305,GO:0006306,GO:0006364,GO:0006396,GO:0006401,GO:0006402,GO:0006403,GO:0006725,GO:0006807,GO:0007549,GO:0008150,GO:0008152,GO:0008298,GO:0008334,GO:…	ko:K12591;ko03018;map03018
TPM	-	-	STRG.10413.3	STRG.10413	NNIC	6.06788	4.71127	6.02349	2.95677	2.38391	4.17446	4.38875	-	-	-	-	sp|A9LLI7|RP6L2_ARATH	Protein RRP6-like 2	GO:0000175,GO:0000178,GO:0000460,GO:0000785,GO:0000956,GO:0003674,GO:0003824,GO:0004518,GO:0004527,GO:0004532,GO:0004540,GO:0005575,GO:0005622,GO:0005623,GO:0005634,GO:0005694,GO:0005730,GO:0005737,GO:0005829,GO:0006139,GO:0006259,GO:0006304,GO:0006305,GO:0006306,GO:0006364,GO:0006396,GO:0006401,GO:0006402,GO:0006403,GO:0006725,GO:0006807,GO:0007549,GO:0008150,GO:0008152,GO:0008298,GO:0008334,GO:…	ko:K12591;ko03018;map03018
TPM	-	-	STRG.10414.1	STRG.10414	NIC	0.202146	0	2.47556	0.0146843	0	0	0.0153663	-	-	-	-	sp|Q8LGJ5|PCO2_ARATH	Plant cysteine oxidase 2	GO:0008150,GO:0008152,GO:0055114	ko:K10712;ko00430;ko01100;map00430;map01100
TPM	-	-	STRG.10414.2	STRG.10414	Known	0.166141	0.0510672	1.14072	0	0	0	0	-	-	-	-	sp|Q8LGJ5|PCO2_ARATH	Plant cysteine oxidase 2	GO:0008150,GO:0008152,GO:0055114	ko:K10712;ko00430;ko01100;map00430;map01100
TPM	-	-	STRG.10414.3	STRG.10414	NIC	0.0267827	0	1.25808	0	0	0	0	-	-	-	-	sp|Q8LGJ5|PCO2_ARATH	Plant cysteine oxidase 2	GO:0008150,GO:0008152,GO:0055114	ko:K10712;ko00430;ko01100;map00430;map01100
TPM	-	-	STRG.10415.1	STRG.10415	NNIC	0	0	0.201187	0.0209586	0	0	0	-	-	-	-	sp|Q8LGJ5|PCO2_ARATH	Plant cysteine oxidase 2	GO:0008150,GO:0008152,GO:0055114	ko:K10712;ko00430;ko01100;map00430;map01100
TPM	-	-	STRG.10415.2	STRG.10415	NNIC	0.0855352	0.0126714	4.15324	0	0	0	0.0501522	-	-	-	-	sp|Q8LGJ5|PCO2_ARATH	Plant cysteine oxidase 2	GO:0008150,GO:0008152,GO:0055114	ko:K10712;ko00430;ko01100;map00430;map01100
TPM	-	-	STRG.10416.1	STRG.10416	Known	3.41566	1.6724	14.9338	5.67755	0	1.11489	1.0803	-	-	-	-	sp|Q8LFN2|Y3037_ARATH	Probable inactive leucine-rich repeat receptor-like protein kinase At3g03770
TPM	-	-	STRG.10416.2	STRG.10416	NIC	0.777604	2.77403	16.1643	42.4009	0.218471	0.944735	0.817453	-	-	-	-	sp|Q8LFN2|Y3037_ARATH	Probable inactive leucine-rich repeat receptor-like protein kinase At3g03770
TPM	-	-	STRG.10417.1	STRG.10417	Known	0.0371972	0.102215	0	0	0	0	0	-	-	-	-	sp|Q9SRV3|LBD20_ARATH	LOB domain-containing protein 20	GO:0001101,GO:0002831,GO:0007154,GO:0007165,GO:0008150,GO:0009719,GO:0009725,GO:0009753,GO:0009755,GO:0009867,GO:0009987,GO:0010033,GO:0023052,GO:0031347,GO:0032101,GO:0032870,GO:0042221,GO:0043900,GO:0048583,GO:0050789,GO:0050794,GO:0050896,GO:0051716,GO:0065007,GO:0070887,GO:0071229,GO:0071310,GO:0071395,GO:0071495,GO:0080134,GO:1900150,GO:1901700,GO:1901701	ko:K13944;ko:K21994
TPM	-	-	STRG.10418.1	STRG.10418	Known	9.94915	11.6318	9.59252	7.69992	6.82626	10.7258	7.37386	-	-	-	-	sp|Q9SRV2|SUVR3_ARATH	Histone-lysine N-methyltransferase SUVR3		ko:K11433;ko00310;map00310
TPM	-	-	STRG.10419.1	STRG.10419	Known	3.16999	5.23997	4.39102	22.1831	4.4251	6.73973	4.86583	-	-	-	-	sp|Q949Y5|EGY1_ARATH	Probable zinc metalloprotease EGY1, chloroplastic	GO:0003674,GO:0003824,GO:0004175,GO:0004222,GO:0005575,GO:0005622,GO:0005623,GO:0005737,GO:0006091,GO:0006508,GO:0006807,GO:0006950,GO:0006970,GO:0006996,GO:0008150,GO:0008152,GO:0008233,GO:0008237,GO:0009314,GO:0009416,GO:0009507,GO:0009536,GO:0009605,GO:0009606,GO:0009628,GO:0009629,GO:0009630,GO:0009651,GO:0009657,GO:0009658,GO:0009668,GO:0009719,GO:0009723,GO:0009725,GO:0009959,GO:0009987,GO:…
TPM	-	-	STRG.1042.1	STRG.1042	NIC	1.88959	3.2472	2.79298	0.320581	0.15689	1.48028	0.622468	-	-	-	-					no_annotation
TPM	-	-	STRG.1042.2	STRG.1042	NIC	3.88137	4.25231	3.45302	0.401155	0.0882155	2.97438	0.681157	-	-	-	-					no_annotation
TPM	-	-	STRG.1042.3	STRG.1042	NIC	0	0	0.053499	0	0	0	0	-	-	-	-					no_annotation
TPM	-	-	STRG.1042.4	STRG.1042	NIC	1.0237	0	2.07003	0	0	3.15378	0.417429	-	-	-	-					no_annotation
TPM	-	-	STRG.1042.5	STRG.1042	NIC	0.152552	0.292231	0.403188	0.0236337	0.0161202	0.393523	0.0546869	-	-	-	-					no_annotation
TPM	-	-	STRG.1042.6	STRG.1042	Known	0	0	0	0.00798793	0	0	0	-	-	-	-					no_annotation
TPM	-	-	STRG.1042.7	STRG.1042	NIC	0.518151	0.836313	4.14717	0.181705	0.216061	1.34726	0.322858	-	-	-	-					no_annotation
TPM	-	-	STRG.10420.1	STRG.10420	NIC	0.0250773	0	0.111062	0.0616266	0.0137763	0.188355	0	-	-	-	-		NEMP family
TPM	-	-	STRG.10420.2	STRG.10420	NIC	2.31357	1.61869	1.2963	0.336567	0.193545	1.59757	0.561178	-	-	-	-		NEMP family
TPM	-	-	STRG.10420.3	STRG.10420	NIC	0.409525	0.788914	0.0515554	0.43189	0.0445534	0.497182	0.583188	-	-	-	-		NEMP family
TPM	-	-	STRG.10420.4	STRG.10420	NIC	2.67396	1.78042	3.24094	0.683885	0.693387	0.709432	0.285029	-	-	-	-		NEMP family
TPM	-	-	STRG.10420.5	STRG.10420	Known	1.01132	0.986207	0.861855	1.34429	0.036646	0.439273	0.422063	-	-	-	-		NEMP family
TPM	-	-	STRG.10420.6	STRG.10420	Known	2.13255	1.17445	1.62749	5.04084	2.14059	2.19986	4.82977	-	-	-	-	sp|Q3SPM6|RL25_NITWN	Large ribosomal subunit protein bL25		ko:K02897;ko03010;map03010
TPM	-	-	STRG.10421.1	STRG.10421	NNIC	0.0586607	0.615193	0.259134	0	0	0	0.0612978	-	-	-	-					no_annotation
TPM	-	-	STRG.10422.1	STRG.10422	NNIC	0.332721	0.101371	0.124985	0	0	0.0690479	0.00739832	-	-	-	-	sp|V9M2S5|RPV1_VITRO	Disease resistance protein RPV1
TPM	-	-	STRG.10423.1	STRG.10423	NNIC	0.573313	0	0	0	0	0.0421964	0	-	-	-	-		resistance protein
TPM	-	-	STRG.10424.1	STRG.10424	Known	40.5834	13.393	6.43083	4.15115	5.74353	3.72113	3.03001	-	-	-	-	sp|V9M2S5|RPV1_VITRO	Disease resistance protein RPV1
TPM	-	-	STRG.10425.1	STRG.10425	Known	21.5288	25.0999	32.1293	18.4983	20.5989	26.4823	22.8773	-	-	-	-	sp|Q9SRV1|BPM4_ARATH	BTB/POZ and MATH domain-containing protein 4	GO:0001101,GO:0005575,GO:0005622,GO:0005623,GO:0005737,GO:0005829,GO:0006950,GO:0006970,GO:0007154,GO:0008150,GO:0009414,GO:0009415,GO:0009605,GO:0009628,GO:0009651,GO:0009987,GO:0009991,GO:0010035,GO:0031668,GO:0033554,GO:0042221,GO:0042631,GO:0044424,GO:0044444,GO:0044464,GO:0050896,GO:0051716,GO:0070887,GO:0071214,GO:0071229,GO:0071462,GO:0071470,GO:0071472,GO:0071496,GO:0104004,GO:1901700,GO:…	ko:K10523;ko04340;ko04341;map04340;map04341
TPM	-	-	STRG.10426.1	STRG.10426	NIC	9.28766	7.63117	13.897	12.7788	4.99228	21.4669	12.4481	-	-	-	-	sp|Q9ASS7|CAAT2_ARATH	Cationic amino acid transporter 2, vacuolar	GO:0000325,GO:0005575,GO:0005622,GO:0005623,GO:0005737,GO:0005773,GO:0005774,GO:0009705,GO:0016020,GO:0031090,GO:0043226,GO:0043227,GO:0043229,GO:0043231,GO:0044422,GO:0044424,GO:0044437,GO:0044444,GO:0044446,GO:0044464,GO:0098588,GO:0098805	ko:K13863;ko:K13864;ko05206;map05206
TPM	-	-	STRG.10426.2	STRG.10426	Known	0.758402	0.712127	1.25606	2.86938	0.207484	1.35652	0.976215	-	-	-	-	sp|Q9ASS7|CAAT2_ARATH	Cationic amino acid transporter 2, vacuolar	GO:0000325,GO:0005575,GO:0005622,GO:0005623,GO:0005737,GO:0005773,GO:0005774,GO:0009705,GO:0016020,GO:0031090,GO:0043226,GO:0043227,GO:0043229,GO:0043231,GO:0044422,GO:0044424,GO:0044437,GO:0044444,GO:0044446,GO:0044464,GO:0098588,GO:0098805	ko:K13863;ko:K13864;ko05206;map05206
TPM	-	-	STRG.10426.3	STRG.10426	Known	0.662403	0.735335	1.38096	2.15723	0.29082	1.02032	1.07047	-	-	-	-	sp|Q8GYB4|CAAT3_ARATH	Cationic amino acid transporter 3, mitochondrial	GO:0000325,GO:0005575,GO:0005622,GO:0005623,GO:0005737,GO:0005773,GO:0005774,GO:0009705,GO:0016020,GO:0031090,GO:0043226,GO:0043227,GO:0043229,GO:0043231,GO:0044422,GO:0044424,GO:0044437,GO:0044444,GO:0044446,GO:0044464,GO:0098588,GO:0098805	ko:K13863;ko:K13864;ko05206;map05206
TPM	-	-	STRG.10426.4	STRG.10426	NIC	0.782397	1.12656	2.98704	2.69514	0.553657	2.8539	1.69197	-	-	-	-					no_annotation
TPM	-	-	STRG.10427.1	STRG.10427	NNIC	0.372613	0.519585	2.25422	2.92489	0.211252	0.534609	0.460773	-	-	-	-					no_annotation
TPM	-	-	STRG.10428.1	STRG.10428	Known	75.6294	44.0102	78.6575	43.8159	50.8963	125.056	41.688	-	-	-	-	sp|Q9ASS7|CAAT2_ARATH	Cationic amino acid transporter 2, vacuolar	GO:0000325,GO:0005575,GO:0005622,GO:0005623,GO:0005634,GO:0005635,GO:0005737,GO:0005773,GO:0005774,GO:0005783,GO:0008150,GO:0009705,GO:0012505,GO:0016020,GO:0031090,GO:0031967,GO:0031975,GO:0042592,GO:0043226,GO:0043227,GO:0043229,GO:0043231,GO:0044422,GO:0044424,GO:0044428,GO:0044437,GO:0044444,GO:0044446,GO:0044464,GO:0048878,GO:0050801,GO:0055081,GO:0065007,GO:0065008,GO:0080144,GO:0098588,GO:…	ko:K13863;ko:K13864;ko05206;map05206
TPM	-	-	STRG.10428.2	STRG.10428	NIC	59.067	18.9586	41.5819	28.9065	34.8932	97.8267	35.6111	-	-	-	-	sp|Q9ASS7|CAAT2_ARATH	Cationic amino acid transporter 2, vacuolar	GO:0000325,GO:0005575,GO:0005622,GO:0005623,GO:0005634,GO:0005635,GO:0005737,GO:0005773,GO:0005774,GO:0005783,GO:0008150,GO:0009705,GO:0012505,GO:0016020,GO:0031090,GO:0031967,GO:0031975,GO:0042592,GO:0043226,GO:0043227,GO:0043229,GO:0043231,GO:0044422,GO:0044424,GO:0044428,GO:0044437,GO:0044444,GO:0044446,GO:0044464,GO:0048878,GO:0050801,GO:0055081,GO:0065007,GO:0065008,GO:0080144,GO:0098588,GO:…	ko:K13863;ko:K13864;ko05206;map05206
TPM	-	-	STRG.10429.1	STRG.10429	NIC	2.21385	2.09401	7.96799	4.15154	3.83576	10.5965	2.7186	-	-	-	-					no_annotation
TPM	-	-	STRG.10429.2	STRG.10429	NIC	3.53131	1.10973	2.13223	0.664266	0.33136	1.30998	2.62025	-	-	-	-					no_annotation
TPM	-	-	STRG.10429.3	STRG.10429	NIC	2.42208	3.58008	4.30133	5.73721	3.59746	1.15985	4.95984	-	-	-	-					no_annotation
TPM	-	-	STRG.10429.4	STRG.10429	Known	0.155767	0.0825367	0.0103505	0.0489213	0.242559	0	0.453962	-	-	-	-					no_annotation
TPM	-	-	STRG.1043.1	STRG.1043	NNIC	2.85757	3.23068	2.4749	1.61636	1.12345	1.92151	2.39535	-	-	-	-					no_annotation
TPM	-	-	STRG.10430.1	STRG.10430	NNIC	0.0828482	0.00121149	0.758871	0.0335322	0.0163836	0	0.274834	-	-	-	-					no_annotation
TPM	-	-	STRG.10431.1	STRG.10431	NIC	0.0237234	0	0.0418546	0	0	0.00932907	0	-	-	-	-	sp|Q6AVI0|RSLE2_ORYSJ	Zinc finger BED domain-containing protein RICESLEEPER 2
TPM	-	-	STRG.10431.2	STRG.10431	NIC	0.216775	0.108991	0.318807	0.137968	0.0837019	0.352336	0.29012	-	-	-	-	sp|Q6AVI0|RSLE2_ORYSJ	Zinc finger BED domain-containing protein RICESLEEPER 2
TPM	-	-	STRG.10431.3	STRG.10431	Known	0.0367839	0	0.0186632	0	0	0.0147932	0.0220824	-	-	-	-	sp|B9FJG3|RSLE1_ORYSJ	Zinc finger BED domain-containing protein RICESLEEPER 1
TPM	-	-	STRG.10432.1	STRG.10432	NNIC	0.0100876	0.0560516	0.0890905	0.117421	0.160328	0.463208	0.943105	-	-	-	-					no_annotation
TPM	-	-	STRG.10433.1	STRG.10433	NIC	0	0	0	0	0	0	0	-	-	-	-	sp|Q6AVI0|RSLE2_ORYSJ	Zinc finger BED domain-containing protein RICESLEEPER 2
TPM	-	-	STRG.10433.2	STRG.10433	NIC	0.27723	0	0.156053	0	0	0.0610198	0	-	-	-	-	sp|Q6AVI0|RSLE2_ORYSJ	Zinc finger BED domain-containing protein RICESLEEPER 2
TPM	-	-	STRG.10433.3	STRG.10433	Known	0.298779	0.0967506	0.228688	0.0766743	0.0205232	0.107159	0.0238815	-	-	-	-	sp|Q6AVI0|RSLE2_ORYSJ	Zinc finger BED domain-containing protein RICESLEEPER 2
TPM	-	-	STRG.10434.1	STRG.10434	Known	22.9209	14.1666	20.865	10.5978	11.0959	12.5484	15.3156	-	-	-	-		Domain of unknown function (DUF4602)
TPM	-	-	STRG.10435.1	STRG.10435	Known	4.84275	7.04181	5.38694	5.05889	3.81602	2.2672	2.21697	-	-	-	-	sp|O64761|PIGC_ARATH	Phosphatidylinositol N-acetylglucosaminyltransferase subunit C	GO:0000003,GO:0000506,GO:0000902,GO:0000904,GO:0003006,GO:0003674,GO:0003824,GO:0005575,GO:0005622,GO:0005623,GO:0005737,GO:0005783,GO:0005789,GO:0006464,GO:0006497,GO:0006505,GO:0006506,GO:0006629,GO:0006643,GO:0006644,GO:0006650,GO:0006661,GO:0006664,GO:0006793,GO:0006796,GO:0006807,GO:0008150,GO:0008152,GO:0008610,GO:0008654,GO:0009058,GO:0009059,GO:0009247,GO:0009653,GO:0009826,GO:0009846,GO:…	ko:K03859;ko00563;ko01100;map00563;map01100
TPM	-	-	STRG.10435.2	STRG.10435	NIC	4.72729	5.04825	7.07056	3.54427	4.24199	4.6741	5.33263	-	-	-	-	sp|O64761|PIGC_ARATH	Phosphatidylinositol N-acetylglucosaminyltransferase subunit C	GO:0000003,GO:0000506,GO:0000902,GO:0000904,GO:0003006,GO:0003674,GO:0003824,GO:0005575,GO:0005622,GO:0005623,GO:0005737,GO:0005783,GO:0005789,GO:0006464,GO:0006497,GO:0006505,GO:0006506,GO:0006629,GO:0006643,GO:0006644,GO:0006650,GO:0006661,GO:0006664,GO:0006793,GO:0006796,GO:0006807,GO:0008150,GO:0008152,GO:0008610,GO:0008654,GO:0009058,GO:0009059,GO:0009247,GO:0009653,GO:0009826,GO:0009846,GO:…	ko:K03859;ko00563;ko01100;map00563;map01100
TPM	-	-	STRG.10436.1	STRG.10436	NIC	0.954572	0.425868	0.535564	6.07478	1.04845	1.80642	0.68981	-	-	-	-	sp|Q9FJ98|RPD6A_ARATH	DNA-directed RNA polymerases II, IV and V subunit 6A		ko:K03014;ko00230;ko00240;ko01100;ko03020;ko04623;ko05016;ko05169;map00230;map00240;map01100;map03020;map04623;map05016;map05169
TPM	-	-	STRG.10436.2	STRG.10436	Known	42.5304	19.2697	55.3438	13.1742	17.0012	52.301	28.344	-	-	-	-	sp|Q9FJ98|RPD6A_ARATH	DNA-directed RNA polymerases II, IV and V subunit 6A		ko:K03014;ko00230;ko00240;ko01100;ko03020;ko04623;ko05016;ko05169;map00230;map00240;map01100;map03020;map04623;map05016;map05169
TPM	-	-	STRG.10437.1	STRG.10437	Known	30.4404	21.2332	29.9836	16.0171	13.8964	19.7833	21.42	-	-	-	-	sp|Q8VXX4|RFC3_ARATH	Replication factor C subunit 3	GO:0005575,GO:0005622,GO:0005623,GO:0005634,GO:0005657,GO:0005663,GO:0005694,GO:0006139,GO:0006259,GO:0006260,GO:0006261,GO:0006275,GO:0006281,GO:0006725,GO:0006807,GO:0006950,GO:0006974,GO:0008150,GO:0008152,GO:0009058,GO:0009059,GO:0009889,GO:0009891,GO:0009893,GO:0009987,GO:0010556,GO:0010557,GO:0010604,GO:0019219,GO:0019222,GO:0031323,GO:0031325,GO:0031326,GO:0031328,GO:0031390,GO:0032991,GO:…	ko:K10756;ko03030;ko03420;ko03430;map03030;map03420;map03430
TPM	-	-	STRG.10438.1	STRG.10438	Known	7.39447	5.44035	8.30212	28.4175	11.2792	6.45179	5.32816	-	-	-	-	sp|Q69LE7|PNP1_ORYSJ	Probable polyribonucleotide nucleotidyltransferase 1, chloroplastic	GO:0000175,GO:0003674,GO:0003824,GO:0004518,GO:0004527,GO:0004532,GO:0004540,GO:0004654,GO:0005575,GO:0005622,GO:0005623,GO:0005737,GO:0006109,GO:0006139,GO:0006396,GO:0006401,GO:0006629,GO:0006720,GO:0006721,GO:0006725,GO:0006778,GO:0006779,GO:0006807,GO:0006950,GO:0007154,GO:0008150,GO:0008152,GO:0008299,GO:0008408,GO:0008610,GO:0009056,GO:0009057,GO:0009058,GO:0009267,GO:0009507,GO:0009532,GO:…	ko:K00962;ko00230;ko00240;ko03018;map00230;map00240;map03018
TPM	-	-	STRG.10439.1	STRG.10439	Known	5.14136	8.73807	12.8641	6.73606	16.4134	36.646	24.7634	-	-	-	-	sp|Q9FKP1|CCX1_ARATH	Cation/calcium exchanger 1	GO:0006810,GO:0006811,GO:0006812,GO:0008150,GO:0051179,GO:0051234	ko:K13754
TPM	-	-	STRG.1044.1	STRG.1044	NNIC	0	0.257685	0	0	0	0	0	-	-	-	-					no_annotation
TPM	-	-	STRG.10440.1	STRG.10440	NNIC	1.02154	1.30586	1.37571	0.52094	0.0206385	0.0288917	0.0264533	-	-	-	-					no_annotation
TPM	-	-	STRG.10441.1	STRG.10441	Known	0	0.0655069	0.717223	0.245199	0	0	0.0250058	-	-	-	-					no_annotation
TPM	-	-	STRG.10442.1	STRG.10442	Known	1.55405	5.26483	5.26439	1.30852	0.553713	1.75186	1.495	-	-	-	-	sp|Q9FKP2|CCX2_ARATH	Cation/calcium exchanger 2	GO:0006810,GO:0006811,GO:0006812,GO:0008150,GO:0051179,GO:0051234	ko:K13754
TPM	-	-	STRG.10443.1	STRG.10443	Known	7.35055	17.6421	7.45886	6.14279	21.1552	7.31334	8.38402	-	-	-	-		DnaJ Hsp40 cysteine-rich domain superfamily protein
TPM	-	-	STRG.10444.1	STRG.10444	Known	1.72247	23.7434	3.19881	0.895498	0.104589	2.69305	5.05715	-	-	-	-	sp|Q9FLD7|GT14A_ARATH	Beta-glucuronosyltransferase GlcAT14A		ko:K20891
TPM	-	-	STRG.10445.1	STRG.10445	Known	9.04409	0.895463	2.55043	0.155954	0.0146065	0.0337326	0.277725	-	-	-	-	sp|Q9SS68|MCT14_ARATH	Multiple C2 domain and transmembrane region protein 14	GO:0000149,GO:0001505,GO:0003674,GO:0005488,GO:0005515,GO:0005516,GO:0005575,GO:0005622,GO:0005623,GO:0005737,GO:0005886,GO:0006810,GO:0006836,GO:0006887,GO:0007154,GO:0007267,GO:0007268,GO:0007269,GO:0008021,GO:0008150,GO:0009987,GO:0010646,GO:0012505,GO:0012506,GO:0016020,GO:0016043,GO:0016079,GO:0016082,GO:0016192,GO:0017075,GO:0017156,GO:0019905,GO:0022607,GO:0023051,GO:0023052,GO:0023061,GO:…
TPM	-	-	STRG.10446.1	STRG.10446	NIC	2.70672	6.60422	36.9472	28.1926	36.8186	104.066	46.0801	-	-	-	-					no_annotation
TPM	-	-	STRG.10446.2	STRG.10446	Known	2.95509	5.26775	37.0259	10.0903	128.223	83.3171	118.172	-	-	-	-					no_annotation
TPM	-	-	STRG.10447.1	STRG.10447	Known	0.205464	0.708027	3.6098	0.566948	0.279886	2.17596	1.37532	-	-	-	-		ubiquitin-protein transferase activity
TPM	-	-	STRG.10447.2	STRG.10447	NIC	0.235121	0.539331	4.00225	0.595926	1.49351	1.95443	1.7408	-	-	-	-					no_annotation
TPM	-	-	STRG.10448.1	STRG.10448	NNIC	0.172871	0.132797	0.0957319	0.140327	0.200128	0.49601	0.137208	-	-	-	-					no_annotation
TPM	-	-	STRG.10449.1	STRG.10449	NNIC	0.293223	0.172295	0.284011	0.371172	0.280946	0.193412	0.0702457	-	-	-	-		2S seed storage protein 5-like
TPM	-	-	STRG.1045.1	STRG.1045	NNIC	0.362081	0	0.0721208	0.0881913	0	0	0.0284704	-	-	-	-					no_annotation
TPM	-	-	STRG.10450.1	STRG.10450	NNIC	0.0628855	0	0.257765	0.150082	0.225014	0.230476	0	-	-	-	-					no_annotation
TPM	-	-	STRG.10450.2	STRG.10450	NNIC	0.213295	0.133136	0	0.0702173	0.0116594	0	0.0868411	-	-	-	-					no_annotation
TPM	-	-	STRG.10451.1	STRG.10451	Known	9.10087	2.00265	1.34429	0	0.0363553	0.0626133	0.571511	-	-	-	-	sp|Q5NBM8|CSA_ORYSJ	Transcription factor CSA	GO:0000003,GO:0000976,GO:0000977,GO:0000978,GO:0000981,GO:0000987,GO:0000988,GO:0000989,GO:0001012,GO:0001067,GO:0001076,GO:0001101,GO:0001134,GO:0001135,GO:0001935,GO:0003006,GO:0003674,GO:0003676,GO:0003677,GO:0003690,GO:0003700,GO:0005488,GO:0005515,GO:0005575,GO:0005622,GO:0005623,GO:0005634,GO:0005737,GO:0005829,GO:0006355,GO:0006357,GO:0006950,GO:0006952,GO:0006970,GO:0007275,GO:0008150,GO:…	ko:K09422
TPM	-	-	STRG.10452.1	STRG.10452	Known	3.24522	4.18313	3.84597	8.45606	3.65622	4.41604	2.3695	-	-	-	-	sp|Q8S9K3|VAR3_ARATH	Zinc finger protein VAR3, chloroplastic	GO:0005575,GO:0005622,GO:0005623,GO:0005737,GO:0006139,GO:0006725,GO:0006807,GO:0006996,GO:0008150,GO:0008152,GO:0009451,GO:0009507,GO:0009532,GO:0009536,GO:0009570,GO:0009657,GO:0009658,GO:0009987,GO:0016043,GO:0016070,GO:0016071,GO:0016556,GO:0034641,GO:0043170,GO:0043226,GO:0043227,GO:0043229,GO:0043231,GO:0043412,GO:0044237,GO:0044238,GO:0044422,GO:0044424,GO:0044434,GO:0044435,GO:0044444,GO:…
TPM	-	-	STRG.10453.1	STRG.10453	NIC	0	10.7605	0.0682161	4.02034	0.0889921	0.0117372	0.143237	-	-	-	-	sp|Q700D5|BDG4_ARATH	Probable lysophospholipase BODYGUARD 4	GO:0008150,GO:0009314,GO:0009411,GO:0009416,GO:0009628,GO:0010224,GO:0050896
TPM	-	-	STRG.10453.2	STRG.10453	Known	0	0.31313	0.0469733	0.309872	0.00205144	0	0.0205506	-	-	-	-	sp|Q700D5|BDG4_ARATH	Probable lysophospholipase BODYGUARD 4	GO:0008150,GO:0009314,GO:0009411,GO:0009416,GO:0009628,GO:0010224,GO:0050896
TPM	-	-	STRG.10454.1	STRG.10454	Known	6.32563	4.58758	6.30562	2.95812	9.29637	7.92611	5.85743	-	-	-	-	sp|O09101|PIGF_MOUSE	GPI ethanolamine phosphate transferase, stabilizing subunit	GO:0000234,GO:0003674,GO:0003824,GO:0005575,GO:0005622,GO:0005623,GO:0005737,GO:0005783,GO:0005789,GO:0006464,GO:0006497,GO:0006505,GO:0006506,GO:0006629,GO:0006643,GO:0006644,GO:0006650,GO:0006661,GO:0006664,GO:0006665,GO:0006666,GO:0006793,GO:0006796,GO:0006807,GO:0008150,GO:0008152,GO:0008168,GO:0008170,GO:0008610,GO:0008654,GO:0008757,GO:0009058,GO:0009059,GO:0009247,GO:0009987,GO:0012505,GO:…	ko:K05287;ko:K12831;ko00563;ko01100;ko03040;map00563;map01100;map03040
TPM	-	-	STRG.10455.1	STRG.10455	Known	86.933	34.5579	68.6134	30.8794	49.154	60.2827	97.9946	-	-	-	-	sp|Q9ZNT1|NB5R1_ARATH	NADH--cytochrome b5 reductase 1	GO:0003674,GO:0003824,GO:0004128,GO:0005575,GO:0005618,GO:0005622,GO:0005623,GO:0005737,GO:0005783,GO:0005886,GO:0006091,GO:0008150,GO:0008152,GO:0009505,GO:0009987,GO:0012505,GO:0016020,GO:0016491,GO:0016651,GO:0016653,GO:0022900,GO:0030312,GO:0043226,GO:0043227,GO:0043229,GO:0043231,GO:0044237,GO:0044424,GO:0044444,GO:0044464,GO:0055114,GO:0071944	ko:K00326;ko00520;map00520
TPM	-	-	STRG.10456.1	STRG.10456	Known	3.24404	4.34	2.9021	4.12126	0.342819	0.621916	0.615562	-	-	-	-					no_annotation
TPM	-	-	STRG.10457.1	STRG.10457	Known	0	1.38337	0.126235	41.8898	0.16859	0.156443	0.504973	-	-	-	-		Domain of unknown function (DUF309)
TPM	-	-	STRG.10458.1	STRG.10458	Known	10.4789	10.3902	15.2204	29.7423	13.3898	16.5555	12.8575	-	-	-	-	sp|B9DHG0|PYG7_ARATH	Tetratricopeptide repeat domain-containing protein PYG7, chloroplastic	GO:0005575,GO:0005622,GO:0005623,GO:0005737,GO:0006091,GO:0008150,GO:0008152,GO:0009507,GO:0009534,GO:0009535,GO:0009536,GO:0009579,GO:0009987,GO:0015979,GO:0016020,GO:0016043,GO:0019684,GO:0022607,GO:0031976,GO:0031984,GO:0034357,GO:0034622,GO:0042651,GO:0043226,GO:0043227,GO:0043229,GO:0043231,GO:0043933,GO:0044085,GO:0044237,GO:0044422,GO:0044424,GO:0044434,GO:0044435,GO:0044436,GO:0044444,GO:…	ko:K02717;ko00195;ko01100;map00195;map01100
TPM	-	-	STRG.10459.1	STRG.10459	NNIC	1.63445	0	1.31864	0.673742	0.411597	0.964623	0	-	-	-	-	sp|Q9LUV4|FRL4A_ARATH	FRIGIDA-like protein 4a		ko:K10352;ko04530;map04530
TPM	-	-	STRG.10459.2	STRG.10459	NNIC	13.9988	8.67051	13.4204	7.92283	5.83924	12.8019	10.5876	-	-	-	-	sp|Q9LUV4|FRL4A_ARATH	FRIGIDA-like protein 4a		ko:K10352;ko04530;map04530
TPM	-	-	STRG.1046.1	STRG.1046	NNIC	0.0759662	0.412916	0.591369	0.595978	1.94602	3.69333	1.48477	-	-	-	-					no_annotation
TPM	-	-	STRG.10460.1	STRG.10460	NNIC	0.0351099	0.405262	0.229306	0.0275076	0	0	0.0244373	-	-	-	-					no_annotation
TPM	-	-	STRG.10461.1	STRG.10461	Known	2.15165	2.51064	2.43578	6.05616	1.3949	2.81443	1.32369	-	-	-	-	sp|O22682|CYSK4_ARATH	S-sulfo-L-cysteine synthase (O-acetyl-L-serine-dependent), chloroplastic	GO:0000096,GO:0000097,GO:0003674,GO:0003824,GO:0004124,GO:0005488,GO:0005575,GO:0005622,GO:0005623,GO:0005737,GO:0006082,GO:0006520,GO:0006534,GO:0006535,GO:0006563,GO:0006790,GO:0006807,GO:0008144,GO:0008150,GO:0008152,GO:0008652,GO:0009058,GO:0009069,GO:0009070,GO:0009314,GO:0009416,GO:0009507,GO:0009536,GO:0009579,GO:0009628,GO:0009642,GO:0009643,GO:0009987,GO:0010310,GO:0015979,GO:0016053,GO:…	ko:K01738;ko00270;ko00920;ko01100;ko01110;ko01120;ko01130;ko01200;ko01230;map00270;map00920;map01100;map01110;map01120;map01130;map01200;map01230
TPM	-	-	STRG.10461.2	STRG.10461	NIC	0.0447581	0.231071	0.164693	0.122386	0.534139	3.80555	0.551011	-	-	-	-	sp|O22682|CYSK4_ARATH	S-sulfo-L-cysteine synthase (O-acetyl-L-serine-dependent), chloroplastic	GO:0000096,GO:0000097,GO:0003674,GO:0003824,GO:0004124,GO:0005488,GO:0005575,GO:0005622,GO:0005623,GO:0005737,GO:0006082,GO:0006520,GO:0006534,GO:0006535,GO:0006563,GO:0006790,GO:0006807,GO:0008144,GO:0008150,GO:0008152,GO:0008652,GO:0009058,GO:0009069,GO:0009070,GO:0009314,GO:0009416,GO:0009507,GO:0009536,GO:0009579,GO:0009628,GO:0009642,GO:0009643,GO:0009987,GO:0010310,GO:0015979,GO:0016053,GO:…	ko:K01738;ko00270;ko00920;ko01100;ko01110;ko01120;ko01130;ko01200;ko01230;map00270;map00920;map01100;map01110;map01120;map01130;map01200;map01230
TPM	-	-	STRG.10462.1	STRG.10462	NIC	0.0736834	0.231956	0.273949	1.33354	0	0.00710048	0.0824713	-	-	-	-	sp|B3VTV7|MYB60_VITVI	Transcription factor MYB60		ko:K09422
TPM	-	-	STRG.10462.2	STRG.10462	Known	0	0.102629	0.523803	0.713244	0	0	0.0156205	-	-	-	-	sp|B3VTV7|MYB60_VITVI	Transcription factor MYB60		ko:K09422
TPM	-	-	STRG.10463.1	STRG.10463	Known	3.90165	3.29098	4.24992	2.84578	5.70105	8.4115	8.54146	-	-	-	-					no_annotation
TPM	-	-	STRG.10463.2	STRG.10463	NIC	4.90935	5.81037	5.2921	3.92095	4.19531	7.91272	3.44343	-	-	-	-	sp|Q9CAZ0|SKI24_ARATH	F-box protein SKIP24
TPM	-	-	STRG.10464.1	STRG.10464	Known	0.253285	0.203637	0.158695	0.0126941	0.275784	0.0955146	0.496881	-	-	-	-	sp|Q8RXE7|AGD14_ARATH	Probable ADP-ribosylation factor GTPase-activating protein AGD14		ko:K15044;ko05164;map05164
TPM	-	-	STRG.10464.2	STRG.10464	NIC	29.993	23.5244	28.9395	15.1684	8.57277	24.5203	19.2368	-	-	-	-	sp|Q8RXE7|AGD14_ARATH	Probable ADP-ribosylation factor GTPase-activating protein AGD14		ko:K15044;ko05164;map05164
TPM	-	-	STRG.10465.1	STRG.10465	Known	15.8292	29.7129	20.7015	72.5287	35.9669	30.5638	38.0017	-	-	-	-	sp|Q8DJB3|GRPE_THEVB	Protein GrpE		ko:K03687
TPM	-	-	STRG.10466.1	STRG.10466	NIC	0	0.565108	0.0900419	0	0	0	0	-	-	-	-	sp|Q8W488|DTX21_ARATH	Protein DETOXIFICATION 21	GO:0003674,GO:0005215,GO:0006810,GO:0006855,GO:0008150,GO:0015238,GO:0015893,GO:0022857,GO:0042221,GO:0042493,GO:0050896,GO:0051179,GO:0051234,GO:0055085	ko:K03327
TPM	-	-	STRG.10466.2	STRG.10466	Known	0	0.729059	0.00376467	0	0.028619	0	0	-	-	-	-	sp|Q8W488|DTX21_ARATH	Protein DETOXIFICATION 21	GO:0003674,GO:0005215,GO:0006810,GO:0006855,GO:0008150,GO:0015238,GO:0015893,GO:0022857,GO:0042221,GO:0042493,GO:0050896,GO:0051179,GO:0051234,GO:0055085	ko:K03327
TPM	-	-	STRG.10467.1	STRG.10467	NIC	0.00818955	6.14925	0.21107	5.11598	0.06401	0.0786642	0	-	-	-	-	sp|Q8W488|DTX21_ARATH	Protein DETOXIFICATION 21	GO:0003674,GO:0005215,GO:0006810,GO:0006855,GO:0008150,GO:0015238,GO:0015893,GO:0022857,GO:0042221,GO:0042493,GO:0050896,GO:0051179,GO:0051234,GO:0055085	ko:K03327
TPM	-	-	STRG.10467.2	STRG.10467	Known	0	1.72927	0.104513	0.491901	0	0	0	-	-	-	-	sp|Q8W488|DTX21_ARATH	Protein DETOXIFICATION 21	GO:0003674,GO:0005215,GO:0006810,GO:0006855,GO:0008150,GO:0015238,GO:0015893,GO:0022857,GO:0042221,GO:0042493,GO:0050896,GO:0051179,GO:0051234,GO:0055085	ko:K03327
TPM	-	-	STRG.10468.1	STRG.10468	NNIC	0.242107	1.76168	0.283138	1.14114	0.470084	0.894745	0.285839	-	-	-	-					no_annotation
TPM	-	-	STRG.10469.1	STRG.10469	Known	2.10194	2.24484	0.61729	0.447695	0	0.212793	0.121948	-	-	-	-	sp|Q54YW1|ELMOA_DICDI	ELMO domain-containing protein A	GO:0003674,GO:0005488,GO:0005515,GO:0005575,GO:0005622,GO:0005623,GO:0005737,GO:0006928,GO:0008064,GO:0008092,GO:0008150,GO:0009987,GO:0010639,GO:0016043,GO:0017022,GO:0030100,GO:0030587,GO:0030832,GO:0030833,GO:0030837,GO:0031333,GO:0032271,GO:0032272,GO:0032502,GO:0032535,GO:0032879,GO:0032956,GO:0032970,GO:0033043,GO:0040011,GO:0043254,GO:0044087,GO:0044424,GO:0044464,GO:0045159,GO:0048519,GO:…
TPM	-	-	STRG.1047.1	STRG.1047	NNIC	0.466091	1.07849	0.921242	5.15572	1.39834	1.71442	0.306917	-	-	-	-					no_annotation
TPM	-	-	STRG.1047.2	STRG.1047	NNIC	0	0.012044	0	0.106702	0.000106882	0	0	-	-	-	-					no_annotation
TPM	-	-	STRG.1047.3	STRG.1047	NNIC	0	0.149131	0	0.909228	0.11885	0	0	-	-	-	-					no_annotation
TPM	-	-	STRG.1047.4	STRG.1047	NNIC	0	0.478108	0	0.625502	0.465299	0	0	-	-	-	-					no_annotation
TPM	-	-	STRG.10470.1	STRG.10470	Known	14.2627	13.7469	15.0379	11.1187	8.27799	14.8329	9.92022	-	-	-	-	sp|Q9NQG5|RPR1B_HUMAN	Regulation of nuclear pre-mRNA domain-containing protein 1B		ko:K15559
TPM	-	-	STRG.10470.2	STRG.10470	NIC	6.60156	5.6208	8.82239	5.08762	4.71631	4.97701	5.9821	-	-	-	-	sp|Q9NQG5|RPR1B_HUMAN	Regulation of nuclear pre-mRNA domain-containing protein 1B		ko:K15559
TPM	-	-	STRG.10471.1	STRG.10471	NNIC	0.249161	0.255351	0.268564	0.371683	0.238547	0.364733	0.219703	-	-	-	-		SWI SNF-related matrix-associated actin-dependent regulator of chromatin subfamily A member 3-like	GO:0000724,GO:0000725,GO:0006139,GO:0006259,GO:0006281,GO:0006302,GO:0006310,GO:0006725,GO:0006807,GO:0006950,GO:0006974,GO:0008150,GO:0008152,GO:0009292,GO:0009294,GO:0009987,GO:0033554,GO:0034641,GO:0043170,GO:0044237,GO:0044238,GO:0044260,GO:0044764,GO:0045003,GO:0046483,GO:0050896,GO:0051704,GO:0051716,GO:0071704,GO:0090304,GO:1901360	ko:K15505
TPM	-	-	STRG.10472.1	STRG.10472	NNIC	0.420177	0.621521	0.324362	1.0997	0.515763	0.392783	0.299678	-	-	-	-					no_annotation
TPM	-	-	STRG.10473.1	STRG.10473	Known	23.4181	10.5086	15.8613	5.44948	17.9277	31.0762	17.311	-	-	-	-					no_annotation
TPM	-	-	STRG.10473.2	STRG.10473	NIC	0.893799	0.308528	0.593285	0.431197	0.933276	1.05811	0.48269	-	-	-	-					no_annotation
TPM	-	-	STRG.10474.1	STRG.10474	NIC	0	3.37564	0	0.0151083	0	0	0	-	-	-	-	sp|Q56Z59|PATL3_ARATH	Patellin-3
TPM	-	-	STRG.10474.2	STRG.10474	Known	0	1.22701	0	0	0	0	0	-	-	-	-	sp|Q56Z59|PATL3_ARATH	Patellin-3
TPM	-	-	STRG.10475.1	STRG.10475	Known	6.38024	2.83535	3.60729	0.321342	0	0.2379	2.91275	-	-	-	-	sp|Q9C823|Y1523_ARATH	C-type lectin receptor-like tyrosine-protein kinase At1g52310	GO:0003674,GO:0003824,GO:0004672,GO:0004674,GO:0005575,GO:0005623,GO:0005886,GO:0006464,GO:0006468,GO:0006793,GO:0006796,GO:0006807,GO:0008150,GO:0008152,GO:0009987,GO:0016020,GO:0016301,GO:0016310,GO:0016740,GO:0016772,GO:0016773,GO:0019538,GO:0036211,GO:0043170,GO:0043412,GO:0044237,GO:0044238,GO:0044260,GO:0044267,GO:0044464,GO:0071704,GO:0071944,GO:0140096,GO:1901564
TPM	-	-	STRG.10476.1	STRG.10476	Known	71.0103	28.6138	38.2768	17.6955	12.7966	21.9719	50.0597	-	-	-	-	sp|Q9M2Z4|MSBP2_ARATH	Membrane steroid-binding protein 2	GO:0003674,GO:0005488,GO:0005515,GO:0005575,GO:0005622,GO:0005623,GO:0005634,GO:0005737,GO:0005783,GO:0009507,GO:0009534,GO:0009535,GO:0009536,GO:0009579,GO:0012505,GO:0016020,GO:0019904,GO:0020037,GO:0031976,GO:0031984,GO:0034357,GO:0042651,GO:0043226,GO:0043227,GO:0043229,GO:0043231,GO:0044422,GO:0044424,GO:0044434,GO:0044435,GO:0044436,GO:0044444,GO:0044446,GO:0044464,GO:0046906,GO:0048037,GO:…	ko:K17278
TPM	-	-	STRG.10477.1	STRG.10477	Known	2.86726	3.96527	2.61947	1.92026	1.40529	2.99151	1.86402	-	-	-	-					no_annotation
TPM	-	-	STRG.10477.2	STRG.10477	NIC	2.57798	4.98907	2.66579	4.58022	3.64659	4.10466	2.80967	-	-	-	-					no_annotation
TPM	-	-	STRG.10477.3	STRG.10477	NIC	1.69838	9.5824	3.9721	3.05393	2.17563	3.63312	3.02849	-	-	-	-					no_annotation
TPM	-	-	STRG.10478.1	STRG.10478	NIC	3.85272	3.43973	2.79903	2.27358	2.851	3.40598	3.17514	-	-	-	-	sp|Q8S8T8|PCR10_ARATH	Protein PLANT CADMIUM RESISTANCE 10
TPM	-	-	STRG.10478.2	STRG.10478	NIC	4.37043	3.39137	4.46123	2.55446	3.111	4.44874	4.45005	-	-	-	-	sp|Q8S8T8|PCR10_ARATH	Protein PLANT CADMIUM RESISTANCE 10
TPM	-	-	STRG.10478.3	STRG.10478	NIC	2.287	1.54829	1.31242	0.545451	0.646072	0.599261	1.06834	-	-	-	-	sp|Q8S8T8|PCR10_ARATH	Protein PLANT CADMIUM RESISTANCE 10
TPM	-	-	STRG.10478.4	STRG.10478	Known	1.70573	1.15706	0.816419	0.786123	0.586885	1.02359	0.839826	-	-	-	-	sp|Q8S8T8|PCR10_ARATH	Protein PLANT CADMIUM RESISTANCE 10
TPM	-	-	STRG.10478.5	STRG.10478	Known	2.77989	1.19971	3.33863	0.724182	0.880405	1.5242	2.13459	-	-	-	-	sp|Q8S8T8|PCR10_ARATH	Protein PLANT CADMIUM RESISTANCE 10
TPM	-	-	STRG.10479.1	STRG.10479	NNIC	1.55974	0.872428	2.05563	0.288518	0.246594	0.529966	0.394893	-	-	-	-					no_annotation
TPM	-	-	STRG.1048.1	STRG.1048	NNIC	1.32826	0.72995	1.31852	0.858158	0.511848	1.64251	0.989357	-	-	-	-					no_annotation
TPM	-	-	STRG.1048.2	STRG.1048	NNIC	0.533161	0.308689	0.706103	0.0454057	0.50064	0.289535	0.919982	-	-	-	-					no_annotation
TPM	-	-	STRG.1048.3	STRG.1048	NNIC	0.149171	0	0.0873091	0	0	0	0.0150628	-	-	-	-					no_annotation
TPM	-	-	STRG.1048.4	STRG.1048	NNIC	0.301019	0.144893	0.167809	0	0.168861	0.725292	0.0950634	-	-	-	-					no_annotation
TPM	-	-	STRG.10480.1	STRG.10480	NIC	2.01553	0.607567	1.4866	0.0455224	0	0	0	-	-	-	-	sp|Q12010|YPQ1_YEAST	Vacuolar lysine transporter YPQ1
TPM	-	-	STRG.10480.2	STRG.10480	Known	0.112843	0.203568	0.428896	0.0188479	0	0	0	-	-	-	-	sp|Q12010|YPQ1_YEAST	Vacuolar lysine transporter YPQ1
TPM	-	-	STRG.10480.3	STRG.10480	NIC	1.1952	0.0747157	0.069982	0	0	0	0	-	-	-	-		Repeated motif present between transmembrane helices in cystinosin, yeast ERS1p, mannose-P-dolichol utilization defect 1, and other hypothetical proteins.
TPM	-	-	STRG.10481.1	STRG.10481	Known	4.773	6.63735	5.08885	1.50509	4.65423	5.93251	7.10909	-	-	-	-		Protein kinase superfamily protein
TPM	-	-	STRG.10482.1	STRG.10482	Known	0.806738	1.94659	0.336731	0	0.104879	5.60588	12.6231	-	-	-	-					no_annotation
TPM	-	-	STRG.10483.1	STRG.10483	Known	6.63566	7.86783	15.9157	1.38627	0.130287	14.8308	83.2876	-	-	-	-	sp|Q9LZR3|CSLA9_ARATH	Glucomannan 4-beta-mannosyltransferase 9	GO:0000030,GO:0003674,GO:0003824,GO:0008150,GO:0008152,GO:0009292,GO:0009294,GO:0009605,GO:0009607,GO:0009617,GO:0009987,GO:0016740,GO:0016757,GO:0016758,GO:0019187,GO:0043207,GO:0044764,GO:0050896,GO:0051704,GO:0051707,GO:0051753,GO:0070085,GO:0097502	ko:K13680
TPM	-	-	STRG.10484.1	STRG.10484	Known	11.4143	11.498	15.6602	25.0682	20.3297	11.6635	12.4806	-	-	-	-	sp|Q69TY4|PR2E1_ORYSJ	Peroxiredoxin-2E-1, chloroplastic	GO:0005575,GO:0005618,GO:0005622,GO:0005623,GO:0005737,GO:0006950,GO:0006952,GO:0008150,GO:0009505,GO:0009507,GO:0009526,GO:0009532,GO:0009536,GO:0009570,GO:0009579,GO:0009605,GO:0009607,GO:0009617,GO:0009941,GO:0030312,GO:0031967,GO:0031975,GO:0042742,GO:0043207,GO:0043226,GO:0043227,GO:0043229,GO:0043231,GO:0044422,GO:0044424,GO:0044434,GO:0044435,GO:0044444,GO:0044446,GO:0044464,GO:0050896,GO:…
TPM	-	-	STRG.10484.2	STRG.10484	NIC	0.0348692	0.0090617	0.00352267	0.0167381	0.00824188	0.0397239	0.00535991	-	-	-	-	sp|Q9FMQ1|PP376_ARATH	Pentatricopeptide repeat-containing protein At5g12100, mitochondrial	GO:0003674,GO:0003676,GO:0003723,GO:0003824,GO:0004518,GO:0004519,GO:0005488,GO:0005575,GO:0005622,GO:0005623,GO:0006139,GO:0006725,GO:0006807,GO:0008150,GO:0008152,GO:0008270,GO:0009451,GO:0009987,GO:0016070,GO:0016787,GO:0016788,GO:0034641,GO:0043167,GO:0043169,GO:0043170,GO:0043226,GO:0043227,GO:0043229,GO:0043231,GO:0043412,GO:0044237,GO:0044238,GO:0044424,GO:0044464,GO:0046483,GO:0046872,GO:…	ko:K17710
TPM	-	-	STRG.10485.1	STRG.10485	Known	0	0	0	0.405331	0	0	0	-	-	-	-	sp|Q69TY4|PR2E1_ORYSJ	Peroxiredoxin-2E-1, chloroplastic	GO:0005575,GO:0005618,GO:0005622,GO:0005623,GO:0005737,GO:0006950,GO:0006952,GO:0008150,GO:0009505,GO:0009507,GO:0009526,GO:0009532,GO:0009536,GO:0009570,GO:0009579,GO:0009605,GO:0009607,GO:0009617,GO:0009941,GO:0030312,GO:0031967,GO:0031975,GO:0042742,GO:0043207,GO:0043226,GO:0043227,GO:0043229,GO:0043231,GO:0044422,GO:0044424,GO:0044434,GO:0044435,GO:0044444,GO:0044446,GO:0044464,GO:0050896,GO:…
TPM	-	-	STRG.10486.1	STRG.10486	Known	448.216	172.577	308.351	90.062	714.484	317.286	425.197	-	-	-	-	sp|P42896|ENO_RICCO	Enolase	GO:0001101,GO:0003674,GO:0003676,GO:0003677,GO:0003824,GO:0004634,GO:0005488,GO:0005507,GO:0005575,GO:0005576,GO:0005622,GO:0005623,GO:0005634,GO:0005737,GO:0005739,GO:0005740,GO:0005829,GO:0005886,GO:0005911,GO:0006950,GO:0006970,GO:0008150,GO:0009266,GO:0009314,GO:0009409,GO:0009416,GO:0009506,GO:0009507,GO:0009536,GO:0009628,GO:0009651,GO:0009719,GO:0009725,GO:0009737,GO:0010033,GO:0010035,GO:…	ko:K01689;ko00010;ko00680;ko01100;ko01110;ko01120;ko01130;ko01200;ko01230;ko03018;ko04066;map00010;map00680;map01100;map01110;map01120;map01130;map01200;map01230;map03018;map04066
TPM	-	-	STRG.10487.1	STRG.10487	Known	42.1367	32.4041	44.9471	30.3413	35.1855	22.0894	39.4849	-	-	-	-	sp|Q9FMY5|U2AFB_ARATH	Splicing factor U2af small subunit B	GO:0000003,GO:0000375,GO:0000377,GO:0000398,GO:0003006,GO:0003674,GO:0003676,GO:0003723,GO:0005488,GO:0005575,GO:0005622,GO:0005623,GO:0005634,GO:0005681,GO:0006139,GO:0006396,GO:0006397,GO:0006725,GO:0006807,GO:0007275,GO:0008150,GO:0008152,GO:0008380,GO:0009314,GO:0009416,GO:0009628,GO:0009648,GO:0009791,GO:0009987,GO:0010228,GO:0010467,GO:0016070,GO:0016071,GO:0022414,GO:0030628,GO:0032501,GO:…	ko:K12836;ko03040;ko05131;map03040;map05131
TPM	-	-	STRG.10488.1	STRG.10488	NIC	67.6621	50.9473	74.9515	28.7592	37.8518	40.0503	66.9922	-	-	-	-	sp|Q6V9I6|HDT1_SOLCH	Histone deacetylase HDT1		ko:K11276
TPM	-	-	STRG.10488.2	STRG.10488	Known	0.181512	0.532261	0.202595	0.1037	0.250237	0.390376	0.108317	-	-	-	-	sp|Q6V9I6|HDT1_SOLCH	Histone deacetylase HDT1		ko:K11276
TPM	-	-	STRG.10488.3	STRG.10488	Known	1.40174	1.20306	1.52494	1.19431	0.792334	0.641699	0.978927	-	-	-	-	sp|Q9LZR5|HDT3_ARATH	Histone deacetylase HDT3		ko:K11276
TPM	-	-	STRG.10489.1	STRG.10489	NNIC	0.329183	0.359654	0.648229	1.0968	0.12051	0.149871	0.0508153	-	-	-	-		At2g29880-like
TPM	-	-	STRG.10489.2	STRG.10489	NNIC	0.610705	0.250674	1.14653	0.629396	0.165549	0.915746	0.93486	-	-	-	-		At2g29880-like
TPM	-	-	STRG.1049.1	STRG.1049	NNIC	0.176946	0.158178	0.240505	0.481576	0.217493	0.560368	0.136443	-	-	-	-					no_annotation
TPM	-	-	STRG.1049.10	STRG.1049	NNIC	0.116338	0.70863	0.358957	0.634966	0.0894118	0.279041	0.105018	-	-	-	-					no_annotation
TPM	-	-	STRG.1049.11	STRG.1049	NNIC	0.669503	0.61181	0.637544	0.872567	0.751277	1.60705	0.524648	-	-	-	-					no_annotation
TPM	-	-	STRG.1049.12	STRG.1049	NNIC	0.62892	0.520415	0.448495	0.488968	0.351364	0.932096	0.768887	-	-	-	-					no_annotation
TPM	-	-	STRG.1049.2	STRG.1049	NNIC	0.981901	2.19278	2.04077	2.83944	1.54397	1.61826	1.45376	-	-	-	-					no_annotation
TPM	-	-	STRG.1049.3	STRG.1049	NNIC	2.30142	2.78924	3.05179	1.21246	1.93214	6.27965	2.42521	-	-	-	-					no_annotation
TPM	-	-	STRG.1049.4	STRG.1049	NNIC	0.29857	0.0711271	0.441872	0.284854	0.121422	0.610339	0.300013	-	-	-	-					no_annotation
TPM	-	-	STRG.1049.5	STRG.1049	NNIC	0.213267	0.585173	0.784743	0.323216	0.39256	1.04795	0.838353	-	-	-	-					no_annotation
TPM	-	-	STRG.1049.6	STRG.1049	NNIC	0.0384825	0.000845768	0.179237	0.00693969	0.0227921	0.566936	0.221622	-	-	-	-					no_annotation
TPM	-	-	STRG.1049.7	STRG.1049	NNIC	0.175388	0.0328668	0.168797	0.292737	0.0148798	1.27838	0.35312	-	-	-	-					no_annotation
TPM	-	-	STRG.1049.8	STRG.1049	NNIC	0.0129006	0	0	0.00358345	0.0645454	0.194199	0.10713	-	-	-	-					no_annotation
TPM	-	-	STRG.1049.9	STRG.1049	NNIC	1.67163	0.471003	0.981724	0.365763	2.03829	7.8336	2.85255	-	-	-	-					no_annotation
TPM	-	-	STRG.10490.1	STRG.10490	NNIC	18.2834	38.7997	7.26296	28.0101	24.9486	21.6613	30.8437	-	-	-	-	sp|Q9XIP8|CDI_ARATH	Protein CDI	GO:0000003,GO:0000902,GO:0000904,GO:0003006,GO:0005575,GO:0005622,GO:0005623,GO:0005737,GO:0005829,GO:0008150,GO:0009653,GO:0009826,GO:0009846,GO:0009856,GO:0009860,GO:0009932,GO:0009987,GO:0016043,GO:0016049,GO:0022414,GO:0030154,GO:0032501,GO:0032502,GO:0032989,GO:0040007,GO:0044424,GO:0044444,GO:0044464,GO:0044706,GO:0048468,GO:0048588,GO:0048589,GO:0048856,GO:0048868,GO:0048869,GO:0051704,GO:…
TPM	-	-	STRG.10491.1	STRG.10491	Known	19.1951	8.94372	52.551	1.48446	2.09192	38.8887	20.5882	-	-	-	-	sp|A0A8X8M4W6|TMT3_CATRO	Gamma-tocopherol methyltransferase, chloroplastic	GO:0003674,GO:0003824,GO:0005575,GO:0005622,GO:0005623,GO:0005737,GO:0006766,GO:0006775,GO:0008150,GO:0008152,GO:0008168,GO:0008171,GO:0009058,GO:0009110,GO:0009507,GO:0009536,GO:0009987,GO:0010189,GO:0016740,GO:0016741,GO:0018130,GO:0032259,GO:0042360,GO:0042362,GO:0043226,GO:0043227,GO:0043229,GO:0043231,GO:0044237,GO:0044249,GO:0044281,GO:0044283,GO:0044424,GO:0044444,GO:0044464,GO:0046483,GO:…	ko:K05928;ko00130;ko01100;ko01110;map00130;map01100;map01110
TPM	-	-	STRG.10492.1	STRG.10492	Known	18.8218	10.9061	22.9455	6.06321	14.991	17.2484	29.8397	-	-	-	-	sp|Q9LDR4|ERG24_ARATH	Delta(14)-sterol reductase	GO:0000166,GO:0003674,GO:0003824,GO:0005488,GO:0005575,GO:0005622,GO:0005623,GO:0005737,GO:0005783,GO:0005789,GO:0008150,GO:0008152,GO:0012505,GO:0016020,GO:0016021,GO:0016491,GO:0016627,GO:0016628,GO:0030176,GO:0031224,GO:0031227,GO:0031984,GO:0036094,GO:0042175,GO:0043226,GO:0043227,GO:0043229,GO:0043231,GO:0044422,GO:0044424,GO:0044425,GO:0044432,GO:0044444,GO:0044446,GO:0044464,GO:0048037,GO:…	ko:K00222;ko00100;ko01100;ko01110;ko01130;map00100;map01100;map01110;map01130
TPM	-	-	STRG.10493.1	STRG.10493	Known	14.964	17.7803	15.0556	11.0099	4.75047	17.7536	7.22123	-	-	-	-	sp|Q9SJQ6|ROS1_ARATH	DNA glycosylase/AP lyase ROS1	GO:0003674,GO:0003824,GO:0003906,GO:0005575,GO:0005622,GO:0005623,GO:0005634,GO:0006139,GO:0006259,GO:0006281,GO:0006304,GO:0006305,GO:0006306,GO:0006325,GO:0006342,GO:0006355,GO:0006725,GO:0006807,GO:0006950,GO:0006952,GO:0006974,GO:0006996,GO:0008150,GO:0008152,GO:0009605,GO:0009607,GO:0009620,GO:0009889,GO:0009890,GO:0009891,GO:0009892,GO:0009893,GO:0009987,GO:0010468,GO:0010556,GO:0010557,GO:…
TPM	-	-	STRG.10493.2	STRG.10493	NIC	5.49179	8.16669	5.15606	1.90973	1.4364	3.60292	1.85038	-	-	-	-	sp|Q9SJQ6|ROS1_ARATH	DNA glycosylase/AP lyase ROS1	GO:0003674,GO:0003824,GO:0003906,GO:0005575,GO:0005622,GO:0005623,GO:0005634,GO:0006139,GO:0006259,GO:0006281,GO:0006304,GO:0006305,GO:0006306,GO:0006325,GO:0006342,GO:0006355,GO:0006725,GO:0006807,GO:0006950,GO:0006952,GO:0006974,GO:0006996,GO:0008150,GO:0008152,GO:0009605,GO:0009607,GO:0009620,GO:0009889,GO:0009890,GO:0009891,GO:0009892,GO:0009893,GO:0009987,GO:0010468,GO:0010556,GO:0010557,GO:…
TPM	-	-	STRG.10494.1	STRG.10494	Known	14.2785	11.0399	12.1636	7.2795	9.22364	15.6105	11.5105	-	-	-	-	sp|Q05609|CTR1_ARATH	Serine/threonine-protein kinase CTR1	GO:0001666,GO:0003674,GO:0003824,GO:0004672,GO:0004674,GO:0004712,GO:0005575,GO:0005622,GO:0005623,GO:0005737,GO:0005783,GO:0005789,GO:0006082,GO:0006464,GO:0006468,GO:0006629,GO:0006720,GO:0006721,GO:0006793,GO:0006796,GO:0006807,GO:0006950,GO:0007154,GO:0007165,GO:0008150,GO:0008152,GO:0008299,GO:0008610,GO:0009058,GO:0009628,GO:0009685,GO:0009686,GO:0009719,GO:0009723,GO:0009725,GO:0009743,GO:…	ko:K14510;ko04016;ko04075;map04016;map04075
TPM	-	-	STRG.10494.2	STRG.10494	NIC	14.0688	11.345	9.29612	7.22554	6.71302	5.80265	8.22933	-	-	-	-	sp|Q05609|CTR1_ARATH	Serine/threonine-protein kinase CTR1	GO:0001666,GO:0003674,GO:0003824,GO:0004672,GO:0004674,GO:0004712,GO:0005575,GO:0005622,GO:0005623,GO:0005737,GO:0005783,GO:0005789,GO:0006082,GO:0006464,GO:0006468,GO:0006629,GO:0006720,GO:0006721,GO:0006793,GO:0006796,GO:0006807,GO:0006950,GO:0007154,GO:0007165,GO:0008150,GO:0008152,GO:0008299,GO:0008610,GO:0009058,GO:0009628,GO:0009685,GO:0009686,GO:0009719,GO:0009723,GO:0009725,GO:0009743,GO:…	ko:K14510;ko04016;ko04075;map04016;map04075
TPM	-	-	STRG.10495.1	STRG.10495	NNIC	5.92731	1.04699	2.53303	1.34034	0.917845	2.62899	1.44546	-	-	-	-	sp|Q8GYY1|HSFA3_ARATH	Heat stress transcription factor A-3	GO:0003674,GO:0003676,GO:0003677,GO:0003700,GO:0005488,GO:0005575,GO:0005622,GO:0005623,GO:0005634,GO:0006355,GO:0006950,GO:0008150,GO:0009266,GO:0009408,GO:0009628,GO:0009889,GO:0010033,GO:0010200,GO:0010243,GO:0010468,GO:0010556,GO:0019219,GO:0019222,GO:0031323,GO:0031326,GO:0042221,GO:0042493,GO:0043226,GO:0043227,GO:0043229,GO:0043231,GO:0044424,GO:0044464,GO:0050789,GO:0050794,GO:0050896,GO:…	ko:K09419
TPM	-	-	STRG.10495.2	STRG.10495	NNIC	1.12802	0.146359	1.05222	1.20198	0.259074	0.719951	0.0956532	-	-	-	-	sp|Q8GYY1|HSFA3_ARATH	Heat stress transcription factor A-3	GO:0003674,GO:0003676,GO:0003677,GO:0003700,GO:0005488,GO:0005575,GO:0005622,GO:0005623,GO:0005634,GO:0006355,GO:0006950,GO:0008150,GO:0009266,GO:0009408,GO:0009628,GO:0009889,GO:0010033,GO:0010200,GO:0010243,GO:0010468,GO:0010556,GO:0019219,GO:0019222,GO:0031323,GO:0031326,GO:0042221,GO:0042493,GO:0043226,GO:0043227,GO:0043229,GO:0043231,GO:0044424,GO:0044464,GO:0050789,GO:0050794,GO:0050896,GO:…	ko:K09419
TPM	-	-	STRG.10495.3	STRG.10495	NNIC	0.277113	0	0.0290415	0.30787	0.0162902	1.4383	0	-	-	-	-	sp|Q8GYY1|HSFA3_ARATH	Heat stress transcription factor A-3	GO:0003674,GO:0003676,GO:0003677,GO:0003700,GO:0005488,GO:0005575,GO:0005622,GO:0005623,GO:0005634,GO:0006355,GO:0006950,GO:0008150,GO:0009266,GO:0009408,GO:0009628,GO:0009889,GO:0010033,GO:0010200,GO:0010243,GO:0010468,GO:0010556,GO:0019219,GO:0019222,GO:0031323,GO:0031326,GO:0042221,GO:0042493,GO:0043226,GO:0043227,GO:0043229,GO:0043231,GO:0044424,GO:0044464,GO:0050789,GO:0050794,GO:0050896,GO:…	ko:K09419
TPM	-	-	STRG.10495.4	STRG.10495	NNIC	0.0615198	0	0	0.41899	0	0.0864852	0.00709485	-	-	-	-	sp|Q8GYY1|HSFA3_ARATH	Heat stress transcription factor A-3	GO:0003674,GO:0003676,GO:0003677,GO:0003700,GO:0005488,GO:0005575,GO:0005622,GO:0005623,GO:0005634,GO:0006355,GO:0006950,GO:0008150,GO:0009266,GO:0009408,GO:0009628,GO:0009889,GO:0010033,GO:0010200,GO:0010243,GO:0010468,GO:0010556,GO:0019219,GO:0019222,GO:0031323,GO:0031326,GO:0042221,GO:0042493,GO:0043226,GO:0043227,GO:0043229,GO:0043231,GO:0044424,GO:0044464,GO:0050789,GO:0050794,GO:0050896,GO:…	ko:K09419
TPM	-	-	STRG.10495.5	STRG.10495	NNIC	0.0602274	0	0.0126332	0	0	0	0	-	-	-	-	sp|Q8GYY1|HSFA3_ARATH	Heat stress transcription factor A-3	GO:0003674,GO:0003676,GO:0003677,GO:0003700,GO:0005488,GO:0005575,GO:0005622,GO:0005623,GO:0005634,GO:0006355,GO:0006950,GO:0008150,GO:0009266,GO:0009408,GO:0009628,GO:0009889,GO:0010033,GO:0010200,GO:0010243,GO:0010468,GO:0010556,GO:0019219,GO:0019222,GO:0031323,GO:0031326,GO:0042221,GO:0042493,GO:0043226,GO:0043227,GO:0043229,GO:0043231,GO:0044424,GO:0044464,GO:0050789,GO:0050794,GO:0050896,GO:…	ko:K09419
TPM	-	-	STRG.10495.6	STRG.10495	NNIC	0.482665	0.024656	0.387067	0.0832672	0.0219981	0.0530549	0	-	-	-	-	sp|Q8GYY1|HSFA3_ARATH	Heat stress transcription factor A-3	GO:0003674,GO:0003676,GO:0003677,GO:0003700,GO:0005488,GO:0005575,GO:0005622,GO:0005623,GO:0005634,GO:0006355,GO:0006950,GO:0008150,GO:0009266,GO:0009408,GO:0009628,GO:0009889,GO:0010033,GO:0010200,GO:0010243,GO:0010468,GO:0010556,GO:0019219,GO:0019222,GO:0031323,GO:0031326,GO:0042221,GO:0042493,GO:0043226,GO:0043227,GO:0043229,GO:0043231,GO:0044424,GO:0044464,GO:0050789,GO:0050794,GO:0050896,GO:…	ko:K09419
TPM	-	-	STRG.10496.1	STRG.10496	Known	29.4255	20.2558	24.691	21.4773	21.8718	25.1799	33.3397	-	-	-	-	sp|Q9LUG5|RPF2_ARATH	Ribosome production factor 2 homolog	GO:0000027,GO:0000463,GO:0000470,GO:0003674,GO:0003676,GO:0003723,GO:0005488,GO:0005575,GO:0005622,GO:0005623,GO:0005634,GO:0005730,GO:0006139,GO:0006364,GO:0006396,GO:0006725,GO:0006807,GO:0006996,GO:0008150,GO:0008152,GO:0009987,GO:0010467,GO:0016043,GO:0016070,GO:0016072,GO:0019843,GO:0022607,GO:0022613,GO:0022618,GO:0031974,GO:0031981,GO:0034470,GO:0034622,GO:0034641,GO:0034660,GO:0042254,GO:…	ko:K14847
TPM	-	-	STRG.10497.1	STRG.10497	Known	14.2121	13.7242	12.3384	11.1237	11.102	12.4501	12.5892	-	-	-	-	sp|Q0WPF2|PCFS4_ARATH	Polyadenylation and cleavage factor homolog 4	GO:0000375,GO:0000377,GO:0000398,GO:0000993,GO:0001098,GO:0001099,GO:0003674,GO:0003676,GO:0003723,GO:0003729,GO:0005488,GO:0005515,GO:0005575,GO:0005622,GO:0005623,GO:0005634,GO:0005654,GO:0005737,GO:0005739,GO:0005849,GO:0006139,GO:0006351,GO:0006353,GO:0006366,GO:0006369,GO:0006378,GO:0006379,GO:0006396,GO:0006397,GO:0006725,GO:0006807,GO:0008150,GO:0008152,GO:0008380,GO:0009058,GO:0009059,GO:…	ko:K14400;ko:K14510;ko03015;ko04016;ko04075;map03015;map04016;map04075
TPM	-	-	STRG.10498.1	STRG.10498	Known	3.85161	4.95354	12.6423	17.6563	310.014	42.3951	44.9785	-	-	-	-					no_annotation
TPM	-	-	STRG.10498.2	STRG.10498	NIC	4.55639	4.97977	10.7941	15.4381	310.917	31.7011	30.0066	-	-	-	-					no_annotation
TPM	-	-	STRG.10499.1	STRG.10499	Known	0.0273333	0.0520623	0	0	1.43462	0	0	-	-	-	-	sp|Q9LZR8|Y5370_ARATH	PAN domain-containing protein At5g03700	GO:0005575,GO:0005622,GO:0005623,GO:0005737,GO:0005768,GO:0005794,GO:0005802,GO:0005886,GO:0012505,GO:0016020,GO:0031410,GO:0031982,GO:0031984,GO:0043226,GO:0043227,GO:0043229,GO:0043231,GO:0044422,GO:0044424,GO:0044431,GO:0044444,GO:0044446,GO:0044464,GO:0071944,GO:0097708,GO:0098791
TPM	-	-	STRG.105.1	STRG.105	NNIC	20.5615	25.5082	35.3847	21.0821	8.6553	34.3677	24.3022	-	-	-	-	sp|Q9LHP2|SL30A_ARATH	Serine/arginine-rich SC35-like splicing factor SCL30A	GO:0000245,GO:0000375,GO:0000377,GO:0000398,GO:0003674,GO:0003676,GO:0003723,GO:0003729,GO:0005488,GO:0005515,GO:0005575,GO:0005622,GO:0005623,GO:0005634,GO:0005654,GO:0005730,GO:0005737,GO:0005829,GO:0005886,GO:0006139,GO:0006355,GO:0006376,GO:0006396,GO:0006397,GO:0006725,GO:0006807,GO:0006810,GO:0008150,GO:0008152,GO:0008380,GO:0009889,GO:0009892,GO:0009987,GO:0010467,GO:0010468,GO:0010556,GO:…	ko:K12900;ko03040;map03040
TPM	-	-	STRG.105.2	STRG.105	NNIC	5.99899	9.12463	6.1371	7.69884	3.77465	3.81804	4.6048	-	-	-	-	sp|Q9LHP2|SL30A_ARATH	Serine/arginine-rich SC35-like splicing factor SCL30A	GO:0000245,GO:0000375,GO:0000377,GO:0000398,GO:0003674,GO:0003676,GO:0003723,GO:0003729,GO:0005488,GO:0005515,GO:0005575,GO:0005622,GO:0005623,GO:0005634,GO:0005654,GO:0005730,GO:0005737,GO:0005829,GO:0005886,GO:0006139,GO:0006355,GO:0006376,GO:0006396,GO:0006397,GO:0006725,GO:0006807,GO:0006810,GO:0008150,GO:0008152,GO:0008380,GO:0009889,GO:0009892,GO:0009987,GO:0010467,GO:0010468,GO:0010556,GO:…	ko:K12900;ko03040;map03040
TPM	-	-	STRG.1050.1	STRG.1050	NNIC	0.423531	0.369747	0.37201	0.350082	0.316206	0.585101	0.318788	-	-	-	-					no_annotation
TPM	-	-	STRG.10500.1	STRG.10500	NNIC	0.87537	0.979085	1.3919	0.369528	12.8115	5.83164	3.15541	-	-	-	-					no_annotation
TPM	-	-	STRG.10501.1	STRG.10501	Known	17.3747	7.74868	35.5145	7.85947	83.2457	38.1544	13.725	-	-	-	-	sp|Q9SJQ9|ALFC6_ARATH	Fructose-bisphosphate aldolase 6, cytosolic		ko:K01623;ko00010;ko00030;ko00051;ko00680;ko00710;ko01100;ko01110;ko01120;ko01130;ko01200;ko01230;map00010;map00030;map00051;map00680;map00710;map01100;map01110;map01120;map01130;map01200;map01230
TPM	-	-	STRG.10502.1	STRG.10502	Known	676.092	653.882	686.244	85.3895	646.751	306.875	478.285	-	-	-	-	sp|P17784|ALFC1_ORYSJ	Fructose-bisphosphate aldolase 1, cytoplasmic		ko:K01623;ko00010;ko00030;ko00051;ko00680;ko00710;ko01100;ko01110;ko01120;ko01130;ko01200;ko01230;map00010;map00030;map00051;map00680;map00710;map01100;map01110;map01120;map01130;map01200;map01230
TPM	-	-	STRG.10503.1	STRG.10503	Known	27.3255	4.48503	19.9736	2.28969	0.29321	2.38055	3.77631	-	-	-	-	sp|Q9LZS0|PTL_ARATH	Trihelix transcription factor PTL	GO:0000003,GO:0003006,GO:0003674,GO:0003676,GO:0003677,GO:0003700,GO:0005488,GO:0005515,GO:0005575,GO:0005622,GO:0005623,GO:0005634,GO:0006355,GO:0007275,GO:0007389,GO:0008150,GO:0009653,GO:0009791,GO:0009798,GO:0009889,GO:0009908,GO:0009909,GO:0010016,GO:0010033,GO:0010200,GO:0010243,GO:0010468,GO:0010556,GO:0019219,GO:0019222,GO:0022414,GO:0031323,GO:0031326,GO:0032501,GO:0032502,GO:0040008,GO:…
TPM	-	-	STRG.10504.1	STRG.10504	NNIC	0.900862	0.630558	0.435468	0.0157597	0.00773397	0.214802	0.789155	-	-	-	-					no_annotation
TPM	-	-	STRG.10505.1	STRG.10505	Known	0	0	0.0687165	0	0	0	0	-	-	-	-	sp|Q9SJR0|ERF24_ARATH	Ethylene-responsive transcription factor ERF024	GO:0003674,GO:0003700,GO:0006355,GO:0006950,GO:0006952,GO:0008150,GO:0009605,GO:0009607,GO:0009620,GO:0009889,GO:0010468,GO:0010556,GO:0019219,GO:0019222,GO:0031323,GO:0031326,GO:0043207,GO:0050789,GO:0050794,GO:0050832,GO:0050896,GO:0051171,GO:0051252,GO:0051704,GO:0051707,GO:0060255,GO:0065007,GO:0080090,GO:0098542,GO:0140110,GO:1903506,GO:2000112,GO:2001141
TPM	-	-	STRG.10506.1	STRG.10506	NNIC	3.37061	0.555873	2.33171	0.176748	1.57463	2.98917	2.64985	-	-	-	-	sp|Q9SD53|Y3720_ARATH	UPF0481 protein At3g47200
TPM	-	-	STRG.10506.2	STRG.10506	NNIC	1.04402	0.280605	1.03267	0.229388	1.59412	1.05323	0.535294	-	-	-	-	sp|Q9SD53|Y3720_ARATH	UPF0481 protein At3g47200
TPM	-	-	STRG.10507.1	STRG.10507	NIC	0.153848	0.1575	0.69516	0.138296	0.124268	1.46183	0.47528	-	-	-	-	sp|Q94HW2|POLR1_ARATH	Retrovirus-related Pol polyprotein from transposon RE1
TPM	-	-	STRG.10507.2	STRG.10507	NIC	0	0.149051	0.730156	0.021035	0.143055	0.501237	0.638568	-	-	-	-					no_annotation
TPM	-	-	STRG.10507.3	STRG.10507	Known	0	0.0150716	0.00643032	0	0	0.0120231	0.0449676	-	-	-	-					no_annotation
TPM	-	-	STRG.10508.1	STRG.10508	NNIC	0.0558583	0.406219	0.327601	0.429355	0.343981	1.51175	1.84393	-	-	-	-					no_annotation
TPM	-	-	STRG.10509.1	STRG.10509	Known	0	0	0	0	0	0	0	-	-	-	-		Sister chromatid cohesion protein
TPM	-	-	STRG.10509.2	STRG.10509	NIC	0.0192128	0	0	0.0587895	0	0	0	-	-	-	-					no_annotation
TPM	-	-	STRG.1051.1	STRG.1051	NNIC	0.658429	1.10692	0.845636	1.28502	1.16791	1.66458	0.511603	-	-	-	-		Endonuclease/Exonuclease/phosphatase family
TPM	-	-	STRG.1051.2	STRG.1051	NNIC	0.195135	0.630241	1.49372	1.04782	0.802366	0.714842	1.24272	-	-	-	-		Endonuclease/Exonuclease/phosphatase family
TPM	-	-	STRG.1051.3	STRG.1051	NNIC	0	0	0	0.298717	0.0038266	1.55229	0	-	-	-	-					no_annotation
TPM	-	-	STRG.1051.4	STRG.1051	NNIC	0	0	0	0	0	0	0	-	-	-	-		Endonuclease/Exonuclease/phosphatase family
TPM	-	-	STRG.1051.5	STRG.1051	NNIC	0.104123	0.340635	0.437199	0.271134	0.193657	0.305427	0.209018	-	-	-	-					no_annotation
TPM	-	-	STRG.10510.1	STRG.10510	NNIC	0	0	0	0	0	0	0	-	-	-	-					no_annotation
TPM	-	-	STRG.10511.1	STRG.10511	NNIC	22.0212	0	1.2083	0	0	0	0	-	-	-	-					no_annotation
TPM	-	-	STRG.10512.1	STRG.10512	Known	5.46013	0.996078	4.50793	0.127378	0	0.0118541	0.0496614	-	-	-	-					no_annotation
TPM	-	-	STRG.10513.1	STRG.10513	NNIC	0.0635255	0.435985	0	0.550852	0.0574804	0	0	-	-	-	-		LRR receptor-like serine threonine-protein kinase	GO:0000003,GO:0003006,GO:0005575,GO:0005618,GO:0005623,GO:0007275,GO:0007389,GO:0008150,GO:0009505,GO:0009531,GO:0009553,GO:0009653,GO:0009790,GO:0009791,GO:0009793,GO:0009798,GO:0009888,GO:0010154,GO:0010453,GO:0022414,GO:0022603,GO:0030312,GO:0032501,GO:0032502,GO:0042659,GO:0044426,GO:0044462,GO:0044464,GO:0045595,GO:0048226,GO:0048229,GO:0048316,GO:0048608,GO:0048731,GO:0048856,GO:0050789,GO:…
TPM	-	-	STRG.10513.2	STRG.10513	NNIC	0.282968	0.582167	0.232667	3.82081	0.108253	0.202444	0.0152556	-	-	-	-	sp|Q6JN46|EIX2_SOLLC	Receptor-like protein EIX2	GO:0000003,GO:0003006,GO:0005575,GO:0005618,GO:0005623,GO:0007275,GO:0007389,GO:0008150,GO:0009505,GO:0009531,GO:0009553,GO:0009653,GO:0009790,GO:0009791,GO:0009793,GO:0009798,GO:0009888,GO:0010154,GO:0010453,GO:0022414,GO:0022603,GO:0030312,GO:0032501,GO:0032502,GO:0042659,GO:0044426,GO:0044462,GO:0044464,GO:0045595,GO:0048226,GO:0048229,GO:0048316,GO:0048608,GO:0048731,GO:0048856,GO:0050789,GO:…
TPM	-	-	STRG.10513.3	STRG.10513	NNIC	0.200893	0.897401	0.177374	4.34836	0.0424676	0.0321918	0.0305163	-	-	-	-	sp|F4HTV4|RLP14_ARATH	Receptor-like protein 14	GO:0000003,GO:0003006,GO:0005575,GO:0005618,GO:0005623,GO:0007275,GO:0007389,GO:0008150,GO:0009505,GO:0009531,GO:0009553,GO:0009653,GO:0009790,GO:0009791,GO:0009793,GO:0009798,GO:0009888,GO:0010154,GO:0010453,GO:0022414,GO:0022603,GO:0030312,GO:0032501,GO:0032502,GO:0042659,GO:0044426,GO:0044462,GO:0044464,GO:0045595,GO:0048226,GO:0048229,GO:0048316,GO:0048608,GO:0048731,GO:0048856,GO:0050789,GO:…
TPM	-	-	STRG.10513.4	STRG.10513	NNIC	0.0623024	0.774306	0.263234	3.22208	0.0327489	0.0011047	0.0319689	-	-	-	-	sp|F4HTV4|RLP14_ARATH	Receptor-like protein 14	GO:0000003,GO:0003006,GO:0005575,GO:0005618,GO:0005623,GO:0007275,GO:0007389,GO:0008150,GO:0009505,GO:0009531,GO:0009553,GO:0009653,GO:0009790,GO:0009791,GO:0009793,GO:0009798,GO:0009888,GO:0010154,GO:0010453,GO:0022414,GO:0022603,GO:0030312,GO:0032501,GO:0032502,GO:0042659,GO:0044426,GO:0044462,GO:0044464,GO:0045595,GO:0048226,GO:0048229,GO:0048316,GO:0048608,GO:0048731,GO:0048856,GO:0050789,GO:…
TPM	-	-	STRG.10513.5	STRG.10513	NNIC	0.87703	7.38914	2.3806	31.885	0.480447	0.17572	0.805571	-	-	-	-		LRR receptor-like serine threonine-protein kinase	GO:0000003,GO:0003006,GO:0005575,GO:0005618,GO:0005623,GO:0007275,GO:0007389,GO:0008150,GO:0009505,GO:0009531,GO:0009553,GO:0009653,GO:0009790,GO:0009791,GO:0009793,GO:0009798,GO:0009888,GO:0010154,GO:0010453,GO:0022414,GO:0022603,GO:0030312,GO:0032501,GO:0032502,GO:0042659,GO:0044426,GO:0044462,GO:0044464,GO:0045595,GO:0048226,GO:0048229,GO:0048316,GO:0048608,GO:0048731,GO:0048856,GO:0050789,GO:…
TPM	-	-	STRG.10514.1	STRG.10514	Known	0.769251	0.471281	0.242559	1.186	0.14862	0.363114	0.648228	-	-	-	-					no_annotation
TPM	-	-	STRG.10514.10	STRG.10514	NIC	1.36794	0	0.509142	7.81072	0.148381	0	0	-	-	-	-		regulation of response to stimulus
TPM	-	-	STRG.10514.2	STRG.10514	NIC	0.528922	0.227383	0.330346	0.274386	0	0.507085	0.587199	-	-	-	-					no_annotation
TPM	-	-	STRG.10514.3	STRG.10514	Known	0.685887	0.484383	0.277509	3.8763	0.584104	0.192707	0.415754	-	-	-	-					no_annotation
TPM	-	-	STRG.10514.4	STRG.10514	NIC	1.09791	4.90587	2.43316	19.2635	0.854694	0.259229	0.769356	-	-	-	-					no_annotation
TPM	-	-	STRG.10514.5	STRG.10514	NIC	0.837396	0.927643	1.47492	17.9891	0.932582	0.760994	1.17915	-	-	-	-					no_annotation
TPM	-	-	STRG.10514.6	STRG.10514	NIC	0.664449	0.298901	0.419273	0.897323	0.0596043	0.186061	0.562223	-	-	-	-					no_annotation
TPM	-	-	STRG.10514.7	STRG.10514	NIC	0.440885	4.49693	1.60894	13.4778	0.548579	0.301693	0.37873	-	-	-	-		regulation of response to stimulus
TPM	-	-	STRG.10514.8	STRG.10514	NIC	0.249373	2.26694	0.600042	10.212	0.142875	0.254378	0.0769882	-	-	-	-					no_annotation
TPM	-	-	STRG.10514.9	STRG.10514	NIC	0.217927	1.34011	0.506722	5.73056	0.0846209	0.0125667	0.146405	-	-	-	-		Transcriptional activator		ko:K19748;ko04115;map04115
TPM	-	-	STRG.10515.1	STRG.10515	NNIC	0.439094	0.715837	0.665278	1.14344	0.246673	0.593265	0.380536	-	-	-	-					no_annotation
TPM	-	-	STRG.10516.1	STRG.10516	NNIC	0.710823	0.782774	1.07545	4.38557	0.623552	0.950365	0.679947	-	-	-	-		SWI SNF-related matrix-associated actin-dependent regulator of chromatin subfamily A member 3-like	GO:0000724,GO:0000725,GO:0006139,GO:0006259,GO:0006281,GO:0006302,GO:0006310,GO:0006725,GO:0006807,GO:0006950,GO:0006974,GO:0008150,GO:0008152,GO:0009292,GO:0009294,GO:0009987,GO:0033554,GO:0034641,GO:0043170,GO:0044237,GO:0044238,GO:0044260,GO:0044764,GO:0045003,GO:0046483,GO:0050896,GO:0051704,GO:0051716,GO:0071704,GO:0090304,GO:1901360	ko:K15505
TPM	-	-	STRG.10517.1	STRG.10517	NIC	0.509873	2.05179	1.09904	2.7458	0.734469	0.267273	0.740787	-	-	-	-	sp|Q6JN46|EIX2_SOLLC	Receptor-like protein EIX2	GO:0000003,GO:0003006,GO:0005575,GO:0005618,GO:0005623,GO:0007275,GO:0007389,GO:0008150,GO:0009505,GO:0009531,GO:0009553,GO:0009653,GO:0009790,GO:0009791,GO:0009793,GO:0009798,GO:0009888,GO:0010154,GO:0010453,GO:0022414,GO:0022603,GO:0030312,GO:0032501,GO:0032502,GO:0042659,GO:0044426,GO:0044462,GO:0044464,GO:0045595,GO:0048226,GO:0048229,GO:0048316,GO:0048608,GO:0048731,GO:0048856,GO:0050789,GO:…
TPM	-	-	STRG.10517.2	STRG.10517	NIC	0.544154	2.43182	0.56932	18.0212	0.662137	0.0333536	0.966769	-	-	-	-					no_annotation
TPM	-	-	STRG.10517.3	STRG.10517	NIC	0.111475	3.60809	0.374321	13.2095	0.543234	0.0920053	0.114152	-	-	-	-					no_annotation
TPM	-	-	STRG.10517.4	STRG.10517	NIC	0.108456	0.868661	0.432256	1.52948	0.123856	0.607949	0.247102	-	-	-	-	sp|Q6JN46|EIX2_SOLLC	Receptor-like protein EIX2	GO:0000003,GO:0003006,GO:0005575,GO:0005618,GO:0005623,GO:0007275,GO:0007389,GO:0008150,GO:0009505,GO:0009531,GO:0009553,GO:0009653,GO:0009790,GO:0009791,GO:0009793,GO:0009798,GO:0009888,GO:0010154,GO:0010453,GO:0022414,GO:0022603,GO:0030312,GO:0032501,GO:0032502,GO:0042659,GO:0044426,GO:0044462,GO:0044464,GO:0045595,GO:0048226,GO:0048229,GO:0048316,GO:0048608,GO:0048731,GO:0048856,GO:0050789,GO:…
TPM	-	-	STRG.10517.5	STRG.10517	NIC	0.122313	2.29131	0.0662676	8.32396	0.433811	0.0238842	0.102307	-	-	-	-					no_annotation
TPM	-	-	STRG.10517.6	STRG.10517	Known	0.704763	6.96904	2.53306	16.6107	0.953349	0.969958	0.491636	-	-	-	-	sp|Q6JN46|EIX2_SOLLC	Receptor-like protein EIX2	GO:0000003,GO:0003006,GO:0005575,GO:0005618,GO:0005623,GO:0007275,GO:0007389,GO:0008150,GO:0009505,GO:0009531,GO:0009553,GO:0009653,GO:0009790,GO:0009791,GO:0009793,GO:0009798,GO:0009888,GO:0010154,GO:0010453,GO:0022414,GO:0022603,GO:0030312,GO:0032501,GO:0032502,GO:0042659,GO:0044426,GO:0044462,GO:0044464,GO:0045595,GO:0048226,GO:0048229,GO:0048316,GO:0048608,GO:0048731,GO:0048856,GO:0050789,GO:…
TPM	-	-	STRG.10517.7	STRG.10517	NIC	0.237057	2.92707	0.647853	3.33141	0.252565	0.638911	0.159347	-	-	-	-	sp|Q6JN46|EIX2_SOLLC	Receptor-like protein EIX2	GO:0000003,GO:0003006,GO:0005575,GO:0005618,GO:0005623,GO:0007275,GO:0007389,GO:0008150,GO:0009505,GO:0009531,GO:0009553,GO:0009653,GO:0009790,GO:0009791,GO:0009793,GO:0009798,GO:0009888,GO:0010154,GO:0010453,GO:0022414,GO:0022603,GO:0030312,GO:0032501,GO:0032502,GO:0042659,GO:0044426,GO:0044462,GO:0044464,GO:0045595,GO:0048226,GO:0048229,GO:0048316,GO:0048608,GO:0048731,GO:0048856,GO:0050789,GO:…
TPM	-	-	STRG.10517.8	STRG.10517	NIC	0.0933215	1.55987	0.282723	2.80079	0.126006	0.0544952	0.0892695	-	-	-	-	sp|Q6JN46|EIX2_SOLLC	Receptor-like protein EIX2	GO:0000003,GO:0003006,GO:0005575,GO:0005618,GO:0005623,GO:0007275,GO:0007389,GO:0008150,GO:0009505,GO:0009531,GO:0009553,GO:0009653,GO:0009790,GO:0009791,GO:0009793,GO:0009798,GO:0009888,GO:0010154,GO:0010453,GO:0022414,GO:0022603,GO:0030312,GO:0032501,GO:0032502,GO:0042659,GO:0044426,GO:0044462,GO:0044464,GO:0045595,GO:0048226,GO:0048229,GO:0048316,GO:0048608,GO:0048731,GO:0048856,GO:0050789,GO:…
TPM	-	-	STRG.10518.1	STRG.10518	NNIC	0	0.0507322	0.175303	0.388206	0	0	0.0128289	-	-	-	-					no_annotation
TPM	-	-	STRG.10519.1	STRG.10519	Known	97.646	32.9889	96.7946	172.944	12.9044	14.0712	13.1598	-	-	-	-		Transcriptional activator		ko:K19748;ko04115;map04115
TPM	-	-	STRG.1052.1	STRG.1052	NNIC	0.200537	0.488308	0.522876	0.895817	0.441451	0.185246	0.59192	-	-	-	-		2S seed storage protein 5-like
TPM	-	-	STRG.10520.1	STRG.10520	NNIC	0.0190096	0.0697441	0.12051	0.570785	0.220571	0.89365	0.441496	-	-	-	-					no_annotation
TPM	-	-	STRG.10521.1	STRG.10521	NNIC	0	0	0	2.25738	0.110967	1.36524	0.36065	-	-	-	-					no_annotation
TPM	-	-	STRG.10522.1	STRG.10522	NNIC	0	0	0.0838894	0	0	0.867718	0.390133	-	-	-	-					no_annotation
TPM	-	-	STRG.10523.1	STRG.10523	NNIC	0	0.144574	0.178529	0	0.0712688	0.153311	0.101909	-	-	-	-					no_annotation
TPM	-	-	STRG.10524.1	STRG.10524	Known	0.931754	0.836102	0.874011	0.219567	0.047929	0.0336111	0.393758	-	-	-	-	sp|Q9SJR5|GRF3_ARATH	Growth-regulating factor 3	GO:0001067,GO:0003674,GO:0003676,GO:0003677,GO:0005488,GO:0005575,GO:0005622,GO:0005623,GO:0005634,GO:0007275,GO:0008150,GO:0008285,GO:0009605,GO:0009607,GO:0009624,GO:0022622,GO:0032501,GO:0032502,GO:0042127,GO:0043207,GO:0043226,GO:0043227,GO:0043229,GO:0043231,GO:0043565,GO:0044212,GO:0044424,GO:0044464,GO:0048364,GO:0048366,GO:0048367,GO:0048519,GO:0048523,GO:0048580,GO:0048731,GO:0048827,GO:…
TPM	-	-	STRG.10525.1	STRG.10525	NNIC	1.10262	2.49041	2.09847	2.96623	2.02108	1.96223	2.92936	-	-	-	-		1,4-alpha-glucan-branching enzyme	GO:0001678,GO:0003674,GO:0003824,GO:0003844,GO:0005575,GO:0005622,GO:0005623,GO:0005737,GO:0005975,GO:0005976,GO:0005982,GO:0006073,GO:0008150,GO:0008152,GO:0009058,GO:0009059,GO:0009314,GO:0009416,GO:0009501,GO:0009507,GO:0009532,GO:0009536,GO:0009570,GO:0009628,GO:0009743,GO:0009744,GO:0009746,GO:0009749,GO:0009750,GO:0009987,GO:0010021,GO:0010033,GO:0016740,GO:0016757,GO:0016758,GO:0019725,GO:…	ko:K00700;ko00500;ko01100;ko01110;map00500;map01100;map01110
TPM	-	-	STRG.10525.2	STRG.10525	NNIC	0.151094	0.699381	0.875358	0.267268	1.26919	1.0267	1.00186	-	-	-	-	sp|Q41058|GLGB1_PEA	1,4-alpha-glucan-branching enzyme 1, chloroplastic/amyloplastic	GO:0001678,GO:0003674,GO:0003824,GO:0003844,GO:0005575,GO:0005622,GO:0005623,GO:0005737,GO:0005975,GO:0005976,GO:0005982,GO:0006073,GO:0008150,GO:0008152,GO:0009058,GO:0009059,GO:0009314,GO:0009416,GO:0009501,GO:0009507,GO:0009532,GO:0009536,GO:0009570,GO:0009628,GO:0009743,GO:0009744,GO:0009746,GO:0009749,GO:0009750,GO:0009987,GO:0010021,GO:0010033,GO:0016740,GO:0016757,GO:0016758,GO:0019725,GO:…	ko:K00700;ko00500;ko01100;ko01110;map00500;map01100;map01110
TPM	-	-	STRG.10525.3	STRG.10525	NNIC	1.03367	0.905684	1.43921	0.903706	1.24476	0.171236	0.270674	-	-	-	-	sp|O23647|GLGB1_ARATH	1,4-alpha-glucan-branching enzyme 2-1, chloroplastic/amyloplastic	GO:0001678,GO:0003674,GO:0003824,GO:0003844,GO:0005575,GO:0005622,GO:0005623,GO:0005737,GO:0005975,GO:0005976,GO:0005982,GO:0006073,GO:0008150,GO:0008152,GO:0009058,GO:0009059,GO:0009314,GO:0009416,GO:0009501,GO:0009507,GO:0009532,GO:0009536,GO:0009570,GO:0009628,GO:0009743,GO:0009744,GO:0009746,GO:0009749,GO:0009750,GO:0009987,GO:0010021,GO:0010033,GO:0016740,GO:0016757,GO:0016758,GO:0019725,GO:…	ko:K00700;ko00500;ko01100;ko01110;map00500;map01100;map01110
TPM	-	-	STRG.10525.4	STRG.10525	NNIC	0	0.93062	0.426684	0.474111	1.03292	1.01545	0.413235	-	-	-	-		1,4-alpha-glucan-branching enzyme	GO:0001678,GO:0003674,GO:0003824,GO:0003844,GO:0005575,GO:0005622,GO:0005623,GO:0005737,GO:0005975,GO:0005976,GO:0005982,GO:0006073,GO:0008150,GO:0008152,GO:0009058,GO:0009059,GO:0009314,GO:0009416,GO:0009501,GO:0009507,GO:0009532,GO:0009536,GO:0009570,GO:0009628,GO:0009743,GO:0009744,GO:0009746,GO:0009749,GO:0009750,GO:0009987,GO:0010021,GO:0010033,GO:0016740,GO:0016757,GO:0016758,GO:0019725,GO:…	ko:K00700;ko00500;ko01100;ko01110;map00500;map01100;map01110
TPM	-	-	STRG.10525.5	STRG.10525	NNIC	0.45049	0.196578	1.18639	1.36017	1.49689	0.182875	0.302924	-	-	-	-	sp|O23647|GLGB1_ARATH	1,4-alpha-glucan-branching enzyme 2-1, chloroplastic/amyloplastic	GO:0001678,GO:0003674,GO:0003824,GO:0003844,GO:0005575,GO:0005622,GO:0005623,GO:0005737,GO:0005975,GO:0005976,GO:0005982,GO:0006073,GO:0008150,GO:0008152,GO:0009058,GO:0009059,GO:0009314,GO:0009416,GO:0009501,GO:0009507,GO:0009532,GO:0009536,GO:0009570,GO:0009628,GO:0009743,GO:0009744,GO:0009746,GO:0009749,GO:0009750,GO:0009987,GO:0010021,GO:0010033,GO:0016740,GO:0016757,GO:0016758,GO:0019725,GO:…	ko:K00700;ko00500;ko01100;ko01110;map00500;map01100;map01110
TPM	-	-	STRG.10525.6	STRG.10525	NNIC	5.84363	5.56957	11.1093	13.7064	6.22973	1.26511	6.28736	-	-	-	-	sp|Q41058|GLGB1_PEA	1,4-alpha-glucan-branching enzyme 1, chloroplastic/amyloplastic	GO:0001678,GO:0003674,GO:0003824,GO:0003844,GO:0005575,GO:0005622,GO:0005623,GO:0005737,GO:0005975,GO:0005976,GO:0005982,GO:0006073,GO:0008150,GO:0008152,GO:0009058,GO:0009059,GO:0009314,GO:0009416,GO:0009501,GO:0009507,GO:0009532,GO:0009536,GO:0009570,GO:0009628,GO:0009743,GO:0009744,GO:0009746,GO:0009749,GO:0009750,GO:0009987,GO:0010021,GO:0010033,GO:0016740,GO:0016757,GO:0016758,GO:0019725,GO:…	ko:K00700;ko00500;ko01100;ko01110;map00500;map01100;map01110
TPM	-	-	STRG.10525.7	STRG.10525	NNIC	5.64269	7.20541	7.92426	18.2781	7.33036	9.01582	7.56376	-	-	-	-	sp|Q41058|GLGB1_PEA	1,4-alpha-glucan-branching enzyme 1, chloroplastic/amyloplastic	GO:0001678,GO:0003674,GO:0003824,GO:0003844,GO:0005575,GO:0005622,GO:0005623,GO:0005737,GO:0005975,GO:0005976,GO:0005982,GO:0006073,GO:0008150,GO:0008152,GO:0009058,GO:0009059,GO:0009314,GO:0009416,GO:0009501,GO:0009507,GO:0009532,GO:0009536,GO:0009570,GO:0009628,GO:0009743,GO:0009744,GO:0009746,GO:0009749,GO:0009750,GO:0009987,GO:0010021,GO:0010033,GO:0016740,GO:0016757,GO:0016758,GO:0019725,GO:…	ko:K00700;ko00500;ko01100;ko01110;map00500;map01100;map01110
TPM	-	-	STRG.10525.8	STRG.10525	NNIC	0	0.142493	0.854607	0.447981	1.72326	2.09012	0.351291	-	-	-	-	sp|Q41058|GLGB1_PEA	1,4-alpha-glucan-branching enzyme 1, chloroplastic/amyloplastic	GO:0001678,GO:0003674,GO:0003824,GO:0003844,GO:0005575,GO:0005622,GO:0005623,GO:0005737,GO:0005975,GO:0005976,GO:0005982,GO:0006073,GO:0008150,GO:0008152,GO:0009058,GO:0009059,GO:0009314,GO:0009416,GO:0009501,GO:0009507,GO:0009532,GO:0009536,GO:0009570,GO:0009628,GO:0009743,GO:0009744,GO:0009746,GO:0009749,GO:0009750,GO:0009987,GO:0010021,GO:0010033,GO:0016740,GO:0016757,GO:0016758,GO:0019725,GO:…	ko:K00700;ko00500;ko01100;ko01110;map00500;map01100;map01110
TPM	-	-	STRG.10526.1	STRG.10526	NNIC	0.126504	0.102672	0.047325	0.280752	0.286592	0.129318	0.0419245	-	-	-	-					no_annotation
TPM	-	-	STRG.10527.1	STRG.10527	Known	9.34638	16.5846	11.4287	11.8093	24.7651	30.4798	18.6054	-	-	-	-	sp|Q9SR62|RLPH2_ARATH	Tyrosine-protein phosphatase RLPH2
TPM	-	-	STRG.10528.1	STRG.10528	Known	0.697438	0	0	0	0	0	0	-	-	-	-	sp|Q7PC87|AB34G_ARATH	ABC transporter G family member 34
TPM	-	-	STRG.10528.2	STRG.10528	NIC	2.63952	0.0236384	0.686896	0	0	0	0	-	-	-	-	sp|Q7PC87|AB34G_ARATH	ABC transporter G family member 34
TPM	-	-	STRG.10528.3	STRG.10528	NIC	8.73006	1.55064	7.79611	0.382733	0.156133	0.337671	0.143039	-	-	-	-	sp|Q7PC87|AB34G_ARATH	ABC transporter G family member 34
TPM	-	-	STRG.10528.4	STRG.10528	NIC	0.712561	0.132799	0.320902	0.155727	0	0.0245669	0.0261399	-	-	-	-	sp|Q7PC84|AB39G_ARATH	ABC transporter G family member 39
TPM	-	-	STRG.10528.5	STRG.10528	NIC	0.896978	0.00414237	0	0	0	0	0.00312483	-	-	-	-	sp|Q7PC87|AB34G_ARATH	ABC transporter G family member 34
TPM	-	-	STRG.10528.6	STRG.10528	Known	0.150221	0.190027	0.156123	0	0	0	0.0245165	-	-	-	-	sp|Q2PCF1|PDR2_NICPL	Pleiotropic drug resistance protein 2
TPM	-	-	STRG.10529.1	STRG.10529	NNIC	0.746695	0.305159	0.0647152	0	0	0.0104577	0.0291696	-	-	-	-	sp|Q7PC87|AB34G_ARATH	ABC transporter G family member 34
TPM	-	-	STRG.1053.1	STRG.1053	NNIC	0.476486	0.647255	0.466775	1.12469	0.354962	0.54308	0.314846	-	-	-	-					no_annotation
TPM	-	-	STRG.10530.1	STRG.10530	NNIC	1.21581	0.482777	0	0.196272	0.14689	0	0.0340501	-	-	-	-					no_annotation
TPM	-	-	STRG.10530.2	STRG.10530	NNIC	0.371976	0.728549	0.0878079	0.177604	0	0.013904	0.119132	-	-	-	-					no_annotation
TPM	-	-	STRG.10531.1	STRG.10531	Known	21.5341	24.8228	29.8161	18.8345	13.0264	20.2991	17.8927	-	-	-	-	sp|Q94DE2|BD31A_ORYSJ	Protein BUD31 homolog 1	GO:0000375,GO:0000377,GO:0000398,GO:0005575,GO:0005622,GO:0005623,GO:0005634,GO:0005681,GO:0006139,GO:0006396,GO:0006397,GO:0006725,GO:0006807,GO:0008150,GO:0008152,GO:0008380,GO:0009987,GO:0010467,GO:0016070,GO:0016071,GO:0032991,GO:0034641,GO:0043170,GO:0043226,GO:0043227,GO:0043229,GO:0043231,GO:0044237,GO:0044238,GO:0044422,GO:0044424,GO:0044428,GO:0044446,GO:0044464,GO:0046483,GO:0071704,GO:…	ko:K12873;ko03040;map03040
TPM	-	-	STRG.10532.1	STRG.10532	Known	39.3039	43.5907	36.6012	25.0547	25.5544	28.1531	32.7109	-	-	-	-	sp|O82030|HIS8_TOBAC	Histidinol-phosphate aminotransferase, chloroplastic	GO:0000105,GO:0003674,GO:0003824,GO:0004400,GO:0005575,GO:0005622,GO:0005623,GO:0005737,GO:0006082,GO:0006520,GO:0006547,GO:0006725,GO:0006807,GO:0008150,GO:0008152,GO:0008483,GO:0008652,GO:0009058,GO:0009507,GO:0009532,GO:0009536,GO:0009570,GO:0009987,GO:0016053,GO:0016740,GO:0016769,GO:0018130,GO:0019438,GO:0019752,GO:0034641,GO:0043226,GO:0043227,GO:0043229,GO:0043231,GO:0043436,GO:0044237,GO:…	ko:K00817;ko00340;ko00350;ko00360;ko00400;ko00401;ko00960;ko01100;ko01110;ko01130;ko01230;map00340;map00350;map00360;map00400;map00401;map00960;map01100;map01110;map01130;map01230
TPM	-	-	STRG.10533.1	STRG.10533	Known	2.05165	3.12885	2.23132	1.42333	1.04911	0.739752	1.52192	-	-	-	-	sp|Q8S8F2|FBL11_ARATH	BTB/POZ domain-containing protein FBL11		ko:K10268
TPM	-	-	STRG.10533.2	STRG.10533	NIC	2.6686	6.21866	3.02631	2.61774	1.80878	3.08839	2.13584	-	-	-	-	sp|Q8S8F2|FBL11_ARATH	BTB/POZ domain-containing protein FBL11		ko:K10268
TPM	-	-	STRG.10534.1	STRG.10534	Known	12.1183	18.6763	26.1984	2.1672	4.36532	20.9575	15.9236	-	-	-	-	sp|Q9SJM3|KIPK2_ARATH	Serine/threonine-protein kinase KIPK2
TPM	-	-	STRG.10535.1	STRG.10535	NNIC	0.590463	0	0	0	0	0	0	-	-	-	-					no_annotation
TPM	-	-	STRG.10536.1	STRG.10536	Known	215.567	479.494	426.262	507.674	310.472	129.414	276.865	-	-	-	-	sp|Q43497|MDAR_SOLLC	Monodehydroascorbate reductase	GO:0001101,GO:0003674,GO:0003824,GO:0005575,GO:0005622,GO:0005623,GO:0005737,GO:0005777,GO:0005778,GO:0005829,GO:0006950,GO:0006970,GO:0008150,GO:0008152,GO:0009056,GO:0009414,GO:0009415,GO:0009507,GO:0009526,GO:0009532,GO:0009536,GO:0009570,GO:0009605,GO:0009607,GO:0009608,GO:0009610,GO:0009620,GO:0009628,GO:0009636,GO:0009651,GO:0009719,GO:0009725,GO:0009753,GO:0009941,GO:0009987,GO:0010033,GO:…	ko:K08232;ko00053;ko01100;map00053;map01100
TPM	-	-	STRG.10537.1	STRG.10537	NNIC	265.037	153.025	234.818	88.4392	216.867	237.318	318.172	-	-	-	-	sp|P41099|RLA2_PARAR	Large ribosomal subunit protein P2		ko:K02943;ko03010;map03010
TPM	-	-	STRG.10537.2	STRG.10537	NNIC	20.1418	9.87202	17.3079	5.88582	22.9001	41.6304	32.0698	-	-	-	-	sp|P41099|RLA2_PARAR	Large ribosomal subunit protein P2		ko:K02943;ko03010;map03010
TPM	-	-	STRG.10537.3	STRG.10537	NNIC	3.10232	2.98072	2.68589	1.42137	7.11146	1.77102	3.99939	-	-	-	-	sp|P41099|RLA2_PARAR	Large ribosomal subunit protein P2		ko:K02943;ko03010;map03010
TPM	-	-	STRG.10538.1	STRG.10538	Known	0.377934	0.181909	0.511263	0.0848554	0	0.0785125	0.1588	-	-	-	-	sp|Q9SD53|Y3720_ARATH	UPF0481 protein At3g47200
TPM	-	-	STRG.10539.1	STRG.10539	Known	32.6339	7.25487	24.995	13.5074	3.90274	16.1616	27.9413	-	-	-	-	sp|Q9LFA4|IQM3_ARATH	IQ domain-containing protein IQM3
TPM	-	-	STRG.1054.1	STRG.1054	NNIC	0.167211	0.157008	0.17626	0.421788	0.0865766	0.196135	0.142022	-	-	-	-					no_annotation
TPM	-	-	STRG.10540.1	STRG.10540	Known	9.53663	4.46344	14.3362	6.66403	2.23176	3.40067	6.09087	-	-	-	-		basic region leucin zipper	GO:0005575,GO:0005622,GO:0005623,GO:0005634,GO:0043226,GO:0043227,GO:0043229,GO:0043231,GO:0044424,GO:0044464
TPM	-	-	STRG.10541.1	STRG.10541	NNIC	0.190069	2.52344	0.305576	0.00992232	0	0.133438	0.019246	-	-	-	-		WD40 repeats		ko:K15200
TPM	-	-	STRG.10541.2	STRG.10541	NNIC	0.465652	0.64394	0.451614	0.56294	0.541573	0.893382	0.341669	-	-	-	-		WD40 repeats		ko:K15200
TPM	-	-	STRG.10542.1	STRG.10542	Known	1.85172	1.15328	0.672488	0.31863	0	0	0.0467829	-	-	-	-	sp|Q9ZUX1|C94C1_ARATH	Cytochrome P450 94C1		ko:K20624
TPM	-	-	STRG.10543.1	STRG.10543	NNIC	0.20381	0.321497	0.342653	0.347679	0.361725	0.450093	0.198164	-	-	-	-		2S seed storage protein 5-like
TPM	-	-	STRG.10544.1	STRG.10544	NNIC	0.241452	0.479664	0.392674	0.604244	0.325683	0.401876	0.349682	-	-	-	-					no_annotation
TPM	-	-	STRG.10545.1	STRG.10545	NIC	13.7271	0.499302	13.6628	0.360124	0.145523	0	8.27986	-	-	-	-	sp|Q9LZS7|GDL71_ARATH	GDSL esterase/lipase At5g03610
TPM	-	-	STRG.10545.2	STRG.10545	Known	6.56923	5.13778	26.4064	2.23925	0.594826	5.44259	4.23349	-	-	-	-	sp|Q9LZS7|GDL71_ARATH	GDSL esterase/lipase At5g03610
TPM	-	-	STRG.10546.1	STRG.10546	Known	24.61	160.391	12.8588	7.81386	130.922	78.3842	52.9882	-	-	-	-	sp|Q9SJM7|URH1_ARATH	Uridine nucleosidase 1	GO:0003674,GO:0003824,GO:0005575,GO:0005622,GO:0005623,GO:0005737,GO:0005829,GO:0006139,GO:0006152,GO:0006213,GO:0006218,GO:0006725,GO:0006807,GO:0008150,GO:0008152,GO:0008477,GO:0009056,GO:0009116,GO:0009119,GO:0009164,GO:0009987,GO:0016787,GO:0016798,GO:0016799,GO:0019439,GO:0034641,GO:0034655,GO:0034656,GO:0042278,GO:0042454,GO:0044237,GO:0044238,GO:0044248,GO:0044270,GO:0044281,GO:0044282,GO:…	ko:K01240;ko00240;ko00760;map00240;map00760
TPM	-	-	STRG.10547.1	STRG.10547	Known	7.83537	9.28186	7.74626	4.3031	39.2005	17.3637	13.2998	-	-	-	-	sp|Q9SR71|TAF12_ARATH	Transcription initiation factor TFIID subunit 12	GO:0000123,GO:0000124,GO:0000428,GO:0001085,GO:0001102,GO:0003674,GO:0003676,GO:0003677,GO:0005488,GO:0005515,GO:0005575,GO:0005622,GO:0005623,GO:0005634,GO:0005654,GO:0005667,GO:0005669,GO:0006139,GO:0006325,GO:0006351,GO:0006352,GO:0006366,GO:0006367,GO:0006464,GO:0006473,GO:0006475,GO:0006725,GO:0006807,GO:0006996,GO:0008134,GO:0008150,GO:0008152,GO:0009058,GO:0009059,GO:0009987,GO:0010467,GO:…	ko:K03126;ko03022;map03022
TPM	-	-	STRG.10548.1	STRG.10548	NIC	0	0.494544	0	0	0	0	0	-	-	-	-					no_annotation
TPM	-	-	STRG.10548.2	STRG.10548	Known	0	0	0	0	0	0	0	-	-	-	-					no_annotation
TPM	-	-	STRG.10549.1	STRG.10549	Known	70.5269	57.5555	77.9537	61.7516	51.0812	93.7621	58.1989	-	-	-	-	sp|Q9SJM6|SAP4_ARATH	Zinc finger A20 and AN1 domain-containing stress-associated protein 4
TPM	-	-	STRG.1055.1	STRG.1055	NNIC	0.307369	0.431219	0.317289	0.979171	0.335344	1.01783	0.863407	-	-	-	-		2S seed storage protein 5-like
TPM	-	-	STRG.10550.1	STRG.10550	Known	0.751742	12.9739	5.6791	0	0.0419571	0.0131136	0.207745	-	-	-	-	sp|Q8S340|PPA22_ARATH	Purple acid phosphatase 22	GO:0003674,GO:0003824,GO:0003993,GO:0006793,GO:0006796,GO:0008150,GO:0008152,GO:0009987,GO:0016311,GO:0016787,GO:0016788,GO:0016791,GO:0042578,GO:0044237	ko:K22390
TPM	-	-	STRG.10551.1	STRG.10551	NNIC	0.171493	0.125762	0.122572	0.0913301	0.171383	0.258733	0.308288	-	-	-	-					no_annotation
TPM	-	-	STRG.10552.1	STRG.10552	Known	4.39447	27.2395	19.1691	0.029166	20.8787	4.28799	0.271866	-	-	-	-	sp|Q9LXI7|PPA20_ARATH	Probable purple acid phosphatase 20	GO:0003674,GO:0003824,GO:0003993,GO:0006793,GO:0006796,GO:0008150,GO:0008152,GO:0009987,GO:0016311,GO:0016787,GO:0016788,GO:0016791,GO:0042578,GO:0044237	ko:K22390
TPM	-	-	STRG.10553.1	STRG.10553	Known	3.4178	0.425708	1.53723	0.0850278	0	0.0138207	0.290457	-	-	-	-					no_annotation
TPM	-	-	STRG.10553.2	STRG.10553	NIC	1.26652	0.307269	0.484856	0.07197	0	0.0383815	0.268323	-	-	-	-					no_annotation
TPM	-	-	STRG.10554.1	STRG.10554	Known	1.78004	3.15165	2.43509	1.93822	0.739417	2.34161	1.81406	-	-	-	-	sp|Q8GW19|FACE2_ARATH	CAAX prenyl protease 2	GO:0003674,GO:0003824,GO:0004175,GO:0004197,GO:0004222,GO:0005575,GO:0005622,GO:0005623,GO:0005737,GO:0005783,GO:0005789,GO:0006508,GO:0006807,GO:0008150,GO:0008152,GO:0008233,GO:0008234,GO:0008237,GO:0009987,GO:0010467,GO:0012505,GO:0016020,GO:0016021,GO:0016485,GO:0016787,GO:0019538,GO:0030176,GO:0031224,GO:0031227,GO:0031984,GO:0042175,GO:0043170,GO:0043226,GO:0043227,GO:0043229,GO:0043231,GO:…	ko:K08658;ko00900;ko01130;map00900;map01130
TPM	-	-	STRG.10555.1	STRG.10555	Known	24.3107	27.1038	27.0318	19.4576	41.1164	43.1685	30.9987	-	-	-	-	sp|A5D7K7|YIPF7_BOVIN	Protein YIPF7		ko:K20363
TPM	-	-	STRG.10556.1	STRG.10556	Known	11.0416	0.0637511	16.4323	0	0	0.125738	0.0317388	-	-	-	-					no_annotation
TPM	-	-	STRG.10557.1	STRG.10557	Known	0.502443	0.0292942	0.712177	0	0	0	0.0249908	-	-	-	-	sp|P93003|TFL1_ARATH	Protein TERMINAL FLOWER 1	GO:0003674,GO:0003712,GO:0005575,GO:0005622,GO:0005623,GO:0005634,GO:0005737,GO:0005773,GO:0005886,GO:0006605,GO:0006623,GO:0006810,GO:0006886,GO:0007034,GO:0008104,GO:0008150,GO:0009743,GO:0009744,GO:0009889,GO:0009909,GO:0009910,GO:0010033,GO:0010556,GO:0015031,GO:0015833,GO:0016020,GO:0019219,GO:0019222,GO:0031323,GO:0031326,GO:0031982,GO:0033036,GO:0033365,GO:0034285,GO:0034613,GO:0042221,GO:…
TPM	-	-	STRG.10557.2	STRG.10557	NIC	0.759472	0.0139782	0.18902	0	0	0	0	-	-	-	-	sp|P93003|TFL1_ARATH	Protein TERMINAL FLOWER 1	GO:0003674,GO:0003712,GO:0005575,GO:0005622,GO:0005623,GO:0005634,GO:0005737,GO:0005773,GO:0005886,GO:0006605,GO:0006623,GO:0006810,GO:0006886,GO:0007034,GO:0008104,GO:0008150,GO:0009743,GO:0009744,GO:0009889,GO:0009909,GO:0009910,GO:0010033,GO:0010556,GO:0015031,GO:0015833,GO:0016020,GO:0019219,GO:0019222,GO:0031323,GO:0031326,GO:0031982,GO:0033036,GO:0033365,GO:0034285,GO:0034613,GO:0042221,GO:…
TPM	-	-	STRG.10558.1	STRG.10558	Known	72.0958	51.1276	45.6113	31.7527	72.5018	114.882	96.709	-	-	-	-		Alpha/beta hydrolase family
TPM	-	-	STRG.10559.1	STRG.10559	Known	3.60018	2.06882	1.47691	0.031368	0.220285	0.101357	0.425646	-	-	-	-	sp|Q9SR72|GL32_ARATH	Germin-like protein subfamily 3 member 2	GO:0005575,GO:0005618,GO:0005623,GO:0030312,GO:0044464,GO:0071944
TPM	-	-	STRG.1056.1	STRG.1056	NNIC	0.396464	0.725791	1.18865	0.915351	0.253397	5.68015	2.05777	-	-	-	-					no_annotation
TPM	-	-	STRG.10560.1	STRG.10560	NIC	1.57853	0.223483	0.194229	0	0.239017	0.785632	1.11313	-	-	-	-	sp|Q9SJN0|ABI5_ARATH	Protein ABSCISIC ACID-INSENSITIVE 5	GO:0000003,GO:0001101,GO:0003006,GO:0003674,GO:0003676,GO:0003677,GO:0003700,GO:0005488,GO:0005515,GO:0005575,GO:0005622,GO:0005623,GO:0005634,GO:0006355,GO:0006950,GO:0006970,GO:0007154,GO:0007165,GO:0007275,GO:0008150,GO:0009266,GO:0009409,GO:0009414,GO:0009415,GO:0009555,GO:0009628,GO:0009651,GO:0009719,GO:0009725,GO:0009737,GO:0009738,GO:0009739,GO:0009743,GO:0009755,GO:0009756,GO:0009791,GO:…	ko:K14432;ko04075;map04075
TPM	-	-	STRG.10560.2	STRG.10560	Known	0.00993003	0.00999966	0.0122387	0	0.0135799	0.0116633	0.0232801	-	-	-	-	sp|Q9SJN0|ABI5_ARATH	Protein ABSCISIC ACID-INSENSITIVE 5	GO:0000003,GO:0001101,GO:0003006,GO:0003674,GO:0003676,GO:0003677,GO:0003700,GO:0005488,GO:0005515,GO:0005575,GO:0005622,GO:0005623,GO:0005634,GO:0006355,GO:0006950,GO:0006970,GO:0007154,GO:0007165,GO:0007275,GO:0008150,GO:0009266,GO:0009409,GO:0009414,GO:0009415,GO:0009555,GO:0009628,GO:0009651,GO:0009719,GO:0009725,GO:0009737,GO:0009738,GO:0009739,GO:0009743,GO:0009755,GO:0009756,GO:0009791,GO:…	ko:K14432;ko04075;map04075
TPM	-	-	STRG.10560.3	STRG.10560	Known	0.181782	0.0508121	0.0178664	0	0.00770502	0.00338748	0	-	-	-	-	sp|Q9SJN0|ABI5_ARATH	Protein ABSCISIC ACID-INSENSITIVE 5	GO:0000003,GO:0001101,GO:0003006,GO:0003674,GO:0003676,GO:0003677,GO:0003700,GO:0005488,GO:0005515,GO:0005575,GO:0005622,GO:0005623,GO:0005634,GO:0006355,GO:0006950,GO:0006970,GO:0007154,GO:0007165,GO:0007275,GO:0008150,GO:0009266,GO:0009409,GO:0009414,GO:0009415,GO:0009555,GO:0009628,GO:0009651,GO:0009719,GO:0009725,GO:0009737,GO:0009738,GO:0009739,GO:0009743,GO:0009755,GO:0009756,GO:0009791,GO:…	ko:K14432;ko04075;map04075
TPM	-	-	STRG.10560.4	STRG.10560	NIC	0.376344	0.0306889	0	0	0	0.013328	0.0911266	-	-	-	-	sp|Q9SJN0|ABI5_ARATH	Protein ABSCISIC ACID-INSENSITIVE 5	GO:0000003,GO:0001101,GO:0003006,GO:0003674,GO:0003676,GO:0003677,GO:0003700,GO:0005488,GO:0005515,GO:0005575,GO:0005622,GO:0005623,GO:0005634,GO:0006355,GO:0006950,GO:0006970,GO:0007154,GO:0007165,GO:0007275,GO:0008150,GO:0009266,GO:0009409,GO:0009414,GO:0009415,GO:0009555,GO:0009628,GO:0009651,GO:0009719,GO:0009725,GO:0009737,GO:0009738,GO:0009739,GO:0009743,GO:0009755,GO:0009756,GO:0009791,GO:…	ko:K14432;ko04075;map04075
TPM	-	-	STRG.10561.1	STRG.10561	NNIC	0.389561	0.779119	0.757059	0.620305	0.558795	0.666646	0.516034	-	-	-	-					no_annotation
TPM	-	-	STRG.10561.2	STRG.10561	NNIC	0	0	0.000194251	0.017598	0.00496617	0.000138443	0	-	-	-	-					no_annotation
TPM	-	-	STRG.10561.3	STRG.10561	NNIC	0.252653	0.395393	0.528728	0.213783	0.238056	0.365553	0.18131	-	-	-	-					no_annotation
TPM	-	-	STRG.10561.4	STRG.10561	NNIC	0.530114	0.313257	0.329738	1.01362	0.201423	0.935715	0.209742	-	-	-	-					no_annotation
TPM	-	-	STRG.10562.1	STRG.10562	Known	0.195049	30.7915	14.8908	106.446	0.383225	1.26745	7.85731	-	-	-	-	sp|O04846|ATCA1_ARATH	Alpha carbonic anhydrase 1, chloroplastic	GO:0003674,GO:0003824,GO:0004089,GO:0005575,GO:0005622,GO:0005623,GO:0005737,GO:0009507,GO:0009532,GO:0009536,GO:0009570,GO:0016829,GO:0016835,GO:0016836,GO:0043226,GO:0043227,GO:0043229,GO:0043231,GO:0044422,GO:0044424,GO:0044434,GO:0044435,GO:0044444,GO:0044446,GO:0044464	ko:K01674;ko00910;map00910
TPM	-	-	STRG.10563.1	STRG.10563	NNIC	0	0	0.0168346	0.68715	0	0	0	-	-	-	-					no_annotation
TPM	-	-	STRG.10564.1	STRG.10564	Known	174.378	47.0371	64.6409	9.78809	41.4137	32.9719	36.3528	-	-	-	-					no_annotation
TPM	-	-	STRG.10565.1	STRG.10565	Known	2.23971	3.03602	3.47954	3.26221	1.46086	3.0781	1.68145	-	-	-	-					no_annotation
TPM	-	-	STRG.10565.2	STRG.10565	NIC	3.17585	4.48667	3.34783	3.57922	3.65736	4.18271	4.59809	-	-	-	-					no_annotation
TPM	-	-	STRG.10565.3	STRG.10565	NIC	1.92994	4.53438	1.58357	2.86822	1.8943	0.589334	0.708312	-	-	-	-					no_annotation
TPM	-	-	STRG.10566.1	STRG.10566	Known	6.84331	1.11755	2.16468	0.148092	0	0.0150931	0.233983	-	-	-	-	sp|Q9LH89|Y3885_ARATH	Uncharacterized protein At3g28850	GO:0005575,GO:0005623,GO:0005886,GO:0016020,GO:0044464,GO:0071944	ko:K17479
TPM	-	-	STRG.10567.1	STRG.10567	NIC	15.8508	15.5467	16.2678	14.1814	9.65501	16.9757	21.9677	-	-	-	-	sp|Q9FVS1|FBK23_ARATH	F-box/kelch-repeat protein At1g57790
TPM	-	-	STRG.10567.2	STRG.10567	Known	0	0	0	0	0	0	0	-	-	-	-	sp|Q9FVS1|FBK23_ARATH	F-box/kelch-repeat protein At1g57790
TPM	-	-	STRG.10568.1	STRG.10568	Known	0	0.135527	0.650745	0.958739	0.0233237	0.606964	0.0567867	-	-	-	-	sp|Q9ASP6|HNRPQ_ARATH	Heterogeneous nuclear ribonucleoprotein Q	GO:0003674,GO:0003676,GO:0003723,GO:0003727,GO:0005488,GO:0005575,GO:0005622,GO:0005623,GO:0005634,GO:0005654,GO:0005737,GO:0006139,GO:0006725,GO:0006807,GO:0008150,GO:0008152,GO:0009451,GO:0009987,GO:0016070,GO:0016553,GO:0016554,GO:0030895,GO:0031647,GO:0031974,GO:0031981,GO:0032991,GO:0034641,GO:0043170,GO:0043226,GO:0043227,GO:0043229,GO:0043231,GO:0043233,GO:0043412,GO:0044237,GO:0044238,GO:…	ko:K13161
TPM	-	-	STRG.10568.2	STRG.10568	NIC	10.0332	10.838	15.5135	18.4346	5.81781	12.7134	10.14	-	-	-	-	sp|Q9ASP6|HNRPQ_ARATH	Heterogeneous nuclear ribonucleoprotein Q	GO:0003674,GO:0003676,GO:0003723,GO:0003727,GO:0005488,GO:0005575,GO:0005622,GO:0005623,GO:0005634,GO:0005654,GO:0005737,GO:0006139,GO:0006725,GO:0006807,GO:0008150,GO:0008152,GO:0009451,GO:0009987,GO:0016070,GO:0016553,GO:0016554,GO:0030895,GO:0031647,GO:0031974,GO:0031981,GO:0032991,GO:0034641,GO:0043170,GO:0043226,GO:0043227,GO:0043229,GO:0043231,GO:0043233,GO:0043412,GO:0044237,GO:0044238,GO:…	ko:K13161
TPM	-	-	STRG.10568.3	STRG.10568	NIC	1.72114	1.44957	0.543806	0.542298	1.57102	0.202315	1.12766	-	-	-	-	sp|Q9ASP6|HNRPQ_ARATH	Heterogeneous nuclear ribonucleoprotein Q	GO:0003674,GO:0003676,GO:0003723,GO:0003727,GO:0005488,GO:0005575,GO:0005622,GO:0005623,GO:0005634,GO:0005654,GO:0005737,GO:0006139,GO:0006725,GO:0006807,GO:0008150,GO:0008152,GO:0009451,GO:0009987,GO:0016070,GO:0016553,GO:0016554,GO:0030895,GO:0031647,GO:0031974,GO:0031981,GO:0032991,GO:0034641,GO:0043170,GO:0043226,GO:0043227,GO:0043229,GO:0043231,GO:0043233,GO:0043412,GO:0044237,GO:0044238,GO:…	ko:K13161
TPM	-	-	STRG.10568.4	STRG.10568	NIC	2.00039	4.28473	3.21925	4.46998	2.46286	2.48874	1.69617	-	-	-	-	sp|Q9ASP6|HNRPQ_ARATH	Heterogeneous nuclear ribonucleoprotein Q	GO:0003674,GO:0003676,GO:0003723,GO:0003727,GO:0005488,GO:0005575,GO:0005622,GO:0005623,GO:0005634,GO:0005654,GO:0005737,GO:0006139,GO:0006725,GO:0006807,GO:0008150,GO:0008152,GO:0009451,GO:0009987,GO:0016070,GO:0016553,GO:0016554,GO:0030895,GO:0031647,GO:0031974,GO:0031981,GO:0032991,GO:0034641,GO:0043170,GO:0043226,GO:0043227,GO:0043229,GO:0043231,GO:0043233,GO:0043412,GO:0044237,GO:0044238,GO:…	ko:K13161
TPM	-	-	STRG.10568.5	STRG.10568	NIC	6.75239	2.80815	1.92297	0.656875	5.94797	2.22096	3.72681	-	-	-	-	sp|Q9ASP6|HNRPQ_ARATH	Heterogeneous nuclear ribonucleoprotein Q	GO:0003674,GO:0003676,GO:0003723,GO:0003727,GO:0005488,GO:0005575,GO:0005622,GO:0005623,GO:0005634,GO:0005654,GO:0005737,GO:0006139,GO:0006725,GO:0006807,GO:0008150,GO:0008152,GO:0009451,GO:0009987,GO:0016070,GO:0016553,GO:0016554,GO:0030895,GO:0031647,GO:0031974,GO:0031981,GO:0032991,GO:0034641,GO:0043170,GO:0043226,GO:0043227,GO:0043229,GO:0043231,GO:0043233,GO:0043412,GO:0044237,GO:0044238,GO:…	ko:K13161
TPM	-	-	STRG.10568.6	STRG.10568	NIC	0.2218	0.352321	0.810189	0.540595	0.642452	0.509258	0.312835	-	-	-	-	sp|Q9ASP6|HNRPQ_ARATH	Heterogeneous nuclear ribonucleoprotein Q	GO:0003674,GO:0003676,GO:0003723,GO:0003727,GO:0005488,GO:0005575,GO:0005622,GO:0005623,GO:0005634,GO:0005654,GO:0005737,GO:0006139,GO:0006725,GO:0006807,GO:0008150,GO:0008152,GO:0009451,GO:0009987,GO:0016070,GO:0016553,GO:0016554,GO:0030895,GO:0031647,GO:0031974,GO:0031981,GO:0032991,GO:0034641,GO:0043170,GO:0043226,GO:0043227,GO:0043229,GO:0043231,GO:0043233,GO:0043412,GO:0044237,GO:0044238,GO:…	ko:K13161
TPM	-	-	STRG.10569.1	STRG.10569	Known	3.38715	1.66434	2.25557	0.691988	1.3691	1.42798	1.36555	-	-	-	-	sp|Q6NLG7|RFA3B_ARATH	Replication protein A 14 kDa subunit B		ko:K10740;ko03030;ko03420;ko03430;ko03440;ko03460;map03030;map03420;map03430;map03440;map03460
TPM	-	-	STRG.1057.1	STRG.1057	NNIC	0.38245	0.588504	0.0205385	0	0	0.0204119	0.0220945	-	-	-	-					no_annotation
TPM	-	-	STRG.10570.1	STRG.10570	NNIC	0.596164	0.628506	0.658734	0.662205	0.716827	1.39619	0.797129	-	-	-	-					no_annotation
TPM	-	-	STRG.10571.1	STRG.10571	NNIC	0.180287	0.208706	0.198732	0.341309	0.105505	0.303081	0.126746	-	-	-	-	sp|P14381|YTX2_XENLA	Transposon TX1 uncharacterized 149 kDa protein
TPM	-	-	STRG.10572.1	STRG.10572	NNIC	0.577503	0.53224	0.482487	0.0816326	0.406667	0.452957	0.414872	-	-	-	-					no_annotation
TPM	-	-	STRG.10573.1	STRG.10573	NNIC	0.432278	0.347237	0.755592	0.0870993	0.220107	0.0620906	0.430768	-	-	-	-	sp|Q1PFK0|FBL32_ARATH	F-box/LRR-repeat protein At1g55660
TPM	-	-	STRG.10573.2	STRG.10573	NNIC	0	0.605648	0	0.247747	0.429274	1.75124	0.531414	-	-	-	-		LRR-repeat protein
TPM	-	-	STRG.10573.3	STRG.10573	NNIC	0.892845	0.566604	0.505454	0.291865	0.184044	0.257374	0.736444	-	-	-	-	sp|Q1PFK0|FBL32_ARATH	F-box/LRR-repeat protein At1g55660
TPM	-	-	STRG.10573.4	STRG.10573	NNIC	0.100604	0.183291	0.0767152	0	0	0.331196	0.128933	-	-	-	-					no_annotation
TPM	-	-	STRG.10573.5	STRG.10573	NNIC	0	0.0790969	0.0607437	0.210855	0	0.0863887	0.113349	-	-	-	-					no_annotation
TPM	-	-	STRG.10573.6	STRG.10573	NNIC	0	0	0	0	0	0	0	-	-	-	-					no_annotation
TPM	-	-	STRG.10573.7	STRG.10573	NNIC	1.64042	1.94305	1.74045	2.54156	0.785599	0.927544	1.58411	-	-	-	-	sp|Q1PFK0|FBL32_ARATH	F-box/LRR-repeat protein At1g55660
TPM	-	-	STRG.10574.1	STRG.10574	NNIC	62.232	4.70363	37.4175	1644.22	0.889553	1.26455	3.62085	-	-	-	-					no_annotation
TPM	-	-	STRG.10575.1	STRG.10575	NNIC	0	27.6975	0	6.03928	0	0	0	-	-	-	-					no_annotation
TPM	-	-	STRG.10576.1	STRG.10576	NIC	1.99266	0.500956	1.6056	0.210022	0.454922	0.639206	0.640222	-	-	-	-	sp|P09189|HSP7C_PETHY	Heat shock cognate 70 kDa protein		ko:K03283;ko03040;ko04010;ko04141;ko04144;ko04213;ko04612;ko04915;ko05134;ko05145;ko05162;ko05164;ko05169;map03040;map04010;map04141;map04144;map04213;map04612;map04915;map05134;map05145;map05162;map05164;map05169
TPM	-	-	STRG.10576.10	STRG.10576	NIC	1.37596	0	1.55143	0	0	0	0	-	-	-	-	sp|P09189|HSP7C_PETHY	Heat shock cognate 70 kDa protein		ko:K03283;ko03040;ko04010;ko04141;ko04144;ko04213;ko04612;ko04915;ko05134;ko05145;ko05162;ko05164;ko05169;map03040;map04010;map04141;map04144;map04213;map04612;map04915;map05134;map05145;map05162;map05164;map05169
TPM	-	-	STRG.10576.11	STRG.10576	NIC	1.7571	0.787674	2.3523	0.421584	0.841128	1.17288	2.52018	-	-	-	-	sp|P09189|HSP7C_PETHY	Heat shock cognate 70 kDa protein		ko:K03283;ko03040;ko04010;ko04141;ko04144;ko04213;ko04612;ko04915;ko05134;ko05145;ko05162;ko05164;ko05169;map03040;map04010;map04141;map04144;map04213;map04612;map04915;map05134;map05145;map05162;map05164;map05169
TPM	-	-	STRG.10576.12	STRG.10576	NIC	0	0.0178437	0	0	0	0	0	-	-	-	-	sp|Q9LHA8|HS704_ARATH	Heat shock 70 kDa protein 4		ko:K03283;ko03040;ko04010;ko04141;ko04144;ko04213;ko04612;ko04915;ko05134;ko05145;ko05162;ko05164;ko05169;map03040;map04010;map04141;map04144;map04213;map04612;map04915;map05134;map05145;map05162;map05164;map05169
TPM	-	-	STRG.10576.13	STRG.10576	NIC	7.7072	1.56673	6.5132	0.624414	0.549471	2.96976	4.62558	-	-	-	-	sp|P09189|HSP7C_PETHY	Heat shock cognate 70 kDa protein		ko:K03283;ko03040;ko04010;ko04141;ko04144;ko04213;ko04612;ko04915;ko05134;ko05145;ko05162;ko05164;ko05169;map03040;map04010;map04141;map04144;map04213;map04612;map04915;map05134;map05145;map05162;map05164;map05169
TPM	-	-	STRG.10576.2	STRG.10576	Known	0.388686	0.141702	0.463209	0	0	0.0935182	0.101703	-	-	-	-	sp|P09189|HSP7C_PETHY	Heat shock cognate 70 kDa protein		ko:K03283;ko03040;ko04010;ko04141;ko04144;ko04213;ko04612;ko04915;ko05134;ko05145;ko05162;ko05164;ko05169;map03040;map04010;map04141;map04144;map04213;map04612;map04915;map05134;map05145;map05162;map05164;map05169
TPM	-	-	STRG.10576.3	STRG.10576	NIC	1.8198	0.41447	1.45538	0	0	0.268272	0.572505	-	-	-	-	sp|P09189|HSP7C_PETHY	Heat shock cognate 70 kDa protein		ko:K03283;ko03040;ko04010;ko04141;ko04144;ko04213;ko04612;ko04915;ko05134;ko05145;ko05162;ko05164;ko05169;map03040;map04010;map04141;map04144;map04213;map04612;map04915;map05134;map05145;map05162;map05164;map05169
TPM	-	-	STRG.10576.4	STRG.10576	NIC	0.147541	0.260676	0.49804	0	0.00554953	0	0.127452	-	-	-	-	sp|P09189|HSP7C_PETHY	Heat shock cognate 70 kDa protein		ko:K03283;ko03040;ko04010;ko04141;ko04144;ko04213;ko04612;ko04915;ko05134;ko05145;ko05162;ko05164;ko05169;map03040;map04010;map04141;map04144;map04213;map04612;map04915;map05134;map05145;map05162;map05164;map05169
TPM	-	-	STRG.10576.5	STRG.10576	NIC	0.000724472	0	0	0	0.354326	0	0	-	-	-	-	sp|P09189|HSP7C_PETHY	Heat shock cognate 70 kDa protein		ko:K03283;ko03040;ko04010;ko04141;ko04144;ko04213;ko04612;ko04915;ko05134;ko05145;ko05162;ko05164;ko05169;map03040;map04010;map04141;map04144;map04213;map04612;map04915;map05134;map05145;map05162;map05164;map05169
TPM	-	-	STRG.10576.6	STRG.10576	NIC	0	0	0	0.0142039	0	0	0.0133403	-	-	-	-	sp|P09189|HSP7C_PETHY	Heat shock cognate 70 kDa protein		ko:K03283;ko03040;ko04010;ko04141;ko04144;ko04213;ko04612;ko04915;ko05134;ko05145;ko05162;ko05164;ko05169;map03040;map04010;map04141;map04144;map04213;map04612;map04915;map05134;map05145;map05162;map05164;map05169
TPM	-	-	STRG.10576.7	STRG.10576	NIC	1.5208	0.154059	0.644313	0	0	0.126642	0	-	-	-	-	sp|P09189|HSP7C_PETHY	Heat shock cognate 70 kDa protein		ko:K03283;ko03040;ko04010;ko04141;ko04144;ko04213;ko04612;ko04915;ko05134;ko05145;ko05162;ko05164;ko05169;map03040;map04010;map04141;map04144;map04213;map04612;map04915;map05134;map05145;map05162;map05164;map05169
TPM	-	-	STRG.10576.8	STRG.10576	NIC	1.45606	0.572104	1.03871	0.264012	2.12135	3.41293	5.11783	-	-	-	-	sp|P09189|HSP7C_PETHY	Heat shock cognate 70 kDa protein		ko:K03283;ko03040;ko04010;ko04141;ko04144;ko04213;ko04612;ko04915;ko05134;ko05145;ko05162;ko05164;ko05169;map03040;map04010;map04141;map04144;map04213;map04612;map04915;map05134;map05145;map05162;map05164;map05169
TPM	-	-	STRG.10576.9	STRG.10576	NIC	0.590028	0.0518685	1.59985	0.0530053	0	0	0	-	-	-	-	sp|P09189|HSP7C_PETHY	Heat shock cognate 70 kDa protein		ko:K03283;ko03040;ko04010;ko04141;ko04144;ko04213;ko04612;ko04915;ko05134;ko05145;ko05162;ko05164;ko05169;map03040;map04010;map04141;map04144;map04213;map04612;map04915;map05134;map05145;map05162;map05164;map05169
TPM	-	-	STRG.10577.1	STRG.10577	NNIC	0.182792	0.590512	0.0434981	0	0.0073885	0	0	-	-	-	-	sp|Q94HW2|POLR1_ARATH	Retrovirus-related Pol polyprotein from transposon RE1
TPM	-	-	STRG.10578.1	STRG.10578	NNIC	0.301985	0.43954	0	0	0	0	0	-	-	-	-					no_annotation
TPM	-	-	STRG.10579.1	STRG.10579	NNIC	0.740919	0.290886	0.0581331	0	0	0.0152407	0.0897444	-	-	-	-					no_annotation
TPM	-	-	STRG.1058.1	STRG.1058	NNIC	0	0.0331975	0.154528	0.341872	0.0251536	0.0943489	0.0214228	-	-	-	-		Protein of unknown function (DUF1118)
TPM	-	-	STRG.10580.1	STRG.10580	NNIC	0.105274	0.296831	0.036558	0.152493	0.103317	0.0703886	0.0169236	-	-	-	-	sp|P10978|POLX_TOBAC	Retrovirus-related Pol polyprotein from transposon TNT 1-94
TPM	-	-	STRG.10581.1	STRG.10581	NNIC	0.616262	0.401118	0.650689	0.509526	0	0.334961	0.0604612	-	-	-	-	sp|P10978|POLX_TOBAC	Retrovirus-related Pol polyprotein from transposon TNT 1-94
TPM	-	-	STRG.10582.1	STRG.10582	NNIC	0	0	0	0	0	0	0	-	-	-	-					no_annotation
TPM	-	-	STRG.10582.2	STRG.10582	NNIC	0	0	0	0	0	0	0	-	-	-	-					no_annotation
TPM	-	-	STRG.10582.3	STRG.10582	NNIC	0	0	0	0	0	0	0	-	-	-	-					no_annotation
TPM	-	-	STRG.10583.1	STRG.10583	NNIC	0	0	0	0	0	0	0	-	-	-	-					no_annotation
TPM	-	-	STRG.10583.2	STRG.10583	NNIC	0	0	0	0	0	0	0	-	-	-	-					no_annotation
TPM	-	-	STRG.10583.3	STRG.10583	NNIC	0	0	0	0	0	0	0	-	-	-	-					no_annotation
TPM	-	-	STRG.10583.4	STRG.10583	NNIC	0	0	0	0	0	0	0	-	-	-	-					no_annotation
TPM	-	-	STRG.10583.5	STRG.10583	NNIC	1.07298	0.337404	0.419126	0.447897	0.620922	0.183607	0.401649	-	-	-	-					no_annotation
TPM	-	-	STRG.10584.1	STRG.10584	NNIC	0.885311	2.22516	0.788138	0.866384	0.436202	0.381875	0.272788	-	-	-	-		Plant transposase (Ptta/En/Spm family)
TPM	-	-	STRG.10585.1	STRG.10585	Known	0.0208181	0.149632	6.09701	105.065	3.65654	72.6137	47.461	-	-	-	-	sp|Q9XIH7|PLT1_ARATH	Putative polyol transporter 1	GO:0003674,GO:0005215,GO:0005351,GO:0005354,GO:0005355,GO:0005365,GO:0005402,GO:0005575,GO:0005623,GO:0005886,GO:0006810,GO:0006811,GO:0006812,GO:0007275,GO:0008150,GO:0008324,GO:0008643,GO:0008645,GO:0009653,GO:0009791,GO:0010015,GO:0010101,GO:0010102,GO:0010311,GO:0015075,GO:0015077,GO:0015078,GO:0015144,GO:0015145,GO:0015146,GO:0015148,GO:0015149,GO:0015166,GO:0015168,GO:0015291,GO:0015293,GO:…
TPM	-	-	STRG.10585.2	STRG.10585	NIC	0	0	0.664259	12.0093	0.197765	12.547	4.6036	-	-	-	-	sp|Q9XIH7|PLT1_ARATH	Putative polyol transporter 1	GO:0003674,GO:0005215,GO:0005351,GO:0005354,GO:0005355,GO:0005365,GO:0005402,GO:0005575,GO:0005623,GO:0005886,GO:0006810,GO:0006811,GO:0006812,GO:0007275,GO:0008150,GO:0008324,GO:0008643,GO:0008645,GO:0009653,GO:0009791,GO:0010015,GO:0010101,GO:0010102,GO:0010311,GO:0015075,GO:0015077,GO:0015078,GO:0015144,GO:0015145,GO:0015146,GO:0015148,GO:0015149,GO:0015166,GO:0015168,GO:0015291,GO:0015293,GO:…
TPM	-	-	STRG.10586.1	STRG.10586	NNIC	0	0.0725263	0	2.30415	0	0	0	-	-	-	-	sp|P09189|HSP7C_PETHY	Heat shock cognate 70 kDa protein		ko:K03283;ko03040;ko04010;ko04141;ko04144;ko04213;ko04612;ko04915;ko05134;ko05145;ko05162;ko05164;ko05169;map03040;map04010;map04141;map04144;map04213;map04612;map04915;map05134;map05145;map05162;map05164;map05169
TPM	-	-	STRG.10587.1	STRG.10587	NNIC	0	0	0	0.965062	0	0	0	-	-	-	-					no_annotation
TPM	-	-	STRG.10588.1	STRG.10588	NNIC	0.0350521	0.0275308	0	0.673999	0.0163249	0	0.0188525	-	-	-	-					no_annotation
TPM	-	-	STRG.10589.1	STRG.10589	Known	0.0454879	0	0	0	0	0	0	-	-	-	-					no_annotation
TPM	-	-	STRG.1059.1	STRG.1059	NIC	0.46184	0.545292	0.477321	0.364789	0.221408	0.173527	0.524888	-	-	-	-					no_annotation
TPM	-	-	STRG.1059.10	STRG.1059	NIC	0.259893	0.0641723	0.902668	0.6859	0.786867	0.861763	0.957791	-	-	-	-					no_annotation
TPM	-	-	STRG.1059.11	STRG.1059	NIC	0.0201609	0.0132823	0.539312	0.272267	0.21621	0.611077	0.109969	-	-	-	-					no_annotation
TPM	-	-	STRG.1059.12	STRG.1059	NIC	0.0540016	0.0840978	0.379147	0.0514831	0.249095	0.15442	0.158798	-	-	-	-					no_annotation
TPM	-	-	STRG.1059.13	STRG.1059	NIC	0.360197	0.731218	0.932725	0.535275	0.599764	0.955175	1.08553	-	-	-	-					no_annotation
TPM	-	-	STRG.1059.14	STRG.1059	NIC	0.0256434	0.0832284	0.12739	0.0963915	0.447027	0.349573	0.210752	-	-	-	-					no_annotation
TPM	-	-	STRG.1059.15	STRG.1059	NIC	0.192736	0.189547	0.282714	0.447453	0.401499	0.216921	0.233702	-	-	-	-					no_annotation
TPM	-	-	STRG.1059.16	STRG.1059	NIC	0.189275	0.675062	0.818381	0.66459	0.863739	2.0922	0.88945	-	-	-	-					no_annotation
TPM	-	-	STRG.1059.17	STRG.1059	NIC	0.43588	0.0375071	0.491153	0.961477	0.37545	2.07069	0.150861	-	-	-	-					no_annotation
TPM	-	-	STRG.1059.18	STRG.1059	NIC	0.0528619	0.477219	0.426312	0.979818	0.291954	0.481911	0.324637	-	-	-	-					no_annotation
TPM	-	-	STRG.1059.19	STRG.1059	Known	0.626571	1.16198	2.43742	1.11054	1.71566	2.60948	1.4944	-	-	-	-					no_annotation
TPM	-	-	STRG.1059.2	STRG.1059	NIC	0.0854695	0.122019	0.360366	0.107184	0.140546	0.138306	0.0786992	-	-	-	-					no_annotation
TPM	-	-	STRG.1059.20	STRG.1059	NIC	0.430444	0.0883549	0.267689	0.0370371	0.258773	0.122526	0.0276059	-	-	-	-					no_annotation
TPM	-	-	STRG.1059.3	STRG.1059	NIC	0.381844	0.622374	0.452337	0.705647	0.430504	1.12619	0.529889	-	-	-	-		2S seed storage protein 5-like
TPM	-	-	STRG.1059.4	STRG.1059	NIC	0.0957303	0.213748	0.117912	0.0905027	0.194803	0.704066	0.170597	-	-	-	-					no_annotation
TPM	-	-	STRG.1059.5	STRG.1059	NIC	0.018357	0.140413	0.166476	0.201303	0.303816	0.24994	0.287193	-	-	-	-					no_annotation
TPM	-	-	STRG.1059.6	STRG.1059	NIC	0.122705	0.0451202	0.305674	0.0672523	0.382435	0.492358	0.0953518	-	-	-	-					no_annotation
TPM	-	-	STRG.1059.7	STRG.1059	NIC	0	0.228603	0	0	0.0999609	0.0872464	0.0823047	-	-	-	-					no_annotation
TPM	-	-	STRG.1059.8	STRG.1059	NIC	0.123687	0.178535	0.583755	0.675807	0.243911	1.01003	0.420468	-	-	-	-					no_annotation
TPM	-	-	STRG.1059.9	STRG.1059	NIC	0.702187	1.31615	1.57878	0.749301	2.31196	1.64808	2.14224	-	-	-	-					no_annotation
TPM	-	-	STRG.10590.1	STRG.10590	NNIC	2.20329	5.31637	3.29791	4.33846	5.12905	4.07028	4.20209	-	-	-	-					no_annotation
TPM	-	-	STRG.10590.2	STRG.10590	NNIC	0.829117	1.29122	0.766859	0.50363	1.26518	3.48814	1.01253	-	-	-	-					no_annotation
TPM	-	-	STRG.10590.3	STRG.10590	NNIC	0.882033	2.66998	1.44366	0.936741	2.56331	1.92089	2.34406	-	-	-	-					no_annotation
TPM	-	-	STRG.10590.4	STRG.10590	NNIC	0.818151	1.3019	0.959741	1.03709	0.774989	1.88312	0.934112	-	-	-	-					no_annotation
TPM	-	-	STRG.10590.5	STRG.10590	NNIC	0.157393	0.472977	1.00029	0.325521	0.636976	1.35036	0.508181	-	-	-	-					no_annotation
TPM	-	-	STRG.10590.6	STRG.10590	NNIC	0.105709	0.0704419	0.148682	0.0481168	0.108678	0.556194	0.164021	-	-	-	-					no_annotation
TPM	-	-	STRG.10590.7	STRG.10590	NNIC	0.298166	0.603944	0.187422	0.423293	0.303973	0.324099	0.484672	-	-	-	-					no_annotation
TPM	-	-	STRG.10591.1	STRG.10591	NNIC	0	1.79343	0.00554541	0	0.00692432	0	0	-	-	-	-					no_annotation
TPM	-	-	STRG.10592.1	STRG.10592	Known	0.570158	4.67897	0.697995	0.597621	0.202686	0.0784021	0.0926427	-	-	-	-		LRR-repeat protein
TPM	-	-	STRG.10592.2	STRG.10592	NIC	1.04689	2.93695	0.193532	0.625874	0.108239	0.141737	0.411686	-	-	-	-		LRR-repeat protein
TPM	-	-	STRG.10593.1	STRG.10593	Known	3.08439	3.07091	1.87161	3.72704	2.70981	2.30701	2.27517	-	-	-	-	sp|Q9LZB8|AB29B_ARATH	ABC transporter B family member 29, chloroplastic	GO:0003674,GO:0005215,GO:0005575,GO:0005622,GO:0005623,GO:0005737,GO:0009507,GO:0009526,GO:0009536,GO:0009941,GO:0031967,GO:0031975,GO:0043226,GO:0043227,GO:0043229,GO:0043231,GO:0044422,GO:0044424,GO:0044434,GO:0044435,GO:0044444,GO:0044446,GO:0044464	ko:K02021
TPM	-	-	STRG.10593.2	STRG.10593	NIC	4.09611	5.52462	3.28483	3.58061	2.11281	2.49925	2.81085	-	-	-	-	sp|Q9LZB8|AB29B_ARATH	ABC transporter B family member 29, chloroplastic	GO:0003674,GO:0005215,GO:0005575,GO:0005622,GO:0005623,GO:0005737,GO:0009507,GO:0009526,GO:0009536,GO:0009941,GO:0031967,GO:0031975,GO:0043226,GO:0043227,GO:0043229,GO:0043231,GO:0044422,GO:0044424,GO:0044434,GO:0044435,GO:0044444,GO:0044446,GO:0044464	ko:K02021
TPM	-	-	STRG.10594.1	STRG.10594	Known	0.473332	1.46282	0.234387	0.454729	0	0	0	-	-	-	-					no_annotation
TPM	-	-	STRG.10595.1	STRG.10595	Known	0.00710365	2.78572	0.891615	1.39178	0	0	0	-	-	-	-	sp|P37107|SR54C_ARATH	Signal recognition particle subunit SRP54, chloroplastic	GO:0003674,GO:0005488,GO:0005515,GO:0005575,GO:0005622,GO:0005623,GO:0005737,GO:0008150,GO:0009507,GO:0009532,GO:0009536,GO:0009570,GO:0009987,GO:0016043,GO:0019904,GO:0022607,GO:0032991,GO:0043226,GO:0043227,GO:0043229,GO:0043231,GO:0043933,GO:0044085,GO:0044422,GO:0044424,GO:0044434,GO:0044435,GO:0044444,GO:0044446,GO:0044464,GO:0051259,GO:0051291,GO:0065003,GO:0070206,GO:0070208,GO:0071840	ko:K03106;ko02024;ko03060;ko03070;map02024;map03060;map03070
TPM	-	-	STRG.10595.2	STRG.10595	NIC	1.42342	24.1365	10.4114	41.5965	7.11545	14.4286	11.6851	-	-	-	-	sp|P37107|SR54C_ARATH	Signal recognition particle subunit SRP54, chloroplastic	GO:0003674,GO:0005488,GO:0005515,GO:0005575,GO:0005622,GO:0005623,GO:0005737,GO:0008150,GO:0009507,GO:0009532,GO:0009536,GO:0009570,GO:0009987,GO:0016043,GO:0019904,GO:0022607,GO:0032991,GO:0043226,GO:0043227,GO:0043229,GO:0043231,GO:0043933,GO:0044085,GO:0044422,GO:0044424,GO:0044434,GO:0044435,GO:0044444,GO:0044446,GO:0044464,GO:0051259,GO:0051291,GO:0065003,GO:0070206,GO:0070208,GO:0071840	ko:K03106;ko02024;ko03060;ko03070;map02024;map03060;map03070
TPM	-	-	STRG.10595.3	STRG.10595	NIC	2.92918	6.35579	4.60298	21.2971	7.77161	11.9231	6.94535	-	-	-	-	sp|P40683|GSP_ANEMI	4'-phosphopantetheinyl transferase gsp		ko:K06133;ko00770;map00770
TPM	-	-	STRG.10595.4	STRG.10595	NIC	1.02334	4.47862	1.62213	0.211415	1.12067	3.37619	3.08277	-	-	-	-	sp|P37107|SR54C_ARATH	Signal recognition particle subunit SRP54, chloroplastic	GO:0003674,GO:0005488,GO:0005515,GO:0005575,GO:0005622,GO:0005623,GO:0005737,GO:0008150,GO:0009507,GO:0009532,GO:0009536,GO:0009570,GO:0009987,GO:0016043,GO:0019904,GO:0022607,GO:0032991,GO:0043226,GO:0043227,GO:0043229,GO:0043231,GO:0043933,GO:0044085,GO:0044422,GO:0044424,GO:0044434,GO:0044435,GO:0044444,GO:0044446,GO:0044464,GO:0051259,GO:0051291,GO:0065003,GO:0070206,GO:0070208,GO:0071840	ko:K03106;ko02024;ko03060;ko03070;map02024;map03060;map03070
TPM	-	-	STRG.10595.5	STRG.10595	Known	0.00951982	0.0142816	0.0400944	0.000256792	0	0.00124081	0.0236429	-	-	-	-	sp|P40683|GSP_ANEMI	4'-phosphopantetheinyl transferase gsp		ko:K06133;ko00770;map00770
TPM	-	-	STRG.10595.6	STRG.10595	NIC	0.180804	0.261621	0.0716722	0.012734	0.0319002	0.0338408	0.109371	-	-	-	-		4'-phosphopantetheinyl transferase superfamily		ko:K06133;ko00770;map00770
TPM	-	-	STRG.10595.7	STRG.10595	NIC	0.0486492	0.114275	0.218437	0.0285516	0.0270695	0.0464059	0.0435982	-	-	-	-		4'-phosphopantetheinyl transferase superfamily		ko:K06133;ko00770;map00770
TPM	-	-	STRG.10595.8	STRG.10595	NIC	0.032256	0.0938259	0.0507133	0	0.00255613	0.0244679	0.0270549	-	-	-	-		4'-phosphopantetheinyl transferase superfamily		ko:K06133;ko00770;map00770
TPM	-	-	STRG.10596.1	STRG.10596	Known	50.2024	18.9001	57.8529	48.145	24.663	17.026	16.357	-	-	-	-	sp|Q9FMR1|RGAP1_ARATH	Rho GTPase-activating protein 1	GO:0006950,GO:0008150,GO:0009628,GO:0034059,GO:0036293,GO:0050896,GO:0070482	ko:K20642
TPM	-	-	STRG.10597.1	STRG.10597	Known	109.237	107.162	146.684	80.9972	77.8987	99.7004	114.254	-	-	-	-					no_annotation
TPM	-	-	STRG.10598.1	STRG.10598	NNIC	0.888054	0.955697	0.813132	0.494638	0.535779	0.546417	0.564202	-	-	-	-					no_annotation
TPM	-	-	STRG.10599.1	STRG.10599	Known	2.86601	5.23666	21.6368	2.76956	0.32769	0.22586	1.98454	-	-	-	-	sp|P0DKL1|SAU50_HELAN	Auxin-responsive protein SAUR50		ko:K14488;ko04075;map04075
TPM	-	-	STRG.106.1	STRG.106	Known	23.9107	14.8558	19.3374	1.90819	0.522565	16.5217	44.415	-	-	-	-	sp|Q94CD8|E134_ARATH	Glucan endo-1,3-beta-glucosidase 4	GO:0001871,GO:0003674,GO:0003824,GO:0004553,GO:0005488,GO:0005575,GO:0005623,GO:0005886,GO:0016020,GO:0016787,GO:0016798,GO:0030246,GO:0030247,GO:0031224,GO:0031225,GO:0031226,GO:0044425,GO:0044459,GO:0044464,GO:0046658,GO:0071944	ko:K19892;ko:K20217;ko00500;ko04120;map00500;map04120
TPM	-	-	STRG.1060.1	STRG.1060	NNIC	0.163572	0.159107	0.283671	0.242526	0.0788283	0.325969	0.0981111	-	-	-	-					no_annotation
TPM	-	-	STRG.10600.1	STRG.10600	Known	14.8594	29.8205	6.09527	20.8462	6.69649	5.62021	9.46751	-	-	-	-					no_annotation
TPM	-	-	STRG.10601.1	STRG.10601	NNIC	0.181219	0.184179	0.0577608	0.0857624	0.0512899	0.0502753	0.0407405	-	-	-	-					no_annotation
TPM	-	-	STRG.10602.1	STRG.10602	NNIC	2.29476	4.82714	3.56906	2.7187	3.13333	3.50503	3.4743	-	-	-	-		metallopeptidase activity		ko:K06972
TPM	-	-	STRG.10602.2	STRG.10602	NNIC	0.11788	0.820839	0.0952546	0.363324	0.407286	5.57217e-05	0.0517361	-	-	-	-		metallopeptidase activity		ko:K06972
TPM	-	-	STRG.10602.3	STRG.10602	NNIC	0.0630954	0.171296	0.521518	0.0341359	0.114519	0	0	-	-	-	-		metallopeptidase activity		ko:K06972
TPM	-	-	STRG.10602.4	STRG.10602	NNIC	1.02957	0.616042	1.99633	0.759161	1.43116	3.33083	1.08241	-	-	-	-					no_annotation
TPM	-	-	STRG.10602.5	STRG.10602	NNIC	0.241464	0.235145	0.405187	0.215218	0.10981	0.0647991	1.07498	-	-	-	-		metallopeptidase activity		ko:K06972
TPM	-	-	STRG.10603.1	STRG.10603	Known	0	77.7013	1.29596	0	1.70106	0.996233	6.75064	-	-	-	-					no_annotation
TPM	-	-	STRG.10604.1	STRG.10604	NNIC	0.152109	0.0430468	0.332521	0	0	0	0	-	-	-	-					no_annotation
TPM	-	-	STRG.10605.1	STRG.10605	Known	12.3373	2.26832	4.18568	0.361559	0	0.122177	0.931584	-	-	-	-	sp|O23826|KN5C_TOBAC	Kinesin-like protein KIN-5C	GO:0003674,GO:0003774,GO:0003777,GO:0003824,GO:0005575,GO:0005622,GO:0005623,GO:0005856,GO:0005871,GO:0005875,GO:0006928,GO:0007017,GO:0007018,GO:0008150,GO:0008574,GO:0009987,GO:0015630,GO:0016462,GO:0016787,GO:0016817,GO:0016818,GO:0016887,GO:0017111,GO:0032991,GO:0042623,GO:0043226,GO:0043228,GO:0043229,GO:0043232,GO:0044422,GO:0044424,GO:0044430,GO:0044446,GO:0044464,GO:1990939	ko:K10398
TPM	-	-	STRG.10606.1	STRG.10606	Known	1.89967	0.751529	1.53767	0.393917	0.929185	2.69005	1.00233	-	-	-	-	sp|Q9LW63|PP251_ARATH	Putative pentatricopeptide repeat-containing protein At3g23330
TPM	-	-	STRG.10607.1	STRG.10607	NIC	24.6934	234.781	47.4592	6.93038	0	0.0915283	0.715942	-	-	-	-	sp|P26792|INV1_DAUCA	Beta-fructofuranosidase, insoluble isoenzyme 1	GO:0005575,GO:0005618,GO:0005623,GO:0006950,GO:0006952,GO:0008150,GO:0009605,GO:0009607,GO:0009617,GO:0009620,GO:0030312,GO:0033036,GO:0042742,GO:0043207,GO:0044464,GO:0050832,GO:0050896,GO:0051179,GO:0051704,GO:0051707,GO:0052575,GO:0052576,GO:0071944,GO:0098542	ko:K01193;ko00052;ko00500;ko01100;map00052;map00500;map01100
TPM	-	-	STRG.10607.2	STRG.10607	Known	0.0664362	1.07284	0	0	0	0	0	-	-	-	-	sp|P26792|INV1_DAUCA	Beta-fructofuranosidase, insoluble isoenzyme 1	GO:0005575,GO:0005618,GO:0005623,GO:0006950,GO:0006952,GO:0008150,GO:0009605,GO:0009607,GO:0009617,GO:0009620,GO:0030312,GO:0033036,GO:0042742,GO:0043207,GO:0044464,GO:0050832,GO:0050896,GO:0051179,GO:0051704,GO:0051707,GO:0052575,GO:0052576,GO:0071944,GO:0098542	ko:K01193;ko00052;ko00500;ko01100;map00052;map00500;map01100
TPM	-	-	STRG.10607.3	STRG.10607	NIC	10.1452	104.153	7.91964	0.317281	0	0.107101	0.0081049	-	-	-	-					no_annotation
TPM	-	-	STRG.10607.4	STRG.10607	NIC	11.0474	56.4643	12.3968	6.24278	0.0494317	0.117545	0.351839	-	-	-	-	sp|P26792|INV1_DAUCA	Beta-fructofuranosidase, insoluble isoenzyme 1	GO:0005575,GO:0005618,GO:0005623,GO:0006950,GO:0006952,GO:0008150,GO:0009605,GO:0009607,GO:0009617,GO:0009620,GO:0030312,GO:0033036,GO:0042742,GO:0043207,GO:0044464,GO:0050832,GO:0050896,GO:0051179,GO:0051704,GO:0051707,GO:0052575,GO:0052576,GO:0071944,GO:0098542	ko:K01193;ko00052;ko00500;ko01100;map00052;map00500;map01100
TPM	-	-	STRG.10608.1	STRG.10608	NNIC	0.0185025	0.218746	0	0	0	0	0	-	-	-	-	sp|Q9SKK4|GSL_ARATH	Probable 2-oxoacid dependent dioxygenase
TPM	-	-	STRG.10609.1	STRG.10609	Known	4.7661	0	0.283225	0	0	0	0	-	-	-	-	sp|Q84MB3|ACCH1_ARATH	1-aminocyclopropane-1-carboxylate oxidase homolog 1
TPM	-	-	STRG.1061.1	STRG.1061	NNIC	0.995344	0.163141	0.0697171	0.050046	0.186298	0.0635134	0.0619365	-	-	-	-					no_annotation
TPM	-	-	STRG.1061.2	STRG.1061	NNIC	0.184008	0	0	0	0	0	0	-	-	-	-					no_annotation
TPM	-	-	STRG.1061.3	STRG.1061	NNIC	4.57362	5.13931	1.88121	3.3068	2.489	1.9898	2.87023	-	-	-	-					no_annotation
TPM	-	-	STRG.10610.1	STRG.10610	Known	117.748	70.3852	103.979	45.2198	60.2806	75.1056	115.035	-	-	-	-	sp|P51423|RL40_BRARP	Ubiquitin-ribosomal protein eL40 fusion protein		ko:K02927;ko03010;map03010
TPM	-	-	STRG.10611.1	STRG.10611	Known	12.2692	20.4849	28.2518	9.70809	24.7976	22.1187	33.453	-	-	-	-	sp|P19950|RS141_MAIZE	Small ribosomal subunit protein uS11z	GO:0000028,GO:0000462,GO:0003674,GO:0003676,GO:0003723,GO:0003729,GO:0003735,GO:0005198,GO:0005488,GO:0005575,GO:0005622,GO:0005623,GO:0005634,GO:0005730,GO:0005737,GO:0005829,GO:0005840,GO:0005844,GO:0006139,GO:0006364,GO:0006396,GO:0006412,GO:0006518,GO:0006725,GO:0006807,GO:0006996,GO:0008150,GO:0008152,GO:0009058,GO:0009059,GO:0009987,GO:0010467,GO:0015935,GO:0016043,GO:0016070,GO:0016072,GO:…	ko:K02955;ko03010;map03010
TPM	-	-	STRG.10611.2	STRG.10611	NIC	6.017	6.20853	0	0	0	0	5.64907	-	-	-	-	sp|P19950|RS141_MAIZE	Small ribosomal subunit protein uS11z	GO:0000028,GO:0000462,GO:0003674,GO:0003676,GO:0003723,GO:0003729,GO:0003735,GO:0005198,GO:0005488,GO:0005575,GO:0005622,GO:0005623,GO:0005634,GO:0005730,GO:0005737,GO:0005829,GO:0005840,GO:0005844,GO:0006139,GO:0006364,GO:0006396,GO:0006412,GO:0006518,GO:0006725,GO:0006807,GO:0006996,GO:0008150,GO:0008152,GO:0009058,GO:0009059,GO:0009987,GO:0010467,GO:0015935,GO:0016043,GO:0016070,GO:0016072,GO:…	ko:K02955;ko03010;map03010
TPM	-	-	STRG.10612.1	STRG.10612	NIC	0	0	0	0	0	0	0	-	-	-	-	sp|Q9FMR3|NAC90_ARATH	NAC domain-containing protein 90	GO:0003674,GO:0003700,GO:0006355,GO:0008150,GO:0009889,GO:0010468,GO:0010556,GO:0019219,GO:0019222,GO:0031323,GO:0031326,GO:0050789,GO:0050794,GO:0051171,GO:0051252,GO:0060255,GO:0065007,GO:0080090,GO:0140110,GO:1903506,GO:2000112,GO:2001141
TPM	-	-	STRG.10612.2	STRG.10612	Known	0.756736	0.866811	0.476274	0.324669	0	0	0	-	-	-	-	sp|Q9FMR3|NAC90_ARATH	NAC domain-containing protein 90	GO:0003674,GO:0003700,GO:0006355,GO:0008150,GO:0009889,GO:0010468,GO:0010556,GO:0019219,GO:0019222,GO:0031323,GO:0031326,GO:0050789,GO:0050794,GO:0051171,GO:0051252,GO:0060255,GO:0065007,GO:0080090,GO:0140110,GO:1903506,GO:2000112,GO:2001141
TPM	-	-	STRG.10612.3	STRG.10612	NIC	0.652577	0.202028	0.109477	0.184458	0	0	0.0495668	-	-	-	-	sp|Q9FMR3|NAC90_ARATH	NAC domain-containing protein 90	GO:0003674,GO:0003700,GO:0006355,GO:0008150,GO:0009889,GO:0010468,GO:0010556,GO:0019219,GO:0019222,GO:0031323,GO:0031326,GO:0050789,GO:0050794,GO:0051171,GO:0051252,GO:0060255,GO:0065007,GO:0080090,GO:0140110,GO:1903506,GO:2000112,GO:2001141
TPM	-	-	STRG.10613.1	STRG.10613	Known	0.00235229	0.184324	0.0756866	0.182226	0	0.0483021	0.0774792	-	-	-	-	sp|Q8VYW6|GAGT1_ARATH	Glutathione hydrolase 1	GO:0003674,GO:0003824,GO:0005575,GO:0005576,GO:0005618,GO:0005623,GO:0005886,GO:0005911,GO:0006508,GO:0006518,GO:0006575,GO:0006749,GO:0006751,GO:0006790,GO:0006807,GO:0006810,GO:0006811,GO:0006820,GO:0006857,GO:0006950,GO:0006979,GO:0008150,GO:0008152,GO:0008233,GO:0008238,GO:0008242,GO:0009056,GO:0009505,GO:0009506,GO:0009636,GO:0009987,GO:0015711,GO:0015833,GO:0016020,GO:0016740,GO:0016746,GO:…	ko:K00681;ko:K18592;ko00430;ko00460;ko00480;ko00590;ko01100;map00430;map00460;map00480;map00590;map01100
TPM	-	-	STRG.10613.2	STRG.10613	NIC	0.0181657	0.625158	0.192806	0.663118	0.278272	0.0696986	0.416443	-	-	-	-	sp|Q8VYW6|GAGT1_ARATH	Glutathione hydrolase 1	GO:0003674,GO:0003824,GO:0005575,GO:0005576,GO:0005618,GO:0005623,GO:0005886,GO:0005911,GO:0006508,GO:0006518,GO:0006575,GO:0006749,GO:0006751,GO:0006790,GO:0006807,GO:0006810,GO:0006811,GO:0006820,GO:0006857,GO:0006950,GO:0006979,GO:0008150,GO:0008152,GO:0008233,GO:0008238,GO:0008242,GO:0009056,GO:0009505,GO:0009506,GO:0009636,GO:0009987,GO:0015711,GO:0015833,GO:0016020,GO:0016740,GO:0016746,GO:…	ko:K00681;ko:K18592;ko00430;ko00460;ko00480;ko00590;ko01100;map00430;map00460;map00480;map00590;map01100
TPM	-	-	STRG.10613.3	STRG.10613	NIC	0.00746322	0.413491	0	0.37784	0.0714283	0.123425	0.184445	-	-	-	-	sp|Q680I5|GAGT2_ARATH	Glutathione hydrolase 2	GO:0003674,GO:0003824,GO:0005575,GO:0005576,GO:0005618,GO:0005623,GO:0005886,GO:0005911,GO:0006508,GO:0006518,GO:0006575,GO:0006749,GO:0006751,GO:0006790,GO:0006807,GO:0006810,GO:0006811,GO:0006820,GO:0006857,GO:0006950,GO:0006979,GO:0008150,GO:0008152,GO:0008233,GO:0008238,GO:0008242,GO:0009056,GO:0009505,GO:0009506,GO:0009636,GO:0009987,GO:0015711,GO:0015833,GO:0016020,GO:0016740,GO:0016746,GO:…	ko:K00681;ko:K18592;ko00430;ko00460;ko00480;ko00590;ko01100;map00430;map00460;map00480;map00590;map01100
TPM	-	-	STRG.10614.1	STRG.10614	Known	6.41947	9.47434	4.46372	2.97004	4.6889	11.0675	6.19785	-	-	-	-	sp|Q6DRD9|ABHDB_DANRE	sn-1-specific diacylglycerol lipase ABHD11
TPM	-	-	STRG.10614.2	STRG.10614	NIC	1.97319	1.28867	2.04171	2.96779	0.950552	2.78903	1.70304	-	-	-	-		Alpha beta hydrolase domain-containing protein 11-like
TPM	-	-	STRG.10615.1	STRG.10615	Known	50.9223	82.1622	116.753	87.5235	96.4892	55.6666	76.4099	-	-	-	-	sp|Q8VYD8|ORLIK_ARATH	Protein ORANGE-LIKE, chloroplastic	GO:0005575,GO:0005622,GO:0005623,GO:0005737,GO:0008150,GO:0009507,GO:0009526,GO:0009536,GO:0009889,GO:0009891,GO:0009893,GO:0009941,GO:0016020,GO:0019216,GO:0019222,GO:0019747,GO:0031090,GO:0031323,GO:0031325,GO:0031326,GO:0031328,GO:0031647,GO:0031967,GO:0031969,GO:0031975,GO:0042170,GO:0043226,GO:0043227,GO:0043229,GO:0043231,GO:0044422,GO:0044424,GO:0044434,GO:0044435,GO:0044444,GO:0044446,GO:…
TPM	-	-	STRG.10616.1	STRG.10616	Known	0.114538	0	0.0138545	0.274931	0.186277	0.0702181	0.947872	-	-	-	-	sp|A0A4D6G3C8|CHOD_ACIBA	Cholesterol oxidase
TPM	-	-	STRG.10616.2	STRG.10616	NIC	1.10745	2.19587	1.70926	8.89715	0.626551	2.08482	1.79757	-	-	-	-	sp|A0A4D6G3C8|CHOD_ACIBA	Cholesterol oxidase
TPM	-	-	STRG.10617.1	STRG.10617	Known	0.435113	1.52315	0.92575	3.81674	1.00944	0.655805	1.88316	-	-	-	-					no_annotation
TPM	-	-	STRG.10617.2	STRG.10617	NIC	3.77984	7.95758	6.49099	45.7834	4.41638	5.88853	12.335	-	-	-	-					no_annotation
TPM	-	-	STRG.10617.3	STRG.10617	Known	1.42562	3.35244	2.13221	11.111	2.66002	1.32063	2.62349	-	-	-	-					no_annotation
TPM	-	-	STRG.10618.1	STRG.10618	Known	26.2546	24.2403	26.6957	15.7116	25.1694	25.3088	23.6689	-	-	-	-	sp|Q9FG38|SNX1_ARATH	Sorting nexin 1	GO:0000139,GO:0003674,GO:0005488,GO:0005543,GO:0005575,GO:0005622,GO:0005623,GO:0005737,GO:0005768,GO:0005770,GO:0005771,GO:0005794,GO:0005802,GO:0005829,GO:0006605,GO:0006623,GO:0006810,GO:0006886,GO:0006892,GO:0006896,GO:0006897,GO:0006996,GO:0007034,GO:0007041,GO:0007275,GO:0008104,GO:0008150,GO:0008289,GO:0008333,GO:0009605,GO:0009606,GO:0009628,GO:0009629,GO:0009630,GO:0009958,GO:0009987,GO:…	ko:K17917;ko04144;map04144
TPM	-	-	STRG.10619.1	STRG.10619	Known	0.726753	0.745644	0.316829	0.0284795	0.28467	0.273292	0.433354	-	-	-	-					no_annotation
TPM	-	-	STRG.1062.1	STRG.1062	NNIC	0	0	0	0.00624655	0	0	0.514783	-	-	-	-					no_annotation
TPM	-	-	STRG.10620.1	STRG.10620	NNIC	1.0822	0.189479	0.98257	0.163443	0.0747231	0.98485	1.16151	-	-	-	-					no_annotation
TPM	-	-	STRG.10621.1	STRG.10621	NNIC	0.462422	5.44503	0.177751	0.0160828	0.116842	0.636412	0.181113	-	-	-	-					no_annotation
TPM	-	-	STRG.10622.1	STRG.10622	NNIC	0.166256	0.0146148	0.106529	0.0866055	0.0825924	0	0.0220199	-	-	-	-					no_annotation
TPM	-	-	STRG.10623.1	STRG.10623	NNIC	1.56536	0.11714	0	0	0	0	0	-	-	-	-		Domain of unknown function (DUF4218)
TPM	-	-	STRG.10624.1	STRG.10624	NNIC	0.342067	0.26491	0.182824	0.156742	0.39933	0.0309275	0.042912	-	-	-	-					no_annotation
TPM	-	-	STRG.10625.1	STRG.10625	NNIC	0.329359	0.183136	0.291174	0.284947	0.123777	0.361955	0.186894	-	-	-	-					no_annotation
TPM	-	-	STRG.10626.1	STRG.10626	Known	0.927829	0.335198	0.359852	0.23085	0	0	0.0457281	-	-	-	-	sp|Q9FMR3|NAC90_ARATH	NAC domain-containing protein 90	GO:0003674,GO:0003700,GO:0006355,GO:0008150,GO:0009889,GO:0010468,GO:0010556,GO:0019219,GO:0019222,GO:0031323,GO:0031326,GO:0050789,GO:0050794,GO:0051171,GO:0051252,GO:0060255,GO:0065007,GO:0080090,GO:0140110,GO:1903506,GO:2000112,GO:2001141
TPM	-	-	STRG.10626.2	STRG.10626	NIC	0	0.0213177	0.0142441	0.00853913	0	0	0	-	-	-	-					no_annotation
TPM	-	-	STRG.10627.1	STRG.10627	Known	1.82198	2.74504	1.81283	1.8941	1.28439	1.34189	1.92404	-	-	-	-	sp|Q9AST6|VSP55_ARATH	Vacuolar protein sorting-associated protein 55 homolog
TPM	-	-	STRG.10627.2	STRG.10627	NIC	11.1944	7.46056	4.64977	2.43932	4.85627	9.36648	6.53686	-	-	-	-	sp|Q9AST6|VSP55_ARATH	Vacuolar protein sorting-associated protein 55 homolog
TPM	-	-	STRG.10627.3	STRG.10627	NIC	0	0	0	0	0	0	0	-	-	-	-	sp|Q9AST6|VSP55_ARATH	Vacuolar protein sorting-associated protein 55 homolog
TPM	-	-	STRG.10627.4	STRG.10627	NIC	0	0	0	0	0	0	0	-	-	-	-	sp|Q9AST6|VSP55_ARATH	Vacuolar protein sorting-associated protein 55 homolog
TPM	-	-	STRG.10627.5	STRG.10627	NIC	2.45821	4.78691	4.61861	4.72103	2.81823	7.70352	4.05835	-	-	-	-		2S seed storage protein 5-like
TPM	-	-	STRG.10627.6	STRG.10627	NIC	0.920957	1.66753	2.20827	1.71212	1.00536	2.55043	1.71091	-	-	-	-	sp|Q9AST6|VSP55_ARATH	Vacuolar protein sorting-associated protein 55 homolog
TPM	-	-	STRG.10628.1	STRG.10628	NNIC	8.52966	0.247878	0.402073	0	0	0	0	-	-	-	-	sp|Q9LPV9|LWD1_ARATH	WD repeat-containing protein LWD1		ko:K11805
TPM	-	-	STRG.10628.2	STRG.10628	NNIC	4.4474	0.0612367	0.314671	0	0	0	0	-	-	-	-	sp|Q9LPV9|LWD1_ARATH	WD repeat-containing protein LWD1		ko:K11805
TPM	-	-	STRG.10629.1	STRG.10629	Known	23.2737	14.3313	23.7093	11.0981	12.3059	92.8134	23.9106	-	-	-	-	sp|O82039|SPY_PETHY	Probable UDP-N-acetylglucosamine--peptide N-acetylglucosaminyltransferase SPINDLY	GO:0001101,GO:0003674,GO:0003824,GO:0005575,GO:0005622,GO:0005623,GO:0005634,GO:0005737,GO:0005829,GO:0007154,GO:0007165,GO:0008150,GO:0008194,GO:0008375,GO:0009719,GO:0009725,GO:0009735,GO:0009736,GO:0009739,GO:0009740,GO:0009755,GO:0009937,GO:0009938,GO:0009966,GO:0009968,GO:0009987,GO:0010033,GO:0010476,GO:0010646,GO:0010648,GO:0016262,GO:0016740,GO:0016757,GO:0016758,GO:0019222,GO:0023051,GO:…
TPM	-	-	STRG.1063.1	STRG.1063	Known	0.670368	0.0982751	0.162645	0	0	0	0.31025	-	-	-	-	sp|Q38865|EXPA6_ARATH	Expansin-A6
TPM	-	-	STRG.10630.1	STRG.10630	Known	44.4611	48.7181	46.1654	37.8401	24.8964	26.1063	24.0544	-	-	-	-	sp|Q9SIH1|CP18B_ARATH	Peptidyl-prolyl cis-trans isomerase CYP18-2	GO:0000413,GO:0003674,GO:0003755,GO:0003824,GO:0005575,GO:0005622,GO:0005623,GO:0005737,GO:0005829,GO:0006464,GO:0006807,GO:0008150,GO:0008152,GO:0009987,GO:0016853,GO:0016859,GO:0018193,GO:0018208,GO:0019538,GO:0036211,GO:0043170,GO:0043412,GO:0044237,GO:0044238,GO:0044260,GO:0044267,GO:0044424,GO:0044444,GO:0044464,GO:0071704,GO:0140096,GO:1901564	ko:K12733;ko03040;map03040
TPM	-	-	STRG.10631.1	STRG.10631	NNIC	0.437668	0.371399	0	0	0	0	0	-	-	-	-		Mitochondrial fission protein
TPM	-	-	STRG.10632.1	STRG.10632	Known	11.3814	15.909	12.1772	10.7779	12.9269	20.0522	15.463	-	-	-	-	sp|Q9SJF3|DCP1_ARATH	mRNA-decapping enzyme-like protein		ko:K12611;ko03018;map03018
TPM	-	-	STRG.10633.1	STRG.10633	Known	5.18334	1.6748	4.81254	6.47335	1.7393	7.00023	5.32612	-	-	-	-	sp|Q9SIH5|FB322_ARATH	Probable F-box protein At2g36090
TPM	-	-	STRG.10634.1	STRG.10634	Known	0	0	0	0	0	0	0	-	-	-	-					no_annotation
TPM	-	-	STRG.10635.1	STRG.10635	Known	2.97241	34.8457	6.31306	25.0969	9.35695	8.11906	8.01918	-	-	-	-		LETM1-like protein
TPM	-	-	STRG.10636.1	STRG.10636	Known	0	0.245886	0.051342	0	1.42815	0	0	-	-	-	-	sp|Q9CAX1|TBL8_ARATH	Protein trichome birefringence-like 8	GO:0003674,GO:0003824,GO:0005575,GO:0005622,GO:0005623,GO:0005737,GO:0005794,GO:0008150,GO:0008374,GO:0009987,GO:0012505,GO:0016407,GO:0016413,GO:0016740,GO:0016746,GO:0016747,GO:0043226,GO:0043227,GO:0043229,GO:0043231,GO:0044424,GO:0044444,GO:0044464,GO:0071554
TPM	-	-	STRG.10637.1	STRG.10637	Known	0	0.275786	0	0.0676693	0	0	0	-	-	-	-					no_annotation
TPM	-	-	STRG.10638.1	STRG.10638	Known	2.7076	10.8116	8.42443	38.655	3.92101	35.1957	48.583	-	-	-	-	sp|Q5RBU7|PCP_PONAB	Lysosomal Pro-X carboxypeptidase	GO:0001525,GO:0001568,GO:0001944,GO:0003008,GO:0003013,GO:0003073,GO:0003085,GO:0003674,GO:0003824,GO:0004177,GO:0006508,GO:0006807,GO:0006950,GO:0007275,GO:0008015,GO:0008150,GO:0008152,GO:0008217,GO:0008233,GO:0008238,GO:0008239,GO:0009611,GO:0009653,GO:0010594,GO:0010632,GO:0016787,GO:0019538,GO:0030334,GO:0032501,GO:0032502,GO:0032879,GO:0035239,GO:0035295,GO:0040012,GO:0042060,GO:0043170,GO:…	ko:K01285;ko04614;ko04974;map04614;map04974
TPM	-	-	STRG.10639.1	STRG.10639	Known	32.5587	9.56609	23.087	3.89213	9.48885	14.3043	19.8905	-	-	-	-	sp|Q66GQ2|Y5162_ARATH	Uncharacterized protein At5g41620
TPM	-	-	STRG.1064.1	STRG.1064	Known	1.24243	1.07567	1.66319	0.280459	1.22591	1.76205	1.60519	-	-	-	-					no_annotation
TPM	-	-	STRG.1064.2	STRG.1064	NIC	0.293154	0.0545347	0.388988	0.374104	0.1064	0.556658	0.204412	-	-	-	-					no_annotation
TPM	-	-	STRG.1064.3	STRG.1064	NIC	0.042126	0.31244	0.0343114	0	0.00378812	0.00247469	0.280921	-	-	-	-					no_annotation
TPM	-	-	STRG.10640.1	STRG.10640	Known	7.50538	10.9899	3.02432	19.725	9.79052	1.35218	2.32293	-	-	-	-	sp|Q851L5|ILL3_ORYSJ	IAA-amino acid hydrolase ILR1-like 3		ko:K14664
TPM	-	-	STRG.10641.1	STRG.10641	NNIC	0.538771	0	0.110947	0	0	0.055072	0	-	-	-	-					no_annotation
TPM	-	-	STRG.10642.1	STRG.10642	Known	32.4938	0.717682	1.86711	0.168343	0.381854	3.59573	4.7883	-	-	-	-	sp|A0A165U5V5|ADH1_EUPLT	Short chain aldehyde dehydrogenase 1
TPM	-	-	STRG.10643.1	STRG.10643	NNIC	0.481957	0.137399	0.701563	0.104731	0.543697	3.38558	2.00961	-	-	-	-					no_annotation
TPM	-	-	STRG.10644.1	STRG.10644	NNIC	0.537309	0.0510695	0.0929765	0.0577982	0.311748	2.52105	2.08898	-	-	-	-					no_annotation
TPM	-	-	STRG.10645.1	STRG.10645	NNIC	8.35967	0.0261729	2.81136	0	0	0	0.310856	-	-	-	-					no_annotation
TPM	-	-	STRG.10645.2	STRG.10645	NNIC	2.38752	0	0.648823	0	0	0	0.386522	-	-	-	-					no_annotation
TPM	-	-	STRG.10646.1	STRG.10646	NNIC	0	0	0	0	0	0	0	-	-	-	-					no_annotation
TPM	-	-	STRG.10647.1	STRG.10647	NNIC	168.661	106.505	147.479	60.0159	147.529	274.739	183.401	-	-	-	-	sp|Q9LZ17|RS174_ARATH	Small ribosomal subunit protein eS17w	GO:0000028,GO:0003674,GO:0003676,GO:0003723,GO:0003729,GO:0003735,GO:0005198,GO:0005488,GO:0005575,GO:0005622,GO:0005623,GO:0005634,GO:0005730,GO:0005737,GO:0005829,GO:0005840,GO:0005886,GO:0006996,GO:0008150,GO:0009987,GO:0015935,GO:0016020,GO:0016043,GO:0022607,GO:0022613,GO:0022618,GO:0022626,GO:0022627,GO:0031974,GO:0031981,GO:0032991,GO:0034622,GO:0042254,GO:0042255,GO:0042274,GO:0043226,GO:…	ko:K02962;ko03010;map03010
TPM	-	-	STRG.10648.1	STRG.10648	NNIC	0.148832	3.48736	1.92365	1.9452	0.46109	0.301104	0.0943534	-	-	-	-					no_annotation
TPM	-	-	STRG.10649.1	STRG.10649	NIC	3.32438	4.27996	2.7891	2.91238	3.49827	2.4605	4.3554	-	-	-	-	sp|P49243|FABH_ARATH	Beta-ketoacyl-[acyl-carrier-protein] synthase III, chloroplastic	GO:0005575,GO:0005622,GO:0005623,GO:0005737,GO:0009507,GO:0009532,GO:0009536,GO:0009570,GO:0043226,GO:0043227,GO:0043229,GO:0043231,GO:0044422,GO:0044424,GO:0044434,GO:0044435,GO:0044444,GO:0044446,GO:0044464	ko:K00648;ko00061;ko01100;ko01212;map00061;map01100;map01212
TPM	-	-	STRG.10649.2	STRG.10649	Known	0.456988	0.243253	0.0873123	0.10694	0.208896	0.102159	0.197658	-	-	-	-	sp|P49243|FABH_ARATH	Beta-ketoacyl-[acyl-carrier-protein] synthase III, chloroplastic	GO:0005575,GO:0005622,GO:0005623,GO:0005737,GO:0009507,GO:0009532,GO:0009536,GO:0009570,GO:0043226,GO:0043227,GO:0043229,GO:0043231,GO:0044422,GO:0044424,GO:0044434,GO:0044435,GO:0044444,GO:0044446,GO:0044464	ko:K00648;ko00061;ko01100;ko01212;map00061;map01100;map01212
TPM	-	-	STRG.10649.3	STRG.10649	NIC	8.54464	11.9506	7.68089	7.63475	6.37607	6.59175	8.15125	-	-	-	-	sp|P49243|FABH_ARATH	Beta-ketoacyl-[acyl-carrier-protein] synthase III, chloroplastic	GO:0005575,GO:0005622,GO:0005623,GO:0005737,GO:0009507,GO:0009532,GO:0009536,GO:0009570,GO:0043226,GO:0043227,GO:0043229,GO:0043231,GO:0044422,GO:0044424,GO:0044434,GO:0044435,GO:0044444,GO:0044446,GO:0044464	ko:K00648;ko00061;ko01100;ko01212;map00061;map01100;map01212
TPM	-	-	STRG.10649.4	STRG.10649	NIC	4.23447	3.86598	2.60423	5.41152	3.76182	2.0157	3.59846	-	-	-	-	sp|P49243|FABH_ARATH	Beta-ketoacyl-[acyl-carrier-protein] synthase III, chloroplastic	GO:0005575,GO:0005622,GO:0005623,GO:0005737,GO:0009507,GO:0009532,GO:0009536,GO:0009570,GO:0043226,GO:0043227,GO:0043229,GO:0043231,GO:0044422,GO:0044424,GO:0044434,GO:0044435,GO:0044444,GO:0044446,GO:0044464	ko:K00648;ko00061;ko01100;ko01212;map00061;map01100;map01212
TPM	-	-	STRG.1065.1	STRG.1065	Known	0	0.322622	0.479318	0.409729	0.172503	0.669037	0	-	-	-	-					no_annotation
TPM	-	-	STRG.1065.2	STRG.1065	NIC	2.49317	1.07915	2.80458	2.62851	0.320611	0.96429	2.12119	-	-	-	-					no_annotation
TPM	-	-	STRG.10650.1	STRG.10650	Known	0.797079	0.166273	0.135233	1.09518	0.115872	0.18797	0.106985	-	-	-	-					no_annotation
TPM	-	-	STRG.10650.10	STRG.10650	NIC	0.455654	0.564937	0.306255	0.587296	0.485466	0	0.0258319	-	-	-	-					no_annotation
TPM	-	-	STRG.10650.11	STRG.10650	NIC	0	0	0	0	0	0	0	-	-	-	-					no_annotation
TPM	-	-	STRG.10650.12	STRG.10650	NIC	0.216549	0	0.395079	0	0.181596	0.7205	0.248303	-	-	-	-					no_annotation
TPM	-	-	STRG.10650.2	STRG.10650	NIC	0.851704	0	1.78907	0	2.07198	2.4887	1.73205	-	-	-	-					no_annotation
TPM	-	-	STRG.10650.3	STRG.10650	NIC	0.397133	0	0.380231	0	1.03751	1.63536	0.0378816	-	-	-	-					no_annotation
TPM	-	-	STRG.10650.4	STRG.10650	NIC	0.516904	0.731541	0.4939	0.457286	0.191288	0.960662	0.583678	-	-	-	-					no_annotation
TPM	-	-	STRG.10650.5	STRG.10650	NIC	0.338379	0.95058	0.4824	0.468775	0.990775	2.60754	0.918272	-	-	-	-					no_annotation
TPM	-	-	STRG.10650.6	STRG.10650	NIC	0.0538702	0.891624	0.156336	0.199391	0.0815248	0.439315	0.510424	-	-	-	-					no_annotation
TPM	-	-	STRG.10650.7	STRG.10650	NIC	0	0	0.76482	0	1.67472	1.91848	1.09485	-	-	-	-					no_annotation
TPM	-	-	STRG.10650.8	STRG.10650	NIC	0.599975	0.353965	0.313373	0.169291	0.285746	0.544725	0.118399	-	-	-	-					no_annotation
TPM	-	-	STRG.10650.9	STRG.10650	NIC	0	0	0	0	0	0	0	-	-	-	-					no_annotation
TPM	-	-	STRG.10651.1	STRG.10651	Known	0.0335125	0.553777	0.569183	1.48506	0.060081	0.191206	0.471362	-	-	-	-	sp|Q9FNI1|GIR1_ARATH	Protein GL2-INTERACTING REPRESSOR 1
TPM	-	-	STRG.10651.2	STRG.10651	NIC	0.0143338	4.88766	0.796959	3.62787	1.16346	4.2039	6.74579	-	-	-	-	sp|Q9FNI1|GIR1_ARATH	Protein GL2-INTERACTING REPRESSOR 1
TPM	-	-	STRG.10652.1	STRG.10652	Known	18.3487	3.84149	14.0444	11.7568	14.627	4.86055	10.9717	-	-	-	-	sp|Q9ZRV4|MLH1_ARATH	DNA mismatch repair protein MLH1	GO:0000003,GO:0000228,GO:0000785,GO:0000790,GO:0000793,GO:0000794,GO:0000795,GO:0002200,GO:0002376,GO:0002377,GO:0002440,GO:0002520,GO:0002566,GO:0003006,GO:0003674,GO:0003676,GO:0003677,GO:0003697,GO:0003824,GO:0005488,GO:0005575,GO:0005622,GO:0005623,GO:0005634,GO:0005654,GO:0005694,GO:0005712,GO:0006139,GO:0006259,GO:0006281,GO:0006298,GO:0006310,GO:0006312,GO:0006725,GO:0006807,GO:0006950,GO:…	ko:K08734;ko01524;ko03430;ko03460;ko05200;ko05210;ko05213;ko05226;map01524;map03430;map03460;map05200;map05210;map05213;map05226
TPM	-	-	STRG.10652.2	STRG.10652	NIC	0.925814	5.02172	2.16201	2.9798	7.34265	8.5357	4.98386	-	-	-	-	sp|Q9ZRV4|MLH1_ARATH	DNA mismatch repair protein MLH1	GO:0000003,GO:0000228,GO:0000785,GO:0000790,GO:0000793,GO:0000794,GO:0000795,GO:0002200,GO:0002376,GO:0002377,GO:0002440,GO:0002520,GO:0002566,GO:0003006,GO:0003674,GO:0003676,GO:0003677,GO:0003697,GO:0003824,GO:0005488,GO:0005575,GO:0005622,GO:0005623,GO:0005634,GO:0005654,GO:0005694,GO:0005712,GO:0006139,GO:0006259,GO:0006281,GO:0006298,GO:0006310,GO:0006312,GO:0006725,GO:0006807,GO:0006950,GO:…	ko:K08734;ko01524;ko03430;ko03460;ko05200;ko05210;ko05213;ko05226;map01524;map03430;map03460;map05200;map05210;map05213;map05226
TPM	-	-	STRG.10653.1	STRG.10653	Known	0.989133	1.18436	1.40082	0.90762	0.227265	2.24614	0.819842	-	-	-	-	sp|Q9C6S6|PPR67_ARATH	Putative pentatricopeptide repeat-containing protein At1g31840	GO:0003674,GO:0003676,GO:0003723,GO:0003824,GO:0004518,GO:0004519,GO:0005488,GO:0005575,GO:0005622,GO:0005623,GO:0006139,GO:0006725,GO:0006807,GO:0008150,GO:0008152,GO:0009451,GO:0009987,GO:0016070,GO:0016787,GO:0016788,GO:0034641,GO:0043170,GO:0043226,GO:0043227,GO:0043229,GO:0043231,GO:0043412,GO:0044237,GO:0044238,GO:0044424,GO:0044464,GO:0046483,GO:0071704,GO:0090304,GO:0090305,GO:0097159,GO:…	ko:K17964
TPM	-	-	STRG.10654.1	STRG.10654	NIC	0.288434	0.198838	0.219665	0.15525	0.00445455	0.398582	0.158596	-	-	-	-	sp|O64477|Y2913_ARATH	G-type lectin S-receptor-like serine/threonine-protein kinase At2g19130
TPM	-	-	STRG.10654.2	STRG.10654	Known	0.12634	0.0998551	0.0253514	0.101306	0	0.0723076	0.124332	-	-	-	-	sp|O64477|Y2913_ARATH	G-type lectin S-receptor-like serine/threonine-protein kinase At2g19130
TPM	-	-	STRG.10654.3	STRG.10654	NIC	0.00778585	0	0	0	0	0.000250406	0.00171047	-	-	-	-	sp|O64793|Y1675_ARATH	G-type lectin S-receptor-like serine/threonine-protein kinase At1g67520
TPM	-	-	STRG.10654.4	STRG.10654	NIC	0.224481	0.126581	0.367851	0.0253505	0.0202621	0.188351	0.511986	-	-	-	-					no_annotation
TPM	-	-	STRG.10654.5	STRG.10654	NIC	0.119096	0.0827863	0.413341	0.143872	0.0301993	0.364945	0.380019	-	-	-	-					no_annotation
TPM	-	-	STRG.10654.6	STRG.10654	Known	0.0387551	0.0179306	0.162941	0.00955242	0	0.185944	0.537161	-	-	-	-					no_annotation
TPM	-	-	STRG.10655.1	STRG.10655	Known	34.1057	34.9497	30.7426	38.4595	29.6388	16.8153	28.9771	-	-	-	-	sp|A3DEU9|PUR9_ACET2	Bifunctional purine biosynthesis protein PurH		ko:K00602;ko00230;ko00670;ko01100;ko01110;ko01130;ko01523;map00230;map00670;map01100;map01110;map01130;map01523
TPM	-	-	STRG.10656.1	STRG.10656	Known	3.91797	1.17406	2.24212	0.433032	0	1.05184	2.13336	-	-	-	-		zinc finger	GO:0001655,GO:0001822,GO:0003674,GO:0003676,GO:0003723,GO:0003729,GO:0003730,GO:0005488,GO:0005515,GO:0005575,GO:0005622,GO:0005623,GO:0005634,GO:0005737,GO:0006417,GO:0006928,GO:0006950,GO:0007275,GO:0007369,GO:0007399,GO:0008150,GO:0009266,GO:0009409,GO:0009628,GO:0009653,GO:0009790,GO:0009792,GO:0009889,GO:0009891,GO:0009892,GO:0009893,GO:0009894,GO:0009895,GO:0009987,GO:0010468,GO:0010556,GO:…	ko:K12893;ko03040;ko05168;map03040;map05168
TPM	-	-	STRG.10656.2	STRG.10656	NIC	4.71387	5.19931	5.93929	4.05469	3.62765	3.48838	2.97869	-	-	-	-		zinc finger	GO:0001655,GO:0001822,GO:0003674,GO:0003676,GO:0003723,GO:0003729,GO:0003730,GO:0005488,GO:0005515,GO:0005575,GO:0005622,GO:0005623,GO:0005634,GO:0005737,GO:0006417,GO:0006928,GO:0006950,GO:0007275,GO:0007369,GO:0007399,GO:0008150,GO:0009266,GO:0009409,GO:0009628,GO:0009653,GO:0009790,GO:0009792,GO:0009889,GO:0009891,GO:0009892,GO:0009893,GO:0009894,GO:0009895,GO:0009987,GO:0010468,GO:0010556,GO:…	ko:K12893;ko03040;ko05168;map03040;map05168
TPM	-	-	STRG.10657.1	STRG.10657	NNIC	0.0357262	0.0992772	0	0	0	0	0	-	-	-	-					no_annotation
TPM	-	-	STRG.10657.2	STRG.10657	NNIC	0	0	0.0833702	0.229651	0.0487574	0.0947356	0.0227018	-	-	-	-					no_annotation
TPM	-	-	STRG.10657.3	STRG.10657	NNIC	0	0.104903	0	0	0	0	0	-	-	-	-	sp|Q9SMX1|SUV3M_ARATH	DExH-box ATP-dependent RNA helicase DExH16, mitochondrial	GO:0000177,GO:0000178,GO:0000957,GO:0000958,GO:0000959,GO:0000960,GO:0000962,GO:0000963,GO:0000965,GO:0001558,GO:0003674,GO:0003676,GO:0003677,GO:0003678,GO:0003723,GO:0003724,GO:0003725,GO:0003824,GO:0004004,GO:0004386,GO:0005488,GO:0005575,GO:0005622,GO:0005623,GO:0005634,GO:0005737,GO:0005739,GO:0005759,GO:0006139,GO:0006259,GO:0006310,GO:0006325,GO:0006396,GO:0006401,GO:0006402,GO:0006725,GO:…	ko:K17675
TPM	-	-	STRG.10657.4	STRG.10657	NNIC	0.226784	0.0734031	0	0	0	0	0	-	-	-	-					no_annotation
TPM	-	-	STRG.10658.1	STRG.10658	Known	201.095	216.156	230.846	117.547	310.368	318.027	305.534	-	-	-	-	sp|Q9SVD7|UEV1D_ARATH	Ubiquitin-conjugating enzyme E2 variant 1D		ko:K10704;ko04624;map04624
TPM	-	-	STRG.10659.1	STRG.10659	Known	20.9415	71.3025	17.7921	7.22864	22.3661	36.6839	27.8033	-	-	-	-	sp|Q9LXM2|CAF1I_ARATH	Probable CCR4-associated factor 1 homolog 9	GO:0000175,GO:0000288,GO:0000289,GO:0000291,GO:0000932,GO:0000956,GO:0002213,GO:0003674,GO:0003824,GO:0004518,GO:0004527,GO:0004532,GO:0004535,GO:0004540,GO:0005575,GO:0005622,GO:0005623,GO:0005737,GO:0006139,GO:0006401,GO:0006402,GO:0006417,GO:0006725,GO:0006807,GO:0006950,GO:0006952,GO:0008150,GO:0008152,GO:0008408,GO:0009056,GO:0009057,GO:0009605,GO:0009607,GO:0009611,GO:0009617,GO:0009889,GO:…	ko:K12581;ko03018;map03018
TPM	-	-	STRG.1066.1	STRG.1066	NNIC	0.10351	0.196513	0.197137	0.421574	0.0332591	0.113326	0.55421	-	-	-	-					no_annotation
TPM	-	-	STRG.10660.1	STRG.10660	Known	0.137785	9.27322	2.34653	1.09614	0.233841	2.82886	2.35483	-	-	-	-	sp|Q9FMC8|OPF13_ARATH	Transcription repressor OFP13	GO:0006355,GO:0008150,GO:0009889,GO:0009890,GO:0009892,GO:0010468,GO:0010556,GO:0010558,GO:0010605,GO:0010629,GO:0019219,GO:0019222,GO:0031323,GO:0031324,GO:0031326,GO:0031327,GO:0045892,GO:0045934,GO:0048519,GO:0048523,GO:0050789,GO:0050794,GO:0051171,GO:0051172,GO:0051252,GO:0051253,GO:0060255,GO:0065007,GO:0080090,GO:1902679,GO:1903506,GO:1903507,GO:2000112,GO:2000113,GO:2001141
TPM	-	-	STRG.10661.1	STRG.10661	NNIC	0.223923	0.341891	0.24772	0.0612391	0.535006	0.410793	0.232309	-	-	-	-					no_annotation
TPM	-	-	STRG.10662.1	STRG.10662	NNIC	0	0.279105	6.41551	0.795043	8.91741	14.5541	4.00432	-	-	-	-	sp|Q3EAL1|OFP6_ARATH	Transcription repressor OFP6	GO:0005575,GO:0005622,GO:0005623,GO:0005634,GO:0005737,GO:0008150,GO:0009966,GO:0010646,GO:0023051,GO:0043226,GO:0043227,GO:0043229,GO:0043231,GO:0044424,GO:0044464,GO:0048583,GO:0050789,GO:0050794,GO:0065007,GO:1900457
TPM	-	-	STRG.10663.1	STRG.10663	NIC	0	0.0528905	0.189842	0.0202855	0.0256767	0.293615	0.12249	-	-	-	-	sp|Q54LL8|LDAH_DICDI	Lipid droplet-associated hydrolase
TPM	-	-	STRG.10663.10	STRG.10663	NIC	0	0.0261177	0.016017	0.0229899	0.0652187	0.130733	0	-	-	-	-	sp|Q5F477|LDAH_CHICK	Lipid droplet-associated hydrolase
TPM	-	-	STRG.10663.11	STRG.10663	NIC	0	0.00831881	0	0	0	0	8.49398e-05	-	-	-	-	sp|Q54LL8|LDAH_DICDI	Lipid droplet-associated hydrolase
TPM	-	-	STRG.10663.12	STRG.10663	NIC	0.869979	0.250694	0.397148	0.384166	0.235717	0.843274	0.402104	-	-	-	-	sp|Q54LL8|LDAH_DICDI	Lipid droplet-associated hydrolase
TPM	-	-	STRG.10663.13	STRG.10663	NIC	0.879627	0.316968	1.37841	1.44739	0.760801	1.19649	0.463205	-	-	-	-		UPF0554 protein C2orf43 homolog
TPM	-	-	STRG.10663.14	STRG.10663	NIC	2.45138	6.36823	2.95412	2.1064	5.09251	2.78746	2.30101	-	-	-	-	sp|Q9ZW88|FBL34_ARATH	F-box/LRR-repeat protein At1g67190
TPM	-	-	STRG.10663.15	STRG.10663	NIC	2.08974	2.88469	2.01167	1.49509	3.30813	2.81863	4.16689	-	-	-	-	sp|Q9ZW88|FBL34_ARATH	F-box/LRR-repeat protein At1g67190
TPM	-	-	STRG.10663.2	STRG.10663	NIC	0.162786	0.162394	0.327829	0.419621	0.0588806	0.441533	0.141354	-	-	-	-	sp|Q54LL8|LDAH_DICDI	Lipid droplet-associated hydrolase
TPM	-	-	STRG.10663.3	STRG.10663	Known	0.240862	0.00874863	0.0235068	0	0	0.0801197	0	-	-	-	-	sp|Q5F477|LDAH_CHICK	Lipid droplet-associated hydrolase
TPM	-	-	STRG.10663.4	STRG.10663	NIC	0.901014	0.62014	1.31806	0.9033	0.313315	1.15304	0.453373	-	-	-	-	sp|Q54LL8|LDAH_DICDI	Lipid droplet-associated hydrolase
TPM	-	-	STRG.10663.5	STRG.10663	NIC	0.0248052	0	0.0322523	0.0847997	0.138736	0.451452	0.0312987	-	-	-	-	sp|Q5F477|LDAH_CHICK	Lipid droplet-associated hydrolase
TPM	-	-	STRG.10663.6	STRG.10663	NIC	0.324992	0.210871	0.282234	0.587892	0.277837	1.15839	0.330824	-	-	-	-	sp|Q54LL8|LDAH_DICDI	Lipid droplet-associated hydrolase
TPM	-	-	STRG.10663.7	STRG.10663	NIC	1.9683	0.371821	0.901373	0.258286	1.40314	2.30477	1.32556	-	-	-	-	sp|Q9ZW88|FBL34_ARATH	F-box/LRR-repeat protein At1g67190
TPM	-	-	STRG.10663.8	STRG.10663	NIC	0.293287	0.0911328	0.163748	0.673634	0.1418	0.468146	0.265581	-	-	-	-	sp|Q54LL8|LDAH_DICDI	Lipid droplet-associated hydrolase
TPM	-	-	STRG.10663.9	STRG.10663	NIC	0.0912157	0.0383341	0.0780506	0.040641	0.144519	0.258304	0.0668812	-	-	-	-	sp|Q54LL8|LDAH_DICDI	Lipid droplet-associated hydrolase
TPM	-	-	STRG.10664.1	STRG.10664	NNIC	29.7511	13.3653	28.3981	1.33296	2.43213	11.5282	21.7269	-	-	-	-					no_annotation
TPM	-	-	STRG.10665.1	STRG.10665	Known	14.7863	10.8556	9.97075	5.88572	16.941	21.4825	19.2597	-	-	-	-		Alpha/beta hydrolase family
TPM	-	-	STRG.10666.1	STRG.10666	Known	2.37592	1.51468	0.953552	0.0357336	0.166873	0.115463	0.213283	-	-	-	-	sp|Q9SR72|GL32_ARATH	Germin-like protein subfamily 3 member 2	GO:0005575,GO:0005618,GO:0005623,GO:0030312,GO:0044464,GO:0071944
TPM	-	-	STRG.10667.1	STRG.10667	NNIC	3.37455	0.317598	0.45366	0	0.720634	1.87222	3.2937	-	-	-	-	sp|Q9SJN0|ABI5_ARATH	Protein ABSCISIC ACID-INSENSITIVE 5	GO:0000003,GO:0001101,GO:0003006,GO:0003674,GO:0003676,GO:0003677,GO:0003700,GO:0005488,GO:0005515,GO:0005575,GO:0005622,GO:0005623,GO:0005634,GO:0006355,GO:0006950,GO:0006970,GO:0007154,GO:0007165,GO:0007275,GO:0008150,GO:0009266,GO:0009409,GO:0009414,GO:0009415,GO:0009555,GO:0009628,GO:0009651,GO:0009719,GO:0009725,GO:0009737,GO:0009738,GO:0009739,GO:0009743,GO:0009755,GO:0009756,GO:0009791,GO:…	ko:K14432;ko04075;map04075
TPM	-	-	STRG.10667.2	STRG.10667	NNIC	0.18071	0	0	0	0.061188	0	0.029818	-	-	-	-	sp|Q9SJN0|ABI5_ARATH	Protein ABSCISIC ACID-INSENSITIVE 5	GO:0000003,GO:0001101,GO:0003006,GO:0003674,GO:0003676,GO:0003677,GO:0003700,GO:0005488,GO:0005515,GO:0005575,GO:0005622,GO:0005623,GO:0005634,GO:0006355,GO:0006950,GO:0006970,GO:0007154,GO:0007165,GO:0007275,GO:0008150,GO:0009266,GO:0009409,GO:0009414,GO:0009415,GO:0009555,GO:0009628,GO:0009651,GO:0009719,GO:0009725,GO:0009737,GO:0009738,GO:0009739,GO:0009743,GO:0009755,GO:0009756,GO:0009791,GO:…	ko:K14432;ko04075;map04075
TPM	-	-	STRG.10667.3	STRG.10667	NNIC	0.216138	0.0317764	0.0344141	0	0.103914	0.133198	0.270253	-	-	-	-	sp|Q9SJN0|ABI5_ARATH	Protein ABSCISIC ACID-INSENSITIVE 5	GO:0000003,GO:0001101,GO:0003006,GO:0003674,GO:0003676,GO:0003677,GO:0003700,GO:0005488,GO:0005515,GO:0005575,GO:0005622,GO:0005623,GO:0005634,GO:0006355,GO:0006950,GO:0006970,GO:0007154,GO:0007165,GO:0007275,GO:0008150,GO:0009266,GO:0009409,GO:0009414,GO:0009415,GO:0009555,GO:0009628,GO:0009651,GO:0009719,GO:0009725,GO:0009737,GO:0009738,GO:0009739,GO:0009743,GO:0009755,GO:0009756,GO:0009791,GO:…	ko:K14432;ko04075;map04075
TPM	-	-	STRG.10668.1	STRG.10668	Known	0	20.6473	0	0	0.0128919	0	0	-	-	-	-		YLS9-like
TPM	-	-	STRG.10669.1	STRG.10669	Known	0	0.764037	0	0	0	0	0	-	-	-	-		YLS9-like	GO:0002252,GO:0002376,GO:0005575,GO:0005622,GO:0005623,GO:0005737,GO:0005886,GO:0005911,GO:0006950,GO:0006952,GO:0007275,GO:0007568,GO:0008150,GO:0009506,GO:0009507,GO:0009536,GO:0009605,GO:0009607,GO:0009615,GO:0010150,GO:0016020,GO:0030054,GO:0031224,GO:0031225,GO:0031226,GO:0032501,GO:0032502,GO:0043207,GO:0043226,GO:0043227,GO:0043229,GO:0043231,GO:0044424,GO:0044425,GO:0044444,GO:0044459,GO:…
TPM	-	-	STRG.1067.1	STRG.1067	NNIC	0.25367	0.021556	0.124456	0.205235	0.0270898	0.0692668	0.0242572	-	-	-	-		LRR receptor-like serine threonine-protein kinase		ko:K04730;ko04010;ko04064;ko04620;ko04624;ko04722;ko05133;ko05140;ko05142;ko05145;ko05152;ko05162;ko05169;map04010;map04064;map04620;map04624;map04722;map05133;map05140;map05142;map05145;map05152;map05162;map05169
TPM	-	-	STRG.10670.1	STRG.10670	NNIC	0.0132047	0.00756223	0.0145371	0	0	0	0	-	-	-	-					no_annotation
TPM	-	-	STRG.10671.1	STRG.10671	Known	0.0707908	0	0	0	0	0	0	-	-	-	-	sp|Q9FNH6|NHL3_ARATH	NDR1/HIN1-like protein 3
TPM	-	-	STRG.10672.1	STRG.10672	NNIC	0.261019	0.48688	0.755673	1.03198	0.533045	0.592929	0.628676	-	-	-	-	sp|Q9FNH6|NHL3_ARATH	NDR1/HIN1-like protein 3
TPM	-	-	STRG.10673.1	STRG.10673	NNIC	0	0	0	0.000427405	0.0700503	0	0	-	-	-	-	sp|Q9ZW88|FBL34_ARATH	F-box/LRR-repeat protein At1g67190
TPM	-	-	STRG.10674.1	STRG.10674	Known	11.9328	35.8871	19.0627	17.5766	37.5922	26.8197	23.3436	-	-	-	-	sp|Q8LBM4|ISAM1_ARATH	Iron-sulfur assembly protein IscA-like 1, mitochondrial		ko:K22063
TPM	-	-	STRG.10675.1	STRG.10675	Known	52.9378	49.001	46.2416	22.9822	64.7145	115.906	129.577	-	-	-	-	sp|Q9LXJ0|FTZ22_ARATH	Cell division protein FtsZ homolog 2-2, chloroplastic	GO:0000166,GO:0001882,GO:0001883,GO:0003674,GO:0003824,GO:0003924,GO:0005488,GO:0005515,GO:0005525,GO:0005575,GO:0005622,GO:0005623,GO:0005737,GO:0006996,GO:0008150,GO:0009507,GO:0009532,GO:0009534,GO:0009536,GO:0009570,GO:0009579,GO:0009657,GO:0009658,GO:0009987,GO:0010020,GO:0016020,GO:0016043,GO:0016462,GO:0016787,GO:0016817,GO:0016818,GO:0017076,GO:0017111,GO:0019001,GO:0031976,GO:0031984,GO:…	ko:K03531;ko04112;map04112
TPM	-	-	STRG.10676.1	STRG.10676	Known	0.7683	0.188833	0.360383	0.162759	0.349048	0.687858	0.262568	-	-	-	-	sp|Q9SMZ2|PP347_ARATH	Pentatricopeptide repeat-containing protein At4g33170
TPM	-	-	STRG.10677.1	STRG.10677	Known	0.130057	54.7532	2.75703	67.4882	7.90435	4.05053	8.34046	-	-	-	-	sp|Q9LXJ1|BIC1_ARATH	Protein BIC1	GO:0008150,GO:0009628,GO:0050896,GO:0080167
TPM	-	-	STRG.10678.1	STRG.10678	Known	32.1755	14.0012	34.3272	18.9407	22.6896	25.1529	26.2818	-	-	-	-	sp|O80990|CIA1_ARATH	Protein CIA1	GO:0005575,GO:0005622,GO:0005623,GO:0005737,GO:0005829,GO:0006790,GO:0008150,GO:0008152,GO:0009987,GO:0016043,GO:0016226,GO:0022607,GO:0031163,GO:0032991,GO:0044085,GO:0044237,GO:0044424,GO:0044444,GO:0044445,GO:0044464,GO:0051186,GO:0071840,GO:0097361
TPM	-	-	STRG.10679.1	STRG.10679	Known	38.6815	73.3837	32.7075	20.1701	54.1138	50.9951	70.5335	-	-	-	-					no_annotation
TPM	-	-	STRG.1068.1	STRG.1068	NNIC	0.023937	0	0	0	0	0	0	-	-	-	-					no_annotation
TPM	-	-	STRG.10680.1	STRG.10680	Known	182.238	111.663	158.905	62.4863	104.259	77.9055	148.906	-	-	-	-	sp|B8B9K6|R10A_ORYSI	Large ribosomal subunit protein uL1	GO:0000470,GO:0003674,GO:0003676,GO:0003723,GO:0003735,GO:0005198,GO:0005488,GO:0005575,GO:0005622,GO:0005623,GO:0005737,GO:0005829,GO:0005840,GO:0005844,GO:0005886,GO:0005911,GO:0006139,GO:0006364,GO:0006396,GO:0006412,GO:0006518,GO:0006725,GO:0006807,GO:0008150,GO:0008152,GO:0009058,GO:0009059,GO:0009506,GO:0009987,GO:0010467,GO:0015934,GO:0016020,GO:0016070,GO:0016072,GO:0019538,GO:0022613,GO:…	ko:K02865;ko03010;map03010
TPM	-	-	STRG.10680.2	STRG.10680	NIC	7.49608	5.66738	3.08253	1.80084	2.7814	1.04114	6.93098	-	-	-	-	sp|B8B9K6|R10A_ORYSI	Large ribosomal subunit protein uL1	GO:0000470,GO:0003674,GO:0003676,GO:0003723,GO:0003735,GO:0005198,GO:0005488,GO:0005575,GO:0005622,GO:0005623,GO:0005737,GO:0005829,GO:0005840,GO:0005844,GO:0005886,GO:0005911,GO:0006139,GO:0006364,GO:0006396,GO:0006412,GO:0006518,GO:0006725,GO:0006807,GO:0008150,GO:0008152,GO:0009058,GO:0009059,GO:0009506,GO:0009987,GO:0010467,GO:0015934,GO:0016020,GO:0016070,GO:0016072,GO:0019538,GO:0022613,GO:…	ko:K02865;ko03010;map03010
TPM	-	-	STRG.10681.1	STRG.10681	Known	3.54401	6.12446	4.55718	3.98351	2.34588	3.88469	3.94461	-	-	-	-		Syntaxin 6, N-terminal
TPM	-	-	STRG.10682.1	STRG.10682	Known	6.35213	12.397	13.1459	44.9137	12.3808	12.5627	11.2194	-	-	-	-	sp|Q8GW20|Y5390_ARATH	Uncharacterized protein At5g03900, chloroplastic	GO:0003674,GO:0005488,GO:0005506,GO:0005575,GO:0005622,GO:0005623,GO:0005737,GO:0005739,GO:0005759,GO:0006790,GO:0006807,GO:0008150,GO:0008152,GO:0008198,GO:0009507,GO:0009526,GO:0009536,GO:0009941,GO:0009987,GO:0010467,GO:0016043,GO:0016226,GO:0019538,GO:0022607,GO:0031163,GO:0031967,GO:0031974,GO:0031975,GO:0043167,GO:0043169,GO:0043170,GO:0043226,GO:0043227,GO:0043229,GO:0043231,GO:0043233,GO:…
TPM	-	-	STRG.10682.2	STRG.10682	NIC	4.33722	5.08572	4.48572	13.5007	3.77633	4.96815	3.39515	-	-	-	-	sp|Q8GW20|Y5390_ARATH	Uncharacterized protein At5g03900, chloroplastic	GO:0003674,GO:0005488,GO:0005506,GO:0005575,GO:0005622,GO:0005623,GO:0005737,GO:0005739,GO:0005759,GO:0006790,GO:0006807,GO:0008150,GO:0008152,GO:0008198,GO:0009507,GO:0009526,GO:0009536,GO:0009941,GO:0009987,GO:0010467,GO:0016043,GO:0016226,GO:0019538,GO:0022607,GO:0031163,GO:0031967,GO:0031974,GO:0031975,GO:0043167,GO:0043169,GO:0043170,GO:0043226,GO:0043227,GO:0043229,GO:0043231,GO:0043233,GO:…
TPM	-	-	STRG.10683.1	STRG.10683	Known	2.06159	1.50575	3.44301	1.35346	1.73237	2.39838	3.56108	-	-	-	-	sp|G7IFI7|HISN3_MEDTR	1-(5-phosphoribosyl)-5-[(5-phosphoribosylamino)methylideneamino] imidazole-4-carboxamide isomerase HISN3, chloroplastic	GO:0000105,GO:0000162,GO:0003674,GO:0003824,GO:0003949,GO:0005575,GO:0005622,GO:0005623,GO:0005737,GO:0006082,GO:0006520,GO:0006547,GO:0006568,GO:0006576,GO:0006586,GO:0006725,GO:0006807,GO:0008150,GO:0008152,GO:0008652,GO:0009058,GO:0009072,GO:0009073,GO:0009308,GO:0009309,GO:0009507,GO:0009532,GO:0009536,GO:0009570,GO:0009987,GO:0016053,GO:0016853,GO:0016860,GO:0016861,GO:0018130,GO:0019438,GO:…	ko:K01814;ko00340;ko01100;ko01110;ko01230;map00340;map01100;map01110;map01230
TPM	-	-	STRG.10683.2	STRG.10683	NIC	1.89176	0	1.28292	0.521423	0.390237	0.582447	0.761415	-	-	-	-	sp|G7IFI7|HISN3_MEDTR	1-(5-phosphoribosyl)-5-[(5-phosphoribosylamino)methylideneamino] imidazole-4-carboxamide isomerase HISN3, chloroplastic	GO:0000105,GO:0000162,GO:0003674,GO:0003824,GO:0003949,GO:0005575,GO:0005622,GO:0005623,GO:0005737,GO:0006082,GO:0006520,GO:0006547,GO:0006568,GO:0006576,GO:0006586,GO:0006725,GO:0006807,GO:0008150,GO:0008152,GO:0008652,GO:0009058,GO:0009072,GO:0009073,GO:0009308,GO:0009309,GO:0009507,GO:0009532,GO:0009536,GO:0009570,GO:0009987,GO:0016053,GO:0016853,GO:0016860,GO:0016861,GO:0018130,GO:0019438,GO:…	ko:K01814;ko00340;ko01100;ko01110;ko01230;map00340;map01100;map01110;map01230
TPM	-	-	STRG.10683.3	STRG.10683	NIC	3.18051	2.27803	4.95716	2.03439	2.28724	2.61309	3.63951	-	-	-	-	sp|G7IFI7|HISN3_MEDTR	1-(5-phosphoribosyl)-5-[(5-phosphoribosylamino)methylideneamino] imidazole-4-carboxamide isomerase HISN3, chloroplastic	GO:0000105,GO:0000162,GO:0003674,GO:0003824,GO:0003949,GO:0005575,GO:0005622,GO:0005623,GO:0005737,GO:0006082,GO:0006520,GO:0006547,GO:0006568,GO:0006576,GO:0006586,GO:0006725,GO:0006807,GO:0008150,GO:0008152,GO:0008652,GO:0009058,GO:0009072,GO:0009073,GO:0009308,GO:0009309,GO:0009507,GO:0009532,GO:0009536,GO:0009570,GO:0009987,GO:0016053,GO:0016853,GO:0016860,GO:0016861,GO:0018130,GO:0019438,GO:…	ko:K01814;ko00340;ko01100;ko01110;ko01230;map00340;map01100;map01110;map01230
TPM	-	-	STRG.10684.1	STRG.10684	Known	7.75082	7.34565	19.56	78.5829	19.3865	40.528	17.9775	-	-	-	-	sp|Q9SR77|HBPL1_ARATH	Heme-binding-like protein At3g10130, chloroplastic
TPM	-	-	STRG.10685.1	STRG.10685	Known	32.1715	16.5747	10.6646	6.01148	0	0.20356	0.999766	-	-	-	-		Domain of unknown function (DUF4228)
TPM	-	-	STRG.10686.1	STRG.10686	Known	5.72241	20.2016	15.5909	27.3812	16.6291	28.0731	24.8217	-	-	-	-		Glutathione S-transferase, N-terminal domain
TPM	-	-	STRG.10687.1	STRG.10687	NNIC	0.182354	0.289374	0.13942	0.406178	0.099852	0.162151	0.259179	-	-	-	-					no_annotation
TPM	-	-	STRG.10688.1	STRG.10688	NNIC	0.0347641	0.119868	0.0485226	0.052798	0.119994	0.131929	0.027022	-	-	-	-					no_annotation
TPM	-	-	STRG.10689.1	STRG.10689	Known	5.78138	7.41663	2.90634	2.07197	1.72083	3.43365	3.47099	-	-	-	-	sp|Q8LE10|HA22I_ARATH	HVA22-like protein i		ko:K17338
TPM	-	-	STRG.1069.1	STRG.1069	NNIC	0.0670539	0.320295	0.204774	0.0281074	0.24603	0.136881	0.211849	-	-	-	-					no_annotation
TPM	-	-	STRG.10690.1	STRG.10690	NIC	13.4997	5.11181	8.83472	7.45018	4.86262	9.23778	10.923	-	-	-	-					no_annotation
TPM	-	-	STRG.10690.2	STRG.10690	Known	6.7747	3.26815	5.28535	6.30354	1.78621	8.6152	4.59554	-	-	-	-					no_annotation
TPM	-	-	STRG.10691.1	STRG.10691	Known	15.3233	17.4286	12.5631	10.6097	16.7908	9.23908	21.8897	-	-	-	-	sp|Q9FNY0|E2FA_ARATH	Transcription factor E2FA	GO:0003674,GO:0003676,GO:0003677,GO:0005488,GO:0006355,GO:0008150,GO:0009889,GO:0009891,GO:0009893,GO:0010468,GO:0010556,GO:0010557,GO:0010604,GO:0010628,GO:0019219,GO:0019222,GO:0031323,GO:0031325,GO:0031326,GO:0031328,GO:0045787,GO:0045893,GO:0045935,GO:0048518,GO:0048522,GO:0050789,GO:0050794,GO:0051171,GO:0051173,GO:0051252,GO:0051254,GO:0051445,GO:0051446,GO:0051726,GO:0060255,GO:0065007,GO:…	ko:K06620;ko:K12590;ko01522;ko03018;ko04110;ko04218;ko04934;ko05161;ko05166;ko05167;ko05200;ko05206;ko05212;ko05214;ko05215;ko05218;ko05219;ko05220;ko05222;ko05223;ko05224;ko05225;ko05226;map01522;map03018;map04110;map04218;map04934;map05161;map05166;map05167;map05200;map05206;map05212;map05214;map05215;map05218;map05219;map05220;map05222;map05223;map05224;map05225;map05226
TPM	-	-	STRG.10692.1	STRG.10692	NNIC	3.48744	12.3563	4.4212	9.60864	6.70796	14.4108	13.5096	-	-	-	-	sp|Q9SJ50|SL1_ARATH	Protein SEEDLING LETHAL 1, chloroplastic		ko:K15032
TPM	-	-	STRG.10693.1	STRG.10693	NIC	54.6541	79.3315	97.5358	379.952	132.022	131.359	153.634	-	-	-	-	sp|Q96291|BAS1A_ARATH	2-Cys peroxiredoxin BAS1, chloroplastic	GO:0003674,GO:0003824,GO:0005575,GO:0005576,GO:0005622,GO:0005623,GO:0005737,GO:0006950,GO:0006952,GO:0008150,GO:0008152,GO:0009266,GO:0009409,GO:0009507,GO:0009526,GO:0009532,GO:0009536,GO:0009570,GO:0009605,GO:0009607,GO:0009617,GO:0009628,GO:0009636,GO:0009987,GO:0010319,GO:0016209,GO:0016491,GO:0016684,GO:0031967,GO:0031975,GO:0042221,GO:0042742,GO:0043207,GO:0043226,GO:0043227,GO:0043229,GO:…	ko:K03386;ko04214;map04214
TPM	-	-	STRG.10693.2	STRG.10693	Known	1.34198	2.01228	2.38458	26.9208	2.24878	1.53582	5.24408	-	-	-	-	sp|Q96291|BAS1A_ARATH	2-Cys peroxiredoxin BAS1, chloroplastic	GO:0003674,GO:0003824,GO:0005575,GO:0005576,GO:0005622,GO:0005623,GO:0005737,GO:0006950,GO:0006952,GO:0008150,GO:0008152,GO:0009266,GO:0009409,GO:0009507,GO:0009526,GO:0009532,GO:0009536,GO:0009570,GO:0009605,GO:0009607,GO:0009617,GO:0009628,GO:0009636,GO:0009987,GO:0010319,GO:0016209,GO:0016491,GO:0016684,GO:0031967,GO:0031975,GO:0042221,GO:0042742,GO:0043207,GO:0043226,GO:0043227,GO:0043229,GO:…	ko:K03386;ko04214;map04214
TPM	-	-	STRG.10694.1	STRG.10694	Known	0	0.648437	0.971201	6.32651	0.118223	0.927543	2.18495	-	-	-	-					no_annotation
TPM	-	-	STRG.10694.2	STRG.10694	NIC	0	1.70483	1.42029	11.787	0.26967	1.20046	2.12671	-	-	-	-					no_annotation
TPM	-	-	STRG.10694.3	STRG.10694	NIC	0	0.431665	0.226893	6.13225	0.189078	0.510994	0.949842	-	-	-	-					no_annotation
TPM	-	-	STRG.10694.4	STRG.10694	NIC	0.00596265	0.156967	0.481813	1.50729	0.134304	0.427455	0.99376	-	-	-	-					no_annotation
TPM	-	-	STRG.10694.5	STRG.10694	NIC	0	0.063906	0	1.20587	0	0	0.0286692	-	-	-	-					no_annotation
TPM	-	-	STRG.10695.1	STRG.10695	Known	0.0949113	0	0	0	0	0	0	-	-	-	-	sp|Q8GW29|LOG7_ARATH	Cytokinin riboside 5'-monophosphate phosphoribohydrolase LOG7
TPM	-	-	STRG.10696.1	STRG.10696	Known	33.7187	40.3318	19.3535	1.57778	0.177612	0.1307	1.42799	-	-	-	-					no_annotation
TPM	-	-	STRG.10697.1	STRG.10697	Known	0	0	0.13211	0	0	0	0	-	-	-	-					no_annotation
TPM	-	-	STRG.10698.1	STRG.10698	Known	2.72236	1.83428	2.80716	0.236974	0.832861	1.93481	1.58394	-	-	-	-	sp|Q8W4P9|TT9_ARATH	Protein TRANSPARENT TESTA 9		ko:K19513
TPM	-	-	STRG.10698.2	STRG.10698	NIC	2.66053	0.749489	2.01758	0.707785	1.02615	0.880144	0.693192	-	-	-	-		Uncharacterised conserved protein		ko:K19513
TPM	-	-	STRG.10698.3	STRG.10698	NIC	1.98763	0.854694	1.34965	0.424395	0.141318	0.0669367	0.583056	-	-	-	-		Uncharacterised conserved protein		ko:K19513
TPM	-	-	STRG.10698.4	STRG.10698	NIC	2.9224	0.743803	0.939257	0.427886	0.972492	1.58042	0.999099	-	-	-	-	sp|Q2KHT3|CL16A_HUMAN	Protein CLEC16A		ko:K19513
TPM	-	-	STRG.10698.5	STRG.10698	NIC	1.19151	0.883691	1.09914	0.235339	0	0.896006	0.709869	-	-	-	-		Uncharacterised conserved protein		ko:K19513
TPM	-	-	STRG.10699.1	STRG.10699	NNIC	0.749903	0.300202	1.09561	0.353248	0.0803372	0.0304413	0.836336	-	-	-	-					no_annotation
TPM	-	-	STRG.107.1	STRG.107	NNIC	0	0.273904	0.0460518	2.10059	0.106906	0.102617	0.173101	-	-	-	-					no_annotation
TPM	-	-	STRG.1070.1	STRG.1070	NNIC	0.555944	1.14275	1.5883	2.14417	1.86519	3.53348	1.61848	-	-	-	-					no_annotation
TPM	-	-	STRG.10700.1	STRG.10700	Known	9.87895	4.53964	4.43241	1.77322	0.295308	1.65134	4.09642	-	-	-	-	sp|Q9SVD0|SMXL3_ARATH	Protein SMAX1-LIKE 3	GO:0000302,GO:0005575,GO:0005622,GO:0005623,GO:0005737,GO:0006417,GO:0006950,GO:0006979,GO:0008150,GO:0009266,GO:0009314,GO:0009408,GO:0009416,GO:0009507,GO:0009526,GO:0009532,GO:0009536,GO:0009570,GO:0009628,GO:0009636,GO:0009642,GO:0009644,GO:0009889,GO:0009891,GO:0009893,GO:0009941,GO:0009987,GO:0010035,GO:0010468,GO:0010556,GO:0010557,GO:0010604,GO:0010608,GO:0010628,GO:0019222,GO:0031323,GO:…
TPM	-	-	STRG.10701.1	STRG.10701	NNIC	0.0355924	0.643964	0	0	0	0	0	-	-	-	-		disease resistance		ko:K13457;ko04626;map04626
TPM	-	-	STRG.10702.1	STRG.10702	NNIC	1.06055	2.97133	1.70975	4.04584	0.109303	0.150286	0.87166	-	-	-	-					no_annotation
TPM	-	-	STRG.10703.1	STRG.10703	NNIC	0.0156311	0.0163374	0.0695684	0.194701	0.0278176	0.0342127	0.0131113	-	-	-	-					no_annotation
TPM	-	-	STRG.10704.1	STRG.10704	NNIC	0.145576	0.173952	0.212562	0.0783337	0.0938531	0.153902	0.0380985	-	-	-	-					no_annotation
TPM	-	-	STRG.10705.1	STRG.10705	NNIC	0.118934	0.286747	0	0	0.0453381	0.138551	0	-	-	-	-					no_annotation
TPM	-	-	STRG.10706.1	STRG.10706	NNIC	2.90449	2.65014	2.86148	2.06921	2.17411	3.53642	4.68243	-	-	-	-	sp|Q39613|CYPH_CATRO	Peptidyl-prolyl cis-trans isomerase	GO:0001932,GO:0001934,GO:0003674,GO:0003824,GO:0004672,GO:0004674,GO:0005575,GO:0005622,GO:0005623,GO:0005737,GO:0005829,GO:0006464,GO:0006468,GO:0006793,GO:0006796,GO:0006807,GO:0006950,GO:0007154,GO:0007165,GO:0007346,GO:0008150,GO:0008152,GO:0009893,GO:0009987,GO:0010119,GO:0010562,GO:0010604,GO:0016301,GO:0016310,GO:0016740,GO:0016772,GO:0016773,GO:0019220,GO:0019222,GO:0019538,GO:0023014,GO:…	ko:K08835
TPM	-	-	STRG.10707.1	STRG.10707	NNIC	0.501383	1.32284	1.51752	0.296545	0.554482	2.41956	0.539204	-	-	-	-					no_annotation
TPM	-	-	STRG.10707.2	STRG.10707	NNIC	0.136311	0.5245	0.0977193	0.18735	0.130847	0.652357	0.111338	-	-	-	-					no_annotation
TPM	-	-	STRG.10707.3	STRG.10707	NNIC	1.27514	2.13822	2.79671	2.68412	1.40752	3.77068	2.45513	-	-	-	-					no_annotation
TPM	-	-	STRG.10707.4	STRG.10707	NNIC	0.00763238	0.0982423	0.0887113	0.240304	0.192294	0.337778	0.551225	-	-	-	-					no_annotation
TPM	-	-	STRG.10707.5	STRG.10707	NNIC	0.017101	0	0.0252197	0.0321183	0.00471658	0.00338806	0	-	-	-	-					no_annotation
TPM	-	-	STRG.10708.1	STRG.10708	Known	12.8091	16.0041	36.5313	10.0904	0.010834	0	21.4131	-	-	-	-	sp|Q6E593|BEBT1_PETHY	Benzyl alcohol O-benzoyltransferase		ko:K19861
TPM	-	-	STRG.10709.1	STRG.10709	Known	160.023	85.0637	9.64641	6.28188	0.684348	0.982672	0.992864	-	-	-	-					no_annotation
TPM	-	-	STRG.1071.1	STRG.1071	NIC	0.0215586	0.0118811	0	0.0132069	0	0.0658669	0.0468293	-	-	-	-					no_annotation
TPM	-	-	STRG.1071.10	STRG.1071	NIC	0.272919	0.0211113	0.276337	0.73621	0	0.0778983	0	-	-	-	-	sp|Q9SD62|Y3471_ARATH	Putative receptor-like protein kinase At3g47110		ko:K04730;ko04010;ko04064;ko04620;ko04624;ko04722;ko05133;ko05140;ko05142;ko05145;ko05152;ko05162;ko05169;map04010;map04064;map04620;map04624;map04722;map05133;map05140;map05142;map05145;map05152;map05162;map05169
TPM	-	-	STRG.1071.11	STRG.1071	NIC	0.626235	0.487716	0.657324	0.108505	0.144773	0.442788	0.884863	-	-	-	-					no_annotation
TPM	-	-	STRG.1071.12	STRG.1071	NIC	0.0667934	0.547003	0.504455	0.464002	0.474803	0.726809	0.889194	-	-	-	-	sp|Q0WQX7|RBL1_ARATH	RHOMBOID-like protein 1	GO:0000139,GO:0002791,GO:0002792,GO:0005575,GO:0005622,GO:0005623,GO:0005737,GO:0005783,GO:0005789,GO:0005794,GO:0006928,GO:0008150,GO:0008283,GO:0009894,GO:0009966,GO:0009987,GO:0010646,GO:0012505,GO:0016020,GO:0016477,GO:0019222,GO:0023051,GO:0030162,GO:0031090,GO:0031323,GO:0031329,GO:0031984,GO:0032268,GO:0032879,GO:0032880,GO:0040011,GO:0042058,GO:0042175,GO:0042176,GO:0043226,GO:0043227,GO:…
TPM	-	-	STRG.1071.13	STRG.1071	Known	0.0384814	0.0396866	0.0294148	0.0818374	0.061498	0.0458648	0.0916688	-	-	-	-	sp|Q0WQX7|RBL1_ARATH	RHOMBOID-like protein 1	GO:0000139,GO:0002791,GO:0002792,GO:0005575,GO:0005622,GO:0005623,GO:0005737,GO:0005783,GO:0005789,GO:0005794,GO:0006928,GO:0008150,GO:0008283,GO:0009894,GO:0009966,GO:0009987,GO:0010646,GO:0012505,GO:0016020,GO:0016477,GO:0019222,GO:0023051,GO:0030162,GO:0031090,GO:0031323,GO:0031329,GO:0031984,GO:0032268,GO:0032879,GO:0032880,GO:0040011,GO:0042058,GO:0042175,GO:0042176,GO:0043226,GO:0043227,GO:…
TPM	-	-	STRG.1071.14	STRG.1071	Known	1.44191	3.99698	1.81559	1.2231	1.46143	0.491669	1.15657	-	-	-	-					no_annotation
TPM	-	-	STRG.1071.15	STRG.1071	Known	0.198609	0.260177	0.0491646	0.0581376	0.0988309	0.128753	0.0535675	-	-	-	-					no_annotation
TPM	-	-	STRG.1071.16	STRG.1071	NIC	0.135129	0.122488	0.215913	0.59706	0.0738063	0.162353	0.113544	-	-	-	-	sp|Q2R2D5|XA21_ORYSJ	Receptor kinase-like protein Xa21		ko:K04730;ko04010;ko04064;ko04620;ko04624;ko04722;ko05133;ko05140;ko05142;ko05145;ko05152;ko05162;ko05169;map04010;map04064;map04620;map04624;map04722;map05133;map05140;map05142;map05145;map05152;map05162;map05169
TPM	-	-	STRG.1071.17	STRG.1071	NIC	0.875401	0.0481542	0.427156	0.03505	0.0254271	0.0837418	0.12322	-	-	-	-	sp|Q9SD62|Y3471_ARATH	Putative receptor-like protein kinase At3g47110		ko:K04730;ko04010;ko04064;ko04620;ko04624;ko04722;ko05133;ko05140;ko05142;ko05145;ko05152;ko05162;ko05169;map04010;map04064;map04620;map04624;map04722;map05133;map05140;map05142;map05145;map05152;map05162;map05169
TPM	-	-	STRG.1071.2	STRG.1071	NIC	0.22027	0.0318704	0.159284	0.382566	0	0.0478177	0	-	-	-	-	sp|Q9SD62|Y3471_ARATH	Putative receptor-like protein kinase At3g47110		ko:K04730;ko04010;ko04064;ko04620;ko04624;ko04722;ko05133;ko05140;ko05142;ko05145;ko05152;ko05162;ko05169;map04010;map04064;map04620;map04624;map04722;map05133;map05140;map05142;map05145;map05152;map05162;map05169
TPM	-	-	STRG.1071.3	STRG.1071	NIC	0.350234	0.133319	0.466699	0.39481	0.0327985	0.0256317	0.113942	-	-	-	-	sp|C0LGP4|Y3475_ARATH	Probable LRR receptor-like serine/threonine-protein kinase At3g47570		ko:K04730;ko04010;ko04064;ko04620;ko04624;ko04722;ko05133;ko05140;ko05142;ko05145;ko05152;ko05162;ko05169;map04010;map04064;map04620;map04624;map04722;map05133;map05140;map05142;map05145;map05152;map05162;map05169
TPM	-	-	STRG.1071.4	STRG.1071	NIC	0	0.131879	0	0	3.42721e-06	0	0	-	-	-	-					no_annotation
TPM	-	-	STRG.1071.5	STRG.1071	NIC	0.34057	0.600081	0.747379	0.787504	0.658695	1.20406	0.510523	-	-	-	-					no_annotation
TPM	-	-	STRG.1071.6	STRG.1071	NIC	0.368394	0.491352	0.589632	0.397606	0.0957461	0.179918	0.351009	-	-	-	-	sp|Q9SD62|Y3471_ARATH	Putative receptor-like protein kinase At3g47110		ko:K04730;ko04010;ko04064;ko04620;ko04624;ko04722;ko05133;ko05140;ko05142;ko05145;ko05152;ko05162;ko05169;map04010;map04064;map04620;map04624;map04722;map05133;map05140;map05142;map05145;map05152;map05162;map05169
TPM	-	-	STRG.1071.7	STRG.1071	NIC	1.05077	2.2487	1.66255	1.46483	0.904005	2.08486	1.166	-	-	-	-	sp|Q9SD62|Y3471_ARATH	Putative receptor-like protein kinase At3g47110		ko:K04730;ko04010;ko04064;ko04620;ko04624;ko04722;ko05133;ko05140;ko05142;ko05145;ko05152;ko05162;ko05169;map04010;map04064;map04620;map04624;map04722;map05133;map05140;map05142;map05145;map05152;map05162;map05169
TPM	-	-	STRG.1071.8	STRG.1071	NIC	0.341911	2.34199	1.55348	1.02832	1.17892	2.05298	1.14224	-	-	-	-	sp|Q9SD62|Y3471_ARATH	Putative receptor-like protein kinase At3g47110		ko:K04730;ko04010;ko04064;ko04620;ko04624;ko04722;ko05133;ko05140;ko05142;ko05145;ko05152;ko05162;ko05169;map04010;map04064;map04620;map04624;map04722;map05133;map05140;map05142;map05145;map05152;map05162;map05169
TPM	-	-	STRG.1071.9	STRG.1071	NIC	5.74043e-05	0	0.0536618	0.0226452	0.600034	0.126056	0.243612	-	-	-	-	sp|Q9SD62|Y3471_ARATH	Putative receptor-like protein kinase At3g47110		ko:K04730;ko04010;ko04064;ko04620;ko04624;ko04722;ko05133;ko05140;ko05142;ko05145;ko05152;ko05162;ko05169;map04010;map04064;map04620;map04624;map04722;map05133;map05140;map05142;map05145;map05152;map05162;map05169
TPM	-	-	STRG.10710.1	STRG.10710	NNIC	0.112359	0.274618	0.0123487	0.0219069	0.0266625	0.215068	0.0234711	-	-	-	-		Ribonuclease H protein
TPM	-	-	STRG.10710.2	STRG.10710	NNIC	0.198044	0.23683	0.0175735	0	0	0.0887606	0.0134562	-	-	-	-					no_annotation
TPM	-	-	STRG.10711.1	STRG.10711	Known	202.438	1223.67	146.249	225.014	75.1372	3.26275	12.7075	-	-	-	-					no_annotation
TPM	-	-	STRG.10712.1	STRG.10712	Known	4.2281	10.4012	1.89439	6.75208	6.47613	1.01308	1.12056	-	-	-	-	sp|Q9SJ52|NHL10_ARATH	NDR1/HIN1-like protein 10
TPM	-	-	STRG.10713.1	STRG.10713	NNIC	0.00868757	9.61768	0	0	0	0	0	-	-	-	-					no_annotation
TPM	-	-	STRG.10713.2	STRG.10713	NNIC	0	3.45495	0	0	0	0	0	-	-	-	-					no_annotation
TPM	-	-	STRG.10713.3	STRG.10713	NNIC	0	6.02721	0	0	0	0	0	-	-	-	-					no_annotation
TPM	-	-	STRG.10714.1	STRG.10714	NNIC	4.34881	1.21096	0.538977	0	0	0	0.842026	-	-	-	-					no_annotation
TPM	-	-	STRG.10715.1	STRG.10715	NNIC	0.337097	0.145452	0.103753	0.0208089	0.0222432	0.0250471	0.0647954	-	-	-	-					no_annotation
TPM	-	-	STRG.10716.1	STRG.10716	NIC	0	0.200112	0	0	0	0	0	-	-	-	-					no_annotation
TPM	-	-	STRG.10716.2	STRG.10716	Known	0	0.206288	0	0	0	0	0	-	-	-	-					no_annotation
TPM	-	-	STRG.10717.1	STRG.10717	Known	0	2.7475	0	0	0	0	0	-	-	-	-					no_annotation
TPM	-	-	STRG.10718.1	STRG.10718	NNIC	0.109197	0.0908537	0.402283	0	0	0	0	-	-	-	-					no_annotation
TPM	-	-	STRG.10718.2	STRG.10718	NNIC	1.16164	2.44207	1.03637	0.0462891	0.0385417	5.04889	1.7409	-	-	-	-	sp|Q6E593|BEBT1_PETHY	Benzyl alcohol O-benzoyltransferase		ko:K19861
TPM	-	-	STRG.10719.1	STRG.10719	NIC	0.42337	36.9034	0.277062	0.339383	0.523569	0.0863699	0.122704	-	-	-	-	sp|Q6E593|BEBT1_PETHY	Benzyl alcohol O-benzoyltransferase		ko:K19861
TPM	-	-	STRG.10719.2	STRG.10719	NIC	0.269618	2.01614	0.0772021	0.0338968	0.0155713	0	0.0711329	-	-	-	-	sp|Q6E593|BEBT1_PETHY	Benzyl alcohol O-benzoyltransferase		ko:K19861
TPM	-	-	STRG.10719.3	STRG.10719	NIC	0	0	0	0	0	0	0	-	-	-	-					no_annotation
TPM	-	-	STRG.10719.4	STRG.10719	NIC	0	17.5963	0.0128545	0.429722	0.110029	0.0303987	0.0311254	-	-	-	-					no_annotation
TPM	-	-	STRG.10719.5	STRG.10719	NIC	0	8.54251	0.0242904	0.183806	0.0512399	0	0	-	-	-	-	sp|Q8GT20|BEBT_TOBAC	Benzyl alcohol O-benzoyltransferase		ko:K19861
TPM	-	-	STRG.10719.6	STRG.10719	NIC	0	0	0	0	0	0	0	-	-	-	-					no_annotation
TPM	-	-	STRG.10719.7	STRG.10719	NIC	0	0	0	0	0	0	0	-	-	-	-					no_annotation
TPM	-	-	STRG.10719.8	STRG.10719	Known	2.44703	3.33001	0.0526799	0.0316054	0.00609295	0	0.0389623	-	-	-	-	sp|Q6E593|BEBT1_PETHY	Benzyl alcohol O-benzoyltransferase		ko:K19861
TPM	-	-	STRG.1072.1	STRG.1072	NNIC	0.759587	0.0776989	0.0838335	0.126277	0.0433902	0.0971759	0.0272851	-	-	-	-					no_annotation
TPM	-	-	STRG.10720.1	STRG.10720	Known	2.96303	7.49221	3.17225	0.454898	2.55875	7.05076	8.59664	-	-	-	-	sp|Q9LZD3|E70A1_ARATH	Exocyst complex component EXO70A1	GO:0005575,GO:0005622,GO:0005623,GO:0005737,GO:0005813,GO:0005815,GO:0005829,GO:0005856,GO:0005886,GO:0008150,GO:0009894,GO:0010506,GO:0015630,GO:0016020,GO:0016241,GO:0019222,GO:0031323,GO:0031329,GO:0034451,GO:0043226,GO:0043228,GO:0043229,GO:0043232,GO:0043900,GO:0043903,GO:0044422,GO:0044424,GO:0044430,GO:0044444,GO:0044446,GO:0044450,GO:0044464,GO:0050789,GO:0050794,GO:0065007,GO:0071944,GO:…	ko:K07195;ko04910;map04910
TPM	-	-	STRG.10721.1	STRG.10721	Known	0.195905	2.83141	0	0.0455101	0	0	0	-	-	-	-					no_annotation
TPM	-	-	STRG.10722.1	STRG.10722	Known	5.23819	92.2634	6.379	7.851	21.0915	82.6356	25.5584	-	-	-	-					no_annotation
TPM	-	-	STRG.10723.1	STRG.10723	Known	1.81069	1.33235	1.12237	0.225707	0.0394468	0.100125	0.332639	-	-	-	-	sp|A7UL74|CTF7_ARATH	Protein CHROMOSOME TRANSMISSION FIDELITY 7	GO:0000003,GO:0000070,GO:0000278,GO:0000280,GO:0000724,GO:0000725,GO:0000819,GO:0003002,GO:0003006,GO:0003674,GO:0003824,GO:0005575,GO:0005622,GO:0005623,GO:0005634,GO:0006139,GO:0006259,GO:0006281,GO:0006302,GO:0006310,GO:0006725,GO:0006807,GO:0006950,GO:0006974,GO:0006996,GO:0007049,GO:0007059,GO:0007062,GO:0007135,GO:0007275,GO:0007389,GO:0008150,GO:0008152,GO:0009553,GO:0009790,GO:0009791,GO:…	ko:K11268
TPM	-	-	STRG.10724.1	STRG.10724	NNIC	0.501559	0.0333422	0.0265275	0.284748	0.693166	0.121405	0.0805002	-	-	-	-		Testis-expressed sequence 10 protein		ko:K14827
TPM	-	-	STRG.10724.10	STRG.10724	NNIC	0.709681	0.52821	0.71769	0.504994	0.182516	0.937171	0.244456	-	-	-	-		Testis-expressed sequence 10 protein		ko:K14827
TPM	-	-	STRG.10724.11	STRG.10724	NNIC	0.583968	0.0728278	0.17137	0.103861	0	0.053967	0.0130149	-	-	-	-		Testis-expressed sequence 10 protein		ko:K14827
TPM	-	-	STRG.10724.2	STRG.10724	NNIC	0.0936034	0.0707655	0.499006	0.363324	0.683191	0.398679	0.227865	-	-	-	-		Testis-expressed sequence 10 protein		ko:K14827
TPM	-	-	STRG.10724.3	STRG.10724	NNIC	0.350145	0.0673358	0.380822	0.062782	0.0129834	0.0246318	0.0628741	-	-	-	-		Testis-expressed sequence 10 protein		ko:K14827
TPM	-	-	STRG.10724.4	STRG.10724	NNIC	0.136223	0.476519	0	0.63989	0.336979	0	0.19795	-	-	-	-		Testis-expressed sequence 10 protein		ko:K14827
TPM	-	-	STRG.10724.5	STRG.10724	NNIC	0.286523	0.147246	0.194069	0.554767	0.393793	0.123135	0.362445	-	-	-	-		Testis-expressed sequence 10 protein		ko:K14827
TPM	-	-	STRG.10724.6	STRG.10724	NNIC	0.929426	0.571637	0.249691	0.364106	1.7925	0.234383	0.428774	-	-	-	-		Testis-expressed sequence 10 protein		ko:K14827
TPM	-	-	STRG.10724.7	STRG.10724	NNIC	0.289732	0.37414	0.627213	0.998754	0.321494	0.568174	0.10872	-	-	-	-					no_annotation
TPM	-	-	STRG.10724.8	STRG.10724	NNIC	0	0.0120167	0.0164585	0	0.193814	0.0889455	1.69601e-06	-	-	-	-		Testis-expressed sequence 10 protein		ko:K14827
TPM	-	-	STRG.10724.9	STRG.10724	NNIC	0.489326	0.0555838	0.0715759	0.324544	0.102893	0.159169	0.028401	-	-	-	-					no_annotation
TPM	-	-	STRG.10725.1	STRG.10725	NNIC	0.348062	0.609272	0.438438	0.699746	0.331772	0.614706	0.250097	-	-	-	-	sp|Q03278|PO21_NASVI	Retrovirus-related Pol polyprotein from type-1 retrotransposable element R2 (Fragment)
TPM	-	-	STRG.10726.1	STRG.10726	NNIC	0.270044	0.318516	0.176195	0.308339	0.214178	0.276284	0.233676	-	-	-	-		SWI SNF-related matrix-associated actin-dependent regulator of chromatin subfamily A member 3-like	GO:0000724,GO:0000725,GO:0006139,GO:0006259,GO:0006281,GO:0006302,GO:0006310,GO:0006725,GO:0006807,GO:0006950,GO:0006974,GO:0008150,GO:0008152,GO:0009292,GO:0009294,GO:0009987,GO:0033554,GO:0034641,GO:0043170,GO:0044237,GO:0044238,GO:0044260,GO:0044764,GO:0045003,GO:0046483,GO:0050896,GO:0051704,GO:0051716,GO:0071704,GO:0090304,GO:1901360	ko:K15505
TPM	-	-	STRG.10727.1	STRG.10727	NNIC	2.62567	3.23063	2.58719	3.05811	2.68842	5.54871	2.39929	-	-	-	-					no_annotation
TPM	-	-	STRG.10728.1	STRG.10728	NNIC	0.495247	0.0969436	0.0348233	0	0.0196415	0	0.0918018	-	-	-	-					no_annotation
TPM	-	-	STRG.10729.1	STRG.10729	Known	0.33578	0.0506664	0	0	0	0.056457	0.0281652	-	-	-	-	sp|Q8GSA7|CMTA3_ARATH	Calmodulin-binding transcription activator 3	GO:0000981,GO:0000982,GO:0001077,GO:0001228,GO:0003674,GO:0003676,GO:0003677,GO:0003700,GO:0005488,GO:0005575,GO:0005622,GO:0005623,GO:0005634,GO:0005737,GO:0005829,GO:0006139,GO:0006351,GO:0006355,GO:0006357,GO:0006366,GO:0006725,GO:0006807,GO:0008150,GO:0008152,GO:0009058,GO:0009059,GO:0009889,GO:0009891,GO:0009893,GO:0009987,GO:0010467,GO:0010468,GO:0010556,GO:0010557,GO:0010604,GO:0010628,GO:…	ko:K21596
TPM	-	-	STRG.1073.1	STRG.1073	NNIC	0.379539	0	0	0.0311889	0	0	0	-	-	-	-					no_annotation
TPM	-	-	STRG.10730.1	STRG.10730	NNIC	0.152003	0.0457084	0.0288952	0	0	0.0101528	1.11692	-	-	-	-					no_annotation
TPM	-	-	STRG.10730.2	STRG.10730	NNIC	0	0	0	0	0	0	0.205096	-	-	-	-					no_annotation
TPM	-	-	STRG.10731.1	STRG.10731	Known	58.984	7.15719	16.4722	1.17413	0.474844	1.00093	14.8869	-	-	-	-	sp|P43298|TMK1_ARATH	Receptor protein kinase TMK1	GO:0003674,GO:0003824,GO:0004672,GO:0004674,GO:0004675,GO:0004888,GO:0005575,GO:0005576,GO:0005623,GO:0005886,GO:0006464,GO:0006468,GO:0006793,GO:0006796,GO:0006807,GO:0007154,GO:0007165,GO:0007166,GO:0007167,GO:0007178,GO:0008150,GO:0008152,GO:0009987,GO:0016020,GO:0016301,GO:0016310,GO:0016740,GO:0016772,GO:0016773,GO:0019199,GO:0019538,GO:0023052,GO:0036211,GO:0038023,GO:0043170,GO:0043412,GO:…	ko:K00924
TPM	-	-	STRG.10732.1	STRG.10732	NNIC	0.384683	0	0.0321502	0	0	0	0.012406	-	-	-	-					no_annotation
TPM	-	-	STRG.10732.2	STRG.10732	NNIC	0.345959	0	0.0567847	0.0598292	0	0	0.0301153	-	-	-	-					no_annotation
TPM	-	-	STRG.10733.1	STRG.10733	Known	17.8119	39.5547	34.93	64.1375	9.50411	19.241	25.8182	-	-	-	-	sp|Q6DW74|DGDG1_LOTJA	Digalactosyldiacylglycerol synthase 1, chloroplastic	GO:0001101,GO:0003674,GO:0003824,GO:0005575,GO:0005622,GO:0005623,GO:0005737,GO:0005739,GO:0006082,GO:0006629,GO:0006631,GO:0006633,GO:0006643,GO:0006664,GO:0006725,GO:0007154,GO:0007165,GO:0008150,GO:0008152,GO:0008194,GO:0008378,GO:0008610,GO:0009058,GO:0009247,GO:0009507,GO:0009526,GO:0009527,GO:0009536,GO:0009698,GO:0009699,GO:0009707,GO:0009719,GO:0009725,GO:0009753,GO:0009755,GO:0009808,GO:…	ko:K09480;ko00561;ko01100;map00561;map01100
TPM	-	-	STRG.10734.1	STRG.10734	NNIC	0	0	0	0	0.343349	0	0.0122202	-	-	-	-					no_annotation
TPM	-	-	STRG.10735.1	STRG.10735	NNIC	0	0	0.421018	0.0867016	0.721856	0.853767	0.701463	-	-	-	-					no_annotation
TPM	-	-	STRG.10736.1	STRG.10736	NNIC	0	0.0290372	0.0265521	0	0.0395505	0.229666	0.0356102	-	-	-	-					no_annotation
TPM	-	-	STRG.10736.2	STRG.10736	NNIC	0	0.157298	0.105271	0	0.096501	0.247347	0.144822	-	-	-	-					no_annotation
TPM	-	-	STRG.10737.1	STRG.10737	NNIC	0	0.800755	0	0	0	0	0	-	-	-	-					no_annotation
TPM	-	-	STRG.10738.1	STRG.10738	NNIC	0	0	0.0588453	0	0.371432	0.274039	0.052497	-	-	-	-					no_annotation
TPM	-	-	STRG.10739.1	STRG.10739	Known	74.4495	45.6536	33.5136	22.5388	33.71	46.4057	26.0181	-	-	-	-	sp|Q9SJ56|BLH1_ARATH	BEL1-like homeodomain protein 1	GO:0000741,GO:0001101,GO:0003674,GO:0003676,GO:0003677,GO:0003700,GO:0005488,GO:0005515,GO:0005575,GO:0005622,GO:0005623,GO:0005634,GO:0005737,GO:0006355,GO:0006996,GO:0006997,GO:0007275,GO:0008150,GO:0009314,GO:0009416,GO:0009553,GO:0009559,GO:0009561,GO:0009605,GO:0009607,GO:0009608,GO:0009610,GO:0009620,GO:0009628,GO:0009639,GO:0009719,GO:0009725,GO:0009737,GO:0009889,GO:0009987,GO:0010033,GO:…
TPM	-	-	STRG.10739.10	STRG.10739	NIC	1.5009	24.4883	10.0491	11.1073	6.26212	15.2701	7.57674	-	-	-	-	sp|Q9SJ56|BLH1_ARATH	BEL1-like homeodomain protein 1	GO:0000741,GO:0001101,GO:0003674,GO:0003676,GO:0003677,GO:0003700,GO:0005488,GO:0005515,GO:0005575,GO:0005622,GO:0005623,GO:0005634,GO:0005737,GO:0006355,GO:0006996,GO:0006997,GO:0007275,GO:0008150,GO:0009314,GO:0009416,GO:0009553,GO:0009559,GO:0009561,GO:0009605,GO:0009607,GO:0009608,GO:0009610,GO:0009620,GO:0009628,GO:0009639,GO:0009719,GO:0009725,GO:0009737,GO:0009889,GO:0009987,GO:0010033,GO:…
TPM	-	-	STRG.10739.2	STRG.10739	NIC	6.02417	46.0768	13.1589	30.5482	7.12471	7.3251	11.3514	-	-	-	-	sp|Q9SJ56|BLH1_ARATH	BEL1-like homeodomain protein 1	GO:0000741,GO:0001101,GO:0003674,GO:0003676,GO:0003677,GO:0003700,GO:0005488,GO:0005515,GO:0005575,GO:0005622,GO:0005623,GO:0005634,GO:0005737,GO:0006355,GO:0006996,GO:0006997,GO:0007275,GO:0008150,GO:0009314,GO:0009416,GO:0009553,GO:0009559,GO:0009561,GO:0009605,GO:0009607,GO:0009608,GO:0009610,GO:0009620,GO:0009628,GO:0009639,GO:0009719,GO:0009725,GO:0009737,GO:0009889,GO:0009987,GO:0010033,GO:…
TPM	-	-	STRG.10739.3	STRG.10739	NIC	0.123487	12.0482	2.58899	9.21523	2.3277	0	3.08832	-	-	-	-	sp|Q9SJ56|BLH1_ARATH	BEL1-like homeodomain protein 1	GO:0000741,GO:0001101,GO:0003674,GO:0003676,GO:0003677,GO:0003700,GO:0005488,GO:0005515,GO:0005575,GO:0005622,GO:0005623,GO:0005634,GO:0005737,GO:0006355,GO:0006996,GO:0006997,GO:0007275,GO:0008150,GO:0009314,GO:0009416,GO:0009553,GO:0009559,GO:0009561,GO:0009605,GO:0009607,GO:0009608,GO:0009610,GO:0009620,GO:0009628,GO:0009639,GO:0009719,GO:0009725,GO:0009737,GO:0009889,GO:0009987,GO:0010033,GO:…
TPM	-	-	STRG.10739.4	STRG.10739	NIC	0.856108	9.15908	4.34093	8.78089	2.54329	9.56771	7.44334	-	-	-	-	sp|Q9SJ56|BLH1_ARATH	BEL1-like homeodomain protein 1	GO:0000741,GO:0001101,GO:0003674,GO:0003676,GO:0003677,GO:0003700,GO:0005488,GO:0005515,GO:0005575,GO:0005622,GO:0005623,GO:0005634,GO:0005737,GO:0006355,GO:0006996,GO:0006997,GO:0007275,GO:0008150,GO:0009314,GO:0009416,GO:0009553,GO:0009559,GO:0009561,GO:0009605,GO:0009607,GO:0009608,GO:0009610,GO:0009620,GO:0009628,GO:0009639,GO:0009719,GO:0009725,GO:0009737,GO:0009889,GO:0009987,GO:0010033,GO:…
TPM	-	-	STRG.10739.5	STRG.10739	NIC	13.532	27.5468	13.5792	11.7227	6.44841	23.7726	25.9246	-	-	-	-	sp|Q9SJ56|BLH1_ARATH	BEL1-like homeodomain protein 1	GO:0000741,GO:0001101,GO:0003674,GO:0003676,GO:0003677,GO:0003700,GO:0005488,GO:0005515,GO:0005575,GO:0005622,GO:0005623,GO:0005634,GO:0005737,GO:0006355,GO:0006996,GO:0006997,GO:0007275,GO:0008150,GO:0009314,GO:0009416,GO:0009553,GO:0009559,GO:0009561,GO:0009605,GO:0009607,GO:0009608,GO:0009610,GO:0009620,GO:0009628,GO:0009639,GO:0009719,GO:0009725,GO:0009737,GO:0009889,GO:0009987,GO:0010033,GO:…
TPM	-	-	STRG.10739.6	STRG.10739	NIC	0.851477	51.7996	18.4971	62.8438	29.2535	0	31.6632	-	-	-	-	sp|Q9SJ56|BLH1_ARATH	BEL1-like homeodomain protein 1	GO:0000741,GO:0001101,GO:0003674,GO:0003676,GO:0003677,GO:0003700,GO:0005488,GO:0005515,GO:0005575,GO:0005622,GO:0005623,GO:0005634,GO:0005737,GO:0006355,GO:0006996,GO:0006997,GO:0007275,GO:0008150,GO:0009314,GO:0009416,GO:0009553,GO:0009559,GO:0009561,GO:0009605,GO:0009607,GO:0009608,GO:0009610,GO:0009620,GO:0009628,GO:0009639,GO:0009719,GO:0009725,GO:0009737,GO:0009889,GO:0009987,GO:0010033,GO:…
TPM	-	-	STRG.10739.7	STRG.10739	NIC	0	3.23893	0	1.21397	1.57554	1.80326	2.43292	-	-	-	-	sp|Q9SJ56|BLH1_ARATH	BEL1-like homeodomain protein 1	GO:0000741,GO:0001101,GO:0003674,GO:0003676,GO:0003677,GO:0003700,GO:0005488,GO:0005515,GO:0005575,GO:0005622,GO:0005623,GO:0005634,GO:0005737,GO:0006355,GO:0006996,GO:0006997,GO:0007275,GO:0008150,GO:0009314,GO:0009416,GO:0009553,GO:0009559,GO:0009561,GO:0009605,GO:0009607,GO:0009608,GO:0009610,GO:0009620,GO:0009628,GO:0009639,GO:0009719,GO:0009725,GO:0009737,GO:0009889,GO:0009987,GO:0010033,GO:…
TPM	-	-	STRG.10739.8	STRG.10739	NIC	3.71443	18.688	6.47975	5.56787	8.28426	11.6168	8.62453	-	-	-	-	sp|Q9SJ56|BLH1_ARATH	BEL1-like homeodomain protein 1	GO:0000741,GO:0001101,GO:0003674,GO:0003676,GO:0003677,GO:0003700,GO:0005488,GO:0005515,GO:0005575,GO:0005622,GO:0005623,GO:0005634,GO:0005737,GO:0006355,GO:0006996,GO:0006997,GO:0007275,GO:0008150,GO:0009314,GO:0009416,GO:0009553,GO:0009559,GO:0009561,GO:0009605,GO:0009607,GO:0009608,GO:0009610,GO:0009620,GO:0009628,GO:0009639,GO:0009719,GO:0009725,GO:0009737,GO:0009889,GO:0009987,GO:0010033,GO:…
TPM	-	-	STRG.10739.9	STRG.10739	NIC	0.972563	13.2561	6.60042	3.95172	2.45516	11.7281	4.10589	-	-	-	-	sp|Q9SJ56|BLH1_ARATH	BEL1-like homeodomain protein 1	GO:0000741,GO:0001101,GO:0003674,GO:0003676,GO:0003677,GO:0003700,GO:0005488,GO:0005515,GO:0005575,GO:0005622,GO:0005623,GO:0005634,GO:0005737,GO:0006355,GO:0006996,GO:0006997,GO:0007275,GO:0008150,GO:0009314,GO:0009416,GO:0009553,GO:0009559,GO:0009561,GO:0009605,GO:0009607,GO:0009608,GO:0009610,GO:0009620,GO:0009628,GO:0009639,GO:0009719,GO:0009725,GO:0009737,GO:0009889,GO:0009987,GO:0010033,GO:…
TPM	-	-	STRG.1074.1	STRG.1074	NNIC	0.594434	0	0	0	0	0	0	-	-	-	-					no_annotation
TPM	-	-	STRG.10740.1	STRG.10740	Known	0.0513322	0.0542788	0	0.250941	0.449571	0	0	-	-	-	-	sp|Q9SF15|PUB24_ARATH	E3 ubiquitin-protein ligase PUB24	GO:0001101,GO:0003674,GO:0003824,GO:0004842,GO:0005575,GO:0005622,GO:0005623,GO:0005737,GO:0005829,GO:0006464,GO:0006807,GO:0006950,GO:0008150,GO:0008152,GO:0009414,GO:0009415,GO:0009628,GO:0009987,GO:0010033,GO:0010035,GO:0010200,GO:0010243,GO:0016567,GO:0016740,GO:0019538,GO:0019787,GO:0032446,GO:0036211,GO:0042221,GO:0042493,GO:0043170,GO:0043412,GO:0044237,GO:0044238,GO:0044260,GO:0044267,GO:…
TPM	-	-	STRG.10741.1	STRG.10741	Known	7.19764	0.550127	0	0.280656	0	0	0	-	-	-	-	sp|Q84TG3|PUB23_ARATH	E3 ubiquitin-protein ligase PUB23	GO:0001101,GO:0003674,GO:0003824,GO:0004842,GO:0005575,GO:0005622,GO:0005623,GO:0005737,GO:0005829,GO:0006464,GO:0006807,GO:0006950,GO:0008150,GO:0008152,GO:0009414,GO:0009415,GO:0009628,GO:0009987,GO:0010033,GO:0010035,GO:0010200,GO:0010243,GO:0016567,GO:0016740,GO:0019538,GO:0019787,GO:0032446,GO:0036211,GO:0042221,GO:0042493,GO:0043170,GO:0043412,GO:0044237,GO:0044238,GO:0044260,GO:0044267,GO:…
TPM	-	-	STRG.10742.1	STRG.10742	Known	0.0952644	0	0	0	0	0	0	-	-	-	-					no_annotation
TPM	-	-	STRG.10743.1	STRG.10743	Known	0.125308	0.107873	0.069431	0.0368872	0.0646091	0.069264	0.0954034	-	-	-	-	sp|F4J8G7|VIR_ARATH	Protein virilizer homolog
TPM	-	-	STRG.10743.2	STRG.10743	NIC	12.3226	8.77869	7.33806	6.192	5.15536	6.36607	4.60667	-	-	-	-	sp|F4J8G7|VIR_ARATH	Protein virilizer homolog
TPM	-	-	STRG.10744.1	STRG.10744	NNIC	0.813084	0	0	0	0	0	0	-	-	-	-					no_annotation
TPM	-	-	STRG.10745.1	STRG.10745	Known	15.1115	8.13809	11.2352	10.4894	8.51533	14.4311	10.2924	-	-	-	-	sp|F4ILR7|DEXH1_ARATH	DExH-box ATP-dependent RNA helicase DExH1	GO:0000976,GO:0000977,GO:0000978,GO:0000987,GO:0001012,GO:0001067,GO:0001503,GO:0001817,GO:0001819,GO:0002151,GO:0002791,GO:0002793,GO:0003674,GO:0003676,GO:0003677,GO:0003690,GO:0003697,GO:0003723,GO:0003724,GO:0003725,GO:0003824,GO:0004004,GO:0004386,GO:0005488,GO:0005515,GO:0005575,GO:0005622,GO:0005623,GO:0005634,GO:0005737,GO:0005739,GO:0005829,GO:0006139,GO:0006355,GO:0006357,GO:0006396,GO:…	ko:K14442;ko:K21843;ko03018;map03018
TPM	-	-	STRG.10746.1	STRG.10746	Known	12.3228	11.2789	11.1123	9.734	7.80462	11.7236	9.57567	-	-	-	-	sp|Q9Y2L5|TPPC8_HUMAN	Trafficking protein particle complex subunit 8		ko:K20305
TPM	-	-	STRG.10747.1	STRG.10747	Known	81.4493	26.081	31.0365	14.9947	17.6209	28.5489	15.0509	-	-	-	-					no_annotation
TPM	-	-	STRG.10748.1	STRG.10748	Known	1.60424	0	0.073302	2.28219	0	0	0	-	-	-	-	sp|Q9ZSD4|SY121_ARATH	Syntaxin-121	GO:0000149,GO:0001101,GO:0003674,GO:0005488,GO:0005515,GO:0005575,GO:0005622,GO:0005623,GO:0005737,GO:0005794,GO:0005802,GO:0005886,GO:0005911,GO:0006605,GO:0006612,GO:0006810,GO:0006833,GO:0006886,GO:0006887,GO:0006906,GO:0006950,GO:0006952,GO:0006996,GO:0008104,GO:0008150,GO:0009504,GO:0009506,GO:0009605,GO:0009607,GO:0009620,GO:0009719,GO:0009725,GO:0009737,GO:0009987,GO:0010033,GO:0010119,GO:…	ko:K08486;ko04130;ko04721;map04130;map04721
TPM	-	-	STRG.10749.1	STRG.10749	Known	11.0546	9.91681	10.9877	8.74541	10.8243	26.4316	15.5129	-	-	-	-	sp|Q640V9|TATD1_XENLA	Deoxyribonuclease TATDN1		ko:K03424
TPM	-	-	STRG.10749.2	STRG.10749	NIC	0.705022	0	0	0.636857	0.0857488	0.849858	0	-	-	-	-	sp|Q640V9|TATD1_XENLA	Deoxyribonuclease TATDN1		ko:K03424
TPM	-	-	STRG.10749.3	STRG.10749	NIC	0.860748	1.11047	6.31074	2.02908	0.734194	7.52929	3.42113	-	-	-	-	sp|Q640V9|TATD1_XENLA	Deoxyribonuclease TATDN1		ko:K03424
TPM	-	-	STRG.10749.4	STRG.10749	NIC	2.81155	2.0272	1.30367	0.433746	1.0924	2.88528	1.85492	-	-	-	-	sp|Q640V9|TATD1_XENLA	Deoxyribonuclease TATDN1		ko:K03424
TPM	-	-	STRG.1075.1	STRG.1075	NNIC	1.37417	0	0.00345292	0	0	0	0.00268177	-	-	-	-					no_annotation
TPM	-	-	STRG.10750.1	STRG.10750	NIC	1.51303	7.07096	4.68337	12.7246	1.77934	2.89206	6.2811	-	-	-	-	sp|Q39061|CP33_ARATH	RNA-binding protein CP33, chloroplastic	GO:0003674,GO:0003676,GO:0003723,GO:0003729,GO:0005488,GO:0005575,GO:0005622,GO:0005623,GO:0005737,GO:0006139,GO:0006364,GO:0006396,GO:0006725,GO:0006807,GO:0008150,GO:0008152,GO:0009507,GO:0009532,GO:0009536,GO:0009570,GO:0009579,GO:0009987,GO:0010467,GO:0016070,GO:0016072,GO:0022613,GO:0031425,GO:0034470,GO:0034641,GO:0034660,GO:0042254,GO:0043170,GO:0043226,GO:0043227,GO:0043229,GO:0043231,GO:…	ko:K11294;ko05130;map05130
TPM	-	-	STRG.10750.2	STRG.10750	Known	0.964732	0.00381643	0.0833284	0.0127195	0.00784545	0.00708125	0.0190791	-	-	-	-	sp|Q39061|CP33_ARATH	RNA-binding protein CP33, chloroplastic	GO:0003674,GO:0003676,GO:0003723,GO:0003729,GO:0005488,GO:0005575,GO:0005622,GO:0005623,GO:0005737,GO:0006139,GO:0006364,GO:0006396,GO:0006725,GO:0006807,GO:0008150,GO:0008152,GO:0009507,GO:0009532,GO:0009536,GO:0009570,GO:0009579,GO:0009987,GO:0010467,GO:0016070,GO:0016072,GO:0022613,GO:0031425,GO:0034470,GO:0034641,GO:0034660,GO:0042254,GO:0043170,GO:0043226,GO:0043227,GO:0043229,GO:0043231,GO:…	ko:K11294;ko05130;map05130
TPM	-	-	STRG.10750.3	STRG.10750	NIC	2.56478	0	0	0	0	0	0	-	-	-	-	sp|Q39061|CP33_ARATH	RNA-binding protein CP33, chloroplastic	GO:0003674,GO:0003676,GO:0003723,GO:0003729,GO:0005488,GO:0005575,GO:0005622,GO:0005623,GO:0005737,GO:0006139,GO:0006364,GO:0006396,GO:0006725,GO:0006807,GO:0008150,GO:0008152,GO:0009507,GO:0009532,GO:0009536,GO:0009570,GO:0009579,GO:0009987,GO:0010467,GO:0016070,GO:0016072,GO:0022613,GO:0031425,GO:0034470,GO:0034641,GO:0034660,GO:0042254,GO:0043170,GO:0043226,GO:0043227,GO:0043229,GO:0043231,GO:…	ko:K11294;ko05130;map05130
TPM	-	-	STRG.10750.4	STRG.10750	NIC	1.34836	3.04512	1.14206	8.72915	0.115729	0.368467	2.10541	-	-	-	-	sp|Q39061|CP33_ARATH	RNA-binding protein CP33, chloroplastic	GO:0003674,GO:0003676,GO:0003723,GO:0003729,GO:0005488,GO:0005575,GO:0005622,GO:0005623,GO:0005737,GO:0006139,GO:0006364,GO:0006396,GO:0006725,GO:0006807,GO:0008150,GO:0008152,GO:0009507,GO:0009532,GO:0009536,GO:0009570,GO:0009579,GO:0009987,GO:0010467,GO:0016070,GO:0016072,GO:0022613,GO:0031425,GO:0034470,GO:0034641,GO:0034660,GO:0042254,GO:0043170,GO:0043226,GO:0043227,GO:0043229,GO:0043231,GO:…	ko:K11294;ko05130;map05130
TPM	-	-	STRG.10750.5	STRG.10750	NIC	0	0	0	0	0	0	0	-	-	-	-	sp|Q39061|CP33_ARATH	RNA-binding protein CP33, chloroplastic	GO:0003674,GO:0003676,GO:0003723,GO:0003729,GO:0005488,GO:0005575,GO:0005622,GO:0005623,GO:0005737,GO:0006139,GO:0006364,GO:0006396,GO:0006725,GO:0006807,GO:0008150,GO:0008152,GO:0009507,GO:0009532,GO:0009536,GO:0009570,GO:0009579,GO:0009987,GO:0010467,GO:0016070,GO:0016072,GO:0022613,GO:0031425,GO:0034470,GO:0034641,GO:0034660,GO:0042254,GO:0043170,GO:0043226,GO:0043227,GO:0043229,GO:0043231,GO:…	ko:K11294;ko05130;map05130
TPM	-	-	STRG.10750.6	STRG.10750	NIC	3.09459	0	0	0	0.0136757	0	0	-	-	-	-	sp|Q39061|CP33_ARATH	RNA-binding protein CP33, chloroplastic	GO:0003674,GO:0003676,GO:0003723,GO:0003729,GO:0005488,GO:0005575,GO:0005622,GO:0005623,GO:0005737,GO:0006139,GO:0006364,GO:0006396,GO:0006725,GO:0006807,GO:0008150,GO:0008152,GO:0009507,GO:0009532,GO:0009536,GO:0009570,GO:0009579,GO:0009987,GO:0010467,GO:0016070,GO:0016072,GO:0022613,GO:0031425,GO:0034470,GO:0034641,GO:0034660,GO:0042254,GO:0043170,GO:0043226,GO:0043227,GO:0043229,GO:0043231,GO:…	ko:K11294;ko05130;map05130
TPM	-	-	STRG.10751.1	STRG.10751	Known	19.9568	0.462212	10.816	5.05181	0.639638	0.337476	0.542618	-	-	-	-	sp|Q8LFU0|NFYAA_ARATH	Nuclear transcription factor Y subunit A-10	GO:0000003,GO:0003674,GO:0003700,GO:0005575,GO:0005622,GO:0005623,GO:0005634,GO:0005667,GO:0006355,GO:0008150,GO:0009566,GO:0009567,GO:0009889,GO:0010468,GO:0010556,GO:0016602,GO:0019219,GO:0019222,GO:0019953,GO:0022414,GO:0031323,GO:0031326,GO:0032991,GO:0043226,GO:0043227,GO:0043229,GO:0043231,GO:0044422,GO:0044424,GO:0044428,GO:0044446,GO:0044464,GO:0044703,GO:0044798,GO:0050789,GO:0050794,GO:…	ko:K08064;ko04612;ko05152;map04612;map05152
TPM	-	-	STRG.10752.1	STRG.10752	NNIC	1.52098	0.0445053	0.0719421	0.111701	0.867098	0.950541	0.60822	-	-	-	-					no_annotation
TPM	-	-	STRG.10752.2	STRG.10752	NNIC	0	0	0	0	0	0.613318	0	-	-	-	-					no_annotation
TPM	-	-	STRG.10752.3	STRG.10752	NNIC	0.147866	0	0	0.0489058	0.384321	0.838176	0.298366	-	-	-	-					no_annotation
TPM	-	-	STRG.10752.4	STRG.10752	NNIC	0.34729	0	0	0	0.12072	0.143468	0	-	-	-	-					no_annotation
TPM	-	-	STRG.10752.5	STRG.10752	NNIC	1.04261	0.175177	0.950653	0.0529785	0.421038	0.628061	1.25594	-	-	-	-					no_annotation
TPM	-	-	STRG.10752.6	STRG.10752	NNIC	0.0103297	0	0.0441253	0.0194267	0.317708	0.487515	0.336908	-	-	-	-					no_annotation
TPM	-	-	STRG.10752.7	STRG.10752	NNIC	0.00954665	0	0.259779	0.0401185	0.111927	0.290001	0	-	-	-	-					no_annotation
TPM	-	-	STRG.10752.8	STRG.10752	NNIC	0.96336	0.189171	0.465648	0.0986019	1.49773	0.699955	2.51293	-	-	-	-					no_annotation
TPM	-	-	STRG.10753.1	STRG.10753	Known	0.0738842	0	0	0	0	0	0	-	-	-	-					no_annotation
TPM	-	-	STRG.10754.1	STRG.10754	NNIC	0.369417	0.729123	0.354608	0.347275	0.439254	1.15793	0.555773	-	-	-	-					no_annotation
TPM	-	-	STRG.10755.1	STRG.10755	NNIC	0	0	0	0	0	0	0	-	-	-	-					no_annotation
TPM	-	-	STRG.10756.1	STRG.10756	NNIC	0.470591	0.458401	0.364713	0.61502	0.156823	0.654989	0.246379	-	-	-	-		2S seed storage protein 5-like
TPM	-	-	STRG.10757.1	STRG.10757	NNIC	0.748004	0.264224	0.244104	0.564558	0.176497	0.412027	0.184382	-	-	-	-		2S seed storage protein 5-like
TPM	-	-	STRG.10758.1	STRG.10758	NNIC	0.172547	0.253751	0.3585	0.339375	0.189828	0.324944	0.116998	-	-	-	-		2S seed storage protein 5-like
TPM	-	-	STRG.10759.1	STRG.10759	NNIC	0.439356	0.121374	0.11207	0.247039	0.0437669	0.160848	0.120499	-	-	-	-					no_annotation
TPM	-	-	STRG.10759.2	STRG.10759	NNIC	0	0	0	0	0	0	0	-	-	-	-					no_annotation
TPM	-	-	STRG.1076.1	STRG.1076	NNIC	0.29397	0.842608	0.614193	0.322628	0.732137	0.652735	0.478319	-	-	-	-					no_annotation
TPM	-	-	STRG.10760.1	STRG.10760	NNIC	0.183485	0.140968	0.10178	0.200349	0.0913304	0.191946	0.0956394	-	-	-	-					no_annotation
TPM	-	-	STRG.10761.1	STRG.10761	NNIC	0	0.200066	0.113482	1.01637	0.0173311	0.493844	0.262606	-	-	-	-	sp|P10978|POLX_TOBAC	Retrovirus-related Pol polyprotein from transposon TNT 1-94
TPM	-	-	STRG.10762.1	STRG.10762	NNIC	0.20199	0.266847	0.204509	0.331262	0.152916	0.401906	0.196844	-	-	-	-					no_annotation
TPM	-	-	STRG.10763.1	STRG.10763	NNIC	0.0164924	0.187644	0.683564	0.357764	0.0889991	1.91918	3.8459	-	-	-	-					no_annotation
TPM	-	-	STRG.10763.2	STRG.10763	NNIC	0	0.0433749	0.21924	0.186462	0.0611644	0.644513	0.184819	-	-	-	-					no_annotation
TPM	-	-	STRG.10764.1	STRG.10764	NNIC	0.271876	0.236687	0	0	0.422025	0.161727	0.308409	-	-	-	-					no_annotation
TPM	-	-	STRG.10765.1	STRG.10765	NNIC	0.0304057	0.134725	0	0	1.03444	0.136841	0	-	-	-	-					no_annotation
TPM	-	-	STRG.10765.2	STRG.10765	NNIC	0.0543713	0.038351	0.0378323	0.0655426	0.591991	0.131918	0.0611554	-	-	-	-					no_annotation
TPM	-	-	STRG.10766.1	STRG.10766	Known	81.5007	166.202	75.459	91.8182	402.678	209.62	171.162	-	-	-	-		Phosphatidylglycerol phosphatidylinositol transfer
TPM	-	-	STRG.10767.1	STRG.10767	Known	7.24733	3.88037	2.4854	0.348967	0.0289954	0.394167	0.2389	-	-	-	-	sp|Q9FLE8|Y5986_ARATH	Uncharacterized protein At5g39865	GO:0005575,GO:0005623,GO:0005886,GO:0016020,GO:0044464,GO:0071944	ko:K17479
TPM	-	-	STRG.10768.1	STRG.10768	Known	23.9777	38.5415	20.7504	15.7013	8.52905	7.7169	7.50085	-	-	-	-		N-terminal C2 in EEIG1 and EHBP1 proteins
TPM	-	-	STRG.10769.1	STRG.10769	NNIC	2.33145	1.10773	1.34813	0.810118	0.783161	1.73682	0	-	-	-	-	sp|Q9C585|UBP8_ARATH	Ubiquitin carboxyl-terminal hydrolase 8		ko:K21343;ko04137;map04137
TPM	-	-	STRG.10769.2	STRG.10769	NNIC	5.12015	2.54302	0	5.87932	1.07542	1.16713	3.94522	-	-	-	-	sp|Q9C585|UBP8_ARATH	Ubiquitin carboxyl-terminal hydrolase 8		ko:K21343;ko04137;map04137
TPM	-	-	STRG.10769.3	STRG.10769	NNIC	0.359354	4.54378	5.47529	2.34828	2.25229	3.75562	1.2905	-	-	-	-	sp|Q9C585|UBP8_ARATH	Ubiquitin carboxyl-terminal hydrolase 8		ko:K21343;ko04137;map04137
TPM	-	-	STRG.1077.1	STRG.1077	NNIC	0.0616444	1.12153	0.141207	0.130292	0.093472	0.374514	0.0620564	-	-	-	-		gag-polypeptide of LTR copia-type
TPM	-	-	STRG.10770.1	STRG.10770	NNIC	8.0798	4.17926	6.04149	3.96701	2.00471	3.29106	5.60026	-	-	-	-	sp|Q9SF23|FOLB1_ARATH	Dihydroneopterin aldolase 1	GO:0003674,GO:0003824,GO:0004150,GO:0005575,GO:0005622,GO:0005623,GO:0005737,GO:0005829,GO:0016829,GO:0016830,GO:0016832,GO:0044424,GO:0044444,GO:0044464	ko:K01633;ko00790;ko01100;map00790;map01100
TPM	-	-	STRG.10770.2	STRG.10770	NNIC	0	0	0	0	0	0	0	-	-	-	-	sp|Q9SF23|FOLB1_ARATH	Dihydroneopterin aldolase 1	GO:0003674,GO:0003824,GO:0004150,GO:0005575,GO:0005622,GO:0005623,GO:0005737,GO:0005829,GO:0016829,GO:0016830,GO:0016832,GO:0044424,GO:0044444,GO:0044464	ko:K01633;ko00790;ko01100;map00790;map01100
TPM	-	-	STRG.10770.3	STRG.10770	NNIC	0	0	0	0	0	0	0	-	-	-	-					no_annotation
TPM	-	-	STRG.10770.4	STRG.10770	NNIC	8.27097	9.96402	8.14186	2.3931	4.96397	10.7886	14.8761	-	-	-	-	sp|Q9SF23|FOLB1_ARATH	Dihydroneopterin aldolase 1	GO:0003674,GO:0003824,GO:0004150,GO:0005575,GO:0005622,GO:0005623,GO:0005737,GO:0005829,GO:0016829,GO:0016830,GO:0016832,GO:0044424,GO:0044444,GO:0044464	ko:K01633;ko00790;ko01100;map00790;map01100
TPM	-	-	STRG.10770.5	STRG.10770	NNIC	0.914347	0.951061	1.67635	2.35463	1.09726	2.08578	2.90444	-	-	-	-					no_annotation
TPM	-	-	STRG.10771.1	STRG.10771	NNIC	9.10432	0.778309	6.4725	6.03057	0.291915	2.266	9.60631	-	-	-	-	sp|Q0ANQ5|RL22_MARMM	Large ribosomal subunit protein uL22		ko:K02890;ko03010;map03010
TPM	-	-	STRG.10771.2	STRG.10771	NNIC	14.0466	9.75715	12.1655	6.00452	13.147	2.64265	8.66277	-	-	-	-	sp|Q0ANQ5|RL22_MARMM	Large ribosomal subunit protein uL22		ko:K02890;ko03010;map03010
TPM	-	-	STRG.10771.3	STRG.10771	NNIC	0	1.67211	3.34179	2.32179	4.48922	3.34932	3.87964	-	-	-	-	sp|Q0ANQ5|RL22_MARMM	Large ribosomal subunit protein uL22		ko:K02890;ko03010;map03010
TPM	-	-	STRG.10772.1	STRG.10772	NNIC	0.0430751	0.0648379	0.257048	0.33434	0.0179224	0.091005	0.0162864	-	-	-	-					no_annotation
TPM	-	-	STRG.10773.1	STRG.10773	NNIC	1.32957	0.418252	0.391069	0	0	0	0.0348552	-	-	-	-					no_annotation
TPM	-	-	STRG.10774.1	STRG.10774	Known	0	0.175482	0	0	0	0	0	-	-	-	-	sp|Q9FKK2|AGL62_ARATH	Agamous-like MADS-box protein AGL62		ko:K12412;ko04011;ko04111;map04011;map04111
TPM	-	-	STRG.10775.1	STRG.10775	NNIC	0	22.4258	0	0	0	0	0.0144336	-	-	-	-					no_annotation
TPM	-	-	STRG.10776.1	STRG.10776	NIC	0	0	0.00910661	0.00336683	0.00895277	0.00363445	0.0572999	-	-	-	-		Zinc finger MYM-type protein 1-like
TPM	-	-	STRG.10776.2	STRG.10776	NIC	0.0769986	0.0100131	0.0281295	0.122173	0.118043	0.40628	0.462642	-	-	-	-		Histone-lysine n-methyltransferase		ko:K11420;ko00310;ko04211;map00310;map04211
TPM	-	-	STRG.10776.3	STRG.10776	NIC	0	0.0031216	0	0.0445905	0	0.429322	0.215583	-	-	-	-		Histone-lysine n-methyltransferase		ko:K11420;ko00310;ko04211;map00310;map04211
TPM	-	-	STRG.10776.4	STRG.10776	Known	0	0	0	0.0691814	0.00109123	0.0268972	0.0183631	-	-	-	-	sp|Q8W595|SUVR4_ARATH	Histone-lysine N-methyltransferase SUVR4		ko:K11420;ko00310;ko04211;map00310;map04211
TPM	-	-	STRG.10776.5	STRG.10776	NIC	0	0	0.0394074	0	0	0.146274	0.0416292	-	-	-	-		Histone-lysine n-methyltransferase		ko:K11420;ko00310;ko04211;map00310;map04211
TPM	-	-	STRG.10776.6	STRG.10776	NIC	0	0	0.0289027	0	0	0.201902	0.0722586	-	-	-	-		Histone-lysine n-methyltransferase		ko:K11420;ko00310;ko04211;map00310;map04211
TPM	-	-	STRG.10776.7	STRG.10776	NIC	0	0	0	0	0	0	0.00280608	-	-	-	-		Histone-lysine n-methyltransferase		ko:K11420;ko00310;ko04211;map00310;map04211
TPM	-	-	STRG.10777.1	STRG.10777	NNIC	0	0.0338385	0	0	0.425284	0.238332	0.106361	-	-	-	-		iron ion binding	GO:0003674,GO:0003824,GO:0004497,GO:0005575,GO:0005622,GO:0005623,GO:0005737,GO:0005783,GO:0005794,GO:0005911,GO:0006629,GO:0006720,GO:0006721,GO:0006722,GO:0008150,GO:0008152,GO:0009058,GO:0009506,GO:0009507,GO:0009536,GO:0009987,GO:0012505,GO:0016020,GO:0016491,GO:0016705,GO:0016709,GO:0019748,GO:0030054,GO:0043226,GO:0043227,GO:0043229,GO:0043231,GO:0044237,GO:0044238,GO:0044255,GO:0044424,GO:…	ko:K00495;ko:K00512;ko:K07408;ko:K07418;ko:K11868;ko00140;ko00380;ko00460;ko00590;ko00591;ko00830;ko00980;ko01100;ko01110;ko04212;ko04726;ko04750;ko04913;ko04917;ko04927;ko04934;ko05204;map00140;map00380;map00460;map00590;map00591;map00830;map00980;map01100;map01110;map04212;map04726;map04750;map04913;map04917;map04927;map04934;map05204
TPM	-	-	STRG.10778.1	STRG.10778	Known	0	0	0	0.0866317	0	0	0.0577632	-	-	-	-		Agamous-like MADS-box protein		ko:K12412;ko04011;ko04111;map04011;map04111
TPM	-	-	STRG.10779.1	STRG.10779	Known	0.155774	0.0697365	0.3342	0	0	0	0.0161828	-	-	-	-		Myb/SANT-like DNA-binding domain
TPM	-	-	STRG.1078.1	STRG.1078	Known	6.83204	6.23799	7.12967	3.98358	5.27062	5.48789	6.63797	-	-	-	-					no_annotation
TPM	-	-	STRG.10780.1	STRG.10780	Known	12.9022	22.2119	22.2113	12.6133	18.5669	11.2939	10.2724	-	-	-	-					no_annotation
TPM	-	-	STRG.10781.1	STRG.10781	NNIC	1.55656	0.8771	1.80068	1.98917	1.46831	1.77521	1.15974	-	-	-	-	sp|Q8L7K4|HSCB_ARATH	Iron-sulfur cluster co-chaperone protein HscB homolog	GO:0003674,GO:0005488,GO:0005515,GO:0005575,GO:0005622,GO:0005623,GO:0005634,GO:0005737,GO:0005829,GO:0006790,GO:0008150,GO:0008152,GO:0009987,GO:0016043,GO:0016226,GO:0022607,GO:0031163,GO:0042802,GO:0043226,GO:0043227,GO:0043229,GO:0043231,GO:0044085,GO:0044237,GO:0044424,GO:0044444,GO:0044464,GO:0051186,GO:0071840	ko:K04082
TPM	-	-	STRG.10781.2	STRG.10781	NNIC	0.413728	0.460973	0.747046	1.51597	0.345993	0.296022	0.766508	-	-	-	-	sp|Q8L7K4|HSCB_ARATH	Iron-sulfur cluster co-chaperone protein HscB homolog	GO:0003674,GO:0005488,GO:0005515,GO:0005575,GO:0005622,GO:0005623,GO:0005634,GO:0005737,GO:0005829,GO:0006790,GO:0008150,GO:0008152,GO:0009987,GO:0016043,GO:0016226,GO:0022607,GO:0031163,GO:0042802,GO:0043226,GO:0043227,GO:0043229,GO:0043231,GO:0044085,GO:0044237,GO:0044424,GO:0044444,GO:0044464,GO:0051186,GO:0071840	ko:K04082
TPM	-	-	STRG.10782.1	STRG.10782	NIC	0.616756	0.422959	0.281977	0.0890359	0.169852	1.06187	0.210401	-	-	-	-	sp|Q9FNG8|PP366_ARATH	Putative pentatricopeptide repeat-containing protein At5g06400, mitochondrial	GO:0003674,GO:0003676,GO:0003723,GO:0003824,GO:0004518,GO:0004519,GO:0005488,GO:0005575,GO:0005622,GO:0005623,GO:0006139,GO:0006725,GO:0006807,GO:0008150,GO:0008152,GO:0009451,GO:0009987,GO:0016070,GO:0016787,GO:0016788,GO:0034641,GO:0043170,GO:0043226,GO:0043227,GO:0043229,GO:0043231,GO:0043412,GO:0044237,GO:0044238,GO:0044424,GO:0044464,GO:0046483,GO:0071704,GO:0090304,GO:0090305,GO:0097159,GO:…
TPM	-	-	STRG.10782.2	STRG.10782	Known	0.163577	0.0790876	0.147813	0.306996	0.111922	0.232071	0.194967	-	-	-	-	sp|Q9FNG8|PP366_ARATH	Putative pentatricopeptide repeat-containing protein At5g06400, mitochondrial	GO:0003674,GO:0003676,GO:0003723,GO:0003824,GO:0004518,GO:0004519,GO:0005488,GO:0005575,GO:0005622,GO:0005623,GO:0006139,GO:0006725,GO:0006807,GO:0008150,GO:0008152,GO:0009451,GO:0009987,GO:0016070,GO:0016787,GO:0016788,GO:0034641,GO:0043170,GO:0043226,GO:0043227,GO:0043229,GO:0043231,GO:0043412,GO:0044237,GO:0044238,GO:0044424,GO:0044464,GO:0046483,GO:0071704,GO:0090304,GO:0090305,GO:0097159,GO:…
TPM	-	-	STRG.10783.1	STRG.10783	Known	0.0545588	0.207457	9.01919	0.0184606	0.699172	0.116514	2.97488	-	-	-	-	sp|W5X2N3|AP_FRAAN	Fra a 1-associated protein
TPM	-	-	STRG.10783.2	STRG.10783	NIC	15.0725	19.959	32.7626	21.0085	14.5574	11.6779	10.5443	-	-	-	-		Lysine-specific histone demethylase 1 homolog	GO:0000003,GO:0003006,GO:0006325,GO:0006464,GO:0006476,GO:0006807,GO:0006996,GO:0007275,GO:0008150,GO:0008152,GO:0009791,GO:0009987,GO:0010228,GO:0016043,GO:0016569,GO:0016570,GO:0016575,GO:0019538,GO:0022414,GO:0032501,GO:0032502,GO:0035601,GO:0036211,GO:0043170,GO:0043412,GO:0044237,GO:0044238,GO:0044260,GO:0044267,GO:0048608,GO:0048731,GO:0048856,GO:0051276,GO:0061458,GO:0071704,GO:0071840,GO:…	ko:K11450;ko04714;map04714
TPM	-	-	STRG.10783.3	STRG.10783	NIC	0	3.03517	0.731302	0	3.00971	6.65199	2.73967	-	-	-	-	sp|W5X2N3|AP_FRAAN	Fra a 1-associated protein
TPM	-	-	STRG.10784.1	STRG.10784	Known	5.76463	0.847964	1.5446	1.93519	0.799203	4.78392	4.69929	-	-	-	-	sp|Q7XIM0|CDPKH_ORYSJ	Calcium-dependent protein kinase 17	GO:0001101,GO:0003674,GO:0003824,GO:0004672,GO:0004674,GO:0004683,GO:0005488,GO:0005515,GO:0005516,GO:0005575,GO:0005622,GO:0005623,GO:0005634,GO:0005737,GO:0005783,GO:0005789,GO:0006464,GO:0006468,GO:0006793,GO:0006796,GO:0006807,GO:0007154,GO:0007165,GO:0008150,GO:0008152,GO:0009719,GO:0009725,GO:0009737,GO:0009738,GO:0009755,GO:0009931,GO:0009987,GO:0010033,GO:0010857,GO:0012505,GO:0016020,GO:…	ko:K13412;ko04626;ko05145;map04626;map05145
TPM	-	-	STRG.10785.1	STRG.10785	NNIC	33.7583	10.6377	40.9358	16.8913	30.7804	97.8211	122.747	-	-	-	-	sp|Q9SJ62|WDL4_ARATH	Protein WVD2-like 4
TPM	-	-	STRG.10785.2	STRG.10785	NNIC	10.8657	5.33552	10.2474	5.82234	12.8242	48.1685	38.8148	-	-	-	-	sp|Q9SJ62|WDL4_ARATH	Protein WVD2-like 4
TPM	-	-	STRG.10786.1	STRG.10786	Known	8.83858	11.438	10.3871	7.67917	6.15785	5.54279	9.20398	-	-	-	-	sp|P51428|RT10_PEA	Small ribosomal subunit protein uS10m	GO:0000313,GO:0000314,GO:0003674,GO:0003735,GO:0005198,GO:0005575,GO:0005622,GO:0005623,GO:0005737,GO:0005739,GO:0005759,GO:0005761,GO:0005763,GO:0005840,GO:0006412,GO:0006518,GO:0006807,GO:0008150,GO:0008152,GO:0009058,GO:0009059,GO:0009987,GO:0010467,GO:0015935,GO:0019538,GO:0031974,GO:0032991,GO:0034641,GO:0034645,GO:0043043,GO:0043170,GO:0043226,GO:0043227,GO:0043228,GO:0043229,GO:0043231,GO:…	ko:K02946;ko03010;map03010
TPM	-	-	STRG.10787.1	STRG.10787	Known	81.4755	45.8332	55.8901	22.9405	41.8164	57.3381	64.2718	-	-	-	-	sp|O65731|RS5_CICAR	Small ribosomal subunit protein uS7 (Fragment)	GO:0000028,GO:0003674,GO:0003676,GO:0003723,GO:0003729,GO:0003735,GO:0005198,GO:0005488,GO:0005575,GO:0005618,GO:0005622,GO:0005623,GO:0005737,GO:0005773,GO:0005774,GO:0005829,GO:0005840,GO:0005844,GO:0005886,GO:0005911,GO:0006412,GO:0006518,GO:0006807,GO:0006996,GO:0008150,GO:0008152,GO:0009058,GO:0009059,GO:0009506,GO:0009507,GO:0009536,GO:0009719,GO:0009725,GO:0009735,GO:0009987,GO:0010033,GO:…	ko:K02989;ko03010;map03010
TPM	-	-	STRG.10788.1	STRG.10788	Known	84.9514	35.0158	54.3877	8.3445	8.32883	159.437	217.392	-	-	-	-					no_annotation
TPM	-	-	STRG.10789.1	STRG.10789	NIC	1.22251	3.11389	2.04251	1.07132	0.134662	0.0237966	0.196553	-	-	-	-	sp|Q9ZT42|RHF2A_ARATH	E3 ubiquitin-protein ligase RHF2A		ko:K19043
TPM	-	-	STRG.10789.10	STRG.10789	NIC	1.73413	0.419037	0.511676	0.704473	0.111305	0.0326408	0.550951	-	-	-	-	sp|Q9ZT42|RHF2A_ARATH	E3 ubiquitin-protein ligase RHF2A		ko:K19043
TPM	-	-	STRG.10789.2	STRG.10789	NIC	1.84757	0.549868	0.110693	0.29849	0.149328	0.12064	0.10123	-	-	-	-	sp|Q9ZT42|RHF2A_ARATH	E3 ubiquitin-protein ligase RHF2A		ko:K19043
TPM	-	-	STRG.10789.3	STRG.10789	NIC	0.998799	3.90824	0.95341	1.86064	0.0533522	0.0444148	0.195877	-	-	-	-	sp|Q9ZT42|RHF2A_ARATH	E3 ubiquitin-protein ligase RHF2A		ko:K19043
TPM	-	-	STRG.10789.4	STRG.10789	NIC	0.0956174	0.0916452	0.240784	0.137598	0.0846414	0	0.0892703	-	-	-	-	sp|Q9ZT42|RHF2A_ARATH	E3 ubiquitin-protein ligase RHF2A		ko:K19043
TPM	-	-	STRG.10789.5	STRG.10789	NIC	1.83143	0.739344	0.165665	0.375404	0.0881277	0.142835	0.429951	-	-	-	-	sp|Q9ZT42|RHF2A_ARATH	E3 ubiquitin-protein ligase RHF2A		ko:K19043
TPM	-	-	STRG.10789.6	STRG.10789	NIC	0	0	0	0	0	0	0	-	-	-	-	sp|Q9ZT42|RHF2A_ARATH	E3 ubiquitin-protein ligase RHF2A		ko:K19043
TPM	-	-	STRG.10789.7	STRG.10789	NIC	0.591763	1.19571	1.17714	1.02743	0	0	0	-	-	-	-	sp|Q9ZT42|RHF2A_ARATH	E3 ubiquitin-protein ligase RHF2A		ko:K19043
TPM	-	-	STRG.10789.8	STRG.10789	NIC	0.782828	1.49057	2.08961	1.10182	0.482582	0.0546963	0.582111	-	-	-	-	sp|Q9ZT42|RHF2A_ARATH	E3 ubiquitin-protein ligase RHF2A		ko:K19043
TPM	-	-	STRG.10789.9	STRG.10789	Known	0	0	0	0	0	0	0	-	-	-	-	sp|Q9ZT42|RHF2A_ARATH	E3 ubiquitin-protein ligase RHF2A		ko:K19043
TPM	-	-	STRG.1079.1	STRG.1079	Known	3.63175	17.869	7.02686	0.52973	1.44638	0.960512	1.23568	-	-	-	-	sp|P52409|E13B_WHEAT	Glucan endo-1,3-beta-glucosidase
TPM	-	-	STRG.1079.2	STRG.1079	NIC	5.34542	3.67078	2.69881	0.0512589	0.21435	0.141984	0.611192	-	-	-	-	sp|P52409|E13B_WHEAT	Glucan endo-1,3-beta-glucosidase
TPM	-	-	STRG.10790.1	STRG.10790	NNIC	0	0	0.48944	0	0	0	0	-	-	-	-					no_annotation
TPM	-	-	STRG.10791.1	STRG.10791	Known	21.8386	14.7763	20.9909	9.06186	5.25701	9.42951	8.86908	-	-	-	-					no_annotation
TPM	-	-	STRG.10792.1	STRG.10792	NNIC	0	0	0.631187	0	0	0	0.044041	-	-	-	-					no_annotation
TPM	-	-	STRG.10793.1	STRG.10793	Known	1.6519	24.0841	0.844541	0	0.0601899	0.0291805	0.273715	-	-	-	-					no_annotation
TPM	-	-	STRG.10794.1	STRG.10794	NIC	0.134122	0.230541	0.0839368	0	0.721837	0	0.0122592	-	-	-	-					no_annotation
TPM	-	-	STRG.10794.2	STRG.10794	NIC	0.430014	0	0.0236513	0	0.0802201	0	0.0156295	-	-	-	-					no_annotation
TPM	-	-	STRG.10794.3	STRG.10794	Known	0.156045	0	0	0	0.101894	0	0	-	-	-	-					no_annotation
TPM	-	-	STRG.10795.1	STRG.10795	Known	9.01399	40.4683	10.4982	19.5262	5.76433	8.27456	11.3709	-	-	-	-	sp|Q5IH13|SPP2_TOBAC	Sucrose-phosphatase 2	GO:0003674,GO:0003824,GO:0016740,GO:0016757	ko:K07024;ko00500;map00500
TPM	-	-	STRG.10796.1	STRG.10796	NIC	0.237177	0.569063	0.72081	1.19544	0.688805	0.591702	0.640293	-	-	-	-	sp|Q2VEX9|CRTSO_DAUCA	Prolycopene isomerase, chloroplastic	GO:0003674,GO:0003824,GO:0005575,GO:0005622,GO:0005623,GO:0008150,GO:0008152,GO:0016491,GO:0044464,GO:0055114	ko:K09835;ko00906;ko01100;ko01110;map00906;map01100;map01110
TPM	-	-	STRG.10796.2	STRG.10796	NIC	0	0.181242	0.17262	0	0.0630151	0.345307	0.183868	-	-	-	-	sp|Q9M9Y8|CRTSO_ARATH	Prolycopene isomerase, chloroplastic	GO:0003674,GO:0003824,GO:0005575,GO:0005622,GO:0005623,GO:0008150,GO:0008152,GO:0016491,GO:0044464,GO:0055114	ko:K09835;ko00906;ko01100;ko01110;map00906;map01100;map01110
TPM	-	-	STRG.10796.3	STRG.10796	Known	0	0	0	0	0	0	0	-	-	-	-	sp|Q2VEX9|CRTSO_DAUCA	Prolycopene isomerase, chloroplastic	GO:0003674,GO:0003824,GO:0005575,GO:0005622,GO:0005623,GO:0008150,GO:0008152,GO:0016491,GO:0044464,GO:0055114	ko:K09835;ko00906;ko01100;ko01110;map00906;map01100;map01110
TPM	-	-	STRG.10796.4	STRG.10796	NIC	0	0.0621709	0.0268458	0	0.00500949	0.0192888	0.0962203	-	-	-	-	sp|Q2VEX9|CRTSO_DAUCA	Prolycopene isomerase, chloroplastic	GO:0003674,GO:0003824,GO:0005575,GO:0005622,GO:0005623,GO:0008150,GO:0008152,GO:0016491,GO:0044464,GO:0055114	ko:K09835;ko00906;ko01100;ko01110;map00906;map01100;map01110
TPM	-	-	STRG.10796.5	STRG.10796	NIC	0	0.00299982	0.169112	0	0.145846	0.082448	0.0827101	-	-	-	-	sp|Q9M9Y8|CRTSO_ARATH	Prolycopene isomerase, chloroplastic	GO:0003674,GO:0003824,GO:0005575,GO:0005622,GO:0005623,GO:0008150,GO:0008152,GO:0016491,GO:0044464,GO:0055114	ko:K09835;ko00906;ko01100;ko01110;map00906;map01100;map01110
TPM	-	-	STRG.10796.6	STRG.10796	NIC	0.152252	0.67433	0.905078	1.21616	0.465899	0.77522	0.732439	-	-	-	-	sp|Q2VEX9|CRTSO_DAUCA	Prolycopene isomerase, chloroplastic	GO:0003674,GO:0003824,GO:0005575,GO:0005622,GO:0005623,GO:0008150,GO:0008152,GO:0016491,GO:0044464,GO:0055114	ko:K09835;ko00906;ko01100;ko01110;map00906;map01100;map01110
TPM	-	-	STRG.10796.7	STRG.10796	Known	0.0169109	0.0223881	0.0294434	0.0383733	0.0235117	0.052465	0.215595	-	-	-	-					no_annotation
TPM	-	-	STRG.10796.8	STRG.10796	NIC	0.0218525	0.840211	0.126706	0.55161	0.20496	0.309684	0	-	-	-	-					no_annotation
TPM	-	-	STRG.10797.1	STRG.10797	NNIC	0.637303	0.973209	0.809917	2.0476	0.566531	1.14995	0.721902	-	-	-	-					no_annotation
TPM	-	-	STRG.10798.1	STRG.10798	NIC	0	0.119872	0.00768062	6.59781	0	0	0.00410522	-	-	-	-	sp|Q93YS4|AB22G_ARATH	ABC transporter G family member 22	GO:0001101,GO:0003674,GO:0003824,GO:0005215,GO:0005575,GO:0005623,GO:0005886,GO:0006810,GO:0006833,GO:0006950,GO:0008150,GO:0009414,GO:0009415,GO:0009628,GO:0010035,GO:0010148,GO:0015399,GO:0015405,GO:0016020,GO:0016021,GO:0016462,GO:0016787,GO:0016817,GO:0016818,GO:0016887,GO:0017111,GO:0022804,GO:0022857,GO:0031224,GO:0042044,GO:0042221,GO:0042623,GO:0042626,GO:0043492,GO:0044425,GO:0044464,GO:…
TPM	-	-	STRG.10798.2	STRG.10798	NIC	0	0.620965	0.0132739	6.01143	0	0	0	-	-	-	-	sp|Q93YS4|AB22G_ARATH	ABC transporter G family member 22	GO:0001101,GO:0003674,GO:0003824,GO:0005215,GO:0005575,GO:0005623,GO:0005886,GO:0006810,GO:0006833,GO:0006950,GO:0008150,GO:0009414,GO:0009415,GO:0009628,GO:0010035,GO:0010148,GO:0015399,GO:0015405,GO:0016020,GO:0016021,GO:0016462,GO:0016787,GO:0016817,GO:0016818,GO:0016887,GO:0017111,GO:0022804,GO:0022857,GO:0031224,GO:0042044,GO:0042221,GO:0042623,GO:0042626,GO:0043492,GO:0044425,GO:0044464,GO:…
TPM	-	-	STRG.10798.3	STRG.10798	Known	0	0.329243	0.250884	1.21184	0	0	0.00898806	-	-	-	-	sp|Q93YS4|AB22G_ARATH	ABC transporter G family member 22	GO:0001101,GO:0003674,GO:0003824,GO:0005215,GO:0005575,GO:0005623,GO:0005886,GO:0006810,GO:0006833,GO:0006950,GO:0008150,GO:0009414,GO:0009415,GO:0009628,GO:0010035,GO:0010148,GO:0015399,GO:0015405,GO:0016020,GO:0016021,GO:0016462,GO:0016787,GO:0016817,GO:0016818,GO:0016887,GO:0017111,GO:0022804,GO:0022857,GO:0031224,GO:0042044,GO:0042221,GO:0042623,GO:0042626,GO:0043492,GO:0044425,GO:0044464,GO:…
TPM	-	-	STRG.10798.4	STRG.10798	NIC	0	2.35571	0.310538	11.4394	0	0	0	-	-	-	-	sp|Q93YS4|AB22G_ARATH	ABC transporter G family member 22	GO:0001101,GO:0003674,GO:0003824,GO:0005215,GO:0005575,GO:0005623,GO:0005886,GO:0006810,GO:0006833,GO:0006950,GO:0008150,GO:0009414,GO:0009415,GO:0009628,GO:0010035,GO:0010148,GO:0015399,GO:0015405,GO:0016020,GO:0016021,GO:0016462,GO:0016787,GO:0016817,GO:0016818,GO:0016887,GO:0017111,GO:0022804,GO:0022857,GO:0031224,GO:0042044,GO:0042221,GO:0042623,GO:0042626,GO:0043492,GO:0044425,GO:0044464,GO:…
TPM	-	-	STRG.10798.5	STRG.10798	NIC	0	3.58599	0.963218	13.8436	0	0	0	-	-	-	-	sp|Q93YS4|AB22G_ARATH	ABC transporter G family member 22	GO:0001101,GO:0003674,GO:0003824,GO:0005215,GO:0005575,GO:0005623,GO:0005886,GO:0006810,GO:0006833,GO:0006950,GO:0008150,GO:0009414,GO:0009415,GO:0009628,GO:0010035,GO:0010148,GO:0015399,GO:0015405,GO:0016020,GO:0016021,GO:0016462,GO:0016787,GO:0016817,GO:0016818,GO:0016887,GO:0017111,GO:0022804,GO:0022857,GO:0031224,GO:0042044,GO:0042221,GO:0042623,GO:0042626,GO:0043492,GO:0044425,GO:0044464,GO:…
TPM	-	-	STRG.10798.6	STRG.10798	NIC	0.0190374	1.65395	0.0303302	16.8053	0	0	0.0831542	-	-	-	-	sp|Q93YS4|AB22G_ARATH	ABC transporter G family member 22	GO:0001101,GO:0003674,GO:0003824,GO:0005215,GO:0005575,GO:0005623,GO:0005886,GO:0006810,GO:0006833,GO:0006950,GO:0008150,GO:0009414,GO:0009415,GO:0009628,GO:0010035,GO:0010148,GO:0015399,GO:0015405,GO:0016020,GO:0016021,GO:0016462,GO:0016787,GO:0016817,GO:0016818,GO:0016887,GO:0017111,GO:0022804,GO:0022857,GO:0031224,GO:0042044,GO:0042221,GO:0042623,GO:0042626,GO:0043492,GO:0044425,GO:0044464,GO:…
TPM	-	-	STRG.10798.7	STRG.10798	NIC	0.124937	1.41583	0.210485	19.731	0.255887	0.233839	0.447082	-	-	-	-	sp|Q93YS4|AB22G_ARATH	ABC transporter G family member 22	GO:0001101,GO:0003674,GO:0003824,GO:0005215,GO:0005575,GO:0005623,GO:0005886,GO:0006810,GO:0006833,GO:0006950,GO:0008150,GO:0009414,GO:0009415,GO:0009628,GO:0010035,GO:0010148,GO:0015399,GO:0015405,GO:0016020,GO:0016021,GO:0016462,GO:0016787,GO:0016817,GO:0016818,GO:0016887,GO:0017111,GO:0022804,GO:0022857,GO:0031224,GO:0042044,GO:0042221,GO:0042623,GO:0042626,GO:0043492,GO:0044425,GO:0044464,GO:…
TPM	-	-	STRG.10799.1	STRG.10799	NNIC	0.0215934	0.738375	0.0493365	1.37018	0.0135755	0.0256765	0.0284233	-	-	-	-	sp|P10978|POLX_TOBAC	Retrovirus-related Pol polyprotein from transposon TNT 1-94
TPM	-	-	STRG.108.1	STRG.108	NNIC	0.217038	0.115294	0.890673	0.144926	0.0735209	1.24448	3.97897	-	-	-	-	sp|Q9LRR4|R13L1_ARATH	Putative disease resistance RPP13-like protein 1	GO:0002376,GO:0005575,GO:0005623,GO:0005886,GO:0006950,GO:0006952,GO:0006955,GO:0007154,GO:0007165,GO:0008150,GO:0008219,GO:0009626,GO:0009987,GO:0012501,GO:0016020,GO:0023052,GO:0033554,GO:0034050,GO:0044464,GO:0045087,GO:0050789,GO:0050794,GO:0050896,GO:0051716,GO:0065007,GO:0071944	ko:K19613;ko04014;map04014
TPM	-	-	STRG.1080.1	STRG.1080	Known	9.31708	16.6774	20.2123	19.0957	9.02845	11.1974	12.0394	-	-	-	-					no_annotation
TPM	-	-	STRG.10800.1	STRG.10800	NNIC	0.0234283	23.0079	0.0350485	0.172419	0.0712412	0	0.0315635	-	-	-	-					no_annotation
TPM	-	-	STRG.10801.1	STRG.10801	NNIC	0.147665	0.332141	0.245928	0.32389	0.217493	0.359905	0.0938221	-	-	-	-					no_annotation
TPM	-	-	STRG.10802.1	STRG.10802	Known	0.12056	4.69156	0.19511	0.115743	0.0056245	0.0679625	0	-	-	-	-	sp|Q9ZV15|CDPKK_ARATH	Calcium-dependent protein kinase 20	GO:0001101,GO:0003674,GO:0003824,GO:0004672,GO:0004674,GO:0004683,GO:0005488,GO:0005515,GO:0005516,GO:0005575,GO:0005622,GO:0005623,GO:0005634,GO:0005737,GO:0006464,GO:0006468,GO:0006793,GO:0006796,GO:0006807,GO:0007154,GO:0007165,GO:0008150,GO:0008152,GO:0009719,GO:0009725,GO:0009737,GO:0009738,GO:0009755,GO:0009931,GO:0009987,GO:0010033,GO:0010857,GO:0016301,GO:0016310,GO:0016740,GO:0016772,GO:…	ko:K13412;ko04626;ko05145;map04626;map05145
TPM	-	-	STRG.10802.2	STRG.10802	NIC	0	6.61705	0	0.200362	0	0	0	-	-	-	-	sp|Q9ZV15|CDPKK_ARATH	Calcium-dependent protein kinase 20	GO:0001101,GO:0003674,GO:0003824,GO:0004672,GO:0004674,GO:0004683,GO:0005488,GO:0005515,GO:0005516,GO:0005575,GO:0005622,GO:0005623,GO:0005634,GO:0005737,GO:0006464,GO:0006468,GO:0006793,GO:0006796,GO:0006807,GO:0007154,GO:0007165,GO:0008150,GO:0008152,GO:0009719,GO:0009725,GO:0009737,GO:0009738,GO:0009755,GO:0009931,GO:0009987,GO:0010033,GO:0010857,GO:0016301,GO:0016310,GO:0016740,GO:0016772,GO:…	ko:K13412;ko04626;ko05145;map04626;map05145
TPM	-	-	STRG.10802.3	STRG.10802	NIC	0.0417837	4.21742	0	0.00983422	0.0675762	0	0	-	-	-	-	sp|Q9ZV15|CDPKK_ARATH	Calcium-dependent protein kinase 20	GO:0001101,GO:0003674,GO:0003824,GO:0004672,GO:0004674,GO:0004683,GO:0005488,GO:0005515,GO:0005516,GO:0005575,GO:0005622,GO:0005623,GO:0005634,GO:0005737,GO:0006464,GO:0006468,GO:0006793,GO:0006796,GO:0006807,GO:0007154,GO:0007165,GO:0008150,GO:0008152,GO:0009719,GO:0009725,GO:0009737,GO:0009738,GO:0009755,GO:0009931,GO:0009987,GO:0010033,GO:0010857,GO:0016301,GO:0016310,GO:0016740,GO:0016772,GO:…	ko:K13412;ko04626;ko05145;map04626;map05145
TPM	-	-	STRG.10803.1	STRG.10803	NNIC	0.57294	7.92762	0.205418	0.115585	0.0271885	0.0721736	0.0365108	-	-	-	-	sp|Q94HW2|POLR1_ARATH	Retrovirus-related Pol polyprotein from transposon RE1
TPM	-	-	STRG.10804.1	STRG.10804	NNIC	0.0288522	0.014514	0.068312	0.0721976	0	0	0.0266902	-	-	-	-					no_annotation
TPM	-	-	STRG.10805.1	STRG.10805	NNIC	0.310985	0.0566154	0.0529302	6.64557	0.621458	0.724069	1.02758	-	-	-	-		hAT family C-terminal dimerisation region
TPM	-	-	STRG.10806.1	STRG.10806	Known	10.4823	8.91087	3.64795	1.07335	1.07851	4.59146	2.39481	-	-	-	-		Protein downstream neighbor of		ko:K22422
TPM	-	-	STRG.10807.1	STRG.10807	NIC	0	0	0	0	0	2.37289	0	-	-	-	-	sp|Q67XX3|JMJ22_ARATH	Arginine-specific demethylase JMJ22	GO:0000976,GO:0000987,GO:0001067,GO:0003674,GO:0003676,GO:0003677,GO:0003690,GO:0005488,GO:0005575,GO:0005622,GO:0005623,GO:0005634,GO:0006325,GO:0006464,GO:0006479,GO:0006807,GO:0006996,GO:0008150,GO:0008152,GO:0008213,GO:0009987,GO:0010029,GO:0010030,GO:0016043,GO:0016569,GO:0016570,GO:0016571,GO:0018193,GO:0018195,GO:0018216,GO:0019538,GO:0032259,GO:0034969,GO:0036211,GO:0043170,GO:0043226,GO:…
TPM	-	-	STRG.10807.2	STRG.10807	Known	6.14091	4.41259	6.67395	4.10496	3.31664	5.2394	7.459	-	-	-	-	sp|Q67XX3|JMJ22_ARATH	Arginine-specific demethylase JMJ22	GO:0000976,GO:0000987,GO:0001067,GO:0003674,GO:0003676,GO:0003677,GO:0003690,GO:0005488,GO:0005575,GO:0005622,GO:0005623,GO:0005634,GO:0006325,GO:0006464,GO:0006479,GO:0006807,GO:0006996,GO:0008150,GO:0008152,GO:0008213,GO:0009987,GO:0010029,GO:0010030,GO:0016043,GO:0016569,GO:0016570,GO:0016571,GO:0018193,GO:0018195,GO:0018216,GO:0019538,GO:0032259,GO:0034969,GO:0036211,GO:0043170,GO:0043226,GO:…
TPM	-	-	STRG.10808.1	STRG.10808	Known	0.336543	1.26436	0.186012	0	0	0	0.0919255	-	-	-	-	sp|Q9FG14|MYOB7_ARATH	Myosin-binding protein 7	GO:0003674,GO:0005488,GO:0005515,GO:0005575,GO:0005622,GO:0005623,GO:0005737,GO:0008092,GO:0012505,GO:0016020,GO:0016021,GO:0017022,GO:0030133,GO:0031224,GO:0031410,GO:0031982,GO:0043226,GO:0043227,GO:0043229,GO:0044424,GO:0044425,GO:0044444,GO:0044464,GO:0097708
TPM	-	-	STRG.10808.2	STRG.10808	NIC	11.7	26.6055	6.43763	6.54604	9.40194	12.1386	8.78074	-	-	-	-	sp|Q9FG14|MYOB7_ARATH	Myosin-binding protein 7	GO:0003674,GO:0005488,GO:0005515,GO:0005575,GO:0005622,GO:0005623,GO:0005737,GO:0008092,GO:0012505,GO:0016020,GO:0016021,GO:0017022,GO:0030133,GO:0031224,GO:0031410,GO:0031982,GO:0043226,GO:0043227,GO:0043229,GO:0044424,GO:0044425,GO:0044444,GO:0044464,GO:0097708
TPM	-	-	STRG.10809.1	STRG.10809	NNIC	0.198968	0.216108	0.163464	0.163849	0.0262622	0.153524	0.206227	-	-	-	-					no_annotation
TPM	-	-	STRG.1081.1	STRG.1081	NNIC	28.335	24.2172	24.7911	17.5985	33.0015	28.4998	29.7304	-	-	-	-					no_annotation
TPM	-	-	STRG.10810.1	STRG.10810	Known	6.615	51.3585	11.0247	58.8246	0.489887	0.465917	6.18409	-	-	-	-	sp|Q9FG13|CXE15_ARATH	Strigolactones hydrolase CXE15	GO:0003674,GO:0003824,GO:0008150,GO:0008152,GO:0009056,GO:0016787
TPM	-	-	STRG.10811.1	STRG.10811	NNIC	0.00786897	0.463462	0.478776	0.877813	0.861228	0.178731	0.5294	-	-	-	-					no_annotation
TPM	-	-	STRG.10812.1	STRG.10812	Known	5.12476	5.29391	8.79836	4.53237	3.59582	4.06652	6.9534	-	-	-	-	sp|Q94AX4|DLD_ARATH	D-lactate dehydrogenase [cytochrome], mitochondrial	GO:0000166,GO:0003674,GO:0003824,GO:0003973,GO:0004457,GO:0004458,GO:0005488,GO:0005515,GO:0005524,GO:0005575,GO:0005622,GO:0005623,GO:0005737,GO:0005739,GO:0006081,GO:0008144,GO:0008150,GO:0008152,GO:0008720,GO:0008891,GO:0009056,GO:0009438,GO:0009987,GO:0016491,GO:0016614,GO:0016616,GO:0016898,GO:0016899,GO:0017076,GO:0019154,GO:0030554,GO:0032553,GO:0032555,GO:0032559,GO:0035639,GO:0036094,GO:…	ko:K00102;ko00620;map00620
TPM	-	-	STRG.10812.2	STRG.10812	NIC	9.14859	20.718	15.1511	3.0602	3.87361	5.95263	4.82872	-	-	-	-	sp|Q94AX4|DLD_ARATH	D-lactate dehydrogenase [cytochrome], mitochondrial	GO:0000166,GO:0003674,GO:0003824,GO:0003973,GO:0004457,GO:0004458,GO:0005488,GO:0005515,GO:0005524,GO:0005575,GO:0005622,GO:0005623,GO:0005737,GO:0005739,GO:0006081,GO:0008144,GO:0008150,GO:0008152,GO:0008720,GO:0008891,GO:0009056,GO:0009438,GO:0009987,GO:0016491,GO:0016614,GO:0016616,GO:0016898,GO:0016899,GO:0017076,GO:0019154,GO:0030554,GO:0032553,GO:0032555,GO:0032559,GO:0035639,GO:0036094,GO:…	ko:K00102;ko00620;map00620
TPM	-	-	STRG.10813.1	STRG.10813	NNIC	0.159435	0	0.0517562	0	0.195704	0	0	-	-	-	-					no_annotation
TPM	-	-	STRG.10814.1	STRG.10814	NNIC	0.0766603	0.411823	0.217793	0	0.150831	0	0	-	-	-	-					no_annotation
TPM	-	-	STRG.10815.1	STRG.10815	Known	7.4003	10.7313	10.9528	7.90524	14.9373	13.1738	11.3882	-	-	-	-	sp|Q94AX4|DLD_ARATH	D-lactate dehydrogenase [cytochrome], mitochondrial	GO:0000166,GO:0003674,GO:0003824,GO:0003973,GO:0004457,GO:0004458,GO:0005488,GO:0005515,GO:0005524,GO:0005575,GO:0005622,GO:0005623,GO:0005737,GO:0005739,GO:0006081,GO:0008144,GO:0008150,GO:0008152,GO:0008720,GO:0008891,GO:0009056,GO:0009438,GO:0009987,GO:0016491,GO:0016614,GO:0016616,GO:0016898,GO:0016899,GO:0017076,GO:0019154,GO:0030554,GO:0032553,GO:0032555,GO:0032559,GO:0035639,GO:0036094,GO:…	ko:K00102;ko00620;map00620
TPM	-	-	STRG.10815.2	STRG.10815	NIC	6.69385	4.94615	5.62846	6.61882	7.49979	8.28138	7.82087	-	-	-	-	sp|Q94AX4|DLD_ARATH	D-lactate dehydrogenase [cytochrome], mitochondrial	GO:0000166,GO:0003674,GO:0003824,GO:0003973,GO:0004457,GO:0004458,GO:0005488,GO:0005515,GO:0005524,GO:0005575,GO:0005622,GO:0005623,GO:0005737,GO:0005739,GO:0006081,GO:0008144,GO:0008150,GO:0008152,GO:0008720,GO:0008891,GO:0009056,GO:0009438,GO:0009987,GO:0016491,GO:0016614,GO:0016616,GO:0016898,GO:0016899,GO:0017076,GO:0019154,GO:0030554,GO:0032553,GO:0032555,GO:0032559,GO:0035639,GO:0036094,GO:…	ko:K00102;ko00620;map00620
TPM	-	-	STRG.10816.1	STRG.10816	Known	0	26.0183	0	0.0363347	0	0	0	-	-	-	-	sp|A2XK56|BAHL1_ORYSI	Probable E3 ubiquitin-protein ligase BAH1-like 1	GO:0003674,GO:0003824,GO:0004842,GO:0005575,GO:0005622,GO:0005623,GO:0005634,GO:0006464,GO:0006508,GO:0006511,GO:0006807,GO:0008150,GO:0008152,GO:0009056,GO:0009057,GO:0009987,GO:0010498,GO:0016567,GO:0016740,GO:0019538,GO:0019787,GO:0019941,GO:0030163,GO:0032446,GO:0036211,GO:0043161,GO:0043170,GO:0043226,GO:0043227,GO:0043229,GO:0043231,GO:0043412,GO:0043632,GO:0044237,GO:0044238,GO:0044248,GO:…	ko:K16275
TPM	-	-	STRG.10816.2	STRG.10816	NIC	0.11464	15.3695	0.139338	0.0226384	0	0	0	-	-	-	-	sp|Q8GW10|BAH1L_ARATH	Probable E3 ubiquitin-protein ligase BAH1-like	GO:0003674,GO:0003824,GO:0004842,GO:0005575,GO:0005622,GO:0005623,GO:0005634,GO:0006464,GO:0006508,GO:0006511,GO:0006807,GO:0008150,GO:0008152,GO:0009056,GO:0009057,GO:0009987,GO:0010498,GO:0016567,GO:0016740,GO:0019538,GO:0019787,GO:0019941,GO:0030163,GO:0032446,GO:0036211,GO:0043161,GO:0043170,GO:0043226,GO:0043227,GO:0043229,GO:0043231,GO:0043412,GO:0043632,GO:0044237,GO:0044238,GO:0044248,GO:…	ko:K16275
TPM	-	-	STRG.10817.1	STRG.10817	NNIC	0	0.0833835	0	0	0	0	0	-	-	-	-					no_annotation
TPM	-	-	STRG.10818.1	STRG.10818	NNIC	1.11383	0	0	0	0	0	0	-	-	-	-		Sterile alpha motif.
TPM	-	-	STRG.10819.1	STRG.10819	Known	13.2854	24.4261	28.7779	3.25703	26.6215	101.853	56.5443	-	-	-	-	sp|Q9SF09|ANT1_ARATH	Amino acid transporter ANT1	GO:0003333,GO:0003674,GO:0005215,GO:0005342,GO:0005575,GO:0005622,GO:0005623,GO:0005737,GO:0005783,GO:0005789,GO:0006810,GO:0006811,GO:0006820,GO:0006865,GO:0008150,GO:0008509,GO:0008514,GO:0009605,GO:0009607,GO:0009624,GO:0012505,GO:0015075,GO:0015171,GO:0015173,GO:0015175,GO:0015318,GO:0015711,GO:0015801,GO:0015804,GO:0015849,GO:0016020,GO:0022857,GO:0031984,GO:0034220,GO:0042175,GO:0043207,GO:…	ko:K14209;ko04138;map04138
TPM	-	-	STRG.1082.1	STRG.1082	Known	30.3675	22.5856	37.4891	17.3646	13.5785	20.0525	25.9044	-	-	-	-					no_annotation
TPM	-	-	STRG.10820.1	STRG.10820	Known	1.37192	0.295722	0.872931	0.0972259	0.0302814	0.169407	0.107971	-	-	-	-	sp|Q9M1S8|GCP2_ARATH	Probable glutamate carboxypeptidase AMP1	GO:0000003,GO:0003002,GO:0003006,GO:0003674,GO:0003824,GO:0004180,GO:0004181,GO:0005575,GO:0006508,GO:0006807,GO:0007275,GO:0007389,GO:0008150,GO:0008152,GO:0008233,GO:0008235,GO:0008237,GO:0008238,GO:0009314,GO:0009416,GO:0009628,GO:0009639,GO:0009640,GO:0009653,GO:0009790,GO:0009791,GO:0009793,GO:0009888,GO:0009908,GO:0009909,GO:0010015,GO:0010051,GO:0010073,GO:0010074,GO:0010075,GO:0010080,GO:…	ko:K01301
TPM	-	-	STRG.10821.1	STRG.10821	NNIC	0.200937	0.257938	0.168658	0.304391	0.179457	0.279104	0.158823	-	-	-	-		2S seed storage protein 5-like
TPM	-	-	STRG.10821.2	STRG.10821	NNIC	0.100168	0.205549	0	0.164364	0	0.198622	0	-	-	-	-					no_annotation
TPM	-	-	STRG.10821.3	STRG.10821	NNIC	0.0415611	0.109108	0	0.0995264	0.0263596	0.0652471	0	-	-	-	-					no_annotation
TPM	-	-	STRG.10821.4	STRG.10821	NNIC	0.09818	0.138443	0	0.0161488	0	0.0116363	0	-	-	-	-					no_annotation
TPM	-	-	STRG.10821.5	STRG.10821	NNIC	0.213653	0.457966	0.38782	0.247527	0	0.204805	0.0524317	-	-	-	-					no_annotation
TPM	-	-	STRG.10821.6	STRG.10821	NNIC	0	0	0	0	0	0.00218261	0	-	-	-	-					no_annotation
TPM	-	-	STRG.10822.1	STRG.10822	NIC	5.4669	5.57778	5.8507	4.5417	7.39408	7.72998	6.03356	-	-	-	-	sp|Q9FPT1|UBP12_ARATH	Ubiquitin C-terminal hydrolase 12	GO:0001101,GO:0003674,GO:0003824,GO:0004843,GO:0005575,GO:0005622,GO:0005623,GO:0005634,GO:0005737,GO:0005829,GO:0006508,GO:0006807,GO:0007154,GO:0007165,GO:0008150,GO:0008152,GO:0008233,GO:0008234,GO:0009719,GO:0009725,GO:0009753,GO:0009755,GO:0009867,GO:0009987,GO:0010033,GO:0016787,GO:0019538,GO:0019783,GO:0023052,GO:0032870,GO:0036459,GO:0042221,GO:0043170,GO:0043226,GO:0043227,GO:0043229,GO:…	ko:K11838;ko04068;ko05168;ko05169;ko05203;map04068;map05168;map05169;map05203
TPM	-	-	STRG.10822.2	STRG.10822	NIC	18.04	13.734	12.9078	11.3285	17.3076	12.6663	10.8847	-	-	-	-	sp|Q9FPT1|UBP12_ARATH	Ubiquitin C-terminal hydrolase 12	GO:0001101,GO:0003674,GO:0003824,GO:0004843,GO:0005575,GO:0005622,GO:0005623,GO:0005634,GO:0005737,GO:0005829,GO:0006508,GO:0006807,GO:0007154,GO:0007165,GO:0008150,GO:0008152,GO:0008233,GO:0008234,GO:0009719,GO:0009725,GO:0009753,GO:0009755,GO:0009867,GO:0009987,GO:0010033,GO:0016787,GO:0019538,GO:0019783,GO:0023052,GO:0032870,GO:0036459,GO:0042221,GO:0043170,GO:0043226,GO:0043227,GO:0043229,GO:…	ko:K11838;ko04068;ko05168;ko05169;ko05203;map04068;map05168;map05169;map05203
[truncated: 99,238 more rows]

## Sheet: TST_summary
Category	Tissue_or_Comparison	Direction	transcript_id	gene_id	Known_or_Novel	Mean_TPM_Root	Mean_TPM_Stem	Mean_TPM_Leaf	Mean_TPM_Flower	Mean_TPM_45DAB	Mean_TPM_95DAB	Mean_TPM_145DAB	n_reps_target_TPM_gt1	max_mean_TPM_other_tissues	log2FC	padj	SwissProt_hit	Functional_description	GO_annotation	KEGG_annotation	Notes
[truncated: 9,842 more rows]

[truncated: 2 more sheets: DET_TSDET_summary, DET_TSDET_info_wide]
