# Supplementary material for: Comprehensive analysis of alternative splicing and transcriptome diversity in apple using long-read sequencing
Source: Front Plant Sci. 2026 May 11;17:1819201. doi: 10.3389/fpls.2026.1819201 (PMC13199297; doi:10.3389/fpls.2026.1819201)
Supplement: Supplementary Tables 1–16 — Corrected final supplementary tables supporting the gene-, transcript-, and alternative splicing-related analyses in this study. [file DataSheet1.zip › Supplementary_Table_10.xlsx]

## Sheet: S10_GO_transcript
Category	Query_Set_Name	Level_Type	Comparison_or_Tissue	Direction	GO_ID	GO_Term	Ontology_Class	P_value	FDR	EnrichmentScore	Hits_in_Selected_Set	Hits_in_Background	Total_in_Selected_Set	Total_in_Background	Gene_or_Transcript_List
TST	Stem_TST	transcript	Stem	-	GO:0090406	pollen tube	Cellular component	3.11443e-19	1.16231e-15	8.65169	29	124	912	33738	STRG.10971.1/STRG.12881.1/STRG.13003.1/STRG.15268.1/STRG.18444.1/STRG.18742.1/STRG.22453.1/STRG.23337.1/STRG.25096.1/STRG.25407.1/STRG.25955.1/STRG.28432.1/STRG.28433.1/STRG.35454.1/STRG.35864.2/STRG.42361.4/STRG.44741.1/STRG.44869.1/STRG.4536.1/STRG.4537.1/STRG.47527.1/STRG.47644.1/STRG.52147.1/STRG.56293.18/STRG.6915.1/STRG.8757.1/STRG.8758.1/STRG.9084.1/STRG.9661.1
TST	Stem_TST	transcript	Stem	-	GO:0080092	regulation of pollen tube growth	Biological process	4.10451e-18	7.65901e-15	12.7354	21	61	912	33738	STRG.10971.1/STRG.15268.1/STRG.18444.1/STRG.21280.1/STRG.21642.1/STRG.22453.1/STRG.25955.1/STRG.26608.2/STRG.33407.1/STRG.35395.2/STRG.35395.3/STRG.35395.4/STRG.35864.2/STRG.50541.1/STRG.50541.2/STRG.51959.1/STRG.52147.1/STRG.52751.1/STRG.56006.2/STRG.6915.1/STRG.9661.1
TST	Stem_TST	transcript	Stem	-	GO:0010769	obsolete regulation of cell morphogenesis involved in differentiation	Biological process	1.13195e-16	1.40814e-13	10.302	22	79	912	33738	STRG.10971.1/STRG.15268.1/STRG.16293.1/STRG.18444.1/STRG.21280.1/STRG.21642.1/STRG.22453.1/STRG.25955.1/STRG.26608.2/STRG.33407.1/STRG.35395.2/STRG.35395.3/STRG.35395.4/STRG.35864.2/STRG.50541.1/STRG.50541.2/STRG.51959.1/STRG.52147.1/STRG.52751.1/STRG.56006.2/STRG.6915.1/STRG.9661.1
TST	Stem_TST	transcript	Stem	-	GO:0015672	GO:0015672		2.56501e-14	2.39316e-11	3.6604	47	475	912	33738	STRG.12698.1/STRG.15739.1/STRG.16319.2/STRG.19412.1/STRG.19412.2/STRG.19907.1/STRG.20022.1/STRG.22761.1/STRG.25515.1/STRG.25516.1/STRG.25516.2/STRG.25518.1/STRG.26587.1/STRG.28259.1/STRG.3225.1/STRG.32372.1/STRG.3307.2/STRG.3307.4/STRG.3307.6/STRG.38131.1/STRG.38131.2/STRG.38731.1/STRG.39226.4/STRG.41311.3/STRG.42182.1/STRG.45107.1/STRG.4536.1/STRG.4537.1/STRG.45515.1/STRG.49387.1/STRG.50821.7/ST…
TST	Stem_TST	transcript	Stem	-	GO:0051510	regulation of unidimensional cell growth	Biological process	4.21797e-14	3.14829e-11	6.75062	25	137	912	33738	STRG.10971.1/STRG.15268.1/STRG.18444.1/STRG.21081.2/STRG.21280.1/STRG.21642.1/STRG.22453.1/STRG.25955.1/STRG.26608.2/STRG.30497.1/STRG.33407.1/STRG.35395.2/STRG.35395.3/STRG.35395.4/STRG.35864.2/STRG.50541.1/STRG.50541.2/STRG.51709.2/STRG.51709.5/STRG.51959.1/STRG.52147.1/STRG.52751.1/STRG.56006.2/STRG.6915.1/STRG.9661.1
TST	Stem_TST	transcript	Stem	-	GO:0051119	sugar transmembrane transporter activity	Molecular function	6.48409e-14	4.0331e-11	6.32782	26	152	912	33738	STRG.13000.1/STRG.13000.2/STRG.13000.3/STRG.15739.1/STRG.19582.1/STRG.19903.1/STRG.25515.1/STRG.25516.1/STRG.25516.2/STRG.25518.1/STRG.3225.1/STRG.3279.1/STRG.42182.1/STRG.44867.1/STRG.4536.1/STRG.4537.1/STRG.50355.1/STRG.50355.2/STRG.6688.1/STRG.6688.2/STRG.7346.1/STRG.9190.1/STRG.9190.2/STRG.9194.1/STRG.9197.1/STRG.9201.1
TST	Stem_TST	transcript	Stem	-	GO:0022604	regulation of cell morphogenesis	Biological process	4.17697e-13	2.02193e-10	4.71629	32	251	912	33738	STRG.10971.1/STRG.15268.1/STRG.16293.1/STRG.18444.1/STRG.21017.1/STRG.21081.2/STRG.21280.1/STRG.21642.1/STRG.22453.1/STRG.25955.1/STRG.26608.2/STRG.30497.1/STRG.33360.5/STRG.33407.1/STRG.3426.1/STRG.35395.2/STRG.35395.3/STRG.35395.4/STRG.35864.2/STRG.50541.1/STRG.50541.2/STRG.51639.1/STRG.51639.3/STRG.51709.2/STRG.51709.5/STRG.51959.1/STRG.52147.1/STRG.52751.1/STRG.56006.2/STRG.56215.3/STRG.6915.…
TST	Stem_TST	transcript	Stem	-	GO:0009860	pollen tube growth	Biological process	4.33426e-13	2.02193e-10	4.85931	31	236	912	33738	STRG.10886.1/STRG.10886.2/STRG.10886.3/STRG.10971.1/STRG.12905.1/STRG.18334.1/STRG.18444.1/STRG.18742.1/STRG.20024.1/STRG.21580.2/STRG.21580.3/STRG.21580.4/STRG.22453.1/STRG.23648.1/STRG.25776.6/STRG.25955.1/STRG.26608.2/STRG.28432.1/STRG.28433.1/STRG.38731.1/STRG.39074.1/STRG.40872.1/STRG.40872.2/STRG.41718.1/STRG.42361.4/STRG.42916.1/STRG.44773.1/STRG.4660.1/STRG.47527.1/STRG.56293.18/STRG.9661…
TST	Stem_TST	transcript	Stem	-	GO:0010093	specification of floral organ identity	Biological process	7.00954e-13	2.34602e-10	7.39868	21	105	912	33738	STRG.15593.1/STRG.21888.1/STRG.21888.2/STRG.21888.3/STRG.24087.1/STRG.24203.6/STRG.24704.1/STRG.24704.2/STRG.24704.3/STRG.24704.4/STRG.24704.5/STRG.25660.1/STRG.25960.4/STRG.36401.1/STRG.40514.1/STRG.41405.3/STRG.4907.1/STRG.4907.2/STRG.52614.1/STRG.7611.1/STRG.7808.1
TST	Stem_TST	transcript	Stem	-	GO:0090701	specification of plant organ identity	Biological process	7.00954e-13	2.34602e-10	7.39868	21	105	912	33738	STRG.15593.1/STRG.21888.1/STRG.21888.2/STRG.21888.3/STRG.24087.1/STRG.24203.6/STRG.24704.1/STRG.24704.2/STRG.24704.3/STRG.24704.4/STRG.24704.5/STRG.25660.1/STRG.25960.4/STRG.36401.1/STRG.40514.1/STRG.41405.3/STRG.4907.1/STRG.4907.2/STRG.52614.1/STRG.7611.1/STRG.7808.1
TST	Stem_TST	transcript	Stem	-	GO:0009856	pollination	Biological process	7.54346e-13	2.34602e-10	3.508	44	464	912	33738	STRG.10886.1/STRG.10886.2/STRG.10886.3/STRG.10971.1/STRG.12905.1/STRG.13003.1/STRG.14608.1/STRG.15268.1/STRG.18334.1/STRG.18444.1/STRG.18742.1/STRG.20024.1/STRG.21580.2/STRG.21580.3/STRG.21580.4/STRG.22453.1/STRG.23648.1/STRG.25776.6/STRG.25955.1/STRG.26608.2/STRG.28432.1/STRG.28433.1/STRG.29523.1/STRG.34873.2/STRG.3519.1/STRG.35454.1/STRG.35864.2/STRG.38731.1/STRG.39074.1/STRG.39938.1/STRG.39941…
TST	Stem_TST	transcript	Stem	-	GO:0044706	multi-multicellular organism process	Biological process	7.54346e-13	2.34602e-10	3.508	44	464	912	33738	STRG.10886.1/STRG.10886.2/STRG.10886.3/STRG.10971.1/STRG.12905.1/STRG.13003.1/STRG.14608.1/STRG.15268.1/STRG.18334.1/STRG.18444.1/STRG.18742.1/STRG.20024.1/STRG.21580.2/STRG.21580.3/STRG.21580.4/STRG.22453.1/STRG.23648.1/STRG.25776.6/STRG.25955.1/STRG.26608.2/STRG.28432.1/STRG.28433.1/STRG.29523.1/STRG.34873.2/STRG.3519.1/STRG.35454.1/STRG.35864.2/STRG.38731.1/STRG.39074.1/STRG.39938.1/STRG.39941…
TST	Stem_TST	transcript	Stem	-	GO:0048868	pollen tube development	Biological process	1.95278e-12	5.60598e-10	4.01133	36	332	912	33738	STRG.10886.1/STRG.10886.2/STRG.10886.3/STRG.10971.1/STRG.12905.1/STRG.13003.1/STRG.15268.1/STRG.18334.1/STRG.18444.1/STRG.18742.1/STRG.20024.1/STRG.21580.2/STRG.21580.3/STRG.21580.4/STRG.22453.1/STRG.23648.1/STRG.25776.6/STRG.25955.1/STRG.26608.2/STRG.28432.1/STRG.28433.1/STRG.34873.2/STRG.35864.2/STRG.38731.1/STRG.39074.1/STRG.40872.1/STRG.40872.2/STRG.41718.1/STRG.42361.4/STRG.42916.1/STRG.4477…
TST	Stem_TST	transcript	Stem	-	GO:0051286	cell tip	Cellular component	3.15089e-12	8.39936e-10	7.80972	19	90	912	33738	STRG.10971.1/STRG.12881.1/STRG.13003.1/STRG.15268.1/STRG.15627.2/STRG.18444.1/STRG.21017.1/STRG.25096.1/STRG.35864.2/STRG.36440.3/STRG.38953.2/STRG.4439.2/STRG.44741.1/STRG.44869.1/STRG.51639.1/STRG.51639.3/STRG.56293.18/STRG.8757.1/STRG.8758.1
TST	Stem_TST	transcript	Stem	-	GO:0048449	floral organ formation	Biological process	1.0905e-11	2.71317e-09	6.11921	22	133	912	33738	STRG.15593.1/STRG.21888.1/STRG.21888.2/STRG.21888.3/STRG.24087.1/STRG.24203.6/STRG.24704.1/STRG.24704.2/STRG.24704.3/STRG.24704.4/STRG.24704.5/STRG.25660.1/STRG.25960.4/STRG.36401.1/STRG.40514.1/STRG.41405.3/STRG.4907.1/STRG.4907.2/STRG.49962.1/STRG.52614.1/STRG.7611.1/STRG.7808.1
TST	Stem_TST	transcript	Stem	-	GO:0005358	high-affinity D-glucose:proton symporter activity	Molecular function	1.31423e-11	3.06545e-09	23.7815	9	14	912	33738	STRG.25515.1/STRG.25516.1/STRG.25516.2/STRG.25518.1/STRG.9190.1/STRG.9190.2/STRG.9194.1/STRG.9197.1/STRG.9201.1
TST	Stem_TST	transcript	Stem	-	GO:0035838	growing cell tip	Cellular component	1.72671e-11	3.73756e-09	8.9681	16	66	912	33738	STRG.10971.1/STRG.12881.1/STRG.13003.1/STRG.15268.1/STRG.15627.2/STRG.18444.1/STRG.25096.1/STRG.35864.2/STRG.36440.3/STRG.38953.2/STRG.4439.2/STRG.44741.1/STRG.44869.1/STRG.56293.18/STRG.8757.1/STRG.8758.1
TST	Stem_TST	transcript	Stem	-	GO:0008643	carbohydrate transport	Biological process	1.84909e-11	3.73756e-09	4.80203	27	208	912	33738	STRG.13000.1/STRG.13000.2/STRG.13000.3/STRG.15739.1/STRG.19582.1/STRG.19903.1/STRG.24937.1/STRG.25515.1/STRG.25516.1/STRG.25516.2/STRG.25518.1/STRG.3225.1/STRG.3279.1/STRG.42182.1/STRG.44867.1/STRG.4536.1/STRG.4537.1/STRG.50355.1/STRG.50355.2/STRG.6688.1/STRG.6688.2/STRG.7346.1/STRG.9190.1/STRG.9190.2/STRG.9194.1/STRG.9197.1/STRG.9201.1
TST	Stem_TST	transcript	Stem	-	GO:0009932	cell tip growth	Biological process	1.90283e-11	3.73756e-09	4.09616	32	289	912	33738	STRG.10886.1/STRG.10886.2/STRG.10886.3/STRG.10971.1/STRG.12905.1/STRG.16454.1/STRG.18334.1/STRG.18444.1/STRG.18742.1/STRG.20024.1/STRG.21580.2/STRG.21580.3/STRG.21580.4/STRG.22453.1/STRG.23648.1/STRG.25776.6/STRG.25955.1/STRG.26608.2/STRG.28432.1/STRG.28433.1/STRG.38731.1/STRG.39074.1/STRG.40872.1/STRG.40872.2/STRG.41718.1/STRG.42361.4/STRG.42916.1/STRG.44773.1/STRG.4660.1/STRG.47527.1/STRG.56293…
TST	Stem_TST	transcript	Stem	-	GO:0042995	cell projection	Cellular component	2.05812e-11	3.84044e-09	3.69934	36	360	912	33738	STRG.10971.1/STRG.12881.1/STRG.13003.1/STRG.15268.1/STRG.16636.1/STRG.18444.1/STRG.18742.1/STRG.21017.1/STRG.22453.1/STRG.23337.1/STRG.25096.1/STRG.25407.1/STRG.25955.1/STRG.28432.1/STRG.28433.1/STRG.29408.1/STRG.35454.1/STRG.35864.2/STRG.42361.4/STRG.44741.1/STRG.44869.1/STRG.4536.1/STRG.4537.1/STRG.47527.1/STRG.47644.1/STRG.47876.3/STRG.51639.1/STRG.51639.3/STRG.52147.1/STRG.56215.3/STRG.56293.…
TST	Stem_TST	transcript	Stem	-	GO:0015144	carbohydrate transmembrane transporter activity	Molecular function	5.28101e-11	8.9167e-09	4.76153	26	202	912	33738	STRG.13000.1/STRG.13000.2/STRG.13000.3/STRG.15739.1/STRG.19582.1/STRG.19903.1/STRG.25515.1/STRG.25516.1/STRG.25516.2/STRG.25518.1/STRG.3225.1/STRG.3279.1/STRG.42182.1/STRG.44867.1/STRG.4536.1/STRG.4537.1/STRG.50355.1/STRG.50355.2/STRG.6688.1/STRG.6688.2/STRG.7346.1/STRG.9190.1/STRG.9190.2/STRG.9194.1/STRG.9197.1/STRG.9201.1
TST	Stem_TST	transcript	Stem	-	GO:0034219	carbohydrate transmembrane transport	Biological process	5.28101e-11	8.9167e-09	4.76153	26	202	912	33738	STRG.13000.1/STRG.13000.2/STRG.13000.3/STRG.15739.1/STRG.19582.1/STRG.19903.1/STRG.25515.1/STRG.25516.1/STRG.25516.2/STRG.25518.1/STRG.3225.1/STRG.3279.1/STRG.42182.1/STRG.44867.1/STRG.4536.1/STRG.4537.1/STRG.50355.1/STRG.50355.2/STRG.6688.1/STRG.6688.2/STRG.7346.1/STRG.9190.1/STRG.9190.2/STRG.9194.1/STRG.9197.1/STRG.9201.1
TST	Stem_TST	transcript	Stem	-	GO:0022857	transmembrane transporter activity	Molecular function	5.49529e-11	8.9167e-09	1.95196	104	1971	912	33738	STRG.10232.1/STRG.10467.2/STRG.11536.1/STRG.11882.1/STRG.12491.1/STRG.12698.1/STRG.12864.3/STRG.13000.1/STRG.13000.2/STRG.13000.3/STRG.13880.1/STRG.14349.1/STRG.14349.2/STRG.14423.2/STRG.14959.1/STRG.15739.1/STRG.16319.2/STRG.18729.2/STRG.19582.1/STRG.19903.1/STRG.19907.1/STRG.20022.1/STRG.20039.1/STRG.22397.4/STRG.22541.1/STRG.22761.1/STRG.23002.1/STRG.24586.1/STRG.24937.1/STRG.25515.1/STRG.2551…
TST	Stem_TST	transcript	Stem	-	GO:0048588	developmental cell growth	Biological process	6.33196e-11	9.8462e-09	3.72123	34	338	912	33738	STRG.10886.1/STRG.10886.2/STRG.10886.3/STRG.10971.1/STRG.12905.1/STRG.18334.1/STRG.18444.1/STRG.18742.1/STRG.20024.1/STRG.21580.2/STRG.21580.3/STRG.21580.4/STRG.22453.1/STRG.23648.1/STRG.25776.6/STRG.25955.1/STRG.26608.2/STRG.28432.1/STRG.28433.1/STRG.38731.1/STRG.39074.1/STRG.39211.2/STRG.39211.4/STRG.40872.1/STRG.40872.2/STRG.41718.1/STRG.42361.4/STRG.42916.1/STRG.44773.1/STRG.46479.2/STRG.4660…
TST	Stem_TST	transcript	Stem	-	GO:0006811	monoatomic ion transport	Biological process	9.707e-11	1.44906e-08	2.00592	95	1752	912	33738	STRG.10232.1/STRG.10256.1/STRG.11882.1/STRG.12698.1/STRG.12864.3/STRG.13880.1/STRG.14349.1/STRG.14349.2/STRG.14423.2/STRG.14959.1/STRG.15627.2/STRG.15739.1/STRG.16319.2/STRG.19412.1/STRG.19412.2/STRG.19582.1/STRG.19907.1/STRG.20022.1/STRG.20039.1/STRG.22541.1/STRG.22761.1/STRG.22905.1/STRG.22905.2/STRG.23002.1/STRG.24586.1/STRG.25515.1/STRG.25516.1/STRG.25516.2/STRG.25518.1/STRG.26342.3/STRG.2658…
TST	Stem_TST	transcript	Stem	-	GO:0060284	regulation of cell development	Biological process	1.05068e-10	1.50813e-08	5.21993	23	163	912	33738	STRG.10971.1/STRG.15268.1/STRG.16293.1/STRG.18444.1/STRG.21280.1/STRG.21642.1/STRG.22453.1/STRG.25955.1/STRG.26608.2/STRG.33407.1/STRG.35395.2/STRG.35395.3/STRG.35395.4/STRG.35864.2/STRG.40894.1/STRG.50541.1/STRG.50541.2/STRG.51959.1/STRG.52147.1/STRG.52751.1/STRG.56006.2/STRG.6915.1/STRG.9661.1
TST	Stem_TST	transcript	Stem	-	GO:0048444	floral organ morphogenesis	Biological process	1.34938e-10	1.86515e-08	5.15666	23	165	912	33738	STRG.15593.1/STRG.21888.1/STRG.21888.2/STRG.21888.3/STRG.24087.1/STRG.24203.6/STRG.24704.1/STRG.24704.2/STRG.24704.3/STRG.24704.4/STRG.24704.5/STRG.25660.1/STRG.25960.4/STRG.36401.1/STRG.40514.1/STRG.41405.3/STRG.4907.1/STRG.4907.2/STRG.49962.1/STRG.52614.1/STRG.56006.2/STRG.7611.1/STRG.7808.1
TST	Stem_TST	transcript	Stem	-	GO:0090404	pollen tube tip	Cellular component	2.00993e-10	2.67895e-08	11.6821	12	38	912	33738	STRG.10971.1/STRG.12881.1/STRG.13003.1/STRG.15268.1/STRG.18444.1/STRG.25096.1/STRG.35864.2/STRG.44741.1/STRG.44869.1/STRG.56293.18/STRG.8757.1/STRG.8758.1
TST	Stem_TST	transcript	Stem	-	GO:0005356	D-glucose:proton symporter activity	Molecular function	5.36907e-10	6.67912e-08	17.5232	9	19	912	33738	STRG.25515.1/STRG.25516.1/STRG.25516.2/STRG.25518.1/STRG.9190.1/STRG.9190.2/STRG.9194.1/STRG.9197.1/STRG.9201.1
TST	Stem_TST	transcript	Stem	-	GO:0009679	hexose:proton symporter activity	Molecular function	5.36907e-10	6.67912e-08	17.5232	9	19	912	33738	STRG.25515.1/STRG.25516.1/STRG.25516.2/STRG.25518.1/STRG.9190.1/STRG.9190.2/STRG.9194.1/STRG.9197.1/STRG.9201.1
TST	Stem_TST	transcript	Stem	-	GO:0030599	pectinesterase activity	Molecular function	3.084e-09	3.71273e-07	8.4371	13	57	912	33738	STRG.15319.1/STRG.24924.1/STRG.25238.1/STRG.25239.1/STRG.28432.1/STRG.28433.1/STRG.35960.1/STRG.45525.1/STRG.47527.1/STRG.8874.1/STRG.8875.1/STRG.8875.2/STRG.8876.1
TST	Stem_TST	transcript	Stem	-	GO:0030427	site of polarized growth	Cellular component	3.89135e-09	4.53828e-07	6.36446	16	93	912	33738	STRG.10971.1/STRG.12881.1/STRG.13003.1/STRG.15268.1/STRG.15627.2/STRG.18444.1/STRG.25096.1/STRG.35864.2/STRG.36440.3/STRG.38953.2/STRG.4439.2/STRG.44741.1/STRG.44869.1/STRG.56293.18/STRG.8757.1/STRG.8758.1
TST	Stem_TST	transcript	Stem	-	GO:0010097	specification of stamen identity	Biological process	4.30919e-09	4.8733e-07	14.4757	9	23	912	33738	STRG.15593.1/STRG.21888.1/STRG.21888.2/STRG.21888.3/STRG.24203.6/STRG.36401.1/STRG.41405.3/STRG.52614.1/STRG.7611.1
TST	Stem_TST	transcript	Stem	-	GO:0044459	obsolete plasma membrane part	Cellular component	4.61663e-09	5.04153e-07	2.2649	60	980	912	33738	STRG.11495.2/STRG.12491.1/STRG.12881.1/STRG.13000.1/STRG.13000.2/STRG.13000.3/STRG.14349.1/STRG.14349.2/STRG.14959.1/STRG.1519.1/STRG.16527.1/STRG.16841.1/STRG.18742.1/STRG.19197.1/STRG.19582.1/STRG.19903.1/STRG.19907.1/STRG.21017.1/STRG.25096.1/STRG.25776.6/STRG.25955.1/STRG.26764.1/STRG.28009.2/STRG.29003.1/STRG.29509.1/STRG.30306.1/STRG.32093.1/STRG.32108.1/STRG.32769.2/STRG.3279.1/STRG.38031.…
TST	Stem_TST	transcript	Stem	-	GO:0090698	post-embryonic plant morphogenesis	Biological process	4.72812e-09	5.04153e-07	2.92865	38	480	912	33738	STRG.15593.1/STRG.18698.1/STRG.21888.1/STRG.21888.2/STRG.21888.3/STRG.23971.1/STRG.24087.1/STRG.24203.6/STRG.24704.1/STRG.24704.2/STRG.24704.3/STRG.24704.4/STRG.24704.5/STRG.2474.1/STRG.25660.1/STRG.25960.4/STRG.26167.3/STRG.26167.5/STRG.26167.6/STRG.26167.9/STRG.29509.1/STRG.36401.1/STRG.37832.1/STRG.38027.2/STRG.40514.1/STRG.41405.3/STRG.4536.1/STRG.4537.1/STRG.47726.1/STRG.4907.1/STRG.4907.2/S…
TST	Stem_TST	transcript	Stem	-	GO:0007167	enzyme-linked receptor protein signaling pathway	Biological process	6.26503e-09	6.29762e-07	2.89845	38	485	912	33738	STRG.10886.1/STRG.10886.2/STRG.10886.3/STRG.13003.1/STRG.15727.1/STRG.15727.2/STRG.15727.3/STRG.18334.1/STRG.22075.1/STRG.2409.1/STRG.24416.1/STRG.24416.2/STRG.24416.3/STRG.25385.2/STRG.25385.3/STRG.27809.1/STRG.33888.1/STRG.3426.1/STRG.36522.1/STRG.36522.2/STRG.38076.3/STRG.38994.1/STRG.39626.3/STRG.40270.1/STRG.43659.10/STRG.44869.1/STRG.44927.1/STRG.4517.1/STRG.4517.2/STRG.46917.2/STRG.53784.2…
TST	Stem_TST	transcript	Stem	-	GO:0048437	floral organ development	Biological process	6.46006e-09	6.29762e-07	2.68249	43	593	912	33738	STRG.10964.1/STRG.15593.1/STRG.18435.1/STRG.18698.1/STRG.19615.2/STRG.20769.1/STRG.21888.1/STRG.21888.2/STRG.21888.3/STRG.24087.1/STRG.24203.6/STRG.24704.1/STRG.24704.2/STRG.24704.3/STRG.24704.4/STRG.24704.5/STRG.25660.1/STRG.25960.4/STRG.3279.1/STRG.36247.1/STRG.36401.1/STRG.37378.1/STRG.40514.1/STRG.41243.1/STRG.41405.3/STRG.45085.1/STRG.45222.1/STRG.45763.1/STRG.46263.1/STRG.47726.1/STRG.4907.…
TST	Stem_TST	transcript	Stem	-	GO:0005215	transporter activity	Molecular function	6.50888e-09	6.29762e-07	1.75929	109	2292	912	33738	STRG.10232.1/STRG.10467.2/STRG.11536.1/STRG.11882.1/STRG.12491.1/STRG.12698.1/STRG.12864.3/STRG.13000.1/STRG.13000.2/STRG.13000.3/STRG.13880.1/STRG.14349.1/STRG.14349.2/STRG.14423.2/STRG.14959.1/STRG.15627.2/STRG.15739.1/STRG.16319.2/STRG.18729.2/STRG.19582.1/STRG.19903.1/STRG.19907.1/STRG.20022.1/STRG.20039.1/STRG.22397.4/STRG.22541.1/STRG.22761.1/STRG.23002.1/STRG.24586.1/STRG.24937.1/STRG.2551…
TST	Stem_TST	transcript	Stem	-	GO:0019199	transmembrane receptor protein kinase activity	Molecular function	6.58112e-09	6.29762e-07	2.94356	37	465	912	33738	STRG.10886.1/STRG.10886.2/STRG.10886.3/STRG.13003.1/STRG.13808.1/STRG.15727.1/STRG.15727.2/STRG.15727.3/STRG.18334.1/STRG.21915.1/STRG.22075.1/STRG.2409.1/STRG.24416.1/STRG.24416.2/STRG.24416.3/STRG.25385.2/STRG.25385.3/STRG.33888.1/STRG.36522.1/STRG.36522.2/STRG.38076.3/STRG.38994.1/STRG.39626.3/STRG.40270.1/STRG.43659.10/STRG.44869.1/STRG.44927.1/STRG.4517.1/STRG.4517.2/STRG.53784.2/STRG.55034.…
TST	Stem_TST	transcript	Stem	-	GO:0048638	regulation of developmental growth	Biological process	7.70752e-09	7.08361e-07	3.30489	31	347	912	33738	STRG.10971.1/STRG.1360.9/STRG.15268.1/STRG.18444.1/STRG.21081.2/STRG.21280.1/STRG.21642.1/STRG.22453.1/STRG.25955.1/STRG.26608.2/STRG.30497.1/STRG.33407.1/STRG.33771.1/STRG.35395.2/STRG.35395.3/STRG.35395.4/STRG.35864.2/STRG.41526.1/STRG.50541.1/STRG.50541.2/STRG.51709.2/STRG.51709.5/STRG.51959.1/STRG.52147.1/STRG.52751.1/STRG.55462.4/STRG.55462.5/STRG.56006.2/STRG.6856.1/STRG.6915.1/STRG.9661.1
TST	Stem_TST	transcript	Stem	-	GO:0090697	post-embryonic plant organ morphogenesis	Biological process	7.7821e-09	7.08361e-07	3.47187	29	309	912	33738	STRG.15593.1/STRG.21888.1/STRG.21888.2/STRG.21888.3/STRG.24087.1/STRG.24203.6/STRG.24704.1/STRG.24704.2/STRG.24704.3/STRG.24704.4/STRG.24704.5/STRG.25660.1/STRG.25960.4/STRG.26167.3/STRG.26167.5/STRG.26167.6/STRG.26167.9/STRG.36401.1/STRG.40514.1/STRG.41405.3/STRG.4536.1/STRG.4537.1/STRG.4907.1/STRG.4907.2/STRG.49962.1/STRG.52614.1/STRG.56006.2/STRG.7611.1/STRG.7808.1
TST	Stem_TST	transcript	Stem	-	GO:0055085	transmembrane transport	Biological process	1.63423e-08	1.4429e-06	1.7682	102	2134	912	33738	STRG.10232.1/STRG.11536.1/STRG.11882.1/STRG.12491.1/STRG.12698.1/STRG.12864.3/STRG.13000.1/STRG.13000.2/STRG.13000.3/STRG.13880.1/STRG.14349.1/STRG.14349.2/STRG.14423.2/STRG.14959.1/STRG.15739.1/STRG.16319.2/STRG.18729.2/STRG.19582.1/STRG.19903.1/STRG.19907.1/STRG.20022.1/STRG.20039.1/STRG.22397.4/STRG.22541.1/STRG.22761.1/STRG.23002.1/STRG.24586.1/STRG.24937.1/STRG.25515.1/STRG.25516.1/STRG.2551…
TST	Stem_TST	transcript	Stem	-	GO:0120025	plasma membrane bounded cell projection	Cellular component	1.66251e-08	1.4429e-06	3.27375	30	339	912	33738	STRG.10971.1/STRG.12881.1/STRG.13003.1/STRG.15268.1/STRG.16636.1/STRG.18444.1/STRG.21017.1/STRG.22453.1/STRG.23337.1/STRG.25096.1/STRG.25407.1/STRG.25955.1/STRG.29408.1/STRG.35864.2/STRG.42361.4/STRG.44741.1/STRG.44869.1/STRG.4536.1/STRG.4537.1/STRG.47876.3/STRG.51639.1/STRG.51639.3/STRG.52147.1/STRG.56215.3/STRG.56293.18/STRG.6915.1/STRG.8757.1/STRG.8758.1/STRG.9084.1/STRG.9661.1
TST	Stem_TST	transcript	Stem	-	GO:0015077	GO:0015077		2.33937e-08	1.98422e-06	3.08279	32	384	912	33738	STRG.12698.1/STRG.15739.1/STRG.19907.1/STRG.20022.1/STRG.22761.1/STRG.25515.1/STRG.25516.1/STRG.25516.2/STRG.25518.1/STRG.3225.1/STRG.3307.2/STRG.3307.4/STRG.3307.6/STRG.38731.1/STRG.41311.3/STRG.42182.1/STRG.4536.1/STRG.4537.1/STRG.45515.1/STRG.53349.1/STRG.55548.2/STRG.6318.1/STRG.6622.2/STRG.7346.1/STRG.7362.1/STRG.7362.2/STRG.8547.1/STRG.9190.1/STRG.9190.2/STRG.9194.1/STRG.9197.1/STRG.9201.1
TST	Stem_TST	transcript	Stem	-	GO:0015294	solute:monoatomic cation symporter activity	Molecular function	2.44799e-08	2.0302e-06	4.48405	20	165	912	33738	STRG.15739.1/STRG.20022.1/STRG.25515.1/STRG.25516.1/STRG.25516.2/STRG.25518.1/STRG.3225.1/STRG.3307.2/STRG.3307.4/STRG.3307.6/STRG.42182.1/STRG.4536.1/STRG.4537.1/STRG.7346.1/STRG.8547.1/STRG.9190.1/STRG.9190.2/STRG.9194.1/STRG.9197.1/STRG.9201.1
TST	Stem_TST	transcript	Stem	-	GO:0045177	apical part of cell	Cellular component	2.65137e-08	2.11206e-06	7.92716	12	56	912	33738	STRG.10971.1/STRG.12881.1/STRG.18444.1/STRG.18742.1/STRG.25096.1/STRG.25776.6/STRG.25955.1/STRG.44741.1/STRG.56215.3/STRG.8757.1/STRG.8758.1/STRG.9661.1
TST	Stem_TST	transcript	Stem	-	GO:0004675	transmembrane receptor protein serine/threonine kinase activity	Molecular function	2.65989e-08	2.11206e-06	2.89011	35	448	912	33738	STRG.10886.1/STRG.10886.2/STRG.10886.3/STRG.13003.1/STRG.15727.1/STRG.15727.2/STRG.15727.3/STRG.18334.1/STRG.22075.1/STRG.2409.1/STRG.24416.1/STRG.24416.2/STRG.24416.3/STRG.25385.2/STRG.25385.3/STRG.33888.1/STRG.36522.1/STRG.36522.2/STRG.38076.3/STRG.38994.1/STRG.39626.3/STRG.40270.1/STRG.43659.10/STRG.44869.1/STRG.44927.1/STRG.4517.1/STRG.4517.2/STRG.53784.2/STRG.55034.1/STRG.5575.1/STRG.55819.3…
TST	Stem_TST	transcript	Stem	-	GO:0015293	symporter activity	Molecular function	3.00563e-08	2.33688e-06	4.43035	20	167	912	33738	STRG.15739.1/STRG.20022.1/STRG.25515.1/STRG.25516.1/STRG.25516.2/STRG.25518.1/STRG.3225.1/STRG.3307.2/STRG.3307.4/STRG.3307.6/STRG.42182.1/STRG.4536.1/STRG.4537.1/STRG.7346.1/STRG.8547.1/STRG.9190.1/STRG.9190.2/STRG.9194.1/STRG.9197.1/STRG.9201.1
TST	Stem_TST	transcript	Stem	-	GO:0007178	cell surface receptor protein serine/threonine kinase signaling pathway	Biological process	3.31766e-08	2.52684e-06	2.86453	35	452	912	33738	STRG.10886.1/STRG.10886.2/STRG.10886.3/STRG.13003.1/STRG.15727.1/STRG.15727.2/STRG.15727.3/STRG.18334.1/STRG.22075.1/STRG.2409.1/STRG.24416.1/STRG.24416.2/STRG.24416.3/STRG.25385.2/STRG.25385.3/STRG.33888.1/STRG.36522.1/STRG.36522.2/STRG.38076.3/STRG.38994.1/STRG.39626.3/STRG.40270.1/STRG.43659.10/STRG.44869.1/STRG.44927.1/STRG.4517.1/STRG.4517.2/STRG.53784.2/STRG.55034.1/STRG.5575.1/STRG.55819.3…
TST	Stem_TST	transcript	Stem	-	GO:0034485	phosphatidylinositol-3,4,5-trisphosphate 5-phosphatase activity	Molecular function	4.32446e-08	3.14598e-06	6.87021	13	70	912	33738	STRG.16454.1/STRG.20871.1/STRG.20871.2/STRG.20871.3/STRG.20871.5/STRG.20871.6/STRG.20871.7/STRG.21017.1/STRG.34566.1/STRG.38638.2/STRG.43723.1/STRG.51639.1/STRG.51639.3
TST	Stem_TST	transcript	Stem	-	GO:0034594	phosphatidylinositol trisphosphate phosphatase activity	Molecular function	4.32446e-08	3.14598e-06	6.87021	13	70	912	33738	STRG.16454.1/STRG.20871.1/STRG.20871.2/STRG.20871.3/STRG.20871.5/STRG.20871.6/STRG.20871.7/STRG.21017.1/STRG.34566.1/STRG.38638.2/STRG.43723.1/STRG.51639.1/STRG.51639.3
TST	Stem_TST	transcript	Stem	-	GO:0006812	monoatomic cation transport	Biological process	4.38347e-08	3.14598e-06	2.09652	62	1094	912	33738	STRG.10256.1/STRG.12698.1/STRG.13880.1/STRG.15739.1/STRG.16319.2/STRG.19412.1/STRG.19412.2/STRG.19582.1/STRG.19907.1/STRG.20022.1/STRG.22541.1/STRG.22761.1/STRG.25515.1/STRG.25516.1/STRG.25516.2/STRG.25518.1/STRG.26587.1/STRG.28259.1/STRG.3225.1/STRG.32372.1/STRG.3307.2/STRG.3307.4/STRG.3307.6/STRG.38031.1/STRG.38131.1/STRG.38131.2/STRG.38731.1/STRG.39226.4/STRG.40365.1/STRG.41311.3/STRG.41515.4/…
TST	Stem_TST	transcript	Stem	-	GO:0048438	floral whorl development	Biological process	4.59603e-08	3.2363e-06	2.82701	35	458	912	33738	STRG.10964.1/STRG.15593.1/STRG.18435.1/STRG.19615.2/STRG.19840.1/STRG.20769.1/STRG.21888.1/STRG.21888.2/STRG.21888.3/STRG.24087.1/STRG.24203.6/STRG.24704.1/STRG.24704.2/STRG.24704.3/STRG.24704.4/STRG.24704.5/STRG.3279.1/STRG.36247.1/STRG.36401.1/STRG.37378.1/STRG.41243.1/STRG.41405.3/STRG.45085.1/STRG.45763.1/STRG.46263.1/STRG.47726.1/STRG.49962.1/STRG.51323.2/STRG.51323.3/STRG.51323.4/STRG.52614…
TST	Stem_TST	transcript	Stem	-	GO:0009846	pollen germination	Biological process	5.5923e-08	3.8649e-06	4.47691	19	157	912	33738	STRG.14608.1/STRG.18742.1/STRG.21580.2/STRG.21580.3/STRG.21580.4/STRG.23648.1/STRG.25955.1/STRG.26608.2/STRG.28432.1/STRG.28433.1/STRG.29523.1/STRG.35454.1/STRG.39938.1/STRG.39941.1/STRG.42299.1/STRG.42361.4/STRG.47527.1/STRG.5319.1/STRG.9661.1
TST	Stem_TST	transcript	Stem	-	GO:0000904	obsolete cell morphogenesis involved in differentiation	Biological process	7.59929e-08	5.15646e-06	2.67858	37	511	912	33738	STRG.10886.1/STRG.10886.2/STRG.10886.3/STRG.10971.1/STRG.12117.7/STRG.12905.1/STRG.16454.1/STRG.18334.1/STRG.18444.1/STRG.18742.1/STRG.20024.1/STRG.21580.2/STRG.21580.3/STRG.21580.4/STRG.22453.1/STRG.23648.1/STRG.25776.6/STRG.25955.1/STRG.26608.2/STRG.28432.1/STRG.28433.1/STRG.37832.1/STRG.38731.1/STRG.39074.1/STRG.40872.1/STRG.40872.2/STRG.41718.1/STRG.42361.4/STRG.42916.1/STRG.44200.1/STRG.4475…
TST	Stem_TST	transcript	Stem	-	GO:0009908	flower development	Biological process	9.83867e-08	6.55677e-06	2.17846	54	917	912	33738	STRG.10964.1/STRG.15593.1/STRG.18435.1/STRG.18698.1/STRG.19514.1/STRG.19615.2/STRG.19840.1/STRG.20769.1/STRG.21888.1/STRG.21888.2/STRG.21888.3/STRG.24087.1/STRG.24203.6/STRG.24704.1/STRG.24704.2/STRG.24704.3/STRG.24704.4/STRG.24704.5/STRG.25660.1/STRG.25960.4/STRG.3279.1/STRG.36247.1/STRG.36401.1/STRG.37378.1/STRG.38953.2/STRG.40514.1/STRG.41243.1/STRG.41405.3/STRG.4439.2/STRG.45085.1/STRG.45222.…
TST	Stem_TST	transcript	Stem	-	GO:0048646	anatomical structure formation involved in morphogenesis	Biological process	1.07672e-07	7.0497e-06	2.34717	46	725	912	33738	STRG.11419.1/STRG.1252.1/STRG.15593.1/STRG.15627.2/STRG.18698.1/STRG.21888.1/STRG.21888.2/STRG.21888.3/STRG.24087.1/STRG.24203.6/STRG.24704.1/STRG.24704.2/STRG.24704.3/STRG.24704.4/STRG.24704.5/STRG.25660.1/STRG.25960.4/STRG.26167.3/STRG.26167.5/STRG.26167.6/STRG.26167.9/STRG.26608.2/STRG.27073.1/STRG.2760.1/STRG.28009.2/STRG.36247.1/STRG.36401.1/STRG.36440.3/STRG.38953.2/STRG.40514.1/STRG.40894.…
TST	Stem_TST	transcript	Stem	-	GO:0043900	obsolete regulation of multi-organism process	Biological process	1.48766e-07	9.57235e-06	2.90328	31	395	912	33738	STRG.10971.1/STRG.13978.1/STRG.15268.1/STRG.17607.2/STRG.18444.1/STRG.21280.1/STRG.21642.1/STRG.22453.1/STRG.25955.1/STRG.26608.2/STRG.32769.2/STRG.33407.1/STRG.35395.2/STRG.35395.3/STRG.35395.4/STRG.35864.2/STRG.36719.1/STRG.3908.7/STRG.41523.2/STRG.45931.1/STRG.50541.1/STRG.50541.2/STRG.51959.1/STRG.52147.1/STRG.52751.1/STRG.56006.2/STRG.6135.5/STRG.6850.1/STRG.6850.5/STRG.6915.1/STRG.9661.1
TST	Stem_TST	transcript	Stem	-	GO:0048443	stamen development	Biological process	1.59668e-07	9.93132e-06	3.57499	23	238	912	33738	STRG.10964.1/STRG.15593.1/STRG.18435.1/STRG.19615.2/STRG.20769.1/STRG.21888.1/STRG.21888.2/STRG.21888.3/STRG.24203.6/STRG.3279.1/STRG.36247.1/STRG.36401.1/STRG.37378.1/STRG.41405.3/STRG.45085.1/STRG.45763.1/STRG.46263.1/STRG.49962.1/STRG.51323.2/STRG.51323.3/STRG.51323.4/STRG.52614.1/STRG.7611.1
TST	Stem_TST	transcript	Stem	-	GO:0048466	androecium development	Biological process	1.59668e-07	9.93132e-06	3.57499	23	238	912	33738	STRG.10964.1/STRG.15593.1/STRG.18435.1/STRG.19615.2/STRG.20769.1/STRG.21888.1/STRG.21888.2/STRG.21888.3/STRG.24203.6/STRG.3279.1/STRG.36247.1/STRG.36401.1/STRG.37378.1/STRG.41405.3/STRG.45085.1/STRG.45763.1/STRG.46263.1/STRG.49962.1/STRG.51323.2/STRG.51323.3/STRG.51323.4/STRG.52614.1/STRG.7611.1
TST	Stem_TST	transcript	Stem	-	GO:0090567	reproductive shoot system development	Biological process	1.95466e-07	1.19587e-05	2.13196	54	937	912	33738	STRG.10964.1/STRG.15593.1/STRG.18435.1/STRG.18698.1/STRG.19514.1/STRG.19615.2/STRG.19840.1/STRG.20769.1/STRG.21888.1/STRG.21888.2/STRG.21888.3/STRG.24087.1/STRG.24203.6/STRG.24704.1/STRG.24704.2/STRG.24704.3/STRG.24704.4/STRG.24704.5/STRG.25660.1/STRG.25960.4/STRG.3279.1/STRG.36247.1/STRG.36401.1/STRG.37378.1/STRG.38953.2/STRG.40514.1/STRG.41243.1/STRG.41405.3/STRG.4439.2/STRG.45085.1/STRG.45222.…
TST	Stem_TST	transcript	Stem	-	GO:0016324	apical plasma membrane	Cellular component	2.11753e-07	1.27462e-05	9.79238	9	34	912	33738	STRG.12881.1/STRG.18742.1/STRG.25096.1/STRG.25776.6/STRG.25955.1/STRG.44741.1/STRG.8757.1/STRG.8758.1/STRG.9661.1
TST	Stem_TST	transcript	Stem	-	"GO:0001558	"GO:0001558		2.60079e-07	1.54066e-05	7.26656	11	56	912	33738	STRG.21081.2/STRG.21642.1/STRG.35395.2/STRG.35395.3/STRG.35395.4/STRG.50541.1/STRG.50541.2/STRG.51709.2/STRG.51709.5/STRG.52751.1/STRG.6915.1
TST	Stem_TST	transcript	Stem	-	GO:0048455	stamen formation	Biological process	2.68377e-07	1.56497e-05	8.22076	10	45	912	33738	STRG.15593.1/STRG.21888.1/STRG.21888.2/STRG.21888.3/STRG.24203.6/STRG.36401.1/STRG.41405.3/STRG.49962.1/STRG.52614.1/STRG.7611.1
TST	Stem_TST	transcript	Stem	-	GO:0046910	pectinesterase inhibitor activity	Molecular function	3.14438e-07	1.80536e-05	7.13908	11	57	912	33738	STRG.15319.1/STRG.24924.1/STRG.25238.1/STRG.25239.1/STRG.30344.1/STRG.35960.1/STRG.45525.1/STRG.8874.1/STRG.8875.1/STRG.8875.2/STRG.8876.1
TST	Stem_TST	transcript	Stem	-	GO:0034595	phosphatidylinositol phosphate 5-phosphatase activity	Molecular function	3.48746e-07	1.972e-05	5.79415	13	83	912	33738	STRG.16454.1/STRG.20871.1/STRG.20871.2/STRG.20871.3/STRG.20871.5/STRG.20871.6/STRG.20871.7/STRG.21017.1/STRG.34566.1/STRG.38638.2/STRG.43723.1/STRG.51639.1/STRG.51639.3
TST	Stem_TST	transcript	Stem	-	GO:0004888	transmembrane signaling receptor activity	Molecular function	3.70915e-07	2.06605e-05	2.40999	40	614	912	33738	STRG.10886.1/STRG.10886.2/STRG.10886.3/STRG.13003.1/STRG.13808.1/STRG.13880.1/STRG.15727.1/STRG.15727.2/STRG.15727.3/STRG.18334.1/STRG.21915.1/STRG.22075.1/STRG.2409.1/STRG.24416.1/STRG.24416.2/STRG.24416.3/STRG.25385.2/STRG.25385.3/STRG.33888.1/STRG.36522.1/STRG.36522.2/STRG.38076.3/STRG.38994.1/STRG.39626.3/STRG.40270.1/STRG.41515.4/STRG.41515.7/STRG.43659.10/STRG.44869.1/STRG.44927.1/STRG.4517…
TST	Stem_TST	transcript	Stem	-	"GO:0000003	"GO:0000003		3.88683e-07	2.13318e-05	1.49215	149	3694	912	33738	STRG.10886.1/STRG.10886.2/STRG.10886.3/STRG.10964.1/STRG.10971.1/STRG.12129.17/STRG.12698.1/STRG.12905.1/STRG.12938.3/STRG.13003.1/STRG.14608.1/STRG.15039.18/STRG.15268.1/STRG.15593.1/STRG.15627.2/STRG.17345.8/STRG.18334.1/STRG.18435.1/STRG.18444.1/STRG.18698.1/STRG.18742.1/STRG.19514.1/STRG.19526.1/STRG.19615.2/STRG.19840.1/STRG.20024.1/STRG.20769.1/STRG.21580.2/STRG.21580.3/STRG.21580.4/STRG.21…
TST	Stem_TST	transcript	Stem	-	GO:0003006	developmental process involved in reproduction	Biological process	4.22176e-07	2.28342e-05	1.53092	134	3238	912	33738	STRG.10886.1/STRG.10886.2/STRG.10886.3/STRG.10964.1/STRG.10971.1/STRG.12129.17/STRG.12698.1/STRG.12905.1/STRG.12938.3/STRG.13003.1/STRG.15039.18/STRG.15268.1/STRG.15593.1/STRG.15627.2/STRG.17345.8/STRG.18334.1/STRG.18435.1/STRG.18444.1/STRG.18698.1/STRG.18742.1/STRG.19514.1/STRG.19615.2/STRG.19840.1/STRG.20024.1/STRG.20769.1/STRG.21580.2/STRG.21580.3/STRG.21580.4/STRG.21888.1/STRG.21888.2/STRG.21…
TST	Stem_TST	transcript	Stem	-	GO:0022414	reproductive process	Biological process	5.25117e-07	2.79962e-05	1.48697	148	3682	912	33738	STRG.10886.1/STRG.10886.2/STRG.10886.3/STRG.10964.1/STRG.10971.1/STRG.12129.17/STRG.12698.1/STRG.12905.1/STRG.12938.3/STRG.13003.1/STRG.14608.1/STRG.15039.18/STRG.15268.1/STRG.15593.1/STRG.15627.2/STRG.17345.8/STRG.18334.1/STRG.18435.1/STRG.18444.1/STRG.18698.1/STRG.18742.1/STRG.19514.1/STRG.19526.1/STRG.19615.2/STRG.19840.1/STRG.20024.1/STRG.20769.1/STRG.21580.2/STRG.21580.3/STRG.21580.4/STRG.21…
TST	Stem_TST	transcript	Stem	-	GO:0003002	regionalization	Biological process	5.95895e-07	3.13223e-05	2.72398	31	421	912	33738	STRG.15593.1/STRG.18698.1/STRG.21888.1/STRG.21888.2/STRG.21888.3/STRG.23971.1/STRG.24087.1/STRG.24203.6/STRG.24704.1/STRG.24704.2/STRG.24704.3/STRG.24704.4/STRG.24704.5/STRG.25660.1/STRG.25960.4/STRG.29314.18/STRG.29509.1/STRG.30497.1/STRG.36401.1/STRG.40514.1/STRG.40894.1/STRG.41243.1/STRG.41405.3/STRG.4907.1/STRG.4907.2/STRG.52614.1/STRG.56006.2/STRG.7611.1/STRG.7660.1/STRG.7808.1/STRG.8144.1
TST	Stem_TST	transcript	Stem	-	GO:0031226	obsolete intrinsic component of plasma membrane	Cellular component	8.18588e-07	4.21299e-05	2.22974	44	730	912	33738	STRG.11495.2/STRG.12491.1/STRG.13000.1/STRG.13000.2/STRG.13000.3/STRG.14349.1/STRG.14349.2/STRG.14959.1/STRG.1519.1/STRG.16527.1/STRG.16841.1/STRG.19197.1/STRG.19582.1/STRG.19903.1/STRG.19907.1/STRG.26764.1/STRG.28009.2/STRG.29003.1/STRG.30306.1/STRG.32108.1/STRG.32769.2/STRG.3279.1/STRG.38031.1/STRG.38731.1/STRG.40365.1/STRG.41298.1/STRG.41311.3/STRG.44867.1/STRG.45260.1/STRG.47127.1/STRG.47130.…
TST	Stem_TST	transcript	Stem	-	GO:0009653	anatomical structure morphogenesis	Biological process	8.24084e-07	4.21299e-05	1.62418	103	2346	912	33738	STRG.10886.1/STRG.10886.2/STRG.10886.3/STRG.10971.1/STRG.11419.1/STRG.12069.1/STRG.12117.7/STRG.1252.1/STRG.12905.1/STRG.1360.9/STRG.15593.1/STRG.15627.2/STRG.16454.1/STRG.18334.1/STRG.18444.1/STRG.18698.1/STRG.18742.1/STRG.19840.1/STRG.20024.1/STRG.20144.1/STRG.21580.2/STRG.21580.3/STRG.21580.4/STRG.21888.1/STRG.21888.2/STRG.21888.3/STRG.22453.1/STRG.2299.1/STRG.23648.1/STRG.23971.1/STRG.24087.1…
TST	Stem_TST	transcript	Stem	-	GO:0045543	gibberellin 2-beta-dioxygenase activity	Molecular function	9.54325e-07	4.74872e-05	9.86491	8	30	912	33738	STRG.2440.1/STRG.2440.2/STRG.40602.3/STRG.41932.11/STRG.41932.5/STRG.41932.7/STRG.41932.8/STRG.8705.1
TST	Stem_TST	transcript	Stem	-	GO:0106019"	GO:0106019"		9.54325e-07	4.74872e-05	9.86491	8	30	912	33738	STRG.20871.1/STRG.20871.2/STRG.20871.3/STRG.20871.5/STRG.20871.6/STRG.20871.7/STRG.34566.1/STRG.43723.1
TST	Stem_TST	transcript	Stem	-	GO:0005355	obsolete glucose transmembrane transporter activity	Molecular function	1.12289e-06	5.43344e-05	4.54837	15	122	912	33738	STRG.15739.1/STRG.25515.1/STRG.25516.1/STRG.25516.2/STRG.25518.1/STRG.3225.1/STRG.42182.1/STRG.4536.1/STRG.4537.1/STRG.7346.1/STRG.9190.1/STRG.9190.2/STRG.9194.1/STRG.9197.1/STRG.9201.1
TST	Stem_TST	transcript	Stem	-	GO:0046323	obsolete D-glucose import	Biological process	1.12289e-06	5.43344e-05	4.54837	15	122	912	33738	STRG.15739.1/STRG.25515.1/STRG.25516.1/STRG.25516.2/STRG.25518.1/STRG.3225.1/STRG.42182.1/STRG.4536.1/STRG.4537.1/STRG.7346.1/STRG.9190.1/STRG.9190.2/STRG.9194.1/STRG.9197.1/STRG.9201.1
TST	Stem_TST	transcript	Stem	-	GO:0007166	cell surface receptor signaling pathway	Biological process	1.13561e-06	5.43344e-05	2.33454	39	618	912	33738	STRG.10886.1/STRG.10886.2/STRG.10886.3/STRG.13003.1/STRG.15727.1/STRG.15727.2/STRG.15727.3/STRG.18334.1/STRG.22075.1/STRG.2409.1/STRG.24416.1/STRG.24416.2/STRG.24416.3/STRG.25385.2/STRG.25385.3/STRG.27809.1/STRG.33888.1/STRG.3426.1/STRG.34544.2/STRG.36522.1/STRG.36522.2/STRG.38076.3/STRG.38994.1/STRG.39626.3/STRG.40270.1/STRG.43659.10/STRG.44869.1/STRG.44927.1/STRG.4517.1/STRG.4517.2/STRG.46917.2…
TST	Stem_TST	transcript	Stem	-	GO:0005351	carbohydrate:proton symporter activity	Molecular function	1.38386e-06	6.45572e-05	4.47501	15	124	912	33738	STRG.15739.1/STRG.25515.1/STRG.25516.1/STRG.25516.2/STRG.25518.1/STRG.3225.1/STRG.42182.1/STRG.4536.1/STRG.4537.1/STRG.7346.1/STRG.9190.1/STRG.9190.2/STRG.9194.1/STRG.9197.1/STRG.9201.1
TST	Stem_TST	transcript	Stem	-	GO:0005402	carbohydrate:monoatomic cation symporter activity	Molecular function	1.38386e-06	6.45572e-05	4.47501	15	124	912	33738	STRG.15739.1/STRG.25515.1/STRG.25516.1/STRG.25516.2/STRG.25518.1/STRG.3225.1/STRG.42182.1/STRG.4536.1/STRG.4537.1/STRG.7346.1/STRG.9190.1/STRG.9190.2/STRG.9194.1/STRG.9197.1/STRG.9201.1
TST	Stem_TST	transcript	Stem	-	GO:0098772"	GO:0098772"		1.47682e-06	6.80431e-05	3.9803	17	158	912	33738	STRG.15319.1/STRG.21562.1/STRG.24924.1/STRG.25238.1/STRG.25239.1/STRG.25753.1/STRG.35960.1/STRG.37957.1/STRG.45367.1/STRG.45525.1/STRG.55566.1/STRG.8184.1/STRG.8874.1/STRG.8875.1/STRG.8875.2/STRG.8876.1/STRG.9469.6
TST	Stem_TST	transcript	Stem	-	GO:1905393	plant organ formation	Biological process	1.53015e-06	6.81418e-05	3.62307	19	194	912	33738	STRG.18698.1/STRG.21888.1/STRG.21888.2/STRG.21888.3/STRG.24087.1/STRG.24704.1/STRG.24704.2/STRG.24704.3/STRG.24704.4/STRG.24704.5/STRG.25660.1/STRG.2760.1/STRG.36247.1/STRG.40514.1/STRG.4907.1/STRG.4907.2/STRG.52614.1/STRG.7611.1/STRG.7808.1
TST	Stem_TST	transcript	Stem	-	GO:0008645	hexose transmembrane transport	Biological process	1.53374e-06	6.81418e-05	4.43921	15	125	912	33738	STRG.15739.1/STRG.25515.1/STRG.25516.1/STRG.25516.2/STRG.25518.1/STRG.3225.1/STRG.42182.1/STRG.4536.1/STRG.4537.1/STRG.7346.1/STRG.9190.1/STRG.9190.2/STRG.9194.1/STRG.9197.1/STRG.9201.1
TST	Stem_TST	transcript	Stem	-	GO:0015149	hexose transmembrane transporter activity	Molecular function	1.53374e-06	6.81418e-05	4.43921	15	125	912	33738	STRG.15739.1/STRG.25515.1/STRG.25516.1/STRG.25516.2/STRG.25518.1/STRG.3225.1/STRG.42182.1/STRG.4536.1/STRG.4537.1/STRG.7346.1/STRG.9190.1/STRG.9190.2/STRG.9194.1/STRG.9197.1/STRG.9201.1
TST	Stem_TST	transcript	Stem	-	GO:0015145	monosaccharide transmembrane transporter activity	Molecular function	1.87789e-06	8.14919e-05	4.3693	15	127	912	33738	STRG.15739.1/STRG.25515.1/STRG.25516.1/STRG.25516.2/STRG.25518.1/STRG.3225.1/STRG.42182.1/STRG.4536.1/STRG.4537.1/STRG.7346.1/STRG.9190.1/STRG.9190.2/STRG.9194.1/STRG.9197.1/STRG.9201.1
TST	Stem_TST	transcript	Stem	-	GO:0015749	monosaccharide transmembrane transport	Biological process	1.87789e-06	8.14919e-05	4.3693	15	127	912	33738	STRG.15739.1/STRG.25515.1/STRG.25516.1/STRG.25516.2/STRG.25518.1/STRG.3225.1/STRG.42182.1/STRG.4536.1/STRG.4537.1/STRG.7346.1/STRG.9190.1/STRG.9190.2/STRG.9194.1/STRG.9197.1/STRG.9201.1
TST	Stem_TST	transcript	Stem	-	GO:0034593	phosphatidylinositol bisphosphate phosphatase activity	Molecular function	1.92692e-06	8.1826e-05	5.00953	13	96	912	33738	STRG.16454.1/STRG.20871.1/STRG.20871.2/STRG.20871.3/STRG.20871.5/STRG.20871.6/STRG.20871.7/STRG.21017.1/STRG.34566.1/STRG.38638.2/STRG.43723.1/STRG.51639.1/STRG.51639.3
TST	Stem_TST	transcript	Stem	-	GO:0015295	solute:proton symporter activity	Molecular function	1.95137e-06	8.1826e-05	4.11038	16	144	912	33738	STRG.15739.1/STRG.20022.1/STRG.25515.1/STRG.25516.1/STRG.25516.2/STRG.25518.1/STRG.3225.1/STRG.42182.1/STRG.4536.1/STRG.4537.1/STRG.7346.1/STRG.9190.1/STRG.9190.2/STRG.9194.1/STRG.9197.1/STRG.9201.1
TST	Stem_TST	transcript	Stem	-	GO:1902600	proton transmembrane transport	Biological process	1.95137e-06	8.1826e-05	4.11038	16	144	912	33738	STRG.15739.1/STRG.16319.2/STRG.25515.1/STRG.25516.1/STRG.25516.2/STRG.25518.1/STRG.3225.1/STRG.42182.1/STRG.4536.1/STRG.4537.1/STRG.7346.1/STRG.9190.1/STRG.9190.2/STRG.9194.1/STRG.9197.1/STRG.9201.1
TST	Stem_TST	transcript	Stem	-	GO:0090696	post-embryonic plant organ development	Biological process	2.0067e-06	8.32113e-05	2.57129	31	446	912	33738	STRG.15593.1/STRG.19840.1/STRG.21888.1/STRG.21888.2/STRG.21888.3/STRG.24087.1/STRG.24203.6/STRG.24704.1/STRG.24704.2/STRG.24704.3/STRG.24704.4/STRG.24704.5/STRG.25660.1/STRG.25960.4/STRG.26167.3/STRG.26167.5/STRG.26167.6/STRG.26167.9/STRG.36401.1/STRG.40514.1/STRG.41405.3/STRG.4536.1/STRG.4537.1/STRG.4907.1/STRG.4907.2/STRG.49962.1/STRG.50666.1/STRG.52614.1/STRG.56006.2/STRG.7611.1/STRG.7808.1
TST	Stem_TST	transcript	Stem	-	GO:0048448	stamen morphogenesis	Biological process	2.28991e-06	9.22378e-05	6.60597	10	56	912	33738	STRG.15593.1/STRG.21888.1/STRG.21888.2/STRG.21888.3/STRG.24203.6/STRG.36401.1/STRG.41405.3/STRG.49962.1/STRG.52614.1/STRG.7611.1
TST	Stem_TST	transcript	Stem	-	GO:0015075	monoatomic ion transmembrane transporter activity	Molecular function	2.29322e-06	9.22378e-05	1.83415	65	1311	912	33738	STRG.10232.1/STRG.11882.1/STRG.12698.1/STRG.12864.3/STRG.13880.1/STRG.14349.1/STRG.14349.2/STRG.14423.2/STRG.14959.1/STRG.15739.1/STRG.16319.2/STRG.19907.1/STRG.20022.1/STRG.20039.1/STRG.22761.1/STRG.23002.1/STRG.24586.1/STRG.25515.1/STRG.25516.1/STRG.25516.2/STRG.25518.1/STRG.26342.3/STRG.27734.1/STRG.29509.1/STRG.30694.3/STRG.3225.1/STRG.3307.2/STRG.3307.4/STRG.3307.6/STRG.33983.1/STRG.38031.1/…
TST	Stem_TST	transcript	Stem	-	GO:0000902	cell morphogenesis	Biological process	2.29853e-06	9.22378e-05	2.39329	35	541	912	33738	STRG.10886.1/STRG.10886.2/STRG.10886.3/STRG.10971.1/STRG.12117.7/STRG.12905.1/STRG.18334.1/STRG.18444.1/STRG.18742.1/STRG.20024.1/STRG.21580.2/STRG.21580.3/STRG.21580.4/STRG.22453.1/STRG.23648.1/STRG.25776.6/STRG.25955.1/STRG.26608.2/STRG.28432.1/STRG.28433.1/STRG.37832.1/STRG.38731.1/STRG.39074.1/STRG.40872.1/STRG.40872.2/STRG.41718.1/STRG.42361.4/STRG.42916.1/STRG.44200.1/STRG.44773.1/STRG.4660…
TST	Stem_TST	transcript	Stem	-	GO:0051704	obsolete multi-organism process	Biological process	2.36146e-06	9.37551e-05	1.43921	152	3907	912	33738	STRG.10607.2/STRG.10886.1/STRG.10886.2/STRG.10886.3/STRG.10964.1/STRG.10971.1/STRG.11259.1/STRG.12281.1/STRG.12777.4/STRG.1278.1/STRG.12905.1/STRG.13003.1/STRG.13808.1/STRG.14608.1/STRG.15268.1/STRG.15627.2/STRG.15755.1/STRG.16573.1/STRG.16573.2/STRG.16573.3/STRG.16603.3/STRG.18334.1/STRG.18435.1/STRG.18444.1/STRG.18698.1/STRG.18742.1/STRG.19840.1/STRG.20024.1/STRG.20039.1/STRG.20055.3/STRG.21017…
TST	Stem_TST	transcript	Stem	-	GO:0009826	unidimensional cell growth	Biological process	2.74679e-06	0.000107906	2.34053	36	569	912	33738	STRG.10886.1/STRG.10886.2/STRG.10886.3/STRG.10971.1/STRG.12905.1/STRG.16454.1/STRG.18334.1/STRG.18444.1/STRG.18742.1/STRG.20024.1/STRG.21580.2/STRG.21580.3/STRG.21580.4/STRG.22453.1/STRG.23648.1/STRG.25776.6/STRG.25955.1/STRG.26608.2/STRG.28432.1/STRG.28433.1/STRG.30338.1/STRG.38731.1/STRG.39074.1/STRG.40872.1/STRG.40872.2/STRG.41718.1/STRG.42361.4/STRG.42916.1/STRG.44200.1/STRG.44773.1/STRG.4660…
TST	Stem_TST	transcript	Stem	-	GO:1904659"	GO:1904659"		3.07391e-06	0.000119498	4.80914	13	100	912	33738	STRG.15739.1/STRG.25515.1/STRG.25516.1/STRG.25516.2/STRG.25518.1/STRG.3225.1/STRG.42182.1/STRG.7346.1/STRG.9190.1/STRG.9190.2/STRG.9194.1/STRG.9197.1/STRG.9201.1
TST	Stem_TST	transcript	Stem	-	GO:0030154	cell differentiation	Biological process	3.22486e-06	0.000124074	1.72273	76	1632	912	33738	STRG.10886.1/STRG.10886.2/STRG.10886.3/STRG.10971.1/STRG.12117.7/STRG.1252.1/STRG.12905.1/STRG.15627.2/STRG.16293.1/STRG.16454.1/STRG.18334.1/STRG.18444.1/STRG.18742.1/STRG.20024.1/STRG.20144.1/STRG.20769.1/STRG.21580.2/STRG.21580.3/STRG.21580.4/STRG.2233.1/STRG.22453.1/STRG.23648.1/STRG.24704.1/STRG.24704.2/STRG.24704.3/STRG.24704.4/STRG.24704.5/STRG.25033.1/STRG.25776.6/STRG.25955.1/STRG.26608.…
TST	Stem_TST	transcript	Stem	-	GO:0046856	phosphatidylinositol dephosphorylation	Biological process	3.84773e-06	0.000146528	4.71485	13	102	912	33738	STRG.16454.1/STRG.20871.1/STRG.20871.2/STRG.20871.3/STRG.20871.5/STRG.20871.6/STRG.20871.7/STRG.21017.1/STRG.34566.1/STRG.38638.2/STRG.43723.1/STRG.51639.1/STRG.51639.3
TST	Stem_TST	transcript	Stem	-	GO:0048468	cell development	Biological process	4.46265e-06	0.000168228	2.03118	47	856	912	33738	STRG.10886.1/STRG.10886.2/STRG.10886.3/STRG.10971.1/STRG.12117.7/STRG.12905.1/STRG.15627.2/STRG.16454.1/STRG.18334.1/STRG.18444.1/STRG.18742.1/STRG.20024.1/STRG.20144.1/STRG.21580.2/STRG.21580.3/STRG.21580.4/STRG.2233.1/STRG.22453.1/STRG.23648.1/STRG.25776.6/STRG.25955.1/STRG.26608.2/STRG.28432.1/STRG.28433.1/STRG.36440.3/STRG.37832.1/STRG.38731.1/STRG.38953.2/STRG.39074.1/STRG.39211.2/STRG.39211…
TST	Stem_TST	transcript	Stem	-	GO:2000241"	GO:2000241"		4.61531e-06	0.000172243	3.36304	19	209	912	33738	STRG.10971.1/STRG.15268.1/STRG.18444.1/STRG.21642.1/STRG.22453.1/STRG.25854.1/STRG.25854.2/STRG.25955.1/STRG.26608.2/STRG.33407.1/STRG.35395.2/STRG.35395.3/STRG.35395.4/STRG.35864.2/STRG.46613.2/STRG.52751.1/STRG.6915.1/STRG.9543.1/STRG.9661.1
TST	Stem_TST	transcript	Stem	-	GO:0060560	developmental growth involved in morphogenesis	Biological process	4.72496e-06	0.000174589	2.1993	39	656	912	33738	STRG.10886.1/STRG.10886.2/STRG.10886.3/STRG.10971.1/STRG.12905.1/STRG.16454.1/STRG.18334.1/STRG.18444.1/STRG.18742.1/STRG.20024.1/STRG.21580.2/STRG.21580.3/STRG.21580.4/STRG.22453.1/STRG.23648.1/STRG.25776.6/STRG.25955.1/STRG.26608.2/STRG.28432.1/STRG.28433.1/STRG.30338.1/STRG.38731.1/STRG.39074.1/STRG.39211.2/STRG.39211.4/STRG.40872.1/STRG.40872.2/STRG.41718.1/STRG.42361.4/STRG.42916.1/STRG.4420…
TST	Stem_TST	transcript	Stem	-	GO:0005887	GO:0005887		5.53217e-06	0.000202412	2.40608	32	492	912	33738	STRG.11495.2/STRG.12491.1/STRG.13000.1/STRG.13000.2/STRG.13000.3/STRG.14349.1/STRG.14349.2/STRG.14959.1/STRG.19582.1/STRG.19903.1/STRG.19907.1/STRG.29003.1/STRG.32108.1/STRG.32769.2/STRG.3279.1/STRG.38031.1/STRG.38731.1/STRG.40365.1/STRG.41311.3/STRG.44867.1/STRG.45260.1/STRG.47644.1/STRG.49369.1/STRG.50355.1/STRG.50355.2/STRG.55548.2/STRG.6622.2/STRG.6688.1/STRG.6688.2/STRG.7362.1/STRG.7362.2/ST…
TST	Stem_TST	transcript	Stem	-	GO:0051019	mitogen-activated protein kinase binding	Molecular function	5.76001e-06	0.000207365	16.8152	5	11	912	33738	STRG.13978.1/STRG.22905.1/STRG.22905.2/STRG.53573.1/STRG.53573.2
TST	Stem_TST	transcript	Stem	-	GO:0098771"	GO:0098771"		5.77865e-06	0.000207365	4.24515	14	122	912	33738	STRG.14349.1/STRG.14349.2/STRG.19412.1/STRG.19412.2/STRG.26587.1/STRG.28259.1/STRG.32372.1/STRG.38131.1/STRG.38131.2/STRG.45107.1/STRG.49387.1/STRG.552.1/STRG.566.1/STRG.8575.1
TST	Stem_TST	transcript	Stem	-	GO:0038023	signaling receptor activity	Molecular function	6.08129e-06	0.000216146	2.15078	40	688	912	33738	STRG.10886.1/STRG.10886.2/STRG.10886.3/STRG.13003.1/STRG.13808.1/STRG.13880.1/STRG.15727.1/STRG.15727.2/STRG.15727.3/STRG.18334.1/STRG.21915.1/STRG.22075.1/STRG.2409.1/STRG.24416.1/STRG.24416.2/STRG.24416.3/STRG.25385.2/STRG.25385.3/STRG.33888.1/STRG.36522.1/STRG.36522.2/STRG.38076.3/STRG.38994.1/STRG.39626.3/STRG.40270.1/STRG.41515.4/STRG.41515.7/STRG.43659.10/STRG.44869.1/STRG.44927.1/STRG.4517…
TST	Stem_TST	transcript	Stem	-	GO:0022603	regulation of anatomical structure morphogenesis	Biological process	6.69017e-06	0.000235545	2.31209	34	544	912	33738	STRG.10971.1/STRG.15268.1/STRG.16293.1/STRG.18444.1/STRG.21017.1/STRG.21081.2/STRG.21280.1/STRG.21642.1/STRG.22453.1/STRG.25955.1/STRG.26608.2/STRG.2760.1/STRG.30497.1/STRG.33360.5/STRG.33407.1/STRG.3426.1/STRG.35395.2/STRG.35395.3/STRG.35395.4/STRG.35864.2/STRG.40894.1/STRG.50541.1/STRG.50541.2/STRG.51639.1/STRG.51639.3/STRG.51709.2/STRG.51709.5/STRG.51959.1/STRG.52147.1/STRG.52751.1/STRG.56006.…
TST	Stem_TST	transcript	Stem	-	GO:0034220	monoatomic ion transmembrane transport	Biological process	7.18572e-06	0.000250627	1.75287	67	1414	912	33738	STRG.10232.1/STRG.11882.1/STRG.12698.1/STRG.12864.3/STRG.13880.1/STRG.14349.1/STRG.14349.2/STRG.14423.2/STRG.14959.1/STRG.15739.1/STRG.16319.2/STRG.19907.1/STRG.20022.1/STRG.20039.1/STRG.22761.1/STRG.23002.1/STRG.24586.1/STRG.25515.1/STRG.25516.1/STRG.25516.2/STRG.25518.1/STRG.26342.3/STRG.27734.1/STRG.29509.1/STRG.30694.3/STRG.3225.1/STRG.3307.2/STRG.3307.4/STRG.3307.6/STRG.33983.1/STRG.38031.1/…
TST	Stem_TST	transcript	Stem	-	GO:0120091	jasmonic acid hydrolase activity	Molecular function	7.61922e-06	0.000263286	24.6623	4	6	912	33738	STRG.12108.1/STRG.43991.1/STRG.47369.1/STRG.47369.2
TST	Stem_TST	transcript	Stem	-	GO:0040008	regulation of growth	Biological process	8.42086e-06	0.000288318	2.19704	37	623	912	33738	STRG.10971.1/STRG.12938.3/STRG.1360.9/STRG.15268.1/STRG.18444.1/STRG.21081.2/STRG.21280.1/STRG.21642.1/STRG.21871.12/STRG.22453.1/STRG.25955.1/STRG.26608.2/STRG.30497.1/STRG.33407.1/STRG.33771.1/STRG.3426.1/STRG.3519.1/STRG.35395.2/STRG.35395.3/STRG.35395.4/STRG.35864.2/STRG.37832.1/STRG.41526.1/STRG.50541.1/STRG.50541.2/STRG.51709.2/STRG.51709.5/STRG.51959.1/STRG.52147.1/STRG.52751.1/STRG.55462.…
TST	Stem_TST	transcript	Stem	-	GO:0098660	obsolete inorganic ion transmembrane transport	Biological process	9.46854e-06	0.000321242	1.99029	46	855	912	33738	STRG.12698.1/STRG.12864.3/STRG.13880.1/STRG.14349.1/STRG.14349.2/STRG.14423.2/STRG.14959.1/STRG.15739.1/STRG.16319.2/STRG.19907.1/STRG.20022.1/STRG.22761.1/STRG.25515.1/STRG.25516.1/STRG.25516.2/STRG.25518.1/STRG.3225.1/STRG.3307.2/STRG.3307.4/STRG.3307.6/STRG.38031.1/STRG.38731.1/STRG.41311.3/STRG.41515.4/STRG.41515.7/STRG.42182.1/STRG.45260.1/STRG.4536.1/STRG.4537.1/STRG.45515.1/STRG.49369.1/ST…
TST	Stem_TST	transcript	Stem	-	GO:0004553	hydrolase activity, hydrolyzing O-glycosyl compounds	Molecular function	9.83368e-06	0.000330624	2.30336	33	530	912	33738	STRG.11190.1/STRG.16527.1/STRG.1829.1/STRG.19935.1/STRG.238.1/STRG.25220.1/STRG.26764.1/STRG.28009.2/STRG.32481.17/STRG.32481.2/STRG.32481.3/STRG.32481.4/STRG.32481.6/STRG.32481.8/STRG.32481.9/STRG.3351.1/STRG.3351.2/STRG.3351.3/STRG.34865.1/STRG.39350.1/STRG.39350.3/STRG.39622.1/STRG.39622.3/STRG.4110.1/STRG.41298.1/STRG.42945.2/STRG.45085.1/STRG.47127.1/STRG.47130.1/STRG.49213.1/STRG.49213.2/ST…
TST	Stem_TST	transcript	Stem	-	GO:0015318	obsolete inorganic molecular entity transmembrane transporter activity	Molecular function	9.92377e-06	0.000330674	1.80017	60	1233	912	33738	STRG.10232.1/STRG.11882.1/STRG.12698.1/STRG.13880.1/STRG.14349.1/STRG.14349.2/STRG.14423.2/STRG.14959.1/STRG.15739.1/STRG.16319.2/STRG.19907.1/STRG.20022.1/STRG.20039.1/STRG.22761.1/STRG.23002.1/STRG.24586.1/STRG.25515.1/STRG.25516.1/STRG.25516.2/STRG.25518.1/STRG.27734.1/STRG.29509.1/STRG.30694.3/STRG.3225.1/STRG.3307.2/STRG.3307.4/STRG.3307.6/STRG.38031.1/STRG.38731.1/STRG.39226.4/STRG.41311.3/…
TST	Stem_TST	transcript	Stem	-	GO:0004439	phosphatidylinositol-4,5-bisphosphate 5-phosphatase activity	Molecular function	1.22001e-05	0.000402926	5.52141	10	67	912	33738	STRG.16454.1/STRG.20871.1/STRG.20871.2/STRG.20871.3/STRG.20871.5/STRG.20871.6/STRG.20871.7/STRG.34566.1/STRG.38638.2/STRG.43723.1
TST	Stem_TST	transcript	Stem	-	GO:0046839	phospholipid dephosphorylation	Biological process	1.32438e-05	0.00043356	4.21855	13	114	912	33738	STRG.16454.1/STRG.20871.1/STRG.20871.2/STRG.20871.3/STRG.20871.5/STRG.20871.6/STRG.20871.7/STRG.21017.1/STRG.34566.1/STRG.38638.2/STRG.43723.1/STRG.51639.1/STRG.51639.3
TST	Stem_TST	transcript	Stem	-	GO:0099402	plant organ development	Biological process	1.44074e-05	0.000464703	1.57419	90	2115	912	33738	STRG.10886.1/STRG.10886.2/STRG.10886.3/STRG.10964.1/STRG.12069.1/STRG.1360.9/STRG.14608.1/STRG.15593.1/STRG.15727.1/STRG.15727.2/STRG.15727.3/STRG.16454.1/STRG.18334.1/STRG.18435.1/STRG.18698.1/STRG.19615.2/STRG.19840.1/STRG.20144.1/STRG.20454.1/STRG.20769.1/STRG.21888.1/STRG.21888.2/STRG.21888.3/STRG.22263.1/STRG.2233.1/STRG.23971.1/STRG.24087.1/STRG.24203.6/STRG.24704.1/STRG.24704.2/STRG.24704.…
TST	Stem_TST	transcript	Stem	-	GO:0001708	cell fate specification	Biological process	1.44441e-05	0.000464703	7.04637	8	42	912	33738	STRG.24704.1/STRG.24704.2/STRG.24704.3/STRG.24704.4/STRG.24704.5/STRG.37832.1/STRG.49962.1/STRG.7611.1
TST	Stem_TST	transcript	Stem	-	GO:0052635	obsolete C-20 gibberellin 2-beta-dioxygenase activity	Molecular function	1.4709e-05	0.000465204	10.5695	6	21	912	33738	STRG.2440.1/STRG.2440.2/STRG.41932.11/STRG.41932.5/STRG.41932.7/STRG.41932.8
TST	Stem_TST	transcript	Stem	-	GO:0120025"	GO:0120025"		1.4709e-05	0.000465204	10.5695	6	21	912	33738	STRG.18742.1/STRG.28432.1/STRG.28433.1/STRG.35454.1/STRG.47527.1/STRG.47644.1
TST	Stem_TST	transcript	Stem	-	GO:0016049	cell growth	Biological process	1.5191e-05	0.000476412	2.02572	42	767	912	33738	STRG.10886.1/STRG.10886.2/STRG.10886.3/STRG.10971.1/STRG.12905.1/STRG.16454.1/STRG.18334.1/STRG.18444.1/STRG.18742.1/STRG.20024.1/STRG.21580.2/STRG.21580.3/STRG.21580.4/STRG.22263.1/STRG.22453.1/STRG.23648.1/STRG.25776.6/STRG.25955.1/STRG.26608.2/STRG.28432.1/STRG.28433.1/STRG.30338.1/STRG.32945.9/STRG.38731.1/STRG.39074.1/STRG.39211.2/STRG.39211.4/STRG.40872.1/STRG.40872.2/STRG.41718.1/STRG.4236…
TST	Stem_TST	transcript	Stem	-	GO:0022804	active transmembrane transporter activity	Molecular function	1.56632e-05	0.000487126	2.02308	42	768	912	33738	STRG.11536.1/STRG.12864.3/STRG.15739.1/STRG.16319.2/STRG.20022.1/STRG.22397.4/STRG.22541.1/STRG.22761.1/STRG.24937.1/STRG.25515.1/STRG.25516.1/STRG.25516.2/STRG.25518.1/STRG.27073.1/STRG.29509.1/STRG.31730.2/STRG.31765.3/STRG.3225.1/STRG.3307.2/STRG.3307.4/STRG.3307.6/STRG.33501.1/STRG.38031.1/STRG.39226.4/STRG.40365.1/STRG.42182.1/STRG.45260.1/STRG.4536.1/STRG.4537.1/STRG.45515.1/STRG.49369.1/ST…
TST	Stem_TST	transcript	Stem	-	GO:0097502"	GO:0097502"		1.7396e-05	0.000536546	21.1391	4	7	912	33738	STRG.39938.1/STRG.39941.1/STRG.42299.1/STRG.5319.1
TST	Stem_TST	transcript	Stem	-	GO:0060089	molecular transducer activity	Molecular function	1.92843e-05	0.000589911	2.02501	41	749	912	33738	STRG.10886.1/STRG.10886.2/STRG.10886.3/STRG.13003.1/STRG.13808.1/STRG.13880.1/STRG.15727.1/STRG.15727.2/STRG.15727.3/STRG.18334.1/STRG.21915.1/STRG.22075.1/STRG.2409.1/STRG.24416.1/STRG.24416.2/STRG.24416.3/STRG.25385.2/STRG.25385.3/STRG.33888.1/STRG.36522.1/STRG.36522.2/STRG.38076.3/STRG.38994.1/STRG.39626.3/STRG.40270.1/STRG.41515.4/STRG.41515.7/STRG.43659.10/STRG.44869.1/STRG.44927.1/STRG.4517…
TST	Stem_TST	transcript	Stem	-	GO:0048859	formation of anatomical boundary	Biological process	2.06785e-05	0.000627416	6.72608	8	44	912	33738	STRG.25660.1/STRG.2760.1/STRG.40514.1/STRG.40894.1/STRG.41526.1/STRG.4907.1/STRG.4907.2/STRG.6856.1
TST	Stem_TST	transcript	Stem	-	GO:1905392	plant organ morphogenesis	Biological process	2.10295e-05	0.00063292	2.08259	38	675	912	33738	STRG.12069.1/STRG.1360.9/STRG.15593.1/STRG.18698.1/STRG.21888.1/STRG.21888.2/STRG.21888.3/STRG.23971.1/STRG.24087.1/STRG.24203.6/STRG.24704.1/STRG.24704.2/STRG.24704.3/STRG.24704.4/STRG.24704.5/STRG.25660.1/STRG.25960.4/STRG.26167.3/STRG.26167.5/STRG.26167.6/STRG.26167.9/STRG.36401.1/STRG.39211.2/STRG.39211.4/STRG.40514.1/STRG.41243.1/STRG.41405.3/STRG.4536.1/STRG.4537.1/STRG.4907.1/STRG.4907.2/S…
TST	Stem_TST	transcript	Stem	-	GO:0032989	cellular anatomical entity morphogenesis	Biological process	2.21467e-05	0.000661212	1.89305	48	938	912	33738	STRG.10886.1/STRG.10886.2/STRG.10886.3/STRG.10971.1/STRG.12117.7/STRG.12905.1/STRG.15627.2/STRG.16454.1/STRG.18334.1/STRG.18444.1/STRG.18742.1/STRG.20024.1/STRG.21580.2/STRG.21580.3/STRG.21580.4/STRG.22453.1/STRG.23648.1/STRG.25776.6/STRG.25955.1/STRG.26608.2/STRG.27073.1/STRG.28009.2/STRG.28432.1/STRG.28433.1/STRG.30338.1/STRG.36440.3/STRG.37832.1/STRG.38731.1/STRG.38953.2/STRG.39074.1/STRG.4087…
TST	Stem_TST	transcript	Stem	-	GO:0008081	phosphoric diester hydrolase activity	Molecular function	2.33594e-05	0.000691883	5.13798	10	72	912	33738	STRG.14852.1/STRG.14860.1/STRG.14863.1/STRG.22263.1/STRG.24737.1/STRG.35188.2/STRG.35188.4/STRG.53024.1/STRG.56677.1/STRG.8464.1
TST	Stem_TST	transcript	Stem	-	GO:0052866	phosphatidylinositol phosphate phosphatase activity	Molecular function	2.52227e-05	0.000741189	3.9745	13	121	912	33738	STRG.16454.1/STRG.20871.1/STRG.20871.2/STRG.20871.3/STRG.20871.5/STRG.20871.6/STRG.20871.7/STRG.21017.1/STRG.34566.1/STRG.38638.2/STRG.43723.1/STRG.51639.1/STRG.51639.3
TST	Stem_TST	transcript	Stem	-	GO:0006885	regulation of pH	Biological process	2.81273e-05	0.000820086	3.69934	14	140	912	33738	STRG.14349.1/STRG.14349.2/STRG.19412.1/STRG.19412.2/STRG.26587.1/STRG.28259.1/STRG.32372.1/STRG.38131.1/STRG.38131.2/STRG.45107.1/STRG.49387.1/STRG.552.1/STRG.566.1/STRG.8575.1
TST	Stem_TST	transcript	Stem	-	GO:0090691	formation of plant organ boundary	Biological process	4.33823e-05	0.00125506	7.19317	7	36	912	33738	STRG.25660.1/STRG.2760.1/STRG.40514.1/STRG.41526.1/STRG.4907.1/STRG.4907.2/STRG.6856.1
TST	Stem_TST	transcript	Stem	-	GO:0007389	pattern specification process	Biological process	4.42638e-05	0.00127071	2.03381	37	673	912	33738	STRG.15593.1/STRG.16402.1/STRG.16402.2/STRG.18698.1/STRG.21888.1/STRG.21888.2/STRG.21888.3/STRG.23971.1/STRG.24087.1/STRG.24203.6/STRG.24704.1/STRG.24704.2/STRG.24704.3/STRG.24704.4/STRG.24704.5/STRG.25660.1/STRG.25960.4/STRG.26869.1/STRG.29314.18/STRG.29509.1/STRG.30497.1/STRG.33501.1/STRG.36401.1/STRG.38076.3/STRG.40514.1/STRG.40894.1/STRG.41243.1/STRG.41405.3/STRG.4907.1/STRG.4907.2/STRG.52614…
TST	Stem_TST	transcript	Stem	-	GO:0005576	extracellular region	Cellular component	4.58987e-05	0.00130759	1.8971	44	858	912	33738	STRG.11637.1/STRG.12777.4/STRG.14724.1/STRG.16276.1/STRG.16293.1/STRG.16527.1/STRG.21562.1/STRG.21915.1/STRG.24212.1/STRG.26764.1/STRG.28432.1/STRG.28433.1/STRG.30019.1/STRG.30213.1/STRG.30215.1/STRG.3351.1/STRG.3351.2/STRG.3351.3/STRG.34865.1/STRG.35059.1/STRG.35059.2/STRG.39211.2/STRG.39211.4/STRG.39350.1/STRG.39350.3/STRG.41404.1/STRG.43976.1/STRG.43976.2/STRG.44252.1/STRG.47527.1/STRG.5023.1/…
TST	Stem_TST	transcript	Stem	-	GO:0031224	obsolete intrinsic component of membrane	Cellular component	4.89501e-05	0.00138395	1.63415	69	1562	912	33738	STRG.10129.1/STRG.11495.2/STRG.11536.1/STRG.12491.1/STRG.13000.1/STRG.13000.2/STRG.13000.3/STRG.14349.1/STRG.14349.2/STRG.14724.1/STRG.14959.1/STRG.1519.1/STRG.16319.2/STRG.16527.1/STRG.16841.1/STRG.17999.1/STRG.19197.1/STRG.19582.1/STRG.19903.1/STRG.19907.1/STRG.22397.4/STRG.22541.1/STRG.2434.1/STRG.24937.1/STRG.26764.1/STRG.27073.1/STRG.28009.2/STRG.29003.1/STRG.29509.1/STRG.30306.1/STRG.31730.…
TST	Stem_TST	transcript	Stem	-	GO:0071944"	GO:0071944"		5.27268e-05	0.00147952	1.62354	70	1595	912	33738	STRG.11419.1/STRG.11536.1/STRG.1303.3/STRG.13169.1/STRG.15464.3/STRG.16283.1/STRG.16527.1/STRG.16841.1/STRG.17550.1/STRG.19078.1/STRG.19197.1/STRG.19582.1/STRG.19903.1/STRG.20119.1/STRG.22397.4/STRG.22592.1/STRG.24138.1/STRG.24937.1/STRG.26764.1/STRG.27097.2/STRG.30213.1/STRG.30215.1/STRG.31730.2/STRG.31765.3/STRG.31947.13/STRG.32298.1/STRG.32298.5/STRG.32498.1/STRG.33197.3/STRG.33197.4/STRG.3330…
TST	Stem_TST	transcript	Stem	-	GO:0048869	cellular developmental process	Biological process	5.45378e-05	0.00151892	1.53988	85	2042	912	33738	STRG.10886.1/STRG.10886.2/STRG.10886.3/STRG.10971.1/STRG.12117.7/STRG.1252.1/STRG.12905.1/STRG.15627.2/STRG.16293.1/STRG.16454.1/STRG.18334.1/STRG.18444.1/STRG.18742.1/STRG.20024.1/STRG.20144.1/STRG.20769.1/STRG.21580.2/STRG.21580.3/STRG.21580.4/STRG.2233.1/STRG.22453.1/STRG.23648.1/STRG.24704.1/STRG.24704.2/STRG.24704.3/STRG.24704.4/STRG.24704.5/STRG.25033.1/STRG.25776.6/STRG.25955.1/STRG.26608.…
TST	Stem_TST	transcript	Stem	-	GO:0048046"	GO:0048046"		6.73919e-05	0.00186301	10.8804	5	17	912	33738	STRG.14724.1/STRG.35059.1/STRG.35059.2/STRG.43976.1/STRG.43976.2
TST	Stem_TST	transcript	Stem	-	GO:0005618	cell wall	Cellular component	6.86176e-05	0.00188295	1.72866	55	1177	912	33738	STRG.10607.2/STRG.11419.1/STRG.13169.1/STRG.16276.1/STRG.19957.1/STRG.20119.1/STRG.21580.2/STRG.21580.3/STRG.21580.4/STRG.2474.1/STRG.26948.1/STRG.26948.2/STRG.28432.1/STRG.28433.1/STRG.30019.1/STRG.30213.1/STRG.30215.1/STRG.30344.1/STRG.3351.1/STRG.3351.2/STRG.3351.3/STRG.33704.2/STRG.33771.1/STRG.34714.1/STRG.34865.1/STRG.3519.1/STRG.3626.1/STRG.39622.1/STRG.39622.3/STRG.4110.1/STRG.41139.1/STR…
TST	Stem_TST	transcript	Stem	-	GO:0016798	hydrolase activity, acting on glycosyl bonds	Molecular function	7.14821e-05	0.00193961	2.08325	33	586	912	33738	STRG.11190.1/STRG.16527.1/STRG.1829.1/STRG.19935.1/STRG.238.1/STRG.25220.1/STRG.26764.1/STRG.28009.2/STRG.32481.17/STRG.32481.2/STRG.32481.3/STRG.32481.4/STRG.32481.6/STRG.32481.8/STRG.32481.9/STRG.3351.1/STRG.3351.2/STRG.3351.3/STRG.34865.1/STRG.39350.1/STRG.39350.3/STRG.39622.1/STRG.39622.3/STRG.4110.1/STRG.41298.1/STRG.42945.2/STRG.45085.1/STRG.47127.1/STRG.47130.1/STRG.49213.1/STRG.49213.2/ST…
TST	Stem_TST	transcript	Stem	-	GO:0030312	external encapsulating structure	Cellular component	7.1722e-05	0.00193961	1.72573	55	1179	912	33738	STRG.10607.2/STRG.11419.1/STRG.13169.1/STRG.16276.1/STRG.19957.1/STRG.20119.1/STRG.21580.2/STRG.21580.3/STRG.21580.4/STRG.2474.1/STRG.26948.1/STRG.26948.2/STRG.28432.1/STRG.28433.1/STRG.30019.1/STRG.30213.1/STRG.30215.1/STRG.30344.1/STRG.3351.1/STRG.3351.2/STRG.3351.3/STRG.33704.2/STRG.33771.1/STRG.34714.1/STRG.34865.1/STRG.3519.1/STRG.3626.1/STRG.39622.1/STRG.39622.3/STRG.4110.1/STRG.41139.1/STR…
TST	Stem_TST	transcript	Stem	-	GO:0009705	plant-type vacuole membrane	Cellular component	7.82038e-05	0.00209969	2.74561	19	256	912	33738	STRG.17999.1/STRG.20144.1/STRG.21709.2/STRG.21709.3/STRG.21709.4/STRG.30696.1/STRG.3225.1/STRG.33983.1/STRG.38031.1/STRG.45260.1/STRG.45515.1/STRG.47644.1/STRG.51544.1/STRG.52398.1/STRG.52398.2/STRG.52398.3/STRG.56762.4/STRG.7362.1/STRG.7362.2
TST	Stem_TST	transcript	Stem	-	GO:0098590	plasma membrane region	Cellular component	8.11378e-05	0.0021629	4.45704	10	83	912	33738	STRG.12881.1/STRG.18742.1/STRG.25096.1/STRG.25776.6/STRG.25955.1/STRG.44741.1/STRG.47876.3/STRG.8757.1/STRG.8758.1/STRG.9661.1
TST	Stem_TST	transcript	Stem	-	GO:0015078	proton transmembrane transporter activity	Molecular function	8.9182e-05	0.00236048	2.80963	18	237	912	33738	STRG.15739.1/STRG.20022.1/STRG.22761.1/STRG.25515.1/STRG.25516.1/STRG.25516.2/STRG.25518.1/STRG.3225.1/STRG.42182.1/STRG.4536.1/STRG.4537.1/STRG.53349.1/STRG.7346.1/STRG.9190.1/STRG.9190.2/STRG.9194.1/STRG.9197.1/STRG.9201.1
TST	Stem_TST	transcript	Stem	-	GO:0009555	pollen development	Biological process	9.52642e-05	0.0025037	1.93897	38	725	912	33738	STRG.16603.3/STRG.21017.1/STRG.22905.1/STRG.22905.2/STRG.23337.1/STRG.23648.1/STRG.26608.2/STRG.27073.1/STRG.28009.2/STRG.30361.1/STRG.30696.1/STRG.3279.1/STRG.33847.4/STRG.37070.1/STRG.37378.1/STRG.37832.1/STRG.45085.1/STRG.45763.1/STRG.46263.1/STRG.47127.1/STRG.47130.1/STRG.47644.1/STRG.49962.1/STRG.50449.1/STRG.50541.1/STRG.50541.2/STRG.51205.1/STRG.51544.1/STRG.51639.1/STRG.51639.3/STRG.51767…
TST	Stem_TST	transcript	Stem	-	GO:0000030	mannosyltransferase activity	Molecular function	9.7801e-05	0.00253467	14.7974	4	10	912	33738	STRG.39938.1/STRG.39941.1/STRG.42299.1/STRG.5319.1
TST	Stem_TST	transcript	Stem	-	GO:0071836	nectar secretion	Biological process	9.7801e-05	0.00253467	14.7974	4	10	912	33738	STRG.13000.1/STRG.13000.2/STRG.13000.3/STRG.44867.1
TST	Stem_TST	transcript	Stem	-	GO:0001558	regulation of cell growth	Biological process	9.92377e-05	0.00255417	2.78612	18	239	912	33738	STRG.10971.1/STRG.15268.1/STRG.18444.1/STRG.21280.1/STRG.22453.1/STRG.25955.1/STRG.26608.2/STRG.30497.1/STRG.33407.1/STRG.33771.1/STRG.3519.1/STRG.35864.2/STRG.37832.1/STRG.51959.1/STRG.52147.1/STRG.56006.2/STRG.56293.18/STRG.9661.1
TST	Stem_TST	transcript	Stem	-	GO:0010582	floral meristem determinacy	Biological process	0.000109329	0.00279464	5.38086	8	55	912	33738	STRG.18698.1/STRG.19514.1/STRG.21888.1/STRG.21888.2/STRG.21888.3/STRG.24087.1/STRG.52614.1/STRG.7808.1
TST	Stem_TST	transcript	Stem	-	GO:0080044"	GO:0080044"		0.000111843	0.00283944	3.66877	12	121	912	33738	STRG.16940.1/STRG.20798.1/STRG.21752.1/STRG.26889.1/STRG.30029.1/STRG.31789.1/STRG.32633.1/STRG.32639.1/STRG.32640.1/STRG.41531.1/STRG.42656.1/STRG.42656.2
TST	Stem_TST	transcript	Stem	-	GO:0055046	microgametogenesis	Biological process	0.000120199	0.00301225	3.91277	11	104	912	33738	STRG.30696.1/STRG.33847.4/STRG.37070.1/STRG.37832.1/STRG.45085.1/STRG.46263.1/STRG.47644.1/STRG.51205.1/STRG.51544.1/STRG.52147.1/STRG.52580.1
TST	Stem_TST	transcript	Stem	-	GO:0048832	specification of plant organ number	Biological process	0.000121071	0.00301225	9.73511	5	19	912	33738	STRG.24704.1/STRG.24704.2/STRG.24704.3/STRG.24704.4/STRG.24704.5
TST	Stem_TST	transcript	Stem	-	GO:0048833	specification of floral organ number	Biological process	0.000121071	0.00301225	9.73511	5	19	912	33738	STRG.24704.1/STRG.24704.2/STRG.24704.3/STRG.24704.4/STRG.24704.5
TST	Stem_TST	transcript	Stem	-	GO:0003700	DNA-binding transcription factor activity	Molecular function	0.000127252	0.00314507	1.42905	106	2744	912	33738	STRG.10964.1/STRG.10978.4/STRG.12069.1/STRG.12698.1/STRG.12938.3/STRG.13296.2/STRG.14502.1/STRG.16573.1/STRG.16573.2/STRG.16573.3/STRG.18435.1/STRG.18674.1/STRG.19514.1/STRG.19518.1/STRG.19615.2/STRG.20454.1/STRG.20769.1/STRG.21888.1/STRG.21888.2/STRG.21888.3/STRG.22070.2/STRG.2233.1/STRG.22767.1/STRG.22905.1/STRG.22905.2/STRG.23399.1/STRG.23911.1/STRG.23971.1/STRG.24087.1/STRG.24704.1/STRG.24704…
TST	Stem_TST	transcript	Stem	-	GO:0007015	actin filament organization	Biological process	0.000138243	0.00339423	3.19696	14	162	912	33738	STRG.12905.1/STRG.21017.1/STRG.21580.2/STRG.21580.3/STRG.21580.4/STRG.2474.1/STRG.27184.1/STRG.27193.1/STRG.44773.1/STRG.46506.1/STRG.46510.1/STRG.51639.1/STRG.51639.3/STRG.56215.3
TST	Stem_TST	transcript	Stem	-	GO:0048589	developmental growth	Biological process	0.000141539	0.00345244	1.84967	41	820	912	33738	STRG.10886.1/STRG.10886.2/STRG.10886.3/STRG.10971.1/STRG.12905.1/STRG.16454.1/STRG.18334.1/STRG.18444.1/STRG.18742.1/STRG.20024.1/STRG.21580.2/STRG.21580.3/STRG.21580.4/STRG.22453.1/STRG.23648.1/STRG.25776.6/STRG.25955.1/STRG.26608.2/STRG.28432.1/STRG.28433.1/STRG.30338.1/STRG.38731.1/STRG.39074.1/STRG.39211.2/STRG.39211.4/STRG.40872.1/STRG.40872.2/STRG.41718.1/STRG.42361.4/STRG.42916.1/STRG.4420…
TST	Stem_TST	transcript	Stem	-	"GO:0000325	"GO:0000325		0.000149612	0.00362566	2.61292	19	269	912	33738	STRG.20144.1/STRG.21709.2/STRG.21709.3/STRG.21709.4/STRG.33771.1/STRG.33983.1/STRG.38031.1/STRG.45260.1/STRG.45515.1/STRG.49213.1/STRG.49213.2/STRG.52398.1/STRG.52398.2/STRG.52398.3/STRG.56762.4/STRG.7362.1/STRG.7362.2/STRG.8330.1/STRG.8330.3
TST	Stem_TST	transcript	Stem	-	GO:0030036	actin cytoskeleton organization	Biological process	0.00015757	0.00379388	2.88729	16	205	912	33738	STRG.12117.7/STRG.12905.1/STRG.21017.1/STRG.21580.2/STRG.21580.3/STRG.21580.4/STRG.2474.1/STRG.27184.1/STRG.27193.1/STRG.29523.1/STRG.44773.1/STRG.46506.1/STRG.46510.1/STRG.51639.1/STRG.51639.3/STRG.56215.3
TST	Stem_TST	transcript	Stem	-	GO:0019900	kinase binding	Molecular function	0.000166506	0.00398333	2.39369	22	340	912	33738	STRG.10971.1/STRG.12117.7/STRG.13978.1/STRG.18444.1/STRG.22905.1/STRG.22905.2/STRG.24416.1/STRG.24416.2/STRG.24416.3/STRG.3537.16/STRG.3537.4/STRG.51496.3/STRG.51496.4/STRG.51496.6/STRG.53094.2/STRG.53573.1/STRG.53573.2/STRG.5436.2/STRG.54998.2/STRG.54998.3/STRG.8124.1/STRG.8124.2
TST	Stem_TST	transcript	Stem	-	GO:0048367	shoot system development	Biological process	0.000167845	0.00398979	1.53966	74	1778	912	33738	STRG.10964.1/STRG.12069.1/STRG.15593.1/STRG.18435.1/STRG.18698.1/STRG.19514.1/STRG.19615.2/STRG.19840.1/STRG.20435.1/STRG.20769.1/STRG.21888.1/STRG.21888.2/STRG.21888.3/STRG.2233.1/STRG.23971.1/STRG.24087.1/STRG.24203.6/STRG.24704.1/STRG.24704.2/STRG.24704.3/STRG.24704.4/STRG.24704.5/STRG.25660.1/STRG.25960.4/STRG.2760.1/STRG.29314.18/STRG.29509.1/STRG.3279.1/STRG.36247.1/STRG.36401.1/STRG.37345.…
TST	Stem_TST	transcript	Stem	-	GO:0045595	regulation of cell differentiation	Biological process	0.000174357	0.00411836	2.16195	27	462	912	33738	STRG.10971.1/STRG.15268.1/STRG.16293.1/STRG.18444.1/STRG.21280.1/STRG.21642.1/STRG.22453.1/STRG.22905.1/STRG.22905.2/STRG.25955.1/STRG.26608.2/STRG.33407.1/STRG.35395.2/STRG.35395.3/STRG.35395.4/STRG.35864.2/STRG.40894.1/STRG.50541.1/STRG.50541.2/STRG.51959.1/STRG.52147.1/STRG.52751.1/STRG.53573.1/STRG.53573.2/STRG.56006.2/STRG.6915.1/STRG.9661.1
TST	Stem_TST	transcript	Stem	-	GO:0010022	meristem determinacy	Biological process	0.000181073	0.00425008	5.01606	8	59	912	33738	STRG.18698.1/STRG.19514.1/STRG.21888.1/STRG.21888.2/STRG.21888.3/STRG.24087.1/STRG.52614.1/STRG.7808.1
TST	Stem_TST	transcript	Stem	-	GO:0048467	gynoecium development	Biological process	0.000186148	0.0043419	2.84565	16	208	912	33738	STRG.19840.1/STRG.21888.1/STRG.21888.2/STRG.21888.3/STRG.24087.1/STRG.24704.1/STRG.24704.2/STRG.24704.3/STRG.24704.4/STRG.24704.5/STRG.47726.1/STRG.52614.1/STRG.56006.2/STRG.7611.1/STRG.7808.1/STRG.8144.1
TST	Stem_TST	transcript	Stem	-	GO:0043970	obsolete histone H3-K9 acetylation	Biological process	0.000189023	0.00435453	22.1961	3	5	912	33738	STRG.30187.3/STRG.30187.4/STRG.30187.5
TST	Stem_TST	transcript	Stem	-	GO:0045490	pectin catabolic process	Biological process	0.000189023	0.00435453	22.1961	3	5	912	33738	STRG.25220.1/STRG.45085.1/STRG.8856.1
TST	Stem_TST	transcript	Stem	-	GO:0015291	secondary active transmembrane transporter activity	Molecular function	0.000195865	0.00447592	2.22316	25	416	912	33738	STRG.15739.1/STRG.16319.2/STRG.20022.1/STRG.25515.1/STRG.25516.1/STRG.25516.2/STRG.25518.1/STRG.3225.1/STRG.3307.2/STRG.3307.4/STRG.3307.6/STRG.39226.4/STRG.40365.1/STRG.42182.1/STRG.4536.1/STRG.4537.1/STRG.45515.1/STRG.7346.1/STRG.8547.1/STRG.9190.1/STRG.9190.2/STRG.9194.1/STRG.9197.1/STRG.9201.1/STRG.9459.1
TST	Stem_TST	transcript	Stem	-	GO:0048440	carpel development	Biological process	0.000196691	0.00447592	2.9516	15	188	912	33738	STRG.21888.1/STRG.21888.2/STRG.21888.3/STRG.24087.1/STRG.24704.1/STRG.24704.2/STRG.24704.3/STRG.24704.4/STRG.24704.5/STRG.47726.1/STRG.52614.1/STRG.56006.2/STRG.7611.1/STRG.7808.1/STRG.8144.1
TST	Stem_TST	transcript	Stem	-	GO:0045229	external encapsulating structure organization	Biological process	0.000198939	0.00449964	2.18102	26	441	912	33738	STRG.16276.1/STRG.16527.1/STRG.18742.1/STRG.23337.1/STRG.24272.1/STRG.24273.1/STRG.25776.6/STRG.26608.2/STRG.26764.1/STRG.27073.1/STRG.28009.2/STRG.30019.1/STRG.37378.1/STRG.38076.3/STRG.44927.1/STRG.45085.1/STRG.45363.3/STRG.45763.1/STRG.46479.2/STRG.47127.1/STRG.47130.1/STRG.52596.1/STRG.53633.1/STRG.54810.1/STRG.54810.2/STRG.7989.1
TST	Stem_TST	transcript	Stem	-	GO:0009970	cellular response to sulfate starvation	Biological process	0.000202574	0.00455424	8.80796	5	21	912	33738	STRG.17550.1/STRG.22905.1/STRG.22905.2/STRG.53573.1/STRG.53573.2
TST	Stem_TST	transcript	Stem	-	GO:0032153	cell division site	Cellular component	0.000211578	0.00472819	3.97779	10	93	912	33738	STRG.15627.2/STRG.21017.1/STRG.29523.1/STRG.33360.5/STRG.36440.3/STRG.38953.2/STRG.4439.2/STRG.51639.1/STRG.51639.3/STRG.56215.3
TST	Stem_TST	transcript	Stem	-	GO:0019901	protein kinase binding	Molecular function	0.000219309	0.00484648	2.46623	20	300	912	33738	STRG.12117.7/STRG.13978.1/STRG.22905.1/STRG.22905.2/STRG.24416.1/STRG.24416.2/STRG.24416.3/STRG.3537.16/STRG.3537.4/STRG.51496.3/STRG.51496.4/STRG.51496.6/STRG.53094.2/STRG.53573.1/STRG.53573.2/STRG.5436.2/STRG.54998.2/STRG.54998.3/STRG.8124.1/STRG.8124.2
TST	Stem_TST	transcript	Stem	-	GO:0019187	beta-1,4-mannosyltransferase activity	Molecular function	0.000220767	0.00484648	12.3311	4	12	912	33738	STRG.39938.1/STRG.39941.1/STRG.42299.1/STRG.5319.1
TST	Stem_TST	transcript	Stem	-	GO:0051753	mannan synthase activity	Molecular function	0.000220767	0.00484648	12.3311	4	12	912	33738	STRG.39938.1/STRG.39941.1/STRG.42299.1/STRG.5319.1
TST	Stem_TST	transcript	Stem	-	GO:0098655	monoatomic cation transmembrane transport	Biological process	0.000225145	0.00491368	1.79414	42	866	912	33738	STRG.12698.1/STRG.13880.1/STRG.15739.1/STRG.16319.2/STRG.19907.1/STRG.20022.1/STRG.22761.1/STRG.25515.1/STRG.25516.1/STRG.25516.2/STRG.25518.1/STRG.3225.1/STRG.3307.2/STRG.3307.4/STRG.3307.6/STRG.38031.1/STRG.38731.1/STRG.41311.3/STRG.41515.4/STRG.41515.7/STRG.42182.1/STRG.45260.1/STRG.4536.1/STRG.4537.1/STRG.45515.1/STRG.47081.1/STRG.47081.2/STRG.49369.1/STRG.50821.7/STRG.53349.1/STRG.55548.2/ST…
TST	Stem_TST	transcript	Stem	-	GO:0009685	gibberellin metabolic process	Biological process	0.00023012	0.00499306	3.2061	13	150	912	33738	STRG.2241.1/STRG.22413.1/STRG.2440.1/STRG.2440.2/STRG.3121.1/STRG.40602.3/STRG.41932.11/STRG.41932.5/STRG.41932.7/STRG.41932.8/STRG.45222.1/STRG.8705.1/STRG.9647.1
TST	Stem_TST	transcript	Stem	-	GO:0008324	monoatomic cation transmembrane transporter activity	Molecular function	0.000233573	0.00503869	1.80563	41	840	912	33738	STRG.12698.1/STRG.13880.1/STRG.15739.1/STRG.19907.1/STRG.20022.1/STRG.22761.1/STRG.25515.1/STRG.25516.1/STRG.25516.2/STRG.25518.1/STRG.3225.1/STRG.3307.2/STRG.3307.4/STRG.3307.6/STRG.38031.1/STRG.38731.1/STRG.40365.1/STRG.41311.3/STRG.41515.4/STRG.41515.7/STRG.42182.1/STRG.45260.1/STRG.4536.1/STRG.4537.1/STRG.45515.1/STRG.47081.1/STRG.47081.2/STRG.49369.1/STRG.53349.1/STRG.55548.2/STRG.6318.1/STR…
TST	Stem_TST	transcript	Stem	-	GO:0031225	obsolete anchored component of membrane	Cellular component	0.000249611	0.00535373	2.51027	19	280	912	33738	STRG.14724.1/STRG.1519.1/STRG.16527.1/STRG.16841.1/STRG.19197.1/STRG.2434.1/STRG.26764.1/STRG.28009.2/STRG.30306.1/STRG.33924.1/STRG.35059.1/STRG.35059.2/STRG.39211.2/STRG.39211.4/STRG.41298.1/STRG.47127.1/STRG.47130.1/STRG.49589.1/STRG.7117.1
TST	Stem_TST	transcript	Stem	-	GO:0120038"	GO:0120038"		0.000256341	0.00546666	8.4076	5	22	912	33738	STRG.12881.1/STRG.25096.1/STRG.44741.1/STRG.8757.1/STRG.8758.1
TST	Stem_TST	transcript	Stem	-	GO:0008272	obsolete sulfate transport	Biological process	0.000270166	0.00569639	6.52825	6	34	912	33738	STRG.14959.1/STRG.16319.2/STRG.22905.1/STRG.22905.2/STRG.53573.1/STRG.53573.2
TST	Stem_TST	transcript	Stem	-	GO:0009187	cyclic nucleotide metabolic process	Biological process	0.000270166	0.00569639	6.52825	6	34	912	33738	STRG.14852.1/STRG.14860.1/STRG.14863.1/STRG.21915.1/STRG.35188.2/STRG.35188.4
TST	Stem_TST	transcript	Stem	-	GO:0080043	quercetin 3-O-glucosyltransferase activity	Molecular function	0.000274427	0.00575371	2.99369	14	173	912	33738	STRG.16940.1/STRG.20798.1/STRG.21752.1/STRG.21767.1/STRG.26889.1/STRG.30029.1/STRG.31789.1/STRG.32633.1/STRG.32639.1/STRG.32640.1/STRG.34245.1/STRG.41531.1/STRG.42656.1/STRG.42656.2
TST	Stem_TST	transcript	Stem	-	GO:0044463	obsolete cell projection part	Cellular component	0.000292246	0.00609308	2.84565	15	195	912	33738	STRG.10971.1/STRG.12881.1/STRG.13003.1/STRG.15268.1/STRG.16636.1/STRG.18444.1/STRG.25096.1/STRG.29408.1/STRG.35864.2/STRG.44741.1/STRG.44869.1/STRG.47876.3/STRG.56293.18/STRG.8757.1/STRG.8758.1
TST	Stem_TST	transcript	Stem	-	GO:0015079	potassium ion transmembrane transporter activity	Molecular function	0.000308764	0.00637087	2.95947	14	175	912	33738	STRG.12698.1/STRG.19907.1/STRG.3307.2/STRG.3307.4/STRG.3307.6/STRG.38731.1/STRG.41311.3/STRG.45515.1/STRG.55548.2/STRG.6318.1/STRG.6622.2/STRG.7362.1/STRG.7362.2/STRG.8547.1
TST	Stem_TST	transcript	Stem	-	GO:0072348	sulfur compound transport	Biological process	0.000308984	0.00637087	4.16176	9	80	912	33738	STRG.14959.1/STRG.16319.2/STRG.20022.1/STRG.22905.1/STRG.22905.2/STRG.49272.1/STRG.49272.4/STRG.53573.1/STRG.53573.2
TST	Stem_TST	transcript	Stem	-	GO:0140110	transcription regulator activity	Molecular function	0.000324603	0.00665615	1.38072	111	2974	912	33738	STRG.10964.1/STRG.10978.4/STRG.12069.1/STRG.12698.1/STRG.12938.3/STRG.13296.2/STRG.14502.1/STRG.16573.1/STRG.16573.2/STRG.16573.3/STRG.18435.1/STRG.18674.1/STRG.19514.1/STRG.19518.1/STRG.19615.2/STRG.20454.1/STRG.20769.1/STRG.21888.1/STRG.21888.2/STRG.21888.3/STRG.22070.2/STRG.2233.1/STRG.22767.1/STRG.22905.1/STRG.22905.2/STRG.23399.1/STRG.23911.1/STRG.23971.1/STRG.24087.1/STRG.24704.1/STRG.24704…
TST	Stem_TST	transcript	Stem	-	GO:0048827	phyllome development	Biological process	0.000336508	0.00686255	1.64838	52	1167	912	33738	STRG.10964.1/STRG.12069.1/STRG.15593.1/STRG.18435.1/STRG.18698.1/STRG.19615.2/STRG.20435.1/STRG.20769.1/STRG.21888.1/STRG.21888.2/STRG.21888.3/STRG.2233.1/STRG.23971.1/STRG.24087.1/STRG.24203.6/STRG.24704.1/STRG.24704.2/STRG.24704.3/STRG.24704.4/STRG.24704.5/STRG.2760.1/STRG.29509.1/STRG.3279.1/STRG.36247.1/STRG.36401.1/STRG.37345.2/STRG.37378.1/STRG.37832.1/STRG.41243.1/STRG.41405.3/STRG.41526.1…
TST	Stem_TST	transcript	Stem	-	GO:0022890	obsolete inorganic cation transmembrane transporter activity	Molecular function	0.000366001	0.00742346	1.81153	38	776	912	33738	STRG.12698.1/STRG.13880.1/STRG.15739.1/STRG.19907.1/STRG.20022.1/STRG.22761.1/STRG.25515.1/STRG.25516.1/STRG.25516.2/STRG.25518.1/STRG.3225.1/STRG.3307.2/STRG.3307.4/STRG.3307.6/STRG.38031.1/STRG.38731.1/STRG.41311.3/STRG.41515.4/STRG.41515.7/STRG.42182.1/STRG.45260.1/STRG.4536.1/STRG.4537.1/STRG.45515.1/STRG.49369.1/STRG.53349.1/STRG.55548.2/STRG.6318.1/STRG.6622.2/STRG.7346.1/STRG.7362.1/STRG.7…
TST	Stem_TST	transcript	Stem	-	GO:0048235	pollen sperm cell differentiation	Biological process	0.00037394	0.00754349	5.17908	7	50	912	33738	STRG.30696.1/STRG.37070.1/STRG.45085.1/STRG.47644.1/STRG.51544.1/STRG.52147.1/STRG.52580.1
TST	Stem_TST	transcript	Stem	-	GO:0003774	cytoskeletal motor activity	Molecular function	0.000382583	0.00767635	2.57741	17	244	912	33738	STRG.12905.1/STRG.13258.1/STRG.13259.1/STRG.13259.2/STRG.15573.3/STRG.20361.1/STRG.20361.2/STRG.20361.3/STRG.20361.5/STRG.25917.1/STRG.36032.2/STRG.44437.1/STRG.44773.1/STRG.46563.1/STRG.46563.3/STRG.47876.3/STRG.56215.3
TST	Stem_TST	transcript	Stem	-	GO:0004112	cyclic-nucleotide phosphodiesterase activity	Molecular function	0.000395619	0.00785345	7.70696	5	24	912	33738	STRG.14852.1/STRG.14860.1/STRG.14863.1/STRG.35188.2/STRG.35188.4
TST	Stem_TST	transcript	Stem	-	GO:0004113	2',3'-cyclic-nucleotide 3'-phosphodiesterase activity	Molecular function	0.000395619	0.00785345	7.70696	5	24	912	33738	STRG.14852.1/STRG.14860.1/STRG.14863.1/STRG.35188.2/STRG.35188.4
TST	Stem_TST	transcript	Stem	-	GO:0009674	potassium:sodium symporter activity	Molecular function	0.000427565	0.00839828	10.5695	4	14	912	33738	STRG.3307.2/STRG.3307.4/STRG.3307.6/STRG.8547.1
TST	Stem_TST	transcript	Stem	-	GO:0015370	solute:sodium symporter activity	Molecular function	0.000427565	0.00839828	10.5695	4	14	912	33738	STRG.3307.2/STRG.3307.4/STRG.3307.6/STRG.8547.1
TST	Stem_TST	transcript	Stem	-	GO:0016787"	GO:0016787"		0.000435933	0.00851781	5.99893	6	37	912	33738	STRG.13456.1/STRG.36653.1/STRG.36663.1/STRG.36663.2/STRG.36663.3/STRG.36663.4
TST	Stem_TST	transcript	Stem	-	GO:0098662	obsolete inorganic cation transmembrane transport	Biological process	0.000441412	0.00857995	1.90626	32	621	912	33738	STRG.12698.1/STRG.13880.1/STRG.15739.1/STRG.16319.2/STRG.20022.1/STRG.22761.1/STRG.25515.1/STRG.25516.1/STRG.25516.2/STRG.25518.1/STRG.3225.1/STRG.38031.1/STRG.41311.3/STRG.41515.4/STRG.41515.7/STRG.42182.1/STRG.45260.1/STRG.4536.1/STRG.4537.1/STRG.45515.1/STRG.49369.1/STRG.50821.7/STRG.53349.1/STRG.6622.2/STRG.7346.1/STRG.7362.1/STRG.7362.2/STRG.9190.1/STRG.9190.2/STRG.9194.1/STRG.9197.1/STRG.92…
TST	Stem_TST	transcript	Stem	-	"GO:0000394	"GO:0000394		0.000483581	0.00930271	7.39868	5	25	912	33738	STRG.14852.1/STRG.14860.1/STRG.14863.1/STRG.35188.2/STRG.35188.4
TST	Stem_TST	transcript	Stem	-	GO:0008515	sucrose transmembrane transporter activity	Molecular function	0.000483581	0.00930271	7.39868	5	25	912	33738	STRG.13000.1/STRG.13000.2/STRG.13000.3/STRG.19582.1/STRG.44867.1
TST	Stem_TST	transcript	Stem	-	GO:1902074	response to salt	Biological process	0.000487711	0.00933403	4.35217	8	68	912	33738	STRG.16573.1/STRG.16573.2/STRG.16573.3/STRG.25033.1/STRG.30497.1/STRG.3830.1/STRG.38602.1/STRG.8702.1
TST	Stem_TST	transcript	Stem	-	GO:1905393"	GO:1905393"		0.000497392	0.00947076	3.1262	12	142	912	33738	STRG.15593.1/STRG.24203.6/STRG.25960.4/STRG.26167.3/STRG.26167.5/STRG.26167.6/STRG.26167.9/STRG.36401.1/STRG.41405.3/STRG.4536.1/STRG.4537.1/STRG.49962.1
TST	Stem_TST	transcript	Stem	-	GO:0071804	GO:0071804		0.000512599	0.00966171	2.81472	14	184	912	33738	STRG.12698.1/STRG.19907.1/STRG.3307.2/STRG.3307.4/STRG.3307.6/STRG.38731.1/STRG.41311.3/STRG.45515.1/STRG.55548.2/STRG.6318.1/STRG.6622.2/STRG.7362.1/STRG.7362.2/STRG.8547.1
TST	Stem_TST	transcript	Stem	-	GO:0071805	potassium ion transmembrane transport	Biological process	0.000512599	0.00966171	2.81472	14	184	912	33738	STRG.12698.1/STRG.19907.1/STRG.3307.2/STRG.3307.4/STRG.3307.6/STRG.38731.1/STRG.41311.3/STRG.45515.1/STRG.55548.2/STRG.6318.1/STRG.6622.2/STRG.7362.1/STRG.7362.2/STRG.8547.1
TST	Stem_TST	transcript	Stem	-	GO:0006928	obsolete movement of cell or subcellular component	Biological process	0.000515507	0.00966769	2.08296	25	444	912	33738	STRG.12905.1/STRG.13258.1/STRG.13259.1/STRG.13259.2/STRG.15573.3/STRG.20361.1/STRG.20361.2/STRG.20361.3/STRG.20361.5/STRG.21017.1/STRG.25917.1/STRG.29330.1/STRG.29330.2/STRG.29330.3/STRG.29330.4/STRG.33360.5/STRG.36032.2/STRG.44437.1/STRG.44773.1/STRG.46563.1/STRG.46563.3/STRG.47876.3/STRG.51639.1/STRG.51639.3/STRG.56215.3
TST	Stem_TST	transcript	Stem	-	GO:0051234	establishment of localization	Biological process	0.000545993	0.0101882	1.28381	157	4524	912	33738	STRG.10232.1/STRG.10256.1/STRG.10467.2/STRG.11495.2/STRG.11536.1/STRG.11882.1/STRG.12117.7/STRG.12491.1/STRG.12698.1/STRG.12864.3/STRG.12905.1/STRG.13000.1/STRG.13000.2/STRG.13000.3/STRG.13880.1/STRG.14349.1/STRG.14349.2/STRG.14423.2/STRG.14959.1/STRG.15627.2/STRG.15739.1/STRG.16319.2/STRG.17999.1/STRG.18729.2/STRG.18742.1/STRG.19412.1/STRG.19412.2/STRG.19582.1/STRG.19903.1/STRG.19907.1/STRG.2002…
TST	Stem_TST	transcript	Stem	-	GO:0006820	monoatomic anion transport	Biological process	0.000587522	0.0109086	1.78224	37	768	912	33738	STRG.10232.1/STRG.11882.1/STRG.14349.1/STRG.14349.2/STRG.14423.2/STRG.14959.1/STRG.15627.2/STRG.16319.2/STRG.20022.1/STRG.20039.1/STRG.22541.1/STRG.22905.1/STRG.22905.2/STRG.23002.1/STRG.24586.1/STRG.26342.3/STRG.27734.1/STRG.29509.1/STRG.30694.3/STRG.33983.1/STRG.36440.3/STRG.37345.2/STRG.38953.2/STRG.39226.4/STRG.4439.2/STRG.47081.1/STRG.47081.2/STRG.49272.1/STRG.49272.4/STRG.5138.1/STRG.53573.…
TST	Stem_TST	transcript	Stem	-	GO:0030915	Smc5-Smc6 complex	Cellular component	0.000635199	0.0116204	15.8543	3	7	912	33738	STRG.41523.2/STRG.6850.1/STRG.6850.5
TST	Stem_TST	transcript	Stem	-	GO:0051572	obsolete negative regulation of histone H3-K4 methylation	Biological process	0.000635199	0.0116204	15.8543	3	7	912	33738	STRG.41523.2/STRG.6850.1/STRG.6850.5
TST	Stem_TST	transcript	Stem	-	GO:0106068	SUMO ligase complex	Cellular component	0.000635199	0.0116204	15.8543	3	7	912	33738	STRG.41523.2/STRG.6850.1/STRG.6850.5
TST	Stem_TST	transcript	Stem	-	GO:0071370	cellular response to gibberellin stimulus	Biological process	0.000641257	0.0116279	3.22958	11	126	912	33738	STRG.12698.1/STRG.19514.1/STRG.20769.1/STRG.22413.1/STRG.3121.1/STRG.49213.1/STRG.49213.2/STRG.51323.2/STRG.51323.3/STRG.51323.4/STRG.52147.1
TST	Stem_TST	transcript	Stem	-	GO:1901701"	GO:1901701"		0.000641838	0.0116279	1.84408	33	662	912	33738	STRG.10301.1/STRG.10802.1/STRG.10802.2/STRG.10802.3/STRG.10827.2/STRG.13880.1/STRG.14608.1/STRG.15680.1/STRG.15727.1/STRG.15727.2/STRG.15727.3/STRG.16402.1/STRG.16402.2/STRG.16909.1/STRG.21550.1/STRG.22413.1/STRG.26869.1/STRG.3121.1/STRG.33983.1/STRG.36522.1/STRG.36522.2/STRG.37345.2/STRG.39926.1/STRG.39927.1/STRG.40356.1/STRG.41515.4/STRG.41515.7/STRG.45931.1/STRG.49213.1/STRG.49213.2/STRG.5223.…
TST	Stem_TST	transcript	Stem	-	GO:0035251	UDP-glucosyltransferase activity	Molecular function	0.000659669	0.0118932	2.45659	17	256	912	33738	STRG.16940.1/STRG.19149.1/STRG.20798.1/STRG.21752.1/STRG.21767.1/STRG.26889.1/STRG.30029.1/STRG.31789.1/STRG.32633.1/STRG.32639.1/STRG.32640.1/STRG.34245.1/STRG.41531.1/STRG.42656.1/STRG.42656.2/STRG.51767.1/STRG.8694.1
TST	Stem_TST	transcript	Stem	-	GO:0004650	polygalacturonase activity	Molecular function	0.000702669	0.0126075	6.85063	5	27	912	33738	STRG.3351.1/STRG.3351.2/STRG.3351.3/STRG.34865.1/STRG.45085.1
TST	Stem_TST	transcript	Stem	-	GO:2000022"	GO:2000022"		0.000744587	0.0132957	9.24836	4	16	912	33738	STRG.12108.1/STRG.43991.1/STRG.47369.1/STRG.47369.2
TST	Stem_TST	transcript	Stem	-	GO:0035670	plant-type ovary development	Biological process	0.000764384	0.0135198	2.97934	12	149	912	33738	STRG.21888.1/STRG.21888.2/STRG.21888.3/STRG.24704.1/STRG.24704.2/STRG.24704.3/STRG.24704.4/STRG.24704.5/STRG.47726.1/STRG.52614.1/STRG.56006.2/STRG.8144.1
TST	Stem_TST	transcript	Stem	-	GO:0048481	plant ovule development	Biological process	0.000764384	0.0135198	2.97934	12	149	912	33738	STRG.21888.1/STRG.21888.2/STRG.21888.3/STRG.24704.1/STRG.24704.2/STRG.24704.3/STRG.24704.4/STRG.24704.5/STRG.47726.1/STRG.52614.1/STRG.56006.2/STRG.8144.1
TST	Stem_TST	transcript	Stem	-	GO:0004674	protein serine/threonine kinase activity	Molecular function	0.000783257	0.0137883	1.47227	71	1784	912	33738	STRG.10802.1/STRG.10802.2/STRG.10802.3/STRG.10886.1/STRG.10886.2/STRG.10886.3/STRG.13003.1/STRG.13978.1/STRG.15268.1/STRG.15727.1/STRG.15727.2/STRG.15727.3/STRG.18334.1/STRG.21280.1/STRG.22075.1/STRG.22790.1/STRG.2299.1/STRG.2409.1/STRG.24416.1/STRG.24416.2/STRG.24416.3/STRG.24455.1/STRG.252.2/STRG.25385.2/STRG.25385.3/STRG.25955.1/STRG.27511.1/STRG.27511.4/STRG.27511.5/STRG.2923.22/STRG.29523.1/…
TST	Stem_TST	transcript	Stem	-	GO:0071704"	GO:0071704"		0.000807409	0.0141467	2.81237	13	171	912	33738	STRG.13314.1/STRG.20821.1/STRG.2241.1/STRG.23294.1/STRG.2440.1/STRG.2440.2/STRG.27293.1/STRG.41932.11/STRG.41932.5/STRG.41932.7/STRG.41932.8/STRG.50228.1/STRG.54550.1
TST	Stem_TST	transcript	Stem	-	GO:0023052	signaling	Biological process	0.000837505	0.0146055	1.31417	127	3575	912	33738	STRG.10301.1/STRG.10802.1/STRG.10802.2/STRG.10802.3/STRG.10827.2/STRG.10886.1/STRG.10886.2/STRG.10886.3/STRG.10964.1/STRG.11495.2/STRG.12491.1/STRG.12698.1/STRG.13003.1/STRG.13808.1/STRG.13880.1/STRG.13978.1/STRG.14608.1/STRG.15680.1/STRG.15727.1/STRG.15727.2/STRG.15727.3/STRG.16293.1/STRG.16402.1/STRG.16402.2/STRG.16909.1/STRG.18334.1/STRG.18435.1/STRG.18698.1/STRG.19514.1/STRG.20730.1/STRG.2076…
TST	Stem_TST	transcript	Stem	-	GO:0006813	potassium ion transport	Biological process	0.000863463	0.0149881	2.66963	14	194	912	33738	STRG.12698.1/STRG.19907.1/STRG.3307.2/STRG.3307.4/STRG.3307.6/STRG.38731.1/STRG.41311.3/STRG.45515.1/STRG.55548.2/STRG.6318.1/STRG.6622.2/STRG.7362.1/STRG.7362.2/STRG.8547.1
TST	Stem_TST	transcript	Stem	-	GO:0007165	signal transduction	Biological process	0.000916333	0.0158322	1.31443	125	3518	912	33738	STRG.10301.1/STRG.10802.1/STRG.10802.2/STRG.10802.3/STRG.10827.2/STRG.10886.1/STRG.10886.2/STRG.10886.3/STRG.10964.1/STRG.12491.1/STRG.12698.1/STRG.13003.1/STRG.13808.1/STRG.13880.1/STRG.13978.1/STRG.14608.1/STRG.15680.1/STRG.15727.1/STRG.15727.2/STRG.15727.3/STRG.16293.1/STRG.16402.1/STRG.16402.2/STRG.16909.1/STRG.18334.1/STRG.18435.1/STRG.18698.1/STRG.19514.1/STRG.20730.1/STRG.20769.1/STRG.2101…
TST	Stem_TST	transcript	Stem	-	GO:0009652	thigmotropism	Biological process	0.000952954	0.016373	8.70433	4	17	912	33738	STRG.22905.1/STRG.22905.2/STRG.53573.1/STRG.53573.2
TST	Stem_TST	transcript	Stem	-	GO:0010366	negative regulation of ethylene biosynthetic process	Biological process	0.000988512	0.016373	6.37818	5	29	912	33738	STRG.1360.9/STRG.26167.3/STRG.26167.5/STRG.26167.6/STRG.26167.9
TST	Stem_TST	transcript	Stem	-	GO:0015770	sucrose transport	Biological process	0.000988512	0.016373	6.37818	5	29	912	33738	STRG.13000.1/STRG.13000.2/STRG.13000.3/STRG.19582.1/STRG.44867.1
TST	Stem_TST	transcript	Stem	-	GO:0030010	establishment of cell polarity	Biological process	0.000988512	0.016373	6.37818	5	29	912	33738	STRG.21017.1/STRG.41526.1/STRG.51639.1/STRG.51639.3/STRG.6856.1
TST	Stem_TST	transcript	Stem	-	GO:0031336	obsolete negative regulation of sulfur amino acid metabolic process	Biological process	0.000988512	0.016373	6.37818	5	29	912	33738	STRG.1360.9/STRG.26167.3/STRG.26167.5/STRG.26167.6/STRG.26167.9
TST	Stem_TST	transcript	Stem	-	GO:0051175	obsolete negative regulation of sulfur metabolic process	Biological process	0.000988512	0.016373	6.37818	5	29	912	33738	STRG.1360.9/STRG.26167.3/STRG.26167.5/STRG.26167.6/STRG.26167.9
TST	Stem_TST	transcript	Stem	-	GO:1900909	obsolete negative regulation of olefin metabolic process	Biological process	0.000988512	0.016373	6.37818	5	29	912	33738	STRG.1360.9/STRG.26167.3/STRG.26167.5/STRG.26167.6/STRG.26167.9
TST	Stem_TST	transcript	Stem	-	GO:1900912	negative regulation of olefin biosynthetic process	Biological process	0.000988512	0.016373	6.37818	5	29	912	33738	STRG.1360.9/STRG.26167.3/STRG.26167.5/STRG.26167.6/STRG.26167.9
TST	Stem_TST	transcript	Stem	-	GO:0005199	structural constituent of cell wall	Molecular function	0.000995892	0.016373	13.8725	3	8	912	33738	STRG.33771.1/STRG.39074.1/STRG.4660.1
TST	Stem_TST	transcript	Stem	-	GO:0010254	nectary development	Biological process	0.000995892	0.016373	13.8725	3	8	912	33738	STRG.18698.1/STRG.24087.1/STRG.7808.1
TST	Stem_TST	transcript	Stem	-	GO:0051513	regulation of monopolar cell growth	Biological process	0.000995892	0.016373	13.8725	3	8	912	33738	STRG.21081.2/STRG.51709.2/STRG.51709.5
TST	Stem_TST	transcript	Stem	-	GO:0007231	osmosensory signaling pathway	Biological process	0.00119916	0.0196283	8.22076	4	18	912	33738	STRG.22905.1/STRG.22905.2/STRG.53573.1/STRG.53573.2
TST	Stem_TST	transcript	Stem	-	GO:0071555	cell wall organization	Biological process	0.00130516	0.021212	2.09397	21	371	912	33738	STRG.16276.1/STRG.16527.1/STRG.18742.1/STRG.23337.1/STRG.24272.1/STRG.24273.1/STRG.25776.6/STRG.26764.1/STRG.30019.1/STRG.37378.1/STRG.38076.3/STRG.44927.1/STRG.45085.1/STRG.45363.3/STRG.45763.1/STRG.46479.2/STRG.52596.1/STRG.53633.1/STRG.54810.1/STRG.54810.2/STRG.7989.1
TST	Stem_TST	transcript	Stem	-	GO:0007154	cell communication	Biological process	0.00130728	0.021212	1.27782	141	4082	912	33738	STRG.10301.1/STRG.10802.1/STRG.10802.2/STRG.10802.3/STRG.10827.2/STRG.10886.1/STRG.10886.2/STRG.10886.3/STRG.10964.1/STRG.11495.2/STRG.12491.1/STRG.12698.1/STRG.13003.1/STRG.13808.1/STRG.13880.1/STRG.13978.1/STRG.14349.1/STRG.14349.2/STRG.14608.1/STRG.15680.1/STRG.15727.1/STRG.15727.2/STRG.15727.3/STRG.16293.1/STRG.16402.1/STRG.16402.2/STRG.16909.1/STRG.17550.1/STRG.18334.1/STRG.18435.1/STRG.1867…
TST	Stem_TST	transcript	Stem	-	GO:0015154	disaccharide transmembrane transporter activity	Molecular function	0.00135267	0.0217594	5.96668	5	31	912	33738	STRG.13000.1/STRG.13000.2/STRG.13000.3/STRG.19582.1/STRG.44867.1
TST	Stem_TST	transcript	Stem	-	GO:0015157	oligosaccharide transmembrane transporter activity	Molecular function	0.00135267	0.0217594	5.96668	5	31	912	33738	STRG.13000.1/STRG.13000.2/STRG.13000.3/STRG.19582.1/STRG.44867.1
TST	Stem_TST	transcript	Stem	-	GO:0016101	diterpenoid metabolic process	Biological process	0.00135881	0.0217643	2.65699	13	181	912	33738	STRG.2241.1/STRG.22413.1/STRG.2440.1/STRG.2440.2/STRG.3121.1/STRG.40602.3/STRG.41932.11/STRG.41932.5/STRG.41932.7/STRG.41932.8/STRG.45222.1/STRG.8705.1/STRG.9647.1
TST	Stem_TST	transcript	Stem	-	GO:0006650	glycerophospholipid metabolic process	Biological process	0.00139986	0.0223259	2.17608	19	323	912	33738	STRG.16454.1/STRG.18742.1/STRG.20871.1/STRG.20871.2/STRG.20871.3/STRG.20871.5/STRG.20871.6/STRG.20871.7/STRG.21017.1/STRG.24737.1/STRG.34566.1/STRG.38638.2/STRG.38953.2/STRG.43723.1/STRG.4439.2/STRG.51639.1/STRG.51639.3/STRG.56677.1/STRG.8464.1
TST	Stem_TST	transcript	Stem	-	GO:0002215	defense response to nematode	Biological process	0.00146385	0.0232473	12.3311	3	9	912	33738	STRG.41523.2/STRG.6850.1/STRG.6850.5
TST	Stem_TST	transcript	Stem	-	GO:0040007	growth	Biological process	0.00148402	0.02341	1.61	44	1011	912	33738	STRG.10886.1/STRG.10886.2/STRG.10886.3/STRG.10971.1/STRG.12905.1/STRG.16454.1/STRG.18334.1/STRG.18444.1/STRG.18742.1/STRG.20024.1/STRG.21580.2/STRG.21580.3/STRG.21580.4/STRG.22263.1/STRG.22453.1/STRG.23648.1/STRG.25776.6/STRG.25955.1/STRG.26608.2/STRG.28432.1/STRG.28433.1/STRG.30338.1/STRG.32945.9/STRG.38731.1/STRG.39074.1/STRG.39211.2/STRG.39211.4/STRG.40872.1/STRG.40872.2/STRG.41718.1/STRG.4236…
TST	Stem_TST	transcript	Stem	-	GO:0005242	inward rectifier potassium channel activity	Molecular function	0.00148665	0.02341	7.78809	4	19	912	33738	STRG.41311.3/STRG.6622.2/STRG.7362.1/STRG.7362.2
TST	Stem_TST	transcript	Stem	-	GO:0030029	actin filament-based process	Biological process	0.00150104	0.0235374	2.27858	17	276	912	33738	STRG.12117.7/STRG.12905.1/STRG.21017.1/STRG.21580.2/STRG.21580.3/STRG.21580.4/STRG.2474.1/STRG.25917.1/STRG.27184.1/STRG.27193.1/STRG.29523.1/STRG.44773.1/STRG.46506.1/STRG.46510.1/STRG.51639.1/STRG.51639.3/STRG.56215.3
TST	Stem_TST	transcript	Stem	-	GO:0006855	xenobiotic transmembrane transport	Biological process	0.0015285	0.0238677	2.42315	15	229	912	33738	STRG.10467.2/STRG.14349.1/STRG.14349.2/STRG.16319.2/STRG.22541.1/STRG.24937.1/STRG.2727.1/STRG.2727.2/STRG.2727.3/STRG.27303.3/STRG.2733.2/STRG.46443.1/STRG.47081.1/STRG.47081.2/STRG.9265.2
TST	Stem_TST	transcript	Stem	-	GO:1900911	regulation of olefin biosynthetic process	Biological process	0.00156787	0.0243804	5.78022	5	32	912	33738	STRG.1360.9/STRG.26167.3/STRG.26167.5/STRG.26167.6/STRG.26167.9
TST	Stem_TST	transcript	Stem	-	GO:0006810	transport	Biological process	0.00164327	0.0254468	1.25783	151	4441	912	33738	STRG.10232.1/STRG.10256.1/STRG.10467.2/STRG.11495.2/STRG.11536.1/STRG.11882.1/STRG.12117.7/STRG.12491.1/STRG.12698.1/STRG.12864.3/STRG.13000.1/STRG.13000.2/STRG.13000.3/STRG.13880.1/STRG.14349.1/STRG.14349.2/STRG.14423.2/STRG.14959.1/STRG.15627.2/STRG.15739.1/STRG.16319.2/STRG.17999.1/STRG.18729.2/STRG.18742.1/STRG.19412.1/STRG.19412.2/STRG.19582.1/STRG.19903.1/STRG.19907.1/STRG.20022.1/STRG.2003…
TST	Stem_TST	transcript	Stem	-	GO:0015893	GO:0015893		0.00173637	0.0267774	2.39182	15	232	912	33738	STRG.10467.2/STRG.14349.1/STRG.14349.2/STRG.16319.2/STRG.22541.1/STRG.24937.1/STRG.2727.1/STRG.2727.2/STRG.2727.3/STRG.27303.3/STRG.2733.2/STRG.46443.1/STRG.47081.1/STRG.47081.2/STRG.9265.2
TST	Stem_TST	transcript	Stem	-	GO:0051017	actin filament bundle assembly	Biological process	0.00178944	0.0271954	4.62418	6	48	912	33738	STRG.21580.2/STRG.21580.3/STRG.21580.4/STRG.27184.1/STRG.46510.1/STRG.56215.3
TST	Stem_TST	transcript	Stem	-	GO:0061572	actin filament bundle organization	Biological process	0.00178944	0.0271954	4.62418	6	48	912	33738	STRG.21580.2/STRG.21580.3/STRG.21580.4/STRG.27184.1/STRG.46510.1/STRG.56215.3
TST	Stem_TST	transcript	Stem	-	GO:0032351	negative regulation of hormone metabolic process	Biological process	0.0018072	0.0271954	5.60506	5	33	912	33738	STRG.1360.9/STRG.26167.3/STRG.26167.5/STRG.26167.6/STRG.26167.9
TST	Stem_TST	transcript	Stem	-	GO:0032353	negative regulation of hormone biosynthetic process	Biological process	0.0018072	0.0271954	5.60506	5	33	912	33738	STRG.1360.9/STRG.26167.3/STRG.26167.5/STRG.26167.6/STRG.26167.9
TST	Stem_TST	transcript	Stem	-	GO:0033239	negative regulation of amine metabolic process	Biological process	0.0018072	0.0271954	5.60506	5	33	912	33738	STRG.1360.9/STRG.26167.3/STRG.26167.5/STRG.26167.6/STRG.26167.9
TST	Stem_TST	transcript	Stem	-	GO:0045763	negative regulation of amino acid metabolic process	Biological process	0.0018072	0.0271954	5.60506	5	33	912	33738	STRG.1360.9/STRG.26167.3/STRG.26167.5/STRG.26167.6/STRG.26167.9
TST	Stem_TST	transcript	Stem	-	GO:0048445	carpel morphogenesis	Biological process	0.00181885	0.0272608	7.39868	4	20	912	33738	STRG.24087.1/STRG.56006.2/STRG.7611.1/STRG.7808.1
TST	Stem_TST	transcript	Stem	-	GO:0071495	cellular response to endogenous stimulus	Biological process	0.00194784	0.0290774	1.46723	61	1538	912	33738	STRG.10301.1/STRG.10802.1/STRG.10802.2/STRG.10802.3/STRG.10827.2/STRG.12491.1/STRG.12698.1/STRG.13880.1/STRG.15680.1/STRG.15727.1/STRG.15727.2/STRG.15727.3/STRG.16402.1/STRG.16402.2/STRG.16909.1/STRG.18698.1/STRG.19514.1/STRG.20769.1/STRG.21280.1/STRG.21550.1/STRG.22413.1/STRG.22767.1/STRG.25660.1/STRG.26869.1/STRG.27809.1/STRG.29003.1/STRG.29314.18/STRG.3121.1/STRG.32769.2/STRG.33407.1/STRG.3424…
TST	Stem_TST	transcript	Stem	-	GO:0008154	actin polymerization or depolymerization	Biological process	0.0019932	0.0292934	4.52981	6	49	912	33738	STRG.21017.1/STRG.2474.1/STRG.27193.1/STRG.46506.1/STRG.51639.1/STRG.51639.3
TST	Stem_TST	transcript	Stem	-	GO:0046527	glucosyltransferase activity	Molecular function	0.00204752	0.0292934	2.10442	19	334	912	33738	STRG.16940.1/STRG.19149.1/STRG.20798.1/STRG.21752.1/STRG.21767.1/STRG.26889.1/STRG.30029.1/STRG.31209.5/STRG.31789.1/STRG.32633.1/STRG.32639.1/STRG.32640.1/STRG.34245.1/STRG.41531.1/STRG.42656.1/STRG.42656.2/STRG.51767.1/STRG.52596.1/STRG.8694.1
TST	Stem_TST	transcript	Stem	-	GO:0014065	obsolete phosphatidylinositol 3-kinase signaling	Biological process	0.00204931	0.0292934	11.098	3	10	912	33738	STRG.21017.1/STRG.51639.1/STRG.51639.3
TST	Stem_TST	transcript	Stem	-	GO:0031257	cell trailing edge membrane	Cellular component	0.00204931	0.0292934	11.098	3	10	912	33738	STRG.21017.1/STRG.51639.1/STRG.51639.3
TST	Stem_TST	transcript	Stem	-	GO:0031269	pseudopodium assembly	Biological process	0.00204931	0.0292934	11.098	3	10	912	33738	STRG.21017.1/STRG.51639.1/STRG.51639.3
TST	Stem_TST	transcript	Stem	-	GO:0036051	protein localization to trailing edge	Biological process	0.00204931	0.0292934	11.098	3	10	912	33738	STRG.21017.1/STRG.51639.1/STRG.51639.3
TST	Stem_TST	transcript	Stem	-	GO:0036052	protein localization to uropod	Biological process	0.00204931	0.0292934	11.098	3	10	912	33738	STRG.21017.1/STRG.51639.1/STRG.51639.3
TST	Stem_TST	transcript	Stem	-	GO:0050919	negative chemotaxis	Biological process	0.00204931	0.0292934	11.098	3	10	912	33738	STRG.21017.1/STRG.51639.1/STRG.51639.3
TST	Stem_TST	transcript	Stem	-	GO:0051800	phosphatidylinositol-3,4-bisphosphate 3-phosphatase activity	Molecular function	0.00204931	0.0292934	11.098	3	10	912	33738	STRG.21017.1/STRG.51639.1/STRG.51639.3
TST	Stem_TST	transcript	Stem	-	GO:0106017	phosphatidylinositol-3,4-bisphosphate phosphatase activity	Molecular function	0.00204931	0.0292934	11.098	3	10	912	33738	STRG.21017.1/STRG.51639.1/STRG.51639.3
TST	Stem_TST	transcript	Stem	-	GO:2001257"	GO:2001257"		0.00204931	0.0292934	11.098	3	10	912	33738	STRG.21280.1/STRG.34544.2/STRG.51959.1
TST	Stem_TST	transcript	Stem	-	GO:0010364	regulation of ethylene biosynthetic process	Biological process	0.0020722	0.0292934	5.44021	5	34	912	33738	STRG.1360.9/STRG.26167.3/STRG.26167.5/STRG.26167.6/STRG.26167.9
TST	Stem_TST	transcript	Stem	-	GO:0031335	obsolete regulation of sulfur amino acid metabolic process	Biological process	0.0020722	0.0292934	5.44021	5	34	912	33738	STRG.1360.9/STRG.26167.3/STRG.26167.5/STRG.26167.6/STRG.26167.9
TST	Stem_TST	transcript	Stem	-	GO:1900908	obsolete regulation of olefin metabolic process	Biological process	0.0020722	0.0292934	5.44021	5	34	912	33738	STRG.1360.9/STRG.26167.3/STRG.26167.5/STRG.26167.6/STRG.26167.9
TST	Stem_TST	transcript	Stem	-	GO:0010305	leaf vascular tissue pattern formation	Biological process	0.00219215	0.0306051	3.86498	7	67	912	33738	STRG.16402.1/STRG.16402.2/STRG.23971.1/STRG.26869.1/STRG.38076.3/STRG.56052.1/STRG.7660.1
TST	Stem_TST	transcript	Stem	-	GO:0003779	actin binding	Molecular function	0.00219255	0.0306051	2.51788	13	191	912	33738	STRG.12627.1/STRG.12905.1/STRG.21580.2/STRG.21580.3/STRG.21580.4/STRG.23648.1/STRG.2474.1/STRG.25917.1/STRG.27184.1/STRG.44437.1/STRG.44773.1/STRG.46510.1/STRG.56215.3
TST	Stem_TST	transcript	Stem	-	GO:0019863	IgE binding	Molecular function	0.00219915	0.0306051	7.04637	4	21	912	33738	STRG.19149.1/STRG.25220.1/STRG.7221.8/STRG.8856.1
TST	Stem_TST	transcript	Stem	-	GO:0019865	immunoglobulin binding	Molecular function	0.00219915	0.0306051	7.04637	4	21	912	33738	STRG.19149.1/STRG.25220.1/STRG.7221.8/STRG.8856.1
TST	Stem_TST	transcript	Stem	-	GO:0046885	regulation of hormone biosynthetic process	Biological process	0.00220599	0.0306051	3.17086	9	105	912	33738	STRG.1360.9/STRG.23911.1/STRG.26167.3/STRG.26167.5/STRG.26167.6/STRG.26167.9/STRG.28172.1/STRG.40356.1/STRG.7603.1
TST	Stem_TST	transcript	Stem	-	GO:0015766	disaccharide transport	Biological process	0.00236446	0.0325615	5.28477	5	35	912	33738	STRG.13000.1/STRG.13000.2/STRG.13000.3/STRG.19582.1/STRG.44867.1
TST	Stem_TST	transcript	Stem	-	GO:0015772	oligosaccharide transport	Biological process	0.00236446	0.0325615	5.28477	5	35	912	33738	STRG.13000.1/STRG.13000.2/STRG.13000.3/STRG.19582.1/STRG.44867.1
TST	Stem_TST	transcript	Stem	-	GO:0071396	cellular response to lipid	Biological process	0.00241671	0.0331586	1.77031	29	606	912	33738	STRG.10802.1/STRG.10802.2/STRG.10802.3/STRG.12698.1/STRG.15727.1/STRG.15727.2/STRG.15727.3/STRG.16402.1/STRG.16402.2/STRG.19514.1/STRG.20769.1/STRG.21280.1/STRG.22413.1/STRG.26869.1/STRG.3121.1/STRG.33407.1/STRG.36522.1/STRG.36522.2/STRG.38076.3/STRG.40356.1/STRG.49213.1/STRG.49213.2/STRG.51323.2/STRG.51323.3/STRG.51323.4/STRG.51959.1/STRG.52147.1/STRG.56052.1/STRG.8389.1
TST	Stem_TST	transcript	Stem	-	GO:0080167	response to karrikin	Biological process	0.00260335	0.0355887	2.58094	12	172	912	33738	STRG.11190.1/STRG.16455.3/STRG.20022.1/STRG.33501.1/STRG.45515.1/STRG.47369.1/STRG.47369.2/STRG.48129.1/STRG.52580.1/STRG.52685.6/STRG.5798.1/STRG.9848.1
TST	Stem_TST	transcript	Stem	-	GO:0080086	stamen filament development	Biological process	0.00263089	0.0358338	6.72608	4	22	912	33738	STRG.20769.1/STRG.51323.2/STRG.51323.3/STRG.51323.4
TST	Stem_TST	transcript	Stem	-	GO:0055067	obsolete monovalent inorganic cation homeostasis	Biological process	0.00267894	0.0363556	2.21683	16	267	912	33738	STRG.14349.1/STRG.14349.2/STRG.19412.1/STRG.19412.2/STRG.26587.1/STRG.28259.1/STRG.32372.1/STRG.38131.1/STRG.38131.2/STRG.45107.1/STRG.49387.1/STRG.552.1/STRG.566.1/STRG.7362.1/STRG.7362.2/STRG.8575.1
TST	Stem_TST	transcript	Stem	-	GO:0006814	sodium ion transport	Biological process	0.00271033	0.0366483	4.26847	6	52	912	33738	STRG.12698.1/STRG.3307.2/STRG.3307.4/STRG.3307.6/STRG.39226.4/STRG.8547.1
TST	Stem_TST	transcript	Stem	-	GO:0005249	voltage-gated potassium channel activity	Molecular function	0.00281899	0.03798	3.69934	7	70	912	33738	STRG.19907.1/STRG.38731.1/STRG.41311.3/STRG.55548.2/STRG.6622.2/STRG.7362.1/STRG.7362.2
TST	Stem_TST	transcript	Stem	-	GO:0006644	phospholipid metabolic process	Biological process	0.00302209	0.0405699	1.85741	24	478	912	33738	STRG.16454.1/STRG.18742.1/STRG.20871.1/STRG.20871.2/STRG.20871.3/STRG.20871.5/STRG.20871.6/STRG.20871.7/STRG.21017.1/STRG.21376.5/STRG.22263.1/STRG.24737.1/STRG.32945.9/STRG.34566.1/STRG.38638.2/STRG.38953.2/STRG.43723.1/STRG.4439.2/STRG.51639.1/STRG.51639.3/STRG.53024.1/STRG.54724.2/STRG.56677.1/STRG.8464.1
TST	Stem_TST	transcript	Stem	-	GO:0001931	uropod	Cellular component	0.00311733	0.040825	6.43364	4	23	912	33738	STRG.21017.1/STRG.51639.1/STRG.51639.3/STRG.56215.3
TST	Stem_TST	transcript	Stem	-	GO:0031254	cell trailing edge	Cellular component	0.00311733	0.040825	6.43364	4	23	912	33738	STRG.21017.1/STRG.51639.1/STRG.51639.3/STRG.56215.3
TST	Stem_TST	transcript	Stem	-	GO:0031268	pseudopodium organization	Biological process	0.00311733	0.040825	6.43364	4	23	912	33738	STRG.21017.1/STRG.51639.1/STRG.51639.3/STRG.56215.3
TST	Stem_TST	transcript	Stem	-	GO:0032796	uropod organization	Biological process	0.00311733	0.040825	6.43364	4	23	912	33738	STRG.21017.1/STRG.51639.1/STRG.51639.3/STRG.56215.3
TST	Stem_TST	transcript	Stem	-	GO:0034461	uropod retraction	Biological process	0.00311733	0.040825	6.43364	4	23	912	33738	STRG.21017.1/STRG.51639.1/STRG.51639.3/STRG.56215.3
TST	Stem_TST	transcript	Stem	-	GO:1990753"	GO:1990753"		0.00311733	0.040825	6.43364	4	23	912	33738	STRG.21017.1/STRG.51639.1/STRG.51639.3/STRG.56215.3
TST	Stem_TST	transcript	Stem	-	GO:0003777	microtubule motor activity	Molecular function	0.0031286	0.040825	2.41666	13	199	912	33738	STRG.13258.1/STRG.13259.1/STRG.13259.2/STRG.15573.3/STRG.20361.1/STRG.20361.2/STRG.20361.3/STRG.20361.5/STRG.36032.2/STRG.44437.1/STRG.46563.1/STRG.46563.3/STRG.47876.3
TST	Stem_TST	transcript	Stem	-	GO:0005871	kinesin complex	Cellular component	0.0031286	0.040825	2.41666	13	199	912	33738	STRG.13258.1/STRG.13259.1/STRG.13259.2/STRG.15573.3/STRG.20361.1/STRG.20361.2/STRG.20361.3/STRG.20361.5/STRG.36032.2/STRG.44437.1/STRG.46563.1/STRG.46563.3/STRG.47876.3
TST	Stem_TST	transcript	Stem	-	GO:0048653	anther development	Biological process	0.00322192	0.0418962	2.64239	11	154	912	33738	STRG.10964.1/STRG.18435.1/STRG.19615.2/STRG.3279.1/STRG.36247.1/STRG.37378.1/STRG.45085.1/STRG.45763.1/STRG.46263.1/STRG.49962.1/STRG.7611.1
TST	Stem_TST	transcript	Stem	-	GO:0043966	obsolete histone H3 acetylation	Biological process	0.0033075	0.0428597	3.59658	7	72	912	33738	STRG.30187.3/STRG.30187.4/STRG.30187.5/STRG.41523.2/STRG.44252.1/STRG.6850.1/STRG.6850.5
TST	Stem_TST	transcript	Stem	-	GO:0009664	plant-type cell wall organization	Biological process	0.00344067	0.044431	2.30181	14	225	912	33738	STRG.16276.1/STRG.16527.1/STRG.18742.1/STRG.24272.1/STRG.24273.1/STRG.25776.6/STRG.26764.1/STRG.30019.1/STRG.45085.1/STRG.46479.2/STRG.52596.1/STRG.54810.1/STRG.54810.2/STRG.7989.1
TST	Stem_TST	transcript	Stem	-	GO:0009612	response to mechanical stimulus	Biological process	0.00349049	0.0447646	3.21682	8	92	912	33738	STRG.22905.1/STRG.22905.2/STRG.37345.2/STRG.52596.1/STRG.53573.1/STRG.53573.2/STRG.56215.3/STRG.9580.3
TST	Stem_TST	transcript	Stem	-	GO:0016903	oxidoreductase activity, acting on the aldehyde or oxo group of donors	Molecular function	0.00349049	0.0447646	3.21682	8	92	912	33738	STRG.1775.1/STRG.1775.2/STRG.19957.1/STRG.30816.1/STRG.33554.1/STRG.43484.1/STRG.47074.4/STRG.50405.1
TST	Stem_TST	transcript	Stem	-	GO:0004857	enzyme inhibitor activity	Molecular function	0.00360224	0.0459593	2.48001	12	179	912	33738	STRG.15319.1/STRG.24924.1/STRG.25238.1/STRG.25239.1/STRG.30344.1/STRG.35960.1/STRG.45525.1/STRG.53094.2/STRG.8874.1/STRG.8875.1/STRG.8875.2/STRG.8876.1
TST	Stem_TST	transcript	Stem	-	GO:0051764	actin crosslink formation	Biological process	0.00360827	0.0459593	9.24836	3	12	912	33738	STRG.21580.2/STRG.21580.3/STRG.21580.4
TST	Stem_TST	transcript	Stem	-	GO:0009395	phospholipid catabolic process	Biological process	0.00366167	0.0463232	6.16557	4	24	912	33738	STRG.22263.1/STRG.24737.1/STRG.53024.1/STRG.8464.1
TST	Stem_TST	transcript	Stem	-	GO:0050829	defense response to Gram-negative bacterium	Biological process	0.00366167	0.0463232	6.16557	4	24	912	33738	STRG.26089.1/STRG.28432.1/STRG.28433.1/STRG.47527.1
TST	Stem_TST	transcript	Stem	-	GO:0051015	actin filament binding	Molecular function	0.00375876	0.0473908	2.74025	10	135	912	33738	STRG.12905.1/STRG.21580.2/STRG.21580.3/STRG.21580.4/STRG.23648.1/STRG.25917.1/STRG.27184.1/STRG.44773.1/STRG.46510.1/STRG.56215.3
TST	Stem_TST	transcript	Stem	-	GO:0045165	cell fate commitment	Biological process	0.00407284	0.0511779	2.89514	9	115	912	33738	STRG.24704.1/STRG.24704.2/STRG.24704.3/STRG.24704.4/STRG.24704.5/STRG.37832.1/STRG.40894.1/STRG.49962.1/STRG.7611.1
TST	Stem_TST	transcript	Stem	-	GO:0022843	voltage-gated monoatomic cation channel activity	Molecular function	0.00415806	0.0520734	3.45272	7	75	912	33738	STRG.19907.1/STRG.38731.1/STRG.41311.3/STRG.55548.2/STRG.6622.2/STRG.7362.1/STRG.7362.2
TST	Stem_TST	transcript	Stem	-	GO:0042058	regulation of epidermal growth factor receptor signaling pathway	Biological process	0.00426702	0.0529054	5.91895	4	25	912	33738	STRG.29330.1/STRG.29330.2/STRG.29330.3/STRG.29330.4
TST	Stem_TST	transcript	Stem	-	GO:0097435"	GO:0097435"		0.00426702	0.0529054	5.91895	4	25	912	33738	STRG.27184.1/STRG.27193.1/STRG.46506.1/STRG.46510.1
TST	Stem_TST	transcript	Stem	-	GO:1901184	regulation of ERBB signaling pathway	Biological process	0.00426702	0.0529054	5.91895	4	25	912	33738	STRG.29330.1/STRG.29330.2/STRG.29330.3/STRG.29330.4
TST	Stem_TST	transcript	Stem	-	GO:0005085	guanyl-nucleotide exchange factor activity	Molecular function	0.00452801	0.0558844	3.08279	8	96	912	33738	STRG.22453.1/STRG.25753.1/STRG.35395.2/STRG.35395.3/STRG.35395.4/STRG.35454.1/STRG.46479.2/STRG.9469.6
TST	Stem_TST	transcript	Stem	-	GO:0009595	detection of biotic stimulus	Biological process	0.00459714	0.0558844	8.53694	3	13	912	33738	STRG.13808.1/STRG.38076.3/STRG.44927.1
TST	Stem_TST	transcript	Stem	-	GO:0010094	specification of carpel identity	Biological process	0.00459714	0.0558844	8.53694	3	13	912	33738	STRG.24087.1/STRG.7611.1/STRG.7808.1
TST	Stem_TST	transcript	Stem	-	GO:0016045	detection of bacterium	Biological process	0.00459714	0.0558844	8.53694	3	13	912	33738	STRG.13808.1/STRG.38076.3/STRG.44927.1
TST	Stem_TST	transcript	Stem	-	GO:0098543	detection of other organism	Biological process	0.00459714	0.0558844	8.53694	3	13	912	33738	STRG.13808.1/STRG.38076.3/STRG.44927.1
TST	Stem_TST	transcript	Stem	-	GO:0098581	detection of external biotic stimulus	Biological process	0.00459714	0.0558844	8.53694	3	13	912	33738	STRG.13808.1/STRG.38076.3/STRG.44927.1
TST	Stem_TST	transcript	Stem	-	GO:0022836	gated channel activity	Molecular function	0.00472611	0.0571434	2.5119	11	162	912	33738	STRG.19907.1/STRG.37345.2/STRG.38731.1/STRG.41311.3/STRG.5138.1/STRG.55548.2/STRG.56762.4/STRG.6622.2/STRG.7362.1/STRG.7362.2/STRG.9580.3
TST	Stem_TST	transcript	Stem	-	GO:0015238	GO:0015238		0.00473133	0.0571434	2.30103	13	209	912	33738	STRG.10467.2/STRG.14349.1/STRG.14349.2/STRG.16319.2/STRG.2727.1/STRG.2727.2/STRG.2727.3/STRG.27303.3/STRG.2733.2/STRG.46443.1/STRG.47081.1/STRG.47081.2/STRG.9265.2
TST	Stem_TST	transcript	Stem	-	GO:0019722	calcium-mediated signaling	Biological process	0.00485947	0.0585018	2.64239	10	140	912	33738	STRG.13880.1/STRG.15727.1/STRG.15727.2/STRG.15727.3/STRG.21562.1/STRG.36522.1/STRG.36522.2/STRG.41515.4/STRG.41515.7/STRG.6915.1
TST	Stem_TST	transcript	Stem	-	GO:0047254	2,4-dihydroxy-7-methoxy-2H-1,4-benzoxazin-3(4H)-one 2-D-glucosyltransferase activity	Molecular function	0.00493639	0.0590468	5.6913	4	26	912	33738	STRG.30029.1/STRG.32633.1/STRG.32639.1/STRG.32640.1
TST	Stem_TST	transcript	Stem	-	GO:0085029"	GO:0085029"		0.00493639	0.0590468	5.6913	4	26	912	33738	STRG.27073.1/STRG.28009.2/STRG.47127.1/STRG.47130.1
TST	Stem_TST	transcript	Stem	-	GO:0016021	GO:0016021		0.00510262	0.0608015	1.46219	50	1265	912	33738	STRG.10129.1/STRG.11495.2/STRG.11536.1/STRG.12491.1/STRG.13000.1/STRG.13000.2/STRG.13000.3/STRG.14349.1/STRG.14349.2/STRG.14959.1/STRG.16319.2/STRG.17999.1/STRG.19582.1/STRG.19903.1/STRG.19907.1/STRG.22397.4/STRG.22541.1/STRG.24937.1/STRG.27073.1/STRG.29003.1/STRG.29509.1/STRG.31730.2/STRG.31765.3/STRG.32108.1/STRG.32769.2/STRG.3279.1/STRG.33501.1/STRG.33983.1/STRG.38031.1/STRG.38731.1/STRG.40365…
TST	Stem_TST	transcript	Stem	-	GO:0071229	cellular response to acid chemical	Biological process	0.00513379	0.0608015	1.51209	43	1052	912	33738	STRG.10301.1/STRG.10802.1/STRG.10802.2/STRG.10802.3/STRG.10827.2/STRG.12698.1/STRG.12777.4/STRG.13880.1/STRG.15680.1/STRG.15727.1/STRG.15727.2/STRG.15727.3/STRG.16909.1/STRG.18698.1/STRG.19514.1/STRG.20769.1/STRG.21280.1/STRG.21550.1/STRG.22413.1/STRG.29314.18/STRG.3121.1/STRG.32769.2/STRG.33407.1/STRG.33983.1/STRG.34245.1/STRG.36522.1/STRG.36522.2/STRG.3908.7/STRG.39926.1/STRG.39927.1/STRG.41515…
TST	Stem_TST	transcript	Stem	-	GO:0005267	potassium channel activity	Molecular function	0.00516454	0.0608015	3.31992	7	78	912	33738	STRG.19907.1/STRG.38731.1/STRG.41311.3/STRG.55548.2/STRG.6622.2/STRG.7362.1/STRG.7362.2
TST	Stem_TST	transcript	Stem	-	GO:0052386	cell wall thickening	Biological process	0.00516454	0.0608015	3.31992	7	78	912	33738	STRG.23337.1/STRG.37378.1/STRG.38076.3/STRG.44927.1/STRG.45363.3/STRG.45763.1/STRG.53633.1
TST	Stem_TST	transcript	Stem	-	GO:0052543	callose deposition in cell wall	Biological process	0.00516454	0.0608015	3.31992	7	78	912	33738	STRG.23337.1/STRG.37378.1/STRG.38076.3/STRG.44927.1/STRG.45363.3/STRG.45763.1/STRG.53633.1
TST	Stem_TST	transcript	Stem	-	GO:0080147	root hair cell development	Biological process	0.00541595	0.0635608	2.46623	11	165	912	33738	STRG.10886.1/STRG.10886.2/STRG.10886.3/STRG.18334.1/STRG.20144.1/STRG.39211.2/STRG.39211.4/STRG.40872.1/STRG.40872.2/STRG.46479.2/STRG.56293.18
TST	Stem_TST	transcript	Stem	-	GO:0016645	oxidoreductase activity, acting on the CH-NH group of donors	Molecular function	0.00545021	0.0637623	2.98937	8	99	912	33738	STRG.22596.2/STRG.35974.2/STRG.35974.4/STRG.38027.2/STRG.45171.1/STRG.53978.3/STRG.56731.2/STRG.56731.3
TST	Stem_TST	transcript	Stem	-	GO:0009740	gibberellic acid mediated signaling pathway	Biological process	0.00567783	0.0656453	2.75158	9	121	912	33738	STRG.12698.1/STRG.19514.1/STRG.20769.1/STRG.22413.1/STRG.3121.1/STRG.51323.2/STRG.51323.3/STRG.51323.4/STRG.52147.1
TST	Stem_TST	transcript	Stem	-	GO:0010113	negative regulation of systemic acquired resistance	Biological process	0.00573429	0.0656453	7.92716	3	14	912	33738	STRG.41523.2/STRG.6850.1/STRG.6850.5
TST	Stem_TST	transcript	Stem	-	GO:0016103	diterpenoid catabolic process	Biological process	0.00573429	0.0656453	7.92716	3	14	912	33738	STRG.40602.3/STRG.45222.1/STRG.8705.1
TST	Stem_TST	transcript	Stem	-	GO:0045487	gibberellin catabolic process	Biological process	0.00573429	0.0656453	7.92716	3	14	912	33738	STRG.40602.3/STRG.45222.1/STRG.8705.1
TST	Stem_TST	transcript	Stem	-	GO:0045761	regulation of adenylate cyclase activity	Biological process	0.00573429	0.0656453	7.92716	3	14	912	33738	STRG.21017.1/STRG.51639.1/STRG.51639.3
TST	Stem_TST	transcript	Stem	-	GO:0048462	carpel formation	Biological process	0.00573429	0.0656453	7.92716	3	14	912	33738	STRG.24087.1/STRG.7611.1/STRG.7808.1
TST	Stem_TST	transcript	Stem	-	GO:0051339	obsolete regulation of lyase activity	Biological process	0.00573429	0.0656453	7.92716	3	14	912	33738	STRG.21017.1/STRG.51639.1/STRG.51639.3
TST	Stem_TST	transcript	Stem	-	GO:0005089	GO:0005089		0.00587314	0.0670293	4.30156	5	43	912	33738	STRG.22453.1/STRG.35395.2/STRG.35395.3/STRG.35395.4/STRG.46479.2
TST	Stem_TST	transcript	Stem	-	GO:0032155	obsolete cell division site part	Cellular component	0.00602751	0.0685813	3.6387	6	61	912	33738	STRG.21017.1/STRG.29523.1/STRG.33360.5/STRG.51639.1/STRG.51639.3/STRG.56215.3
TST	Stem_TST	transcript	Stem	-	GO:0048229	gametophyte development	Biological process	0.00607781	0.0689434	1.5137	41	1002	912	33738	STRG.16603.3/STRG.21017.1/STRG.22905.1/STRG.22905.2/STRG.23337.1/STRG.23648.1/STRG.24212.1/STRG.2475.5/STRG.26608.2/STRG.27073.1/STRG.28009.2/STRG.30361.1/STRG.30696.1/STRG.3279.1/STRG.33847.4/STRG.37070.1/STRG.37378.1/STRG.37832.1/STRG.45085.1/STRG.45763.1/STRG.46263.1/STRG.47127.1/STRG.47130.1/STRG.47644.1/STRG.47726.1/STRG.49962.1/STRG.50449.1/STRG.50541.1/STRG.50541.2/STRG.51205.1/STRG.51544.…
TST	Stem_TST	transcript	Stem	-	GO:0032870	cellular response to hormone stimulus	Biological process	0.00629901	0.0707926	1.41787	55	1435	912	33738	STRG.10301.1/STRG.10802.1/STRG.10802.2/STRG.10802.3/STRG.10827.2/STRG.12491.1/STRG.12698.1/STRG.15680.1/STRG.15727.1/STRG.15727.2/STRG.15727.3/STRG.16402.1/STRG.16402.2/STRG.16909.1/STRG.18698.1/STRG.19514.1/STRG.20769.1/STRG.21280.1/STRG.21550.1/STRG.22413.1/STRG.22767.1/STRG.25660.1/STRG.26869.1/STRG.29003.1/STRG.29314.18/STRG.3121.1/STRG.32769.2/STRG.33407.1/STRG.34245.1/STRG.3426.1/STRG.36522…
TST	Stem_TST	transcript	Stem	-	GO:0052689	carboxylic ester hydrolase activity	Molecular function	0.00644038	0.0707926	2.2162	13	217	912	33738	STRG.15319.1/STRG.24924.1/STRG.25238.1/STRG.25239.1/STRG.28432.1/STRG.28433.1/STRG.35960.1/STRG.45525.1/STRG.47527.1/STRG.8874.1/STRG.8875.1/STRG.8875.2/STRG.8876.1
TST	Stem_TST	transcript	Stem	-	GO:0009755	hormone-mediated signaling pathway	Biological process	0.00647357	0.0707926	1.48378	44	1097	912	33738	STRG.10301.1/STRG.10802.1/STRG.10802.2/STRG.10802.3/STRG.10827.2/STRG.12491.1/STRG.12698.1/STRG.15680.1/STRG.15727.1/STRG.15727.2/STRG.15727.3/STRG.16402.1/STRG.16402.2/STRG.16909.1/STRG.18698.1/STRG.19514.1/STRG.20769.1/STRG.21280.1/STRG.21550.1/STRG.22413.1/STRG.22767.1/STRG.25660.1/STRG.26869.1/STRG.29003.1/STRG.29314.18/STRG.3121.1/STRG.33407.1/STRG.36522.1/STRG.36522.2/STRG.38076.3/STRG.3908…
TST	Stem_TST	transcript	Stem	-	GO:0008525	phosphatidylcholine transporter activity	Molecular function	0.00647872	0.0707926	5.28477	4	28	912	33738	STRG.15627.2/STRG.36440.3/STRG.38953.2/STRG.4439.2
TST	Stem_TST	transcript	Stem	-	GO:0010107	GO:0010107		0.00647872	0.0707926	5.28477	4	28	912	33738	STRG.3307.2/STRG.3307.4/STRG.3307.6/STRG.8547.1
TST	Stem_TST	transcript	Stem	-	GO:0031322	ascospore-type prospore-specific spindle pole body remodeling	Biological process	0.00647872	0.0707926	5.28477	4	28	912	33738	STRG.15627.2/STRG.36440.3/STRG.38953.2/STRG.4439.2
TST	Stem_TST	transcript	Stem	-	GO:0060187	cell pole	Cellular component	0.00647872	0.0707926	5.28477	4	28	912	33738	STRG.15627.2/STRG.36440.3/STRG.38953.2/STRG.4439.2
TST	Stem_TST	transcript	Stem	-	GO:0099738	cell cortex region	Cellular component	0.00647872	0.0707926	5.28477	4	28	912	33738	STRG.21017.1/STRG.51639.1/STRG.51639.3/STRG.56215.3
TST	Stem_TST	transcript	Stem	-	GO:0120010	intermembrane phospholipid transfer	Biological process	0.00647872	0.0707926	5.28477	4	28	912	33738	STRG.15627.2/STRG.36440.3/STRG.38953.2/STRG.4439.2
TST	Stem_TST	transcript	Stem	-	GO:0015081	sodium ion transmembrane transporter activity	Molecular function	0.00648153	0.0707926	4.2038	5	44	912	33738	STRG.12698.1/STRG.3307.2/STRG.3307.4/STRG.3307.6/STRG.8547.1
TST	Stem_TST	transcript	Stem	-	GO:0035725	sodium ion transmembrane transport	Biological process	0.00648153	0.0707926	4.2038	5	44	912	33738	STRG.12698.1/STRG.3307.2/STRG.3307.4/STRG.3307.6/STRG.8547.1
TST	Stem_TST	transcript	Stem	-	GO:0048768	root hair cell tip growth	Biological process	0.00648153	0.0707926	4.2038	5	44	912	33738	STRG.10886.1/STRG.10886.2/STRG.10886.3/STRG.18334.1/STRG.56293.18
TST	Stem_TST	transcript	Stem	-	GO:0046488	phosphatidylinositol metabolic process	Biological process	0.00648742	0.0707926	2.14012	14	242	912	33738	STRG.16454.1/STRG.18742.1/STRG.20871.1/STRG.20871.2/STRG.20871.3/STRG.20871.5/STRG.20871.6/STRG.20871.7/STRG.21017.1/STRG.34566.1/STRG.38638.2/STRG.43723.1/STRG.51639.1/STRG.51639.3
TST	Stem_TST	transcript	Stem	-	GO:0010476	gibberellin mediated signaling pathway	Biological process	0.00664424	0.0722729	2.68501	9	124	912	33738	STRG.12698.1/STRG.19514.1/STRG.20769.1/STRG.22413.1/STRG.3121.1/STRG.51323.2/STRG.51323.3/STRG.51323.4/STRG.52147.1
TST	Stem_TST	transcript	Stem	-	GO:0015711	organic anion transport	Biological process	0.00666181	0.0722729	1.74087	24	510	912	33738	STRG.10232.1/STRG.11882.1/STRG.15627.2/STRG.16319.2/STRG.20022.1/STRG.20039.1/STRG.22541.1/STRG.23002.1/STRG.24586.1/STRG.26342.3/STRG.27734.1/STRG.29509.1/STRG.30694.3/STRG.33983.1/STRG.36440.3/STRG.38953.2/STRG.39226.4/STRG.4439.2/STRG.47081.1/STRG.47081.2/STRG.49272.1/STRG.49272.4/STRG.56426.1/STRG.9265.2
TST	Stem_TST	transcript	Stem	-	GO:0007010	cytoskeleton organization	Biological process	0.00677359	0.0726795	1.62728	30	682	912	33738	STRG.12117.7/STRG.12905.1/STRG.15573.3/STRG.15627.2/STRG.16636.1/STRG.19532.1/STRG.21017.1/STRG.21580.2/STRG.21580.3/STRG.21580.4/STRG.2474.1/STRG.25776.6/STRG.27184.1/STRG.27193.1/STRG.29408.1/STRG.29523.1/STRG.33360.5/STRG.3426.1/STRG.36032.2/STRG.36440.3/STRG.38953.2/STRG.4439.2/STRG.44773.1/STRG.46506.1/STRG.46510.1/STRG.49899.1/STRG.51205.1/STRG.51639.1/STRG.51639.3/STRG.56215.3
TST	Stem_TST	transcript	Stem	-	GO:0008422	beta-glucosidase activity	Molecular function	0.00680819	0.0726795	2.51656	10	147	912	33738	STRG.1829.1/STRG.238.1/STRG.32481.17/STRG.32481.2/STRG.32481.3/STRG.32481.4/STRG.32481.6/STRG.32481.8/STRG.32481.9/STRG.41298.1
TST	Stem_TST	transcript	Stem	-	GO:0001504	neurotransmitter uptake	Biological process	0.00691351	0.0726795	14.7974	2	5	912	33738	STRG.47081.1/STRG.47081.2
TST	Stem_TST	transcript	Stem	-	GO:0003979	UDP-glucose 6-dehydrogenase activity	Molecular function	0.00691351	0.0726795	14.7974	2	5	912	33738	STRG.16276.1/STRG.30019.1
TST	Stem_TST	transcript	Stem	-	GO:0009301	snRNA transcription	Biological process	0.00691351	0.0726795	14.7974	2	5	912	33738	STRG.27809.1/STRG.46917.2
TST	Stem_TST	transcript	Stem	-	GO:0050427	3'-phosphoadenosine 5'-phosphosulfate metabolic process	Biological process	0.00691351	0.0726795	14.7974	2	5	912	33738	STRG.49272.1/STRG.49272.4
TST	Stem_TST	transcript	Stem	-	GO:0050428	3'-phosphoadenosine 5'-phosphosulfate biosynthetic process	Biological process	0.00691351	0.0726795	14.7974	2	5	912	33738	STRG.49272.1/STRG.49272.4
TST	Stem_TST	transcript	Stem	-	GO:0071454	cellular response to anoxia	Biological process	0.00691351	0.0726795	14.7974	2	5	912	33738	STRG.19957.1/STRG.50405.1
TST	Stem_TST	transcript	Stem	-	GO:0015267	channel activity	Molecular function	0.00693203	0.0726795	2.00642	16	295	912	33738	STRG.13880.1/STRG.19907.1/STRG.37345.2/STRG.38731.1/STRG.41311.3/STRG.41515.4/STRG.41515.7/STRG.47644.1/STRG.5138.1/STRG.55548.2/STRG.56616.1/STRG.56762.4/STRG.6622.2/STRG.7362.1/STRG.7362.2/STRG.9580.3
TST	Stem_TST	transcript	Stem	-	GO:0022803	passive transmembrane transporter activity	Molecular function	0.00693203	0.0726795	2.00642	16	295	912	33738	STRG.13880.1/STRG.19907.1/STRG.37345.2/STRG.38731.1/STRG.41311.3/STRG.41515.4/STRG.41515.7/STRG.47644.1/STRG.5138.1/STRG.55548.2/STRG.56616.1/STRG.56762.4/STRG.6622.2/STRG.7362.1/STRG.7362.2/STRG.9580.3
TST	Stem_TST	transcript	Stem	-	GO:0031061	obsolete negative regulation of histone methylation	Biological process	0.00702521	0.0726795	7.39868	3	15	912	33738	STRG.41523.2/STRG.6850.1/STRG.6850.5
TST	Stem_TST	transcript	Stem	-	GO:0031272	regulation of pseudopodium assembly	Biological process	0.00702521	0.0726795	7.39868	3	15	912	33738	STRG.21017.1/STRG.51639.1/STRG.51639.3
TST	Stem_TST	transcript	Stem	-	GO:0051285	cell cortex of cell tip	Cellular component	0.00702521	0.0726795	7.39868	3	15	912	33738	STRG.21017.1/STRG.51639.1/STRG.51639.3
TST	Stem_TST	transcript	Stem	-	GO:0051639	actin filament network formation	Biological process	0.00702521	0.0726795	7.39868	3	15	912	33738	STRG.21580.2/STRG.21580.3/STRG.21580.4
TST	Stem_TST	transcript	Stem	-	GO:0022898	regulation of transmembrane transporter activity	Biological process	0.00704983	0.0726795	3.52318	6	63	912	33738	STRG.13808.1/STRG.21280.1/STRG.34544.2/STRG.38076.3/STRG.44927.1/STRG.51959.1
TST	Stem_TST	transcript	Stem	-	GO:0032409	obsolete regulation of transporter activity	Biological process	0.00704983	0.0726795	3.52318	6	63	912	33738	STRG.13808.1/STRG.21280.1/STRG.34544.2/STRG.38076.3/STRG.44927.1/STRG.51959.1
TST	Stem_TST	transcript	Stem	-	GO:0032412	obsolete regulation of monoatomic ion transmembrane transporter activity	Biological process	0.00704983	0.0726795	3.52318	6	63	912	33738	STRG.13808.1/STRG.21280.1/STRG.34544.2/STRG.38076.3/STRG.44927.1/STRG.51959.1
TST	Stem_TST	transcript	Stem	-	GO:0042762	regulation of sulfur metabolic process	Biological process	0.00704983	0.0726795	3.52318	6	63	912	33738	STRG.1360.9/STRG.26167.3/STRG.26167.5/STRG.26167.6/STRG.26167.9/STRG.8184.1
TST	Stem_TST	transcript	Stem	-	GO:0048825	cotyledon development	Biological process	0.00729698	0.0750202	2.84565	8	104	912	33738	STRG.23971.1/STRG.29509.1/STRG.41526.1/STRG.41953.3/STRG.6856.1/STRG.7152.1/STRG.7660.1/STRG.9611.11
TST	Stem_TST	transcript	Stem	-	GO:0004683	calcium/calmodulin-dependent protein kinase activity	Molecular function	0.00771686	0.0789022	2.81855	8	105	912	33738	STRG.10802.1/STRG.10802.2/STRG.10802.3/STRG.21280.1/STRG.29523.1/STRG.33407.1/STRG.34544.2/STRG.51959.1
TST	Stem_TST	transcript	Stem	-	GO:0052545	callose localization	Biological process	0.00771686	0.0789022	2.81855	8	105	912	33738	STRG.23337.1/STRG.37378.1/STRG.38076.3/STRG.44927.1/STRG.45363.3/STRG.45763.1/STRG.46263.1/STRG.53633.1
TST	Stem_TST	transcript	Stem	-	GO:0051213	dioxygenase activity	Molecular function	0.0079708	0.081276	2.33866	11	174	912	33738	STRG.20435.1/STRG.22413.1/STRG.2440.1/STRG.2440.2/STRG.40602.3/STRG.41915.4/STRG.41932.11/STRG.41932.5/STRG.41932.7/STRG.41932.8/STRG.8705.1
TST	Stem_TST	transcript	Stem	-	GO:0016706	2-oxoglutarate-dependent dioxygenase activity	Molecular function	0.00812328	0.0824745	2.6011	9	128	912	33738	STRG.22413.1/STRG.2440.1/STRG.2440.2/STRG.40602.3/STRG.41932.11/STRG.41932.5/STRG.41932.7/STRG.41932.8/STRG.8705.1
TST	Stem_TST	transcript	Stem	-	GO:0033037	polysaccharide localization	Biological process	0.00815463	0.0824745	2.79196	8	106	912	33738	STRG.23337.1/STRG.37378.1/STRG.38076.3/STRG.44927.1/STRG.45363.3/STRG.45763.1/STRG.46263.1/STRG.53633.1
TST	Stem_TST	transcript	Stem	-	GO:0097708"	GO:0097708"		0.00815463	0.0824745	2.79196	8	106	912	33738	STRG.10256.1/STRG.19532.1/STRG.32745.2/STRG.32745.3/STRG.42444.1/STRG.49899.1/STRG.51050.1/STRG.7635.4
TST	Stem_TST	transcript	Stem	-	GO:0071554	cell wall organization or biogenesis	Biological process	0.0082241	0.0827066	1.60376	30	692	912	33738	STRG.16276.1/STRG.16527.1/STRG.18742.1/STRG.20821.1/STRG.23337.1/STRG.24272.1/STRG.24273.1/STRG.25776.6/STRG.26764.1/STRG.30019.1/STRG.35857.4/STRG.37378.1/STRG.38076.3/STRG.39350.1/STRG.39350.3/STRG.39938.1/STRG.39941.1/STRG.42299.1/STRG.44927.1/STRG.45085.1/STRG.45363.3/STRG.45763.1/STRG.46479.2/STRG.51767.1/STRG.52596.1/STRG.5319.1/STRG.53633.1/STRG.54810.1/STRG.54810.2/STRG.7989.1
TST	Stem_TST	transcript	Stem	-	GO:0005628	prospore membrane	Cellular component	0.00831055	0.0827066	4.93246	4	30	912	33738	STRG.15627.2/STRG.36440.3/STRG.38953.2/STRG.4439.2
TST	Stem_TST	transcript	Stem	-	GO:0008526	phosphatidylinositol transfer activity	Molecular function	0.00831055	0.0827066	4.93246	4	30	912	33738	STRG.15627.2/STRG.36440.3/STRG.38953.2/STRG.4439.2
TST	Stem_TST	transcript	Stem	-	GO:0031321	ascospore-type prospore assembly	Biological process	0.00831055	0.0827066	4.93246	4	30	912	33738	STRG.15627.2/STRG.36440.3/STRG.38953.2/STRG.4439.2
TST	Stem_TST	transcript	Stem	-	GO:0042763	intracellular immature spore	Cellular component	0.00831055	0.0827066	4.93246	4	30	912	33738	STRG.15627.2/STRG.36440.3/STRG.38953.2/STRG.4439.2
TST	Stem_TST	transcript	Stem	-	GO:0042764	ascospore-type prospore	Cellular component	0.00831055	0.0827066	4.93246	4	30	912	33738	STRG.15627.2/STRG.36440.3/STRG.38953.2/STRG.4439.2
TST	Stem_TST	transcript	Stem	-	GO:0043086	negative regulation of catalytic activity	Biological process	0.00833812	0.0827603	2.01782	15	275	912	33738	STRG.15319.1/STRG.21017.1/STRG.24924.1/STRG.25238.1/STRG.25239.1/STRG.30344.1/STRG.35960.1/STRG.45525.1/STRG.51639.1/STRG.51639.3/STRG.53094.2/STRG.8874.1/STRG.8875.1/STRG.8875.2/STRG.8876.1
TST	Stem_TST	transcript	Stem	-	"GO:0000137	"GO:0000137		0.00847459	0.0836698	6.93627	3	16	912	33738	STRG.12117.7/STRG.49272.1/STRG.49272.4
TST	Stem_TST	transcript	Stem	-	GO:0010469	regulation of signaling receptor activity	Biological process	0.00847459	0.0836698	6.93627	3	16	912	33738	STRG.21562.1/STRG.34544.2/STRG.6915.1
TST	Stem_TST	transcript	Stem	-	GO:0006521	regulation of amino acid metabolic process	Biological process	0.00856948	0.0843834	3.93547	5	47	912	33738	STRG.1360.9/STRG.26167.3/STRG.26167.5/STRG.26167.6/STRG.26167.9
TST	Stem_TST	transcript	Stem	-	GO:0062014	negative regulation of small molecule metabolic process	Biological process	0.00881024	0.0865259	3.36304	6	66	912	33738	STRG.1360.9/STRG.26167.3/STRG.26167.5/STRG.26167.6/STRG.26167.9/STRG.29757.3
TST	Stem_TST	transcript	Stem	-	GO:0042578	phosphoric ester hydrolase activity	Molecular function	0.00904033	0.0885074	1.59226	30	697	912	33738	STRG.14608.1/STRG.14852.1/STRG.14860.1/STRG.14863.1/STRG.16454.1/STRG.2087.3/STRG.20871.1/STRG.20871.2/STRG.20871.3/STRG.20871.5/STRG.20871.6/STRG.20871.7/STRG.21017.1/STRG.22263.1/STRG.24737.1/STRG.28307.3/STRG.31179.1/STRG.34566.1/STRG.35188.2/STRG.35188.4/STRG.38638.2/STRG.43723.1/STRG.45286.5/STRG.50944.1/STRG.51639.1/STRG.51639.3/STRG.52580.1/STRG.53024.1/STRG.56677.1/STRG.8464.1
TST	Stem_TST	transcript	Stem	-	GO:0055044	symplast	Cellular component	0.00905944	0.0885074	1.35368	64	1749	912	33738	STRG.10301.1/STRG.11190.1/STRG.11536.1/STRG.1278.1/STRG.15268.1/STRG.15573.3/STRG.15680.1/STRG.16527.1/STRG.16909.1/STRG.19197.1/STRG.20022.1/STRG.21550.1/STRG.21915.1/STRG.24455.1/STRG.25515.1/STRG.25516.1/STRG.25516.2/STRG.25518.1/STRG.26089.1/STRG.26764.1/STRG.28707.1/STRG.2923.22/STRG.32271.1/STRG.32271.2/STRG.33354.3/STRG.33501.1/STRG.3519.1/STRG.35864.2/STRG.36032.2/STRG.36158.1/STRG.39211.…
TST	Stem_TST	transcript	Stem	-	GO:1904950"	GO:1904950"		0.00934134	0.0910232	4.77334	4	31	912	33738	STRG.29330.1/STRG.29330.2/STRG.29330.3/STRG.29330.4
TST	Stem_TST	transcript	Stem	-	"GO:0003002	"GO:0003002		0.0094612	0.0919511	3.31284	6	67	912	33738	STRG.16402.1/STRG.16402.2/STRG.26869.1/STRG.33501.1/STRG.38076.3/STRG.56052.1
TST	Stem_TST	transcript	Stem	-	GO:0048764	trichoblast maturation	Biological process	0.00955911	0.0924212	2.1868	12	203	912	33738	STRG.10886.1/STRG.10886.2/STRG.10886.3/STRG.16454.1/STRG.18334.1/STRG.20144.1/STRG.39211.2/STRG.39211.4/STRG.40872.1/STRG.40872.2/STRG.46479.2/STRG.56293.18
TST	Stem_TST	transcript	Stem	-	GO:0048765	root hair cell differentiation	Biological process	0.00955911	0.0924212	2.1868	12	203	912	33738	STRG.10886.1/STRG.10886.2/STRG.10886.3/STRG.16454.1/STRG.18334.1/STRG.20144.1/STRG.39211.2/STRG.39211.4/STRG.40872.1/STRG.40872.2/STRG.46479.2/STRG.56293.18
TST	Stem_TST	transcript	Stem	-	GO:0008514	obsolete organic anion transmembrane transporter activity	Molecular function	0.00995179	0.0953554	1.81153	19	388	912	33738	STRG.10232.1/STRG.11882.1/STRG.16319.2/STRG.20022.1/STRG.20039.1/STRG.23002.1/STRG.24586.1/STRG.26342.3/STRG.27734.1/STRG.29509.1/STRG.30694.3/STRG.33983.1/STRG.39226.4/STRG.47081.1/STRG.47081.2/STRG.49272.1/STRG.49272.4/STRG.56426.1/STRG.9265.2
TST	Stem_TST	transcript	Stem	-	GO:0005244	voltage-gated monoatomic ion channel activity	Molecular function	0.0100938	0.0953554	2.69043	8	110	912	33738	STRG.19907.1/STRG.38731.1/STRG.41311.3/STRG.55548.2/STRG.56762.4/STRG.6622.2/STRG.7362.1/STRG.7362.2
TST	Stem_TST	transcript	Stem	-	GO:0022832	voltage-gated channel activity	Molecular function	0.0100938	0.0953554	2.69043	8	110	912	33738	STRG.19907.1/STRG.38731.1/STRG.41311.3/STRG.55548.2/STRG.56762.4/STRG.6622.2/STRG.7362.1/STRG.7362.2
TST	Stem_TST	transcript	Stem	-	GO:0006065	UDP-glucuronate biosynthetic process	Biological process	0.0101851	0.0953554	12.3311	2	6	912	33738	STRG.16276.1/STRG.30019.1
TST	Stem_TST	transcript	Stem	-	GO:0010279	indole-3-acetic acid amido synthetase activity	Molecular function	0.0101851	0.0953554	12.3311	2	6	912	33738	STRG.16050.1/STRG.24983.1
TST	Stem_TST	transcript	Stem	-	GO:0015186	L-glutamine transmembrane transporter activity	Molecular function	0.0101851	0.0953554	12.3311	2	6	912	33738	STRG.47081.1/STRG.47081.2
TST	Stem_TST	transcript	Stem	-	GO:0031176	endo-1,4-beta-xylanase activity	Molecular function	0.0101851	0.0953554	12.3311	2	6	912	33738	STRG.39350.1/STRG.39350.3
TST	Stem_TST	transcript	Stem	-	GO:0051938	L-glutamate import	Biological process	0.0101851	0.0953554	12.3311	2	6	912	33738	STRG.47081.1/STRG.47081.2
TST	Stem_TST	transcript	Stem	-	GO:0080051	cutin transport	Biological process	0.0101851	0.0953554	12.3311	2	6	912	33738	STRG.29509.1/STRG.33501.1
TST	Stem_TST	transcript	Stem	-	GO:0089718	amino acid import across plasma membrane	Biological process	0.0101851	0.0953554	12.3311	2	6	912	33738	STRG.47081.1/STRG.47081.2
TST	Stem_TST	transcript	Stem	-	GO:0098712	L-glutamate import across plasma membrane	Biological process	0.0101851	0.0953554	12.3311	2	6	912	33738	STRG.47081.1/STRG.47081.2
TST	Stem_TST	transcript	Stem	-	GO:0033238	regulation of amine metabolic process	Biological process	0.0101947	0.0953554	3.77484	5	49	912	33738	STRG.1360.9/STRG.26167.3/STRG.26167.5/STRG.26167.6/STRG.26167.9
TST	Stem_TST	transcript	Stem	-	GO:0051224	negative regulation of protein transport	Biological process	0.0101947	0.0953554	3.77484	5	49	912	33738	STRG.16293.1/STRG.29330.1/STRG.29330.2/STRG.29330.3/STRG.29330.4
TST	Stem_TST	transcript	Stem	-	GO:0022413	reproductive process in single-celled organism	Biological process	0.0104518	0.0964621	4.62418	4	32	912	33738	STRG.15627.2/STRG.36440.3/STRG.38953.2/STRG.4439.2
TST	Stem_TST	transcript	Stem	-	GO:0030041	actin filament polymerization	Biological process	0.0104518	0.0964621	4.62418	4	32	912	33738	STRG.21017.1/STRG.2474.1/STRG.51639.1/STRG.51639.3
TST	Stem_TST	transcript	Stem	-	GO:0030437	ascospore formation	Biological process	0.0104518	0.0964621	4.62418	4	32	912	33738	STRG.15627.2/STRG.36440.3/STRG.38953.2/STRG.4439.2
TST	Stem_TST	transcript	Stem	-	GO:0032505	obsolete reproduction of a single-celled organism	Biological process	0.0104518	0.0964621	4.62418	4	32	912	33738	STRG.15627.2/STRG.36440.3/STRG.38953.2/STRG.4439.2
TST	Stem_TST	transcript	Stem	-	GO:0043935	sexual sporulation resulting in formation of a cellular spore	Biological process	0.0104518	0.0964621	4.62418	4	32	912	33738	STRG.15627.2/STRG.36440.3/STRG.38953.2/STRG.4439.2
TST	Stem_TST	transcript	Stem	-	GO:0046486	glycerolipid metabolic process	Biological process	0.0104682	0.0964621	1.80224	19	390	912	33738	STRG.16454.1/STRG.18742.1/STRG.20871.1/STRG.20871.2/STRG.20871.3/STRG.20871.5/STRG.20871.6/STRG.20871.7/STRG.21017.1/STRG.24737.1/STRG.34566.1/STRG.38638.2/STRG.38953.2/STRG.43723.1/STRG.4439.2/STRG.51639.1/STRG.51639.3/STRG.56677.1/STRG.8464.1
TST	Stem_TST	transcript	Stem	-	GO:0007018	microtubule-based movement	Biological process	0.0106929	0.0982901	2.01521	14	257	912	33738	STRG.13258.1/STRG.13259.1/STRG.13259.2/STRG.15573.3/STRG.20361.1/STRG.20361.2/STRG.20361.3/STRG.20361.5/STRG.33360.5/STRG.36032.2/STRG.44437.1/STRG.46563.1/STRG.46563.3/STRG.47876.3
TST	Stem_TST	transcript	Stem	-	GO:0007163	establishment or maintenance of cell polarity	Biological process	0.0108647	0.0996243	3.21682	6	69	912	33738	STRG.21017.1/STRG.33360.5/STRG.41526.1/STRG.51639.1/STRG.51639.3/STRG.6856.1
TST	Stem_TST	transcript	Stem	-	GO:0006388	tRNA splicing, via endonucleolytic cleavage and ligation	Biological process	0.0110815	0.101115	3.69934	5	50	912	33738	STRG.14852.1/STRG.14860.1/STRG.14863.1/STRG.35188.2/STRG.35188.4
TST	Stem_TST	transcript	Stem	-	GO:1901682	sulfur compound transmembrane transporter activity	Molecular function	0.0110815	0.101115	3.69934	5	50	912	33738	STRG.14959.1/STRG.16319.2/STRG.20022.1/STRG.49272.1/STRG.49272.4
TST	Stem_TST	transcript	Stem	-	GO:0032350	regulation of hormone metabolic process	Biological process	0.0112974	0.102834	2.46623	9	135	912	33738	STRG.1360.9/STRG.23911.1/STRG.26167.3/STRG.26167.5/STRG.26167.6/STRG.26167.9/STRG.28172.1/STRG.40356.1/STRG.7603.1
TST	Stem_TST	transcript	Stem	-	GO:0008194	UDP-glycosyltransferase activity	Molecular function	0.011565	0.104714	1.78395	19	394	912	33738	STRG.16940.1/STRG.19149.1/STRG.20798.1/STRG.21752.1/STRG.21767.1/STRG.25407.1/STRG.26889.1/STRG.30029.1/STRG.31789.1/STRG.32633.1/STRG.32639.1/STRG.32640.1/STRG.34245.1/STRG.41531.1/STRG.42656.1/STRG.42656.2/STRG.51767.1/STRG.8694.1/STRG.9084.1
TST	Stem_TST	transcript	Stem	-	GO:0002792	negative regulation of peptide secretion	Biological process	0.0116442	0.104714	4.48405	4	33	912	33738	STRG.29330.1/STRG.29330.2/STRG.29330.3/STRG.29330.4
TST	Stem_TST	transcript	Stem	-	GO:0050709	negative regulation of protein secretion	Biological process	0.0116442	0.104714	4.48405	4	33	912	33738	STRG.29330.1/STRG.29330.2/STRG.29330.3/STRG.29330.4
TST	Stem_TST	transcript	Stem	-	GO:0051048	negative regulation of secretion	Biological process	0.0116442	0.104714	4.48405	4	33	912	33738	STRG.29330.1/STRG.29330.2/STRG.29330.3/STRG.29330.4
TST	Stem_TST	transcript	Stem	-	GO:1903531	negative regulation of secretion by cell	Biological process	0.0116442	0.104714	4.48405	4	33	912	33738	STRG.29330.1/STRG.29330.2/STRG.29330.3/STRG.29330.4
TST	Stem_TST	transcript	Stem	-	GO:1901657"	GO:1901657"		0.0117584	0.105487	2.619	8	113	912	33738	STRG.238.1/STRG.32481.17/STRG.32481.2/STRG.32481.3/STRG.32481.4/STRG.32481.6/STRG.32481.8/STRG.32481.9
TST	Stem_TST	transcript	Stem	-	"GO:0000793	"GO:0000793		0.0118638	0.106177	6.16557	3	18	912	33738	STRG.41523.2/STRG.6850.1/STRG.6850.5
TST	Stem_TST	transcript	Stem	-	GO:0090627	plant epidermal cell differentiation	Biological process	0.0123577	0.110333	1.92674	15	288	912	33738	STRG.10886.1/STRG.10886.2/STRG.10886.3/STRG.16454.1/STRG.18334.1/STRG.20144.1/STRG.37832.1/STRG.39211.2/STRG.39211.4/STRG.40872.1/STRG.40872.2/STRG.41953.3/STRG.46479.2/STRG.56293.18/STRG.7152.1
TST	Stem_TST	transcript	Stem	-	GO:0010054	trichoblast differentiation	Biological process	0.0127029	0.113144	2.10389	12	211	912	33738	STRG.10886.1/STRG.10886.2/STRG.10886.3/STRG.16454.1/STRG.18334.1/STRG.20144.1/STRG.39211.2/STRG.39211.4/STRG.40872.1/STRG.40872.2/STRG.46479.2/STRG.56293.18
TST	Stem_TST	transcript	Stem	-	GO:0005088	GO:0005088		0.0130097	0.115601	3.55706	5	52	912	33738	STRG.22453.1/STRG.35395.2/STRG.35395.3/STRG.35395.4/STRG.46479.2
TST	Stem_TST	transcript	Stem	-	GO:0048469	cell maturation	Biological process	0.0131457	0.116532	2.09397	12	212	912	33738	STRG.10886.1/STRG.10886.2/STRG.10886.3/STRG.16454.1/STRG.18334.1/STRG.20144.1/STRG.39211.2/STRG.39211.4/STRG.40872.1/STRG.40872.2/STRG.46479.2/STRG.56293.18
TST	Stem_TST	transcript	Stem	-	GO:0015171	amino acid transmembrane transporter activity	Molecular function	0.0134842	0.119249	2.39526	9	139	912	33738	STRG.10232.1/STRG.11882.1/STRG.23002.1/STRG.24586.1/STRG.27734.1/STRG.30694.3/STRG.47081.1/STRG.47081.2/STRG.56426.1
TST	Stem_TST	transcript	Stem	-	GO:0004672	protein kinase activity	Molecular function	0.013553	0.119574	1.29205	76	2176	912	33738	STRG.10802.1/STRG.10802.2/STRG.10802.3/STRG.10886.1/STRG.10886.2/STRG.10886.3/STRG.13003.1/STRG.13808.1/STRG.13978.1/STRG.15268.1/STRG.15727.1/STRG.15727.2/STRG.15727.3/STRG.18334.1/STRG.20144.1/STRG.21280.1/STRG.21915.1/STRG.22075.1/STRG.22790.1/STRG.2299.1/STRG.2409.1/STRG.24416.1/STRG.24416.2/STRG.24416.3/STRG.24455.1/STRG.24790.3/STRG.252.2/STRG.25385.2/STRG.25385.3/STRG.25955.1/STRG.27511.1/…
TST	Stem_TST	transcript	Stem	-	GO:0003839	gamma-glutamylcyclotransferase activity	Molecular function	0.014005	0.120988	10.5695	2	7	912	33738	STRG.14078.1/STRG.14078.2
TST	Stem_TST	transcript	Stem	-	GO:0004350	glutamate-5-semialdehyde dehydrogenase activity	Molecular function	0.014005	0.120988	10.5695	2	7	912	33738	STRG.30816.1/STRG.43484.1
TST	Stem_TST	transcript	Stem	-	GO:0005179	hormone activity	Molecular function	0.014005	0.120988	10.5695	2	7	912	33738	STRG.21562.1/STRG.6915.1
TST	Stem_TST	transcript	Stem	-	GO:0030545	signaling receptor regulator activity	Molecular function	0.014005	0.120988	10.5695	2	7	912	33738	STRG.21562.1/STRG.6915.1
TST	Stem_TST	transcript	Stem	-	GO:0034036	purine ribonucleoside bisphosphate biosynthetic process	Biological process	0.014005	0.120988	10.5695	2	7	912	33738	STRG.49272.1/STRG.49272.4
TST	Stem_TST	transcript	Stem	-	GO:0046398	UDP-glucuronate metabolic process	Biological process	0.014005	0.120988	10.5695	2	7	912	33738	STRG.16276.1/STRG.30019.1
TST	Stem_TST	transcript	Stem	-	GO:0047389	glycerophosphocholine phosphodiesterase activity	Molecular function	0.014005	0.120988	10.5695	2	7	912	33738	STRG.24737.1/STRG.8464.1
TST	Stem_TST	transcript	Stem	-	GO:0048018	receptor ligand activity	Molecular function	0.014005	0.120988	10.5695	2	7	912	33738	STRG.21562.1/STRG.6915.1
TST	Stem_TST	transcript	Stem	-	GO:0050062	long-chain-fatty-acyl-CoA reductase activity	Molecular function	0.014005	0.120988	10.5695	2	7	912	33738	STRG.1775.1/STRG.1775.2
TST	Stem_TST	transcript	Stem	-	GO:0055081	monoatomic anion homeostasis	Biological process	0.0140768	0.121327	2.37815	9	140	912	33738	STRG.24737.1/STRG.38031.1/STRG.45260.1/STRG.47081.1/STRG.47081.2/STRG.49020.1/STRG.50944.1/STRG.7635.4/STRG.8464.1
TST	Stem_TST	transcript	Stem	-	GO:0018105	peptidyl-serine phosphorylation	Biological process	0.0141992	0.1221	2.15306	11	189	912	33738	STRG.10802.1/STRG.10802.2/STRG.10802.3/STRG.13978.1/STRG.21280.1/STRG.22790.1/STRG.30338.1/STRG.33407.1/STRG.47684.1/STRG.47684.3/STRG.51959.1
TST	Stem_TST	transcript	Stem	-	GO:0008509	monoatomic anion transmembrane transporter activity	Molecular function	0.0144166	0.123684	1.60841	25	575	912	33738	STRG.10232.1/STRG.11882.1/STRG.14349.1/STRG.14349.2/STRG.14423.2/STRG.14959.1/STRG.16319.2/STRG.20022.1/STRG.20039.1/STRG.23002.1/STRG.24586.1/STRG.26342.3/STRG.27734.1/STRG.29509.1/STRG.30694.3/STRG.33983.1/STRG.39226.4/STRG.47081.1/STRG.47081.2/STRG.49272.1/STRG.49272.4/STRG.56426.1/STRG.56762.4/STRG.9265.2/STRG.9459.1
TST	Stem_TST	transcript	Stem	-	GO:0010927	cellular component assembly involved in morphogenesis	Biological process	0.0146883	0.125727	2.36128	9	141	912	33738	STRG.15627.2/STRG.26608.2/STRG.27073.1/STRG.28009.2/STRG.36440.3/STRG.38953.2/STRG.4439.2/STRG.47127.1/STRG.47130.1
TST	Stem_TST	transcript	Stem	-	GO:0098662"	GO:0098662"		0.0149691	0.127837	2.50803	8	118	912	33738	STRG.19907.1/STRG.3307.2/STRG.3307.4/STRG.3307.6/STRG.38731.1/STRG.55548.2/STRG.6318.1/STRG.8547.1
TST	Stem_TST	transcript	Stem	-	GO:0030435	sporulation resulting in formation of a cellular spore	Biological process	0.0151525	0.129107	3.42532	5	54	912	33738	STRG.1252.1/STRG.15627.2/STRG.36440.3/STRG.38953.2/STRG.4439.2
TST	Stem_TST	transcript	Stem	-	GO:0042545	cell wall modification	Biological process	0.0153193	0.130231	2.34465	9	142	912	33738	STRG.18742.1/STRG.23337.1/STRG.37378.1/STRG.38076.3/STRG.44927.1/STRG.45085.1/STRG.45363.3/STRG.45763.1/STRG.53633.1
TST	Stem_TST	transcript	Stem	-	GO:1905039"	GO:1905039"		0.0155627	0.132	1.97907	13	243	912	33738	STRG.10232.1/STRG.11882.1/STRG.16319.2/STRG.20039.1/STRG.23002.1/STRG.24586.1/STRG.27734.1/STRG.30694.3/STRG.39226.4/STRG.47081.1/STRG.47081.2/STRG.56426.1/STRG.9265.2
TST	Stem_TST	transcript	Stem	-	GO:0043531	ADP binding	Molecular function	0.0157322	0.133108	4.11038	4	36	912	33738	STRG.12905.1/STRG.19149.1/STRG.25917.1/STRG.44773.1
TST	Stem_TST	transcript	Stem	-	GO:0015926	glucosidase activity	Molecular function	0.0157646	0.133108	2.21517	10	167	912	33738	STRG.1829.1/STRG.238.1/STRG.32481.17/STRG.32481.2/STRG.32481.3/STRG.32481.4/STRG.32481.6/STRG.32481.8/STRG.32481.9/STRG.41298.1
TST	Stem_TST	transcript	Stem	-	GO:0004630	D-type glycerophospholipase activity	Molecular function	0.0159255	0.134163	5.54901	3	20	912	33738	STRG.22263.1/STRG.53024.1/STRG.56677.1
TST	Stem_TST	transcript	Stem	-	GO:0042391	regulation of membrane potential	Biological process	0.0162422	0.136522	2.66963	7	97	912	33738	STRG.19907.1/STRG.38731.1/STRG.41311.3/STRG.55548.2/STRG.6622.2/STRG.7362.1/STRG.7362.2
TST	Stem_TST	transcript	Stem	-	GO:0019932	obsolete second-messenger-mediated signaling	Biological process	0.0163711	0.137296	2.20199	10	168	912	33738	STRG.13880.1/STRG.15727.1/STRG.15727.2/STRG.15727.3/STRG.21562.1/STRG.36522.1/STRG.36522.2/STRG.41515.4/STRG.41515.7/STRG.6915.1
TST	Stem_TST	transcript	Stem	-	GO:0018209	peptidyl-serine modification	Biological process	0.0169308	0.141372	2.09757	11	194	912	33738	STRG.10802.1/STRG.10802.2/STRG.10802.3/STRG.13978.1/STRG.21280.1/STRG.22790.1/STRG.30338.1/STRG.33407.1/STRG.47684.1/STRG.47684.3/STRG.51959.1
TST	Stem_TST	transcript	Stem	-	GO:0016620	oxidoreductase activity, acting on the aldehyde or oxo group of donors, NAD or NADP as acceptor	Molecular function	0.0169328	0.141372	2.92053	6	76	912	33738	STRG.1775.1/STRG.1775.2/STRG.19957.1/STRG.30816.1/STRG.43484.1/STRG.50405.1
TST	Stem_TST	transcript	Stem	-	GO:0015276	ligand-gated monoatomic ion channel activity	Molecular function	0.017271	0.141972	3.99929	4	37	912	33738	STRG.41311.3/STRG.6622.2/STRG.7362.1/STRG.7362.2
TST	Stem_TST	transcript	Stem	-	GO:0022834	ligand-gated channel activity	Molecular function	0.017271	0.141972	3.99929	4	37	912	33738	STRG.41311.3/STRG.6622.2/STRG.7362.1/STRG.7362.2
TST	Stem_TST	transcript	Stem	-	GO:0031152	aggregation involved in sorocarp development	Biological process	0.017271	0.141972	3.99929	4	37	912	33738	STRG.21017.1/STRG.51639.1/STRG.51639.3/STRG.56215.3
TST	Stem_TST	transcript	Stem	-	GO:0033275	actin-myosin filament sliding	Biological process	0.017271	0.141972	3.99929	4	37	912	33738	STRG.12905.1/STRG.25917.1/STRG.44773.1/STRG.56215.3
TST	Stem_TST	transcript	Stem	-	GO:0098630	aggregation of unicellular organisms	Biological process	0.017271	0.141972	3.99929	4	37	912	33738	STRG.21017.1/STRG.51639.1/STRG.51639.3/STRG.56215.3
TST	Stem_TST	transcript	Stem	-	GO:0098743	cell aggregation	Biological process	0.017271	0.141972	3.99929	4	37	912	33738	STRG.21017.1/STRG.51639.1/STRG.51639.3/STRG.56215.3
TST	Stem_TST	transcript	Stem	-	GO:0120009	intermembrane lipid transfer	Biological process	0.017271	0.141972	3.99929	4	37	912	33738	STRG.15627.2/STRG.36440.3/STRG.38953.2/STRG.4439.2
TST	Stem_TST	transcript	Stem	-	GO:0065009	regulation of molecular function	Biological process	0.0174879	0.143439	1.39478	44	1167	912	33738	STRG.10951.2/STRG.11495.2/STRG.12117.7/STRG.13808.1/STRG.13978.1/STRG.15319.1/STRG.16293.1/STRG.21017.1/STRG.21280.1/STRG.21562.1/STRG.22453.1/STRG.2299.1/STRG.24924.1/STRG.25238.1/STRG.25239.1/STRG.25753.1/STRG.30344.1/STRG.34544.2/STRG.35395.2/STRG.35395.3/STRG.35395.4/STRG.35454.1/STRG.35960.1/STRG.36719.1/STRG.37957.1/STRG.38076.3/STRG.40385.1/STRG.44927.1/STRG.45367.1/STRG.45525.1/STRG.46479…
TST	Stem_TST	transcript	Stem	-	GO:0098656	monoatomic anion transmembrane transport	Biological process	0.0177731	0.145459	1.57822	25	586	912	33738	STRG.10232.1/STRG.11882.1/STRG.14349.1/STRG.14349.2/STRG.14423.2/STRG.14959.1/STRG.16319.2/STRG.20022.1/STRG.20039.1/STRG.23002.1/STRG.24586.1/STRG.26342.3/STRG.27734.1/STRG.29509.1/STRG.30694.3/STRG.33983.1/STRG.39226.4/STRG.47081.1/STRG.47081.2/STRG.49272.1/STRG.49272.4/STRG.56426.1/STRG.56762.4/STRG.9265.2/STRG.9459.1
TST	Stem_TST	transcript	Stem	-	GO:0030002	intracellular monoatomic anion homeostasis	Biological process	0.0182133	0.147444	5.28477	3	21	912	33738	STRG.24737.1/STRG.50944.1/STRG.8464.1
TST	Stem_TST	transcript	Stem	-	GO:0030320	obsolete cellular monovalent inorganic anion homeostasis	Biological process	0.0182133	0.147444	5.28477	3	21	912	33738	STRG.24737.1/STRG.50944.1/STRG.8464.1
TST	Stem_TST	transcript	Stem	-	GO:0030643	intracellular phosphate ion homeostasis	Biological process	0.0182133	0.147444	5.28477	3	21	912	33738	STRG.24737.1/STRG.50944.1/STRG.8464.1
TST	Stem_TST	transcript	Stem	-	GO:0072501	obsolete cellular divalent inorganic anion homeostasis	Biological process	0.0182133	0.147444	5.28477	3	21	912	33738	STRG.24737.1/STRG.50944.1/STRG.8464.1
TST	Stem_TST	transcript	Stem	-	GO:0072502	obsolete cellular trivalent inorganic anion homeostasis	Biological process	0.0182133	0.147444	5.28477	3	21	912	33738	STRG.24737.1/STRG.50944.1/STRG.8464.1
TST	Stem_TST	transcript	Stem	-	GO:0080139	borate efflux transmembrane transporter activity	Molecular function	0.0183414	0.14784	9.24836	2	8	912	33738	STRG.14349.1/STRG.14349.2
TST	Stem_TST	transcript	Stem	-	GO:0099094"	GO:0099094"		0.0183414	0.14784	9.24836	2	8	912	33738	STRG.41311.3/STRG.6622.2
TST	Stem_TST	transcript	Stem	-	GO:0009719	response to endogenous stimulus	Biological process	0.0187037	0.150369	1.20631	117	3588	912	33738	STRG.10301.1/STRG.10802.1/STRG.10802.2/STRG.10802.3/STRG.10827.2/STRG.12281.1/STRG.12491.1/STRG.12698.1/STRG.1360.9/STRG.13880.1/STRG.14608.1/STRG.15680.1/STRG.15727.1/STRG.15727.2/STRG.15727.3/STRG.16050.1/STRG.16402.1/STRG.16402.2/STRG.16573.1/STRG.16573.2/STRG.16573.3/STRG.16909.1/STRG.17550.1/STRG.17607.2/STRG.18674.1/STRG.18698.1/STRG.19514.1/STRG.19840.1/STRG.20769.1/STRG.21280.1/STRG.21550…
TST	Stem_TST	transcript	Stem	-	GO:0015629	actin cytoskeleton	Cellular component	0.0187476	0.150369	2.06562	11	197	912	33738	STRG.12117.7/STRG.12905.1/STRG.21580.2/STRG.21580.3/STRG.21580.4/STRG.25917.1/STRG.29523.1/STRG.34544.2/STRG.44437.1/STRG.44773.1/STRG.56215.3
TST	Stem_TST	transcript	Stem	-	GO:0006865	amino acid transport	Biological process	0.018776	0.150369	2.2649	9	147	912	33738	STRG.10232.1/STRG.11882.1/STRG.23002.1/STRG.24586.1/STRG.27734.1/STRG.30694.3/STRG.47081.1/STRG.47081.2/STRG.56426.1
TST	Stem_TST	transcript	Stem	-	GO:0005319	lipid transporter activity	Molecular function	0.0189013	0.150726	2.58954	7	100	912	33738	STRG.15627.2/STRG.20039.1/STRG.29509.1/STRG.36440.3/STRG.38953.2/STRG.44200.1/STRG.4439.2
TST	Stem_TST	transcript	Stem	-	GO:0034293	sexual sporulation	Biological process	0.0189013	0.150726	2.58954	7	100	912	33738	STRG.15627.2/STRG.26608.2/STRG.36440.3/STRG.38953.2/STRG.4439.2/STRG.49962.1/STRG.50449.1
TST	Stem_TST	transcript	Stem	-	GO:0009506	plasmodesma	Cellular component	0.0190646	0.151704	1.30302	64	1817	912	33738	STRG.10301.1/STRG.11190.1/STRG.11536.1/STRG.1278.1/STRG.15268.1/STRG.15573.3/STRG.15680.1/STRG.16527.1/STRG.16909.1/STRG.19197.1/STRG.20022.1/STRG.21550.1/STRG.21915.1/STRG.24455.1/STRG.25515.1/STRG.25516.1/STRG.25516.2/STRG.25518.1/STRG.26089.1/STRG.26764.1/STRG.28707.1/STRG.2923.22/STRG.32271.1/STRG.32271.2/STRG.33354.3/STRG.33501.1/STRG.3519.1/STRG.35864.2/STRG.36032.2/STRG.36158.1/STRG.39211.…
TST	Stem_TST	transcript	Stem	-	GO:0005875	microtubule associated complex	Cellular component	0.0191979	0.152439	1.92366	13	250	912	33738	STRG.13258.1/STRG.13259.1/STRG.13259.2/STRG.15573.3/STRG.20361.1/STRG.20361.2/STRG.20361.3/STRG.20361.5/STRG.36032.2/STRG.44437.1/STRG.46563.1/STRG.46563.3/STRG.47876.3
TST	Stem_TST	transcript	Stem	-	GO:0016758	hexosyltransferase activity	Molecular function	0.0194897	0.154428	1.56487	25	591	912	33738	STRG.16940.1/STRG.19149.1/STRG.20798.1/STRG.21752.1/STRG.21767.1/STRG.25407.1/STRG.26889.1/STRG.30029.1/STRG.31209.5/STRG.31789.1/STRG.32633.1/STRG.32639.1/STRG.32640.1/STRG.34245.1/STRG.39938.1/STRG.39941.1/STRG.41531.1/STRG.42299.1/STRG.42656.1/STRG.42656.2/STRG.51767.1/STRG.52596.1/STRG.5319.1/STRG.8694.1/STRG.9084.1
TST	Stem_TST	transcript	Stem	-	GO:0120038	obsolete plasma membrane bounded cell projection part	Cellular component	0.0196653	0.155489	2.13835	10	173	912	33738	STRG.10971.1/STRG.13003.1/STRG.15268.1/STRG.16636.1/STRG.18444.1/STRG.29408.1/STRG.35864.2/STRG.44869.1/STRG.47876.3/STRG.56293.18
TST	Stem_TST	transcript	Stem	-	GO:0098542	defense response to other organism	Biological process	0.0198318	0.156474	1.33924	53	1464	912	33738	STRG.12281.1/STRG.12777.4/STRG.16573.1/STRG.16573.2/STRG.16573.3/STRG.18698.1/STRG.19840.1/STRG.20055.3/STRG.21915.1/STRG.22116.3/STRG.2233.1/STRG.22541.1/STRG.22596.2/STRG.2409.1/STRG.28432.1/STRG.28433.1/STRG.2923.22/STRG.30187.3/STRG.30187.4/STRG.30187.5/STRG.30306.1/STRG.32093.1/STRG.32769.2/STRG.33024.1/STRG.33888.1/STRG.3519.1/STRG.38031.1/STRG.38076.3/STRG.3830.1/STRG.38602.1/STRG.3908.7/S…
TST	Stem_TST	transcript	Stem	-	GO:0017048	GO:0017048		0.0201177	0.158395	3.18909	5	58	912	33738	STRG.22453.1/STRG.35395.2/STRG.35395.3/STRG.35395.4/STRG.46479.2
TST	Stem_TST	transcript	Stem	-	GO:0048046	apoplast	Cellular component	0.0203468	0.159861	1.61159	22	505	912	33738	STRG.16276.1/STRG.16293.1/STRG.16527.1/STRG.21562.1/STRG.26764.1/STRG.28432.1/STRG.28433.1/STRG.30019.1/STRG.30213.1/STRG.30215.1/STRG.39211.2/STRG.39211.4/STRG.41404.1/STRG.47527.1/STRG.54650.1/STRG.56042.1/STRG.56042.2/STRG.5798.1/STRG.6135.5/STRG.6698.1/STRG.6915.1/STRG.8330.1
TST	Stem_TST	transcript	Stem	-	GO:0042641	actomyosin	Cellular component	0.0206219	0.161682	3.7942	4	39	912	33738	STRG.12905.1/STRG.25917.1/STRG.44773.1/STRG.56215.3
TST	Stem_TST	transcript	Stem	-	GO:0032432	actin filament bundle	Cellular component	0.0206736	0.161748	5.04456	3	22	912	33738	STRG.21580.2/STRG.21580.3/STRG.21580.4
TST	Stem_TST	transcript	Stem	-	GO:0006468	protein phosphorylation	Biological process	0.0207672	0.162141	1.26375	77	2254	912	33738	STRG.10802.1/STRG.10802.2/STRG.10802.3/STRG.10886.1/STRG.10886.2/STRG.10886.3/STRG.13003.1/STRG.13808.1/STRG.13978.1/STRG.15268.1/STRG.15727.1/STRG.15727.2/STRG.15727.3/STRG.18334.1/STRG.20144.1/STRG.21280.1/STRG.21915.1/STRG.22075.1/STRG.22790.1/STRG.2299.1/STRG.2409.1/STRG.24416.1/STRG.24416.2/STRG.24416.3/STRG.24455.1/STRG.24790.3/STRG.252.2/STRG.25385.2/STRG.25385.3/STRG.25955.1/STRG.27511.1/…
TST	Stem_TST	transcript	Stem	-	GO:0015849	organic acid transport	Biological process	0.0213166	0.165734	1.80163	15	308	912	33738	STRG.10232.1/STRG.11882.1/STRG.16319.2/STRG.20039.1/STRG.22541.1/STRG.23002.1/STRG.24586.1/STRG.27734.1/STRG.29509.1/STRG.30694.3/STRG.39226.4/STRG.47081.1/STRG.47081.2/STRG.56426.1/STRG.9265.2
TST	Stem_TST	transcript	Stem	-	GO:0046942	carboxylic acid transport	Biological process	0.0213166	0.165734	1.80163	15	308	912	33738	STRG.10232.1/STRG.11882.1/STRG.16319.2/STRG.20039.1/STRG.22541.1/STRG.23002.1/STRG.24586.1/STRG.27734.1/STRG.29509.1/STRG.30694.3/STRG.39226.4/STRG.47081.1/STRG.47081.2/STRG.56426.1/STRG.9265.2
TST	Stem_TST	transcript	Stem	-	GO:0043934	sporulation	Biological process	0.0213607	0.165734	2.34879	8	126	912	33738	STRG.1252.1/STRG.15627.2/STRG.26608.2/STRG.36440.3/STRG.38953.2/STRG.4439.2/STRG.49962.1/STRG.50449.1
TST	Stem_TST	transcript	Stem	-	GO:0048878	chemical homeostasis	Biological process	0.0224125	0.173361	1.41693	37	966	912	33738	STRG.1360.9/STRG.14349.1/STRG.14349.2/STRG.14608.1/STRG.16050.1/STRG.18674.1/STRG.18729.2/STRG.19412.1/STRG.19412.2/STRG.20144.1/STRG.24737.1/STRG.24983.1/STRG.26587.1/STRG.28259.1/STRG.28722.1/STRG.32372.1/STRG.35331.1/STRG.37015.1/STRG.38031.1/STRG.38131.1/STRG.38131.2/STRG.45107.1/STRG.45260.1/STRG.45515.1/STRG.47081.1/STRG.47081.2/STRG.49020.1/STRG.49387.1/STRG.50944.1/STRG.552.1/STRG.55298.1…
TST	Stem_TST	transcript	Stem	-	GO:0008143	poly(A) binding	Molecular function	0.0224366	0.173361	3.69934	4	40	912	33738	STRG.3699.5/STRG.3699.6/STRG.3901.1/STRG.53094.2
TST	Stem_TST	transcript	Stem	-	GO:0042626	ATPase-coupled transmembrane transporter activity	Molecular function	0.0224889	0.173406	1.71827	17	366	912	33738	STRG.11536.1/STRG.12864.3/STRG.22397.4/STRG.22541.1/STRG.22761.1/STRG.24937.1/STRG.27073.1/STRG.29509.1/STRG.31730.2/STRG.31765.3/STRG.33501.1/STRG.38031.1/STRG.45260.1/STRG.49369.1/STRG.53349.1/STRG.8330.1/STRG.8330.3
TST	Stem_TST	transcript	Stem	-	GO:0050801	monoatomic ion homeostasis	Biological process	0.0227946	0.173587	1.50118	28	690	912	33738	STRG.1360.9/STRG.14349.1/STRG.14349.2/STRG.18674.1/STRG.19412.1/STRG.19412.2/STRG.24737.1/STRG.26587.1/STRG.28259.1/STRG.32372.1/STRG.38031.1/STRG.38131.1/STRG.38131.2/STRG.45107.1/STRG.45260.1/STRG.45515.1/STRG.47081.1/STRG.47081.2/STRG.49020.1/STRG.49387.1/STRG.50944.1/STRG.552.1/STRG.566.1/STRG.7362.1/STRG.7362.2/STRG.7635.4/STRG.8464.1/STRG.8575.1
TST	Stem_TST	transcript	Stem	-	"GO:0001101	"GO:0001101		0.0228199	0.173587	1.33616	51	1412	912	33738	STRG.10301.1/STRG.10802.1/STRG.10802.2/STRG.10802.3/STRG.10827.2/STRG.12281.1/STRG.13880.1/STRG.15680.1/STRG.15727.1/STRG.15727.2/STRG.15727.3/STRG.16573.1/STRG.16573.2/STRG.16573.3/STRG.16909.1/STRG.17607.2/STRG.19957.1/STRG.21280.1/STRG.21550.1/STRG.21767.1/STRG.21915.1/STRG.22116.3/STRG.22413.1/STRG.23681.2/STRG.25515.1/STRG.25516.1/STRG.25516.2/STRG.25518.1/STRG.28464.1/STRG.32769.2/STRG.3340…
TST	Stem_TST	transcript	Stem	-	GO:0051128	regulation of cellular component organization	Biological process	0.022918	0.173587	1.3493	48	1316	912	33738	STRG.10971.1/STRG.13978.1/STRG.15268.1/STRG.16293.1/STRG.18444.1/STRG.21017.1/STRG.21081.2/STRG.21280.1/STRG.21642.1/STRG.21871.12/STRG.2233.1/STRG.22453.1/STRG.2474.1/STRG.25955.1/STRG.26608.2/STRG.27809.1/STRG.29761.3/STRG.30497.1/STRG.33360.5/STRG.33407.1/STRG.33771.1/STRG.3426.1/STRG.3519.1/STRG.3537.16/STRG.3537.4/STRG.35395.2/STRG.35395.3/STRG.35395.4/STRG.35864.2/STRG.37832.1/STRG.41523.2/…
TST	Stem_TST	transcript	Stem	-	"GO:0001701	"GO:0001701		0.0231635	0.173587	8.22076	2	9	912	33738	STRG.54998.2/STRG.54998.3
TST	Stem_TST	transcript	Stem	-	GO:0006023	aminoglycan biosynthetic process	Biological process	0.0231635	0.173587	8.22076	2	9	912	33738	STRG.16276.1/STRG.30019.1
TST	Stem_TST	transcript	Stem	-	GO:0006024	glycosaminoglycan biosynthetic process	Biological process	0.0231635	0.173587	8.22076	2	9	912	33738	STRG.16276.1/STRG.30019.1
TST	Stem_TST	transcript	Stem	-	GO:0006868	glutamine transport	Biological process	0.0231635	0.173587	8.22076	2	9	912	33738	STRG.47081.1/STRG.47081.2
TST	Stem_TST	transcript	Stem	-	GO:0010862	obsolete positive regulation of pathway-restricted SMAD protein phosphorylation	Biological process	0.0231635	0.173587	8.22076	2	9	912	33738	STRG.3699.5/STRG.3699.6
TST	Stem_TST	transcript	Stem	-	GO:0030042	actin filament depolymerization	Biological process	0.0231635	0.173587	8.22076	2	9	912	33738	STRG.27193.1/STRG.46506.1
TST	Stem_TST	transcript	Stem	-	GO:0046475	glycerophospholipid catabolic process	Biological process	0.0231635	0.173587	8.22076	2	9	912	33738	STRG.24737.1/STRG.8464.1
TST	Stem_TST	transcript	Stem	-	GO:0052634	obsolete C-19 gibberellin 2-beta-dioxygenase activity	Molecular function	0.0231635	0.173587	8.22076	2	9	912	33738	STRG.40602.3/STRG.8705.1
TST	Stem_TST	transcript	Stem	-	GO:0060390	regulation of SMAD protein signal transduction	Biological process	0.0231635	0.173587	8.22076	2	9	912	33738	STRG.3699.5/STRG.3699.6
TST	Stem_TST	transcript	Stem	-	GO:0060391	positive regulation of SMAD protein signal transduction	Biological process	0.0231635	0.173587	8.22076	2	9	912	33738	STRG.3699.5/STRG.3699.6
TST	Stem_TST	transcript	Stem	-	GO:0060393	obsolete regulation of pathway-restricted SMAD protein phosphorylation	Biological process	0.0231635	0.173587	8.22076	2	9	912	33738	STRG.3699.5/STRG.3699.6
TST	Stem_TST	transcript	Stem	-	GO:0031279	obsolete regulation of cyclase activity	Biological process	0.0233071	0.173892	4.82523	3	23	912	33738	STRG.21017.1/STRG.51639.1/STRG.51639.3
TST	Stem_TST	transcript	Stem	-	GO:0061647	obsolete histone H3-K9 modification	Biological process	0.0233071	0.173892	4.82523	3	23	912	33738	STRG.30187.3/STRG.30187.4/STRG.30187.5
TST	Stem_TST	transcript	Stem	-	GO:0044425	obsolete membrane part	Cellular component	0.023344	0.173892	1.21984	98	2972	912	33738	STRG.10129.1/STRG.11495.2/STRG.11536.1/STRG.12491.1/STRG.12881.1/STRG.13000.1/STRG.13000.2/STRG.13000.3/STRG.14349.1/STRG.14349.2/STRG.14724.1/STRG.14959.1/STRG.1519.1/STRG.16319.2/STRG.16527.1/STRG.16841.1/STRG.17999.1/STRG.18742.1/STRG.19197.1/STRG.19582.1/STRG.19840.1/STRG.19903.1/STRG.19907.1/STRG.21017.1/STRG.21376.5/STRG.22397.4/STRG.22541.1/STRG.22998.1/STRG.24937.1/STRG.25096.1/STRG.25776…
TST	Stem_TST	transcript	Stem	-	GO:0005261	monoatomic cation channel activity	Molecular function	0.0234201	0.174111	2.07828	10	178	912	33738	STRG.13880.1/STRG.19907.1/STRG.38731.1/STRG.41311.3/STRG.41515.4/STRG.41515.7/STRG.55548.2/STRG.6622.2/STRG.7362.1/STRG.7362.2
TST	Stem_TST	transcript	Stem	-	GO:0034765	regulation of monoatomic ion transmembrane transport	Biological process	0.0237178	0.175974	2.70684	6	82	912	33738	STRG.13808.1/STRG.21280.1/STRG.34544.2/STRG.38076.3/STRG.44927.1/STRG.51959.1
TST	Stem_TST	transcript	Stem	-	GO:0005342	obsolete organic acid transmembrane transporter activity	Molecular function	0.0239362	0.176618	1.81722	14	285	912	33738	STRG.10232.1/STRG.11882.1/STRG.16319.2/STRG.20039.1/STRG.23002.1/STRG.24586.1/STRG.27734.1/STRG.29509.1/STRG.30694.3/STRG.39226.4/STRG.47081.1/STRG.47081.2/STRG.56426.1/STRG.9265.2
TST	Stem_TST	transcript	Stem	-	GO:0046943	carboxylic acid transmembrane transporter activity	Molecular function	0.0239362	0.176618	1.81722	14	285	912	33738	STRG.10232.1/STRG.11882.1/STRG.16319.2/STRG.20039.1/STRG.23002.1/STRG.24586.1/STRG.27734.1/STRG.29509.1/STRG.30694.3/STRG.39226.4/STRG.47081.1/STRG.47081.2/STRG.56426.1/STRG.9265.2
TST	Stem_TST	transcript	Stem	-	GO:0071669	plant-type cell wall organization or biogenesis	Biological process	0.0239733	0.176618	1.64994	19	426	912	33738	STRG.16276.1/STRG.16527.1/STRG.18742.1/STRG.24272.1/STRG.24273.1/STRG.25776.6/STRG.26764.1/STRG.30019.1/STRG.39938.1/STRG.39941.1/STRG.42299.1/STRG.45085.1/STRG.46479.2/STRG.51767.1/STRG.52596.1/STRG.5319.1/STRG.54810.1/STRG.54810.2/STRG.7989.1
TST	Stem_TST	transcript	Stem	-	GO:0005216	monoatomic ion channel activity	Molecular function	0.023994	0.176618	1.92174	12	231	912	33738	STRG.13880.1/STRG.19907.1/STRG.38731.1/STRG.41311.3/STRG.41515.4/STRG.41515.7/STRG.55548.2/STRG.56616.1/STRG.56762.4/STRG.6622.2/STRG.7362.1/STRG.7362.2
TST	Stem_TST	transcript	Stem	-	GO:0022839	monoatomic ion-gated channel activity	Molecular function	0.0241918	0.177027	2.29417	8	129	912	33738	STRG.19907.1/STRG.38731.1/STRG.41311.3/STRG.55548.2/STRG.56762.4/STRG.6622.2/STRG.7362.1/STRG.7362.2
TST	Stem_TST	transcript	Stem	-	GO:0048870	cell motility	Biological process	0.0241918	0.177027	2.29417	8	129	912	33738	STRG.21017.1/STRG.29330.1/STRG.29330.2/STRG.29330.3/STRG.29330.4/STRG.51639.1/STRG.51639.3/STRG.56215.3
TST	Stem_TST	transcript	Stem	-	GO:0051674	localization of cell	Biological process	0.0241918	0.177027	2.29417	8	129	912	33738	STRG.21017.1/STRG.29330.1/STRG.29330.2/STRG.29330.3/STRG.29330.4/STRG.51639.1/STRG.51639.3/STRG.56215.3
TST	Stem_TST	transcript	Stem	-	GO:0016115	terpenoid catabolic process	Biological process	0.0243455	0.177803	3.60911	4	41	912	33738	STRG.21767.1/STRG.40602.3/STRG.45222.1/STRG.8705.1
TST	Stem_TST	transcript	Stem	-	GO:0005911	cell-cell junction	Cellular component	0.0247318	0.180271	1.28463	64	1843	912	33738	STRG.10301.1/STRG.11190.1/STRG.11536.1/STRG.1278.1/STRG.15268.1/STRG.15573.3/STRG.15680.1/STRG.16527.1/STRG.16909.1/STRG.19197.1/STRG.20022.1/STRG.21550.1/STRG.21915.1/STRG.24455.1/STRG.25515.1/STRG.25516.1/STRG.25516.2/STRG.25518.1/STRG.26089.1/STRG.26764.1/STRG.28707.1/STRG.2923.22/STRG.32271.1/STRG.32271.2/STRG.33354.3/STRG.33501.1/STRG.3519.1/STRG.35864.2/STRG.36032.2/STRG.36158.1/STRG.39211.…
TST	Stem_TST	transcript	Stem	-	GO:0140027	contractile vacuole localization	Biological process	0.0261136	0.189839	4.62418	3	24	912	33738	STRG.12905.1/STRG.25917.1/STRG.44773.1
TST	Stem_TST	transcript	Stem	-	GO:0022838	GO:0022838		0.0261516	0.189839	1.84258	13	261	912	33738	STRG.13880.1/STRG.19907.1/STRG.38731.1/STRG.41311.3/STRG.41515.4/STRG.41515.7/STRG.47644.1/STRG.55548.2/STRG.56616.1/STRG.56762.4/STRG.6622.2/STRG.7362.1/STRG.7362.2
TST	Stem_TST	transcript	Stem	-	GO:0048767	root hair elongation	Biological process	0.0262191	0.189839	2.25914	8	131	912	33738	STRG.10886.1/STRG.10886.2/STRG.10886.3/STRG.18334.1/STRG.39211.2/STRG.39211.4/STRG.46479.2/STRG.56293.18
TST	Stem_TST	transcript	Stem	-	GO:0034762	regulation of transmembrane transport	Biological process	0.0263323	0.189839	2.64239	6	84	912	33738	STRG.13808.1/STRG.21280.1/STRG.34544.2/STRG.38076.3/STRG.44927.1/STRG.51959.1
TST	Stem_TST	transcript	Stem	-	GO:0008300	isoprenoid catabolic process	Biological process	0.0263496	0.189839	3.52318	4	42	912	33738	STRG.21767.1/STRG.40602.3/STRG.45222.1/STRG.8705.1
TST	Stem_TST	transcript	Stem	-	GO:0030898	GO:0030898		0.0263496	0.189839	3.52318	4	42	912	33738	STRG.12905.1/STRG.25917.1/STRG.44773.1/STRG.56215.3
TST	Stem_TST	transcript	Stem	-	GO:0033993	response to lipid	Biological process	0.0267254	0.192175	1.29723	58	1654	912	33738	STRG.10802.1/STRG.10802.2/STRG.10802.3/STRG.12698.1/STRG.14608.1/STRG.15727.1/STRG.15727.2/STRG.15727.3/STRG.16402.1/STRG.16402.2/STRG.16573.1/STRG.16573.2/STRG.16573.3/STRG.17607.2/STRG.19514.1/STRG.20769.1/STRG.21280.1/STRG.21767.1/STRG.22413.1/STRG.25033.1/STRG.25515.1/STRG.25516.1/STRG.25516.2/STRG.25518.1/STRG.26869.1/STRG.28464.1/STRG.28722.1/STRG.29509.1/STRG.3121.1/STRG.33407.1/STRG.33771…
TST	Stem_TST	transcript	Stem	-	GO:0046658	obsolete anchored component of plasma membrane	Cellular component	0.026935	0.193311	1.88903	12	235	912	33738	STRG.1519.1/STRG.16527.1/STRG.16841.1/STRG.19197.1/STRG.26764.1/STRG.28009.2/STRG.30306.1/STRG.41298.1/STRG.47127.1/STRG.47130.1/STRG.49589.1/STRG.7117.1
TST	Stem_TST	transcript	Stem	-	GO:1903825	obsolete organic acid transmembrane transport	Biological process	0.0272209	0.194988	1.78589	14	290	912	33738	STRG.10232.1/STRG.11882.1/STRG.16319.2/STRG.20039.1/STRG.23002.1/STRG.24586.1/STRG.27734.1/STRG.29509.1/STRG.30694.3/STRG.39226.4/STRG.47081.1/STRG.47081.2/STRG.56426.1/STRG.9265.2
TST	Stem_TST	transcript	Stem	-	GO:0044092	negative regulation of molecular function	Biological process	0.0273159	0.195293	1.74497	15	318	912	33738	STRG.15319.1/STRG.21017.1/STRG.24924.1/STRG.25238.1/STRG.25239.1/STRG.30344.1/STRG.35960.1/STRG.45525.1/STRG.51639.1/STRG.51639.3/STRG.53094.2/STRG.8874.1/STRG.8875.1/STRG.8875.2/STRG.8876.1
TST	45DAB_TST	transcript	45DAB	-	GO:0050897	cobalt ion binding	Molecular function	8.11454e-07	0.00104191	13.8206	7	178	96	33738	STRG.13922.10/STRG.30471.2/STRG.30471.21/STRG.32265.7/STRG.32267.4/STRG.32267.5/STRG.45419.1
TST	45DAB_TST	transcript	45DAB	-	GO:0042445	hormone metabolic process	Biological process	8.90771e-06	0.00378732	5.8185	10	604	96	33738	STRG.15087.1/STRG.15140.1/STRG.32311.3/STRG.55153.1/STRG.55541.2/STRG.7275.3/STRG.7514.1/STRG.7785.2/STRG.7785.7/STRG.7785.9
TST	45DAB_TST	transcript	45DAB	-	GO:0004753	saccharopine dehydrogenase activity	Molecular function	9.90912e-06	0.00378732	70.2875	3	15	96	33738	STRG.35974.10/STRG.35974.15/STRG.35974.6
TST	45DAB_TST	transcript	45DAB	-	GO:0008395	steroid hydroxylase activity	Molecular function	1.38822e-05	0.00378732	27.5637	4	51	96	33738	STRG.7514.1/STRG.7785.2/STRG.7785.7/STRG.7785.9
TST	45DAB_TST	transcript	45DAB	-	GO:0019878	L-lysine biosynthetic process via aminoadipic acid	Biological process	1.47481e-05	0.00378732	62.0184	3	17	96	33738	STRG.35974.10/STRG.35974.15/STRG.35974.6
TST	45DAB_TST	transcript	45DAB	-	GO:0006553	lysine metabolic process	Biological process	4.32672e-05	0.00793645	43.9297	3	24	96	33738	STRG.35974.10/STRG.35974.15/STRG.35974.6
TST	45DAB_TST	transcript	45DAB	-	GO:0009085	L-lysine biosynthetic process	Biological process	4.32672e-05	0.00793645	43.9297	3	24	96	33738	STRG.35974.10/STRG.35974.15/STRG.35974.6
TST	45DAB_TST	transcript	45DAB	-	GO:0010817	regulation of hormone levels	Biological process	6.55424e-05	0.0102309	4.17926	11	925	96	33738	STRG.15087.1/STRG.15140.1/STRG.32311.3/STRG.3615.1/STRG.55153.1/STRG.55541.2/STRG.7275.3/STRG.7514.1/STRG.7785.2/STRG.7785.7/STRG.7785.9
TST	45DAB_TST	transcript	45DAB	-	GO:0003972	RNA ligase (ATP) activity	Molecular function	7.96796e-05	0.0102309	140.575	2	5	96	33738	STRG.32971.2/STRG.32971.3
TST	45DAB_TST	transcript	45DAB	-	GO:0008452	RNA ligase activity	Molecular function	7.96796e-05	0.0102309	140.575	2	5	96	33738	STRG.32971.2/STRG.32971.3
TST	45DAB_TST	transcript	45DAB	-	GO:0009651	response to salt stress	Biological process	9.67462e-05	0.0112929	3.45067	13	1324	96	33738	STRG.13922.10/STRG.20675.4/STRG.22831.5/STRG.30471.2/STRG.30471.21/STRG.32265.7/STRG.32267.4/STRG.32267.5/STRG.34873.3/STRG.46412.5/STRG.52365.1/STRG.52365.8/STRG.6226.1
TST	45DAB_TST	transcript	45DAB	-	GO:0006970	response to osmotic stress	Biological process	0.000113767	0.0121731	3.19904	14	1538	96	33738	STRG.13922.10/STRG.20675.4/STRG.22831.5/STRG.30471.2/STRG.30471.21/STRG.32265.7/STRG.32267.4/STRG.32267.5/STRG.34873.3/STRG.45419.1/STRG.46412.5/STRG.52365.1/STRG.52365.8/STRG.6226.1
TST	45DAB_TST	transcript	45DAB	-	GO:0010268	brassinosteroid homeostasis	Biological process	0.000130403	0.0128798	15.6194	4	90	96	33738	STRG.7514.1/STRG.7785.2/STRG.7785.7/STRG.7785.9
TST	45DAB_TST	transcript	45DAB	-	GO:0009066	obsolete aspartate family amino acid metabolic process	Biological process	0.00014804	0.0135774	15.1156	4	93	96	33738	STRG.35974.10/STRG.35974.15/STRG.35974.6/STRG.6426.2
TST	45DAB_TST	transcript	45DAB	-	GO:0055114	obsolete oxidation-reduction process	Biological process	0.000171981	0.0142295	2.79196	16	2014	96	33738	STRG.12367.6/STRG.13922.10/STRG.15140.1/STRG.15610.6/STRG.16500.4/STRG.30471.2/STRG.30471.21/STRG.34873.3/STRG.35974.10/STRG.35974.15/STRG.35974.6/STRG.50726.3/STRG.7514.1/STRG.7785.2/STRG.7785.7/STRG.7785.9
TST	45DAB_TST	transcript	45DAB	-	GO:0016131	brassinosteroid metabolic process	Biological process	0.000188397	0.0142295	14.1995	4	99	96	33738	STRG.7514.1/STRG.7785.2/STRG.7785.7/STRG.7785.9
TST	45DAB_TST	transcript	45DAB	-	GO:0016645	oxidoreductase activity, acting on the CH-NH group of donors	Molecular function	0.000188397	0.0142295	14.1995	4	99	96	33738	STRG.15140.1/STRG.35974.10/STRG.35974.15/STRG.35974.6
TST	45DAB_TST	transcript	45DAB	-	GO:0016128	obsolete phytosteroid metabolic process	Biological process	0.000203454	0.0145131	13.9183	4	101	96	33738	STRG.7514.1/STRG.7785.2/STRG.7785.7/STRG.7785.9
TST	45DAB_TST	transcript	45DAB	-	GO:0004722	protein serine/threonine phosphatase activity	Molecular function	0.000253831	0.0162959	13.1379	4	107	96	33738	STRG.43166.3/STRG.47381.2/STRG.52365.1/STRG.52365.8
TST	45DAB_TST	transcript	45DAB	-	GO:0016638	oxidoreductase activity, acting on the CH-NH2 group of donors	Molecular function	0.000253831	0.0162959	13.1379	4	107	96	33738	STRG.13922.10/STRG.15140.1/STRG.30471.2/STRG.30471.21
TST	45DAB_TST	transcript	45DAB	-	GO:0006995	cellular response to nitrogen starvation	Biological process	0.000312604	0.0191135	12.4403	4	113	96	33738	STRG.12571.1/STRG.13922.10/STRG.30471.2/STRG.30471.21
TST	45DAB_TST	transcript	45DAB	-	GO:0042245	RNA repair	Biological process	0.000355244	0.019717	70.2875	2	10	96	33738	STRG.32971.2/STRG.32971.3
TST	45DAB_TST	transcript	45DAB	-	GO:0034754	GO:0034754		0.000356832	0.019717	12.015	4	117	96	33738	STRG.15140.1/STRG.32311.3/STRG.55153.1/STRG.55541.2
TST	45DAB_TST	transcript	45DAB	-	GO:0016491	oxidoreductase activity	Molecular function	0.000368542	0.019717	2.72151	15	1937	96	33738	STRG.12367.6/STRG.13922.10/STRG.15140.1/STRG.15610.6/STRG.16500.4/STRG.30471.2/STRG.30471.21/STRG.35974.10/STRG.35974.15/STRG.35974.6/STRG.50726.3/STRG.7514.1/STRG.7785.2/STRG.7785.7/STRG.7785.9
TST	45DAB_TST	transcript	45DAB	-	GO:0043562	cellular response to nitrogen levels	Biological process	0.000458444	0.0235457	11.246	4	125	96	33738	STRG.12571.1/STRG.13922.10/STRG.30471.2/STRG.30471.21
TST	45DAB_TST	transcript	45DAB	-	GO:0045454	cell redox homeostasis	Biological process	0.000501375	0.0245622	10.9824	4	128	96	33738	STRG.12367.6/STRG.32265.7/STRG.32267.4/STRG.32267.5
TST	45DAB_TST	transcript	45DAB	-	GO:0051764	actin crosslink formation	Biological process	0.000519094	0.0245622	58.5729	2	12	96	33738	STRG.2228.2/STRG.2228.3
TST	45DAB_TST	transcript	45DAB	-	GO:0009690	cytokinin metabolic process	Biological process	0.000554753	0.0245622	18.827	3	56	96	33738	STRG.15140.1/STRG.55153.1/STRG.55541.2
TST	45DAB_TST	transcript	45DAB	-	GO:0016646	oxidoreductase activity, acting on the CH-NH group of donors, NAD or NADP as acceptor	Molecular function	0.000554753	0.0245622	18.827	3	56	96	33738	STRG.35974.10/STRG.35974.15/STRG.35974.6
TST	45DAB_TST	transcript	45DAB	-	GO:0055088	lipid homeostasis	Biological process	0.000579172	0.0247886	10.5695	4	133	96	33738	STRG.7514.1/STRG.7785.2/STRG.7785.7/STRG.7785.9
TST	45DAB_TST	transcript	45DAB	-	GO:0009067	aspartate family amino acid biosynthetic process	Biological process	0.000747601	0.0309652	17.005	3	62	96	33738	STRG.35974.10/STRG.35974.15/STRG.35974.6
TST	45DAB_TST	transcript	45DAB	-	GO:0010069	zygote asymmetric cytokinesis in embryo sac	Biological process	0.000821248	0.0310142	46.8583	2	15	96	33738	STRG.32971.2/STRG.32971.3
TST	45DAB_TST	transcript	45DAB	-	GO:0010070	zygote asymmetric cell division	Biological process	0.000821248	0.0310142	46.8583	2	15	96	33738	STRG.32971.2/STRG.32971.3
TST	45DAB_TST	transcript	45DAB	-	GO:0051639	actin filament network formation	Biological process	0.000821248	0.0310142	46.8583	2	15	96	33738	STRG.2228.2/STRG.2228.3
TST	45DAB_TST	transcript	45DAB	-	GO:1901605	alpha-amino acid metabolic process	Biological process	0.00177737	0.0636101	4.71728	6	447	96	33738	STRG.15087.1/STRG.16455.4/STRG.35974.10/STRG.35974.15/STRG.35974.6/STRG.6426.2
TST	45DAB_TST	transcript	45DAB	-	GO:0032432	actin filament bundle	Cellular component	0.00178346	0.0636101	31.9489	2	22	96	33738	STRG.2228.2/STRG.2228.3
TST	45DAB_TST	transcript	45DAB	-	GO:0004353	L-glutamate dehydrogenase [NAD(P)+] activity	Molecular function	0.00186238	0.0646298	12.4037	3	85	96	33738	STRG.13922.10/STRG.30471.2/STRG.30471.21
TST	45DAB_TST	transcript	45DAB	-	GO:0065008"	GO:0065008"		0.00212385	0.0704169	11.8462	3	89	96	33738	STRG.32265.7/STRG.32267.4/STRG.32267.5
TST	45DAB_TST	transcript	45DAB	-	GO:0043928	obsolete exonucleolytic catabolism of deadenylated mRNA	Biological process	0.00219259	0.0704169	11.7146	3	90	96	33738	STRG.25535.9/STRG.55498.3/STRG.55498.8
TST	45DAB_TST	transcript	45DAB	-	GO:0016639	oxidoreductase activity, acting on the CH-NH2 group of donors, NAD or NADP as acceptor	Molecular function	0.0022627	0.0704169	11.5859	3	91	96	33738	STRG.13922.10/STRG.30471.2/STRG.30471.21
TST	45DAB_TST	transcript	45DAB	-	GO:0046872	metal ion binding	Molecular function	0.00226618	0.0704169	2.91892	10	1204	96	33738	STRG.13922.10/STRG.20597.6/STRG.30471.2/STRG.30471.21/STRG.32265.7/STRG.32267.4/STRG.32267.5/STRG.45419.1/STRG.56004.1/STRG.9343.4
TST	45DAB_TST	transcript	45DAB	-	GO:0043620	obsolete regulation of DNA-templated transcription in response to stress	Biological process	0.00230336	0.0704169	28.115	2	25	96	33738	STRG.19612.1/STRG.6226.1
TST	45DAB_TST	transcript	45DAB	-	GO:0004497	monooxygenase activity	Molecular function	0.00237323	0.0708658	5.42342	5	324	96	33738	STRG.50726.3/STRG.7514.1/STRG.7785.2/STRG.7785.7/STRG.7785.9
TST	45DAB_TST	transcript	45DAB	-	GO:0042592	homeostatic process	Biological process	0.00281745	0.0822184	2.83189	10	1241	96	33738	STRG.12367.6/STRG.32265.7/STRG.32267.4/STRG.32267.5/STRG.3615.1/STRG.56004.1/STRG.7514.1/STRG.7785.2/STRG.7785.7/STRG.7785.9
TST	45DAB_TST	transcript	45DAB	-	GO:0008202	steroid metabolic process	Biological process	0.00299584	0.0853953	6.75841	4	208	96	33738	STRG.7514.1/STRG.7785.2/STRG.7785.7/STRG.7785.9
TST	45DAB_TST	transcript	45DAB	-	GO:0004721	phosphoprotein phosphatase activity	Molecular function	0.00315335	0.0853953	6.66232	4	211	96	33738	STRG.43166.3/STRG.47381.2/STRG.52365.1/STRG.52365.8
TST	45DAB_TST	transcript	45DAB	-	GO:0000291	obsolete nuclear-transcribed mRNA catabolic process, exonucleolytic	Biological process	0.0033027	0.0853953	10.1376	3	104	96	33738	STRG.25535.9/STRG.55498.3/STRG.55498.8
TST	45DAB_TST	transcript	45DAB	-	GO:0016857	racemase and epimerase activity, acting on carbohydrates and derivatives	Molecular function	0.00330913	0.0853953	23.4292	2	30	96	33738	STRG.20597.6/STRG.6441.6
TST	45DAB_TST	transcript	45DAB	-	GO:1901566	obsolete organonitrogen compound biosynthetic process	Biological process	0.00332887	0.0853953	2.26421	14	2173	96	33738	STRG.13031.1/STRG.15087.1/STRG.16455.4/STRG.17582.9/STRG.35974.10/STRG.35974.15/STRG.35974.6/STRG.53094.1/STRG.55153.1/STRG.55498.3/STRG.55498.8/STRG.55541.2/STRG.6426.2/STRG.9343.4
TST	45DAB_TST	transcript	45DAB	-	GO:0006091	generation of precursor metabolites and energy	Biological process	0.00338224	0.0853953	4.14268	6	509	96	33738	STRG.15610.6/STRG.34873.3/STRG.35974.10/STRG.35974.15/STRG.35974.6/STRG.9343.4
TST	45DAB_TST	transcript	45DAB	-	GO:0046914	transition metal ion binding	Molecular function	0.00339187	0.0853953	3.23533	8	869	96	33738	STRG.13922.10/STRG.30471.2/STRG.30471.21/STRG.32265.7/STRG.32267.4/STRG.32267.5/STRG.45419.1/STRG.56004.1
TST	45DAB_TST	transcript	45DAB	-	GO:0000288	nuclear-transcribed mRNA catabolic process, deadenylation-dependent decay	Biological process	0.00357777	0.0883435	9.85339	3	107	96	33738	STRG.25535.9/STRG.55498.3/STRG.55498.8
TST	45DAB_TST	transcript	45DAB	-	GO:1901607"	GO:1901607"		0.00371908	0.0900999	6.36086	4	221	96	33738	STRG.15087.1/STRG.35974.10/STRG.35974.15/STRG.35974.6
TST	45DAB_TST	transcript	45DAB	-	GO:0043169	cation binding	Molecular function	0.00385183	0.091588	2.70962	10	1297	96	33738	STRG.13922.10/STRG.20597.6/STRG.30471.2/STRG.30471.21/STRG.32265.7/STRG.32267.4/STRG.32267.5/STRG.45419.1/STRG.56004.1/STRG.9343.4
TST	45DAB_TST	transcript	45DAB	-	GO:0043167	ion binding	Molecular function	0.00404412	0.0937809	2.21527	14	2221	96	33738	STRG.13922.10/STRG.15610.6/STRG.20597.6/STRG.30471.2/STRG.30471.21/STRG.32265.7/STRG.32267.4/STRG.32267.5/STRG.45419.1/STRG.48273.7/STRG.55498.3/STRG.55498.8/STRG.56004.1/STRG.9343.4
TST	45DAB_TST	transcript	45DAB	-	GO:0005884	actin filament	Cellular component	0.00423621	0.0937809	20.6728	2	34	96	33738	STRG.2228.2/STRG.2228.3
TST	45DAB_TST	transcript	45DAB	-	GO:0008420	RNA polymerase II CTD heptapeptide repeat phosphatase activity	Molecular function	0.00423621	0.0937809	20.6728	2	34	96	33738	STRG.52365.1/STRG.52365.8
TST	45DAB_TST	transcript	45DAB	-	GO:0070940	obsolete dephosphorylation of RNA polymerase II C-terminal domain	Biological process	0.00423621	0.0937809	20.6728	2	34	96	33738	STRG.52365.1/STRG.52365.8
TST	45DAB_TST	transcript	45DAB	-	GO:0008652	amino acid biosynthetic process	Biological process	0.00437196	0.0951457	4.69836	5	374	96	33738	STRG.15087.1/STRG.16455.4/STRG.35974.10/STRG.35974.15/STRG.35974.6
TST	45DAB_TST	transcript	45DAB	-	GO:0019693	ribose phosphate metabolic process	Biological process	0.00482994	0.103361	4.58796	5	383	96	33738	STRG.20597.6/STRG.39288.4/STRG.55153.1/STRG.6426.2/STRG.9343.4
TST	45DAB_TST	transcript	45DAB	-	GO:0009741	response to brassinosteroid	Biological process	0.00512354	0.107396	5.80888	4	242	96	33738	STRG.7514.1/STRG.7785.2/STRG.7785.7/STRG.7785.9
TST	45DAB_TST	transcript	45DAB	-	GO:0006470	protein dephosphorylation	Biological process	0.00519812	0.107396	5.78498	4	243	96	33738	STRG.43166.3/STRG.47381.2/STRG.52365.1/STRG.52365.8
TST	45DAB_TST	transcript	45DAB	-	GO:0016886	ligase activity, forming phosphoric ester bonds	Molecular function	0.00526942	0.107396	18.4967	2	38	96	33738	STRG.32971.2/STRG.32971.3
TST	45DAB_TST	transcript	45DAB	-	GO:0000394	RNA splicing, via endonucleolytic cleavage and ligation	Biological process	0.00554402	0.108397	18.0224	2	39	96	33738	STRG.32971.2/STRG.32971.3
TST	45DAB_TST	transcript	45DAB	-	GO:0009692	ethylene metabolic process	Biological process	0.00582505	0.108397	17.5719	2	40	96	33738	STRG.15087.1/STRG.7275.3
TST	45DAB_TST	transcript	45DAB	-	GO:0009693	ethylene biosynthetic process	Biological process	0.00582505	0.108397	17.5719	2	40	96	33738	STRG.15087.1/STRG.7275.3
TST	45DAB_TST	transcript	45DAB	-	GO:0043449	obsolete alkene metabolic process	Biological process	0.00582505	0.108397	17.5719	2	40	96	33738	STRG.15087.1/STRG.7275.3
TST	45DAB_TST	transcript	45DAB	-	GO:0043450	alkene biosynthetic process	Biological process	0.00582505	0.108397	17.5719	2	40	96	33738	STRG.15087.1/STRG.7275.3
TST	45DAB_TST	transcript	45DAB	-	GO:1900674	olefin biosynthetic process	Biological process	0.00582505	0.108397	17.5719	2	40	96	33738	STRG.15087.1/STRG.7275.3
TST	45DAB_TST	transcript	45DAB	-	GO:0008022	obsolete protein C-terminus binding	Molecular function	0.00611249	0.112121	17.1433	2	41	96	33738	STRG.52365.1/STRG.52365.8
TST	45DAB_TST	transcript	45DAB	-	GO:0019321	pentose metabolic process	Biological process	0.00640629	0.114082	16.7351	2	42	96	33738	STRG.20597.6/STRG.6441.6
TST	45DAB_TST	transcript	45DAB	-	GO:0035639	purine ribonucleoside triphosphate binding	Molecular function	0.00670068	0.114082	3.59221	6	587	96	33738	STRG.13922.10/STRG.30471.2/STRG.30471.21/STRG.48273.7/STRG.55498.3/STRG.55498.8
TST	45DAB_TST	transcript	45DAB	-	GO:0034655	nucleobase-containing compound catabolic process	Biological process	0.00693757	0.114082	4.2038	5	418	96	33738	STRG.13031.1/STRG.25535.9/STRG.55498.3/STRG.55498.8/STRG.9343.4
TST	45DAB_TST	transcript	45DAB	-	GO:0001882	nucleoside binding	Molecular function	0.00710791	0.114082	7.69571	3	137	96	33738	STRG.48273.7/STRG.55498.3/STRG.55498.8
TST	45DAB_TST	transcript	45DAB	-	GO:0001883	purine nucleoside binding	Molecular function	0.00710791	0.114082	7.69571	3	137	96	33738	STRG.48273.7/STRG.55498.3/STRG.55498.8
TST	45DAB_TST	transcript	45DAB	-	GO:0005525	GTP binding	Molecular function	0.00710791	0.114082	7.69571	3	137	96	33738	STRG.48273.7/STRG.55498.3/STRG.55498.8
TST	45DAB_TST	transcript	45DAB	-	GO:0019001	guanyl nucleotide binding	Molecular function	0.00710791	0.114082	7.69571	3	137	96	33738	STRG.48273.7/STRG.55498.3/STRG.55498.8
TST	45DAB_TST	transcript	45DAB	-	GO:0032549	ribonucleoside binding	Molecular function	0.00710791	0.114082	7.69571	3	137	96	33738	STRG.48273.7/STRG.55498.3/STRG.55498.8
TST	45DAB_TST	transcript	45DAB	-	GO:0032550	purine ribonucleoside binding	Molecular function	0.00710791	0.114082	7.69571	3	137	96	33738	STRG.48273.7/STRG.55498.3/STRG.55498.8
TST	45DAB_TST	transcript	45DAB	-	GO:0032561	guanyl ribonucleotide binding	Molecular function	0.00710791	0.114082	7.69571	3	137	96	33738	STRG.48273.7/STRG.55498.3/STRG.55498.8
TST	45DAB_TST	transcript	45DAB	-	GO:1900673	olefin metabolic process	Biological process	0.00764438	0.120394	15.2799	2	46	96	33738	STRG.15087.1/STRG.7275.3
TST	45DAB_TST	transcript	45DAB	-	GO:0006402	mRNA catabolic process	Biological process	0.0076887	0.120394	5.1682	4	272	96	33738	STRG.13031.1/STRG.25535.9/STRG.55498.3/STRG.55498.8
TST	45DAB_TST	transcript	45DAB	-	GO:0010928	regulation of auxin mediated signaling pathway	Biological process	0.00784085	0.121297	7.42474	3	142	96	33738	STRG.32971.2/STRG.32971.3/STRG.3615.1
TST	45DAB_TST	transcript	45DAB	-	GO:0051017	actin filament bundle assembly	Biological process	0.00830064	0.125388	14.6432	2	48	96	33738	STRG.2228.2/STRG.2228.3
TST	45DAB_TST	transcript	45DAB	-	GO:0061572	actin filament bundle organization	Biological process	0.00830064	0.125388	14.6432	2	48	96	33738	STRG.2228.2/STRG.2228.3
TST	45DAB_TST	transcript	45DAB	-	GO:0006388	tRNA splicing, via endonucleolytic cleavage and ligation	Biological process	0.00898131	0.134093	14.0575	2	50	96	33738	STRG.32971.2/STRG.32971.3
TST	45DAB_TST	transcript	45DAB	-	GO:0017076	purine nucleotide binding	Molecular function	0.00931369	0.135534	3.34702	6	630	96	33738	STRG.13922.10/STRG.30471.2/STRG.30471.21/STRG.48273.7/STRG.55498.3/STRG.55498.8
TST	45DAB_TST	transcript	45DAB	-	GO:0032555	purine ribonucleotide binding	Molecular function	0.00931369	0.135534	3.34702	6	630	96	33738	STRG.13922.10/STRG.30471.2/STRG.30471.21/STRG.48273.7/STRG.55498.3/STRG.55498.8
TST	45DAB_TST	transcript	45DAB	-	GO:0009126	purine nucleoside monophosphate metabolic process	Biological process	0.00960557	0.135534	6.89093	3	153	96	33738	STRG.55153.1/STRG.6426.2/STRG.9343.4
TST	45DAB_TST	transcript	45DAB	-	GO:0009167	purine ribonucleoside monophosphate metabolic process	Biological process	0.00960557	0.135534	6.89093	3	153	96	33738	STRG.55153.1/STRG.6426.2/STRG.9343.4
TST	45DAB_TST	transcript	45DAB	-	GO:0046496	nicotinamide nucleotide metabolic process	Biological process	0.00960557	0.135534	6.89093	3	153	96	33738	STRG.20597.6/STRG.6426.2/STRG.9343.4
TST	45DAB_TST	transcript	45DAB	-	GO:0019362	obsolete pyridine nucleotide metabolic process	Biological process	0.0101237	0.141292	6.75841	3	156	96	33738	STRG.20597.6/STRG.6426.2/STRG.9343.4
TST	45DAB_TST	transcript	45DAB	-	GO:1901698"	GO:1901698"		0.0104781	0.144665	6.67286	3	158	96	33738	STRG.13922.10/STRG.30471.2/STRG.30471.21
TST	45DAB_TST	transcript	45DAB	-	GO:0009150	purine ribonucleotide metabolic process	Biological process	0.0106183	0.145042	4.70151	4	299	96	33738	STRG.39288.4/STRG.55153.1/STRG.6426.2/STRG.9343.4
TST	45DAB_TST	transcript	45DAB	-	GO:0009308	amine metabolic process	Biological process	0.0110229	0.148983	6.54852	3	161	96	33738	STRG.15140.1/STRG.55153.1/STRG.55541.2
TST	45DAB_TST	transcript	45DAB	-	GO:0008356	asymmetric cell division	Biological process	0.0111669	0.149357	12.5513	2	56	96	33738	STRG.32971.2/STRG.32971.3
TST	45DAB_TST	transcript	45DAB	-	GO:0006163	purine nucleotide metabolic process	Biological process	0.0113548	0.150305	4.60902	4	305	96	33738	STRG.39288.4/STRG.55153.1/STRG.6426.2/STRG.9343.4
TST	45DAB_TST	transcript	45DAB	-	GO:0044270	obsolete cellular nitrogen compound catabolic process	Biological process	0.0119226	0.15621	3.67612	5	478	96	33738	STRG.13031.1/STRG.25535.9/STRG.55498.3/STRG.55498.8/STRG.9343.4
TST	45DAB_TST	transcript	45DAB	-	GO:0032553	ribonucleotide binding	Molecular function	0.012088	0.156777	3.16136	6	667	96	33738	STRG.13922.10/STRG.30471.2/STRG.30471.21/STRG.48273.7/STRG.55498.3/STRG.55498.8
TST	45DAB_TST	transcript	45DAB	-	GO:0016854	racemase and epimerase activity	Molecular function	0.0123386	0.158428	11.9131	2	59	96	33738	STRG.20597.6/STRG.6441.6
TST	45DAB_TST	transcript	45DAB	-	GO:0046700	obsolete heterocycle catabolic process	Biological process	0.0127328	0.16099	3.61561	5	486	96	33738	STRG.13031.1/STRG.25535.9/STRG.55498.3/STRG.55498.8/STRG.9343.4
TST	45DAB_TST	transcript	45DAB	-	GO:0006401	RNA catabolic process	Biological process	0.0127889	0.16099	4.44858	4	316	96	33738	STRG.13031.1/STRG.25535.9/STRG.55498.3/STRG.55498.8
TST	45DAB_TST	transcript	45DAB	-	GO:0072524	pyridine-containing compound metabolic process	Biological process	0.0131594	0.164045	6.12972	3	172	96	33738	STRG.20597.6/STRG.6426.2/STRG.9343.4
TST	45DAB_TST	transcript	45DAB	-	GO:0033473	indoleacetic acid conjugate metabolic process	Biological process	0.0141474	0.174666	70.2875	1	5	96	33738	STRG.32311.3
TST	95DAB_TST	transcript	95DAB	-	GO:0004519	endonuclease activity	Molecular function	6.4982e-39	1.50238e-35	6.57876	74	1157	328	33738	STRG.10348.2/STRG.10782.1/STRG.11028.1/STRG.11343.1/STRG.12695.1/STRG.1282.8/STRG.1335.4/STRG.14245.1/STRG.14967.3/STRG.15853.1/STRG.16338.1/STRG.17248.2/STRG.17571.4/STRG.20096.1/STRG.20690.2/STRG.20710.1/STRG.2143.2/STRG.21531.9/STRG.22124.6/STRG.22610.1/STRG.23250.1/STRG.23263.2/STRG.24284.1/STRG.26432.2/STRG.26565.1/STRG.26565.3/STRG.26746.3/STRG.26920.1/STRG.2756.1/STRG.2756.2/STRG.2756.3/ST…
TST	95DAB_TST	transcript	95DAB	-	GO:0009451	RNA modification	Biological process	5.4758e-36	6.33003e-33	5.74805	76	1360	328	33738	STRG.10348.2/STRG.10782.1/STRG.11028.1/STRG.11343.1/STRG.12695.1/STRG.1282.8/STRG.1335.4/STRG.14245.1/STRG.14967.3/STRG.15853.1/STRG.16338.1/STRG.17248.2/STRG.17571.4/STRG.19544.3/STRG.20096.1/STRG.20690.2/STRG.20710.1/STRG.22124.6/STRG.22610.1/STRG.23250.1/STRG.23263.2/STRG.24284.1/STRG.26432.2/STRG.26565.1/STRG.26565.3/STRG.26746.3/STRG.26920.1/STRG.2756.1/STRG.2756.2/STRG.2756.3/STRG.30237.3/S…
TST	95DAB_TST	transcript	95DAB	-	GO:0004518	nuclease activity	Molecular function	7.21994e-35	5.56416e-32	5.53244	76	1413	328	33738	STRG.10348.2/STRG.10782.1/STRG.11028.1/STRG.11343.1/STRG.12695.1/STRG.1282.8/STRG.1335.4/STRG.14245.1/STRG.14967.3/STRG.15535.8/STRG.15853.1/STRG.16338.1/STRG.17248.2/STRG.17571.4/STRG.20096.1/STRG.20690.2/STRG.20710.1/STRG.2143.2/STRG.21531.9/STRG.22124.6/STRG.22610.1/STRG.23250.1/STRG.23263.2/STRG.24284.1/STRG.26432.2/STRG.26565.1/STRG.26565.3/STRG.26746.3/STRG.26920.1/STRG.2756.1/STRG.2756.2/S…
TST	95DAB_TST	transcript	95DAB	-	GO:0090305	obsolete nucleic acid phosphodiester bond hydrolysis	Biological process	4.22658e-32	2.44296e-29	5.02723	76	1555	328	33738	STRG.10348.2/STRG.10782.1/STRG.11028.1/STRG.11343.1/STRG.12695.1/STRG.1282.8/STRG.1335.4/STRG.14245.1/STRG.14967.3/STRG.15535.8/STRG.15853.1/STRG.16338.1/STRG.17248.2/STRG.17571.4/STRG.20096.1/STRG.20690.2/STRG.20710.1/STRG.2143.2/STRG.21531.9/STRG.22124.6/STRG.22610.1/STRG.23250.1/STRG.23263.2/STRG.24284.1/STRG.26432.2/STRG.26565.1/STRG.26565.3/STRG.26746.3/STRG.26920.1/STRG.2756.1/STRG.2756.2/S…
TST	95DAB_TST	transcript	95DAB	-	GO:1901363"	GO:1901363"		8.64328e-27	3.99665e-24	4.27379	74	1781	328	33738	STRG.10348.2/STRG.10782.1/STRG.11028.1/STRG.11343.1/STRG.12695.1/STRG.1282.8/STRG.1335.4/STRG.14967.3/STRG.15853.1/STRG.16338.1/STRG.17248.2/STRG.17571.4/STRG.19544.3/STRG.20096.1/STRG.20690.2/STRG.20710.1/STRG.22124.6/STRG.22610.1/STRG.23250.1/STRG.23263.2/STRG.24284.1/STRG.26432.2/STRG.26565.1/STRG.26565.3/STRG.26746.3/STRG.26920.1/STRG.30080.2/STRG.30237.3/STRG.30755.2/STRG.31546.3/STRG.32543.…
TST	95DAB_TST	transcript	95DAB	-	GO:0016788	hydrolase activity, acting on ester bonds	Molecular function	1.06726e-21	4.11253e-19	3.31941	79	2448	328	33738	STRG.10348.2/STRG.10782.1/STRG.11028.1/STRG.11231.4/STRG.11343.1/STRG.12695.1/STRG.1282.8/STRG.1335.4/STRG.14245.1/STRG.14967.3/STRG.15535.8/STRG.15853.1/STRG.16338.1/STRG.17248.2/STRG.17571.4/STRG.20096.1/STRG.20690.2/STRG.20710.1/STRG.2143.2/STRG.21531.9/STRG.22124.6/STRG.22610.1/STRG.23250.1/STRG.23263.2/STRG.24284.1/STRG.26432.2/STRG.26565.1/STRG.26565.3/STRG.26746.3/STRG.26920.1/STRG.2756.1/…
TST	95DAB_TST	transcript	95DAB	-	GO:0016070	RNA metabolic process	Biological process	4.6587e-21	1.5387e-18	2.65344	102	3954	328	33738	STRG.10348.2/STRG.10782.1/STRG.11028.1/STRG.11343.1/STRG.12695.1/STRG.1282.8/STRG.1335.4/STRG.13468.4/STRG.13672.1/STRG.13747.1/STRG.14245.1/STRG.14967.3/STRG.15853.1/STRG.16338.1/STRG.17248.2/STRG.17390.4/STRG.17571.4/STRG.18287.7/STRG.18733.1/STRG.18963.1/STRG.19544.3/STRG.20096.1/STRG.20690.2/STRG.20710.1/STRG.21051.5/STRG.21226.1/STRG.21531.9/STRG.22124.6/STRG.22610.1/STRG.23250.1/STRG.23263.…
TST	95DAB_TST	transcript	95DAB	-	GO:0003723	RNA binding	Molecular function	1.09328e-20	3.15957e-18	3.0107	85	2904	328	33738	STRG.10348.2/STRG.10782.1/STRG.11028.1/STRG.11343.1/STRG.12695.1/STRG.1282.8/STRG.1335.4/STRG.13672.1/STRG.13747.1/STRG.14245.1/STRG.14944.3/STRG.14944.4/STRG.14967.3/STRG.15853.1/STRG.16338.1/STRG.17248.2/STRG.17571.4/STRG.17664.4/STRG.18733.1/STRG.19544.3/STRG.20096.1/STRG.20690.2/STRG.20710.1/STRG.22124.6/STRG.22610.1/STRG.23250.1/STRG.23263.2/STRG.24284.1/STRG.26432.2/STRG.26565.1/STRG.26565.…
TST	95DAB_TST	transcript	95DAB	-	"GO:0000959	"GO:0000959		3.95859e-06	0.000915225	7.4059	9	125	328	33738	STRG.12695.1/STRG.1335.4/STRG.17248.2/STRG.32873.1/STRG.32901.2/STRG.34506.1/STRG.51811.1/STRG.51812.1/STRG.55931.1
TST	95DAB_TST	transcript	95DAB	-	GO:1900864	mitochondrial RNA modification	Biological process	3.95859e-06	0.000915225	7.4059	9	125	328	33738	STRG.12695.1/STRG.1335.4/STRG.17248.2/STRG.32873.1/STRG.32901.2/STRG.34506.1/STRG.51811.1/STRG.51812.1/STRG.55931.1
TST	95DAB_TST	transcript	95DAB	-	GO:0016554	cytidine to uridine editing	Biological process	9.8326e-06	0.00206663	17.1433	5	30	328	33738	STRG.11028.1/STRG.23250.1/STRG.5133.1/STRG.51811.1/STRG.51812.1
TST	95DAB_TST	transcript	95DAB	-	GO:0016553	base conversion or substitution editing	Biological process	1.85969e-05	0.003583	15.1264	5	34	328	33738	STRG.11028.1/STRG.23250.1/STRG.5133.1/STRG.51811.1/STRG.51812.1
TST	95DAB_TST	transcript	95DAB	-	GO:1900865	chloroplast RNA modification	Biological process	2.13361e-05	0.00379454	10.6407	6	58	328	33738	STRG.16338.1/STRG.23250.1/STRG.26920.1/STRG.44508.9/STRG.5386.1/STRG.6755.1
TST	95DAB_TST	transcript	95DAB	-	GO:0090421"	GO:0090421"		6.70321e-05	0.0110699	11.6886	5	44	328	33738	STRG.32149.5/STRG.32149.8/STRG.40138.2/STRG.55639.4/STRG.55639.5
TST	95DAB_TST	transcript	95DAB	-	GO:0070273	phosphatidylinositol-4-phosphate binding	Molecular function	7.9926e-05	0.0118944	17.1433	4	24	328	33738	STRG.25459.2/STRG.32934.6/STRG.3650.5/STRG.3650.6
TST	95DAB_TST	transcript	95DAB	-	GO:0016556	mRNA modification	Biological process	8.2314e-05	0.0118944	5.05868	9	183	328	33738	STRG.12695.1/STRG.1335.4/STRG.32873.1/STRG.32901.2/STRG.44508.9/STRG.47085.1/STRG.51811.1/STRG.51812.1/STRG.55931.1
TST	95DAB_TST	transcript	95DAB	-	GO:0080156	mitochondrial mRNA modification	Biological process	0.000104096	0.014157	6.54562	7	110	328	33738	STRG.12695.1/STRG.1335.4/STRG.32873.1/STRG.32901.2/STRG.51811.1/STRG.51812.1/STRG.55931.1
TST	95DAB_TST	transcript	95DAB	-	GO:1901360"	GO:1901360"		0.000186004	0.0238912	2.22448	25	1156	328	33738	STRG.10326.1/STRG.15233.1/STRG.15300.1/STRG.15535.8/STRG.1659.10/STRG.18786.2/STRG.20085.4/STRG.21226.1/STRG.21531.9/STRG.24350.1/STRG.34592.1/STRG.35479.6/STRG.40277.2/STRG.43603.3/STRG.44508.9/STRG.45712.4/STRG.45712.5/STRG.46943.3/STRG.47567.4/STRG.48630.3/STRG.50536.1/STRG.52648.4/STRG.53580.1/STRG.54260.1/STRG.770.1
TST	95DAB_TST	transcript	95DAB	-	GO:0010014	meristem initiation	Biological process	0.000208704	0.025396	5.85381	7	123	328	33738	STRG.15046.2/STRG.15046.7/STRG.32149.5/STRG.32149.8/STRG.40138.2/STRG.55639.4/STRG.55639.5
TST	95DAB_TST	transcript	95DAB	-	GO:0042306	regulation of protein import into nucleus	Biological process	0.000362036	0.0418513	11.7554	4	35	328	33738	STRG.49608.10/STRG.49608.11/STRG.49608.12/STRG.49608.2
TST	95DAB_TST	transcript	95DAB	-	GO:1904589	regulation of protein import	Biological process	0.000608235	0.0550496	10.286	4	40	328	33738	STRG.49608.10/STRG.49608.11/STRG.49608.12/STRG.49608.2
TST	95DAB_TST	transcript	95DAB	-	GO:0048508	embryonic meristem development	Biological process	0.000665163	0.0550496	4.83234	7	149	328	33738	STRG.15046.2/STRG.15046.7/STRG.32149.5/STRG.32149.8/STRG.40138.2/STRG.55639.4/STRG.55639.5
TST	95DAB_TST	transcript	95DAB	-	GO:0005749	obsolete mitochondrial respiratory chain complex II, succinate dehydrogenase complex (ubiquinone)	Cellular component	0.00066669	0.0550496	17.1433	3	18	328	33738	STRG.48573.12/STRG.48573.16/STRG.48573.2
TST	95DAB_TST	transcript	95DAB	-	GO:0017089	glycolipid transfer activity	Molecular function	0.00066669	0.0550496	17.1433	3	18	328	33738	STRG.32934.6/STRG.3650.5/STRG.3650.6
TST	95DAB_TST	transcript	95DAB	-	GO:0035621	ER to Golgi ceramide transport	Biological process	0.00066669	0.0550496	17.1433	3	18	328	33738	STRG.32934.6/STRG.3650.5/STRG.3650.6
TST	95DAB_TST	transcript	95DAB	-	GO:0045257	obsolete succinate dehydrogenase complex (ubiquinone)	Cellular component	0.00066669	0.0550496	17.1433	3	18	328	33738	STRG.48573.12/STRG.48573.16/STRG.48573.2
TST	95DAB_TST	transcript	95DAB	-	GO:0045281	obsolete succinate dehydrogenase complex	Cellular component	0.00066669	0.0550496	17.1433	3	18	328	33738	STRG.48573.12/STRG.48573.16/STRG.48573.2
TST	95DAB_TST	transcript	95DAB	-	GO:0045283	fumarate reductase complex	Cellular component	0.00066669	0.0550496	17.1433	3	18	328	33738	STRG.48573.12/STRG.48573.16/STRG.48573.2
TST	95DAB_TST	transcript	95DAB	-	GO:0045273	respiratory chain complex II (succinate dehydrogenase)	Cellular component	0.000786014	0.0626643	16.241	3	19	328	33738	STRG.48573.12/STRG.48573.16/STRG.48573.2
TST	95DAB_TST	transcript	95DAB	-	GO:0035627	ceramide transport	Biological process	0.000918091	0.0668754	15.429	3	20	328	33738	STRG.32934.6/STRG.3650.5/STRG.3650.6
TST	95DAB_TST	transcript	95DAB	-	GO:0097001	ceramide binding	Molecular function	0.000918091	0.0668754	15.429	3	20	328	33738	STRG.32934.6/STRG.3650.5/STRG.3650.6
TST	95DAB_TST	transcript	95DAB	-	"GO:0000724	"GO:0000724		0.00093608	0.0668754	2.66181	14	541	328	33738	STRG.10326.1/STRG.15233.1/STRG.15300.1/STRG.1659.10/STRG.20085.4/STRG.30080.2/STRG.34592.1/STRG.35479.6/STRG.42574.11/STRG.50536.1/STRG.52648.4/STRG.53580.1/STRG.54260.1/STRG.770.1
TST	95DAB_TST	transcript	95DAB	-	GO:1900180	regulation of protein localization to nucleus	Biological process	0.000954537	0.0668754	9.14309	4	45	328	33738	STRG.49608.10/STRG.49608.11/STRG.49608.12/STRG.49608.2
TST	95DAB_TST	transcript	95DAB	-	GO:0009933	meristem structural organization	Biological process	0.0010479	0.0712571	4.47216	7	161	328	33738	STRG.15046.2/STRG.15046.7/STRG.32149.5/STRG.32149.8/STRG.40138.2/STRG.55639.4/STRG.55639.5
TST	95DAB_TST	transcript	95DAB	-	GO:0010072	primary shoot apical meristem specification	Biological process	0.00118009	0.0763908	6.34937	5	81	328	33738	STRG.32149.5/STRG.32149.8/STRG.40138.2/STRG.55639.4/STRG.55639.5
TST	95DAB_TST	transcript	95DAB	-	GO:0046625	sphingolipid binding	Molecular function	0.00122252	0.0763908	14.0263	3	22	328	33738	STRG.32934.6/STRG.3650.5/STRG.3650.6
TST	95DAB_TST	transcript	95DAB	-	GO:0046836	glycolipid transport	Biological process	0.00122252	0.0763908	14.0263	3	22	328	33738	STRG.32934.6/STRG.3650.5/STRG.3650.6
TST	95DAB_TST	transcript	95DAB	-	GO:0006259	DNA metabolic process	Biological process	0.0013041	0.079344	1.79238	31	1779	328	33738	STRG.10326.1/STRG.13412.28/STRG.13412.37/STRG.15233.1/STRG.15300.1/STRG.15415.1/STRG.15535.8/STRG.1659.10/STRG.18786.2/STRG.20085.4/STRG.2143.2/STRG.29095.1/STRG.29243.2/STRG.29430.2/STRG.29719.5/STRG.30080.2/STRG.34592.1/STRG.35479.6/STRG.40453.3/STRG.4050.5/STRG.42574.11/STRG.45299.3/STRG.45712.4/STRG.45712.5/STRG.47567.4/STRG.48630.3/STRG.50536.1/STRG.52648.4/STRG.53580.1/STRG.54260.1/STRG.770…
TST	95DAB_TST	transcript	95DAB	-	GO:0043495	protein-membrane adaptor activity	Molecular function	0.00139583	0.0827475	13.4165	3	23	328	33738	STRG.48573.12/STRG.48573.16/STRG.48573.2
TST	95DAB_TST	transcript	95DAB	-	GO:0032365	intracellular lipid transport	Biological process	0.00178691	0.103283	12.3432	3	25	328	33738	STRG.32934.6/STRG.3650.5/STRG.3650.6
TST	95DAB_TST	transcript	95DAB	-	GO:0000725	recombinational repair	Biological process	0.00187194	0.105559	2.38101	15	648	328	33738	STRG.10326.1/STRG.15233.1/STRG.15300.1/STRG.1659.10/STRG.20085.4/STRG.2143.2/STRG.30080.2/STRG.34592.1/STRG.35479.6/STRG.42574.11/STRG.50536.1/STRG.52648.4/STRG.53580.1/STRG.54260.1/STRG.770.1
TST	95DAB_TST	transcript	95DAB	-	GO:0140097	catalytic activity, acting on DNA	Molecular function	0.00201644	0.111	2.82864	11	400	328	33738	STRG.15535.8/STRG.18786.2/STRG.2143.2/STRG.29719.5/STRG.30080.2/STRG.42574.11/STRG.45299.3/STRG.45712.4/STRG.45712.5/STRG.47567.4/STRG.48630.3
TST	95DAB_TST	transcript	95DAB	-	GO:0048532	anatomical structure arrangement	Biological process	0.00246081	0.132312	3.85037	7	187	328	33738	STRG.15046.2/STRG.15046.7/STRG.32149.5/STRG.32149.8/STRG.40138.2/STRG.55639.4/STRG.55639.5
TST	95DAB_TST	transcript	95DAB	-	GO:0005680	anaphase-promoting complex	Cellular component	0.00253832	0.133377	25.7149	2	8	328	33738	STRG.15046.2/STRG.15046.7
TST	95DAB_TST	transcript	95DAB	-	GO:0046488	phosphatidylinositol metabolic process	Biological process	0.00267917	0.13765	3.40032	8	242	328	33738	STRG.25459.2/STRG.25814.2/STRG.25815.2/STRG.29430.2/STRG.30085.6/STRG.31888.1/STRG.32934.6/STRG.46424.2
TST	95DAB_TST	transcript	95DAB	-	GO:0006310	DNA recombination	Biological process	0.00287858	0.144362	2.14291	17	816	328	33738	STRG.10326.1/STRG.15233.1/STRG.15300.1/STRG.15415.1/STRG.1659.10/STRG.20085.4/STRG.2143.2/STRG.30080.2/STRG.34592.1/STRG.35479.6/STRG.42574.11/STRG.47567.4/STRG.50536.1/STRG.52648.4/STRG.53580.1/STRG.54260.1/STRG.770.1
TST	95DAB_TST	transcript	95DAB	-	GO:0006302	double-strand break repair	Biological process	0.0029347	0.144362	2.20021	16	748	328	33738	STRG.10326.1/STRG.15233.1/STRG.15300.1/STRG.1659.10/STRG.20085.4/STRG.2143.2/STRG.29719.5/STRG.30080.2/STRG.34592.1/STRG.35479.6/STRG.42574.11/STRG.50536.1/STRG.52648.4/STRG.53580.1/STRG.54260.1/STRG.770.1
TST	95DAB_TST	transcript	95DAB	-	GO:0046822	regulation of nucleocytoplasmic transport	Biological process	0.0033286	0.157056	6.53078	4	63	328	33738	STRG.49608.10/STRG.49608.11/STRG.49608.12/STRG.49608.2
TST	95DAB_TST	transcript	95DAB	-	GO:0046854	phosphatidylinositol phosphate biosynthetic process	Biological process	0.0033286	0.157056	6.53078	4	63	328	33738	STRG.25459.2/STRG.25814.2/STRG.29430.2/STRG.46424.2
TST	95DAB_TST	transcript	95DAB	-	GO:0031425	chloroplast RNA processing	Biological process	0.00352373	0.162937	6.42873	4	64	328	33738	STRG.16338.1/STRG.21531.9/STRG.26920.1/STRG.5386.1
TST	95DAB_TST	transcript	95DAB	-	GO:0051861	glycolipid binding	Molecular function	0.00366498	0.166146	9.6431	3	32	328	33738	STRG.32934.6/STRG.3650.5/STRG.3650.6
TST	95DAB_TST	transcript	95DAB	-	GO:0010071	root meristem specification	Biological process	0.00402732	0.179061	20.572	2	10	328	33738	STRG.15046.2/STRG.15046.7
TST	95DAB_TST	transcript	95DAB	-	GO:0006281	DNA repair	Biological process	0.00449969	0.196288	1.88158	21	1148	328	33738	STRG.10326.1/STRG.13412.28/STRG.13412.37/STRG.15233.1/STRG.15300.1/STRG.15535.8/STRG.1659.10/STRG.20085.4/STRG.2143.2/STRG.29430.2/STRG.29719.5/STRG.30080.2/STRG.34592.1/STRG.35479.6/STRG.42574.11/STRG.45299.3/STRG.50536.1/STRG.52648.4/STRG.53580.1/STRG.54260.1/STRG.770.1
TST	95DAB_TST	transcript	95DAB	-	GO:0006650	glycerophospholipid metabolic process	Biological process	0.00461584	0.197626	2.86606	9	323	328	33738	STRG.25459.2/STRG.25814.2/STRG.25815.2/STRG.29430.2/STRG.30085.6/STRG.31888.1/STRG.32934.6/STRG.37059.2/STRG.46424.2
TST	145DAB_TST	transcript	145DAB	-	GO:1904659"	GO:1904659"		0.000128046	0.0428884	15.6921	4	100	86	33738	STRG.12729.2/STRG.12729.7/STRG.12729.8/STRG.53670.2
TST	145DAB_TST	transcript	145DAB	-	GO:0010029	regulation of seed germination	Biological process	0.000201555	0.0428884	9.38522	5	209	86	33738	STRG.15960.2/STRG.17988.1/STRG.4100.1/STRG.46945.1/STRG.46945.3
TST	145DAB_TST	transcript	145DAB	-	GO:0005355	obsolete glucose transmembrane transporter activity	Molecular function	0.000274868	0.0428884	12.8624	4	122	86	33738	STRG.12729.2/STRG.12729.7/STRG.12729.8/STRG.53670.2
TST	145DAB_TST	transcript	145DAB	-	GO:0046323	obsolete D-glucose import	Biological process	0.000274868	0.0428884	12.8624	4	122	86	33738	STRG.12729.2/STRG.12729.7/STRG.12729.8/STRG.53670.2
TST	145DAB_TST	transcript	145DAB	-	GO:0005351	carbohydrate:proton symporter activity	Molecular function	0.000292445	0.0428884	12.6549	4	124	86	33738	STRG.12729.2/STRG.12729.7/STRG.12729.8/STRG.53670.2
TST	145DAB_TST	transcript	145DAB	-	GO:0005402	carbohydrate:monoatomic cation symporter activity	Molecular function	0.000292445	0.0428884	12.6549	4	124	86	33738	STRG.12729.2/STRG.12729.7/STRG.12729.8/STRG.53670.2
TST	145DAB_TST	transcript	145DAB	-	GO:0008645	hexose transmembrane transport	Biological process	0.000301529	0.0428884	12.5537	4	125	86	33738	STRG.12729.2/STRG.12729.7/STRG.12729.8/STRG.53670.2
TST	145DAB_TST	transcript	145DAB	-	GO:0015149	hexose transmembrane transporter activity	Molecular function	0.000301529	0.0428884	12.5537	4	125	86	33738	STRG.12729.2/STRG.12729.7/STRG.12729.8/STRG.53670.2
TST	145DAB_TST	transcript	145DAB	-	GO:0015145	monosaccharide transmembrane transporter activity	Molecular function	0.000320302	0.0428884	12.356	4	127	86	33738	STRG.12729.2/STRG.12729.7/STRG.12729.8/STRG.53670.2
TST	145DAB_TST	transcript	145DAB	-	GO:0015749	monosaccharide transmembrane transport	Biological process	0.000320302	0.0428884	12.356	4	127	86	33738	STRG.12729.2/STRG.12729.7/STRG.12729.8/STRG.53670.2
TST	145DAB_TST	transcript	145DAB	-	GO:1900140	regulation of seedling development	Biological process	0.000450318	0.0431182	7.87756	5	249	86	33738	STRG.15960.2/STRG.17988.1/STRG.4100.1/STRG.46945.1/STRG.46945.3
TST	145DAB_TST	transcript	145DAB	-	GO:0010138	pyrimidine ribonucleotide salvage	Biological process	0.000491878	0.0431182	60.3542	2	13	86	33738	STRG.51158.5/STRG.51158.9
TST	145DAB_TST	transcript	145DAB	-	GO:0032262	pyrimidine nucleotide salvage	Biological process	0.000491878	0.0431182	60.3542	2	13	86	33738	STRG.51158.5/STRG.51158.9
TST	145DAB_TST	transcript	145DAB	-	GO:0044206	UMP salvage	Biological process	0.000491878	0.0431182	60.3542	2	13	86	33738	STRG.51158.5/STRG.51158.9
TST	145DAB_TST	transcript	145DAB	-	GO:0015295	solute:proton symporter activity	Molecular function	0.000515229	0.0431182	10.8973	4	144	86	33738	STRG.12729.2/STRG.12729.7/STRG.12729.8/STRG.53670.2
TST	145DAB_TST	transcript	145DAB	-	GO:1902600	proton transmembrane transport	Biological process	0.000515229	0.0431182	10.8973	4	144	86	33738	STRG.12729.2/STRG.12729.7/STRG.12729.8/STRG.53670.2
TST	145DAB_TST	transcript	145DAB	-	GO:0051119	sugar transmembrane transporter activity	Molecular function	0.00063123	0.044381	10.3237	4	152	86	33738	STRG.12729.2/STRG.12729.7/STRG.12729.8/STRG.53670.2
TST	145DAB_TST	transcript	145DAB	-	GO:0004845	uracil phosphoribosyltransferase activity	Molecular function	0.000659951	0.044381	52.307	2	15	86	33738	STRG.51158.5/STRG.51158.9
TST	145DAB_TST	transcript	145DAB	-	GO:2001006"	GO:2001006"		0.000659951	0.044381	52.307	2	15	86	33738	STRG.51158.5/STRG.51158.9
TST	145DAB_TST	transcript	145DAB	-	GO:0006109	regulation of carbohydrate metabolic process	Biological process	0.000662897	0.044381	10.1897	4	154	86	33738	STRG.11492.5/STRG.48564.4/STRG.51158.5/STRG.51158.9
TST	145DAB_TST	transcript	145DAB	-	GO:0006207	'de novo' pyrimidine nucleobase biosynthetic process	Biological process	0.000752981	0.0480115	49.0378	2	16	86	33738	STRG.51158.5/STRG.51158.9
TST	145DAB_TST	transcript	145DAB	-	GO:0015294	solute:monoatomic cation symporter activity	Molecular function	0.000857495	0.0521902	9.51036	4	165	86	33738	STRG.12729.2/STRG.12729.7/STRG.12729.8/STRG.53670.2
TST	145DAB_TST	transcript	145DAB	-	GO:0015293	symporter activity	Molecular function	0.000896766	0.0522074	9.39646	4	167	86	33738	STRG.12729.2/STRG.12729.7/STRG.12729.8/STRG.53670.2
TST	145DAB_TST	transcript	145DAB	-	GO:2000762	regulation of phenylpropanoid metabolic process	Biological process	0.00106768	0.0595675	41.295	2	19	86	33738	STRG.51158.5/STRG.51158.9
TST	145DAB_TST	transcript	145DAB	-	GO:0045493	xylan catabolic process	Biological process	0.00118435	0.0634336	39.2302	2	20	86	33738	STRG.11498.5/STRG.39349.1
TST	145DAB_TST	transcript	145DAB	-	GO:0097599	xylanase activity	Molecular function	0.00130685	0.0671691	37.3621	2	21	86	33738	STRG.11498.5/STRG.39349.1
TST	145DAB_TST	transcript	145DAB	-	GO:0006842	tricarboxylic acid transport	Biological process	0.00170907	0.0671691	32.6919	2	24	86	33738	STRG.2058.5/STRG.38164.4
TST	145DAB_TST	transcript	145DAB	-	GO:0015137	citrate transmembrane transporter activity	Molecular function	0.00170907	0.0671691	32.6919	2	24	86	33738	STRG.2058.5/STRG.38164.4
TST	145DAB_TST	transcript	145DAB	-	GO:0015142	tricarboxylic acid transmembrane transporter activity	Molecular function	0.00170907	0.0671691	32.6919	2	24	86	33738	STRG.2058.5/STRG.38164.4
TST	145DAB_TST	transcript	145DAB	-	GO:0015746	citrate transport	Biological process	0.00170907	0.0671691	32.6919	2	24	86	33738	STRG.2058.5/STRG.38164.4
TST	145DAB_TST	transcript	145DAB	-	GO:0035674	tricarboxylic acid transmembrane transport	Biological process	0.00170907	0.0671691	32.6919	2	24	86	33738	STRG.2058.5/STRG.38164.4
TST	145DAB_TST	transcript	145DAB	-	GO:0042895	obsolete antibiotic transmembrane transporter activity	Molecular function	0.00170907	0.0671691	32.6919	2	24	86	33738	STRG.2058.5/STRG.38164.4
TST	145DAB_TST	transcript	145DAB	-	GO:0043173	nucleotide salvage	Biological process	0.00170907	0.0671691	32.6919	2	24	86	33738	STRG.51158.5/STRG.51158.9
TST	145DAB_TST	transcript	145DAB	-	GO:1901141	regulation of lignin biosynthetic process	Biological process	0.00170907	0.0671691	32.6919	2	24	86	33738	STRG.51158.5/STRG.51158.9
TST	145DAB_TST	transcript	145DAB	-	GO:0015144	carbohydrate transmembrane transporter activity	Molecular function	0.00180589	0.0671691	7.76836	4	202	86	33738	STRG.12729.2/STRG.12729.7/STRG.12729.8/STRG.53670.2
TST	145DAB_TST	transcript	145DAB	-	GO:0034219	carbohydrate transmembrane transport	Biological process	0.00180589	0.0671691	7.76836	4	202	86	33738	STRG.12729.2/STRG.12729.7/STRG.12729.8/STRG.53670.2
TST	145DAB_TST	transcript	145DAB	-	GO:0009558	embryo sac cellularization	Biological process	0.00200584	0.0706315	30.1771	2	26	86	33738	STRG.3208.4/STRG.35942.1
TST	145DAB_TST	transcript	145DAB	-	GO:0008643	carbohydrate transport	Biological process	0.00200866	0.0706315	7.54428	4	208	86	33738	STRG.12729.2/STRG.12729.7/STRG.12729.8/STRG.53670.2
TST	145DAB_TST	transcript	145DAB	-	GO:0043255	regulation of carbohydrate biosynthetic process	Biological process	0.00210245	0.0706315	11.8879	3	99	86	33738	STRG.48564.4/STRG.51158.5/STRG.51158.9
TST	145DAB_TST	transcript	145DAB	-	GO:0019856	pyrimidine nucleobase biosynthetic process	Biological process	0.00216273	0.0706315	29.0594	2	27	86	33738	STRG.51158.5/STRG.51158.9
TST	145DAB_TST	transcript	145DAB	-	GO:2000904	regulation of starch metabolic process	Biological process	0.00216273	0.0706315	29.0594	2	27	86	33738	STRG.51158.5/STRG.51158.9
TST	145DAB_TST	transcript	145DAB	-	GO:0032950	regulation of beta-glucan metabolic process	Biological process	0.00249336	0.0776419	27.0553	2	29	86	33738	STRG.51158.5/STRG.51158.9
TST	145DAB_TST	transcript	145DAB	-	GO:0032951	regulation of beta-glucan biosynthetic process	Biological process	0.00249336	0.0776419	27.0553	2	29	86	33738	STRG.51158.5/STRG.51158.9
TST	145DAB_TST	transcript	145DAB	-	GO:0010675	obsolete regulation of cellular carbohydrate metabolic process	Biological process	0.00269192	0.08192	10.8973	3	108	86	33738	STRG.48564.4/STRG.51158.5/STRG.51158.9
TST	145DAB_TST	transcript	145DAB	-	GO:0007349	cellularization	Biological process	0.00284627	0.0846922	25.3098	2	31	86	33738	STRG.3208.4/STRG.35942.1
TST	145DAB_TST	transcript	145DAB	-	GO:0042891	obsolete antibiotic transport	Biological process	0.00303101	0.0882286	24.5189	2	32	86	33738	STRG.2058.5/STRG.38164.4
TST	145DAB_TST	transcript	145DAB	-	GO:0015078	proton transmembrane transporter activity	Molecular function	0.00321372	0.0915567	6.62114	4	237	86	33738	STRG.12729.2/STRG.12729.7/STRG.12729.8/STRG.53670.2
TST	145DAB_TST	transcript	145DAB	-	GO:0046112	nucleobase biosynthetic process	Biological process	0.00403639	0.112599	21.2055	2	37	86	33738	STRG.51158.5/STRG.51158.9
TST	145DAB_TST	transcript	145DAB	-	GO:0004849	uridine kinase activity	Molecular function	0.00493704	0.12473	19.1367	2	41	86	33738	STRG.51158.5/STRG.51158.9
TST	145DAB_TST	transcript	145DAB	-	GO:0006222	UMP biosynthetic process	Biological process	0.00493704	0.12473	19.1367	2	41	86	33738	STRG.51158.5/STRG.51158.9
TST	145DAB_TST	transcript	145DAB	-	GO:0009173	pyrimidine ribonucleoside monophosphate metabolic process	Biological process	0.00493704	0.12473	19.1367	2	41	86	33738	STRG.51158.5/STRG.51158.9
TST	145DAB_TST	transcript	145DAB	-	GO:0009174	pyrimidine ribonucleoside monophosphate biosynthetic process	Biological process	0.00493704	0.12473	19.1367	2	41	86	33738	STRG.51158.5/STRG.51158.9
TST	145DAB_TST	transcript	145DAB	-	GO:0046049	UMP metabolic process	Biological process	0.00493704	0.12473	19.1367	2	41	86	33738	STRG.51158.5/STRG.51158.9
TST	145DAB_TST	transcript	145DAB	-	GO:0010962	regulation of glucan biosynthetic process	Biological process	0.00517535	0.12833	18.6811	2	42	86	33738	STRG.51158.5/STRG.51158.9
TST	145DAB_TST	transcript	145DAB	-	GO:0009129	pyrimidine nucleoside monophosphate metabolic process	Biological process	0.00566755	0.130842	17.8319	2	44	86	33738	STRG.51158.5/STRG.51158.9
TST	145DAB_TST	transcript	145DAB	-	GO:0009130	pyrimidine nucleoside monophosphate biosynthetic process	Biological process	0.00566755	0.130842	17.8319	2	44	86	33738	STRG.51158.5/STRG.51158.9
TST	145DAB_TST	transcript	145DAB	-	GO:0032885	regulation of polysaccharide biosynthetic process	Biological process	0.00566755	0.130842	17.8319	2	44	86	33738	STRG.51158.5/STRG.51158.9
TST	145DAB_TST	transcript	145DAB	-	GO:0043097	pyrimidine nucleoside salvage	Biological process	0.00566755	0.130842	17.8319	2	44	86	33738	STRG.51158.5/STRG.51158.9
TST	145DAB_TST	transcript	145DAB	-	GO:1900376	regulation of secondary metabolite biosynthetic process	Biological process	0.00592139	0.134386	17.4357	2	45	86	33738	STRG.51158.5/STRG.51158.9
TST	145DAB_TST	transcript	145DAB	-	GO:0043174	nucleoside salvage	Biological process	0.00671353	0.149824	16.3459	2	48	86	33738	STRG.51158.5/STRG.51158.9
TST	145DAB_TST	transcript	145DAB	-	GO:0046132	pyrimidine ribonucleoside biosynthetic process	Biological process	0.00726688	0.159514	15.6921	2	50	86	33738	STRG.51158.5/STRG.51158.9
TST	145DAB_TST	transcript	145DAB	-	GO:0032881	regulation of polysaccharide metabolic process	Biological process	0.00813423	0.171427	14.8039	2	53	86	33738	STRG.51158.5/STRG.51158.9
TST	145DAB_TST	transcript	145DAB	-	GO:0046134	pyrimidine nucleoside biosynthetic process	Biological process	0.00813423	0.171427	14.8039	2	53	86	33738	STRG.51158.5/STRG.51158.9
TST	145DAB_TST	transcript	145DAB	-	GO:0048580	regulation of post-embryonic development	Biological process	0.00819365	0.171427	2.77736	8	1130	86	33738	STRG.15960.2/STRG.17988.1/STRG.3263.2/STRG.4100.1/STRG.46945.1/STRG.46945.3/STRG.493.5/STRG.53665.1
TST	145DAB_TST	transcript	145DAB	-	GO:0009220	pyrimidine ribonucleotide biosynthetic process	Biological process	0.00873704	0.17461	14.2655	2	55	86	33738	STRG.51158.5/STRG.51158.9
TST	145DAB_TST	transcript	145DAB	-	GO:0019206	nucleoside kinase activity	Molecular function	0.00873704	0.17461	14.2655	2	55	86	33738	STRG.51158.5/STRG.51158.9
TST	145DAB_TST	transcript	145DAB	-	GO:1901659	glycosyl compound biosynthetic process	Biological process	0.00873704	0.17461	14.2655	2	55	86	33738	STRG.51158.5/STRG.51158.9
TST	145DAB_TST	transcript	145DAB	-	GO:0008655	pyrimidine-containing compound salvage	Biological process	0.00904575	0.178121	14.0108	2	56	86	33738	STRG.51158.5/STRG.51158.9
TST	145DAB_TST	transcript	145DAB	-	GO:0009218	pyrimidine ribonucleotide metabolic process	Biological process	0.00935928	0.181624	13.765	2	57	86	33738	STRG.51158.5/STRG.51158.9
TST	145DAB_TST	transcript	145DAB	-	GO:0010187	negative regulation of seed germination	Biological process	0.0103286	0.197571	13.0767	2	60	86	33738	STRG.15960.2/STRG.17988.1
TST	Flower_TST	transcript	Flower	-	GO:0071554"	GO:0071554"		4.06495e-13	1.08534e-09	17.1145	13	49	523	33738	STRG.34893.1/STRG.34894.1/STRG.34894.2/STRG.34894.3/STRG.34894.4/STRG.34894.5/STRG.34894.6/STRG.34894.7/STRG.53511.1/STRG.53511.2/STRG.53511.3/STRG.53511.4/STRG.53511.5
TST	Flower_TST	transcript	Flower	-	GO:0044426	obsolete cell wall part	Cellular component	8.06187e-11	9.20452e-08	8.46014	16	122	523	33738	STRG.10513.2/STRG.10513.3/STRG.10513.4/STRG.10517.4/STRG.19948.3/STRG.21066.1/STRG.21107.1/STRG.27267.11/STRG.27267.4/STRG.27267.7/STRG.27267.9/STRG.27274.1/STRG.27289.1/STRG.32445.1/STRG.40928.1/STRG.6251.1
TST	Flower_TST	transcript	Flower	-	GO:0044462	obsolete external encapsulating structure part	Cellular component	1.03422e-10	9.20452e-08	8.32369	16	124	523	33738	STRG.10513.2/STRG.10513.3/STRG.10513.4/STRG.10517.4/STRG.19948.3/STRG.21066.1/STRG.21107.1/STRG.27267.11/STRG.27267.4/STRG.27267.7/STRG.27267.9/STRG.27274.1/STRG.27289.1/STRG.32445.1/STRG.40928.1/STRG.6251.1
TST	Flower_TST	transcript	Flower	-	GO:0010266	response to vitamin B1	Biological process	1.19453e-09	7.97348e-07	30.104	7	15	523	33738	STRG.32558.3/STRG.32558.6/STRG.32558.8/STRG.32558.9/STRG.797.3/STRG.797.5/STRG.797.6
TST	Flower_TST	transcript	Flower	-	GO:0019144	ADP-sugar pyrophosphatase activity	Molecular function	2.09522e-09	8.90741e-07	28.2225	7	16	523	33738	STRG.32558.3/STRG.32558.6/STRG.32558.8/STRG.32558.9/STRG.797.3/STRG.797.5/STRG.797.6
TST	Flower_TST	transcript	Flower	-	GO:0080041	ADP-ribose pyrophosphatase activity	Molecular function	2.09522e-09	8.90741e-07	28.2225	7	16	523	33738	STRG.32558.3/STRG.32558.6/STRG.32558.8/STRG.32558.9/STRG.797.3/STRG.797.5/STRG.797.6
TST	Flower_TST	transcript	Flower	-	GO:0090708	specification of plant organ axis polarity	Biological process	2.33527e-09	8.90741e-07	8.06358	14	112	523	33738	STRG.10513.2/STRG.10513.3/STRG.10513.4/STRG.10517.4/STRG.19948.3/STRG.27267.11/STRG.27267.4/STRG.27267.7/STRG.27267.9/STRG.27274.1/STRG.27289.1/STRG.40928.1/STRG.50131.12/STRG.6251.1
TST	Flower_TST	transcript	Flower	-	GO:0016413	O-acetyltransferase activity	Molecular function	4.73189e-09	1.57927e-06	8.47083	13	99	523	33738	STRG.34893.1/STRG.34894.1/STRG.34894.2/STRG.34894.3/STRG.34894.4/STRG.34894.5/STRG.34894.6/STRG.34894.7/STRG.53511.1/STRG.53511.2/STRG.53511.3/STRG.53511.4/STRG.53511.5
TST	Flower_TST	transcript	Flower	-	GO:0048226	Casparian strip	Cellular component	5.36291e-09	1.591e-06	8.38612	13	100	523	33738	STRG.10513.2/STRG.10513.3/STRG.10513.4/STRG.10517.4/STRG.19948.3/STRG.27267.11/STRG.27267.4/STRG.27267.7/STRG.27267.9/STRG.27274.1/STRG.27289.1/STRG.40928.1/STRG.6251.1
TST	Flower_TST	transcript	Flower	-	GO:0042659	regulation of cell fate specification	Biological process	9.81457e-09	2.62049e-06	7.98678	13	105	523	33738	STRG.10513.2/STRG.10513.3/STRG.10513.4/STRG.10517.4/STRG.19948.3/STRG.27267.11/STRG.27267.4/STRG.27267.7/STRG.27267.9/STRG.27274.1/STRG.27289.1/STRG.40928.1/STRG.6251.1
TST	Flower_TST	transcript	Flower	-	GO:2000067	regulation of root morphogenesis	Biological process	1.10302e-08	2.67732e-06	7.91143	13	106	523	33738	STRG.10513.2/STRG.10513.3/STRG.10513.4/STRG.10517.4/STRG.19948.3/STRG.27267.11/STRG.27267.4/STRG.27267.7/STRG.27267.9/STRG.27274.1/STRG.27289.1/STRG.40928.1/STRG.6251.1
TST	Flower_TST	transcript	Flower	-	GO:0009531	secondary cell wall	Cellular component	1.55367e-08	3.45692e-06	7.69369	13	109	523	33738	STRG.10513.2/STRG.10513.3/STRG.10513.4/STRG.10517.4/STRG.19948.3/STRG.27267.11/STRG.27267.4/STRG.27267.7/STRG.27267.9/STRG.27274.1/STRG.27289.1/STRG.40928.1/STRG.6251.1
TST	Flower_TST	transcript	Flower	-	GO:0010453	regulation of cell fate commitment	Biological process	4.07288e-08	8.36506e-06	7.10688	13	118	523	33738	STRG.10513.2/STRG.10513.3/STRG.10513.4/STRG.10517.4/STRG.19948.3/STRG.27267.11/STRG.27267.4/STRG.27267.7/STRG.27267.9/STRG.27274.1/STRG.27289.1/STRG.40928.1/STRG.6251.1
TST	Flower_TST	transcript	Flower	-	GO:0005216	monoatomic ion channel activity	Molecular function	1.47563e-07	2.81424e-05	4.74739	17	231	523	33738	STRG.13533.1/STRG.13533.3/STRG.28801.1/STRG.28801.2/STRG.28801.3/STRG.28801.4/STRG.28801.5/STRG.41515.1/STRG.41515.3/STRG.41515.8/STRG.43148.1/STRG.49541.3/STRG.51727.2/STRG.54775.1/STRG.54777.1/STRG.54777.2/STRG.54777.3
TST	Flower_TST	transcript	Flower	-	GO:1905421	regulation of plant organ morphogenesis	Biological process	1.6608e-07	2.95623e-05	5.78923	14	156	523	33738	STRG.10513.2/STRG.10513.3/STRG.10513.4/STRG.10517.4/STRG.19948.3/STRG.27267.11/STRG.27267.4/STRG.27267.7/STRG.27267.9/STRG.27274.1/STRG.27289.1/STRG.40928.1/STRG.50131.12/STRG.6251.1
TST	Flower_TST	transcript	Flower	-	GO:0065001	specification of axis polarity	Biological process	1.85146e-07	3.08962e-05	5.31664	15	182	523	33738	STRG.10513.2/STRG.10513.3/STRG.10513.4/STRG.10517.4/STRG.19948.3/STRG.27267.11/STRG.27267.4/STRG.27267.7/STRG.27267.9/STRG.27274.1/STRG.27289.1/STRG.40928.1/STRG.50131.12/STRG.55595.8/STRG.6251.1
TST	Flower_TST	transcript	Flower	-	GO:0004674	protein serine/threonine kinase activity	Molecular function	2.20892e-07	3.39729e-05	2.06109	57	1784	523	33738	STRG.14327.1/STRG.14327.2/STRG.14516.1/STRG.14524.3/STRG.18845.1/STRG.19943.17/STRG.23361.1/STRG.24070.6/STRG.26627.2/STRG.2845.3/STRG.29159.1/STRG.29344.1/STRG.29344.5/STRG.29344.7/STRG.29344.9/STRG.29620.2/STRG.29620.7/STRG.30675.1/STRG.31339.3/STRG.31339.5/STRG.31990.1/STRG.34419.1/STRG.39859.1/STRG.40314.1/STRG.40764.1/STRG.40767.1/STRG.41037.1/STRG.41037.3/STRG.41037.4/STRG.41037.6/STRG.4104…
TST	Flower_TST	transcript	Flower	-	GO:0008374	O-acyltransferase activity	Molecular function	2.29031e-07	3.39729e-05	5.23043	15	185	523	33738	STRG.34893.1/STRG.34894.1/STRG.34894.2/STRG.34894.3/STRG.34894.4/STRG.34894.5/STRG.34894.6/STRG.34894.7/STRG.35956.3/STRG.35956.4/STRG.53511.1/STRG.53511.2/STRG.53511.3/STRG.53511.4/STRG.53511.5
TST	Flower_TST	transcript	Flower	-	GO:0016301	kinase activity	Molecular function	3.05888e-07	4.29853e-05	1.8346	74	2602	523	33738	STRG.14327.1/STRG.14327.2/STRG.14516.1/STRG.14524.3/STRG.18845.1/STRG.19943.17/STRG.21066.1/STRG.21107.1/STRG.23361.1/STRG.23564.6/STRG.24070.6/STRG.26627.2/STRG.2702.11/STRG.2845.3/STRG.29159.1/STRG.29344.1/STRG.29344.5/STRG.29344.7/STRG.29344.9/STRG.29620.2/STRG.29620.7/STRG.30675.1/STRG.31339.3/STRG.31339.5/STRG.31461.1/STRG.31990.1/STRG.32445.1/STRG.34419.1/STRG.35646.1/STRG.3877.3/STRG.39421…
TST	Flower_TST	transcript	Flower	-	GO:0004672	protein kinase activity	Molecular function	3.25824e-07	4.34975e-05	1.92696	65	2176	523	33738	STRG.14327.1/STRG.14327.2/STRG.14516.1/STRG.14524.3/STRG.18845.1/STRG.19943.17/STRG.21066.1/STRG.21107.1/STRG.23361.1/STRG.24070.6/STRG.26627.2/STRG.2845.3/STRG.29159.1/STRG.29344.1/STRG.29344.5/STRG.29344.7/STRG.29344.9/STRG.29620.2/STRG.29620.7/STRG.30675.1/STRG.31339.3/STRG.31339.5/STRG.31461.1/STRG.31990.1/STRG.32445.1/STRG.34419.1/STRG.35646.1/STRG.39859.1/STRG.40314.1/STRG.40764.1/STRG.4076…
TST	Flower_TST	transcript	Flower	-	GO:0033273	response to vitamin	Biological process	4.97236e-07	6.14602e-05	14.1113	7	32	523	33738	STRG.32558.3/STRG.32558.6/STRG.32558.8/STRG.32558.9/STRG.797.3/STRG.797.5/STRG.797.6
TST	Flower_TST	transcript	Flower	-	GO:0008066	glutamate receptor activity	Molecular function	5.16064e-07	6.14602e-05	7.96403	10	81	523	33738	STRG.13533.1/STRG.13533.3/STRG.41515.1/STRG.41515.3/STRG.41515.8/STRG.51727.2/STRG.54775.1/STRG.54777.1/STRG.54777.2/STRG.54777.3
TST	Flower_TST	transcript	Flower	-	GO:0006468	protein phosphorylation	Biological process	5.29432e-07	6.14602e-05	1.88889	66	2254	523	33738	STRG.14327.1/STRG.14327.2/STRG.14516.1/STRG.14524.3/STRG.18845.1/STRG.19943.17/STRG.21066.1/STRG.21107.1/STRG.23361.1/STRG.24070.6/STRG.26627.2/STRG.2845.3/STRG.29159.1/STRG.29344.1/STRG.29344.5/STRG.29344.7/STRG.29344.9/STRG.29620.2/STRG.29620.7/STRG.30675.1/STRG.31339.3/STRG.31339.5/STRG.31461.1/STRG.31990.1/STRG.32445.1/STRG.34419.1/STRG.35646.1/STRG.39859.1/STRG.40233.2/STRG.40314.1/STRG.4076…
TST	Flower_TST	transcript	Flower	-	GO:0022838	GO:0022838		8.24812e-07	9.08878e-05	4.20171	17	261	523	33738	STRG.13533.1/STRG.13533.3/STRG.28801.1/STRG.28801.2/STRG.28801.3/STRG.28801.4/STRG.28801.5/STRG.41515.1/STRG.41515.3/STRG.41515.8/STRG.43148.1/STRG.49541.3/STRG.51727.2/STRG.54775.1/STRG.54777.1/STRG.54777.2/STRG.54777.3
TST	Flower_TST	transcript	Flower	-	GO:0016773	phosphotransferase activity, alcohol group as acceptor	Molecular function	8.5101e-07	9.08878e-05	1.82228	70	2478	523	33738	STRG.14327.1/STRG.14327.2/STRG.14516.1/STRG.14524.3/STRG.18845.1/STRG.19943.17/STRG.21066.1/STRG.21107.1/STRG.23361.1/STRG.24070.6/STRG.26627.2/STRG.2845.3/STRG.29159.1/STRG.29344.1/STRG.29344.5/STRG.29344.7/STRG.29344.9/STRG.29620.2/STRG.29620.7/STRG.30675.1/STRG.31339.3/STRG.31339.5/STRG.31461.1/STRG.31990.1/STRG.32445.1/STRG.34419.1/STRG.35646.1/STRG.3877.3/STRG.39421.6/STRG.39859.1/STRG.40314…
TST	Flower_TST	transcript	Flower	-	GO:0009228	thiamine biosynthetic process	Biological process	1.16881e-06	0.000115583	12.5433	7	36	523	33738	STRG.32558.3/STRG.32558.6/STRG.32558.8/STRG.32558.9/STRG.797.3/STRG.797.5/STRG.797.6
TST	Flower_TST	transcript	Flower	-	GO:0042724	thiamine-containing compound biosynthetic process	Biological process	1.16881e-06	0.000115583	12.5433	7	36	523	33738	STRG.32558.3/STRG.32558.6/STRG.32558.8/STRG.32558.9/STRG.797.3/STRG.797.5/STRG.797.6
TST	Flower_TST	transcript	Flower	-	GO:0016310	phosphorylation	Biological process	1.25077e-06	0.00011927	1.75869	75	2751	523	33738	STRG.14327.1/STRG.14327.2/STRG.14516.1/STRG.14524.3/STRG.18845.1/STRG.19943.17/STRG.21066.1/STRG.21107.1/STRG.23361.1/STRG.23564.6/STRG.24070.6/STRG.26627.2/STRG.2702.11/STRG.2845.3/STRG.29159.1/STRG.29344.1/STRG.29344.5/STRG.29344.7/STRG.29344.9/STRG.29620.2/STRG.29620.7/STRG.30675.1/STRG.31339.3/STRG.31339.5/STRG.31461.1/STRG.31990.1/STRG.32445.1/STRG.34419.1/STRG.35646.1/STRG.3877.3/STRG.39421…
TST	Flower_TST	transcript	Flower	-	GO:0016772	transferase activity, transferring phosphorus-containing groups	Molecular function	1.41582e-06	0.000130353	1.72168	79	2960	523	33738	STRG.13947.2/STRG.14327.1/STRG.14327.2/STRG.14516.1/STRG.14524.3/STRG.18845.1/STRG.19943.17/STRG.21066.1/STRG.21107.1/STRG.23361.1/STRG.23564.6/STRG.24070.6/STRG.26627.2/STRG.2702.11/STRG.2845.3/STRG.29159.1/STRG.29344.1/STRG.29344.5/STRG.29344.7/STRG.29344.9/STRG.29620.2/STRG.29620.7/STRG.30675.1/STRG.31339.3/STRG.31339.5/STRG.31461.1/STRG.31990.1/STRG.32445.1/STRG.34419.1/STRG.35646.1/STRG.3877…
TST	Flower_TST	transcript	Flower	-	GO:0019722	calcium-mediated signaling	Biological process	2.05627e-06	0.000183008	5.52931	12	140	523	33738	STRG.13533.1/STRG.13533.3/STRG.3041.1/STRG.41515.1/STRG.41515.3/STRG.41515.8/STRG.51727.2/STRG.54775.1/STRG.54777.1/STRG.54777.2/STRG.54777.3/STRG.7020.6
TST	Flower_TST	transcript	Flower	-	GO:0016407	acetyltransferase activity	Molecular function	4.17594e-06	0.000343872	4.42706	14	204	523	33738	STRG.34893.1/STRG.34894.1/STRG.34894.2/STRG.34894.3/STRG.34894.4/STRG.34894.5/STRG.34894.6/STRG.34894.7/STRG.50131.12/STRG.53511.1/STRG.53511.2/STRG.53511.3/STRG.53511.4/STRG.53511.5
TST	Flower_TST	transcript	Flower	-	GO:0015267	channel activity	Molecular function	4.34832e-06	0.000343872	3.71744	17	295	523	33738	STRG.13533.1/STRG.13533.3/STRG.28801.1/STRG.28801.2/STRG.28801.3/STRG.28801.4/STRG.28801.5/STRG.41515.1/STRG.41515.3/STRG.41515.8/STRG.43148.1/STRG.49541.3/STRG.51727.2/STRG.54775.1/STRG.54777.1/STRG.54777.2/STRG.54777.3
TST	Flower_TST	transcript	Flower	-	GO:0022803	passive transmembrane transporter activity	Molecular function	4.34832e-06	0.000343872	3.71744	17	295	523	33738	STRG.13533.1/STRG.13533.3/STRG.28801.1/STRG.28801.2/STRG.28801.3/STRG.28801.4/STRG.28801.5/STRG.41515.1/STRG.41515.3/STRG.41515.8/STRG.43148.1/STRG.49541.3/STRG.51727.2/STRG.54775.1/STRG.54777.1/STRG.54777.2/STRG.54777.3
TST	Flower_TST	transcript	Flower	-	GO:0005262	calcium channel activity	Molecular function	4.3789e-06	0.000343872	6.32437	10	102	523	33738	STRG.13533.1/STRG.13533.3/STRG.41515.1/STRG.41515.3/STRG.41515.8/STRG.51727.2/STRG.54775.1/STRG.54777.1/STRG.54777.2/STRG.54777.3
TST	Flower_TST	transcript	Flower	-	GO:0009798	axis specification	Biological process	6.62303e-06	0.000505242	3.99847	15	242	523	33738	STRG.10513.2/STRG.10513.3/STRG.10513.4/STRG.10517.4/STRG.19948.3/STRG.27267.11/STRG.27267.4/STRG.27267.7/STRG.27267.9/STRG.27274.1/STRG.27289.1/STRG.40928.1/STRG.50131.12/STRG.55595.8/STRG.6251.1
TST	Flower_TST	transcript	Flower	-	GO:0071230	cellular response to amino acid stimulus	Biological process	7.32832e-06	0.000543517	5.97302	10	108	523	33738	STRG.13533.1/STRG.13533.3/STRG.41515.1/STRG.41515.3/STRG.41515.8/STRG.51727.2/STRG.54775.1/STRG.54777.1/STRG.54777.2/STRG.54777.3
TST	Flower_TST	transcript	Flower	-	GO:0005253	monoatomic anion channel activity	Molecular function	8.77977e-06	0.000633567	9.4075	7	48	523	33738	STRG.28801.1/STRG.28801.2/STRG.28801.3/STRG.28801.4/STRG.28801.5/STRG.43148.1/STRG.49541.3
TST	Flower_TST	transcript	Flower	-	GO:0016987	sigma factor activity	Molecular function	1.12321e-05	0.000789206	16.1272	5	20	523	33738	STRG.13947.2/STRG.38074.2/STRG.38074.3/STRG.38074.4/STRG.45215.2
TST	Flower_TST	transcript	Flower	-	GO:0006772	thiamine metabolic process	Biological process	1.3263e-05	0.000877688	8.85412	7	51	523	33738	STRG.32558.3/STRG.32558.6/STRG.32558.8/STRG.32558.9/STRG.797.3/STRG.797.5/STRG.797.6
TST	Flower_TST	transcript	Flower	-	GO:0042723	thiamine-containing compound metabolic process	Biological process	1.3263e-05	0.000877688	8.85412	7	51	523	33738	STRG.32558.3/STRG.32558.6/STRG.32558.8/STRG.32558.9/STRG.797.3/STRG.797.5/STRG.797.6
TST	Flower_TST	transcript	Flower	-	GO:0019932	obsolete second-messenger-mediated signaling	Biological process	1.34776e-05	0.000877688	4.60776	12	168	523	33738	STRG.13533.1/STRG.13533.3/STRG.3041.1/STRG.41515.1/STRG.41515.3/STRG.41515.8/STRG.51727.2/STRG.54775.1/STRG.54777.1/STRG.54777.2/STRG.54777.3/STRG.7020.6
TST	Flower_TST	transcript	Flower	-	GO:0008308	voltage-gated monoatomic anion channel activity	Molecular function	1.49417e-05	0.000949868	11.0586	6	35	523	33738	STRG.28801.1/STRG.28801.2/STRG.28801.3/STRG.28801.4/STRG.28801.5/STRG.43148.1
TST	Flower_TST	transcript	Flower	-	GO:2000280"	GO:2000280"		1.56025e-05	0.000968805	3.94376	14	229	523	33738	STRG.10513.2/STRG.10513.3/STRG.10513.4/STRG.10517.4/STRG.19948.3/STRG.27267.11/STRG.27267.4/STRG.27267.7/STRG.27267.9/STRG.27274.1/STRG.27289.1/STRG.40928.1/STRG.5597.3/STRG.6251.1
TST	Flower_TST	transcript	Flower	-	GO:1901564"	GO:1901564"		1.71379e-05	0.00100441	1.67649	69	2655	523	33738	STRG.14516.1/STRG.14524.3/STRG.18845.1/STRG.23361.1/STRG.24070.6/STRG.25591.4/STRG.25794.3/STRG.25902.1/STRG.25902.6/STRG.26627.2/STRG.2845.3/STRG.28887.1/STRG.29159.1/STRG.29344.1/STRG.29344.5/STRG.29344.7/STRG.29344.9/STRG.29620.2/STRG.29620.7/STRG.30675.1/STRG.31339.3/STRG.31339.5/STRG.31461.1/STRG.31990.1/STRG.34419.1/STRG.35646.1/STRG.37526.12/STRG.39859.1/STRG.40314.1/STRG.40387.1/STRG.4076…
TST	Flower_TST	transcript	Flower	-	GO:0006833	water transport	Biological process	1.73044e-05	0.00100441	5.42089	10	119	523	33738	STRG.10798.1/STRG.10798.2/STRG.10798.3/STRG.19948.3/STRG.27267.11/STRG.27267.4/STRG.27267.7/STRG.27267.9/STRG.27274.1/STRG.27289.1
TST	Flower_TST	transcript	Flower	-	GO:0042044	fluid transport	Biological process	1.73044e-05	0.00100441	5.42089	10	119	523	33738	STRG.10798.1/STRG.10798.2/STRG.10798.3/STRG.19948.3/STRG.27267.11/STRG.27267.4/STRG.27267.7/STRG.27267.9/STRG.27274.1/STRG.27289.1
TST	Flower_TST	transcript	Flower	-	GO:0010470	regulation of gastrulation	Biological process	2.48525e-05	0.00138242	8.06358	7	56	523	33738	STRG.19948.3/STRG.27267.11/STRG.27267.4/STRG.27267.7/STRG.27267.9/STRG.27274.1/STRG.27289.1
TST	Flower_TST	transcript	Flower	-	GO:1903224	regulation of endodermal cell differentiation	Biological process	2.48525e-05	0.00138242	8.06358	7	56	523	33738	STRG.19948.3/STRG.27267.11/STRG.27267.4/STRG.27267.7/STRG.27267.9/STRG.27274.1/STRG.27289.1
TST	Flower_TST	transcript	Flower	-	GO:0043200	response to amino acid	Biological process	3.48546e-05	0.00189922	5.00067	10	129	523	33738	STRG.13533.1/STRG.13533.3/STRG.41515.1/STRG.41515.3/STRG.41515.8/STRG.51727.2/STRG.54775.1/STRG.54777.1/STRG.54777.2/STRG.54777.3
TST	Flower_TST	transcript	Flower	-	GO:0018342	protein prenylation	Biological process	3.92363e-05	0.00205413	7.526	7	60	523	33738	STRG.12939.32/STRG.12939.35/STRG.12939.51/STRG.12939.52/STRG.12939.55/STRG.12939.56/STRG.12939.60
TST	Flower_TST	transcript	Flower	-	GO:0097354	prenylation	Biological process	3.92363e-05	0.00205413	7.526	7	60	523	33738	STRG.12939.32/STRG.12939.35/STRG.12939.51/STRG.12939.52/STRG.12939.55/STRG.12939.56/STRG.12939.60
TST	Flower_TST	transcript	Flower	-	GO:0035987	endodermal cell differentiation	Biological process	4.37356e-05	0.0022233	7.40263	7	61	523	33738	STRG.19948.3/STRG.27267.11/STRG.27267.4/STRG.27267.7/STRG.27267.9/STRG.27274.1/STRG.27289.1
TST	Flower_TST	transcript	Flower	-	"GO:0000988	"GO:0000988		4.41328e-05	0.0022233	12.4055	5	26	523	33738	STRG.13947.2/STRG.38074.2/STRG.38074.3/STRG.38074.4/STRG.45215.2
TST	Flower_TST	transcript	Flower	-	GO:0016747	acyltransferase activity, transferring groups other than amino-acyl groups	Molecular function	4.73602e-05	0.0023417	2.77456	20	465	523	33738	STRG.13728.1/STRG.13728.2/STRG.34893.1/STRG.34894.1/STRG.34894.2/STRG.34894.3/STRG.34894.4/STRG.34894.5/STRG.34894.6/STRG.34894.7/STRG.35956.3/STRG.35956.4/STRG.49291.8/STRG.50131.12/STRG.53511.1/STRG.53511.2/STRG.53511.3/STRG.53511.4/STRG.53511.5/STRG.5597.2
TST	Flower_TST	transcript	Flower	-	"GO:0001101	"GO:0001101		4.92744e-05	0.00239205	1.91881	42	1412	523	33738	STRG.10798.1/STRG.10798.2/STRG.10798.3/STRG.11898.1/STRG.11902.1/STRG.11902.2/STRG.13533.1/STRG.13533.3/STRG.14327.1/STRG.14327.2/STRG.16531.2/STRG.16637.4/STRG.17263.1/STRG.19170.1/STRG.26051.1/STRG.28801.1/STRG.28801.2/STRG.28801.3/STRG.28801.4/STRG.28801.5/STRG.3041.1/STRG.35730.1/STRG.35730.2/STRG.39769.1/STRG.40885.6/STRG.41515.1/STRG.41515.3/STRG.41515.8/STRG.44221.1/STRG.45012.5/STRG.46412…
TST	Flower_TST	transcript	Flower	-	GO:0044272	sulfur compound biosynthetic process	Biological process	5.58494e-05	0.00266282	3.72716	13	225	523	33738	STRG.10187.1/STRG.17884.2/STRG.17884.3/STRG.21832.2/STRG.32558.3/STRG.32558.6/STRG.32558.8/STRG.32558.9/STRG.39719.1/STRG.52540.1/STRG.797.3/STRG.797.5/STRG.797.6
TST	Flower_TST	transcript	Flower	-	GO:0051302	regulation of cell division	Biological process	7.44125e-05	0.00348564	3.24708	15	298	523	33738	STRG.10513.2/STRG.10513.3/STRG.10513.4/STRG.10517.4/STRG.19948.3/STRG.27267.11/STRG.27267.4/STRG.27267.7/STRG.27267.9/STRG.27274.1/STRG.27289.1/STRG.40928.1/STRG.42328.2/STRG.5597.3/STRG.6251.1
TST	Flower_TST	transcript	Flower	-	GO:0001704	formation of primary germ layer	Biological process	8.85351e-05	0.00392195	6.64059	7	68	523	33738	STRG.19948.3/STRG.27267.11/STRG.27267.4/STRG.27267.7/STRG.27267.9/STRG.27274.1/STRG.27289.1
TST	Flower_TST	transcript	Flower	-	GO:0001706	endoderm formation	Biological process	8.85351e-05	0.00392195	6.64059	7	68	523	33738	STRG.19948.3/STRG.27267.11/STRG.27267.4/STRG.27267.7/STRG.27267.9/STRG.27274.1/STRG.27289.1
TST	Flower_TST	transcript	Flower	-	GO:0007492	endoderm development	Biological process	8.85351e-05	0.00392195	6.64059	7	68	523	33738	STRG.19948.3/STRG.27267.11/STRG.27267.4/STRG.27267.7/STRG.27267.9/STRG.27274.1/STRG.27289.1
TST	Flower_TST	transcript	Flower	-	GO:0032042	mitochondrial DNA metabolic process	Biological process	8.96027e-05	0.00392195	16.1272	4	16	523	33738	STRG.4149.3/STRG.4149.6/STRG.48957.2/STRG.53543.3
TST	Flower_TST	transcript	Flower	-	GO:0071417	obsolete cellular response to organonitrogen compound	Biological process	9.37866e-05	0.00398891	4.44887	10	145	523	33738	STRG.13533.1/STRG.13533.3/STRG.41515.1/STRG.41515.3/STRG.41515.8/STRG.51727.2/STRG.54775.1/STRG.54777.1/STRG.54777.2/STRG.54777.3
TST	Flower_TST	transcript	Flower	-	GO:0030104	obsolete water homeostasis	Biological process	9.41202e-05	0.00398891	5.60944	8	92	523	33738	STRG.19948.3/STRG.27267.11/STRG.27267.4/STRG.27267.7/STRG.27267.9/STRG.27274.1/STRG.27289.1/STRG.43148.1
TST	Flower_TST	transcript	Flower	-	GO:0010120	camalexin biosynthetic process	Biological process	0.000146988	0.00603782	14.3352	4	18	523	33738	STRG.10187.1/STRG.21832.2/STRG.39719.1/STRG.52540.1
TST	Flower_TST	transcript	Flower	-	GO:0052317	obsolete camalexin metabolic process	Biological process	0.000146988	0.00603782	14.3352	4	18	523	33738	STRG.10187.1/STRG.21832.2/STRG.39719.1/STRG.52540.1
TST	Flower_TST	transcript	Flower	-	GO:0010243	obsolete response to organonitrogen compound	Biological process	0.000151894	0.00614479	2.22149	26	755	523	33738	STRG.13533.1/STRG.13533.3/STRG.15149.1/STRG.15149.2/STRG.17263.1/STRG.32558.3/STRG.32558.6/STRG.32558.8/STRG.32558.9/STRG.33765.1/STRG.35730.1/STRG.35730.2/STRG.41515.1/STRG.41515.3/STRG.41515.8/STRG.44221.1/STRG.50379.3/STRG.51727.2/STRG.54775.1/STRG.54777.1/STRG.54777.2/STRG.54777.3/STRG.55595.8/STRG.797.3/STRG.797.5/STRG.797.6
TST	Flower_TST	transcript	Flower	-	GO:0016746	acyltransferase activity	Molecular function	0.000223109	0.00889107	2.47159	20	522	523	33738	STRG.13728.1/STRG.13728.2/STRG.34893.1/STRG.34894.1/STRG.34894.2/STRG.34894.3/STRG.34894.4/STRG.34894.5/STRG.34894.6/STRG.34894.7/STRG.35956.3/STRG.35956.4/STRG.49291.8/STRG.50131.12/STRG.53511.1/STRG.53511.2/STRG.53511.3/STRG.53511.4/STRG.53511.5/STRG.5597.2
TST	Flower_TST	transcript	Flower	-	GO:0009570	chloroplast stroma	Cellular component	0.000239365	0.00939859	1.74243	45	1666	523	33738	STRG.17636.1/STRG.2125.2/STRG.2125.3/STRG.21590.1/STRG.21591.1/STRG.22452.1/STRG.23614.3/STRG.23614.4/STRG.25794.3/STRG.26008.1/STRG.26008.3/STRG.29584.1/STRG.29737.2/STRG.29737.5/STRG.32558.3/STRG.32558.6/STRG.32558.8/STRG.32558.9/STRG.32882.1/STRG.32882.4/STRG.34437.2/STRG.34948.3/STRG.34948.9/STRG.3801.3/STRG.3940.4/STRG.39568.2/STRG.39568.4/STRG.39568.6/STRG.4077.9/STRG.40999.8/STRG.45012.5/S…
TST	Flower_TST	transcript	Flower	-	GO:0007369	gastrulation	Biological process	0.000267183	0.0103388	5.57482	7	81	523	33738	STRG.19948.3/STRG.27267.11/STRG.27267.4/STRG.27267.7/STRG.27267.9/STRG.27274.1/STRG.27289.1
TST	Flower_TST	transcript	Flower	-	GO:0015085	calcium ion transmembrane transporter activity	Molecular function	0.000275669	0.0105148	3.602	11	197	523	33738	STRG.12091.3/STRG.13533.1/STRG.13533.3/STRG.41515.1/STRG.41515.3/STRG.41515.8/STRG.51727.2/STRG.54775.1/STRG.54777.1/STRG.54777.2/STRG.54777.3
TST	Flower_TST	transcript	Flower	-	GO:0009532	plastid stroma	Cellular component	0.000298008	0.0112068	1.72483	45	1683	523	33738	STRG.17636.1/STRG.2125.2/STRG.2125.3/STRG.21590.1/STRG.21591.1/STRG.22452.1/STRG.23614.3/STRG.23614.4/STRG.25794.3/STRG.26008.1/STRG.26008.3/STRG.29584.1/STRG.29737.2/STRG.29737.5/STRG.32558.3/STRG.32558.6/STRG.32558.8/STRG.32558.9/STRG.32882.1/STRG.32882.4/STRG.34437.2/STRG.34948.3/STRG.34948.9/STRG.3801.3/STRG.3940.4/STRG.39568.2/STRG.39568.4/STRG.39568.6/STRG.4077.9/STRG.40999.8/STRG.45012.5/S…
TST	Flower_TST	transcript	Flower	-	GO:0009505	plant-type cell wall	Cellular component	0.00034175	0.0126732	2.33164	21	581	523	33738	STRG.10513.2/STRG.10513.3/STRG.10513.4/STRG.10517.4/STRG.14512.1/STRG.14512.3/STRG.16500.1/STRG.19948.3/STRG.23636.6/STRG.27267.11/STRG.27267.4/STRG.27267.7/STRG.27267.9/STRG.27274.1/STRG.27289.1/STRG.40928.1/STRG.44892.2/STRG.44892.3/STRG.44892.5/STRG.5955.2/STRG.6251.1
TST	Flower_TST	transcript	Flower	-	GO:0009110	vitamin biosynthetic process	Biological process	0.000359025	0.0131315	3.77243	10	171	523	33738	STRG.32558.3/STRG.32558.6/STRG.32558.8/STRG.32558.9/STRG.34521.1/STRG.34521.2/STRG.45759.2/STRG.797.3/STRG.797.5/STRG.797.6
TST	Flower_TST	transcript	Flower	-	GO:0051540	metal cluster binding	Molecular function	0.000386383	0.0139411	5.2507	7	86	523	33738	STRG.32558.3/STRG.32558.6/STRG.32558.8/STRG.32558.9/STRG.797.3/STRG.797.5/STRG.797.6
TST	Flower_TST	transcript	Flower	-	"GO:0002213	"GO:0002213		0.000400015	0.0142405	11.2189	4	23	523	33738	STRG.52207.2/STRG.52207.6/STRG.52207.7/STRG.52209.1
TST	Flower_TST	transcript	Flower	-	GO:0005516	calmodulin binding	Molecular function	0.000406878	0.0142943	2.42226	19	506	523	33738	STRG.23361.1/STRG.28887.1/STRG.30675.1/STRG.31990.1/STRG.37526.12/STRG.40764.1/STRG.40767.1/STRG.41096.1/STRG.51972.10/STRG.51972.7/STRG.51972.8/STRG.52020.9/STRG.56457.2/STRG.6898.2/STRG.7020.6/STRG.7075.1/STRG.7075.3/STRG.7075.5/STRG.7082.1
TST	Flower_TST	transcript	Flower	-	"GO:0000002	"GO:0000002		0.000474166	0.0164419	10.7514	4	24	523	33738	STRG.4149.3/STRG.4149.6/STRG.48957.2/STRG.53543.3
TST	Flower_TST	transcript	Flower	-	GO:0005261	monoatomic cation channel activity	Molecular function	0.000492589	0.0168617	3.62408	10	178	523	33738	STRG.13533.1/STRG.13533.3/STRG.41515.1/STRG.41515.3/STRG.41515.8/STRG.51727.2/STRG.54775.1/STRG.54777.1/STRG.54777.2/STRG.54777.3
TST	Flower_TST	transcript	Flower	-	GO:0070588	calcium ion transmembrane transport	Biological process	0.0005131	0.0173415	3.34714	11	212	523	33738	STRG.12091.3/STRG.13533.1/STRG.13533.3/STRG.41515.1/STRG.41515.3/STRG.41515.8/STRG.51727.2/STRG.54775.1/STRG.54777.1/STRG.54777.2/STRG.54777.3
TST	Flower_TST	transcript	Flower	-	GO:0000990	obsolete transcription factor activity, core RNA polymerase binding	Molecular function	0.000579292	0.0193339	7.33052	5	44	523	33738	STRG.13947.2/STRG.38074.2/STRG.38074.3/STRG.38074.4/STRG.45215.2
TST	Flower_TST	transcript	Flower	-	GO:0140096	catalytic activity, acting on a protein	Molecular function	0.00062519	0.0206081	1.37105	99	4658	523	33738	STRG.10187.1/STRG.12938.2/STRG.14327.1/STRG.14327.2/STRG.14516.1/STRG.14524.3/STRG.15000.1/STRG.1515.1/STRG.1515.2/STRG.15808.1/STRG.17345.4/STRG.18845.1/STRG.19943.17/STRG.21066.1/STRG.21107.1/STRG.21683.1/STRG.23361.1/STRG.24070.6/STRG.25591.4/STRG.25902.1/STRG.25902.6/STRG.26167.7/STRG.26627.2/STRG.2845.3/STRG.28887.1/STRG.29159.1/STRG.29344.1/STRG.29344.5/STRG.29344.7/STRG.29344.9/STRG.29620.…
TST	Flower_TST	transcript	Flower	-	GO:0006816	calcium ion transport	Biological process	0.000697676	0.0225317	3.22543	11	220	523	33738	STRG.12091.3/STRG.13533.1/STRG.13533.3/STRG.41515.1/STRG.41515.3/STRG.41515.8/STRG.51727.2/STRG.54775.1/STRG.54777.1/STRG.54777.2/STRG.54777.3
TST	Flower_TST	transcript	Flower	-	GO:0006821	chloride transport	Biological process	0.000712852	0.0225317	7.0118	5	46	523	33738	STRG.28801.1/STRG.28801.2/STRG.28801.3/STRG.28801.4/STRG.28801.5
TST	Flower_TST	transcript	Flower	-	GO:0045995	regulation of embryonic development	Biological process	0.000724171	0.0225317	4.16185	8	124	523	33738	STRG.19948.3/STRG.27267.11/STRG.27267.4/STRG.27267.7/STRG.27267.9/STRG.27274.1/STRG.27289.1/STRG.55595.8
TST	Flower_TST	transcript	Flower	-	GO:0000049	tRNA binding	Molecular function	0.00073418	0.0225317	16.1272	3	12	523	33738	STRG.39568.2/STRG.39568.4/STRG.39568.6
TST	Flower_TST	transcript	Flower	-	GO:0004813	alanine-tRNA ligase activity	Molecular function	0.00073418	0.0225317	16.1272	3	12	523	33738	STRG.39568.2/STRG.39568.4/STRG.39568.6
TST	Flower_TST	transcript	Flower	-	GO:0006419	alanyl-tRNA aminoacylation	Biological process	0.00073418	0.0225317	16.1272	3	12	523	33738	STRG.39568.2/STRG.39568.4/STRG.39568.6
TST	Flower_TST	transcript	Flower	-	GO:0051536	iron-sulfur cluster binding	Molecular function	0.000848765	0.0257523	4.60776	7	98	523	33738	STRG.32558.3/STRG.32558.6/STRG.32558.8/STRG.32558.9/STRG.797.3/STRG.797.5/STRG.797.6
TST	Flower_TST	transcript	Flower	-	GO:0007584	response to nutrient	Biological process	0.000901359	0.0270408	4.56121	7	99	523	33738	STRG.32558.3/STRG.32558.6/STRG.32558.8/STRG.32558.9/STRG.797.3/STRG.797.5/STRG.797.6
TST	Flower_TST	transcript	Flower	-	"GO:0002376	"GO:0002376		0.000980892	0.0290998	2.37884	17	461	523	33738	STRG.11504.1/STRG.29159.1/STRG.30052.1/STRG.30055.1/STRG.30058.1/STRG.30058.2/STRG.31569.1/STRG.34081.1/STRG.34328.2/STRG.34368.3/STRG.34419.1/STRG.36264.2/STRG.45439.12/STRG.45439.6/STRG.45492.1/STRG.48547.1/STRG.48547.4
TST	Flower_TST	transcript	Flower	-	"GO:0006629	"GO:0006629		0.0012888	0.0374031	8.32369	4	31	523	33738	STRG.24772.2/STRG.24772.4/STRG.24772.8/STRG.8511.1
TST	Flower_TST	transcript	Flower	-	GO:1900056	negative regulation of leaf senescence	Biological process	0.0012888	0.0374031	8.32369	4	31	523	33738	STRG.21832.2/STRG.39719.1/STRG.44221.1/STRG.52540.1
TST	Flower_TST	transcript	Flower	-	GO:0072527	pyrimidine-containing compound metabolic process	Biological process	0.00135343	0.0388566	3.43537	9	169	523	33738	STRG.2702.11/STRG.32558.3/STRG.32558.6/STRG.32558.8/STRG.32558.9/STRG.50658.2/STRG.797.3/STRG.797.5/STRG.797.6
TST	Flower_TST	transcript	Flower	-	GO:0006766	vitamin metabolic process	Biological process	0.00139679	0.0396747	3.16219	10	204	523	33738	STRG.32558.3/STRG.32558.6/STRG.32558.8/STRG.32558.9/STRG.34521.1/STRG.34521.2/STRG.45759.2/STRG.797.3/STRG.797.5/STRG.797.6
TST	Flower_TST	transcript	Flower	-	GO:1905622	negative regulation of leaf development	Biological process	0.00145503	0.0408941	8.06358	4	32	523	33738	STRG.21832.2/STRG.39719.1/STRG.44221.1/STRG.52540.1
TST	Flower_TST	transcript	Flower	-	GO:2000142	regulation of DNA-templated transcription initiation	Biological process	0.00148615	0.0412764	5.97302	5	54	523	33738	STRG.13947.2/STRG.38074.2/STRG.38074.3/STRG.38074.4/STRG.45215.2
TST	Flower_TST	transcript	Flower	-	GO:0009611	response to wounding	Biological process	0.00149955	0.0412764	2.03322	22	698	523	33738	STRG.15062.1/STRG.1515.1/STRG.1515.2/STRG.19948.3/STRG.24808.2/STRG.27267.11/STRG.27267.4/STRG.27267.7/STRG.27267.9/STRG.27274.1/STRG.27289.1/STRG.29159.1/STRG.34419.1/STRG.35730.1/STRG.35730.2/STRG.3877.3/STRG.39421.6/STRG.45012.5/STRG.49291.8/STRG.51727.2/STRG.55595.8/STRG.5597.2
TST	Flower_TST	transcript	Flower	-	GO:0004252	serine-type endopeptidase activity	Molecular function	0.00189442	0.0516133	5.65865	5	57	523	33738	STRG.21683.1/STRG.40387.1/STRG.52378.1/STRG.52378.3/STRG.5692.1
TST	Flower_TST	transcript	Flower	-	GO:0072528	pyrimidine-containing compound biosynthetic process	Biological process	0.00197825	0.0533528	3.5591	8	145	523	33738	STRG.32558.3/STRG.32558.6/STRG.32558.8/STRG.32558.9/STRG.50658.2/STRG.797.3/STRG.797.5/STRG.797.6
TST	Flower_TST	transcript	Flower	-	GO:0042364	water-soluble vitamin biosynthetic process	Biological process	0.00204428	0.0545823	3.96105	7	114	523	33738	STRG.32558.3/STRG.32558.6/STRG.32558.8/STRG.32558.9/STRG.797.3/STRG.797.5/STRG.797.6
TST	Flower_TST	transcript	Flower	-	"GO:0001763	"GO:0001763		0.00214217	0.0566295	11.3839	3	17	523	33738	STRG.20306.1/STRG.20359.1/STRG.50748.1
TST	Flower_TST	transcript	Flower	-	GO:0019748"	GO:0019748"		0.00232531	0.0608683	25.8034	2	5	523	33738	STRG.13728.1/STRG.13728.2
TST	Flower_TST	transcript	Flower	-	GO:0045595	regulation of cell differentiation	Biological process	0.00256241	0.0664236	2.23406	16	462	523	33738	STRG.10513.2/STRG.10513.3/STRG.10513.4/STRG.10517.4/STRG.19948.3/STRG.27267.11/STRG.27267.4/STRG.27267.7/STRG.27267.9/STRG.27274.1/STRG.27289.1/STRG.40928.1/STRG.42328.2/STRG.48683.1/STRG.48683.3/STRG.6251.1
TST	Flower_TST	transcript	Flower	-	GO:0009657	plastid organization	Biological process	0.00294134	0.0751427	2.08841	18	556	523	33738	STRG.11705.2/STRG.11705.3/STRG.1551.2/STRG.1551.3/STRG.22295.3/STRG.23614.3/STRG.23614.4/STRG.40885.6/STRG.41653.10/STRG.46847.1/STRG.49291.8/STRG.51543.1/STRG.51592.1/STRG.54604.1/STRG.54899.1/STRG.55500.2/STRG.55768.2/STRG.5597.2
TST	Flower_TST	transcript	Flower	-	GO:0006561	obsolete proline biosynthetic process	Biological process	0.00298319	0.0751427	10.1856	3	19	523	33738	STRG.21832.2/STRG.39719.1/STRG.52540.1
TST	Flower_TST	transcript	Flower	-	GO:0010148	transpiration	Biological process	0.00298319	0.0751427	10.1856	3	19	523	33738	STRG.10798.1/STRG.10798.2/STRG.10798.3
TST	Flower_TST	transcript	Flower	-	GO:0015103	obsolete inorganic anion transmembrane transporter activity	Molecular function	0.00321427	0.0802067	3.02384	9	192	523	33738	STRG.28801.1/STRG.28801.2/STRG.28801.3/STRG.28801.4/STRG.28801.5/STRG.43148.1/STRG.47899.1/STRG.47899.2/STRG.49541.3
TST	Flower_TST	transcript	Flower	-	GO:0009700	indole phytoalexin biosynthetic process	Biological process	0.00335451	0.0815964	6.45086	4	40	523	33738	STRG.10187.1/STRG.21832.2/STRG.39719.1/STRG.52540.1
TST	Flower_TST	transcript	Flower	-	GO:0046217	obsolete indole phytoalexin metabolic process	Biological process	0.00335451	0.0815964	6.45086	4	40	523	33738	STRG.10187.1/STRG.21832.2/STRG.39719.1/STRG.52540.1
TST	Flower_TST	transcript	Flower	-	GO:1901698"	GO:1901698"		0.00336165	0.0815964	3.26626	8	158	523	33738	STRG.32558.3/STRG.32558.6/STRG.32558.8/STRG.32558.9/STRG.50379.3/STRG.797.3/STRG.797.5/STRG.797.6
TST	Flower_TST	transcript	Flower	-	GO:0043680	filiform apparatus	Cellular component	0.00346957	0.0834571	9.67629	3	20	523	33738	STRG.21066.1/STRG.21107.1/STRG.32445.1
TST	Flower_TST	transcript	Flower	-	GO:0044434	obsolete chloroplast part	Cellular component	0.00360781	0.0860076	1.42456	60	2717	523	33738	STRG.11705.2/STRG.11705.3/STRG.1551.2/STRG.1551.3/STRG.17636.1/STRG.2125.2/STRG.2125.3/STRG.21590.1/STRG.21591.1/STRG.22295.3/STRG.22452.1/STRG.23518.1/STRG.23614.3/STRG.23614.4/STRG.25794.3/STRG.25934.1/STRG.26008.1/STRG.26008.3/STRG.29584.1/STRG.29737.2/STRG.29737.5/STRG.32558.3/STRG.32558.6/STRG.32558.8/STRG.32558.9/STRG.32882.1/STRG.32882.4/STRG.34437.2/STRG.34521.1/STRG.34521.2/STRG.34948.3/…
TST	Flower_TST	transcript	Flower	-	GO:0008236	serine-type peptidase activity	Molecular function	0.00374254	0.0876542	3.55559	7	127	523	33738	STRG.21683.1/STRG.25591.4/STRG.40387.1/STRG.52378.1/STRG.52378.3/STRG.5692.1/STRG.5955.2
TST	Flower_TST	transcript	Flower	-	GO:0017171	serine hydrolase activity	Molecular function	0.00374254	0.0876542	3.55559	7	127	523	33738	STRG.21683.1/STRG.25591.4/STRG.40387.1/STRG.52378.1/STRG.52378.3/STRG.5692.1/STRG.5955.2
TST	Flower_TST	transcript	Flower	-	GO:0022839	monoatomic ion-gated channel activity	Molecular function	0.00407788	0.0946777	3.50047	7	129	523	33738	STRG.28801.1/STRG.28801.2/STRG.28801.3/STRG.28801.4/STRG.28801.5/STRG.43148.1/STRG.51727.2
TST	Flower_TST	transcript	Flower	-	GO:0051194	obsolete positive regulation of cofactor metabolic process	Biological process	0.00436776	0.099782	6.0008	4	43	523	33738	STRG.34209.1/STRG.34214.1/STRG.54899.1/STRG.55500.2
TST	Flower_TST	transcript	Flower	-	GO:0080027	response to herbivore	Biological process	0.00458066	0.099782	8.79663	3	22	523	33738	STRG.35730.1/STRG.35730.2/STRG.45012.5
TST	Flower_TST	transcript	Flower	-	GO:0016123	xanthophyll biosynthetic process	Biological process	0.0047466	0.099782	5.86442	4	44	523	33738	STRG.24772.2/STRG.24772.4/STRG.24772.8/STRG.8511.1
TST	Flower_TST	transcript	Flower	-	GO:0002155	regulation of thyroid hormone receptor signaling pathway	Biological process	0.00478356	0.099782	18.431	2	7	523	33738	STRG.1515.1/STRG.1515.2
TST	Flower_TST	transcript	Flower	-	GO:0002206	gene conversion of immunoglobulin genes	Biological process	0.00478356	0.099782	18.431	2	7	523	33738	STRG.4149.3/STRG.4149.6
TST	Flower_TST	transcript	Flower	-	GO:0002254	kinin cascade	Biological process	0.00478356	0.099782	18.431	2	7	523	33738	STRG.1515.1/STRG.1515.2
TST	Flower_TST	transcript	Flower	-	GO:0002353	plasma kallikrein-kinin cascade	Biological process	0.00478356	0.099782	18.431	2	7	523	33738	STRG.1515.1/STRG.1515.2
TST	Flower_TST	transcript	Flower	-	GO:0002526	acute inflammatory response	Biological process	0.00478356	0.099782	18.431	2	7	523	33738	STRG.1515.1/STRG.1515.2
TST	Flower_TST	transcript	Flower	-	GO:0002565	somatic diversification of immune receptors via gene conversion	Biological process	0.00478356	0.099782	18.431	2	7	523	33738	STRG.4149.3/STRG.4149.6
TST	Flower_TST	transcript	Flower	-	GO:0016788"	GO:0016788"		0.00478356	0.099782	18.431	2	7	523	33738	STRG.21998.5/STRG.21998.6
TST	Flower_TST	transcript	Flower	-	GO:0017125	deoxycytidyl transferase activity	Molecular function	0.00478356	0.099782	18.431	2	7	523	33738	STRG.4149.3/STRG.4149.6
TST	Flower_TST	transcript	Flower	-	GO:0043504	mitochondrial DNA repair	Biological process	0.00478356	0.099782	18.431	2	7	523	33738	STRG.4149.3/STRG.4149.6
TST	Flower_TST	transcript	Flower	-	GO:0072376	protein activation cascade	Biological process	0.00478356	0.099782	18.431	2	7	523	33738	STRG.1515.1/STRG.1515.2
TST	Flower_TST	transcript	Flower	-	GO:0090558	plant epidermis development	Biological process	0.0048884	0.101179	1.9455	19	630	523	33738	STRG.10513.2/STRG.10513.3/STRG.10513.4/STRG.10517.4/STRG.19948.3/STRG.21248.1/STRG.27267.11/STRG.27267.4/STRG.27267.7/STRG.27267.9/STRG.27274.1/STRG.27289.1/STRG.40387.1/STRG.40928.1/STRG.42328.2/STRG.51752.4/STRG.51752.5/STRG.5692.1/STRG.6251.1
TST	Flower_TST	transcript	Flower	-	GO:0044435	obsolete plastid part	Cellular component	0.00496701	0.102015	1.40338	60	2758	523	33738	STRG.11705.2/STRG.11705.3/STRG.1551.2/STRG.1551.3/STRG.17636.1/STRG.2125.2/STRG.2125.3/STRG.21590.1/STRG.21591.1/STRG.22295.3/STRG.22452.1/STRG.23518.1/STRG.23614.3/STRG.23614.4/STRG.25794.3/STRG.25934.1/STRG.26008.1/STRG.26008.3/STRG.29584.1/STRG.29737.2/STRG.29737.5/STRG.32558.3/STRG.32558.6/STRG.32558.8/STRG.32558.9/STRG.32882.1/STRG.32882.4/STRG.34437.2/STRG.34521.1/STRG.34521.2/STRG.34948.3/…
TST	Flower_TST	transcript	Flower	-	GO:0080167"	GO:0080167"		0.00514691	0.104547	5.7341	4	45	523	33738	STRG.14512.1/STRG.14512.3/STRG.23961.1/STRG.23961.3
TST	Flower_TST	transcript	Flower	-	GO:0010189	vitamin E biosynthetic process	Biological process	0.00520776	0.104547	8.41417	3	23	523	33738	STRG.34521.1/STRG.34521.2/STRG.45759.2
TST	Flower_TST	transcript	Flower	-	GO:0042360	vitamin E metabolic process	Biological process	0.00520776	0.104547	8.41417	3	23	523	33738	STRG.34521.1/STRG.34521.2/STRG.45759.2
TST	Flower_TST	transcript	Flower	-	GO:0022603	regulation of anatomical structure morphogenesis	Biological process	0.00536033	0.106807	2.01589	17	544	523	33738	STRG.10513.2/STRG.10513.3/STRG.10513.4/STRG.10517.4/STRG.19948.3/STRG.20306.1/STRG.27267.11/STRG.27267.4/STRG.27267.7/STRG.27267.9/STRG.27274.1/STRG.27289.1/STRG.40928.1/STRG.50131.12/STRG.55595.8/STRG.6251.1/STRG.7020.6
TST	Flower_TST	transcript	Flower	-	GO:0052314	phytoalexin metabolic process	Biological process	0.0055692	0.109336	5.60944	4	46	523	33738	STRG.10187.1/STRG.21832.2/STRG.39719.1/STRG.52540.1
TST	Flower_TST	transcript	Flower	-	GO:0052315	phytoalexin biosynthetic process	Biological process	0.0055692	0.109336	5.60944	4	46	523	33738	STRG.10187.1/STRG.21832.2/STRG.39719.1/STRG.52540.1
TST	Flower_TST	transcript	Flower	-	GO:0070838	GO:0070838		0.00565784	0.110266	2.26041	13	371	523	33738	STRG.12091.3/STRG.13533.1/STRG.13533.3/STRG.28542.2/STRG.41515.1/STRG.41515.3/STRG.41515.8/STRG.51727.2/STRG.53419.8/STRG.54775.1/STRG.54777.1/STRG.54777.2/STRG.54777.3
TST	Flower_TST	transcript	Flower	-	GO:0072511	GO:0072511		0.00578264	0.111462	2.25433	13	372	523	33738	STRG.12091.3/STRG.13533.1/STRG.13533.3/STRG.28542.2/STRG.41515.1/STRG.41515.3/STRG.41515.8/STRG.51727.2/STRG.53419.8/STRG.54775.1/STRG.54777.1/STRG.54777.2/STRG.54777.3
TST	Flower_TST	transcript	Flower	-	GO:0005618	cell wall	Cellular component	0.00580268	0.111462	1.64423	30	1177	523	33738	STRG.10513.2/STRG.10513.3/STRG.10513.4/STRG.10517.4/STRG.13420.1/STRG.14512.1/STRG.14512.3/STRG.16500.1/STRG.19948.3/STRG.21066.1/STRG.21107.1/STRG.23636.6/STRG.25607.2/STRG.27267.11/STRG.27267.4/STRG.27267.7/STRG.27267.9/STRG.27274.1/STRG.27289.1/STRG.32445.1/STRG.35390.3/STRG.35873.3/STRG.40928.1/STRG.44892.2/STRG.44892.3/STRG.44892.5/STRG.50831.4/STRG.5955.2/STRG.6251.1/STRG.6821.1
TST	Flower_TST	transcript	Flower	-	GO:0030312	external encapsulating structure	Cellular component	0.00593831	0.113252	1.64144	30	1179	523	33738	STRG.10513.2/STRG.10513.3/STRG.10513.4/STRG.10517.4/STRG.13420.1/STRG.14512.1/STRG.14512.3/STRG.16500.1/STRG.19948.3/STRG.21066.1/STRG.21107.1/STRG.23636.6/STRG.25607.2/STRG.27267.11/STRG.27267.4/STRG.27267.7/STRG.27267.9/STRG.27274.1/STRG.27289.1/STRG.32445.1/STRG.35390.3/STRG.35873.3/STRG.40928.1/STRG.44892.2/STRG.44892.3/STRG.44892.5/STRG.50831.4/STRG.5955.2/STRG.6251.1/STRG.6821.1
TST	Flower_TST	transcript	Flower	-	GO:0055075	potassium ion homeostasis	Biological process	0.00634494	0.120149	3.22543	7	140	523	33738	STRG.19948.3/STRG.27267.11/STRG.27267.4/STRG.27267.7/STRG.27267.9/STRG.27274.1/STRG.27289.1
TST	Flower_TST	transcript	Flower	-	GO:0009579	thylakoid	Cellular component	0.00646708	0.121599	1.74544	24	887	523	33738	STRG.11705.2/STRG.11705.3/STRG.12639.2/STRG.1551.2/STRG.1551.3/STRG.17884.2/STRG.17884.3/STRG.22295.3/STRG.22452.1/STRG.23518.1/STRG.25902.1/STRG.25902.6/STRG.29584.1/STRG.29737.2/STRG.29737.5/STRG.34437.2/STRG.40885.6/STRG.44228.4/STRG.45012.5/STRG.51543.1/STRG.53994.2/STRG.54429.4/STRG.5974.3/STRG.5974.4
TST	Flower_TST	transcript	Flower	-	GO:0010101	post-embryonic root morphogenesis	Biological process	0.00684149	0.12774	3.18	7	142	523	33738	STRG.21683.1/STRG.26167.7/STRG.35602.9/STRG.45409.2/STRG.52378.1/STRG.52378.3/STRG.56401.1
TST	Flower_TST	transcript	Flower	-	GO:0140101	catalytic activity, acting on a tRNA	Molecular function	0.00707009	0.131091	2.38921	11	297	523	33738	STRG.21590.1/STRG.21591.1/STRG.23384.4/STRG.25794.3/STRG.38778.1/STRG.39568.2/STRG.39568.4/STRG.39568.6/STRG.48472.3/STRG.50831.4/STRG.9570.5
TST	Flower_TST	transcript	Flower	-	GO:0005244	voltage-gated monoatomic ion channel activity	Molecular function	0.00744859	0.136013	3.51865	6	110	523	33738	STRG.28801.1/STRG.28801.2/STRG.28801.3/STRG.28801.4/STRG.28801.5/STRG.43148.1
TST	Flower_TST	transcript	Flower	-	GO:0022832	voltage-gated channel activity	Molecular function	0.00744859	0.136013	3.51865	6	110	523	33738	STRG.28801.1/STRG.28801.2/STRG.28801.3/STRG.28801.4/STRG.28801.5/STRG.43148.1
TST	Flower_TST	transcript	Flower	-	GO:0009403	toxin biosynthetic process	Biological process	0.00748838	0.136013	5.16069	4	50	523	33738	STRG.10187.1/STRG.21832.2/STRG.39719.1/STRG.52540.1
TST	Flower_TST	transcript	Flower	-	GO:0004565	beta-galactosidase activity	Molecular function	0.0080281	0.138852	5.0595	4	51	523	33738	STRG.14512.1/STRG.14512.3/STRG.25607.2/STRG.35873.3
TST	Flower_TST	transcript	Flower	-	GO:0008839	4-hydroxy-tetrahydrodipicolinate reductase activity	Molecular function	0.00803358	0.138852	14.3352	2	9	523	33738	STRG.34948.3/STRG.34948.9
TST	Flower_TST	transcript	Flower	-	GO:0019877	diaminopimelate biosynthetic process	Biological process	0.00803358	0.138852	14.3352	2	9	523	33738	STRG.34948.3/STRG.34948.9
TST	Flower_TST	transcript	Flower	-	GO:0050567	glutaminyl-tRNA synthase (glutamine-hydrolyzing) activity	Molecular function	0.00803358	0.138852	14.3352	2	9	523	33738	STRG.25794.3/STRG.9570.5
TST	Flower_TST	transcript	Flower	-	GO:0070681	glutaminyl-tRNAGln biosynthesis via transamidation	Biological process	0.00803358	0.138852	14.3352	2	9	523	33738	STRG.25794.3/STRG.9570.5
TST	Flower_TST	transcript	Flower	-	GO:0097009	energy homeostasis	Biological process	0.00803358	0.138852	14.3352	2	9	523	33738	STRG.1515.1/STRG.1515.2
TST	Flower_TST	transcript	Flower	-	GO:0009862	systemic acquired resistance, salicylic acid mediated signaling pathway	Biological process	0.00810935	0.138852	3.45582	6	112	523	33738	STRG.35730.1/STRG.35730.2/STRG.44221.1/STRG.5289.3/STRG.5313.2/STRG.5313.3
TST	Flower_TST	transcript	Flower	-	GO:0005576"	GO:0005576"		0.00814579	0.138852	4.03179	5	80	523	33738	STRG.25420.2/STRG.47222.2/STRG.47222.3/STRG.47222.5/STRG.47222.6
TST	Flower_TST	transcript	Flower	-	GO:0048598	embryonic morphogenesis	Biological process	0.00815233	0.138852	2.61521	9	222	523	33738	STRG.19948.3/STRG.26896.2/STRG.26896.3/STRG.27267.11/STRG.27267.4/STRG.27267.7/STRG.27267.9/STRG.27274.1/STRG.27289.1
TST	Flower_TST	transcript	Flower	-	GO:0006767	obsolete water-soluble vitamin metabolic process	Biological process	0.00820861	0.138852	3.07184	7	147	523	33738	STRG.32558.3/STRG.32558.6/STRG.32558.8/STRG.32558.9/STRG.797.3/STRG.797.5/STRG.797.6
TST	Flower_TST	transcript	Flower	-	GO:0008239	dipeptidyl-peptidase activity	Molecular function	0.00821671	0.138852	7.16762	3	27	523	33738	STRG.1515.1/STRG.1515.2/STRG.53443.1
TST	Flower_TST	transcript	Flower	-	GO:0015698	inorganic anion transport	Biological process	0.00838247	0.140762	2.60349	9	223	523	33738	STRG.28801.1/STRG.28801.2/STRG.28801.3/STRG.28801.4/STRG.28801.5/STRG.43148.1/STRG.47899.1/STRG.47899.2/STRG.49541.3
TST	Flower_TST	transcript	Flower	-	GO:1901657"	GO:1901657"		0.00845506	0.141094	3.42524	6	113	523	33738	STRG.10187.1/STRG.1498.3/STRG.1498.4/STRG.1498.7/STRG.240.4/STRG.2702.11
TST	Flower_TST	transcript	Flower	-	GO:1904680"	GO:1904680"		0.00901712	0.149034	3.93345	5	82	523	33738	STRG.17182.1/STRG.46049.1/STRG.51455.1/STRG.54507.1/STRG.55768.2
TST	Flower_TST	transcript	Flower	-	GO:0006775	obsolete fat-soluble vitamin metabolic process	Biological process	0.00909832	0.149034	6.91164	3	28	523	33738	STRG.34521.1/STRG.34521.2/STRG.45759.2
TST	Flower_TST	transcript	Flower	-	GO:0042362	fat-soluble vitamin biosynthetic process	Biological process	0.00909832	0.149034	6.91164	3	28	523	33738	STRG.34521.1/STRG.34521.2/STRG.45759.2
TST	Flower_TST	transcript	Flower	-	GO:0016122	xanthophyll metabolic process	Biological process	0.00918269	0.149499	4.86857	4	53	523	33738	STRG.24772.2/STRG.24772.4/STRG.24772.8/STRG.8511.1
TST	Flower_TST	transcript	Flower	-	GO:0007389	pattern specification process	Biological process	0.00955006	0.15252	1.82119	19	673	523	33738	STRG.10513.2/STRG.10513.3/STRG.10513.4/STRG.10517.4/STRG.19948.3/STRG.21248.1/STRG.26896.2/STRG.26896.3/STRG.27267.11/STRG.27267.4/STRG.27267.7/STRG.27267.9/STRG.27274.1/STRG.27289.1/STRG.3423.5/STRG.40928.1/STRG.50131.12/STRG.55595.8/STRG.6251.1
TST	Flower_TST	transcript	Flower	-	GO:0010103	stomatal complex morphogenesis	Biological process	0.00979841	0.15252	4.77842	4	54	523	33738	STRG.21248.1/STRG.40387.1/STRG.42328.2/STRG.5692.1
TST	Flower_TST	transcript	Flower	-	GO:0010310	regulation of hydrogen peroxide metabolic process	Biological process	0.00979841	0.15252	4.77842	4	54	523	33738	STRG.17884.2/STRG.17884.3/STRG.34209.1/STRG.34214.1
TST	Flower_TST	transcript	Flower	-	"GO:0001525	"GO:0001525		0.00993952	0.15252	12.9017	2	10	523	33738	STRG.1515.1/STRG.1515.2
TST	Flower_TST	transcript	Flower	-	GO:0003073	regulation of systemic arterial blood pressure	Biological process	0.00993952	0.15252	12.9017	2	10	523	33738	STRG.1515.1/STRG.1515.2
TST	Flower_TST	transcript	Flower	-	GO:0003085	negative regulation of systemic arterial blood pressure	Biological process	0.00993952	0.15252	12.9017	2	10	523	33738	STRG.1515.1/STRG.1515.2
TST	Flower_TST	transcript	Flower	-	GO:0043535	regulation of blood vessel endothelial cell migration	Biological process	0.00993952	0.15252	12.9017	2	10	523	33738	STRG.1515.1/STRG.1515.2
TST	Flower_TST	transcript	Flower	-	GO:0045776	negative regulation of blood pressure	Biological process	0.00993952	0.15252	12.9017	2	10	523	33738	STRG.1515.1/STRG.1515.2
TST	Flower_TST	transcript	Flower	-	GO:0060055	angiogenesis involved in wound healing	Biological process	0.00993952	0.15252	12.9017	2	10	523	33738	STRG.1515.1/STRG.1515.2
TST	Flower_TST	transcript	Flower	-	GO:1902326	positive regulation of chlorophyll biosynthetic process	Biological process	0.00993952	0.15252	12.9017	2	10	523	33738	STRG.54899.1/STRG.55500.2
TST	Flower_TST	transcript	Flower	-	GO:0016298	lipase activity	Molecular function	0.0107998	0.164773	2.91329	7	155	523	33738	STRG.21998.5/STRG.21998.6/STRG.47552.10/STRG.52207.2/STRG.52207.6/STRG.52207.7/STRG.52209.1
TST	Flower_TST	transcript	Flower	-	GO:0010236	plastoquinone biosynthetic process	Biological process	0.0120245	0.177378	11.7288	2	11	523	33738	STRG.34521.1/STRG.34521.2
TST	Flower_TST	transcript	Flower	-	GO:0045178	basal part of cell	Cellular component	0.0120245	0.177378	11.7288	2	11	523	33738	STRG.1515.1/STRG.1515.2
TST	Flower_TST	transcript	Flower	-	GO:0046244	salicylic acid catabolic process	Biological process	0.0120245	0.177378	11.7288	2	11	523	33738	STRG.19170.1/STRG.48156.2
TST	Flower_TST	transcript	Flower	-	GO:0047196	long-chain-alcohol O-fatty-acyltransferase activity	Molecular function	0.0120245	0.177378	11.7288	2	11	523	33738	STRG.35956.3/STRG.35956.4
TST	Flower_TST	transcript	Flower	-	GO:1901403	obsolete positive regulation of tetrapyrrole metabolic process	Biological process	0.0120245	0.177378	11.7288	2	11	523	33738	STRG.54899.1/STRG.55500.2
TST	Flower_TST	transcript	Flower	-	GO:1901465	positive regulation of tetrapyrrole biosynthetic process	Biological process	0.0120245	0.177378	11.7288	2	11	523	33738	STRG.54899.1/STRG.55500.2
TST	Flower_TST	transcript	Flower	-	GO:0009751	response to salicylic acid	Biological process	0.0129938	0.189593	1.97188	14	458	523	33738	STRG.11668.4/STRG.11898.1/STRG.11902.1/STRG.11902.2/STRG.19170.1/STRG.35730.1/STRG.35730.2/STRG.44221.1/STRG.45012.5/STRG.46412.6/STRG.48156.2/STRG.5289.3/STRG.5313.2/STRG.5313.3
TST	Flower_TST	transcript	Flower	-	"GO:0000741	"GO:0000741		0.013162	0.189593	6.04768	3	32	523	33738	STRG.13150.2/STRG.13150.3/STRG.54346.1
TST	Flower_TST	transcript	Flower	-	GO:0048871	multicellular organismal-level homeostasis	Biological process	0.013162	0.189593	6.04768	3	32	523	33738	STRG.1515.1/STRG.1515.2/STRG.43148.1
TST	Flower_TST	transcript	Flower	-	GO:0043038	amino acid activation	Biological process	0.0132076	0.189593	2.58034	8	200	523	33738	STRG.21590.1/STRG.21591.1/STRG.25794.3/STRG.39568.2/STRG.39568.4/STRG.39568.6/STRG.50831.4/STRG.9570.5
TST	Flower_TST	transcript	Flower	-	GO:0043039	tRNA aminoacylation	Biological process	0.0132076	0.189593	2.58034	8	200	523	33738	STRG.21590.1/STRG.21591.1/STRG.25794.3/STRG.39568.2/STRG.39568.4/STRG.39568.6/STRG.50831.4/STRG.9570.5
TST	Flower_TST	transcript	Flower	-	GO:0099402	plant organ development	Biological process	0.0133115	0.190063	1.40302	46	2115	523	33738	STRG.10513.2/STRG.10513.3/STRG.10513.4/STRG.10517.4/STRG.12091.3/STRG.13420.1/STRG.19170.1/STRG.19948.3/STRG.20250.2/STRG.21066.1/STRG.21107.1/STRG.21683.1/STRG.21832.2/STRG.24808.2/STRG.26167.7/STRG.26896.2/STRG.26896.3/STRG.27267.11/STRG.27267.4/STRG.27267.7/STRG.27267.9/STRG.27274.1/STRG.27289.1/STRG.28887.1/STRG.29139.1/STRG.32445.1/STRG.35602.9/STRG.37526.12/STRG.39719.1/STRG.40928.1/STRG.45…
TST	Flower_TST	transcript	Flower	-	GO:0022836	gated channel activity	Molecular function	0.0135146	0.190149	2.78741	7	162	523	33738	STRG.28801.1/STRG.28801.2/STRG.28801.3/STRG.28801.4/STRG.28801.5/STRG.43148.1/STRG.51727.2
TST	Flower_TST	transcript	Flower	-	GO:0009292	horizontal gene transfer	Biological process	0.0136174	0.190149	1.86306	16	554	523	33738	STRG.17562.1/STRG.18324.1/STRG.26953.1/STRG.30325.1/STRG.31035.1/STRG.3432.1/STRG.37597.1/STRG.39662.2/STRG.40284.1/STRG.43552.1/STRG.44002.2/STRG.44152.1/STRG.49858.1/STRG.50131.12/STRG.55357.1/STRG.6202.1
TST	Flower_TST	transcript	Flower	-	GO:0009294	DNA-mediated transformation	Biological process	0.0136174	0.190149	1.86306	16	554	523	33738	STRG.17562.1/STRG.18324.1/STRG.26953.1/STRG.30325.1/STRG.31035.1/STRG.3432.1/STRG.37597.1/STRG.39662.2/STRG.40284.1/STRG.43552.1/STRG.44002.2/STRG.44152.1/STRG.49858.1/STRG.50131.12/STRG.55357.1/STRG.6202.1
TST	Flower_TST	transcript	Flower	-	GO:0016109	tetraterpenoid biosynthetic process	Biological process	0.0140558	0.190149	4.30057	4	60	523	33738	STRG.24772.2/STRG.24772.4/STRG.24772.8/STRG.8511.1
TST	Flower_TST	transcript	Flower	-	GO:0016117	carotenoid biosynthetic process	Biological process	0.0140558	0.190149	4.30057	4	60	523	33738	STRG.24772.2/STRG.24772.4/STRG.24772.8/STRG.8511.1
TST	Flower_TST	transcript	Flower	-	GO:0009507	chloroplast	Cellular component	0.0142147	0.190149	1.25481	88	4524	523	33738	STRG.11705.2/STRG.11705.3/STRG.12639.2/STRG.13947.2/STRG.1551.2/STRG.1551.3/STRG.15782.1/STRG.17636.1/STRG.17884.2/STRG.17884.3/STRG.2125.2/STRG.2125.3/STRG.21590.1/STRG.21591.1/STRG.22295.3/STRG.22452.1/STRG.23518.1/STRG.23614.3/STRG.23614.4/STRG.24290.1/STRG.25591.4/STRG.25794.3/STRG.25934.1/STRG.26008.1/STRG.26008.3/STRG.29584.1/STRG.29737.2/STRG.29737.5/STRG.32558.3/STRG.32558.6/STRG.32558.8/…
TST	Flower_TST	transcript	Flower	-	GO:0045003	double-strand break repair via synthesis-dependent strand annealing	Biological process	0.0142812	0.190149	1.89731	15	510	523	33738	STRG.17562.1/STRG.18324.1/STRG.26953.1/STRG.30325.1/STRG.31035.1/STRG.3432.1/STRG.37597.1/STRG.39662.2/STRG.40284.1/STRG.43552.1/STRG.44002.2/STRG.44152.1/STRG.49858.1/STRG.55357.1/STRG.6202.1
TST	Flower_TST	transcript	Flower	-	GO:0004635	phosphoribosyl-AMP cyclohydrolase activity	Molecular function	0.0142826	0.190149	10.7514	2	12	523	33738	STRG.32882.1/STRG.32882.4
TST	Flower_TST	transcript	Flower	-	GO:0004636	phosphoribosyl-ATP diphosphatase activity	Molecular function	0.0142826	0.190149	10.7514	2	12	523	33738	STRG.32882.1/STRG.32882.4
TST	Flower_TST	transcript	Flower	-	GO:0004784	superoxide dismutase activity	Molecular function	0.0143146	0.190149	5.86442	3	33	523	33738	STRG.29584.1/STRG.5974.3/STRG.5974.4
TST	Flower_TST	transcript	Flower	-	GO:0016721	oxidoreductase activity, acting on superoxide radicals as acceptor	Molecular function	0.0143146	0.190149	5.86442	3	33	523	33738	STRG.29584.1/STRG.5974.3/STRG.5974.4
TST	Flower_TST	transcript	Flower	-	GO:0019430	removal of superoxide radicals	Biological process	0.0143146	0.190149	5.86442	3	33	523	33738	STRG.29584.1/STRG.5974.3/STRG.5974.4
TST	Flower_TST	transcript	Flower	-	GO:0071450	cellular response to oxygen radical	Biological process	0.0143146	0.190149	5.86442	3	33	523	33738	STRG.29584.1/STRG.5974.3/STRG.5974.4
TST	Flower_TST	transcript	Flower	-	GO:0071451	cellular response to superoxide	Biological process	0.0143146	0.190149	5.86442	3	33	523	33738	STRG.29584.1/STRG.5974.3/STRG.5974.4
TST	Flower_TST	transcript	Flower	-	GO:0014070	obsolete response to organic cyclic compound	Biological process	0.0149016	0.196967	1.57054	27	1109	523	33738	STRG.11668.4/STRG.11898.1/STRG.11902.1/STRG.11902.2/STRG.19170.1/STRG.19943.17/STRG.21066.1/STRG.21107.1/STRG.32445.1/STRG.32558.3/STRG.32558.6/STRG.32558.8/STRG.32558.9/STRG.35730.1/STRG.35730.2/STRG.44221.1/STRG.45012.5/STRG.46412.6/STRG.48156.2/STRG.5289.3/STRG.5313.2/STRG.5313.3/STRG.55595.8/STRG.7784.1/STRG.797.3/STRG.797.5/STRG.797.6
TST	Leaf_TST	transcript	Leaf	-	GO:0009691	cytokinin biosynthetic process	Biological process	3.13676e-06	0.00715495	38.1652	4	17	208	33738	STRG.3180.1/STRG.3180.2/STRG.3180.3/STRG.42082.2
TST	Leaf_TST	transcript	Leaf	-	GO:0052622	ATP/ADP dimethylallyltransferase activity	Molecular function	1.88784e-05	0.0136045	54.0673	3	9	208	33738	STRG.3180.1/STRG.3180.2/STRG.3180.3
TST	Leaf_TST	transcript	Leaf	-	GO:0052623	obsolete ADP dimethylallyltransferase activity	Molecular function	1.88784e-05	0.0136045	54.0673	3	9	208	33738	STRG.3180.1/STRG.3180.2/STRG.3180.3
TST	Leaf_TST	transcript	Leaf	-	GO:0009690	cytokinin metabolic process	Biological process	2.51098e-05	0.0136045	14.4823	5	56	208	33738	STRG.11243.1/STRG.3180.1/STRG.3180.2/STRG.3180.3/STRG.42082.2
TST	Leaf_TST	transcript	Leaf	-	GO:0034471	obsolete ncRNA 5'-end processing	Biological process	2.98214e-05	0.0136045	13.9829	5	58	208	33738	STRG.11643.6/STRG.38601.2/STRG.38617.1/STRG.43611.7/STRG.7833.2
TST	Leaf_TST	transcript	Leaf	-	GO:0009824	AMP dimethylallyltransferase activity	Molecular function	3.6746e-05	0.0139696	44.2369	3	11	208	33738	STRG.3180.1/STRG.3180.2/STRG.3180.3
TST	Leaf_TST	transcript	Leaf	-	GO:0034470	obsolete ncRNA processing	Biological process	5.65064e-05	0.018413	3.15722	16	822	208	33738	STRG.11643.6/STRG.14047.1/STRG.21531.4/STRG.2475.20/STRG.3180.1/STRG.3180.2/STRG.3180.3/STRG.38579.1/STRG.38579.4/STRG.38579.5/STRG.38601.2/STRG.38617.1/STRG.43611.7/STRG.46650.6/STRG.50129.4/STRG.7833.2
TST	Leaf_TST	transcript	Leaf	-	GO:0010018	far-red light signaling pathway	Biological process	7.0827e-05	0.0200297	18.0224	4	36	208	33738	STRG.39732.1/STRG.39732.2/STRG.5863.1/STRG.5863.2
TST	Leaf_TST	transcript	Leaf	-	GO:0099116	tRNA 5'-end processing	Biological process	7.90301e-05	0.0200297	17.5353	4	37	208	33738	STRG.11643.6/STRG.38601.2/STRG.43611.7/STRG.7833.2
TST	Leaf_TST	transcript	Leaf	-	GO:0008033	tRNA processing	Biological process	8.82361e-05	0.0201267	5.01655	9	291	208	33738	STRG.11643.6/STRG.14047.1/STRG.3180.1/STRG.3180.2/STRG.3180.3/STRG.38601.2/STRG.43611.7/STRG.50129.4/STRG.7833.2
TST	Leaf_TST	transcript	Leaf	-	GO:0071490	cellular response to far red light	Biological process	0.000143466	0.0283706	15.0886	4	43	208	33738	STRG.39732.1/STRG.39732.2/STRG.5863.1/STRG.5863.2
TST	Leaf_TST	transcript	Leaf	-	GO:0034660	obsolete ncRNA metabolic process	Biological process	0.000149254	0.0283706	2.68843	18	1086	208	33738	STRG.11643.6/STRG.14047.1/STRG.15039.19/STRG.21531.4/STRG.2475.20/STRG.3180.1/STRG.3180.2/STRG.3180.3/STRG.38579.1/STRG.38579.4/STRG.38579.5/STRG.38601.2/STRG.38617.1/STRG.43611.7/STRG.46650.6/STRG.50129.4/STRG.7833.2/STRG.8785.4
TST	Leaf_TST	transcript	Leaf	-	GO:0070181	small ribosomal subunit rRNA binding	Molecular function	0.00020808	0.0365101	25.6108	3	19	208	33738	STRG.38579.1/STRG.38579.4/STRG.38579.5
TST	Leaf_TST	transcript	Leaf	-	GO:0052381	tRNA dimethylallyltransferase activity	Molecular function	0.00024369	0.039704	24.3303	3	20	208	33738	STRG.3180.1/STRG.3180.2/STRG.3180.3
TST	Leaf_TST	transcript	Leaf	-	GO:0000313	organellar ribosome	Cellular component	0.000326216	0.0465062	22.1184	3	22	208	33738	STRG.38579.1/STRG.38579.4/STRG.38579.5
TST	Leaf_TST	transcript	Leaf	-	GO:0051707"	GO:0051707"		0.000326216	0.0465062	22.1184	3	22	208	33738	STRG.26756.4/STRG.28293.2/STRG.28293.4
TST	Leaf_TST	transcript	Leaf	-	"GO:0008150	"GO:0008150		0.000456251	0.0580734	4.49002	8	289	208	33738	STRG.10414.1/STRG.10414.2/STRG.10414.3/STRG.10415.2/STRG.14932.1/STRG.28293.2/STRG.28293.4/STRG.55578.2
TST	Leaf_TST	transcript	Leaf	-	GO:0005763	mitochondrial small ribosomal subunit	Cellular component	0.000480612	0.0580734	19.4642	3	25	208	33738	STRG.38579.1/STRG.38579.4/STRG.38579.5
TST	Leaf_TST	transcript	Leaf	-	GO:0006399	tRNA metabolic process	Biological process	0.000503932	0.0580734	3.3538	11	532	208	33738	STRG.11643.6/STRG.14047.1/STRG.15039.19/STRG.3180.1/STRG.3180.2/STRG.3180.3/STRG.38601.2/STRG.43611.7/STRG.50129.4/STRG.7833.2/STRG.8785.4
TST	Leaf_TST	transcript	Leaf	-	GO:0009308	amine metabolic process	Biological process	0.000509193	0.0580734	6.04479	6	161	208	33738	STRG.11243.1/STRG.3180.1/STRG.3180.2/STRG.3180.3/STRG.42082.2/STRG.760.12
TST	Leaf_TST	transcript	Leaf	-	GO:0010589	leaf proximal/distal pattern formation	Biological process	0.000558236	0.0606351	54.0673	2	6	208	33738	STRG.20495.1/STRG.41181.1
TST	Leaf_TST	transcript	Leaf	-	GO:0000314	organellar small ribosomal subunit	Cellular component	0.00060569	0.0627991	18.0224	3	27	208	33738	STRG.38579.1/STRG.38579.4/STRG.38579.5
TST	Leaf_TST	transcript	Leaf	-	GO:0034754	GO:0034754		0.000813048	0.0806331	6.93171	5	117	208	33738	STRG.11243.1/STRG.3180.1/STRG.3180.2/STRG.3180.3/STRG.42082.2
TST	Leaf_TST	transcript	Leaf	-	GO:0000462	maturation of SSU-rRNA from tricistronic rRNA transcript (SSU-rRNA, 5.8S rRNA, LSU-rRNA)	Biological process	0.000887	0.0832316	9.40301	4	69	208	33738	STRG.38579.1/STRG.38579.4/STRG.38579.5/STRG.38617.1
TST	Leaf_TST	transcript	Leaf	-	GO:0006400	tRNA modification	Biological process	0.000912227	0.0832316	5.40673	6	180	208	33738	STRG.14047.1/STRG.3180.1/STRG.3180.2/STRG.3180.3/STRG.38601.2/STRG.50129.4
TST	Leaf_TST	transcript	Leaf	-	GO:0001682	tRNA 5'-leader removal	Biological process	0.00109948	0.096458	14.7456	3	33	208	33738	STRG.11643.6/STRG.43611.7/STRG.7833.2
TST	Leaf_TST	transcript	Leaf	-	GO:0051239	regulation of multicellular organismal process	Biological process	0.00153048	0.118467	1.96972	23	1894	208	33738	STRG.15493.1/STRG.17951.1/STRG.17984.1/STRG.24099.1/STRG.24308.2/STRG.33208.1/STRG.38617.2/STRG.39732.1/STRG.39732.2/STRG.40922.1/STRG.40923.1/STRG.41181.1/STRG.48474.1/STRG.49629.1/STRG.50129.4/STRG.50691.1/STRG.54453.2/STRG.55578.2/STRG.55580.2/STRG.5863.1/STRG.5863.2/STRG.7533.2/STRG.9629.3
TST	Leaf_TST	transcript	Leaf	-	GO:0050793	regulation of developmental process	Biological process	0.00153583	0.118467	1.8735	26	2251	208	33738	STRG.15493.1/STRG.15973.4/STRG.17951.1/STRG.17984.1/STRG.24099.1/STRG.24308.2/STRG.30807.1/STRG.33208.1/STRG.34181.1/STRG.38617.2/STRG.39732.1/STRG.39732.2/STRG.40922.1/STRG.40923.1/STRG.41181.1/STRG.42082.2/STRG.48474.1/STRG.49629.1/STRG.50129.4/STRG.50691.1/STRG.54453.2/STRG.55578.2/STRG.55580.2/STRG.5863.1/STRG.5863.2/STRG.9629.3
TST	Leaf_TST	transcript	Leaf	-	GO:0005761	mitochondrial ribosome	Cellular component	0.00166196	0.118467	12.8054	3	38	208	33738	STRG.38579.1/STRG.38579.4/STRG.38579.5
TST	Leaf_TST	transcript	Leaf	-	GO:0015140	malate transmembrane transporter activity	Molecular function	0.00166196	0.118467	12.8054	3	38	208	33738	STRG.3164.1/STRG.3164.2/STRG.34619.1
TST	Leaf_TST	transcript	Leaf	-	GO:0015743	malate transport	Biological process	0.00166196	0.118467	12.8054	3	38	208	33738	STRG.3164.1/STRG.3164.2/STRG.34619.1
TST	Leaf_TST	transcript	Leaf	-	GO:0071423	malate transmembrane transport	Biological process	0.00166196	0.118467	12.8054	3	38	208	33738	STRG.3164.1/STRG.3164.2/STRG.34619.1
TST	Leaf_TST	transcript	Leaf	-	GO:0010143	cutin biosynthetic process	Biological process	0.00192892	0.129408	12.1651	3	40	208	33738	STRG.23405.1/STRG.47294.1/STRG.54039.1
TST	Leaf_TST	transcript	Leaf	-	GO:0015556	C4-dicarboxylate transmembrane transporter activity	Molecular function	0.00192892	0.129408	12.1651	3	40	208	33738	STRG.3164.1/STRG.3164.2/STRG.34619.1
TST	Leaf_TST	transcript	Leaf	-	GO:0015740	C4-dicarboxylate transport	Biological process	0.00207182	0.135023	11.8684	3	41	208	33738	STRG.3164.1/STRG.3164.2/STRG.34619.1
TST	Leaf_TST	transcript	Leaf	-	GO:0000966	RNA 5'-end processing	Biological process	0.00237123	0.146536	7.20897	4	90	208	33738	STRG.11643.6/STRG.38601.2/STRG.38617.1/STRG.43611.7
TST	Leaf_TST	transcript	Leaf	-	GO:1905428	regulation of plant organ formation	Biological process	0.00237696	0.146536	11.3164	3	43	208	33738	STRG.34181.1/STRG.50129.4/STRG.50691.1
TST	Leaf_TST	transcript	Leaf	-	GO:0000741	karyogamy	Biological process	0.00253939	0.150114	11.0592	3	44	208	33738	STRG.38579.1/STRG.38579.4/STRG.38579.5
TST	Leaf_TST	transcript	Leaf	-	GO:0140101	catalytic activity, acting on a tRNA	Molecular function	0.00256662	0.150114	3.82294	7	297	208	33738	STRG.14047.1/STRG.15039.19/STRG.3180.1/STRG.3180.2/STRG.3180.3/STRG.7833.2/STRG.8785.4
TST	Leaf_TST	transcript	Leaf	-	GO:0006396	RNA processing	Biological process	0.00285093	0.162574	1.90826	22	1870	208	33738	STRG.11643.6/STRG.14047.1/STRG.21484.1/STRG.21531.4/STRG.23288.5/STRG.2475.20/STRG.3180.1/STRG.3180.2/STRG.3180.3/STRG.38200.3/STRG.38579.1/STRG.38579.4/STRG.38579.5/STRG.38601.2/STRG.38617.1/STRG.41181.1/STRG.43611.7/STRG.46650.6/STRG.50129.4/STRG.53098.3/STRG.7533.2/STRG.7833.2
TST	Leaf_TST	transcript	Leaf	-	GO:0048027	mRNA 5'-UTR binding	Molecular function	0.003257	0.178043	10.1376	3	48	208	33738	STRG.38579.1/STRG.38579.4/STRG.38579.5
TST	Leaf_TST	transcript	Leaf	-	GO:0090447	glycerol-3-phosphate 2-O-acyltransferase activity	Molecular function	0.0032783	0.178043	23.1717	2	14	208	33738	STRG.23405.1/STRG.54039.1
TST	Leaf_TST	transcript	Leaf	-	"GO:0000172	"GO:0000172		0.00376734	0.186811	21.6269	2	15	208	33738	STRG.11643.6/STRG.43611.7
TST	Leaf_TST	transcript	Leaf	-	GO:0033204	ribonuclease P RNA binding	Molecular function	0.00376734	0.186811	21.6269	2	15	208	33738	STRG.11643.6/STRG.43611.7
TST	Leaf_TST	transcript	Leaf	-	GO:0050707	GO:0050707		0.00376734	0.186811	21.6269	2	15	208	33738	STRG.38617.2/STRG.7533.2
TST	Leaf_TST	transcript	Leaf	-	GO:0050715	GO:0050715		0.00376734	0.186811	21.6269	2	15	208	33738	STRG.38617.2/STRG.7533.2
TST	Leaf_TST	transcript	Leaf	-	GO:0008094	ATP-dependent activity, acting on DNA	Molecular function	0.00386284	0.187471	4.85635	5	167	208	33738	STRG.1140.5/STRG.33616.2/STRG.34090.2/STRG.45555.1/STRG.7533.2
TST	Leaf_TST	transcript	Leaf	-	GO:1905039"	GO:1905039"		0.00410761	0.195197	4.00499	6	243	208	33738	STRG.12442.2/STRG.31029.1/STRG.3164.1/STRG.3164.2/STRG.34619.1/STRG.38164.5
TST	Root_TST	transcript	Root	-	GO:0004497	monooxygenase activity	Molecular function	1.56358e-11	4.75173e-08	4.89808	27	324	574	33738	STRG.13360.1/STRG.13363.1/STRG.13428.1/STRG.13568.1/STRG.17030.1/STRG.17032.1/STRG.18244.1/STRG.20164.1/STRG.26489.1/STRG.29864.1/STRG.29864.2/STRG.29886.1/STRG.30898.1/STRG.32316.11/STRG.33981.1/STRG.37306.2/STRG.44882.1/STRG.45969.1/STRG.48450.2/STRG.50214.1/STRG.51910.1/STRG.52420.1/STRG.52421.1/STRG.53021.1/STRG.56518.1/STRG.56523.1/STRG.83.1
TST	Root_TST	transcript	Root	-	GO:0003700	DNA-binding transcription factor activity	Molecular function	1.23957e-10	1.88353e-07	1.99208	93	2744	574	33738	STRG.11790.1/STRG.12353.1/STRG.12551.3/STRG.12836.1/STRG.12885.1/STRG.12911.1/STRG.13175.1/STRG.14879.1/STRG.15442.1/STRG.15567.1/STRG.16167.1/STRG.1638.1/STRG.17172.1/STRG.17172.2/STRG.19037.1/STRG.19393.1/STRG.20921.1/STRG.20943.1/STRG.21452.1/STRG.22216.1/STRG.22412.1/STRG.22412.2/STRG.22776.2/STRG.23503.1/STRG.24162.1/STRG.24712.1/STRG.24989.1/STRG.25144.3/STRG.25715.1/STRG.26267.1/STRG.26546…
TST	Root_TST	transcript	Root	-	GO:0140110	transcription regulator activity	Molecular function	3.62196e-10	3.66904e-07	1.91707	97	2974	574	33738	STRG.11790.1/STRG.12353.1/STRG.12551.3/STRG.12836.1/STRG.12885.1/STRG.12911.1/STRG.13175.1/STRG.14209.3/STRG.14879.1/STRG.15442.1/STRG.15567.1/STRG.16167.1/STRG.1638.1/STRG.17172.1/STRG.17172.2/STRG.19037.1/STRG.19393.1/STRG.20921.1/STRG.20943.1/STRG.21452.1/STRG.22216.1/STRG.22412.1/STRG.22412.2/STRG.22776.2/STRG.23503.1/STRG.24162.1/STRG.24712.1/STRG.24989.1/STRG.25144.3/STRG.25715.1/STRG.26267…
TST	Root_TST	transcript	Root	-	GO:0019748	secondary metabolic process	Biological process	2.16809e-08	1.6472e-05	3.17437	31	574	574	33738	STRG.1181.1/STRG.1181.2/STRG.1182.1/STRG.13360.1/STRG.13363.1/STRG.13428.1/STRG.16392.2/STRG.17030.1/STRG.17032.1/STRG.18244.1/STRG.21062.5/STRG.29055.1/STRG.30688.1/STRG.30898.1/STRG.32316.11/STRG.33981.1/STRG.35448.1/STRG.38879.1/STRG.40643.1/STRG.40647.2/STRG.42323.1/STRG.43094.1/STRG.43524.1/STRG.47.1/STRG.49266.1/STRG.50214.1/STRG.52067.1/STRG.53979.1/STRG.5401.1/STRG.56518.1/STRG.56523.1
TST	Root_TST	transcript	Root	-	GO:0015706	nitrate transmembrane transport	Biological process	1.24847e-07	6.70921e-05	9.18391	10	64	574	33738	STRG.1401.1/STRG.1402.1/STRG.1403.1/STRG.15892.1/STRG.20589.1/STRG.20589.5/STRG.20589.6/STRG.29191.1/STRG.31538.5/STRG.51155.1
TST	Root_TST	transcript	Root	-	"GO:0000981	"GO:0000981		1.32462e-07	6.70921e-05	5.44232	15	162	574	33738	STRG.14879.1/STRG.16167.1/STRG.22216.1/STRG.25144.3/STRG.35218.2/STRG.36962.1/STRG.40479.1/STRG.40479.2/STRG.43378.1/STRG.47828.1/STRG.4973.1/STRG.52010.4/STRG.52975.1/STRG.53440.2/STRG.55052.1
TST	Root_TST	transcript	Root	-	GO:0003680	minor groove of adenine-thymine-rich DNA binding	Molecular function	1.66839e-07	6.94849e-05	32.6539	5	9	574	33738	STRG.12911.1/STRG.36330.1/STRG.39936.1/STRG.44778.1/STRG.48776.1
TST	Root_TST	transcript	Root	-	GO:0016709	oxidoreductase activity, acting on paired donors, with incorporation or reduction of molecular oxygen, NAD(P)H as one donor, and incorporation of one atom of oxygen	Molecular function	1.82915e-07	6.94849e-05	4.6692	17	214	574	33738	STRG.13360.1/STRG.13363.1/STRG.13428.1/STRG.17030.1/STRG.17032.1/STRG.18244.1/STRG.26489.1/STRG.30898.1/STRG.32316.11/STRG.33981.1/STRG.37306.2/STRG.48450.2/STRG.50214.1/STRG.53021.1/STRG.56518.1/STRG.56523.1/STRG.83.1
TST	Root_TST	transcript	Root	-	GO:0044550	secondary metabolite biosynthetic process	Biological process	2.62716e-07	8.87106e-05	3.50226	23	386	574	33738	STRG.1181.1/STRG.1181.2/STRG.1182.1/STRG.13360.1/STRG.13363.1/STRG.13428.1/STRG.16392.2/STRG.17030.1/STRG.17032.1/STRG.18244.1/STRG.29055.1/STRG.30688.1/STRG.30898.1/STRG.32316.11/STRG.33981.1/STRG.35448.1/STRG.38879.1/STRG.42323.1/STRG.47.1/STRG.50214.1/STRG.53979.1/STRG.56518.1/STRG.56523.1
TST	Root_TST	transcript	Root	-	GO:0010200	response to chitin	Biological process	7.15632e-07	0.000217481	3.68508	20	319	574	33738	STRG.10741.1/STRG.11790.1/STRG.12353.1/STRG.13175.1/STRG.17408.25/STRG.18188.1/STRG.19037.1/STRG.20501.1/STRG.21452.1/STRG.23662.1/STRG.24162.1/STRG.26612.1/STRG.4101.1/STRG.41597.1/STRG.43720.1/STRG.46121.1/STRG.46127.1/STRG.49468.1/STRG.52168.4/STRG.53818.1
TST	Root_TST	transcript	Root	-	GO:0001134	obsolete transcription regulator recruiting activity	Molecular function	1.76273e-06	0.000446412	4.75652	14	173	574	33738	STRG.14879.1/STRG.16167.1/STRG.22216.1/STRG.27503.1/STRG.35218.2/STRG.36962.1/STRG.40479.1/STRG.40479.2/STRG.43378.1/STRG.47828.1/STRG.4973.1/STRG.52010.4/STRG.52975.1/STRG.55052.1
TST	Root_TST	transcript	Root	-	GO:0001135	obsolete RNA polymerase II transcription regulator recruiting activity	Molecular function	1.76273e-06	0.000446412	4.75652	14	173	574	33738	STRG.14879.1/STRG.16167.1/STRG.22216.1/STRG.27503.1/STRG.35218.2/STRG.36962.1/STRG.40479.1/STRG.40479.2/STRG.43378.1/STRG.47828.1/STRG.4973.1/STRG.52010.4/STRG.52975.1/STRG.55052.1
TST	Root_TST	transcript	Root	-	GO:0006720	isoprenoid metabolic process	Biological process	2.77813e-06	0.000649442	3.05163	23	443	574	33738	STRG.13428.1/STRG.15409.1/STRG.21264.2/STRG.21268.1/STRG.21769.1/STRG.22539.1/STRG.23289.3/STRG.23289.8/STRG.25878.1/STRG.25895.1/STRG.26489.1/STRG.32467.3/STRG.33981.1/STRG.37306.2/STRG.42212.2/STRG.44882.1/STRG.46182.1/STRG.46480.1/STRG.48450.2/STRG.56518.1/STRG.56523.1/STRG.83.1/STRG.972.2
TST	Root_TST	transcript	Root	-	GO:0010167	response to nitrate	Biological process	3.27263e-06	0.000663035	7.45061	9	71	574	33738	STRG.1401.1/STRG.1402.1/STRG.1403.1/STRG.20589.1/STRG.20589.5/STRG.20589.6/STRG.31538.5/STRG.34819.1/STRG.51155.1
TST	Root_TST	transcript	Root	-	GO:0016722	oxidoreductase activity, acting on metal ions	Molecular function	3.27263e-06	0.000663035	7.45061	9	71	574	33738	STRG.1181.1/STRG.1181.2/STRG.1182.1/STRG.11996.1/STRG.25027.1/STRG.29055.1/STRG.43864.1/STRG.43867.1/STRG.47663.1
TST	Root_TST	transcript	Root	-	GO:0009888	tissue development	Biological process	3.50375e-06	0.000665494	1.86543	59	1859	574	33738	STRG.10970.2/STRG.14879.1/STRG.15567.1/STRG.17172.1/STRG.17172.2/STRG.17559.15/STRG.17559.5/STRG.188.5/STRG.19030.1/STRG.19393.1/STRG.194.1/STRG.19947.5/STRG.19947.6/STRG.21062.5/STRG.22529.1/STRG.24162.1/STRG.24712.1/STRG.25534.1/STRG.25726.2/STRG.27029.2/STRG.27029.3/STRG.27503.1/STRG.28371.1/STRG.28372.1/STRG.29294.1/STRG.30429.1/STRG.31124.1/STRG.31692.3/STRG.31750.5/STRG.31965.1/STRG.31969.1…
TST	Root_TST	transcript	Root	-	GO:0015112	nitrate transmembrane transporter activity	Molecular function	4.63282e-06	0.000828185	8.39671	8	56	574	33738	STRG.1401.1/STRG.1402.1/STRG.1403.1/STRG.20589.1/STRG.20589.5/STRG.20589.6/STRG.31538.5/STRG.51155.1
TST	Root_TST	transcript	Root	-	GO:0006721	terpenoid metabolic process	Biological process	5.00366e-06	0.000835361	3.13278	21	394	574	33738	STRG.13428.1/STRG.21264.2/STRG.21268.1/STRG.21769.1/STRG.22539.1/STRG.23289.3/STRG.23289.8/STRG.25878.1/STRG.26489.1/STRG.32467.3/STRG.33981.1/STRG.37306.2/STRG.42212.2/STRG.44882.1/STRG.46182.1/STRG.46480.1/STRG.48450.2/STRG.56518.1/STRG.56523.1/STRG.83.1/STRG.972.2
TST	Root_TST	transcript	Root	-	GO:2001141"	GO:2001141"		5.41902e-06	0.000835361	1.52817	106	4077	574	33738	STRG.11790.1/STRG.12353.1/STRG.12551.3/STRG.12836.1/STRG.12885.1/STRG.12911.1/STRG.13175.1/STRG.14209.3/STRG.14879.1/STRG.15442.1/STRG.15567.1/STRG.16167.1/STRG.1638.1/STRG.17172.1/STRG.17172.2/STRG.1902.3/STRG.19037.1/STRG.19393.1/STRG.20921.1/STRG.20943.1/STRG.21452.1/STRG.22216.1/STRG.22412.1/STRG.22412.2/STRG.22776.2/STRG.23503.1/STRG.24162.1/STRG.24712.1/STRG.24989.1/STRG.25144.3/STRG.25715.…
TST	Root_TST	transcript	Root	-	GO:0060774	obsolete auxin mediated signaling pathway involved in phyllotactic patterning	Biological process	5.49761e-06	0.000835361	29.3885	4	8	574	33738	STRG.27029.2/STRG.27029.3/STRG.9900.2/STRG.9900.3
TST	Root_TST	transcript	Root	-	GO:0016705	oxidoreductase activity, acting on paired donors, with incorporation or reduction of molecular oxygen	Molecular function	7.07954e-06	0.00102451	3.16857	20	371	574	33738	STRG.13360.1/STRG.13363.1/STRG.13428.1/STRG.17030.1/STRG.17032.1/STRG.18244.1/STRG.22539.1/STRG.26489.1/STRG.30898.1/STRG.32316.11/STRG.32467.3/STRG.33981.1/STRG.37306.2/STRG.46480.1/STRG.48450.2/STRG.50214.1/STRG.53021.1/STRG.56518.1/STRG.56523.1/STRG.83.1
TST	Root_TST	transcript	Root	-	GO:0001076	obsolete transcription factor activity, RNA polymerase II transcription factor binding	Molecular function	8.99869e-06	0.00121943	4.13507	14	199	574	33738	STRG.14879.1/STRG.16167.1/STRG.22216.1/STRG.27503.1/STRG.35218.2/STRG.36962.1/STRG.40479.1/STRG.40479.2/STRG.43378.1/STRG.47828.1/STRG.4973.1/STRG.52010.4/STRG.52975.1/STRG.55052.1
TST	Root_TST	transcript	Root	-	GO:0009671	nitrate:proton symporter activity	Molecular function	9.76222e-06	0.00121943	26.1231	4	9	574	33738	STRG.20589.1/STRG.20589.5/STRG.20589.6/STRG.51155.1
TST	Root_TST	transcript	Root	-	GO:1902476	chloride transmembrane transport	Biological process	9.76222e-06	0.00121943	26.1231	4	9	574	33738	STRG.20589.1/STRG.20589.5/STRG.20589.6/STRG.51155.1
TST	Root_TST	transcript	Root	-	GO:1901698	response to nitrogen compound	Biological process	1.00315e-05	0.00121943	2.15176	38	1038	574	33738	STRG.10741.1/STRG.11790.1/STRG.12353.1/STRG.13175.1/STRG.1401.1/STRG.1402.1/STRG.1403.1/STRG.17408.25/STRG.18188.1/STRG.19037.1/STRG.20501.1/STRG.20589.1/STRG.20589.5/STRG.20589.6/STRG.21452.1/STRG.2285.1/STRG.2285.2/STRG.23662.1/STRG.24162.1/STRG.26612.1/STRG.29047.2/STRG.31538.5/STRG.34819.1/STRG.39881.1/STRG.4101.1/STRG.41597.1/STRG.43720.1/STRG.46121.1/STRG.46127.1/STRG.48225.2/STRG.49468.1/S…
TST	Root_TST	transcript	Root	-	GO:0010033	obsolete response to organic substance	Biological process	1.16363e-05	0.0013601	1.47395	114	4546	574	33738	STRG.10741.1/STRG.11790.1/STRG.11905.1/STRG.12353.1/STRG.12398.1/STRG.12551.3/STRG.13175.1/STRG.13428.1/STRG.13568.1/STRG.1390.1/STRG.15968.1/STRG.16167.1/STRG.1638.1/STRG.17408.25/STRG.18188.1/STRG.1902.3/STRG.19030.1/STRG.19037.1/STRG.20128.4/STRG.20501.1/STRG.20943.1/STRG.21264.2/STRG.21268.1/STRG.21452.1/STRG.21769.1/STRG.22216.1/STRG.22539.1/STRG.2285.1/STRG.2285.2/STRG.23289.3/STRG.23289.8/…
TST	Root_TST	transcript	Root	-	GO:0042446	hormone biosynthetic process	Biological process	1.31056e-05	0.00143427	3.03757	20	387	574	33738	STRG.12551.3/STRG.13428.1/STRG.15968.1/STRG.19030.1/STRG.22539.1/STRG.23289.3/STRG.23289.8/STRG.24604.2/STRG.26489.1/STRG.31683.1/STRG.34819.1/STRG.37306.2/STRG.46182.1/STRG.46480.1/STRG.48450.2/STRG.51910.1/STRG.52420.1/STRG.52421.1/STRG.53021.1/STRG.83.1
TST	Root_TST	transcript	Root	-	GO:1903506	obsolete regulation of nucleic acid-templated transcription	Biological process	1.32147e-05	0.00143427	1.4935	107	4211	574	33738	STRG.11790.1/STRG.12353.1/STRG.12551.3/STRG.12836.1/STRG.12885.1/STRG.12911.1/STRG.13175.1/STRG.14209.3/STRG.14879.1/STRG.15442.1/STRG.15567.1/STRG.16167.1/STRG.1638.1/STRG.17172.1/STRG.17172.2/STRG.1902.3/STRG.19037.1/STRG.19393.1/STRG.20921.1/STRG.20943.1/STRG.21452.1/STRG.22216.1/STRG.22412.1/STRG.22412.2/STRG.22776.2/STRG.23503.1/STRG.24162.1/STRG.24712.1/STRG.24989.1/STRG.25144.3/STRG.25715.…
TST	Root_TST	transcript	Root	-	GO:0000989	obsolete transcription factor activity, transcription factor binding	Molecular function	1.48499e-05	0.00155617	3.95614	14	208	574	33738	STRG.14879.1/STRG.16167.1/STRG.22216.1/STRG.27503.1/STRG.35218.2/STRG.36962.1/STRG.40479.1/STRG.40479.2/STRG.43378.1/STRG.47828.1/STRG.4973.1/STRG.52010.4/STRG.52975.1/STRG.55052.1
TST	Root_TST	transcript	Root	-	GO:0006355	regulation of DNA-templated transcription	Biological process	1.83531e-05	0.00185917	1.49275	104	4095	574	33738	STRG.11790.1/STRG.12353.1/STRG.12551.3/STRG.12836.1/STRG.12885.1/STRG.12911.1/STRG.13175.1/STRG.14879.1/STRG.15442.1/STRG.15567.1/STRG.16167.1/STRG.1638.1/STRG.17172.1/STRG.17172.2/STRG.1902.3/STRG.19037.1/STRG.19393.1/STRG.20921.1/STRG.20943.1/STRG.21452.1/STRG.22216.1/STRG.22412.1/STRG.22412.2/STRG.22776.2/STRG.23503.1/STRG.24162.1/STRG.24712.1/STRG.24989.1/STRG.25144.3/STRG.25715.1/STRG.26267.…
TST	Root_TST	transcript	Root	-	GO:0010268	brassinosteroid homeostasis	Biological process	2.33225e-05	0.00228635	5.8777	9	90	574	33738	STRG.13568.1/STRG.26489.1/STRG.29864.1/STRG.29864.2/STRG.37306.2/STRG.45969.1/STRG.48450.2/STRG.53021.1/STRG.83.1
TST	Root_TST	transcript	Root	-	GO:0044212	GO:0044212		2.95223e-05	0.0028037	2.24672	31	811	574	33738	STRG.14879.1/STRG.16167.1/STRG.19393.1/STRG.21452.1/STRG.22216.1/STRG.22776.2/STRG.23503.1/STRG.24712.1/STRG.26546.2/STRG.27503.1/STRG.28371.1/STRG.28372.1/STRG.35046.4/STRG.35218.2/STRG.36493.1/STRG.36962.1/STRG.40479.1/STRG.40479.2/STRG.41523.3/STRG.43094.1/STRG.43378.1/STRG.47828.1/STRG.49266.1/STRG.4973.1/STRG.52010.4/STRG.52975.1/STRG.55052.1/STRG.55891.1/STRG.56580.1/STRG.7856.2/STRG.7856.5
TST	Root_TST	transcript	Root	-	GO:0015108	chloride transmembrane transporter activity	Molecular function	3.50805e-05	0.0032306	9.53141	6	37	574	33738	STRG.20589.1/STRG.20589.5/STRG.20589.6/STRG.27829.1/STRG.27829.2/STRG.51155.1
TST	Root_TST	transcript	Root	-	GO:0019219	regulation of nucleobase-containing compound metabolic process	Biological process	3.6648e-05	0.00323707	1.42734	117	4818	574	33738	STRG.11790.1/STRG.12353.1/STRG.12551.3/STRG.12836.1/STRG.12885.1/STRG.12911.1/STRG.13175.1/STRG.14209.3/STRG.14879.1/STRG.15442.1/STRG.15567.1/STRG.16167.1/STRG.1638.1/STRG.17172.1/STRG.17172.2/STRG.1742.2/STRG.1902.3/STRG.19037.1/STRG.19393.1/STRG.20307.1/STRG.20921.1/STRG.20943.1/STRG.21452.1/STRG.22216.1/STRG.22412.1/STRG.22412.2/STRG.22490.2/STRG.22776.2/STRG.23503.1/STRG.24162.1/STRG.24712.1…
TST	Root_TST	transcript	Root	-	GO:0000988	obsolete transcription factor activity, protein binding	Molecular function	3.72812e-05	0.00323707	3.64105	14	226	574	33738	STRG.14879.1/STRG.16167.1/STRG.22216.1/STRG.27503.1/STRG.35218.2/STRG.36962.1/STRG.40479.1/STRG.40479.2/STRG.43378.1/STRG.47828.1/STRG.4973.1/STRG.52010.4/STRG.52975.1/STRG.55052.1
TST	Root_TST	transcript	Root	-	GO:0042445	hormone metabolic process	Biological process	4.94195e-05	0.00408877	2.43282	25	604	574	33738	STRG.12551.3/STRG.13428.1/STRG.13568.1/STRG.15968.1/STRG.19030.1/STRG.22539.1/STRG.23289.3/STRG.23289.8/STRG.24604.2/STRG.26489.1/STRG.29864.1/STRG.29864.2/STRG.31683.1/STRG.32467.3/STRG.34819.1/STRG.37306.2/STRG.45969.1/STRG.46182.1/STRG.46480.1/STRG.48450.2/STRG.51910.1/STRG.52420.1/STRG.52421.1/STRG.53021.1/STRG.83.1
TST	Root_TST	transcript	Root	-	GO:0016131	brassinosteroid metabolic process	Biological process	4.99435e-05	0.00408877	5.34336	9	99	574	33738	STRG.13568.1/STRG.26489.1/STRG.29864.1/STRG.29864.2/STRG.37306.2/STRG.45969.1/STRG.48450.2/STRG.53021.1/STRG.83.1
TST	Root_TST	transcript	Root	-	GO:0060771	phyllotactic patterning	Biological process	5.24719e-05	0.00408877	18.0852	4	13	574	33738	STRG.27029.2/STRG.27029.3/STRG.9900.2/STRG.9900.3
TST	Root_TST	transcript	Root	-	GO:0060772	leaf phyllotactic patterning	Biological process	5.24719e-05	0.00408877	18.0852	4	13	574	33738	STRG.27029.2/STRG.27029.3/STRG.9900.2/STRG.9900.3
TST	Root_TST	transcript	Root	-	GO:0016128	obsolete phytosteroid metabolic process	Biological process	5.84725e-05	0.00444245	5.23755	9	101	574	33738	STRG.13568.1/STRG.26489.1/STRG.29864.1/STRG.29864.2/STRG.37306.2/STRG.45969.1/STRG.48450.2/STRG.53021.1/STRG.83.1
TST	Root_TST	transcript	Root	-	GO:0042493	GO:0042493		6.76204e-05	0.00501215	1.84575	45	1433	574	33738	STRG.10741.1/STRG.11790.1/STRG.11905.1/STRG.12353.1/STRG.13175.1/STRG.1390.1/STRG.16167.1/STRG.17408.25/STRG.18188.1/STRG.19037.1/STRG.20501.1/STRG.2058.7/STRG.21264.2/STRG.21268.1/STRG.21452.1/STRG.23662.1/STRG.24162.1/STRG.26612.1/STRG.28670.1/STRG.29047.2/STRG.29191.1/STRG.34819.1/STRG.36962.1/STRG.3978.2/STRG.39844.4/STRG.39958.16/STRG.4101.1/STRG.41597.1/STRG.43378.1/STRG.43720.1/STRG.46121.…
TST	Root_TST	transcript	Root	-	"GO:0002229	"GO:0002229		7.23381e-05	0.00512196	5.80514	8	81	574	33738	STRG.2779.1/STRG.32075.1/STRG.34182.1/STRG.34184.1/STRG.34200.1/STRG.34212.1/STRG.50779.1/STRG.50779.2
TST	Root_TST	transcript	Root	-	GO:0015296	monoatomic anion:monoatomic cation symporter activity	Molecular function	7.24726e-05	0.00512196	16.7934	4	14	574	33738	STRG.20589.1/STRG.20589.5/STRG.20589.6/STRG.51155.1
TST	Root_TST	transcript	Root	-	GO:0016491	oxidoreductase activity	Molecular function	8.31409e-05	0.00574239	1.69928	56	1937	574	33738	STRG.1181.1/STRG.1181.2/STRG.1182.1/STRG.11996.1/STRG.12611.1/STRG.13360.1/STRG.13363.1/STRG.13428.1/STRG.13568.1/STRG.17030.1/STRG.17032.1/STRG.17320.2/STRG.18244.1/STRG.20128.4/STRG.20164.1/STRG.22539.1/STRG.25027.1/STRG.25878.1/STRG.25895.1/STRG.26489.1/STRG.28646.1/STRG.29055.1/STRG.29864.1/STRG.29864.2/STRG.29886.1/STRG.30898.1/STRG.32316.11/STRG.32467.3/STRG.33981.1/STRG.35147.1/STRG.35147.…
TST	Root_TST	transcript	Root	-	GO:0033397	obsolete zeatin metabolic process	Biological process	9.43065e-05	0.00597078	29.3885	3	6	574	33738	STRG.51910.1/STRG.52420.1/STRG.52421.1
TST	Root_TST	transcript	Root	-	GO:0033398	zeatin biosynthetic process	Biological process	9.43065e-05	0.00597078	29.3885	3	6	574	33738	STRG.51910.1/STRG.52420.1/STRG.52421.1
TST	Root_TST	transcript	Root	-	GO:0033400	obsolete trans-zeatin metabolic process	Biological process	9.43065e-05	0.00597078	29.3885	3	6	574	33738	STRG.51910.1/STRG.52420.1/STRG.52421.1
TST	Root_TST	transcript	Root	-	GO:0033466	trans-zeatin biosynthetic process	Biological process	9.43065e-05	0.00597078	29.3885	3	6	574	33738	STRG.51910.1/STRG.52420.1/STRG.52421.1
TST	Root_TST	transcript	Root	-	GO:0043565	sequence-specific DNA binding	Molecular function	9.99741e-05	0.00620043	1.82899	44	1414	574	33738	STRG.12551.3/STRG.12911.1/STRG.14879.1/STRG.15567.1/STRG.16167.1/STRG.1638.1/STRG.1742.2/STRG.19393.1/STRG.22216.1/STRG.24712.1/STRG.25144.3/STRG.27503.1/STRG.30429.1/STRG.30532.2/STRG.30532.4/STRG.35046.4/STRG.35218.2/STRG.36330.1/STRG.36493.1/STRG.36962.1/STRG.39936.1/STRG.40479.1/STRG.40479.2/STRG.43094.1/STRG.43378.1/STRG.44778.1/STRG.46121.1/STRG.46127.1/STRG.47665.3/STRG.47828.1/STRG.48776.…
TST	Root_TST	transcript	Root	-	GO:0051252	regulation of RNA metabolic process	Biological process	0.000114066	0.00693294	1.41117	109	4540	574	33738	STRG.11790.1/STRG.12353.1/STRG.12551.3/STRG.12836.1/STRG.12885.1/STRG.12911.1/STRG.13175.1/STRG.14209.3/STRG.14879.1/STRG.15442.1/STRG.15567.1/STRG.16167.1/STRG.1638.1/STRG.17172.1/STRG.17172.2/STRG.1902.3/STRG.19037.1/STRG.19393.1/STRG.20921.1/STRG.20943.1/STRG.21452.1/STRG.22216.1/STRG.22412.1/STRG.22412.2/STRG.22776.2/STRG.23503.1/STRG.24162.1/STRG.24712.1/STRG.24989.1/STRG.25144.3/STRG.25403.…
TST	Root_TST	transcript	Root	-	GO:0006821	chloride transport	Biological process	0.000124177	0.00739947	7.66657	6	46	574	33738	STRG.20589.1/STRG.20589.5/STRG.20589.6/STRG.27829.1/STRG.27829.2/STRG.51155.1
TST	Root_TST	transcript	Root	-	GO:0009808	lignin metabolic process	Biological process	0.000130485	0.00762587	4.72315	9	112	574	33738	STRG.1181.1/STRG.1181.2/STRG.1182.1/STRG.16392.2/STRG.21062.5/STRG.29055.1/STRG.32316.11/STRG.47.1/STRG.52067.1
TST	Root_TST	transcript	Root	-	GO:2000112	obsolete regulation of cellular macromolecule biosynthetic process	Biological process	0.000137299	0.00784944	1.4131	106	4409	574	33738	STRG.11790.1/STRG.12353.1/STRG.12551.3/STRG.12836.1/STRG.12885.1/STRG.12911.1/STRG.13175.1/STRG.14879.1/STRG.15442.1/STRG.15567.1/STRG.16167.1/STRG.1638.1/STRG.17172.1/STRG.17172.2/STRG.1902.3/STRG.19037.1/STRG.19393.1/STRG.20921.1/STRG.20943.1/STRG.21452.1/STRG.22216.1/STRG.22412.1/STRG.22412.2/STRG.22776.2/STRG.23503.1/STRG.24162.1/STRG.24712.1/STRG.24989.1/STRG.25144.3/STRG.25715.1/STRG.26267.…
TST	Root_TST	transcript	Root	-	GO:0010726	obsolete positive regulation of hydrogen peroxide metabolic process	Biological process	0.0001404	0.00784944	9.79617	5	30	574	33738	STRG.2779.1/STRG.34182.1/STRG.34184.1/STRG.34200.1/STRG.34212.1
TST	Root_TST	transcript	Root	-	GO:0010817	regulation of hormone levels	Biological process	0.00014206	0.00784944	2.03337	32	925	574	33738	STRG.11309.1/STRG.12551.3/STRG.13428.1/STRG.13568.1/STRG.15968.1/STRG.19030.1/STRG.22539.1/STRG.23289.3/STRG.23289.8/STRG.24604.2/STRG.25534.1/STRG.26489.1/STRG.29864.1/STRG.29864.2/STRG.31683.1/STRG.32467.3/STRG.34819.1/STRG.37306.2/STRG.43094.1/STRG.45969.1/STRG.46182.1/STRG.46480.1/STRG.48450.2/STRG.49266.1/STRG.50779.1/STRG.50779.2/STRG.51910.1/STRG.52420.1/STRG.52421.1/STRG.53021.1/STRG.83.1…
TST	Root_TST	transcript	Root	-	GO:0005247	voltage-gated chloride channel activity	Molecular function	0.00016546	0.00882165	13.8299	4	17	574	33738	STRG.20589.1/STRG.20589.5/STRG.20589.6/STRG.51155.1
TST	Root_TST	transcript	Root	-	GO:0005254	chloride channel activity	Molecular function	0.00016546	0.00882165	13.8299	4	17	574	33738	STRG.20589.1/STRG.20589.5/STRG.20589.6/STRG.51155.1
TST	Root_TST	transcript	Root	-	GO:2000379"	GO:2000379"		0.000177568	0.00930395	7.19718	6	49	574	33738	STRG.25726.2/STRG.2779.1/STRG.34182.1/STRG.34184.1/STRG.34200.1/STRG.34212.1
TST	Root_TST	transcript	Root	-	GO:0051321	meiotic cell cycle	Biological process	0.000183197	0.00943621	2.66495	18	397	574	33738	STRG.10970.2/STRG.12034.1/STRG.17338.1/STRG.19599.2/STRG.20307.1/STRG.25365.2/STRG.29047.2/STRG.29589.1/STRG.29589.2/STRG.30997.1/STRG.31124.1/STRG.39129.1/STRG.39680.2/STRG.41178.1/STRG.42924.1/STRG.46842.1/STRG.48225.2/STRG.9026.1
TST	Root_TST	transcript	Root	-	GO:0010556	regulation of macromolecule biosynthetic process	Biological process	0.000199153	0.00996602	1.38578	111	4708	574	33738	STRG.11790.1/STRG.12353.1/STRG.12551.3/STRG.12836.1/STRG.12885.1/STRG.12911.1/STRG.13175.1/STRG.14209.3/STRG.14879.1/STRG.15442.1/STRG.15567.1/STRG.16167.1/STRG.1638.1/STRG.17172.1/STRG.17172.2/STRG.1902.3/STRG.19037.1/STRG.19393.1/STRG.20921.1/STRG.20943.1/STRG.21452.1/STRG.22216.1/STRG.22412.1/STRG.22412.2/STRG.22776.2/STRG.23503.1/STRG.24162.1/STRG.24712.1/STRG.24989.1/STRG.25144.3/STRG.25715.…
TST	Root_TST	transcript	Root	-	GO:1903046	meiotic cell cycle process	Biological process	0.000204006	0.00996602	3.4745	12	203	574	33738	STRG.10970.2/STRG.12034.1/STRG.20307.1/STRG.25365.2/STRG.29047.2/STRG.30997.1/STRG.31124.1/STRG.39129.1/STRG.42924.1/STRG.46842.1/STRG.48225.2/STRG.9026.1
TST	Root_TST	transcript	Root	-	GO:0030837	negative regulation of actin filament polymerization	Biological process	0.000206427	0.00996602	5.79492	7	71	574	33738	STRG.29047.2/STRG.32536.2/STRG.48225.2/STRG.51936.4/STRG.51936.5/STRG.51936.8/STRG.51936.9
TST	Root_TST	transcript	Root	-	GO:0031326	obsolete regulation of cellular biosynthetic process	Biological process	0.000208907	0.00996602	1.37645	114	4868	574	33738	STRG.11790.1/STRG.12353.1/STRG.12551.3/STRG.12836.1/STRG.12885.1/STRG.12911.1/STRG.13175.1/STRG.14209.3/STRG.14879.1/STRG.15442.1/STRG.15567.1/STRG.16167.1/STRG.1638.1/STRG.17172.1/STRG.17172.2/STRG.1902.3/STRG.19037.1/STRG.19393.1/STRG.20901.5/STRG.20921.1/STRG.20943.1/STRG.21452.1/STRG.22216.1/STRG.22412.1/STRG.22412.2/STRG.22776.2/STRG.23503.1/STRG.24162.1/STRG.24712.1/STRG.24989.1/STRG.25144.…
TST	Root_TST	transcript	Root	-	GO:0048759	xylem vessel member cell differentiation	Biological process	0.00020988	0.00996602	13.0616	4	18	574	33738	STRG.15567.1/STRG.25534.1/STRG.30429.1/STRG.47665.3
TST	Root_TST	transcript	Root	-	GO:0004612	phosphoenolpyruvate carboxykinase (ATP) activity	Molecular function	0.000257416	0.0120352	22.0414	3	8	574	33738	STRG.17188.1/STRG.17188.2/STRG.17350.1
TST	Root_TST	transcript	Root	-	GO:0009698	phenylpropanoid metabolic process	Biological process	0.000266655	0.0122783	3.37476	12	209	574	33738	STRG.1181.1/STRG.1181.2/STRG.1182.1/STRG.16392.2/STRG.21062.5/STRG.29055.1/STRG.32316.11/STRG.35448.1/STRG.38879.1/STRG.42323.1/STRG.47.1/STRG.52067.1
TST	Root_TST	transcript	Root	-	GO:0010243	obsolete response to organonitrogen compound	Biological process	0.000276752	0.012553	2.10196	27	755	574	33738	STRG.10741.1/STRG.11790.1/STRG.12353.1/STRG.13175.1/STRG.17408.25/STRG.18188.1/STRG.19037.1/STRG.20128.4/STRG.20501.1/STRG.21452.1/STRG.23662.1/STRG.24162.1/STRG.26612.1/STRG.29047.2/STRG.39881.1/STRG.4101.1/STRG.41597.1/STRG.43720.1/STRG.46121.1/STRG.46127.1/STRG.48225.2/STRG.49468.1/STRG.52168.4/STRG.5295.1/STRG.53818.1/STRG.54782.1/STRG.9524.1
TST	Root_TST	transcript	Root	-	GO:0032272	negative regulation of protein polymerization	Biological process	0.000290622	0.0129882	5.48585	7	75	574	33738	STRG.29047.2/STRG.32536.2/STRG.48225.2/STRG.51936.4/STRG.51936.5/STRG.51936.8/STRG.51936.9
TST	Root_TST	transcript	Root	-	GO:0034293	sexual sporulation	Biological process	0.000315928	0.013579	4.70216	8	100	574	33738	STRG.12034.1/STRG.25365.2/STRG.29589.1/STRG.29589.2/STRG.30997.1/STRG.41178.1/STRG.46842.1/STRG.9026.1
TST	Root_TST	transcript	Root	-	GO:0048869	cellular developmental process	Biological process	0.000316911	0.013579	1.61191	56	2042	574	33738	STRG.10271.1/STRG.10271.2/STRG.10970.2/STRG.12034.1/STRG.1251.2/STRG.14879.1/STRG.15567.1/STRG.16167.1/STRG.17172.1/STRG.17172.2/STRG.19393.1/STRG.19947.5/STRG.19947.6/STRG.21868.1/STRG.22053.8/STRG.22216.1/STRG.22529.1/STRG.23503.1/STRG.24712.1/STRG.25365.2/STRG.25534.1/STRG.27503.1/STRG.29294.1/STRG.29589.1/STRG.29589.2/STRG.30429.1/STRG.30646.3/STRG.30997.1/STRG.31124.1/STRG.35046.4/STRG.35218…
TST	Root_TST	transcript	Root	-	GO:0043934	sporulation	Biological process	0.000317245	0.013579	4.19836	9	126	574	33738	STRG.12034.1/STRG.1251.2/STRG.25365.2/STRG.29589.1/STRG.29589.2/STRG.30997.1/STRG.41178.1/STRG.46842.1/STRG.9026.1
TST	Root_TST	transcript	Root	-	GO:0008299	isoprenoid biosynthetic process	Biological process	0.000334496	0.0141185	2.82582	15	312	574	33738	STRG.13428.1/STRG.15409.1/STRG.21264.2/STRG.21268.1/STRG.22539.1/STRG.23289.3/STRG.23289.8/STRG.25878.1/STRG.25895.1/STRG.37306.2/STRG.42212.2/STRG.44882.1/STRG.46182.1/STRG.46480.1/STRG.972.2
TST	Root_TST	transcript	Root	-	GO:1902904"	GO:1902904"		0.000341496	0.0142165	8.16347	5	36	574	33738	STRG.32536.2/STRG.51936.4/STRG.51936.5/STRG.51936.8/STRG.51936.9
TST	Root_TST	transcript	Root	-	GO:0071241	obsolete cellular response to inorganic substance	Biological process	0.000375023	0.0154013	3.25034	12	217	574	33738	STRG.11790.1/STRG.1401.1/STRG.1402.1/STRG.1403.1/STRG.19030.1/STRG.23289.3/STRG.23289.8/STRG.30532.2/STRG.30532.4/STRG.39129.1/STRG.43720.1/STRG.9217.1
TST	Root_TST	transcript	Root	-	GO:0002239	response to oomycetes	Biological process	0.000399609	0.0160421	4.06918	9	130	574	33738	STRG.12551.3/STRG.2779.1/STRG.32075.1/STRG.34182.1/STRG.34184.1/STRG.34200.1/STRG.34212.1/STRG.50779.1/STRG.50779.2
TST	Root_TST	transcript	Root	-	GO:0009889	regulation of biosynthetic process	Biological process	0.000401183	0.0160421	1.35338	114	4951	574	33738	STRG.11790.1/STRG.12353.1/STRG.12551.3/STRG.12836.1/STRG.12885.1/STRG.12911.1/STRG.13175.1/STRG.14209.3/STRG.14879.1/STRG.15442.1/STRG.15567.1/STRG.16167.1/STRG.1638.1/STRG.17172.1/STRG.17172.2/STRG.1902.3/STRG.19037.1/STRG.19393.1/STRG.20901.5/STRG.20921.1/STRG.20943.1/STRG.21452.1/STRG.22216.1/STRG.22412.1/STRG.22412.2/STRG.22776.2/STRG.23503.1/STRG.24162.1/STRG.24712.1/STRG.24989.1/STRG.25144.…
TST	Root_TST	transcript	Root	-	GO:0051494	negative regulation of cytoskeleton organization	Biological process	0.000432453	0.0170679	5.14299	7	80	574	33738	STRG.29047.2/STRG.32536.2/STRG.48225.2/STRG.51936.4/STRG.51936.5/STRG.51936.8/STRG.51936.9
TST	Root_TST	transcript	Root	-	GO:0055088	lipid homeostasis	Biological process	0.000472309	0.0179675	3.97739	9	133	574	33738	STRG.13568.1/STRG.26489.1/STRG.29864.1/STRG.29864.2/STRG.37306.2/STRG.45969.1/STRG.48450.2/STRG.53021.1/STRG.83.1
TST	Root_TST	transcript	Root	-	GO:0015513	high-affinity secondary active nitrite transmembrane transporter activity	Molecular function	0.000475365	0.0179675	10.6867	4	22	574	33738	STRG.20589.1/STRG.20589.5/STRG.20589.6/STRG.51155.1
TST	Root_TST	transcript	Root	-	GO:0045159	myosin II binding	Molecular function	0.000475365	0.0179675	10.6867	4	22	574	33738	STRG.51936.4/STRG.51936.5/STRG.51936.8/STRG.51936.9
TST	Root_TST	transcript	Root	-	GO:0015698	inorganic anion transport	Biological process	0.000478896	0.0179675	3.16289	12	223	574	33738	STRG.1401.1/STRG.1402.1/STRG.1403.1/STRG.15892.1/STRG.20589.1/STRG.20589.5/STRG.20589.6/STRG.27829.1/STRG.27829.2/STRG.29191.1/STRG.31538.5/STRG.51155.1
TST	Root_TST	transcript	Root	-	GO:1901700"	GO:1901700"		0.000490196	0.0181671	1.87224	33	1036	574	33738	STRG.10741.1/STRG.11905.1/STRG.13568.1/STRG.1390.1/STRG.15968.1/STRG.18188.1/STRG.19030.1/STRG.19522.2/STRG.19522.3/STRG.20501.1/STRG.21062.5/STRG.21264.2/STRG.21268.1/STRG.23662.1/STRG.26612.1/STRG.26876.1/STRG.26876.3/STRG.29864.1/STRG.29864.2/STRG.31538.5/STRG.31683.1/STRG.34819.1/STRG.35936.1/STRG.36743.1/STRG.3806.2/STRG.38740.1/STRG.4015.1/STRG.4015.2/STRG.43524.1/STRG.50022.1/STRG.52168.4/…
TST	Root_TST	transcript	Root	-	GO:0010311	lateral root formation	Biological process	0.00049906	0.0181865	4.39454	8	107	574	33738	STRG.22529.1/STRG.27029.2/STRG.27029.3/STRG.39014.1/STRG.45158.2/STRG.4900.1/STRG.9900.2/STRG.9900.3
TST	Root_TST	transcript	Root	-	GO:0031333	negative regulation of protein-containing complex assembly	Biological process	0.000502688	0.0181865	5.01755	7	82	574	33738	STRG.29047.2/STRG.32536.2/STRG.48225.2/STRG.51936.4/STRG.51936.5/STRG.51936.8/STRG.51936.9
TST	Root_TST	transcript	Root	-	GO:0033262	regulation of nuclear cell cycle DNA replication	Biological process	0.000537754	0.019189	17.6331	3	10	574	33738	STRG.42875.1/STRG.49017.1/STRG.5524.1
TST	Root_TST	transcript	Root	-	GO:0009556	microsporogenesis	Biological process	0.000543025	0.019189	5.8777	6	60	574	33738	STRG.12034.1/STRG.25365.2/STRG.30997.1/STRG.41178.1/STRG.46842.1/STRG.9026.1
TST	Root_TST	transcript	Root	-	GO:1905392	plant organ morphogenesis	Biological process	0.000642953	0.022459	2.08985	24	675	574	33738	STRG.19393.1/STRG.19947.5/STRG.19947.6/STRG.22529.1/STRG.24712.1/STRG.27029.2/STRG.27029.3/STRG.31692.3/STRG.35046.4/STRG.37759.1/STRG.39014.1/STRG.45158.2/STRG.46842.1/STRG.46952.1/STRG.46952.2/STRG.4900.1/STRG.6232.1/STRG.6233.1/STRG.6247.1/STRG.6249.1/STRG.8297.1/STRG.8297.2/STRG.9900.2/STRG.9900.3
TST	Root_TST	transcript	Root	-	GO:0016114	terpenoid biosynthetic process	Biological process	0.000701483	0.0239284	2.87256	13	266	574	33738	STRG.13428.1/STRG.21264.2/STRG.21268.1/STRG.22539.1/STRG.23289.3/STRG.23289.8/STRG.25878.1/STRG.37306.2/STRG.42212.2/STRG.44882.1/STRG.46182.1/STRG.46480.1/STRG.972.2
TST	Root_TST	transcript	Root	-	GO:0032104	obsolete regulation of response to extracellular stimulus	Biological process	0.00070864	0.0239284	6.99726	5	42	574	33738	STRG.19393.1/STRG.24712.1/STRG.29047.2/STRG.46234.1/STRG.48225.2
TST	Root_TST	transcript	Root	-	GO:0032107	regulation of response to nutrient levels	Biological process	0.00070864	0.0239284	6.99726	5	42	574	33738	STRG.19393.1/STRG.24712.1/STRG.29047.2/STRG.46234.1/STRG.48225.2
TST	Root_TST	transcript	Root	-	GO:0009820	alkaloid metabolic process	Biological process	0.000789519	0.0258406	9.40432	4	25	574	33738	STRG.27117.2/STRG.40722.1/STRG.41537.1/STRG.5833.1
TST	Root_TST	transcript	Root	-	GO:0046688	response to copper ion	Biological process	0.00079078	0.0258406	6.83454	5	43	574	33738	STRG.11996.1/STRG.25027.1/STRG.29055.1/STRG.43864.1/STRG.43867.1
TST	Root_TST	transcript	Root	-	GO:0051194	obsolete positive regulation of cofactor metabolic process	Biological process	0.00079078	0.0258406	6.83454	5	43	574	33738	STRG.2779.1/STRG.34182.1/STRG.34184.1/STRG.34200.1/STRG.34212.1
TST	Root_TST	transcript	Root	-	GO:0004672	protein kinase activity	Molecular function	0.000846294	0.0273605	1.53965	57	2176	574	33738	STRG.14026.1/STRG.14371.1/STRG.15408.1/STRG.16763.1/STRG.16763.3/STRG.17186.9/STRG.17408.25/STRG.17608.1/STRG.18136.2/STRG.18496.1/STRG.21296.2/STRG.21296.3/STRG.21296.4/STRG.21365.1/STRG.22053.8/STRG.22953.1/STRG.23062.5/STRG.23289.3/STRG.23289.8/STRG.24303.2/STRG.24414.2/STRG.2512.2/STRG.26876.1/STRG.26876.3/STRG.27072.1/STRG.27850.2/STRG.28016.1/STRG.29047.2/STRG.29525.1/STRG.3058.1/STRG.31750…
TST	Root_TST	transcript	Root	-	GO:0000727	double-strand break repair via break-induced replication	Biological process	0.000961166	0.030661	14.6943	3	12	574	33738	STRG.42875.1/STRG.49017.1/STRG.5524.1
TST	Root_TST	transcript	Root	-	GO:1901700	response to oxygen-containing compound	Biological process	0.000968562	0.030661	1.45745	70	2823	574	33738	STRG.11790.1/STRG.12353.1/STRG.13175.1/STRG.13428.1/STRG.1401.1/STRG.1402.1/STRG.1403.1/STRG.16167.1/STRG.17408.25/STRG.1902.3/STRG.19037.1/STRG.20589.1/STRG.20589.5/STRG.20589.6/STRG.21452.1/STRG.21769.1/STRG.22216.1/STRG.22539.1/STRG.23289.3/STRG.23289.8/STRG.24162.1/STRG.25715.1/STRG.25726.2/STRG.26489.1/STRG.27827.1/STRG.27827.2/STRG.29047.2/STRG.29191.1/STRG.30532.2/STRG.30532.4/STRG.3058.1/…
TST	Root_TST	transcript	Root	-	GO:0009798	axis specification	Biological process	0.000980543	0.0307203	2.91456	12	242	574	33738	STRG.19947.5/STRG.19947.6/STRG.21062.5/STRG.26546.2/STRG.28371.1/STRG.28372.1/STRG.32244.2/STRG.37759.1/STRG.6232.1/STRG.6233.1/STRG.6247.1/STRG.6249.1
TST	Root_TST	transcript	Root	-	GO:0048236	plant-type sporogenesis	Biological process	0.00105902	0.0327316	5.18621	6	68	574	33738	STRG.12034.1/STRG.25365.2/STRG.30997.1/STRG.41178.1/STRG.46842.1/STRG.9026.1
TST	Root_TST	transcript	Root	-	GO:0009697	salicylic acid biosynthetic process	Biological process	0.00106628	0.0327316	8.7077	4	27	574	33738	STRG.12551.3/STRG.15968.1/STRG.31683.1/STRG.34819.1
TST	Root_TST	transcript	Root	-	GO:0001067	transcription regulatory region nucleic acid binding	Molecular function	0.00109072	0.0331469	2.08564	22	620	574	33738	STRG.14879.1/STRG.16167.1/STRG.19393.1/STRG.22216.1/STRG.24712.1/STRG.26546.2/STRG.27503.1/STRG.28371.1/STRG.28372.1/STRG.35046.4/STRG.35218.2/STRG.36493.1/STRG.36962.1/STRG.40479.1/STRG.40479.2/STRG.41523.3/STRG.43378.1/STRG.47828.1/STRG.4973.1/STRG.52010.4/STRG.52975.1/STRG.55052.1
TST	Root_TST	transcript	Root	-	GO:0030154	cell differentiation	Biological process	0.00110189	0.0331549	1.62069	45	1632	574	33738	STRG.10271.1/STRG.10271.2/STRG.10970.2/STRG.1251.2/STRG.14879.1/STRG.15567.1/STRG.16167.1/STRG.19393.1/STRG.19947.5/STRG.19947.6/STRG.21868.1/STRG.22216.1/STRG.22529.1/STRG.23503.1/STRG.24712.1/STRG.25365.2/STRG.25534.1/STRG.27503.1/STRG.29294.1/STRG.29589.1/STRG.29589.2/STRG.30429.1/STRG.30646.3/STRG.35046.4/STRG.35218.2/STRG.36493.1/STRG.36962.1/STRG.37306.2/STRG.37759.1/STRG.40479.1/STRG.40479…
TST	Root_TST	transcript	Root	-	GO:0016132	brassinosteroid biosynthetic process	Biological process	0.00119186	0.0343985	6.25287	5	47	574	33738	STRG.26489.1/STRG.37306.2/STRG.48450.2/STRG.53021.1/STRG.83.1
TST	Root_TST	transcript	Root	-	GO:0055114"	GO:0055114"		0.00120932	0.0343985	2.84405	12	248	574	33738	STRG.13360.1/STRG.13363.1/STRG.17030.1/STRG.17032.1/STRG.17320.2/STRG.18244.1/STRG.20164.1/STRG.28646.1/STRG.30898.1/STRG.47757.1/STRG.47760.1/STRG.50214.1
TST	Root_TST	transcript	Root	-	GO:0050764	regulation of phagocytosis	Biological process	0.0012274	0.0343985	8.39671	4	28	574	33738	STRG.51936.4/STRG.51936.5/STRG.51936.8/STRG.51936.9
TST	Root_TST	transcript	Root	-	GO:0046864	isoprenoid transport	Biological process	0.00123377	0.0343985	13.5639	3	13	574	33738	STRG.38740.1/STRG.4015.1/STRG.4015.2
TST	Root_TST	transcript	Root	-	GO:0046865	terpenoid transport	Biological process	0.00123377	0.0343985	13.5639	3	13	574	33738	STRG.38740.1/STRG.4015.1/STRG.4015.2
TST	Root_TST	transcript	Root	-	GO:0071249	cellular response to nitrate	Biological process	0.00123377	0.0343985	13.5639	3	13	574	33738	STRG.1401.1/STRG.1402.1/STRG.1403.1
TST	Root_TST	transcript	Root	-	GO:0080142	regulation of salicylic acid biosynthetic process	Biological process	0.00123377	0.0343985	13.5639	3	13	574	33738	STRG.12551.3/STRG.50779.1/STRG.50779.2
TST	Root_TST	transcript	Root	-	GO:0080168	abscisic acid transport	Biological process	0.00123377	0.0343985	13.5639	3	13	574	33738	STRG.38740.1/STRG.4015.1/STRG.4015.2
TST	Root_TST	transcript	Root	-	GO:0090558	plant epidermis development	Biological process	0.00133506	0.036884	2.05253	22	630	574	33738	STRG.10970.2/STRG.14879.1/STRG.17172.1/STRG.17172.2/STRG.19393.1/STRG.19947.5/STRG.19947.6/STRG.22529.1/STRG.24712.1/STRG.27503.1/STRG.29294.1/STRG.35046.4/STRG.35218.2/STRG.37759.1/STRG.46258.3/STRG.47197.1/STRG.49132.1/STRG.55254.1/STRG.6232.1/STRG.6233.1/STRG.6247.1/STRG.6249.1
TST	Root_TST	transcript	Root	-	GO:0016129	phytosteroid biosynthetic process	Biological process	0.00144098	0.0394518	5.99765	5	49	574	33738	STRG.26489.1/STRG.37306.2/STRG.48450.2/STRG.53021.1/STRG.83.1
TST	Root_TST	transcript	Root	-	GO:1905421	regulation of plant organ morphogenesis	Biological process	0.00146964	0.0398771	3.39098	9	156	574	33738	STRG.15892.1/STRG.19947.5/STRG.19947.6/STRG.25726.2/STRG.37759.1/STRG.6232.1/STRG.6233.1/STRG.6247.1/STRG.6249.1
TST	Root_TST	transcript	Root	-	GO:0016102	diterpenoid biosynthetic process	Biological process	0.00152903	0.0411214	3.70249	8	127	574	33738	STRG.13428.1/STRG.21264.2/STRG.21268.1/STRG.22539.1/STRG.23289.3/STRG.23289.8/STRG.37306.2/STRG.46480.1
TST	Root_TST	transcript	Root	-	GO:0009956	radial pattern formation	Biological process	0.00157899	0.0420926	5.8777	5	50	574	33738	STRG.21062.5/STRG.27029.2/STRG.27029.3/STRG.9900.2/STRG.9900.3
TST	Root_TST	transcript	Root	-	GO:0048226	Casparian strip	Cellular component	0.00162981	0.0429312	4.11439	7	100	574	33738	STRG.19947.5/STRG.19947.6/STRG.37759.1/STRG.6232.1/STRG.6233.1/STRG.6247.1/STRG.6249.1
TST	Root_TST	transcript	Root	-	GO:0009553	embryo sac development	Biological process	0.0016387	0.0429312	2.41549	15	365	574	33738	STRG.10970.2/STRG.17496.1/STRG.2475.10/STRG.29047.2/STRG.30646.3/STRG.38221.1/STRG.45019.1/STRG.45083.1/STRG.47929.2/STRG.48225.2/STRG.6232.1/STRG.6233.1/STRG.6247.1/STRG.6249.1/STRG.7919.1
TST	Root_TST	transcript	Root	-	GO:0048646	anatomical structure formation involved in morphogenesis	Biological process	0.00168249	0.0437016	1.94572	24	725	574	33738	STRG.1251.2/STRG.19947.5/STRG.19947.6/STRG.22529.1/STRG.25365.2/STRG.27029.2/STRG.27029.3/STRG.29047.2/STRG.29589.1/STRG.29589.2/STRG.37759.1/STRG.39014.1/STRG.45158.2/STRG.46182.1/STRG.46842.1/STRG.46952.1/STRG.46952.2/STRG.48225.2/STRG.4900.1/STRG.6058.1/STRG.839.5/STRG.9026.1/STRG.9900.2/STRG.9900.3
TST	Root_TST	transcript	Root	-	GO:0015103	obsolete inorganic anion transmembrane transporter activity	Molecular function	0.00176442	0.0454414	3.0613	10	192	574	33738	STRG.1401.1/STRG.1402.1/STRG.1403.1/STRG.20589.1/STRG.20589.5/STRG.20589.6/STRG.27829.1/STRG.27829.2/STRG.31538.5/STRG.51155.1
TST	Root_TST	transcript	Root	-	GO:0007349	cellularization	Biological process	0.0018118	0.046249	7.58413	4	31	574	33738	STRG.25365.2/STRG.29047.2/STRG.48225.2/STRG.9026.1
TST	Root_TST	transcript	Root	-	GO:0009699	phenylpropanoid biosynthetic process	Biological process	0.00182622	0.046249	3.28567	9	161	574	33738	STRG.1181.1/STRG.1181.2/STRG.1182.1/STRG.16392.2/STRG.29055.1/STRG.35448.1/STRG.38879.1/STRG.42323.1/STRG.47.1
TST	Root_TST	transcript	Root	-	GO:0090696	post-embryonic plant organ development	Biological process	0.00185285	0.0465357	2.24038	17	446	574	33738	STRG.19393.1/STRG.22529.1/STRG.24712.1/STRG.27029.2/STRG.27029.3/STRG.30532.2/STRG.30532.4/STRG.33942.1/STRG.33942.4/STRG.39014.1/STRG.45158.2/STRG.46842.1/STRG.46952.1/STRG.46952.2/STRG.4900.1/STRG.9900.2/STRG.9900.3
TST	Root_TST	transcript	Root	-	GO:0006468	protein phosphorylation	Biological process	0.00188155	0.0466345	1.48637	57	2254	574	33738	STRG.14026.1/STRG.14371.1/STRG.15408.1/STRG.16763.1/STRG.16763.3/STRG.17186.9/STRG.17408.25/STRG.17608.1/STRG.18136.2/STRG.18496.1/STRG.21296.2/STRG.21296.3/STRG.21296.4/STRG.21365.1/STRG.22053.8/STRG.22953.1/STRG.23062.5/STRG.23289.3/STRG.23289.8/STRG.24303.2/STRG.24414.2/STRG.2512.2/STRG.26876.1/STRG.26876.3/STRG.27072.1/STRG.27850.2/STRG.28016.1/STRG.29047.2/STRG.29525.1/STRG.3058.1/STRG.31750…
TST	Root_TST	transcript	Root	-	GO:0009809	lignin biosynthetic process	Biological process	0.00188748	0.0466345	4.64029	6	76	574	33738	STRG.1181.1/STRG.1181.2/STRG.1182.1/STRG.16392.2/STRG.29055.1/STRG.47.1
TST	Root_TST	transcript	Root	-	GO:0003677	DNA binding	Molecular function	0.0019889	0.048744	1.45985	61	2456	574	33738	STRG.12551.3/STRG.12911.1/STRG.14879.1/STRG.15567.1/STRG.16167.1/STRG.1638.1/STRG.1742.2/STRG.19393.1/STRG.20307.1/STRG.21452.1/STRG.22216.1/STRG.22776.2/STRG.23503.1/STRG.24712.1/STRG.25144.3/STRG.25715.1/STRG.26546.2/STRG.27503.1/STRG.28371.1/STRG.28372.1/STRG.30429.1/STRG.30532.2/STRG.30532.4/STRG.30646.3/STRG.33238.1/STRG.35046.4/STRG.35218.2/STRG.36330.1/STRG.36493.1/STRG.36962.1/STRG.37670.…
TST	Root_TST	transcript	Root	-	GO:2000280"	GO:2000280"		0.00201759	0.0490516	2.82335	11	229	574	33738	STRG.15892.1/STRG.19947.5/STRG.19947.6/STRG.23289.3/STRG.23289.8/STRG.29191.1/STRG.37759.1/STRG.6232.1/STRG.6233.1/STRG.6247.1/STRG.6249.1
TST	Root_TST	transcript	Root	-	GO:0007165	signal transduction	Biological process	0.00210015	0.0504778	1.37002	82	3518	574	33738	STRG.10271.1/STRG.10271.2/STRG.12353.1/STRG.13428.1/STRG.14026.1/STRG.15408.1/STRG.1638.1/STRG.17408.25/STRG.17608.1/STRG.18136.2/STRG.20128.4/STRG.22053.8/STRG.22539.1/STRG.23062.5/STRG.23289.3/STRG.23289.8/STRG.24303.2/STRG.24367.2/STRG.24367.4/STRG.24414.2/STRG.24989.1/STRG.2512.2/STRG.25715.1/STRG.25726.2/STRG.27029.2/STRG.27029.3/STRG.27850.2/STRG.28016.1/STRG.29047.2/STRG.29314.14/STRG.2952…
TST	Root_TST	transcript	Root	-	GO:0042659	regulation of cell fate specification	Biological process	0.00215561	0.0504778	3.91847	7	105	574	33738	STRG.19947.5/STRG.19947.6/STRG.37759.1/STRG.6232.1/STRG.6233.1/STRG.6247.1/STRG.6249.1
TST	Root_TST	transcript	Root	-	GO:0015294	solute:monoatomic cation symporter activity	Molecular function	0.00215864	0.0504778	3.20602	9	165	574	33738	STRG.20589.1/STRG.20589.5/STRG.20589.6/STRG.36018.18/STRG.36018.21/STRG.39014.1/STRG.51155.1/STRG.53670.3/STRG.8549.1
TST	Root_TST	transcript	Root	-	GO:0023052	signaling	Biological process	0.00219681	0.0504778	1.36461	83	3575	574	33738	STRG.10271.1/STRG.10271.2/STRG.12353.1/STRG.13428.1/STRG.14026.1/STRG.15408.1/STRG.1638.1/STRG.17408.25/STRG.17608.1/STRG.18136.2/STRG.20128.4/STRG.22053.8/STRG.22539.1/STRG.23062.5/STRG.23289.3/STRG.23289.8/STRG.24303.2/STRG.24367.2/STRG.24367.4/STRG.24414.2/STRG.24989.1/STRG.2512.2/STRG.25715.1/STRG.25726.2/STRG.27029.2/STRG.27029.3/STRG.27850.2/STRG.28016.1/STRG.29047.2/STRG.29314.14/STRG.2952…
TST	Root_TST	transcript	Root	-	GO:0010310	regulation of hydrogen peroxide metabolic process	Biological process	0.00222952	0.0504778	5.44232	5	54	574	33738	STRG.2779.1/STRG.34182.1/STRG.34184.1/STRG.34200.1/STRG.34212.1
TST	Root_TST	transcript	Root	-	GO:0048229	gametophyte development	Biological process	0.00223253	0.0504778	1.75979	30	1002	574	33738	STRG.10970.2/STRG.11905.1/STRG.12034.1/STRG.17496.1/STRG.21062.5/STRG.21868.1/STRG.22490.2/STRG.2475.10/STRG.25365.2/STRG.25614.2/STRG.29047.2/STRG.29294.1/STRG.30646.3/STRG.30997.1/STRG.32244.2/STRG.35046.4/STRG.38221.1/STRG.3994.1/STRG.41178.1/STRG.45019.1/STRG.45083.1/STRG.46842.1/STRG.47929.2/STRG.48225.2/STRG.6232.1/STRG.6233.1/STRG.6247.1/STRG.6249.1/STRG.7919.1/STRG.9026.1
TST	Root_TST	transcript	Root	-	GO:2000067	regulation of root morphogenesis	Biological process	0.0022749	0.0504778	3.8815	7	106	574	33738	STRG.19947.5/STRG.19947.6/STRG.37759.1/STRG.6232.1/STRG.6233.1/STRG.6247.1/STRG.6249.1
TST	Root_TST	transcript	Root	-	GO:0003939	L-iditol 2-dehydrogenase (NAD+) activity	Molecular function	0.00232578	0.0504778	11.0207	3	16	574	33738	STRG.28646.1/STRG.47757.1/STRG.47760.1
TST	Root_TST	transcript	Root	-	GO:0009831	plant-type cell wall modification involved in multidimensional cell growth	Biological process	0.00232578	0.0504778	11.0207	3	16	574	33738	STRG.20764.1/STRG.51320.2/STRG.8137.2
TST	Root_TST	transcript	Root	-	GO:0010469	regulation of signaling receptor activity	Biological process	0.00232578	0.0504778	11.0207	3	16	574	33738	STRG.15892.1/STRG.29191.1/STRG.3058.1
TST	Root_TST	transcript	Root	-	GO:0016107	sesquiterpenoid catabolic process	Biological process	0.00232578	0.0504778	11.0207	3	16	574	33738	STRG.21769.1/STRG.26489.1/STRG.48450.2
TST	Root_TST	transcript	Root	-	GO:0043290	apocarotenoid catabolic process	Biological process	0.00232578	0.0504778	11.0207	3	16	574	33738	STRG.21769.1/STRG.26489.1/STRG.48450.2
TST	Root_TST	transcript	Root	-	GO:0046345	abscisic acid catabolic process	Biological process	0.00232578	0.0504778	11.0207	3	16	574	33738	STRG.21769.1/STRG.26489.1/STRG.48450.2
TST	Root_TST	transcript	Root	-	GO:1901989	positive regulation of cell cycle phase transition	Biological process	0.00232578	0.0504778	11.0207	3	16	574	33738	STRG.42875.1/STRG.49017.1/STRG.5524.1
TST	Root_TST	transcript	Root	-	GO:1901992	positive regulation of mitotic cell cycle phase transition	Biological process	0.00232578	0.0504778	11.0207	3	16	574	33738	STRG.42875.1/STRG.49017.1/STRG.5524.1
TST	Root_TST	transcript	Root	-	GO:0015293	symporter activity	Molecular function	0.00234201	0.0504778	3.16762	9	167	574	33738	STRG.20589.1/STRG.20589.5/STRG.20589.6/STRG.36018.18/STRG.36018.21/STRG.39014.1/STRG.51155.1/STRG.53670.3/STRG.8549.1
TST	Root_TST	transcript	Root	-	GO:0046189	phenol-containing compound biosynthetic process	Biological process	0.00241869	0.0514396	5.34336	5	55	574	33738	STRG.12551.3/STRG.15968.1/STRG.29055.1/STRG.31683.1/STRG.34819.1
TST	Root_TST	transcript	Root	-	GO:0009719	response to endogenous stimulus	Biological process	0.00242616	0.0514396	1.35967	83	3588	574	33738	STRG.11905.1/STRG.12353.1/STRG.12398.1/STRG.13428.1/STRG.13568.1/STRG.15968.1/STRG.16167.1/STRG.17408.25/STRG.19030.1/STRG.20943.1/STRG.21264.2/STRG.21268.1/STRG.21769.1/STRG.22216.1/STRG.22539.1/STRG.23289.3/STRG.23289.8/STRG.23763.1/STRG.24367.2/STRG.24367.4/STRG.24989.1/STRG.25715.1/STRG.25726.2/STRG.26876.1/STRG.26876.3/STRG.27029.2/STRG.27029.3/STRG.27827.1/STRG.27827.2/STRG.28371.1/STRG.283…
TST	Root_TST	transcript	Root	-	GO:0010102	lateral root morphogenesis	Biological process	0.00257582	0.0514396	3.40736	8	138	574	33738	STRG.22529.1/STRG.27029.2/STRG.27029.3/STRG.39014.1/STRG.45158.2/STRG.4900.1/STRG.9900.2/STRG.9900.3
TST	Root_TST	transcript	Root	-	GO:0009531	secondary cell wall	Cellular component	0.00266346	0.0514396	3.77467	7	109	574	33738	STRG.19947.5/STRG.19947.6/STRG.37759.1/STRG.6232.1/STRG.6233.1/STRG.6247.1/STRG.6249.1
TST	Root_TST	transcript	Root	-	GO:0009691	cytokinin biosynthetic process	Biological process	0.0027887	0.0514396	10.3724	3	17	574	33738	STRG.51910.1/STRG.52420.1/STRG.52421.1
TST	Root_TST	transcript	Root	-	GO:1902644"	GO:1902644"		0.0027887	0.0514396	10.3724	3	17	574	33738	STRG.21769.1/STRG.26489.1/STRG.48450.2
TST	Root_TST	transcript	Root	-	GO:1905177	tracheary element differentiation	Biological process	0.0027887	0.0514396	10.3724	3	17	574	33738	STRG.15567.1/STRG.30429.1/STRG.47665.3
TST	Root_TST	transcript	Root	-	GO:0007224	smoothened signaling pathway	Biological process	0.00279287	0.0514396	23.5108	2	5	574	33738	STRG.29047.2/STRG.48225.2
TST	Root_TST	transcript	Root	-	GO:0007227	obsolete signal transduction downstream of smoothened	Biological process	0.00279287	0.0514396	23.5108	2	5	574	33738	STRG.29047.2/STRG.48225.2
TST	Root_TST	transcript	Root	-	GO:0007228	obsolete positive regulation of hh target transcription factor activity	Biological process	0.00279287	0.0514396	23.5108	2	5	574	33738	STRG.29047.2/STRG.48225.2
TST	Root_TST	transcript	Root	-	GO:0010342	endosperm cellularization	Biological process	0.00279287	0.0514396	23.5108	2	5	574	33738	STRG.25365.2/STRG.9026.1
TST	Root_TST	transcript	Root	-	GO:0010436	carotenoid dioxygenase activity	Molecular function	0.00279287	0.0514396	23.5108	2	5	574	33738	STRG.25878.1/STRG.46182.1
TST	Root_TST	transcript	Root	-	GO:0010571	positive regulation of nuclear cell cycle DNA replication	Biological process	0.00279287	0.0514396	23.5108	2	5	574	33738	STRG.42875.1/STRG.49017.1
TST	Root_TST	transcript	Root	-	GO:0031055	obsolete chromatin remodeling at centromere	Biological process	0.00279287	0.0514396	23.5108	2	5	574	33738	STRG.53870.3/STRG.53870.4
TST	Root_TST	transcript	Root	-	GO:0031508	pericentric heterochromatin formation	Biological process	0.00279287	0.0514396	23.5108	2	5	574	33738	STRG.53870.3/STRG.53870.4
TST	Root_TST	transcript	Root	-	GO:0043326	chemotaxis to folate	Biological process	0.00279287	0.0514396	23.5108	2	5	574	33738	STRG.29047.2/STRG.48225.2
TST	Root_TST	transcript	Root	-	GO:0045549	9-cis-epoxycarotenoid dioxygenase activity	Molecular function	0.00279287	0.0514396	23.5108	2	5	574	33738	STRG.25878.1/STRG.46182.1
TST	Root_TST	transcript	Root	-	GO:0051593	response to folic acid	Biological process	0.00279287	0.0514396	23.5108	2	5	574	33738	STRG.29047.2/STRG.48225.2
TST	Root_TST	transcript	Root	-	GO:0060176	regulation of aggregation involved in sorocarp development	Biological process	0.00279287	0.0514396	23.5108	2	5	574	33738	STRG.29047.2/STRG.48225.2
TST	Root_TST	transcript	Root	-	GO:0070316	regulation of G0 to G1 transition	Biological process	0.00279287	0.0514396	23.5108	2	5	574	33738	STRG.42875.1/STRG.49017.1
TST	Root_TST	transcript	Root	-	GO:0070317	negative regulation of G0 to G1 transition	Biological process	0.00279287	0.0514396	23.5108	2	5	574	33738	STRG.42875.1/STRG.49017.1
TST	Root_TST	transcript	Root	-	GO:0090036	regulation of protein kinase C signaling	Biological process	0.00279287	0.0514396	23.5108	2	5	574	33738	STRG.25365.2/STRG.9026.1
TST	Root_TST	transcript	Root	-	GO:1900744	regulation of p38MAPK cascade	Biological process	0.00279287	0.0514396	23.5108	2	5	574	33738	STRG.25365.2/STRG.9026.1
TST	Root_TST	transcript	Root	-	GO:2001222"	GO:2001222"		0.00279287	0.0514396	23.5108	2	5	574	33738	STRG.25365.2/STRG.9026.1
TST	Root_TST	transcript	Root	-	GO:0009827	plant-type cell wall modification	Biological process	0.0028316	0.0518025	5.15588	5	57	574	33738	STRG.14527.1/STRG.20764.1/STRG.46220.1/STRG.51320.2/STRG.8137.2
TST	Root_TST	transcript	Root	-	GO:0008308	voltage-gated monoatomic anion channel activity	Molecular function	0.00285777	0.0518025	6.71737	4	35	574	33738	STRG.20589.1/STRG.20589.5/STRG.20589.6/STRG.51155.1
TST	Root_TST	transcript	Root	-	GO:0005516	calmodulin binding	Molecular function	0.00290429	0.0518025	2.09088	18	506	574	33738	STRG.12551.3/STRG.12885.1/STRG.13624.1/STRG.13624.2/STRG.14371.1/STRG.17186.9/STRG.18496.1/STRG.21296.2/STRG.21296.3/STRG.21296.4/STRG.21365.1/STRG.22953.1/STRG.25144.3/STRG.3058.1/STRG.46030.1/STRG.54360.3/STRG.7065.1/STRG.839.5
TST	Root_TST	transcript	Root	-	GO:0048528	post-embryonic root development	Biological process	0.0029384	0.0518025	2.55552	12	276	574	33738	STRG.19393.1/STRG.22529.1/STRG.24712.1/STRG.27029.2/STRG.27029.3/STRG.30532.2/STRG.30532.4/STRG.39014.1/STRG.45158.2/STRG.4900.1/STRG.9900.2/STRG.9900.3
TST	Root_TST	transcript	Root	-	GO:0045087	innate immune response	Biological process	0.00296701	0.0518025	1.69142	32	1112	574	33738	STRG.12353.1/STRG.12551.3/STRG.17188.1/STRG.17188.2/STRG.17350.1/STRG.188.5/STRG.194.1/STRG.20901.5/STRG.26612.1/STRG.27850.2/STRG.29314.14/STRG.29886.1/STRG.30552.16/STRG.3058.1/STRG.31965.1/STRG.31969.1/STRG.34819.1/STRG.39844.4/STRG.39958.16/STRG.41411.4/STRG.41523.3/STRG.44841.5/STRG.45493.12/STRG.45552.15/STRG.47721.1/STRG.5220.1/STRG.5220.2/STRG.5220.6/STRG.52721.1/STRG.54360.3/STRG.656.3/S…
TST	Root_TST	transcript	Root	-	GO:0009725	response to hormone	Biological process	0.00299829	0.0518025	1.35822	80	3462	574	33738	STRG.11905.1/STRG.12353.1/STRG.12398.1/STRG.13428.1/STRG.13568.1/STRG.15968.1/STRG.16167.1/STRG.17408.25/STRG.19030.1/STRG.20943.1/STRG.21264.2/STRG.21268.1/STRG.21769.1/STRG.22216.1/STRG.22539.1/STRG.23289.3/STRG.23289.8/STRG.23763.1/STRG.24367.2/STRG.24367.4/STRG.24989.1/STRG.25715.1/STRG.25726.2/STRG.26876.1/STRG.26876.3/STRG.27029.2/STRG.27029.3/STRG.27827.1/STRG.27827.2/STRG.28371.1/STRG.283…
TST	Root_TST	transcript	Root	-	GO:0009734	auxin-activated signaling pathway	Biological process	0.00307144	0.0518025	3.31138	8	142	574	33738	STRG.24367.2/STRG.24367.4/STRG.27029.2/STRG.27029.3/STRG.36887.1/STRG.51384.1/STRG.9900.2/STRG.9900.3
TST	Root_TST	transcript	Root	-	GO:0010101	post-embryonic root morphogenesis	Biological process	0.00307144	0.0518025	3.31138	8	142	574	33738	STRG.22529.1/STRG.27029.2/STRG.27029.3/STRG.39014.1/STRG.45158.2/STRG.4900.1/STRG.9900.2/STRG.9900.3
TST	Root_TST	transcript	Root	-	GO:0010089	xylem development	Biological process	0.00310104	0.0518025	3.67356	7	112	574	33738	STRG.15567.1/STRG.25534.1/STRG.30429.1/STRG.31750.5/STRG.47.1/STRG.47665.3/STRG.9217.1
TST	Root_TST	transcript	Root	-	GO:0090708	specification of plant organ axis polarity	Biological process	0.00310104	0.0518025	3.67356	7	112	574	33738	STRG.19947.5/STRG.19947.6/STRG.37759.1/STRG.6232.1/STRG.6233.1/STRG.6247.1/STRG.6249.1
TST	Root_TST	transcript	Root	-	GO:0006955	immune response	Biological process	0.00310764	0.0518025	1.67066	33	1161	574	33738	STRG.12353.1/STRG.12551.3/STRG.14732.1/STRG.17188.1/STRG.17188.2/STRG.17350.1/STRG.188.5/STRG.194.1/STRG.20901.5/STRG.26612.1/STRG.27850.2/STRG.29314.14/STRG.29886.1/STRG.30552.16/STRG.3058.1/STRG.31965.1/STRG.31969.1/STRG.34819.1/STRG.39844.4/STRG.39958.16/STRG.41411.4/STRG.41523.3/STRG.44841.5/STRG.45493.12/STRG.45552.15/STRG.47721.1/STRG.5220.1/STRG.5220.2/STRG.5220.6/STRG.52721.1/STRG.54360.3…
TST	Root_TST	transcript	Root	-	GO:0000776	kinetochore	Cellular component	0.00313252	0.0518025	4.19836	6	84	574	33738	STRG.16763.1/STRG.16763.3/STRG.24157.1/STRG.29028.1/STRG.53870.3/STRG.53870.4
TST	Root_TST	transcript	Root	-	GO:0043207	response to external biotic stimulus	Biological process	0.00313933	0.0518025	1.44073	59	2407	574	33738	STRG.11905.1/STRG.12353.1/STRG.12551.3/STRG.12911.1/STRG.14732.1/STRG.15968.1/STRG.1638.1/STRG.17188.1/STRG.17188.2/STRG.17350.1/STRG.188.5/STRG.1902.3/STRG.194.1/STRG.20901.5/STRG.21264.2/STRG.21268.1/STRG.24162.1/STRG.25726.2/STRG.26612.1/STRG.27781.3/STRG.2779.1/STRG.27850.2/STRG.28016.1/STRG.29314.14/STRG.29886.1/STRG.31683.1/STRG.31965.1/STRG.31969.1/STRG.32075.1/STRG.32790.1/STRG.34182.1/ST…
TST	Root_TST	transcript	Root	-	GO:0008202	steroid metabolic process	Biological process	0.00315207	0.0518025	2.82582	10	208	574	33738	STRG.13568.1/STRG.25895.1/STRG.26489.1/STRG.29864.1/STRG.29864.2/STRG.37306.2/STRG.45969.1/STRG.48450.2/STRG.53021.1/STRG.83.1
TST	Root_TST	transcript	Root	-	GO:0003012	muscle system process	Biological process	0.00330447	0.0518025	9.79617	3	18	574	33738	STRG.10271.1/STRG.10271.2/STRG.839.5
TST	Root_TST	transcript	Root	-	GO:0003015	heart process	Biological process	0.00330447	0.0518025	9.79617	3	18	574	33738	STRG.10271.1/STRG.10271.2/STRG.839.5
TST	Root_TST	transcript	Root	-	GO:0006936	muscle contraction	Biological process	0.00330447	0.0518025	9.79617	3	18	574	33738	STRG.10271.1/STRG.10271.2/STRG.839.5
TST	Root_TST	transcript	Root	-	GO:0006941	striated muscle contraction	Biological process	0.00330447	0.0518025	9.79617	3	18	574	33738	STRG.10271.1/STRG.10271.2/STRG.839.5
TST	Root_TST	transcript	Root	-	GO:0042547	cell wall modification involved in multidimensional cell growth	Biological process	0.00330447	0.0518025	9.79617	3	18	574	33738	STRG.20764.1/STRG.51320.2/STRG.8137.2
TST	Root_TST	transcript	Root	-	GO:0060047	heart contraction	Biological process	0.00330447	0.0518025	9.79617	3	18	574	33738	STRG.10271.1/STRG.10271.2/STRG.839.5
TST	Root_TST	transcript	Root	-	GO:0060048	cardiac muscle contraction	Biological process	0.00330447	0.0518025	9.79617	3	18	574	33738	STRG.10271.1/STRG.10271.2/STRG.839.5
TST	Root_TST	transcript	Root	-	GO:0051129	negative regulation of cellular component organization	Biological process	0.00331437	0.0518025	2.41041	13	317	574	33738	STRG.12238.2/STRG.20307.1/STRG.24157.1/STRG.29047.2/STRG.32536.2/STRG.41523.3/STRG.44112.5/STRG.48225.2/STRG.51936.4/STRG.51936.5/STRG.51936.8/STRG.51936.9/STRG.9404.1
TST	Root_TST	transcript	Root	-	GO:0015295	solute:proton symporter activity	Molecular function	0.00334555	0.0518025	3.26539	8	144	574	33738	STRG.20589.1/STRG.20589.5/STRG.20589.6/STRG.36018.18/STRG.36018.21/STRG.39014.1/STRG.51155.1/STRG.53670.3
TST	Root_TST	transcript	Root	-	GO:0010035	obsolete response to inorganic substance	Biological process	0.00347069	0.0518025	1.42894	60	2468	574	33738	STRG.10741.1/STRG.11790.1/STRG.11996.1/STRG.1401.1/STRG.1402.1/STRG.1403.1/STRG.17188.1/STRG.17188.2/STRG.17350.1/STRG.18188.1/STRG.19030.1/STRG.19522.2/STRG.19522.3/STRG.2058.7/STRG.20589.1/STRG.20589.5/STRG.20589.6/STRG.21062.5/STRG.21264.2/STRG.21268.1/STRG.23289.3/STRG.23289.8/STRG.23763.1/STRG.25027.1/STRG.25726.2/STRG.26489.1/STRG.27827.1/STRG.27827.2/STRG.29055.1/STRG.30336.2/STRG.30532.2/…
TST	Root_TST	transcript	Root	-	GO:0010337	regulation of salicylic acid metabolic process	Biological process	0.00350963	0.0518025	6.35427	4	37	574	33738	STRG.12551.3/STRG.34819.1/STRG.50779.1/STRG.50779.2
TST	Root_TST	transcript	Root	-	GO:0098661	obsolete inorganic anion transmembrane transport	Biological process	0.00352193	0.0518025	4.10072	6	86	574	33738	STRG.20589.1/STRG.20589.5/STRG.20589.6/STRG.27829.1/STRG.27829.2/STRG.51155.1
TST	Root_TST	transcript	Root	-	GO:0006714	sesquiterpenoid metabolic process	Biological process	0.0035432	0.0518025	4.89808	5	60	574	33738	STRG.21769.1/STRG.25878.1/STRG.26489.1/STRG.46182.1/STRG.48450.2
TST	Root_TST	transcript	Root	-	GO:0009814	GO:0009814		0.00356145	0.0518025	2.05036	18	516	574	33738	STRG.12353.1/STRG.12551.3/STRG.17188.1/STRG.17188.2/STRG.17350.1/STRG.20901.5/STRG.26612.1/STRG.27850.2/STRG.29886.1/STRG.34819.1/STRG.39844.4/STRG.39958.16/STRG.41411.4/STRG.41523.3/STRG.5220.1/STRG.5220.2/STRG.5220.6/STRG.52721.1
TST	Root_TST	transcript	Root	-	GO:0009607	response to biotic stimulus	Biological process	0.00374936	0.0518025	1.42886	59	2427	574	33738	STRG.11905.1/STRG.12353.1/STRG.12551.3/STRG.12911.1/STRG.14732.1/STRG.15968.1/STRG.1638.1/STRG.17188.1/STRG.17188.2/STRG.17350.1/STRG.188.5/STRG.1902.3/STRG.194.1/STRG.20901.5/STRG.21264.2/STRG.21268.1/STRG.24162.1/STRG.25726.2/STRG.26612.1/STRG.27781.3/STRG.2779.1/STRG.27850.2/STRG.28016.1/STRG.29314.14/STRG.29886.1/STRG.31683.1/STRG.31965.1/STRG.31969.1/STRG.32075.1/STRG.32790.1/STRG.34182.1/ST…
TST	Root_TST	transcript	Root	-	GO:0032101	regulation of response to external stimulus	Biological process	0.00378035	0.0518025	2.37298	13	322	574	33738	STRG.10970.2/STRG.12551.3/STRG.15968.1/STRG.19393.1/STRG.20901.5/STRG.24712.1/STRG.29047.2/STRG.31683.1/STRG.41523.3/STRG.46234.1/STRG.48225.2/STRG.50779.1/STRG.50779.2
TST	Root_TST	transcript	Root	-	GO:0051707	response to other organism	Biological process	0.00380774	0.0518025	1.43298	58	2379	574	33738	STRG.11905.1/STRG.12353.1/STRG.12551.3/STRG.12911.1/STRG.14732.1/STRG.15968.1/STRG.1638.1/STRG.17188.1/STRG.17188.2/STRG.17350.1/STRG.188.5/STRG.1902.3/STRG.194.1/STRG.20901.5/STRG.21264.2/STRG.21268.1/STRG.24162.1/STRG.25726.2/STRG.26612.1/STRG.27781.3/STRG.2779.1/STRG.27850.2/STRG.28016.1/STRG.29314.14/STRG.29886.1/STRG.31683.1/STRG.31965.1/STRG.31969.1/STRG.32075.1/STRG.32790.1/STRG.34182.1/ST…
TST	Root_TST	transcript	Root	-	GO:0004611	phosphoenolpyruvate carboxykinase activity	Molecular function	0.00387488	0.0518025	9.28058	3	19	574	33738	STRG.17188.1/STRG.17188.2/STRG.17350.1
TST	Root_TST	transcript	Root	-	GO:0031507	heterochromatin formation	Biological process	0.00387488	0.0518025	9.28058	3	19	574	33738	STRG.29294.1/STRG.53870.3/STRG.53870.4
TST	Root_TST	transcript	Root	-	"GO:0001101	"GO:0001101		0.00392797	0.0518025	1.58182	38	1412	574	33738	STRG.10741.1/STRG.11905.1/STRG.12353.1/STRG.13428.1/STRG.15968.1/STRG.18188.1/STRG.19030.1/STRG.19522.2/STRG.19522.3/STRG.21769.1/STRG.22539.1/STRG.26489.1/STRG.26876.1/STRG.26876.3/STRG.27827.1/STRG.27827.2/STRG.31538.5/STRG.31683.1/STRG.34819.1/STRG.35936.1/STRG.36743.1/STRG.3806.2/STRG.38740.1/STRG.39881.1/STRG.4015.1/STRG.4015.2/STRG.43524.1/STRG.46480.1/STRG.48012.2/STRG.48450.2/STRG.5295.1/…
TST	Root_TST	transcript	Root	-	GO:0016101	diterpenoid metabolic process	Biological process	0.00399823	0.0518025	2.92261	9	181	574	33738	STRG.13428.1/STRG.21264.2/STRG.21268.1/STRG.22539.1/STRG.23289.3/STRG.23289.8/STRG.32467.3/STRG.37306.2/STRG.46480.1
TST	Root_TST	transcript	Root	-	GO:1901617	obsolete organic hydroxy compound biosynthetic process	Biological process	0.00399823	0.0518025	2.92261	9	181	574	33738	STRG.12551.3/STRG.15968.1/STRG.20901.5/STRG.25878.1/STRG.26489.1/STRG.31683.1/STRG.34819.1/STRG.48450.2/STRG.83.1
TST	Root_TST	transcript	Root	-	GO:0010453	regulation of cell fate commitment	Biological process	0.0041389	0.0518025	3.48677	7	118	574	33738	STRG.19947.5/STRG.19947.6/STRG.37759.1/STRG.6232.1/STRG.6233.1/STRG.6247.1/STRG.6249.1
TST	Root_TST	transcript	Root	-	"GO:0001508	"GO:0001508		0.00414215	0.0518025	19.5923	2	6	574	33738	STRG.10271.1/STRG.10271.2
TST	Root_TST	transcript	Root	-	GO:0002027	regulation of heart rate	Biological process	0.00414215	0.0518025	19.5923	2	6	574	33738	STRG.10271.1/STRG.10271.2
TST	Root_TST	transcript	Root	-	GO:0006311	meiotic gene conversion	Biological process	0.00414215	0.0518025	19.5923	2	6	574	33738	STRG.20307.1/STRG.39129.1
TST	Root_TST	transcript	Root	-	GO:0006942	regulation of striated muscle contraction	Biological process	0.00414215	0.0518025	19.5923	2	6	574	33738	STRG.10271.1/STRG.10271.2
TST	Root_TST	transcript	Root	-	GO:0010045	response to nickel cation	Biological process	0.00414215	0.0518025	19.5923	2	6	574	33738	STRG.11790.1/STRG.43720.1
TST	Root_TST	transcript	Root	-	GO:0010055	atrichoblast differentiation	Biological process	0.00414215	0.0518025	19.5923	2	6	574	33738	STRG.19393.1/STRG.24712.1
TST	Root_TST	transcript	Root	-	GO:0010880	regulation of release of sequestered calcium ion into cytosol by sarcoplasmic reticulum	Biological process	0.00414215	0.0518025	19.5923	2	6	574	33738	STRG.10271.1/STRG.10271.2
TST	Root_TST	transcript	Root	-	GO:0010881	regulation of cardiac muscle contraction by regulation of the release of sequestered calcium ion	Biological process	0.00414215	0.0518025	19.5923	2	6	574	33738	STRG.10271.1/STRG.10271.2
TST	Root_TST	transcript	Root	-	GO:0010882	regulation of cardiac muscle contraction by calcium ion signaling	Biological process	0.00414215	0.0518025	19.5923	2	6	574	33738	STRG.10271.1/STRG.10271.2
TST	Root_TST	transcript	Root	-	GO:0031176	endo-1,4-beta-xylanase activity	Molecular function	0.00414215	0.0518025	19.5923	2	6	574	33738	STRG.4758.1/STRG.4758.2
TST	Root_TST	transcript	Root	-	GO:0033292	T-tubule organization	Biological process	0.00414215	0.0518025	19.5923	2	6	574	33738	STRG.10271.1/STRG.10271.2
TST	Root_TST	transcript	Root	-	GO:0036309	protein localization to M-band	Biological process	0.00414215	0.0518025	19.5923	2	6	574	33738	STRG.10271.1/STRG.10271.2
TST	Root_TST	transcript	Root	-	GO:0036371	protein localization to T-tubule	Biological process	0.00414215	0.0518025	19.5923	2	6	574	33738	STRG.10271.1/STRG.10271.2
TST	Root_TST	transcript	Root	-	GO:0055117	regulation of cardiac muscle contraction	Biological process	0.00414215	0.0518025	19.5923	2	6	574	33738	STRG.10271.1/STRG.10271.2
TST	Root_TST	transcript	Root	-	GO:0060306	regulation of membrane repolarization	Biological process	0.00414215	0.0518025	19.5923	2	6	574	33738	STRG.10271.1/STRG.10271.2
TST	Root_TST	transcript	Root	-	GO:0060307	regulation of ventricular cardiac muscle cell membrane repolarization	Biological process	0.00414215	0.0518025	19.5923	2	6	574	33738	STRG.10271.1/STRG.10271.2
TST	Root_TST	transcript	Root	-	GO:0061337	cardiac conduction	Biological process	0.00414215	0.0518025	19.5923	2	6	574	33738	STRG.10271.1/STRG.10271.2
TST	Root_TST	transcript	Root	-	GO:0070296	sarcoplasmic reticulum calcium ion transport	Biological process	0.00414215	0.0518025	19.5923	2	6	574	33738	STRG.10271.1/STRG.10271.2
TST	Root_TST	transcript	Root	-	GO:0086001	cardiac muscle cell action potential	Biological process	0.00414215	0.0518025	19.5923	2	6	574	33738	STRG.10271.1/STRG.10271.2
TST	Root_TST	transcript	Root	-	GO:0086002	cardiac muscle cell action potential involved in contraction	Biological process	0.00414215	0.0518025	19.5923	2	6	574	33738	STRG.10271.1/STRG.10271.2
TST	Root_TST	transcript	Root	-	GO:0086003	cardiac muscle cell contraction	Biological process	0.00414215	0.0518025	19.5923	2	6	574	33738	STRG.10271.1/STRG.10271.2
TST	Root_TST	transcript	Root	-	GO:0086004	regulation of cardiac muscle cell contraction	Biological process	0.00414215	0.0518025	19.5923	2	6	574	33738	STRG.10271.1/STRG.10271.2
TST	Root_TST	transcript	Root	-	GO:0086005	ventricular cardiac muscle cell action potential	Biological process	0.00414215	0.0518025	19.5923	2	6	574	33738	STRG.10271.1/STRG.10271.2
TST	Root_TST	transcript	Root	-	GO:0086012	membrane depolarization during cardiac muscle cell action potential	Biological process	0.00414215	0.0518025	19.5923	2	6	574	33738	STRG.10271.1/STRG.10271.2
TST	Root_TST	transcript	Root	-	GO:0086014	atrial cardiac muscle cell action potential	Biological process	0.00414215	0.0518025	19.5923	2	6	574	33738	STRG.10271.1/STRG.10271.2
TST	Root_TST	transcript	Root	-	GO:0086015	SA node cell action potential	Biological process	0.00414215	0.0518025	19.5923	2	6	574	33738	STRG.10271.1/STRG.10271.2
TST	Root_TST	transcript	Root	-	GO:0086018	SA node cell to atrial cardiac muscle cell signaling	Biological process	0.00414215	0.0518025	19.5923	2	6	574	33738	STRG.10271.1/STRG.10271.2
TST	Root_TST	transcript	Root	-	GO:0086019	obsolete cell-cell signaling involved in cardiac conduction	Biological process	0.00414215	0.0518025	19.5923	2	6	574	33738	STRG.10271.1/STRG.10271.2
TST	Root_TST	transcript	Root	-	GO:0086026	atrial cardiac muscle cell to AV node cell signaling	Biological process	0.00414215	0.0518025	19.5923	2	6	574	33738	STRG.10271.1/STRG.10271.2
TST	Root_TST	transcript	Root	-	GO:0086046	membrane depolarization during SA node cell action potential	Biological process	0.00414215	0.0518025	19.5923	2	6	574	33738	STRG.10271.1/STRG.10271.2
TST	Root_TST	transcript	Root	-	GO:0086065	cell communication involved in cardiac conduction	Biological process	0.00414215	0.0518025	19.5923	2	6	574	33738	STRG.10271.1/STRG.10271.2
TST	Root_TST	transcript	Root	-	GO:0086066	atrial cardiac muscle cell to AV node cell communication	Biological process	0.00414215	0.0518025	19.5923	2	6	574	33738	STRG.10271.1/STRG.10271.2
TST	Root_TST	transcript	Root	-	GO:0086070	SA node cell to atrial cardiac muscle cell communication	Biological process	0.00414215	0.0518025	19.5923	2	6	574	33738	STRG.10271.1/STRG.10271.2
TST	Root_TST	transcript	Root	-	GO:0086091	regulation of heart rate by cardiac conduction	Biological process	0.00414215	0.0518025	19.5923	2	6	574	33738	STRG.10271.1/STRG.10271.2
TST	Root_TST	transcript	Root	-	GO:0098907	regulation of SA node cell action potential	Biological process	0.00414215	0.0518025	19.5923	2	6	574	33738	STRG.10271.1/STRG.10271.2
TST	Root_TST	transcript	Root	-	GO:0098910	regulation of atrial cardiac muscle cell action potential	Biological process	0.00414215	0.0518025	19.5923	2	6	574	33738	STRG.10271.1/STRG.10271.2
TST	Root_TST	transcript	Root	-	GO:0099623	regulation of cardiac muscle cell membrane repolarization	Biological process	0.00414215	0.0518025	19.5923	2	6	574	33738	STRG.10271.1/STRG.10271.2
TST	Root_TST	transcript	Root	-	GO:1901018	obsolete positive regulation of potassium ion transmembrane transporter activity	Biological process	0.00414215	0.0518025	19.5923	2	6	574	33738	STRG.10271.1/STRG.10271.2
TST	Root_TST	transcript	Root	-	GO:1901021	obsolete positive regulation of calcium ion transmembrane transporter activity	Biological process	0.00414215	0.0518025	19.5923	2	6	574	33738	STRG.10271.1/STRG.10271.2
TST	Root_TST	transcript	Root	-	GO:1903115	regulation of actin filament-based movement	Biological process	0.00414215	0.0518025	19.5923	2	6	574	33738	STRG.10271.1/STRG.10271.2
TST	Root_TST	transcript	Root	-	GO:1903779	regulation of cardiac conduction	Biological process	0.00414215	0.0518025	19.5923	2	6	574	33738	STRG.10271.1/STRG.10271.2
TST	Root_TST	transcript	Root	-	GO:0034515	proteasome storage granule	Cellular component	0.0045016	0.0560671	8.81655	3	20	574	33738	STRG.51268.71/STRG.51470.2/STRG.51470.3
TST	Root_TST	transcript	Root	-	GO:0010112	regulation of systemic acquired resistance	Biological process	0.00466593	0.0578765	5.8777	4	40	574	33738	STRG.12551.3/STRG.41523.3/STRG.50779.1/STRG.50779.2
TST	Root_TST	transcript	Root	-	GO:0006694	steroid biosynthetic process	Biological process	0.00490665	0.0603697	3.83328	6	92	574	33738	STRG.25895.1/STRG.26489.1/STRG.37306.2/STRG.48450.2/STRG.53021.1/STRG.83.1
TST	Root_TST	transcript	Root	-	GO:2000377	regulation of reactive oxygen species metabolic process	Biological process	0.00490665	0.0603697	3.83328	6	92	574	33738	STRG.25726.2/STRG.2779.1/STRG.34182.1/STRG.34184.1/STRG.34200.1/STRG.34212.1
TST	Root_TST	transcript	Root	-	GO:0044426	obsolete cell wall part	Cellular component	0.00496418	0.0608313	3.37245	7	122	574	33738	STRG.19947.5/STRG.19947.6/STRG.37759.1/STRG.6232.1/STRG.6233.1/STRG.6247.1/STRG.6249.1
TST	Root_TST	transcript	Root	-	GO:0010499	proteasomal ubiquitin-independent protein catabolic process	Biological process	0.00518616	0.0627918	8.39671	3	21	574	33738	STRG.51268.71/STRG.51470.2/STRG.51470.3
TST	Root_TST	transcript	Root	-	GO:1901348	positive regulation of secondary cell wall biogenesis	Biological process	0.00518616	0.0627918	8.39671	3	21	574	33738	STRG.15567.1/STRG.30429.1/STRG.47665.3
TST	Root_TST	transcript	Root	-	GO:1903340	positive regulation of cell wall organization or biogenesis	Biological process	0.00518616	0.0627918	8.39671	3	21	574	33738	STRG.15567.1/STRG.30429.1/STRG.47665.3
TST	Root_TST	transcript	Root	-	GO:0051302	regulation of cell division	Biological process	0.00539023	0.0650037	2.36686	12	298	574	33738	STRG.19947.5/STRG.19947.6/STRG.20943.1/STRG.23289.3/STRG.23289.8/STRG.37759.1/STRG.53870.3/STRG.53870.4/STRG.6232.1/STRG.6233.1/STRG.6247.1/STRG.6249.1
TST	Root_TST	transcript	Root	-	GO:0044462	obsolete external encapsulating structure part	Cellular component	0.00542047	0.0651099	3.31806	7	124	574	33738	STRG.19947.5/STRG.19947.6/STRG.37759.1/STRG.6232.1/STRG.6233.1/STRG.6247.1/STRG.6249.1
TST	Root_TST	transcript	Root	-	GO:0008300	isoprenoid catabolic process	Biological process	0.00556436	0.0652626	5.59781	4	42	574	33738	STRG.21769.1/STRG.26489.1/STRG.46182.1/STRG.48450.2
TST	Root_TST	transcript	Root	-	GO:0009942	longitudinal axis specification	Biological process	0.00556436	0.0652626	5.59781	4	42	574	33738	STRG.21062.5/STRG.28371.1/STRG.28372.1/STRG.32244.2
TST	Root_TST	transcript	Root	-	"GO:0001067	"GO:0001067		0.00565851	0.0652626	2.7696	9	191	574	33738	STRG.21452.1/STRG.22776.2/STRG.23503.1/STRG.43094.1/STRG.49266.1/STRG.55891.1/STRG.56580.1/STRG.7856.2/STRG.7856.5
TST	Root_TST	transcript	Root	-	GO:0006952	defense response	Biological process	0.00566352	0.0652626	1.42098	55	2275	574	33738	STRG.11905.1/STRG.12353.1/STRG.12551.3/STRG.12911.1/STRG.17188.1/STRG.17188.2/STRG.17350.1/STRG.188.5/STRG.1902.3/STRG.194.1/STRG.20901.5/STRG.20921.1/STRG.24162.1/STRG.25715.1/STRG.25726.2/STRG.26612.1/STRG.2779.1/STRG.27850.2/STRG.28016.1/STRG.29314.14/STRG.29886.1/STRG.30552.16/STRG.3058.1/STRG.31965.1/STRG.31969.1/STRG.32075.1/STRG.32790.1/STRG.34182.1/STRG.34184.1/STRG.34200.1/STRG.34212.1/S…
TST	Root_TST	transcript	Root	-	GO:0099568"	GO:0099568"		0.00568813	0.0652626	4.38634	5	67	574	33738	STRG.24367.2/STRG.24367.4/STRG.45427.2/STRG.51384.1/STRG.9404.1
TST	Root_TST	transcript	Root	-	GO:0000912	assembly of actomyosin apparatus involved in cytokinesis	Biological process	0.00573383	0.0652626	16.7934	2	7	574	33738	STRG.25365.2/STRG.9026.1
TST	Root_TST	transcript	Root	-	GO:0000914	phragmoplast assembly	Biological process	0.00573383	0.0652626	16.7934	2	7	574	33738	STRG.25365.2/STRG.9026.1
TST	Root_TST	transcript	Root	-	GO:0005179	hormone activity	Molecular function	0.00573383	0.0652626	16.7934	2	7	574	33738	STRG.15892.1/STRG.29191.1
TST	Root_TST	transcript	Root	-	GO:0008016	regulation of heart contraction	Biological process	0.00573383	0.0652626	16.7934	2	7	574	33738	STRG.10271.1/STRG.10271.2
TST	Root_TST	transcript	Root	-	GO:0030545	signaling receptor regulator activity	Molecular function	0.00573383	0.0652626	16.7934	2	7	574	33738	STRG.15892.1/STRG.29191.1
TST	Root_TST	transcript	Root	-	GO:0034394	protein localization to cell surface	Biological process	0.00573383	0.0652626	16.7934	2	7	574	33738	STRG.10271.1/STRG.10271.2
TST	Root_TST	transcript	Root	-	GO:0048018	receptor ligand activity	Molecular function	0.00573383	0.0652626	16.7934	2	7	574	33738	STRG.15892.1/STRG.29191.1
TST	Root_TST	transcript	Root	-	GO:1902407	assembly of actomyosin apparatus involved in mitotic cytokinesis	Biological process	0.00573383	0.0652626	16.7934	2	7	574	33738	STRG.25365.2/STRG.9026.1
TST	Root_TST	transcript	Root	-	GO:1903522	regulation of blood circulation	Biological process	0.00573383	0.0652626	16.7934	2	7	574	33738	STRG.10271.1/STRG.10271.2
TST	Root_TST	transcript	Root	-	GO:0090351"	GO:0090351"		0.00592997	0.0672433	8.01505	3	22	574	33738	STRG.12611.1/STRG.379.2/STRG.379.4
TST	Root_TST	transcript	Root	-	GO:0007154	cell communication	Biological process	0.00604819	0.0683288	1.29592	90	4082	574	33738	STRG.10271.1/STRG.10271.2/STRG.12353.1/STRG.13428.1/STRG.14026.1/STRG.15408.1/STRG.15892.1/STRG.1638.1/STRG.17188.1/STRG.17188.2/STRG.17350.1/STRG.17408.25/STRG.17496.1/STRG.17608.1/STRG.18136.2/STRG.20128.4/STRG.21452.1/STRG.22053.8/STRG.22539.1/STRG.23062.5/STRG.23289.3/STRG.23289.8/STRG.24303.2/STRG.24367.2/STRG.24367.4/STRG.24414.2/STRG.24989.1/STRG.2512.2/STRG.25715.1/STRG.25726.2/STRG.27029…
TST	Root_TST	transcript	Root	-	"GO:0002376	"GO:0002376		0.00607893	0.0684217	2.03998	16	461	574	33738	STRG.17188.1/STRG.17188.2/STRG.17350.1/STRG.188.5/STRG.194.1/STRG.26612.1/STRG.30552.16/STRG.31965.1/STRG.31969.1/STRG.41411.4/STRG.44841.5/STRG.45493.12/STRG.45552.15/STRG.54360.3/STRG.656.3/STRG.7160.2
TST	Root_TST	transcript	Root	-	GO:1905393	plant organ formation	Biological process	0.00624801	0.0700653	2.72677	9	194	574	33738	STRG.22529.1/STRG.27029.2/STRG.27029.3/STRG.46952.1/STRG.46952.2/STRG.4900.1/STRG.6058.1/STRG.9900.2/STRG.9900.3
TST	Root_TST	transcript	Root	-	GO:0010073	meristem maintenance	Biological process	0.00627254	0.0700818	1.89926	19	588	574	33738	STRG.17559.15/STRG.17559.5/STRG.188.5/STRG.194.1/STRG.21062.5/STRG.25726.2/STRG.27029.2/STRG.27029.3/STRG.31692.3/STRG.31965.1/STRG.31969.1/STRG.44057.1/STRG.45680.3/STRG.46135.1/STRG.46952.1/STRG.46952.2/STRG.7160.2/STRG.8297.1/STRG.8297.2
TST	Root_TST	transcript	Root	-	GO:0006722	triterpenoid metabolic process	Biological process	0.00643927	0.0716812	4.2592	5	69	574	33738	STRG.33981.1/STRG.56518.1/STRG.56523.1/STRG.83.1/STRG.972.2
TST	Root_TST	transcript	Root	-	GO:0017022	myosin binding	Molecular function	0.00657138	0.0728847	5.34336	4	44	574	33738	STRG.51936.4/STRG.51936.5/STRG.51936.8/STRG.51936.9
TST	Root_TST	transcript	Root	-	GO:0009627	systemic acquired resistance	Biological process	0.00688366	0.0760707	2.68524	9	197	574	33738	STRG.12353.1/STRG.29886.1/STRG.34819.1/STRG.39844.4/STRG.39958.16/STRG.41523.3/STRG.5220.1/STRG.5220.2/STRG.5220.6
TST	Root_TST	transcript	Root	-	GO:0032970	regulation of actin filament-based process	Biological process	0.00710619	0.0782453	2.67168	9	198	574	33738	STRG.10271.1/STRG.10271.2/STRG.29047.2/STRG.32536.2/STRG.48225.2/STRG.51936.4/STRG.51936.5/STRG.51936.8/STRG.51936.9
TST	Root_TST	transcript	Root	-	GO:0040019	positive regulation of embryonic development	Biological process	0.00755931	0.0819057	14.6943	2	8	574	33738	STRG.9900.2/STRG.9900.3
TST	Root_TST	transcript	Root	-	GO:1900368"	GO:1900368"		0.00755931	0.0819057	14.6943	2	8	574	33738	STRG.25403.3/STRG.9073.3
TST	Root_TST	transcript	Root	-	GO:1902751	positive regulation of cell cycle G2/M phase transition	Biological process	0.00755931	0.0819057	14.6943	2	8	574	33738	STRG.42875.1/STRG.49017.1
TST	Root_TST	transcript	Root	-	GO:0031430	M band	Cellular component	0.00760033	0.0819057	7.34713	3	24	574	33738	STRG.10271.1/STRG.10271.2/STRG.839.5
TST	Root_TST	transcript	Root	-	GO:0031672	A band	Cellular component	0.00760033	0.0819057	7.34713	3	24	574	33738	STRG.10271.1/STRG.10271.2/STRG.839.5
TST	Root_TST	transcript	Root	-	GO:0036297	interstrand cross-link repair	Biological process	0.00760033	0.0819057	7.34713	3	24	574	33738	STRG.17338.1/STRG.22490.2/STRG.42924.1
TST	Root_TST	transcript	Root	-	GO:0009733	response to auxin	Biological process	0.00765904	0.0822468	1.74435	23	775	574	33738	STRG.12398.1/STRG.19030.1/STRG.20943.1/STRG.24367.2/STRG.24367.4/STRG.27029.2/STRG.27029.3/STRG.28371.1/STRG.28372.1/STRG.36887.1/STRG.39844.4/STRG.39958.16/STRG.43524.1/STRG.46182.1/STRG.47019.1/STRG.51384.1/STRG.5220.1/STRG.5220.2/STRG.5220.6/STRG.53636.1/STRG.9900.2/STRG.9900.3/STRG.9910.1
TST	Root_TST	transcript	Root	-	GO:1901615	obsolete organic hydroxy compound metabolic process	Biological process	0.00794281	0.0849937	1.89264	18	559	574	33738	STRG.12551.3/STRG.13568.1/STRG.15409.1/STRG.15968.1/STRG.20901.5/STRG.21769.1/STRG.25878.1/STRG.25895.1/STRG.26489.1/STRG.29055.1/STRG.29864.1/STRG.29864.2/STRG.31683.1/STRG.34819.1/STRG.37306.2/STRG.48450.2/STRG.53021.1/STRG.83.1
TST	Root_TST	transcript	Root	-	GO:0010639	negative regulation of organelle organization	Biological process	0.00821135	0.0872528	2.45929	10	239	574	33738	STRG.20307.1/STRG.24157.1/STRG.29047.2/STRG.32536.2/STRG.41523.3/STRG.48225.2/STRG.51936.4/STRG.51936.5/STRG.51936.8/STRG.51936.9
TST	Root_TST	transcript	Root	-	GO:0048527	lateral root development	Biological process	0.00821135	0.0872528	2.45929	10	239	574	33738	STRG.19393.1/STRG.22529.1/STRG.24712.1/STRG.27029.2/STRG.27029.3/STRG.39014.1/STRG.45158.2/STRG.4900.1/STRG.9900.2/STRG.9900.3
TST	Root_TST	transcript	Root	-	GO:0042692	muscle cell differentiation	Biological process	0.00852907	0.0899995	7.05324	3	25	574	33738	STRG.10271.1/STRG.10271.2/STRG.839.5
TST	Root_TST	transcript	Root	-	GO:0055001	muscle cell development	Biological process	0.00852907	0.0899995	7.05324	3	25	574	33738	STRG.10271.1/STRG.10271.2/STRG.839.5
TST	Root_TST	transcript	Root	-	GO:0016773	phosphotransferase activity, alcohol group as acceptor	Molecular function	0.00869685	0.0914523	1.37573	58	2478	574	33738	STRG.14026.1/STRG.14371.1/STRG.15408.1/STRG.16763.1/STRG.16763.3/STRG.17186.9/STRG.17408.25/STRG.17608.1/STRG.18136.2/STRG.18496.1/STRG.21296.2/STRG.21296.3/STRG.21296.4/STRG.21365.1/STRG.22053.8/STRG.22953.1/STRG.23062.5/STRG.23289.3/STRG.23289.8/STRG.24303.2/STRG.24414.2/STRG.2512.2/STRG.26876.1/STRG.26876.3/STRG.27072.1/STRG.27850.2/STRG.28016.1/STRG.29047.2/STRG.29525.1/STRG.3058.1/STRG.31750…
TST	Root_TST	transcript	Root	-	GO:0005253	monoatomic anion channel activity	Molecular function	0.00893191	0.0936002	4.89808	4	48	574	33738	STRG.20589.1/STRG.20589.5/STRG.20589.6/STRG.51155.1
TST	Root_TST	transcript	Root	-	GO:0004674	protein serine/threonine kinase activity	Molecular function	0.00919612	0.0954423	1.44966	44	1784	574	33738	STRG.14026.1/STRG.14371.1/STRG.15408.1/STRG.17186.9/STRG.17408.25/STRG.17608.1/STRG.18136.2/STRG.18496.1/STRG.21296.2/STRG.21296.3/STRG.21296.4/STRG.21365.1/STRG.22053.8/STRG.22953.1/STRG.23062.5/STRG.23289.3/STRG.23289.8/STRG.24303.2/STRG.24414.2/STRG.2512.2/STRG.26876.1/STRG.26876.3/STRG.27850.2/STRG.28016.1/STRG.29047.2/STRG.29525.1/STRG.3058.1/STRG.31750.5/STRG.33280.2/STRG.35327.1/STRG.35936…
TST	Root_TST	transcript	Root	-	GO:0000724	double-strand break repair via homologous recombination	Biological process	0.00921873	0.0954423	3.35869	6	105	574	33738	STRG.39129.1/STRG.42875.1/STRG.42924.1/STRG.49017.1/STRG.5524.1/STRG.55363.3
TST	Root_TST	transcript	Root	-	GO:0040011	locomotion	Biological process	0.00941669	0.0954423	2.40889	10	244	574	33738	STRG.17496.1/STRG.29047.2/STRG.48225.2/STRG.51936.4/STRG.51936.5/STRG.51936.8/STRG.51936.9/STRG.53870.3/STRG.53870.4/STRG.839.5
TST	Root_TST	transcript	Root	-	GO:0090257	regulation of muscle system process	Biological process	0.00952148	0.0954423	6.78196	3	26	574	33738	STRG.10271.1/STRG.10271.2/STRG.839.5
TST	Root_TST	transcript	Root	-	GO:0009270	response to humidity	Biological process	0.00961018	0.0954423	13.0616	2	9	574	33738	STRG.19522.2/STRG.19522.3
TST	Root_TST	transcript	Root	-	GO:0014704	intercalated disc	Cellular component	0.00961018	0.0954423	13.0616	2	9	574	33738	STRG.10271.1/STRG.10271.2
TST	Root_TST	transcript	Root	-	GO:0031156	regulation of sorocarp development	Biological process	0.00961018	0.0954423	13.0616	2	9	574	33738	STRG.29047.2/STRG.48225.2
TST	Root_TST	transcript	Root	-	GO:0035637	obsolete multicellular organismal signaling	Biological process	0.00961018	0.0954423	13.0616	2	9	574	33738	STRG.10271.1/STRG.10271.2
TST	Root_TST	transcript	Root	-	GO:0043034	costamere	Cellular component	0.00961018	0.0954423	13.0616	2	9	574	33738	STRG.10271.1/STRG.10271.2
TST	Root_TST	transcript	Root	-	GO:0051899	membrane depolarization	Biological process	0.00961018	0.0954423	13.0616	2	9	574	33738	STRG.10271.1/STRG.10271.2
TST	Root_TST	transcript	Root	-	GO:0086010	membrane depolarization during action potential	Biological process	0.00961018	0.0954423	13.0616	2	9	574	33738	STRG.10271.1/STRG.10271.2
TST	Root_TST	transcript	Root	-	GO:0098900	regulation of action potential	Biological process	0.00961018	0.0954423	13.0616	2	9	574	33738	STRG.10271.1/STRG.10271.2
TST	Root_TST	transcript	Root	-	GO:0098901	regulation of cardiac muscle cell action potential	Biological process	0.00961018	0.0954423	13.0616	2	9	574	33738	STRG.10271.1/STRG.10271.2
TST	Root_TST	transcript	Root	-	GO:1901019	obsolete regulation of calcium ion transmembrane transporter activity	Biological process	0.00961018	0.0954423	13.0616	2	9	574	33738	STRG.10271.1/STRG.10271.2
TST	Root_TST	transcript	Root	-	GO:1901381	positive regulation of potassium ion transmembrane transport	Biological process	0.00961018	0.0954423	13.0616	2	9	574	33738	STRG.10271.1/STRG.10271.2
TST	Root_TST	transcript	Root	-	GO:2001259"	GO:2001259"		0.00961018	0.0954423	13.0616	2	9	574	33738	STRG.10271.1/STRG.10271.2
TST	Root_TST	transcript	Root	-	GO:0010087	phloem or xylem histogenesis	Biological process	0.00967318	0.095755	2.39906	10	245	574	33738	STRG.15567.1/STRG.19030.1/STRG.24162.1/STRG.25534.1/STRG.30429.1/STRG.31750.5/STRG.4101.1/STRG.47.1/STRG.47665.3/STRG.9217.1
TST	Root_TST	transcript	Root	-	GO:0006928	obsolete movement of cell or subcellular component	Biological process	0.00976428	0.096343	1.98571	15	444	574	33738	STRG.10271.1/STRG.10271.2/STRG.11105.1/STRG.11789.2/STRG.17122.1/STRG.18571.1/STRG.35420.1/STRG.379.2/STRG.379.4/STRG.51936.4/STRG.51936.5/STRG.51936.8/STRG.51936.9/STRG.53870.3/STRG.53870.4
TST	Root_TST	transcript	Root	-	GO:0071365	cellular response to auxin stimulus	Biological process	0.0101686	0.100008	2.70239	8	174	574	33738	STRG.24367.2/STRG.24367.4/STRG.27029.2/STRG.27029.3/STRG.36887.1/STRG.51384.1/STRG.9900.2/STRG.9900.3
TST	Root_TST	transcript	Root	-	GO:0030833	regulation of actin filament polymerization	Biological process	0.0102802	0.100188	2.93885	7	140	574	33738	STRG.29047.2/STRG.32536.2/STRG.48225.2/STRG.51936.4/STRG.51936.5/STRG.51936.8/STRG.51936.9
TST	Root_TST	transcript	Root	-	GO:0048640	negative regulation of developmental growth	Biological process	0.0102951	0.100188	4.70216	4	50	574	33738	STRG.12238.2/STRG.38181.2/STRG.44112.5/STRG.9404.1
TST	Root_TST	transcript	Root	-	GO:0016301	kinase activity	Molecular function	0.0103073	0.100188	1.35535	60	2602	574	33738	STRG.14026.1/STRG.14371.1/STRG.15408.1/STRG.16763.1/STRG.16763.3/STRG.17186.9/STRG.17408.25/STRG.17608.1/STRG.18136.2/STRG.18496.1/STRG.20901.5/STRG.21296.2/STRG.21296.3/STRG.21296.4/STRG.21365.1/STRG.22053.8/STRG.22953.1/STRG.23062.5/STRG.23289.3/STRG.23289.8/STRG.24303.2/STRG.24414.2/STRG.2512.2/STRG.26876.1/STRG.26876.3/STRG.27072.1/STRG.27850.2/STRG.28016.1/STRG.29047.2/STRG.29525.1/STRG.3058…
TST	Root_TST	transcript	Root	-	GO:0007166	cell surface receptor signaling pathway	Biological process	0.0103188	0.100188	1.80706	19	618	574	33738	STRG.14026.1/STRG.15408.1/STRG.17408.25/STRG.17608.1/STRG.18136.2/STRG.23062.5/STRG.24303.2/STRG.2512.2/STRG.27850.2/STRG.28016.1/STRG.29047.2/STRG.29525.1/STRG.3058.1/STRG.31750.5/STRG.33280.2/STRG.39402.1/STRG.48225.2/STRG.51859.1/STRG.52168.4
TST	Root_TST	transcript	Root	-	GO:0016125	sterol metabolic process	Biological process	0.0105086	0.101412	3.26539	6	108	574	33738	STRG.25895.1/STRG.26489.1/STRG.37306.2/STRG.48450.2/STRG.53021.1/STRG.83.1
TST	Root_TST	transcript	Root	-	GO:0051704	obsolete multi-organism process	Biological process	0.0105773	0.101412	1.27874	85	3907	574	33738	STRG.11905.1/STRG.12034.1/STRG.12353.1/STRG.12551.3/STRG.12911.1/STRG.14732.1/STRG.15968.1/STRG.1638.1/STRG.16428.1/STRG.17188.1/STRG.17188.2/STRG.17350.1/STRG.188.5/STRG.1902.3/STRG.194.1/STRG.20901.5/STRG.21062.5/STRG.21264.2/STRG.21268.1/STRG.21868.1/STRG.24162.1/STRG.25365.2/STRG.25726.2/STRG.26612.1/STRG.27781.3/STRG.2779.1/STRG.27850.2/STRG.28016.1/STRG.29047.2/STRG.29314.14/STRG.29589.1/ST…
TST	Root_TST	transcript	Root	-	GO:0004650	polygalacturonase activity	Molecular function	0.0105784	0.101412	6.53078	3	27	574	33738	STRG.20764.1/STRG.51320.2/STRG.8137.2
TST	Root_TST	transcript	Root	-	GO:0035864	response to potassium ion	Biological process	0.0105784	0.101412	6.53078	3	27	574	33738	STRG.30532.2/STRG.30532.4/STRG.822.4
TST	Root_TST	transcript	Root	-	GO:0015630	microtubule cytoskeleton	Cellular component	0.0106207	0.101497	1.71726	22	753	574	33738	STRG.11105.1/STRG.11789.2/STRG.16763.1/STRG.16763.3/STRG.17122.1/STRG.18571.1/STRG.25365.2/STRG.29028.1/STRG.29047.2/STRG.31124.1/STRG.35420.1/STRG.379.2/STRG.379.4/STRG.38184.1/STRG.42875.1/STRG.45427.2/STRG.48225.2/STRG.49017.1/STRG.53870.3/STRG.53870.4/STRG.9026.1/STRG.9404.1
TST	Root_TST	transcript	Root	-	GO:0048507	meristem development	Biological process	0.0111995	0.106694	1.68562	23	802	574	33738	STRG.17559.15/STRG.17559.5/STRG.188.5/STRG.194.1/STRG.21062.5/STRG.25726.2/STRG.27029.2/STRG.27029.3/STRG.28371.1/STRG.28372.1/STRG.31692.3/STRG.31965.1/STRG.31969.1/STRG.44057.1/STRG.45680.3/STRG.46135.1/STRG.46952.1/STRG.46952.2/STRG.47197.1/STRG.55363.3/STRG.7160.2/STRG.8297.1/STRG.8297.2
TST	Root_TST	transcript	Root	-	GO:0098542	defense response to other organism	Biological process	0.0114022	0.106799	1.48548	37	1464	574	33738	STRG.11905.1/STRG.12353.1/STRG.12551.3/STRG.12911.1/STRG.17188.1/STRG.17188.2/STRG.17350.1/STRG.1902.3/STRG.20901.5/STRG.24162.1/STRG.25726.2/STRG.26612.1/STRG.2779.1/STRG.27850.2/STRG.28016.1/STRG.32790.1/STRG.34182.1/STRG.34184.1/STRG.34200.1/STRG.34212.1/STRG.34819.1/STRG.39402.1/STRG.39844.4/STRG.39958.16/STRG.4101.1/STRG.41411.4/STRG.41523.3/STRG.44778.1/STRG.49885.1/STRG.50779.1/STRG.50779.…
TST	Root_TST	transcript	Root	-	GO:0009687	abscisic acid metabolic process	Biological process	0.011786	0.106799	4.52131	4	52	574	33738	STRG.21769.1/STRG.25878.1/STRG.26489.1/STRG.48450.2
TST	Root_TST	transcript	Root	-	GO:0043288	obsolete apocarotenoid metabolic process	Biological process	0.011786	0.106799	4.52131	4	52	574	33738	STRG.21769.1/STRG.25878.1/STRG.26489.1/STRG.48450.2
TST	Root_TST	transcript	Root	-	GO:1902749	regulation of cell cycle G2/M phase transition	Biological process	0.011786	0.106799	4.52131	4	52	574	33738	STRG.22529.1/STRG.42875.1/STRG.49017.1/STRG.55363.3
TST	Root_TST	transcript	Root	-	GO:0009960	endosperm development	Biological process	0.0118423	0.106799	3.67356	5	80	574	33738	STRG.10970.2/STRG.31124.1/STRG.32244.2/STRG.33942.1/STRG.33942.4
TST	Root_TST	transcript	Root	-	GO:0032103	positive regulation of response to external stimulus	Biological process	0.0118423	0.106799	3.67356	5	80	574	33738	STRG.10970.2/STRG.20901.5/STRG.46234.1/STRG.50779.1/STRG.50779.2
TST	Root_TST	transcript	Root	-	GO:0009821	alkaloid biosynthetic process	Biological process	0.0118783	0.106799	11.7554	2	10	574	33738	STRG.27117.2/STRG.41537.1
TST	Root_TST	transcript	Root	-	GO:0010295	(+)-abscisic acid 8'-hydroxylase activity	Molecular function	0.0118783	0.106799	11.7554	2	10	574	33738	STRG.26489.1/STRG.48450.2
TST	Root_TST	transcript	Root	-	GO:0010522	regulation of calcium ion transport into cytosol	Biological process	0.0118783	0.106799	11.7554	2	10	574	33738	STRG.10271.1/STRG.10271.2
TST	Root_TST	transcript	Root	-	GO:0030766	11-O-demethyl-17-O-deacetylvindoline O-methyltransferase activity	Molecular function	0.0118783	0.106799	11.7554	2	10	574	33738	STRG.27117.2/STRG.41537.1
TST	Root_TST	transcript	Root	-	GO:0043268	positive regulation of potassium ion transport	Biological process	0.0118783	0.106799	11.7554	2	10	574	33738	STRG.10271.1/STRG.10271.2
TST	Root_TST	transcript	Root	-	GO:0045886	negative regulation of synaptic assembly at neuromuscular junction	Biological process	0.0118783	0.106799	11.7554	2	10	574	33738	STRG.12238.2/STRG.44112.5
TST	Root_TST	transcript	Root	-	GO:0051279	regulation of release of sequestered calcium ion into cytosol	Biological process	0.0118783	0.106799	11.7554	2	10	574	33738	STRG.10271.1/STRG.10271.2
TST	Root_TST	transcript	Root	-	GO:0051928	positive regulation of calcium ion transport	Biological process	0.0118783	0.106799	11.7554	2	10	574	33738	STRG.10271.1/STRG.10271.2
TST	Root_TST	transcript	Root	-	GO:0051964	negative regulation of synapse assembly	Biological process	0.0118783	0.106799	11.7554	2	10	574	33738	STRG.12238.2/STRG.44112.5
TST	Root_TST	transcript	Root	-	GO:0090065	GO:0090065		0.0118783	0.106799	11.7554	2	10	574	33738	STRG.25403.3/STRG.9073.3
TST	Root_TST	transcript	Root	-	GO:1904397	negative regulation of neuromuscular junction development	Biological process	0.0118783	0.106799	11.7554	2	10	574	33738	STRG.12238.2/STRG.44112.5
TST	Root_TST	transcript	Root	-	GO:1904427	positive regulation of calcium ion transmembrane transport	Biological process	0.0118783	0.106799	11.7554	2	10	574	33738	STRG.10271.1/STRG.10271.2
TST	Root_TST	transcript	Root	-	GO:1905809	negative regulation of synapse organization	Biological process	0.0118783	0.106799	11.7554	2	10	574	33738	STRG.12238.2/STRG.44112.5
TST	Root_TST	transcript	Root	-	GO:0007389	pattern specification process	Biological process	0.01218	0.109189	1.74672	20	673	574	33738	STRG.13099.1/STRG.19947.5/STRG.19947.6/STRG.21062.5/STRG.26546.2/STRG.27029.2/STRG.27029.3/STRG.28371.1/STRG.28372.1/STRG.32244.2/STRG.37759.1/STRG.46952.1/STRG.46952.2/STRG.6232.1/STRG.6233.1/STRG.6247.1/STRG.6249.1/STRG.839.5/STRG.9900.2/STRG.9900.3
TST	Root_TST	transcript	Root	-	GO:0009862	systemic acquired resistance, salicylic acid mediated signaling pathway	Biological process	0.0124207	0.111019	3.14877	6	112	574	33738	STRG.12353.1/STRG.39844.4/STRG.39958.16/STRG.5220.1/STRG.5220.2/STRG.5220.6
TST	Root_TST	transcript	Root	-	GO:0000578	embryonic axis specification	Biological process	0.0125807	0.111909	4.436	4	53	574	33738	STRG.21062.5/STRG.28371.1/STRG.28372.1/STRG.32244.2
TST	Root_TST	transcript	Root	-	GO:0009751	response to salicylic acid	Biological process	0.012668	0.111909	1.92501	15	458	574	33738	STRG.11905.1/STRG.12353.1/STRG.16167.1/STRG.34819.1/STRG.36962.1/STRG.39844.4/STRG.39958.16/STRG.43378.1/STRG.47828.1/STRG.5220.1/STRG.5220.2/STRG.5220.6/STRG.55052.1/STRG.55891.1/STRG.9524.1
TST	Root_TST	transcript	Root	-	GO:0008064	regulation of actin polymerization or depolymerization	Biological process	0.0127377	0.111909	2.81808	7	146	574	33738	STRG.29047.2/STRG.32536.2/STRG.48225.2/STRG.51936.4/STRG.51936.5/STRG.51936.8/STRG.51936.9
TST	Root_TST	transcript	Root	-	GO:0030832	regulation of actin filament length	Biological process	0.0127377	0.111909	2.81808	7	146	574	33738	STRG.29047.2/STRG.32536.2/STRG.48225.2/STRG.51936.4/STRG.51936.5/STRG.51936.8/STRG.51936.9
TST	Root_TST	transcript	Root	-	GO:0009705	plant-type vacuole membrane	Cellular component	0.0128591	0.111909	2.29598	10	256	574	33738	STRG.13990.1/STRG.1401.1/STRG.1402.1/STRG.1403.1/STRG.20589.1/STRG.20589.5/STRG.20589.6/STRG.33247.1/STRG.47019.1/STRG.51155.1
TST	Root_TST	transcript	Root	-	GO:0030010	establishment of cell polarity	Biological process	0.0128885	0.111909	6.08038	3	29	574	33738	STRG.29047.2/STRG.32244.2/STRG.48225.2
TST	Root_TST	transcript	Root	-	GO:0030018	Z disc	Cellular component	0.0128885	0.111909	6.08038	3	29	574	33738	STRG.10271.1/STRG.10271.2/STRG.839.5
TST	Root_TST	transcript	Root	-	GO:0031674	I band	Cellular component	0.0128885	0.111909	6.08038	3	29	574	33738	STRG.10271.1/STRG.10271.2/STRG.839.5
TST	Root_TST	transcript	Root	-	GO:0070828	heterochromatin organization	Biological process	0.0128885	0.111909	6.08038	3	29	574	33738	STRG.29294.1/STRG.53870.3/STRG.53870.4
TST	Root_TST	transcript	Root	-	GO:1902170"	GO:1902170"		0.0128885	0.111909	6.08038	3	29	574	33738	STRG.1401.1/STRG.1402.1/STRG.1403.1
TST	Root_TST	transcript	Root	-	GO:0065001	specification of axis polarity	Biological process	0.0130695	0.112894	2.5836	8	182	574	33738	STRG.19947.5/STRG.19947.6/STRG.26546.2/STRG.37759.1/STRG.6232.1/STRG.6233.1/STRG.6247.1/STRG.6249.1
TST	Root_TST	transcript	Root	-	GO:0006820	monoatomic anion transport	Biological process	0.0130763	0.112894	1.68372	22	768	574	33738	STRG.1401.1/STRG.1402.1/STRG.1403.1/STRG.15892.1/STRG.2058.7/STRG.20589.1/STRG.20589.5/STRG.20589.6/STRG.26533.1/STRG.27829.1/STRG.27829.2/STRG.29191.1/STRG.29589.1/STRG.29589.2/STRG.31538.5/STRG.33247.1/STRG.38740.1/STRG.4015.1/STRG.4015.2/STRG.45083.1/STRG.49004.1/STRG.51155.1
TST	Root_TST	transcript	Root	-	GO:0009696	salicylic acid metabolic process	Biological process	0.0134088	0.115111	4.35385	4	54	574	33738	STRG.12551.3/STRG.15968.1/STRG.31683.1/STRG.34819.1
TST	Root_TST	transcript	Root	-	GO:0017000	antibiotic biosynthetic process	Biological process	0.0134088	0.115111	4.35385	4	54	574	33738	STRG.12551.3/STRG.15968.1/STRG.31683.1/STRG.34819.1
TST	Root_TST	transcript	Root	-	GO:0110053	regulation of actin filament organization	Biological process	0.0136435	0.116796	2.77999	7	148	574	33738	STRG.29047.2/STRG.32536.2/STRG.48225.2/STRG.51936.4/STRG.51936.5/STRG.51936.8/STRG.51936.9
TST	Root_TST	transcript	Root	-	GO:0051307	meiotic chromosome separation	Biological process	0.0142707	0.119585	4.27469	4	55	574	33738	STRG.17338.1/STRG.19599.2/STRG.31124.1/STRG.42924.1
TST	Root_TST	transcript	Root	-	GO:0000798	GO:0000798		0.0143557	0.119585	10.6867	2	11	574	33738	STRG.38221.1/STRG.45019.1
TST	Root_TST	transcript	Root	-	GO:0003886	DNA (cytosine-5-)-methyltransferase activity	Molecular function	0.0143557	0.119585	10.6867	2	11	574	33738	STRG.1902.3/STRG.48628.2
TST	Root_TST	transcript	Root	-	GO:0007009	plasma membrane organization	Biological process	0.0143557	0.119585	10.6867	2	11	574	33738	STRG.10271.1/STRG.10271.2
TST	Root_TST	transcript	Root	-	GO:0032467	positive regulation of cytokinesis	Biological process	0.0143557	0.119585	10.6867	2	11	574	33738	STRG.53870.3/STRG.53870.4
TST	Root_TST	transcript	Root	-	GO:0045793	positive regulation of cell size	Biological process	0.0143557	0.119585	10.6867	2	11	574	33738	STRG.19522.2/STRG.19522.3
TST	Root_TST	transcript	Root	-	GO:0045880	positive regulation of smoothened signaling pathway	Biological process	0.0143557	0.119585	10.6867	2	11	574	33738	STRG.29047.2/STRG.48225.2
TST	Root_TST	transcript	Root	-	GO:0080013	(E,E)-geranyllinalool synthase activity	Molecular function	0.0143557	0.119585	10.6867	2	11	574	33738	STRG.21264.2/STRG.21268.1
TST	Root_TST	transcript	Root	-	GO:0090116	obsolete C-5 methylation of cytosine	Biological process	0.0143557	0.119585	10.6867	2	11	574	33738	STRG.1902.3/STRG.48628.2
TST	Root_TST	transcript	Root	-	GO:0051052	regulation of DNA metabolic process	Biological process	0.0143628	0.119585	2.00551	13	381	574	33738	STRG.1742.2/STRG.20307.1/STRG.22490.2/STRG.25403.3/STRG.39129.1/STRG.39680.2/STRG.42752.1/STRG.42875.1/STRG.49017.1/STRG.5524.1/STRG.55363.3/STRG.6058.1/STRG.9073.3
TST	Root_TST	transcript	Root	-	GO:0009686	gibberellin biosynthetic process	Biological process	0.0145648	0.120523	3.04019	6	116	574	33738	STRG.13428.1/STRG.22539.1/STRG.23289.3/STRG.23289.8/STRG.37306.2/STRG.46480.1
TST	Root_TST	transcript	Root	-	GO:0009685	gibberellin metabolic process	Biological process	0.0145944	0.120523	2.74293	7	150	574	33738	STRG.13428.1/STRG.22539.1/STRG.23289.3/STRG.23289.8/STRG.32467.3/STRG.37306.2/STRG.46480.1
TST	Root_TST	transcript	Root	-	GO:0032271	regulation of protein polymerization	Biological process	0.0145944	0.120523	2.74293	7	150	574	33738	STRG.29047.2/STRG.32536.2/STRG.48225.2/STRG.51936.4/STRG.51936.5/STRG.51936.8/STRG.51936.9
TST	Root_TST	transcript	Root	-	GO:0045910	negative regulation of DNA recombination	Biological process	0.015464	0.127358	5.6881	3	31	574	33738	STRG.20307.1/STRG.22490.2/STRG.55363.3
TST	Root_TST	transcript	Root	-	GO:0000794	condensed nuclear chromosome	Cellular component	0.0169536	0.137919	2.93885	6	120	574	33738	STRG.16763.1/STRG.16763.3/STRG.34013.1/STRG.38221.1/STRG.45019.1/STRG.839.5
TST	Root_TST	transcript	Root	-	GO:0071248	cellular response to metal ion	Biological process	0.0170095	0.137919	2.46186	8	191	574	33738	STRG.11790.1/STRG.19030.1/STRG.23289.3/STRG.23289.8/STRG.30532.2/STRG.30532.4/STRG.39129.1/STRG.43720.1
TST	Root_TST	transcript	Root	-	GO:0001667	ameboidal-type cell migration	Biological process	0.0170346	0.137919	9.79617	2	12	574	33738	STRG.53870.3/STRG.53870.4
TST	Root_TST	transcript	Root	-	GO:0010971	positive regulation of G2/M transition of mitotic cell cycle	Biological process	0.0170346	0.137919	9.79617	2	12	574	33738	STRG.42875.1/STRG.49017.1
TST	Root_TST	transcript	Root	-	GO:0050636	vinorine synthase activity	Molecular function	0.0170346	0.137919	9.79617	2	12	574	33738	STRG.40722.1/STRG.5833.1
TST	Root_TST	transcript	Root	-	GO:2001257	obsolete regulation of cation channel activity	Biological process	0.0170346	0.137919	9.79617	2	12	574	33738	STRG.10271.1/STRG.10271.2
TST	Root_TST	transcript	Root	-	GO:0015850	organic hydroxy compound transport	Biological process	0.017064	0.137919	4.05359	4	58	574	33738	STRG.38740.1/STRG.39014.1/STRG.4015.1/STRG.4015.2
TST	Root_TST	transcript	Root	-	GO:0031347	regulation of defense response	Biological process	0.0174754	0.140869	1.63683	22	790	574	33738	STRG.10970.2/STRG.12353.1/STRG.12551.3/STRG.12911.1/STRG.14209.3/STRG.15968.1/STRG.20901.5/STRG.27850.2/STRG.28016.1/STRG.29314.14/STRG.29886.1/STRG.31683.1/STRG.32790.1/STRG.39680.2/STRG.41286.1/STRG.41411.4/STRG.41523.3/STRG.44778.1/STRG.46522.1/STRG.50779.1/STRG.50779.2/STRG.6602.1
TST	Root_TST	transcript	Root	-	GO:0090697	post-embryonic plant organ morphogenesis	Biological process	0.0175717	0.140918	2.09239	11	309	574	33738	STRG.22529.1/STRG.27029.2/STRG.27029.3/STRG.39014.1/STRG.45158.2/STRG.46842.1/STRG.46952.1/STRG.46952.2/STRG.4900.1/STRG.9900.2/STRG.9900.3
TST	Root_TST	transcript	Root	-	"GO:0000325	"GO:0000325		0.0175741	0.140918	2.18502	10	269	574	33738	STRG.13990.1/STRG.1401.1/STRG.1402.1/STRG.1403.1/STRG.20589.1/STRG.20589.5/STRG.20589.6/STRG.33247.1/STRG.47019.1/STRG.51155.1
TST	Root_TST	transcript	Root	-	GO:0140013	meiotic nuclear division	Biological process	0.0179834	0.143819	2.17693	10	270	574	33738	STRG.10970.2/STRG.17338.1/STRG.19599.2/STRG.29047.2/STRG.30997.1/STRG.31124.1/STRG.39129.1/STRG.41178.1/STRG.42924.1/STRG.48225.2
TST	Root_TST	transcript	Root	-	GO:0055114	obsolete oxidation-reduction process	Biological process	0.0181366	0.144516	1.37166	47	2014	574	33738	STRG.1181.1/STRG.1181.2/STRG.1182.1/STRG.11996.1/STRG.12611.1/STRG.13428.1/STRG.13568.1/STRG.20128.4/STRG.22539.1/STRG.25027.1/STRG.25878.1/STRG.25895.1/STRG.26489.1/STRG.29055.1/STRG.29864.1/STRG.29864.2/STRG.29886.1/STRG.32316.11/STRG.32467.3/STRG.33981.1/STRG.35147.1/STRG.35147.2/STRG.35448.1/STRG.37306.2/STRG.379.2/STRG.379.4/STRG.40847.5/STRG.43864.1/STRG.43867.1/STRG.44882.1/STRG.45969.1/ST…
TST	Root_TST	transcript	Root	-	GO:0030016	myofibril	Cellular component	0.0183082	0.144516	5.34336	3	33	574	33738	STRG.10271.1/STRG.10271.2/STRG.839.5
TST	Root_TST	transcript	Root	-	GO:0030017	sarcomere	Cellular component	0.0183082	0.144516	5.34336	3	33	574	33738	STRG.10271.1/STRG.10271.2/STRG.839.5
TST	Root_TST	transcript	Root	-	GO:0071219	cellular response to molecule of bacterial origin	Biological process	0.0183082	0.144516	5.34336	3	33	574	33738	STRG.12551.3/STRG.50779.1/STRG.50779.2
TST	Root_TST	transcript	Root	-	GO:1904062	regulation of monoatomic cation transmembrane transport	Biological process	0.0183082	0.144516	5.34336	3	33	574	33738	STRG.10271.1/STRG.10271.2/STRG.3058.1
TST	Root_TST	transcript	Root	-	GO:0060089	molecular transducer activity	Molecular function	0.0186475	0.146813	1.64795	21	749	574	33738	STRG.14026.1/STRG.15408.1/STRG.17408.25/STRG.17608.1/STRG.18136.2/STRG.22053.8/STRG.2512.2/STRG.25726.2/STRG.27850.2/STRG.28016.1/STRG.31750.5/STRG.33280.2/STRG.39881.1/STRG.46842.1/STRG.48012.2/STRG.51859.1/STRG.52168.4/STRG.5295.1/STRG.54782.1/STRG.8297.1/STRG.8297.2
TST	Root_TST	transcript	Root	-	GO:0010942	obsolete positive regulation of cell death	Biological process	0.0188728	0.148203	2.60404	7	158	574	33738	STRG.2779.1/STRG.3058.1/STRG.34182.1/STRG.34184.1/STRG.34200.1/STRG.34212.1/STRG.38760.5
TST	Root_TST	transcript	Root	-	GO:0005544	calcium-dependent phospholipid binding	Molecular function	0.0199074	0.15239	9.04262	2	13	574	33738	STRG.19522.2/STRG.19522.3
TST	Root_TST	transcript	Root	-	GO:0009008	DNA-methyltransferase activity	Molecular function	0.0199074	0.15239	9.04262	2	13	574	33738	STRG.1902.3/STRG.48628.2
TST	Root_TST	transcript	Root	-	GO:0010245	radial microtubular system formation	Biological process	0.0199074	0.15239	9.04262	2	13	574	33738	STRG.25365.2/STRG.9026.1
TST	Root_TST	transcript	Root	-	GO:0030315	T-tubule	Cellular component	0.0199074	0.15239	9.04262	2	13	574	33738	STRG.10271.1/STRG.10271.2
TST	Root_TST	transcript	Root	-	GO:0035822	gene conversion	Biological process	0.0199074	0.15239	9.04262	2	13	574	33738	STRG.20307.1/STRG.39129.1
TST	Root_TST	transcript	Root	-	GO:0045171	intercellular bridge	Cellular component	0.0199074	0.15239	9.04262	2	13	574	33738	STRG.42875.1/STRG.49017.1
TST	Root_TST	transcript	Root	-	GO:0051282	obsolete regulation of sequestering of calcium ion	Biological process	0.0199074	0.15239	9.04262	2	13	574	33738	STRG.10271.1/STRG.10271.2
TST	Root_TST	transcript	Root	-	GO:0098687"	GO:0098687"		0.0199074	0.15239	9.04262	2	13	574	33738	STRG.53870.3/STRG.53870.4
TST	Root_TST	transcript	Root	-	GO:1901016	obsolete regulation of potassium ion transmembrane transporter activity	Biological process	0.0199074	0.15239	9.04262	2	13	574	33738	STRG.10271.1/STRG.10271.2
TST	Root_TST	transcript	Root	-	GO:1903169	regulation of calcium ion transmembrane transport	Biological process	0.0199074	0.15239	9.04262	2	13	574	33738	STRG.10271.1/STRG.10271.2
TST	Root_TST	transcript	Root	-	GO:0010224	response to UV-B	Biological process	0.0200665	0.153221	2.57149	7	160	574	33738	STRG.10970.2/STRG.12551.3/STRG.17031.2/STRG.23281.1/STRG.47019.1/STRG.50779.1/STRG.50779.2
TST	Root_TST	transcript	Root	-	GO:0001101	response to acid chemical	Biological process	0.0211109	0.160792	1.43759	35	1431	574	33738	STRG.1401.1/STRG.1402.1/STRG.1403.1/STRG.16167.1/STRG.20589.1/STRG.20589.5/STRG.20589.6/STRG.21062.5/STRG.21264.2/STRG.21268.1/STRG.22216.1/STRG.25715.1/STRG.25726.2/STRG.29047.2/STRG.36962.1/STRG.37670.1/STRG.39844.4/STRG.39958.16/STRG.43094.1/STRG.43378.1/STRG.46522.1/STRG.47828.1/STRG.48225.2/STRG.49266.1/STRG.50022.1/STRG.51155.1/STRG.5220.1/STRG.5220.2/STRG.5220.6/STRG.52975.1/STRG.53440.2/S…
TST	Root_TST	transcript	Root	-	GO:0010389	regulation of G2/M transition of mitotic cell cycle	Biological process	0.021423	0.162356	5.03803	3	35	574	33738	STRG.22529.1/STRG.42875.1/STRG.49017.1
TST	Root_TST	transcript	Root	-	GO:2000652	regulation of secondary cell wall biogenesis	Biological process	0.021423	0.162356	5.03803	3	35	574	33738	STRG.15567.1/STRG.30429.1/STRG.47665.3
TST	Root_TST	transcript	Root	-	GO:0009718	anthocyanin-containing compound biosynthetic process	Biological process	0.0224327	0.169584	3.73187	4	63	574	33738	STRG.21071.1/STRG.21072.1/STRG.30688.1/STRG.54563.2
TST	Root_TST	transcript	Root	-	GO:0003205	cardiac chamber development	Biological process	0.0229669	0.169706	8.39671	2	14	574	33738	STRG.10271.1/STRG.10271.2
TST	Root_TST	transcript	Root	-	GO:0003230	cardiac atrium development	Biological process	0.0229669	0.169706	8.39671	2	14	574	33738	STRG.10271.1/STRG.10271.2
TST	Root_TST	transcript	Root	-	GO:0003279	cardiac septum development	Biological process	0.0229669	0.169706	8.39671	2	14	574	33738	STRG.10271.1/STRG.10271.2
TST	Root_TST	transcript	Root	-	GO:0003283	atrial septum development	Biological process	0.0229669	0.169706	8.39671	2	14	574	33738	STRG.10271.1/STRG.10271.2
TST	Root_TST	transcript	Root	-	GO:0006937	regulation of muscle contraction	Biological process	0.0229669	0.169706	8.39671	2	14	574	33738	STRG.10271.1/STRG.10271.2
TST	Root_TST	transcript	Root	-	GO:0019894	kinesin binding	Molecular function	0.0229669	0.169706	8.39671	2	14	574	33738	STRG.29047.2/STRG.48225.2
TST	Root_TST	transcript	Root	-	GO:0044291	cell-cell contact zone	Cellular component	0.0229669	0.169706	8.39671	2	14	574	33738	STRG.10271.1/STRG.10271.2
TST	Root_TST	transcript	Root	-	GO:0090447	glycerol-3-phosphate 2-O-acyltransferase activity	Molecular function	0.0229669	0.169706	8.39671	2	14	574	33738	STRG.21868.1/STRG.8024.1
TST	Root_TST	transcript	Root	-	GO:0019773	proteasome core complex, alpha-subunit complex	Cellular component	0.0230822	0.169706	4.89808	3	36	574	33738	STRG.51268.71/STRG.51470.2/STRG.51470.3
TST	Root_TST	transcript	Root	-	GO:0043292	contractile muscle fiber	Cellular component	0.0230822	0.169706	4.89808	3	36	574	33738	STRG.10271.1/STRG.10271.2/STRG.839.5
TST	Root_TST	transcript	Root	-	GO:0044449	obsolete contractile fiber part	Cellular component	0.0230822	0.169706	4.89808	3	36	574	33738	STRG.10271.1/STRG.10271.2/STRG.839.5
TST	Root_TST	transcript	Root	-	GO:0022402	cell cycle process	Biological process	0.0231189	0.169706	1.51141	27	1050	574	33738	STRG.10970.2/STRG.12034.1/STRG.17338.1/STRG.19599.2/STRG.20307.1/STRG.22529.1/STRG.24157.1/STRG.25365.2/STRG.29028.1/STRG.29047.2/STRG.29589.1/STRG.29589.2/STRG.30997.1/STRG.31124.1/STRG.34791.1/STRG.35420.1/STRG.38221.1/STRG.39129.1/STRG.41178.1/STRG.42875.1/STRG.42924.1/STRG.45019.1/STRG.46842.1/STRG.48225.2/STRG.49017.1/STRG.5524.1/STRG.9026.1
TST	Root_TST	transcript	Root	-	GO:0048870	cell motility	Biological process	0.0232838	0.170095	2.73381	6	129	574	33738	STRG.51936.4/STRG.51936.5/STRG.51936.8/STRG.51936.9/STRG.53870.3/STRG.53870.4
TST	Root_TST	transcript	Root	-	GO:0051674	localization of cell	Biological process	0.0232838	0.170095	2.73381	6	129	574	33738	STRG.51936.4/STRG.51936.5/STRG.51936.8/STRG.51936.9/STRG.53870.3/STRG.53870.4
TST	Root_TST	transcript	Root	-	GO:0050832	defense response to fungus	Biological process	0.0237734	0.173255	1.67934	18	630	574	33738	STRG.12353.1/STRG.12911.1/STRG.17188.1/STRG.17188.2/STRG.17350.1/STRG.188.5/STRG.1902.3/STRG.194.1/STRG.20901.5/STRG.24162.1/STRG.28016.1/STRG.29886.1/STRG.31965.1/STRG.31969.1/STRG.4101.1/STRG.44778.1/STRG.49885.1/STRG.7160.2
TST	Root_TST	transcript	Root	-	GO:0007049	cell cycle	Biological process	0.0240317	0.174718	1.49343	28	1102	574	33738	STRG.10970.2/STRG.12034.1/STRG.17338.1/STRG.19599.2/STRG.20307.1/STRG.22529.1/STRG.24157.1/STRG.25365.2/STRG.29028.1/STRG.29047.2/STRG.29589.1/STRG.29589.2/STRG.30997.1/STRG.31124.1/STRG.34791.1/STRG.35420.1/STRG.38221.1/STRG.39129.1/STRG.39680.2/STRG.41178.1/STRG.42875.1/STRG.42924.1/STRG.45019.1/STRG.46842.1/STRG.48225.2/STRG.49017.1/STRG.5524.1/STRG.9026.1
TST	Root_TST	transcript	Root	-	GO:0010440	stomatal lineage progression	Biological process	0.0248092	0.179512	4.7657	3	37	574	33738	STRG.17172.1/STRG.17172.2/STRG.22529.1
TST	Root_TST	transcript	Root	-	GO:0050826	response to freezing	Biological process	0.0248092	0.179512	4.7657	3	37	574	33738	STRG.43094.1/STRG.49266.1/STRG.55891.1
TST	Root_TST	transcript	Root	-	GO:0006811	monoatomic ion transport	Biological process	0.02522	0.182051	1.37549	41	1752	574	33738	STRG.10271.1/STRG.10271.2/STRG.13990.1/STRG.1401.1/STRG.1402.1/STRG.1403.1/STRG.15892.1/STRG.17552.4/STRG.2058.7/STRG.20589.1/STRG.20589.5/STRG.20589.6/STRG.25614.2/STRG.26533.1/STRG.27829.1/STRG.27829.2/STRG.28711.2/STRG.29191.1/STRG.29589.1/STRG.29589.2/STRG.30336.2/STRG.31538.5/STRG.33247.1/STRG.35231.1/STRG.36018.18/STRG.36018.21/STRG.38740.1/STRG.39014.1/STRG.39881.1/STRG.4015.1/STRG.4015.2/…
TST	Root_TST	transcript	Root	-	GO:0022603	regulation of anatomical structure morphogenesis	Biological process	0.0252813	0.182061	1.72874	16	544	574	33738	STRG.12034.1/STRG.15892.1/STRG.19947.5/STRG.19947.6/STRG.25726.2/STRG.29294.1/STRG.37759.1/STRG.42875.1/STRG.43094.1/STRG.49017.1/STRG.49266.1/STRG.6232.1/STRG.6233.1/STRG.6247.1/STRG.6249.1/STRG.9404.1
TST	Root_TST	transcript	Root	-	GO:0010565	regulation of ketone metabolic process	Biological process	0.0253674	0.182249	2.44904	7	168	574	33738	STRG.12551.3/STRG.34819.1/STRG.43094.1/STRG.49266.1/STRG.50779.1/STRG.50779.2/STRG.53440.2
TST	Root_TST	transcript	Root	-	GO:0090068	positive regulation of cell cycle process	Biological process	0.0257039	0.18308	2.67168	6	132	574	33738	STRG.31124.1/STRG.42875.1/STRG.49017.1/STRG.53870.3/STRG.53870.4/STRG.5524.1
TST	Root_TST	transcript	Root	-	GO:0008092	cytoskeletal protein binding	Molecular function	0.0259825	0.18308	1.69071	17	591	574	33738	STRG.10271.1/STRG.10271.2/STRG.17861.13/STRG.17861.5/STRG.25365.2/STRG.29028.1/STRG.29047.2/STRG.32536.2/STRG.38184.1/STRG.48225.2/STRG.51936.4/STRG.51936.5/STRG.51936.8/STRG.51936.9/STRG.839.5/STRG.9026.1/STRG.9404.1
TST	Root_TST	transcript	Root	-	GO:0016420	malonyltransferase activity	Molecular function	0.0262059	0.18308	7.83693	2	15	574	33738	STRG.21071.1/STRG.21072.1
TST	Root_TST	transcript	Root	-	GO:0030507	spectrin binding	Molecular function	0.0262059	0.18308	7.83693	2	15	574	33738	STRG.10271.1/STRG.10271.2
TST	Root_TST	transcript	Root	-	GO:0031272	regulation of pseudopodium assembly	Biological process	0.0262059	0.18308	7.83693	2	15	574	33738	STRG.29047.2/STRG.48225.2
TST	Root_TST	transcript	Root	-	GO:0042383	sarcolemma	Cellular component	0.0262059	0.18308	7.83693	2	15	574	33738	STRG.10271.1/STRG.10271.2
TST	Root_TST	transcript	Root	-	GO:0044325	transmembrane transporter binding	Molecular function	0.0262059	0.18308	7.83693	2	15	574	33738	STRG.10271.1/STRG.10271.2
TST	Root_TST	transcript	Root	-	GO:0047634	agmatine N4-coumaroyltransferase activity	Molecular function	0.0262059	0.18308	7.83693	2	15	574	33738	STRG.21071.1/STRG.21072.1
TST	Root_TST	transcript	Root	-	GO:0050736	O-malonyltransferase activity	Molecular function	0.0262059	0.18308	7.83693	2	15	574	33738	STRG.21071.1/STRG.21072.1
TST	Root_TST	transcript	Root	-	GO:0080161"	GO:0080161"		0.0262059	0.18308	7.83693	2	15	574	33738	STRG.11309.1/STRG.8615.1
TST	Root_TST	transcript	Root	-	GO:0090626"	GO:0090626"		0.0262059	0.18308	7.83693	2	15	574	33738	STRG.46258.3/STRG.49132.1
TST	Root_TST	transcript	Root	-	GO:1902075	cellular response to salt	Biological process	0.0262059	0.18308	7.83693	2	15	574	33738	STRG.27829.1/STRG.27829.2
TST	Root_TST	transcript	Root	-	GO:0000712	resolution of meiotic recombination intermediates	Biological process	0.0266039	0.184587	4.64029	3	38	574	33738	STRG.17338.1/STRG.19599.2/STRG.42924.1
TST	Root_TST	transcript	Root	-	GO:0031597	cytosolic proteasome complex	Cellular component	0.0266039	0.184587	4.64029	3	38	574	33738	STRG.51268.71/STRG.51470.2/STRG.51470.3
TST	Root_TST	transcript	Root	-	GO:0044057	regulation of system process	Biological process	0.0266039	0.184587	4.64029	3	38	574	33738	STRG.10271.1/STRG.10271.2/STRG.839.5
TST	Root_TST	transcript	Root	-	"GO:0008150	"GO:0008150		0.0271566	0.18781	2.03381	10	289	574	33738	STRG.17559.15/STRG.17559.5/STRG.20501.1/STRG.23662.1/STRG.40155.1/STRG.44057.1/STRG.45680.3/STRG.46135.1/STRG.48528.3/STRG.53818.1
TST	Root_TST	transcript	Root	-	GO:0018958	phenol-containing compound metabolic process	Biological process	0.027192	0.18781	2.96854	5	99	574	33738	STRG.12551.3/STRG.15968.1/STRG.29055.1/STRG.31683.1/STRG.34819.1
TST	Root_TST	transcript	Root	-	"GO:0003002	"GO:0003002		0.0273905	0.188752	3.50907	4	67	574	33738	STRG.27029.2/STRG.27029.3/STRG.9900.2/STRG.9900.3
TST	Root_TST	transcript	Root	-	GO:0038023	signaling receptor activity	Molecular function	0.0278785	0.191681	1.6232	19	688	574	33738	STRG.14026.1/STRG.15408.1/STRG.17408.25/STRG.17608.1/STRG.18136.2/STRG.22053.8/STRG.2512.2/STRG.25726.2/STRG.27850.2/STRG.28016.1/STRG.31750.5/STRG.33280.2/STRG.39881.1/STRG.46842.1/STRG.48012.2/STRG.51859.1/STRG.52168.4/STRG.5295.1/STRG.54782.1
TST	Root_TST	transcript	Root	-	GO:0032350	regulation of hormone metabolic process	Biological process	0.0282858	0.194042	2.61231	6	135	574	33738	STRG.12551.3/STRG.34819.1/STRG.43094.1/STRG.49266.1/STRG.50779.1/STRG.50779.2
TST	Root_TST	transcript	Root	-	GO:0016310	phosphorylation	Biological process	0.0286001	0.195756	1.28194	60	2751	574	33738	STRG.14026.1/STRG.14371.1/STRG.15408.1/STRG.16763.1/STRG.16763.3/STRG.17186.9/STRG.17408.25/STRG.17608.1/STRG.18136.2/STRG.18496.1/STRG.20901.5/STRG.21296.2/STRG.21296.3/STRG.21296.4/STRG.21365.1/STRG.22053.8/STRG.22953.1/STRG.23062.5/STRG.23289.3/STRG.23289.8/STRG.24303.2/STRG.24414.2/STRG.2512.2/STRG.26876.1/STRG.26876.3/STRG.27072.1/STRG.27850.2/STRG.28016.1/STRG.29047.2/STRG.29525.1/STRG.3058…
TST	Root_TST	transcript	Root	-	GO:0044430	obsolete cytoskeletal part	Cellular component	0.0289166	0.197477	1.52173	24	927	574	33738	STRG.11105.1/STRG.11789.2/STRG.16763.1/STRG.16763.3/STRG.17122.1/STRG.18571.1/STRG.25365.2/STRG.29028.1/STRG.29047.2/STRG.31124.1/STRG.32536.2/STRG.35420.1/STRG.379.2/STRG.379.4/STRG.38184.1/STRG.42875.1/STRG.45427.2/STRG.48225.2/STRG.49017.1/STRG.53870.3/STRG.53870.4/STRG.839.5/STRG.9026.1/STRG.9404.1
TST	Root_TST	transcript	Root	-	GO:0008582	regulation of synaptic assembly at neuromuscular junction	Biological process	0.0296173	0.199131	7.34713	2	16	574	33738	STRG.12238.2/STRG.44112.5
TST	Root_TST	transcript	Root	-	GO:0032411	positive regulation of transporter activity	Biological process	0.0296173	0.199131	7.34713	2	16	574	33738	STRG.10271.1/STRG.10271.2
TST	Root_TST	transcript	Root	-	GO:0032414	positive regulation of ion transmembrane transporter activity	Biological process	0.0296173	0.199131	7.34713	2	16	574	33738	STRG.10271.1/STRG.10271.2
TST	Root_TST	transcript	Root	-	GO:0050807	regulation of synapse organization	Biological process	0.0296173	0.199131	7.34713	2	16	574	33738	STRG.12238.2/STRG.44112.5
TST	Root_TST	transcript	Root	-	GO:0051963	regulation of synapse assembly	Biological process	0.0296173	0.199131	7.34713	2	16	574	33738	STRG.12238.2/STRG.44112.5
TST	Root_TST	transcript	Root	-	GO:1901379	regulation of potassium ion transmembrane transport	Biological process	0.0296173	0.199131	7.34713	2	16	574	33738	STRG.10271.1/STRG.10271.2
TST	Root_TST	transcript	Root	-	GO:1904396	regulation of neuromuscular junction development	Biological process	0.0296173	0.199131	7.34713	2	16	574	33738	STRG.12238.2/STRG.44112.5
DET	Leaf_vs_145DAB_up_DET	transcript	Leaf_vs_145DAB	Up	GO:0006498	N-terminal protein lipidation	Biological process	9.88579e-07	0.000391477	144.179	3	9	78	33738	STRG.6259.1/STRG.15164.1/STRG.40882.2
DET	Leaf_vs_145DAB_up_DET	transcript	Leaf_vs_145DAB	Up	GO:0006499	N-terminal protein myristoylation	Biological process	9.88579e-07	0.000391477	144.179	3	9	78	33738	STRG.6259.1/STRG.15164.1/STRG.40882.2
DET	Leaf_vs_145DAB_up_DET	transcript	Leaf_vs_145DAB	Up	GO:0018377	protein myristoylation	Biological process	9.88579e-07	0.000391477	144.179	3	9	78	33738	STRG.6259.1/STRG.15164.1/STRG.40882.2
DET	Leaf_vs_145DAB_up_DET	transcript	Leaf_vs_145DAB	Up	GO:0008092	cytoskeletal protein binding	Molecular function	9.10529e-06	0.00270427	6.58688	9	591	78	33738	STRG.24325.1/STRG.55938.1/STRG.11635.1/STRG.6259.1/STRG.12900.1/STRG.9293.1/STRG.40882.2/STRG.18763.1/STRG.13739.1
DET	Leaf_vs_145DAB_up_DET	transcript	Leaf_vs_145DAB	Up	GO:0010555	response to mannitol	Biological process	6.16935e-05	0.0108881	39.3217	3	33	78	33738	STRG.47840.1/STRG.6259.1/STRG.40882.2
DET	Leaf_vs_145DAB_up_DET	transcript	Leaf_vs_145DAB	Up	GO:0043243	positive regulation of protein-containing complex disassembly	Biological process	7.86757e-05	0.0108881	144.179	2	6	78	33738	STRG.6259.1/STRG.40882.2
DET	Leaf_vs_145DAB_up_DET	transcript	Leaf_vs_145DAB	Up	GO:0075733	intracellular transport of virus	Biological process	7.86757e-05	0.0108881	144.179	2	6	78	33738	STRG.6259.1/STRG.40882.2
DET	Leaf_vs_145DAB_up_DET	transcript	Leaf_vs_145DAB	Up	GO:1901881	positive regulation of protein depolymerization	Biological process	7.86757e-05	0.0108881	144.179	2	6	78	33738	STRG.6259.1/STRG.40882.2
DET	Leaf_vs_145DAB_up_DET	transcript	Leaf_vs_145DAB	Up	GO:0031111	negative regulation of microtubule polymerization or depolymerization	Biological process	0.000109981	0.0108881	123.582	2	7	78	33738	STRG.6259.1/STRG.40882.2
DET	Leaf_vs_145DAB_up_DET	transcript	Leaf_vs_145DAB	Up	GO:0031114	regulation of microtubule depolymerization	Biological process	0.000109981	0.0108881	123.582	2	7	78	33738	STRG.6259.1/STRG.40882.2
DET	Leaf_vs_145DAB_up_DET	transcript	Leaf_vs_145DAB	Up	GO:0032026	response to magnesium ion	Biological process	0.000109981	0.0108881	123.582	2	7	78	33738	STRG.6259.1/STRG.40882.2
DET	Leaf_vs_145DAB_up_DET	transcript	Leaf_vs_145DAB	Up	GO:0071286	cellular response to magnesium ion	Biological process	0.000109981	0.0108881	123.582	2	7	78	33738	STRG.6259.1/STRG.40882.2
DET	Leaf_vs_145DAB_up_DET	transcript	Leaf_vs_145DAB	Up	GO:0005547	phosphatidylinositol-3,4,5-trisphosphate binding	Molecular function	0.000187973	0.0171778	96.1197	2	9	78	33738	STRG.6259.1/STRG.40882.2
DET	Leaf_vs_145DAB_up_DET	transcript	Leaf_vs_145DAB	Up	GO:0031112	positive regulation of microtubule polymerization or depolymerization	Biological process	0.000234614	0.0185814	86.5077	2	10	78	33738	STRG.6259.1/STRG.40882.2
DET	Leaf_vs_145DAB_up_DET	transcript	Leaf_vs_145DAB	Up	GO:0031113	regulation of microtubule polymerization	Biological process	0.000234614	0.0185814	86.5077	2	10	78	33738	STRG.6259.1/STRG.40882.2
DET	Leaf_vs_145DAB_up_DET	transcript	Leaf_vs_145DAB	Up	GO:0072708	response to sorbitol	Biological process	0.00028632	0.0212592	78.6434	2	11	78	33738	STRG.6259.1/STRG.40882.2
DET	Leaf_vs_145DAB_up_DET	transcript	Leaf_vs_145DAB	Up	GO:0051511	negative regulation of unidimensional cell growth	Biological process	0.000343069	0.0226425	72.0897	2	12	78	33738	STRG.6259.1/STRG.40882.2
DET	Leaf_vs_145DAB_up_DET	transcript	Leaf_vs_145DAB	Up	GO:0071280	cellular response to copper ion	Biological process	0.000343069	0.0226425	72.0897	2	12	78	33738	STRG.6259.1/STRG.40882.2
DET	Leaf_vs_145DAB_up_DET	transcript	Leaf_vs_145DAB	Up	GO:0005515	protein binding	Molecular function	0.000390287	0.0229022	2.07085	23	4804	78	33738	STRG.8892.1/STRG.20092.1/STRG.50628.2/STRG.49866.1/STRG.24325.1/STRG.41619.1/STRG.14979.1/STRG.44696.1/STRG.41182.1/STRG.55938.1/STRG.11635.1/STRG.42708.1/STRG.8523.1/STRG.6259.1/STRG.3806.3/STRG.12900.1/STRG.22822.1/STRG.1426.1/STRG.9293.1/STRG.40882.2/STRG.18763.1/STRG.13739.1/STRG.23799.1
DET	Leaf_vs_145DAB_up_DET	transcript	Leaf_vs_145DAB	Up	GO:0031110	regulation of microtubule polymerization or depolymerization	Biological process	0.000404837	0.0229022	66.5444	2	13	78	33738	STRG.6259.1/STRG.40882.2
DET	Leaf_vs_145DAB_up_DET	transcript	Leaf_vs_145DAB	Up	GO:0046794	transport of virus	Biological process	0.000404837	0.0229022	66.5444	2	13	78	33738	STRG.6259.1/STRG.40882.2
DET	Leaf_vs_145DAB_up_DET	transcript	Leaf_vs_145DAB	Up	GO:1902936"	GO:1902936"		0.000471602	0.0247203	61.7912	2	14	78	33738	STRG.6259.1/STRG.40882.2
DET	Leaf_vs_145DAB_up_DET	transcript	Leaf_vs_145DAB	Up	GO:0009743	response to carbohydrate	Biological process	0.000478592	0.0247203	6.06362	6	428	78	33738	STRG.8892.1/STRG.37697.3/STRG.47840.1/STRG.6259.1/STRG.40882.2/STRG.19897.1
DET	Leaf_vs_145DAB_up_DET	transcript	Leaf_vs_145DAB	Up	GO:0071496	cellular response to external stimulus	Biological process	0.000568815	0.0281563	4.90724	7	617	78	33738	STRG.8892.1/STRG.21422.3/STRG.7602.1/STRG.6259.1/STRG.39212.1/STRG.4624.1/STRG.40882.2
DET	Leaf_vs_145DAB_up_DET	transcript	Leaf_vs_145DAB	Up	GO:0031365	N-terminal protein amino acid modification	Biological process	0.000632063	0.0296208	18.0224	3	72	78	33738	STRG.6259.1/STRG.15164.1/STRG.40882.2
DET	Leaf_vs_145DAB_up_DET	transcript	Leaf_vs_145DAB	Up	GO:0097435	supramolecular fiber organization	Biological process	0.000648267	0.0296208	7.25736	5	298	78	33738	STRG.6259.1/STRG.39212.1/STRG.40882.2/STRG.18763.1/STRG.13739.1
DET	Leaf_vs_145DAB_up_DET	transcript	Leaf_vs_145DAB	Up	GO:0019058	viral life cycle	Biological process	0.00078817	0.0334409	48.0598	2	18	78	33738	STRG.6259.1/STRG.40882.2
DET	Leaf_vs_145DAB_up_DET	transcript	Leaf_vs_145DAB	Up	GO:0035865	cellular response to potassium ion	Biological process	0.00078817	0.0334409	48.0598	2	18	78	33738	STRG.6259.1/STRG.40882.2
DET	Leaf_vs_145DAB_up_DET	transcript	Leaf_vs_145DAB	Up	GO:0015631	tubulin binding	Molecular function	0.000942724	0.0386192	6.67498	5	324	78	33738	STRG.24325.1/STRG.11635.1/STRG.6259.1/STRG.40882.2/STRG.18763.1
DET	Leaf_vs_145DAB_up_DET	transcript	Leaf_vs_145DAB	Up	GO:1902579	obsolete multi-organism localization	Biological process	0.000975844	0.0386434	43.2538	2	20	78	33738	STRG.6259.1/STRG.40882.2
DET	Leaf_vs_145DAB_up_DET	transcript	Leaf_vs_145DAB	Up	GO:0005546	phosphatidylinositol-4,5-bisphosphate binding	Molecular function	0.00129359	0.0480244	37.612	2	23	78	33738	STRG.6259.1/STRG.40882.2
DET	Leaf_vs_145DAB_up_DET	transcript	Leaf_vs_145DAB	Up	GO:0080025	phosphatidylinositol-3,5-bisphosphate binding	Molecular function	0.00129359	0.0480244	37.612	2	23	78	33738	STRG.6259.1/STRG.40882.2
DET	Leaf_vs_145DAB_up_DET	transcript	Leaf_vs_145DAB	Up	GO:0044766	obsolete multi-organism transport	Biological process	0.00152931	0.0550551	34.6031	2	25	78	33738	STRG.6259.1/STRG.40882.2
DET	Leaf_vs_145DAB_up_DET	transcript	Leaf_vs_145DAB	Up	GO:0006497	protein lipidation	Biological process	0.00173147	0.0584342	12.7217	3	102	78	33738	STRG.6259.1/STRG.15164.1/STRG.40882.2
DET	Leaf_vs_145DAB_up_DET	transcript	Leaf_vs_145DAB	Up	GO:0042158	lipoprotein biosynthetic process	Biological process	0.00173147	0.0584342	12.7217	3	102	78	33738	STRG.6259.1/STRG.15164.1/STRG.40882.2
DET	Leaf_vs_145DAB_up_DET	transcript	Leaf_vs_145DAB	Up	GO:0035864	response to potassium ion	Biological process	0.00178394	0.0584342	32.0399	2	27	78	33738	STRG.6259.1/STRG.40882.2
[truncated: 9,667 more rows]
