# Supplementary material for: Comprehensive analysis of alternative splicing and transcriptome diversity in apple using long-read sequencing
Source: Front Plant Sci. 2026 May 11;17:1819201. doi: 10.3389/fpls.2026.1819201 (PMC13199297; doi:10.3389/fpls.2026.1819201)
Supplement: Supplementary Tables 1–16 — Corrected final supplementary tables supporting the gene-, transcript-, and alternative splicing-related analyses in this study. [file DataSheet1.zip › Supplementary_Table_11.xlsx]

## Sheet: S11_KEGG_transcript
Category	Query_Set_Name	Level_Type	Comparison_or_Tissue	Direction	KEGG_ID	KEGG_Term	P_value	FDR	EnrichmentScore	Hits_in_Selected_Set	Hits_in_Background	Total_in_Selected_Set	Total_in_Background	Gene_or_Transcript_List
TST	Stem_TST	transcript	Stem	-	ko00040	Pentose and glucuronate interconversions	6.6471e-18	1.11671e-15	5.45551	39	261	806	29427	STRG.15319.1/STRG.16276.1/STRG.20051.1/STRG.20054.1/STRG.20914.1/STRG.23337.1/STRG.23576.6/STRG.24272.1/STRG.24273.1/STRG.24924.1/STRG.25220.1/STRG.25238.1/STRG.25239.1/STRG.28432.1/STRG.28433.1/STRG.30019.1/STRG.30817.1/STRG.3351.1/STRG.3351.2/STRG.3351.3/STRG.34865.1/STRG.35913.1/STRG.35960.1/STRG.40431.1/STRG.40431.2/STRG.45085.1/STRG.45525.1/STRG.47527.1/STRG.50475.1/STRG.51502.1/STRG.52259.1…
TST	Stem_TST	transcript	Stem	-	ko00500	Starch and sucrose metabolism	5.4257e-07	4.55759e-05	2.54551	35	502	806	29427	STRG.10607.2/STRG.13230.1/STRG.13555.1/STRG.13886.5/STRG.16527.1/STRG.17736.1/STRG.1829.1/STRG.19149.1/STRG.19665.1/STRG.19665.2/STRG.2087.3/STRG.21050.1/STRG.21050.2/STRG.23294.1/STRG.23337.1/STRG.238.1/STRG.26764.1/STRG.31179.1/STRG.32481.17/STRG.32481.2/STRG.32481.3/STRG.32481.4/STRG.32481.6/STRG.32481.8/STRG.32481.9/STRG.36279.1/STRG.37015.1/STRG.37397.1/STRG.42945.2/STRG.48013.3/STRG.49213.1…
TST	Stem_TST	transcript	Stem	-	ko00904	Diterpenoid biosynthesis	8.82725e-07	4.94326e-05	5.84159	12	75	806	29427	STRG.2241.1/STRG.22413.1/STRG.2440.1/STRG.2440.2/STRG.3121.1/STRG.40402.1/STRG.40602.3/STRG.41932.11/STRG.41932.5/STRG.41932.7/STRG.41932.8/STRG.8705.1
TST	Stem_TST	transcript	Stem	-	ko04082	Neuroactive ligand signaling	4.70314e-06	0.000197532	9.8296	7	26	806	29427	STRG.10232.1/STRG.11882.1/STRG.19697.1/STRG.23002.1/STRG.24220.1/STRG.27734.1/STRG.30694.3
TST	Stem_TST	transcript	Stem	-	ko02000	Transporters	1.01609e-05	0.000341405	1.66352	76	1668	806	29427	STRG.10232.1/STRG.10467.2/STRG.11882.1/STRG.12698.1/STRG.13000.1/STRG.13000.2/STRG.13000.3/STRG.131.1/STRG.14959.1/STRG.16319.2/STRG.179.1/STRG.18729.2/STRG.19582.1/STRG.19697.1/STRG.19903.1/STRG.20022.1/STRG.20024.1/STRG.20039.1/STRG.2108.1/STRG.21709.2/STRG.21709.3/STRG.21709.4/STRG.23002.1/STRG.24109.2/STRG.24220.1/STRG.2727.1/STRG.2727.2/STRG.2727.3/STRG.27303.3/STRG.2733.2/STRG.27734.1/STRG.…
TST	Stem_TST	transcript	Stem	-	ko04075	Plant hormone signal transduction	1.24733e-05	0.000349252	1.91746	49	933	806	29427	STRG.10802.1/STRG.10802.2/STRG.10802.3/STRG.10964.1/STRG.11727.10/STRG.11727.18/STRG.11727.19/STRG.11727.2/STRG.11727.20/STRG.11727.22/STRG.11727.23/STRG.11727.3/STRG.11727.4/STRG.11727.5/STRG.11727.6/STRG.11727.7/STRG.11727.8/STRG.11727.9/STRG.1519.1/STRG.16050.1/STRG.18435.1/STRG.18698.1/STRG.19840.1/STRG.21280.1/STRG.22761.1/STRG.23526.1/STRG.24983.1/STRG.33407.1/STRG.35072.1/STRG.35912.3/STRG…
TST	Stem_TST	transcript	Stem	-	ko04626	Plant-pathogen interaction	4.04346e-05	0.000898337	1.81822	50	1004	806	29427	STRG.10129.1/STRG.10802.1/STRG.10802.2/STRG.10802.3/STRG.1156.1/STRG.11727.10/STRG.11727.18/STRG.11727.19/STRG.11727.2/STRG.11727.20/STRG.11727.22/STRG.11727.23/STRG.11727.3/STRG.11727.4/STRG.11727.5/STRG.11727.6/STRG.11727.7/STRG.11727.8/STRG.11727.9/STRG.17626.1/STRG.19907.1/STRG.21280.1/STRG.22592.1/STRG.27875.1/STRG.28941.2/STRG.33012.1/STRG.33407.1/STRG.38731.1/STRG.38804.1/STRG.3884.1/STRG.…
TST	Stem_TST	transcript	Stem	-	ko00999	Biosynthesis of various plant secondary metabolites	4.2778e-05	0.000898337	2.6249	22	306	806	29427	STRG.17736.1/STRG.1829.1/STRG.19665.1/STRG.19665.2/STRG.21076.1/STRG.23041.1/STRG.238.1/STRG.30029.1/STRG.32481.17/STRG.32481.2/STRG.32481.3/STRG.32481.4/STRG.32481.6/STRG.32481.8/STRG.32481.9/STRG.32633.1/STRG.32639.1/STRG.32640.1/STRG.37397.1/STRG.4234.2/STRG.55027.1/STRG.56168.1
TST	Stem_TST	transcript	Stem	-	ko00460	Cyanoamino acid metabolism	9.85653e-05	0.00183989	2.78466	18	236	806	29427	STRG.17736.1/STRG.1829.1/STRG.19665.1/STRG.19665.2/STRG.238.1/STRG.32481.17/STRG.32481.2/STRG.32481.3/STRG.32481.4/STRG.32481.6/STRG.32481.8/STRG.32481.9/STRG.32745.2/STRG.32745.3/STRG.37397.1/STRG.55027.1/STRG.56168.1/STRG.571.1
TST	Stem_TST	transcript	Stem	-	ko03000	Transcription factors	0.000158667	0.00266561	1.59934	64	1461	806	29427	STRG.1008.1/STRG.10964.1/STRG.12069.1/STRG.14502.1/STRG.15593.1/STRG.17327.1/STRG.17327.2/STRG.17327.3/STRG.17327.4/STRG.18435.1/STRG.20643.1/STRG.20769.1/STRG.21199.2/STRG.21888.1/STRG.21888.2/STRG.21888.3/STRG.24203.6/STRG.24704.1/STRG.24704.2/STRG.24704.3/STRG.24704.4/STRG.24704.5/STRG.25033.1/STRG.27644.4/STRG.28681.2/STRG.30361.1/STRG.33914.2/STRG.33914.4/STRG.34004.1/STRG.341.1/STRG.36401.1…
TST	Stem_TST	transcript	Stem	-	ko04016	MAPK signaling pathway - plant	0.000355594	0.00543089	1.97707	30	554	806	29427	STRG.11727.10/STRG.11727.18/STRG.11727.19/STRG.11727.2/STRG.11727.20/STRG.11727.22/STRG.11727.23/STRG.11727.3/STRG.11727.4/STRG.11727.5/STRG.11727.6/STRG.11727.7/STRG.11727.8/STRG.11727.9/STRG.17715.1/STRG.22592.1/STRG.2299.1/STRG.27350.1/STRG.39452.1/STRG.39456.1/STRG.43637.1/STRG.43638.1/STRG.45355.1/STRG.47726.1/STRG.4840.2/STRG.4842.1/STRG.4843.1/STRG.49369.1/STRG.5436.2/STRG.56750.1
TST	Stem_TST	transcript	Stem	-	ko00940	Phenylpropanoid biosynthesis	0.000503224	0.00666538	2.20664	22	364	806	29427	STRG.16247.1/STRG.19935.1/STRG.24344.1/STRG.24465.1/STRG.24466.1/STRG.26948.1/STRG.26948.2/STRG.28886.4/STRG.28983.1/STRG.28984.4/STRG.3014.1/STRG.44605.1/STRG.5443.1/STRG.5446.1/STRG.5449.2/STRG.54558.1/STRG.54810.1/STRG.54810.2/STRG.5827.1/STRG.8175.1/STRG.8175.2/STRG.8665.1
TST	Stem_TST	transcript	Stem	-	ko00591	Linoleic acid metabolism	0.000515773	0.00666538	4.9148	7	52	806	29427	STRG.25981.3/STRG.41912.1/STRG.41915.4/STRG.6927.2/STRG.6927.3/STRG.6927.4/STRG.9690.1
TST	Stem_TST	transcript	Stem	-	ko99981	Carbohydrate metabolism	0.00190709	0.0228851	7.30199	4	20	806	29427	STRG.11419.1/STRG.11426.1/STRG.20119.1/STRG.44199.1
TST	Stem_TST	transcript	Stem	-	ko00562	Inositol phosphate metabolism	0.00205846	0.0230548	2.434	14	210	806	29427	STRG.14608.1/STRG.18742.1/STRG.20871.1/STRG.20871.2/STRG.20871.3/STRG.20871.5/STRG.20871.6/STRG.20871.7/STRG.21017.1/STRG.32498.1/STRG.34566.1/STRG.47361.1/STRG.51639.1/STRG.51639.3
TST	Stem_TST	transcript	Stem	-	ko04070	Phosphatidylinositol signaling system	0.00648916	0.0642706	2.13866	14	239	806	29427	STRG.14608.1/STRG.18742.1/STRG.20871.1/STRG.20871.2/STRG.20871.3/STRG.20871.5/STRG.20871.6/STRG.20871.7/STRG.21017.1/STRG.32498.1/STRG.34566.1/STRG.47361.1/STRG.51639.1/STRG.51639.3
TST	Stem_TST	transcript	Stem	-	ko04814	Motor proteins	0.00650358	0.0642706	2.07443	15	264	806	29427	STRG.12905.1/STRG.13258.1/STRG.13259.1/STRG.13259.2/STRG.15573.3/STRG.20455.1/STRG.22453.1/STRG.25917.1/STRG.36032.2/STRG.44773.1/STRG.46563.1/STRG.46563.3/STRG.47876.3/STRG.50858.1/STRG.56215.3
TST	Stem_TST	transcript	Stem	-	ko00402	Benzoxazinoid biosynthesis	0.00869031	0.0785576	4.86799	4	30	806	29427	STRG.30029.1/STRG.32633.1/STRG.32639.1/STRG.32640.1
TST	Stem_TST	transcript	Stem	-	ko00052	Galactose metabolism	0.00888449	0.0785576	2.41788	10	151	806	29427	STRG.10607.2/STRG.11190.1/STRG.20068.1/STRG.23337.1/STRG.30817.1/STRG.37015.1/STRG.49213.1/STRG.49213.2/STRG.52685.6/STRG.8694.1
TST	Stem_TST	transcript	Stem	-	ko04030	G protein-coupled receptors	0.0121666	0.1022	4.42545	4	33	806	29427	STRG.1303.3/STRG.37256.1/STRG.45826.1/STRG.48358.1
TST	Stem_TST	transcript	Stem	-	ko00592	alpha-Linolenic acid metabolism	0.0153956	0.123165	2.04729	12	214	806	29427	STRG.12129.17/STRG.13314.1/STRG.20435.1/STRG.25981.3/STRG.41912.1/STRG.41915.4/STRG.4627.1/STRG.54550.1/STRG.6927.2/STRG.6927.3/STRG.6927.4/STRG.9690.1
TST	Stem_TST	transcript	Stem	-	ko00073	Cutin, suberine and wax biosynthesis	0.0171508	0.13097	3.31908	5	55	806	29427	STRG.12957.1/STRG.1775.1/STRG.1775.2/STRG.27293.1/STRG.44809.1
TST	Stem_TST	transcript	Stem	-	ko00565	Ether lipid metabolism	0.0184203	0.134548	3.25981	5	56	806	29427	STRG.22263.1/STRG.25981.3/STRG.53024.1/STRG.56677.1/STRG.9690.1
TST	Stem_TST	transcript	Stem	-	ko04812	Cytoskeleton proteins	0.0224416	0.157091	1.55914	24	562	806	29427	STRG.12905.1/STRG.18920.1/STRG.18920.2/STRG.20455.1/STRG.21378.1/STRG.21580.2/STRG.21580.3/STRG.21580.4/STRG.22453.1/STRG.2474.1/STRG.25917.1/STRG.27193.1/STRG.28714.1/STRG.33360.5/STRG.42381.1/STRG.44773.1/STRG.46506.1/STRG.46563.1/STRG.46563.3/STRG.47847.1/STRG.47876.3/STRG.49359.1/STRG.50858.1/STRG.56215.3
TST	Stem_TST	transcript	Stem	-	ko99992	Structural proteins	0.0270071	0.181487	4.56374	3	24	806	29427	STRG.23648.1/STRG.38773.1/STRG.45359.2
TST	Stem_TST	transcript	Stem	-	ko00943	Isoflavonoid biosynthesis	0.0296484	0.191574	3.39627	4	43	806	29427	STRG.20463.1/STRG.21076.1/STRG.39246.1/STRG.55410.1
TST	Stem_TST	transcript	Stem	-	ko04131	Membrane trafficking	0.0315282	0.196175	1.2092	93	2808	806	29427	STRG.10170.1/STRG.10971.1/STRG.1107.1/STRG.11495.2/STRG.1174.1/STRG.1174.2/STRG.11745.2/STRG.11840.1/STRG.12117.7/STRG.12768.2/STRG.12905.1/STRG.13527.6/STRG.14608.1/STRG.15117.1/STRG.17444.1/STRG.17861.26/STRG.17941.1/STRG.17941.2/STRG.18232.3/STRG.18444.1/STRG.1857.1/STRG.18742.1/STRG.18920.1/STRG.18920.2/STRG.19532.1/STRG.20630.1/STRG.20871.1/STRG.20871.2/STRG.20871.3/STRG.20871.5/STRG.20871.6…
TST	45DAB_TST	transcript	45DAB	-	ko00905	Brassinosteroid biosynthesis	5.23784e-07	3.98076e-05	20.3647	6	85	102	29427	STRG.7514.1/STRG.7514.2/STRG.7785.2/STRG.7785.3/STRG.7785.7/STRG.7785.9
TST	45DAB_TST	transcript	45DAB	-	ko00199	Cytochrome P450	3.00816e-05	0.0011431	6.61318	8	349	102	29427	STRG.44256.1/STRG.50726.3/STRG.7514.1/STRG.7514.2/STRG.7785.2/STRG.7785.3/STRG.7785.7/STRG.7785.9
TST	45DAB_TST	transcript	45DAB	-	ko00310	Lysine degradation	0.00157152	0.0398117	8.06993	4	143	102	29427	STRG.24859.4/STRG.35974.10/STRG.35974.15/STRG.35974.6
TST	45DAB_TST	transcript	45DAB	-	ko00333	Prodigiosin biosynthesis	0.00287033	0.0545363	25.087	2	23	102	29427	STRG.10944.2/STRG.10944.4
TST	45DAB_TST	transcript	45DAB	-	ko00620	Pyruvate metabolism	0.0086347	0.131247	3.98481	5	362	102	29427	STRG.25400.5/STRG.29452.1/STRG.34873.3/STRG.37012.4/STRG.9343.4
TST	45DAB_TST	transcript	45DAB	-	ko00780	Biotin metabolism	0.0116197	0.147183	12.2766	2	47	102	29427	STRG.10944.2/STRG.10944.4
TST	45DAB_TST	transcript	45DAB	-	ko03015	mRNA surveillance pathway	0.0156826	0.170269	2.98448	6	580	102	29427	STRG.13031.1/STRG.43166.3/STRG.53094.1/STRG.55498.3/STRG.55498.8/STRG.615.7
TST	95DAB_TST	transcript	95DAB	-	ko03400	DNA repair and recombination proteins	7.39516e-07	8.18184e-05	2.36767	38	1730	273	29427	STRG.10326.1/STRG.13412.28/STRG.13412.37/STRG.15110.1/STRG.15233.1/STRG.15300.1/STRG.15535.8/STRG.15700.1/STRG.1659.10/STRG.18786.2/STRG.19667.8/STRG.20431.3/STRG.23132.4/STRG.23373.15/STRG.23373.8/STRG.23778.4/STRG.23778.5/STRG.29719.5/STRG.30080.2/STRG.31169.2/STRG.31169.4/STRG.34592.1/STRG.34923.2/STRG.35479.6/STRG.40539.4/STRG.42264.1/STRG.42574.11/STRG.43846.4/STRG.45196.6/STRG.45299.3/STRG.…
TST	95DAB_TST	transcript	95DAB	-	ko04136	Autophagy - other	1.38675e-06	8.18184e-05	6.40921	11	185	273	29427	STRG.29430.2/STRG.34050.4/STRG.41994.11/STRG.41994.13/STRG.41994.14/STRG.41994.16/STRG.41994.17/STRG.41994.4/STRG.41994.8/STRG.46020.3/STRG.53807.2
TST	95DAB_TST	transcript	95DAB	-	ko03440	Homologous recombination	8.72065e-06	0.000343012	4.82647	12	268	273	29427	STRG.19667.8/STRG.23132.4/STRG.23778.4/STRG.23778.5/STRG.34923.2/STRG.40539.4/STRG.42264.1/STRG.43846.4/STRG.45196.6/STRG.45299.3/STRG.54906.2/STRG.7448.3
TST	95DAB_TST	transcript	95DAB	-	ko03430	Mismatch repair	2.42875e-05	0.00071648	4.74281	11	250	273	29427	STRG.13412.28/STRG.13412.37/STRG.19667.8/STRG.23132.4/STRG.29719.5/STRG.40539.4/STRG.42264.1/STRG.43846.4/STRG.45196.6/STRG.45299.3/STRG.54906.2
TST	95DAB_TST	transcript	95DAB	-	ko03032	DNA replication proteins	0.000950566	0.0188229	2.54625	15	635	273	29427	STRG.18786.2/STRG.19667.8/STRG.19874.10/STRG.23132.4/STRG.29095.1/STRG.29719.5/STRG.34923.2/STRG.40453.3/STRG.40539.4/STRG.42264.1/STRG.43846.4/STRG.45196.6/STRG.45299.3/STRG.48630.3/STRG.54906.2
TST	95DAB_TST	transcript	95DAB	-	ko03420	Nucleotide excision repair	0.00117539	0.0188229	3.02475	11	392	273	29427	STRG.19667.8/STRG.23132.4/STRG.29719.5/STRG.31169.2/STRG.31169.4/STRG.40539.4/STRG.42264.1/STRG.43846.4/STRG.45196.6/STRG.45299.3/STRG.54906.2
TST	95DAB_TST	transcript	95DAB	-	ko03041	Spliceosome	0.00126643	0.0188229	1.88251	27	1546	273	29427	STRG.1275.4/STRG.13747.1/STRG.1425.5/STRG.18287.7/STRG.18579.8/STRG.18733.1/STRG.18963.1/STRG.20431.3/STRG.21226.1/STRG.22823.2/STRG.22823.3/STRG.23373.15/STRG.23373.8/STRG.24602.3/STRG.26019.4/STRG.26019.8/STRG.26661.10/STRG.29709.1/STRG.30908.2/STRG.31601.5/STRG.37978.9/STRG.40277.2/STRG.4050.5/STRG.45356.2/STRG.50055.7/STRG.56581.6/STRG.9579.1
TST	95DAB_TST	transcript	95DAB	-	ko03030	DNA replication	0.00132429	0.0188229	3.45239	9	281	273	29427	STRG.19667.8/STRG.23132.4/STRG.29719.5/STRG.40539.4/STRG.42264.1/STRG.43846.4/STRG.45196.6/STRG.45299.3/STRG.54906.2
TST	95DAB_TST	transcript	95DAB	-	ko03460	Fanconi anemia pathway	0.00143564	0.0188229	2.94951	11	402	273	29427	STRG.15110.1/STRG.15700.1/STRG.19667.8/STRG.23132.4/STRG.40539.4/STRG.42264.1/STRG.42574.11/STRG.43846.4/STRG.45196.6/STRG.527.3/STRG.54906.2
TST	95DAB_TST	transcript	95DAB	-	ko00510	N-Glycan biosynthesis	0.00890795	0.105114	3.96291	5	136	273	29427	STRG.24644.3/STRG.26646.2/STRG.40628.5/STRG.5784.5/STRG.6649.4
TST	95DAB_TST	transcript	95DAB	-	ko03029	Mitochondrial biogenesis	0.0170755	0.171262	1.61091	23	1539	273	29427	STRG.1335.4/STRG.13557.6/STRG.17774.4/STRG.21987.3/STRG.22823.2/STRG.22823.3/STRG.23132.4/STRG.31546.3/STRG.32873.1/STRG.32901.2/STRG.34050.4/STRG.40539.4/STRG.41994.11/STRG.41994.13/STRG.41994.14/STRG.41994.16/STRG.41994.17/STRG.41994.4/STRG.41994.8/STRG.44527.4/STRG.46020.3/STRG.53807.2/STRG.56670.6
TST	95DAB_TST	transcript	95DAB	-	ko03040	Spliceosome	0.0174165	0.171262	1.84574	15	876	273	29427	STRG.1275.4/STRG.13747.1/STRG.18287.7/STRG.18579.8/STRG.18733.1/STRG.18963.1/STRG.20431.3/STRG.21226.1/STRG.22823.2/STRG.22823.3/STRG.23373.15/STRG.23373.8/STRG.26019.4/STRG.26019.8/STRG.37978.9
TST	Flower_TST	transcript	Flower	-	ko04016	MAPK signaling pathway - plant	3.57904e-21	4.68854e-19	5.88706	44	554	397	29427	STRG.16453.1/STRG.1865.1/STRG.21248.1/STRG.3041.1/STRG.31500.1/STRG.31500.2/STRG.31500.3/STRG.31500.4/STRG.33109.6/STRG.33564.26/STRG.33564.29/STRG.33564.62/STRG.33564.67/STRG.33564.68/STRG.33564.7/STRG.33564.70/STRG.33564.71/STRG.33564.73/STRG.33580.1/STRG.33580.2/STRG.33586.1/STRG.42688.1/STRG.46548.1/STRG.46549.1/STRG.47486.1/STRG.47486.2/STRG.47486.20/STRG.47486.21/STRG.47486.22/STRG.47486.23…
TST	Flower_TST	transcript	Flower	-	ko04626	Plant-pathogen interaction	4.51579e-16	2.95784e-14	3.76523	51	1004	397	29427	STRG.11504.1/STRG.1865.1/STRG.28571.11/STRG.28872.1/STRG.28872.2/STRG.3041.1/STRG.31500.1/STRG.31500.2/STRG.31500.3/STRG.31500.4/STRG.33109.6/STRG.33564.26/STRG.33564.29/STRG.33564.62/STRG.33564.67/STRG.33564.68/STRG.33564.7/STRG.33564.70/STRG.33564.71/STRG.33564.73/STRG.33580.1/STRG.33580.2/STRG.33586.1/STRG.35696.6/STRG.41459.5/STRG.42688.1/STRG.46548.1/STRG.46549.1/STRG.47486.1/STRG.47486.2/ST…
TST	Flower_TST	transcript	Flower	-	ko01001	Protein kinases	6.45446e-10	2.81845e-08	2.8311	44	1152	397	29427	STRG.1865.1/STRG.19943.17/STRG.31500.1/STRG.31500.2/STRG.31500.3/STRG.31500.4/STRG.33109.6/STRG.33564.26/STRG.33564.29/STRG.33564.62/STRG.33564.67/STRG.33564.68/STRG.33564.7/STRG.33564.70/STRG.33564.71/STRG.33564.73/STRG.33580.1/STRG.33580.2/STRG.33586.1/STRG.35602.9/STRG.3940.4/STRG.46548.1/STRG.46549.1/STRG.47486.1/STRG.47486.2/STRG.47486.20/STRG.47486.21/STRG.47486.22/STRG.47486.23/STRG.47486.…
TST	Flower_TST	transcript	Flower	-	ko04040	Ion channels	1.6737e-06	5.48137e-05	3.98765	17	316	397	29427	STRG.13533.1/STRG.13533.3/STRG.28872.1/STRG.28872.2/STRG.35696.6/STRG.41459.5/STRG.41515.1/STRG.41515.3/STRG.41515.8/STRG.48059.1/STRG.48059.2/STRG.51727.2/STRG.54775.1/STRG.54777.1/STRG.54777.2/STRG.54777.3/STRG.54786.1
TST	Flower_TST	transcript	Flower	-	ko00730	Thiamine metabolism	7.57827e-05	0.00198551	6.82716	7	76	397	29427	STRG.32558.3/STRG.32558.6/STRG.32558.8/STRG.32558.9/STRG.797.3/STRG.797.5/STRG.797.6
TST	Flower_TST	transcript	Flower	-	ko00561	Glycerolipid metabolism	0.000245818	0.00536703	3.40797	12	261	397	29427	STRG.16637.4/STRG.23576.7/STRG.23636.6/STRG.33543.4/STRG.47041.1/STRG.52207.2/STRG.52207.6/STRG.52207.7/STRG.52209.1/STRG.53681.2/STRG.53681.6/STRG.55323.3
TST	Flower_TST	transcript	Flower	-	ko00920	Sulfur metabolism	0.000462869	0.00866226	4.45855	8	133	397	29427	STRG.12822.3/STRG.17884.2/STRG.17884.3/STRG.24657.1/STRG.7038.2/STRG.7038.4/STRG.7038.7/STRG.7038.8
TST	Flower_TST	transcript	Flower	-	ko01006	Prenyltransferases	0.00194218	0.0318031	3.57221	8	166	397	29427	STRG.12939.32/STRG.12939.35/STRG.12939.51/STRG.12939.52/STRG.12939.55/STRG.12939.56/STRG.12939.60/STRG.15782.1
TST	Flower_TST	transcript	Flower	-	ko00902	Monoterpenoid biosynthesis	0.00224328	0.0326521	3.90123	7	133	397	29427	STRG.21742.1/STRG.25906.1/STRG.25906.2/STRG.32410.1/STRG.32410.2/STRG.32411.1/STRG.52416.2
TST	Flower_TST	transcript	Flower	-	ko00300	Lysine biosynthesis	0.0026582	0.0348225	6.8952	4	43	397	29427	STRG.2125.2/STRG.2125.3/STRG.34948.3/STRG.34948.9
TST	Flower_TST	transcript	Flower	-	ko04148	Efferocytosis	0.00403155	0.0480121	3.17106	8	187	397	29427	STRG.41052.2/STRG.46568.2/STRG.47552.10/STRG.52207.2/STRG.52207.6/STRG.52207.7/STRG.52209.1/STRG.7020.6
TST	Flower_TST	transcript	Flower	-	ko03016	Transfer RNA biogenesis	0.00592873	0.0647219	1.77958	23	958	397	29427	STRG.12624.4/STRG.12624.6/STRG.14024.1/STRG.18606.4/STRG.21590.1/STRG.21591.1/STRG.23384.4/STRG.33543.4/STRG.35550.2/STRG.38128.2/STRG.38778.1/STRG.39568.2/STRG.39568.4/STRG.39568.6/STRG.43611.1/STRG.45602.7/STRG.48472.3/STRG.50131.12/STRG.50831.4/STRG.7038.2/STRG.7038.4/STRG.7038.7/STRG.7038.8
TST	Flower_TST	transcript	Flower	-	ko00970	Aminoacyl-tRNA biosynthesis	0.00683744	0.0689003	2.68996	9	248	397	29427	STRG.21590.1/STRG.21591.1/STRG.25794.3/STRG.39568.2/STRG.39568.4/STRG.39568.6/STRG.50831.4/STRG.54177.8/STRG.9570.5
TST	Flower_TST	transcript	Flower	-	ko04142	Lysosome	0.0208059	0.194683	2.37195	8	250	397	29427	STRG.47552.10/STRG.52207.2/STRG.52207.6/STRG.52207.7/STRG.52209.1/STRG.6806.1/STRG.6808.1/STRG.6811.1
TST	Leaf_TST	transcript	Leaf	-	ko00908	Zeatin biosynthesis	0.00180636	0.171604	7.76489	4	93	163	29427	STRG.11243.1/STRG.3180.1/STRG.3180.2/STRG.3180.3
TST	Root_TST	transcript	Root	-	ko03000	Transcription factors	1.00672e-11	1.37921e-09	2.59755	61	1461	473	29427	STRG.138.3/STRG.138.4/STRG.138.5/STRG.14879.1/STRG.15442.1/STRG.16167.1/STRG.1638.1/STRG.17172.1/STRG.17172.2/STRG.19037.1/STRG.19275.1/STRG.22216.1/STRG.23419.1/STRG.24989.1/STRG.25144.3/STRG.25715.1/STRG.25805.1/STRG.27029.2/STRG.27029.3/STRG.27503.1/STRG.30532.2/STRG.30532.4/STRG.32244.2/STRG.35218.2/STRG.36962.1/STRG.40479.1/STRG.40479.2/STRG.41597.1/STRG.4245.1/STRG.4245.3/STRG.43094.1/STRG.…
TST	Root_TST	transcript	Root	-	ko00199	Cytochrome P450	1.20477e-10	8.2527e-09	4.63482	26	349	473	29427	STRG.13428.1/STRG.13568.1/STRG.1553.1/STRG.1764.1/STRG.18806.1/STRG.18808.1/STRG.26489.1/STRG.29864.1/STRG.29864.2/STRG.32316.11/STRG.33981.1/STRG.37306.2/STRG.44882.1/STRG.45969.1/STRG.48450.2/STRG.50214.1/STRG.51147.1/STRG.51910.1/STRG.52420.1/STRG.52421.1/STRG.53021.1/STRG.56518.1/STRG.56523.1/STRG.7494.1/STRG.7512.1/STRG.83.1
TST	Root_TST	transcript	Root	-	ko00940	Phenylpropanoid biosynthesis	3.19001e-08	1.45677e-06	3.93107	23	364	473	29427	STRG.16392.2/STRG.24581.1/STRG.27590.1/STRG.27590.3/STRG.32316.11/STRG.32396.1/STRG.35448.1/STRG.3814.1/STRG.39041.1/STRG.40722.1/STRG.40726.1/STRG.41150.1/STRG.43535.1/STRG.47.1/STRG.47745.2/STRG.48163.1/STRG.52067.1/STRG.5825.1/STRG.5830.1/STRG.5833.1/STRG.593.1/STRG.594.2/STRG.8303.1
TST	Root_TST	transcript	Root	-	ko00941	Flavonoid biosynthesis	1.17193e-06	4.01385e-05	5.32089	13	152	473	29427	STRG.14474.1/STRG.14475.1/STRG.14477.1/STRG.24581.1/STRG.32316.11/STRG.40722.1/STRG.40726.1/STRG.47019.1/STRG.54563.2/STRG.5825.1/STRG.5830.1/STRG.5833.1/STRG.8303.1
TST	Root_TST	transcript	Root	-	ko00945	Stilbenoid, diarylheptanoid and gingerol biosynthesis	4.55132e-06	0.000124706	6.2842	10	99	473	29427	STRG.24581.1/STRG.27117.2/STRG.32316.11/STRG.40722.1/STRG.40726.1/STRG.41537.1/STRG.5825.1/STRG.5830.1/STRG.5833.1/STRG.8303.1
TST	Root_TST	transcript	Root	-	ko03032	DNA replication proteins	1.55742e-05	0.000355611	2.54733	26	635	473	29427	STRG.138.3/STRG.138.4/STRG.138.5/STRG.20436.1/STRG.22490.2/STRG.22529.1/STRG.22598.2/STRG.31277.8/STRG.34013.1/STRG.37670.1/STRG.39257.2/STRG.39806.1/STRG.39806.2/STRG.42752.1/STRG.42875.1/STRG.42924.1/STRG.46295.1/STRG.46768.1/STRG.48628.2/STRG.49017.1/STRG.50143.3/STRG.5266.4/STRG.5266.5/STRG.5524.1/STRG.56604.2/STRG.56604.5
TST	Root_TST	transcript	Root	-	ko04626	Plant-pathogen interaction	4.22244e-05	0.000826391	2.10683	34	1004	473	29427	STRG.12611.1/STRG.17408.25/STRG.17611.1/STRG.19037.1/STRG.27861.1/STRG.28914.1/STRG.29314.14/STRG.31422.1/STRG.32244.2/STRG.33563.2/STRG.37974.1/STRG.38879.1/STRG.46258.3/STRG.4758.1/STRG.4758.2/STRG.47721.1/STRG.48063.2/STRG.48073.1/STRG.48078.4/STRG.49132.1/STRG.49468.1/STRG.50022.1/STRG.50128.11/STRG.50128.15/STRG.50151.1/STRG.50158.1/STRG.52168.4/STRG.52721.1/STRG.848.22/STRG.848.23/STRG.848.…
TST	Root_TST	transcript	Root	-	ko00906	Carotenoid biosynthesis	0.000230054	0.00393968	4.9278	8	101	473	29427	STRG.25878.1/STRG.26489.1/STRG.44882.1/STRG.45007.1/STRG.45044.1/STRG.45045.1/STRG.46182.1/STRG.48450.2
TST	Root_TST	transcript	Root	-	ko01008	Polyketide biosynthesis proteins	0.000322527	0.00490958	20.7378	3	9	473	29427	STRG.14474.1/STRG.14475.1/STRG.14477.1
TST	Root_TST	transcript	Root	-	ko00909	Sesquiterpenoid and triterpenoid biosynthesis	0.000384549	0.00526832	5.24692	7	83	473	29427	STRG.2522.1/STRG.2522.2/STRG.2562.1/STRG.39480.1/STRG.45414.1/STRG.45414.2/STRG.972.2
TST	Root_TST	transcript	Root	-	ko00999	Biosynthesis of various plant secondary metabolites	0.000482519	0.00557809	2.84637	14	306	473	29427	STRG.1553.1/STRG.19672.1/STRG.21071.1/STRG.21072.1/STRG.24132.1/STRG.28100.1/STRG.30857.1/STRG.32004.1/STRG.37395.1/STRG.37395.2/STRG.7494.1/STRG.7512.1/STRG.83.1/STRG.972.2
TST	Root_TST	transcript	Root	-	ko02048	Prokaryotic defense system	0.000488592	0.00557809	7.58702	5	41	473	29427	STRG.12439.1/STRG.138.3/STRG.138.4/STRG.138.5/STRG.48628.2
TST	Root_TST	transcript	Root	-	ko99980	Enzymes with EC numbers	0.0011608	0.012233	1.93487	26	836	473	29427	STRG.1181.1/STRG.1181.2/STRG.1182.1/STRG.11996.1/STRG.15640.1/STRG.17552.4/STRG.23674.1/STRG.24581.1/STRG.25027.1/STRG.25534.1/STRG.29055.1/STRG.29268.1/STRG.29269.1/STRG.30336.2/STRG.36461.1/STRG.40722.1/STRG.40726.1/STRG.43864.1/STRG.43867.1/STRG.4479.1/STRG.50069.1/STRG.5825.1/STRG.5830.1/STRG.5833.1/STRG.6096.1/STRG.8303.1
TST	Root_TST	transcript	Root	-	ko00996	Biosynthesis of various alkaloids	0.00165918	0.0162362	7.77669	4	32	473	29427	STRG.27590.1/STRG.27590.3/STRG.3814.1/STRG.43535.1
TST	Root_TST	transcript	Root	-	ko04040	Ion channels	0.00196897	0.0179832	2.55942	13	316	473	29427	STRG.17611.1/STRG.20589.1/STRG.20589.5/STRG.20589.6/STRG.27861.1/STRG.28914.1/STRG.39881.1/STRG.48063.2/STRG.48073.1/STRG.48078.4/STRG.51155.1/STRG.5295.1/STRG.54782.1
TST	Root_TST	transcript	Root	-	ko00908	Zeatin biosynthesis	0.00392539	0.0336112	4.01378	6	93	473	29427	STRG.13568.1/STRG.28100.1/STRG.51910.1/STRG.52420.1/STRG.52421.1/STRG.9127.1
TST	Root_TST	transcript	Root	-	ko00960	Tropane, piperidine and pyridine alkaloid biosynthesis	0.00447961	0.0361004	4.6428	5	67	473	29427	STRG.11919.1/STRG.43470.1/STRG.918.1/STRG.9217.1/STRG.925.2
TST	Root_TST	transcript	Root	-	ko03460	Fanconi anemia pathway	0.00595843	0.0453502	2.16664	14	402	473	29427	STRG.17338.1/STRG.19599.2/STRG.26467.2/STRG.31277.8/STRG.32287.22/STRG.37670.1/STRG.39680.2/STRG.42924.1/STRG.44595.1/STRG.46295.1/STRG.46768.1/STRG.50143.3/STRG.56604.2/STRG.56604.5
TST	Root_TST	transcript	Root	-	ko00910	Nitrogen metabolism	0.00864578	0.0623406	2.78049	8	179	473	29427	STRG.1390.1/STRG.1401.1/STRG.1402.1/STRG.1403.1/STRG.33406.1/STRG.3707.3/STRG.3707.5/STRG.3707.6
TST	Root_TST	transcript	Root	-	ko00380	Tryptophan metabolism	0.0116005	0.0794634	2.46662	9	227	473	29427	STRG.27590.1/STRG.27590.3/STRG.33981.1/STRG.35448.1/STRG.3814.1/STRG.43535.1/STRG.48163.1/STRG.56518.1/STRG.56523.1
TST	Root_TST	transcript	Root	-	ko03440	Homologous recombination	0.0301743	0.195274	2.08926	9	268	473	29427	STRG.26467.2/STRG.34013.1/STRG.37670.1/STRG.39129.1/STRG.46295.1/STRG.46768.1/STRG.56604.2/STRG.56604.5/STRG.9924.3
TST	Root_TST	transcript	Root	-	ko03400	DNA repair and recombination proteins	0.0323807	0.195274	1.36654	38	1730	473	29427	STRG.10271.1/STRG.10271.2/STRG.15399.1/STRG.16428.1/STRG.17338.1/STRG.19599.2/STRG.20307.1/STRG.20436.1/STRG.25135.2/STRG.25680.1/STRG.26467.2/STRG.3058.1/STRG.30646.3/STRG.31277.8/STRG.32075.1/STRG.32287.22/STRG.34013.1/STRG.34791.1/STRG.34846.5/STRG.35561.17/STRG.36099.2/STRG.36989.1/STRG.37670.1/STRG.39129.1/STRG.39680.2/STRG.4140.1/STRG.42752.1/STRG.42924.1/STRG.44595.1/STRG.46295.1/STRG.4676…
TST	Root_TST	transcript	Root	-	ko00904	Diterpenoid biosynthesis	0.0327833	0.195274	3.31805	4	75	473	29427	STRG.13428.1/STRG.21264.2/STRG.21268.1/STRG.37306.2
DET	Leaf_vs_145DAB_up_DET	transcript	Leaf_vs_145DAB	Up	ko99980	Enzymes with EC numbers	2.01347e-06	0.000130875	5.95688	11	836	65	29427	STRG.34962.1/STRG.34963.1/STRG.35099.1/STRG.35099.5/STRG.35105.1/STRG.51345.3/STRG.35099.7/STRG.15667.2/STRG.40991.1/STRG.15164.1/STRG.35099.8
DET	Leaf_vs_Flower_down_DET	transcript	Leaf_vs_Flower	Down	ko04016	MAPK signaling pathway - plant	3.48629e-07	4.84594e-05	3.3285	24	554	383	29427	STRG.33564.67/STRG.31500.2/STRG.47486.27/STRG.16453.1/STRG.19273.1/STRG.31500.3/STRG.33580.2/STRG.6132.1/STRG.47486.21/STRG.47486.25/STRG.47486.3/STRG.6132.2/STRG.47486.22/STRG.21248.1/STRG.47489.7/STRG.40491.1/STRG.47486.28/STRG.47486.23/STRG.47486.20/STRG.33564.26/STRG.33585.5/STRG.33564.64/STRG.6132.3/STRG.47486.26
DET	Leaf_vs_Flower_down_DET	transcript	Leaf_vs_Flower	Down	ko04626	Plant-pathogen interaction	3.52878e-06	0.000224286	2.44886	32	1004	383	29427	STRG.48059.2/STRG.33564.67/STRG.31500.2/STRG.48059.1/STRG.47486.27/STRG.31500.3/STRG.27457.2/STRG.33580.2/STRG.6132.1/STRG.47486.21/STRG.35213.1/STRG.47486.25/STRG.47486.3/STRG.6132.2/STRG.47486.22/STRG.17275.2/STRG.18627.1/STRG.47489.7/STRG.47486.28/STRG.55129.14/STRG.47486.23/STRG.50128.7/STRG.47486.20/STRG.18419.1/STRG.35696.8/STRG.40613.1/STRG.33564.26/STRG.33585.5/STRG.33564.64/STRG.55129.19…
DET	Leaf_vs_Flower_down_DET	transcript	Leaf_vs_Flower	Down	ko00591	Linoleic acid metabolism	4.84071e-06	0.000224286	10.3429	7	52	383	29427	STRG.45012.10/STRG.44515.1/STRG.32003.1/STRG.45012.7/STRG.45012.5/STRG.45012.3/STRG.45012.4
DET	Leaf_vs_Flower_down_DET	transcript	Leaf_vs_Flower	Down	ko00537	Glycosylphosphatidylinositol (GPI)-anchored proteins	7.10068e-06	0.000246748	9.77873	7	55	383	29427	STRG.6808.1/STRG.23831.1/STRG.6806.1/STRG.6811.1/STRG.6805.1/STRG.41338.1/STRG.6807.1
DET	Leaf_vs_Flower_down_DET	transcript	Leaf_vs_Flower	Down	ko04142	Lysosome	0.000118534	0.00329524	3.68798	12	250	383	29427	STRG.6808.1/STRG.23831.1/STRG.6806.1/STRG.6811.1/STRG.35832.1/STRG.6805.1/STRG.22788.2/STRG.41338.1/STRG.52209.1/STRG.52207.2/STRG.52207.7/STRG.6807.1
DET	Leaf_vs_Flower_down_DET	transcript	Leaf_vs_Flower	Down	ko01001	Protein kinases	0.000276572	0.00640725	2.00086	30	1152	383	29427	STRG.33564.67/STRG.31500.2/STRG.47486.27/STRG.31500.3/STRG.33580.2/STRG.55500.2/STRG.6132.1/STRG.47486.21/STRG.35758.2/STRG.47486.25/STRG.47486.3/STRG.6132.2/STRG.47486.22/STRG.47489.7/STRG.12316.1/STRG.47486.28/STRG.41549.2/STRG.47486.23/STRG.32616.1/STRG.47486.20/STRG.35250.1/STRG.35602.9/STRG.33564.26/STRG.14054.2/STRG.33585.5/STRG.10053.1/STRG.33564.64/STRG.6132.3/STRG.47486.26/STRG.24602.8
DET	Leaf_vs_Flower_down_DET	transcript	Leaf_vs_Flower	Down	ko00902	Monoterpenoid biosynthesis	0.000365077	0.00724939	4.62153	8	133	383	29427	STRG.21727.1/STRG.21742.1/STRG.27174.1/STRG.25906.1/STRG.25906.2/STRG.52416.2/STRG.2676.1/STRG.27172.1
DET	Leaf_vs_Flower_down_DET	transcript	Leaf_vs_Flower	Down	ko00592	alpha-Linolenic acid metabolism	0.000532722	0.00914793	3.59032	10	214	383	29427	STRG.3609.1/STRG.51747.1/STRG.45012.10/STRG.44515.1/STRG.32003.1/STRG.45012.7/STRG.45012.5/STRG.45012.3/STRG.5597.2/STRG.45012.4
DET	Leaf_vs_Flower_down_DET	transcript	Leaf_vs_Flower	Down	ko00402	Benzoxazinoid biosynthesis	0.000592312	0.00914793	10.2444	4	30	383	29427	STRG.32632.3/STRG.32627.1/STRG.32632.2/STRG.28102.1
DET	Leaf_vs_Flower_down_DET	transcript	Leaf_vs_Flower	Down	ko02000	Transporters	0.00116034	0.0161288	1.70433	37	1668	383	29427	STRG.41397.1/STRG.12223.1/STRG.40647.5/STRG.13047.1/STRG.54507.1/STRG.28705.1/STRG.44936.1/STRG.19212.1/STRG.22788.2/STRG.37327.1/STRG.24796.1/STRG.44093.1/STRG.13504.1/STRG.48348.1/STRG.11964.1/STRG.50816.1/STRG.5796.1/STRG.6879.4/STRG.1222.2/STRG.40484.1/STRG.11726.1/STRG.46849.2/STRG.47207.2/STRG.30283.2/STRG.41554.4/STRG.51434.1/STRG.8313.2/STRG.2175.1/STRG.13152.2/STRG.806.4/STRG.7045.3/STRG…
DET	Leaf_vs_Flower_down_DET	transcript	Leaf_vs_Flower	Down	ko00199	Cytochrome P450	0.00224299	0.0278156	2.64182	12	349	383	29427	STRG.52869.1/STRG.8400.1/STRG.47352.1/STRG.51747.1/STRG.41087.1/STRG.22161.1/STRG.1143.1/STRG.2387.1/STRG.50620.1/STRG.45837.1/STRG.34776.1/STRG.8379.1
DET	Leaf_vs_Flower_down_DET	transcript	Leaf_vs_Flower	Down	ko00999	Biosynthesis of various plant secondary metabolites	0.00240134	0.0278156	2.76197	11	306	383	29427	STRG.32632.3/STRG.32627.1/STRG.27174.1/STRG.41087.1/STRG.1498.15/STRG.20524.1/STRG.32632.2/STRG.28102.1/STRG.3135.1/STRG.8379.1/STRG.27172.1
DET	Leaf_vs_Flower_down_DET	transcript	Leaf_vs_Flower	Down	ko04145	Phagosome	0.00374737	0.0400681	2.95511	9	234	383	29427	STRG.6808.1/STRG.23831.1/STRG.6806.1/STRG.6811.1/STRG.6805.1/STRG.41338.1/STRG.10369.1/STRG.13082.1/STRG.6807.1
DET	Leaf_vs_Flower_down_DET	transcript	Leaf_vs_Flower	Down	ko03110	Chaperones and folding catalysts	0.00468418	0.0465073	1.87615	21	860	383	29427	STRG.6808.1/STRG.23831.1/STRG.7184.1/STRG.6806.1/STRG.6811.1/STRG.2662.1/STRG.41874.2/STRG.34743.1/STRG.15601.1/STRG.39504.1/STRG.14162.12/STRG.6805.1/STRG.41338.1/STRG.8993.1/STRG.1794.1/STRG.15119.3/STRG.8008.1/STRG.3283.1/STRG.13082.1/STRG.10586.1/STRG.6807.1
DET	Leaf_vs_Flower_down_DET	transcript	Leaf_vs_Flower	Down	ko03000	Transcription factors	0.00547224	0.0507094	1.63027	31	1461	383	29427	STRG.17115.4/STRG.28634.1/STRG.22426.1/STRG.17115.2/STRG.16453.1/STRG.20877.1/STRG.19273.1/STRG.43115.1/STRG.49064.1/STRG.38146.2/STRG.50890.1/STRG.56237.1/STRG.5625.3/STRG.7462.1/STRG.36994.1/STRG.40491.1/STRG.56238.19/STRG.24697.1/STRG.52924.1/STRG.44332.4/STRG.54879.1/STRG.20442.1/STRG.18196.1/STRG.15215.1/STRG.13452.1/STRG.47598.1/STRG.51771.2/STRG.47599.1/STRG.41202.6/STRG.49829.1/STRG.56238…
DET	Leaf_vs_Flower_down_DET	transcript	Leaf_vs_Flower	Down	ko04040	Ion channels	0.0088725	0.0755921	2.43142	10	316	383	29427	STRG.48059.2/STRG.54777.1/STRG.48059.1/STRG.27457.2/STRG.13533.1/STRG.54775.1/STRG.35696.8/STRG.54777.3/STRG.41515.3/STRG.36071.5
DET	Leaf_vs_Flower_down_DET	transcript	Leaf_vs_Flower	Down	ko00910	Nitrogen metabolism	0.00924507	0.0755921	3.00464	7	179	383	29427	STRG.17800.3/STRG.16779.1/STRG.10562.1/STRG.20783.2/STRG.39155.1/STRG.17800.2/STRG.16092.2
DET	Leaf_vs_Flower_down_DET	transcript	Leaf_vs_Flower	Down	ko00960	Tropane, piperidine and pyridine alkaloid biosynthesis	0.0113746	0.0878372	4.58704	4	67	383	29427	STRG.53195.1/STRG.921.1/STRG.920.1/STRG.22916.1
DET	Leaf_vs_Flower_down_DET	transcript	Leaf_vs_Flower	Down	ko00350	Tyrosine metabolism	0.0123762	0.0905417	3.15752	6	146	383	29427	STRG.41658.4/STRG.3609.1/STRG.41658.2/STRG.41660.1/STRG.53195.1/STRG.22916.1
DET	Leaf_vs_Flower_down_DET	transcript	Leaf_vs_Flower	Down	ko00950	Isoquinoline alkaloid biosynthesis	0.0166434	0.115672	4.09775	4	75	383	29427	STRG.41658.4/STRG.41658.2/STRG.41660.1/STRG.22916.1
DET	Leaf_vs_Flower_down_DET	transcript	Leaf_vs_Flower	Down	ko00943	Isoflavonoid biosynthesis	0.0183821	0.121672	5.36043	3	43	383	29427	STRG.1143.1/STRG.34776.1/STRG.56615.2
DET	Leaf_vs_Flower_down_DET	transcript	Leaf_vs_Flower	Down	ko01002	Peptidases and inhibitors	0.0209653	0.125826	1.60372	22	1054	383	29427	STRG.6808.1/STRG.23831.1/STRG.1515.2/STRG.6806.1/STRG.6811.1/STRG.13728.2/STRG.35832.1/STRG.4077.1/STRG.13728.1/STRG.5304.2/STRG.6805.1/STRG.41338.1/STRG.47041.1/STRG.33018.1/STRG.24338.1/STRG.56680.3/STRG.5304.1/STRG.50634.1/STRG.4316.1/STRG.4077.6/STRG.25591.4/STRG.6807.1
DET	Leaf_vs_Flower_down_DET	transcript	Leaf_vs_Flower	Down	ko01003	Glycosyltransferases	0.021061	0.125826	1.67219	19	873	383	29427	STRG.21727.1/STRG.36561.1/STRG.17871.1/STRG.21742.1/STRG.32632.3/STRG.32627.1/STRG.14241.1/STRG.49524.1/STRG.46635.1/STRG.21462.1/STRG.32632.2/STRG.25906.1/STRG.28102.1/STRG.25906.2/STRG.26882.1/STRG.52416.2/STRG.24176.1/STRG.2676.1/STRG.48027.1
DET	Leaf_vs_Flower_down_DET	transcript	Leaf_vs_Flower	Down	ko00940	Phenylpropanoid biosynthesis	0.0217253	0.125826	2.11079	10	364	383	29427	STRG.36561.1/STRG.31941.1/STRG.19626.1/STRG.13728.2/STRG.13728.1/STRG.21385.1/STRG.28638.4/STRG.46984.1/STRG.35451.1/STRG.10897.2
DET	Leaf_vs_Flower_down_DET	transcript	Leaf_vs_Flower	Down	ko00905	Brassinosteroid biosynthesis	0.0250853	0.139474	3.61567	4	85	383	29427	STRG.52869.1/STRG.47352.1/STRG.22161.1/STRG.34776.1
DET	Leaf_vs_Flower_down_DET	transcript	Leaf_vs_Flower	Down	ko99980	Enzymes with EC numbers	0.0266726	0.142596	1.6543	18	836	383	29427	STRG.6478.3/STRG.53694.2/STRG.19626.1/STRG.56314.1/STRG.20414.1/STRG.29059.1/STRG.37687.1/STRG.53696.5/STRG.6478.4/STRG.22676.2/STRG.13786.1/STRG.6073.1/STRG.34965.1/STRG.50264.1/STRG.3942.1/STRG.21536.1/STRG.13789.1/STRG.3044.1
DET	Leaf_vs_Flower_down_DET	transcript	Leaf_vs_Flower	Down	ko00340	Histidine metabolism	0.0301171	0.154709	3.4148	4	90	383	29427	STRG.32882.4/STRG.32882.1/STRG.3564.1/STRG.35451.1
DET	Leaf_vs_Flower_down_DET	transcript	Leaf_vs_Flower	Down	ko00130	Ubiquinone and other terpenoid-quinone biosynthesis	0.0311644	0.154709	2.8669	5	134	383	29427	STRG.53195.1/STRG.22916.1/STRG.34521.2/STRG.6521.2/STRG.34521.1
DET	Leaf_vs_Flower_down_DET	transcript	Leaf_vs_Flower	Down	ko00908	Zeatin biosynthesis	0.0334018	0.160098	3.30464	4	93	383	29427	STRG.32632.3/STRG.32627.1/STRG.32632.2/STRG.28102.1
DET	Leaf_vs_Flower_up_DET	transcript	Leaf_vs_Flower	Up	ko00040	Pentose and glucuronate interconversions	8.95628e-20	1.26284e-17	8.92457	30	261	379	29427	STRG.15323.1/STRG.22028.2/STRG.28656.1/STRG.29152.1/STRG.25239.1/STRG.7989.1/STRG.8874.1/STRG.25238.1/STRG.15319.1/STRG.25220.1/STRG.47527.1/STRG.24272.1/STRG.20914.1/STRG.8875.2/STRG.3351.1/STRG.52261.1/STRG.34865.1/STRG.8875.1/STRG.35913.1/STRG.51502.1/STRG.24273.1/STRG.28433.1/STRG.8876.1/STRG.52259.1/STRG.24924.1/STRG.35960.1/STRG.28647.1/STRG.52260.1/STRG.50475.1/STRG.11928.6
DET	Leaf_vs_Flower_up_DET	transcript	Leaf_vs_Flower	Up	ko00190	Oxidative phosphorylation	1.53449e-06	0.000108182	4.23993	16	293	379	29427	STRG.38979.1/STRG.37202.1/STRG.15720.1/STRG.35159.1/STRG.54456.2/STRG.8368.2/STRG.35072.1/STRG.14355.1/STRG.50749.2/STRG.35662.4/STRG.29061.1/STRG.24966.1/STRG.4007.1/STRG.17246.1/STRG.15085.1/STRG.30127.1
DET	Leaf_vs_Flower_up_DET	transcript	Leaf_vs_Flower	Up	ko00906	Carotenoid biosynthesis	5.01227e-05	0.00235577	6.15	8	101	379	29427	STRG.33214.1/STRG.8097.1/STRG.85.3/STRG.41291.1/STRG.85.7/STRG.44687.1/STRG.12834.1/STRG.36759.1
DET	Leaf_vs_Flower_up_DET	transcript	Leaf_vs_Flower	Up	ko00940	Phenylpropanoid biosynthesis	0.000969131	0.0341619	2.77299	13	364	379	29427	STRG.38636.1/STRG.14118.1/STRG.8665.1/STRG.50394.1/STRG.3840.1/STRG.22819.1/STRG.24466.1/STRG.56727.2/STRG.31931.3/STRG.28886.3/STRG.24465.1/STRG.19935.1/STRG.31928.8
DET	Leaf_vs_Flower_up_DET	transcript	Leaf_vs_Flower	Up	ko01040	Biosynthesis of unsaturated fatty acids	0.00242203	0.0669489	4.43679	6	105	379	29427	STRG.42296.2/STRG.37702.2/STRG.26846.1/STRG.29293.1/STRG.13066.1/STRG.10916.1
DET	Leaf_vs_Flower_up_DET	transcript	Leaf_vs_Flower	Up	ko00950	Isoquinoline alkaloid biosynthesis	0.00284889	0.0669489	5.17625	5	75	379	29427	STRG.41641.1/STRG.25539.1/STRG.41645.1/STRG.6978.1/STRG.28886.3
DET	Leaf_vs_Flower_up_DET	transcript	Leaf_vs_Flower	Up	ko00592	alpha-Linolenic acid metabolism	0.00680391	0.13705	2.90257	8	214	379	29427	STRG.51720.1/STRG.42296.2/STRG.35099.7/STRG.26846.1/STRG.8907.1/STRG.13313.1/STRG.54320.1/STRG.9690.1
DET	Leaf_vs_Flower_up_DET	transcript	Leaf_vs_Flower	Up	ko01004	Lipid biosynthesis proteins	0.00811916	0.1431	2.61721	9	267	379	29427	STRG.55559.1/STRG.10944.3/STRG.37702.2/STRG.29293.1/STRG.11016.1/STRG.13066.1/STRG.43085.1/STRG.19607.1/STRG.10916.1
DET	Leaf_vs_Flower_up_DET	transcript	Leaf_vs_Flower	Up	ko00053	Ascorbate and aldarate metabolism	0.0128744	0.192536	2.8161	7	193	379	29427	STRG.35852.3/STRG.8103.1/STRG.6.1/STRG.31811.1/STRG.4.1/STRG.31812.1/STRG.11928.6
DET	Leaf_vs_Flower_up_DET	transcript	Leaf_vs_Flower	Up	ko00500	Starch and sucrose metabolism	0.0140117	0.192536	2.0107	13	502	379	29427	STRG.47573.1/STRG.49684.1/STRG.18059.1/STRG.17736.1/STRG.7851.1/STRG.49133.1/STRG.26764.1/STRG.9596.1/STRG.55031.1/STRG.6428.1/STRG.15554.1/STRG.52050.1/STRG.13555.1
DET	Leaf_vs_Flower_up_DET	transcript	Leaf_vs_Flower	Up	ko00051	Fructose and mannose metabolism	0.0150205	0.192536	3.02508	6	154	379	29427	STRG.28656.1/STRG.29152.1/STRG.50407.1/STRG.54190.1/STRG.28647.1/STRG.16328.1
DET	Root_vs_95DAB_down_DET	transcript	Root_vs_95DAB	Down	ko00520	Amino sugar and nucleotide sugar metabolism	0.0320712	0.0962136	30.8459	1	318	3	29427	STRG.47981.1
DET	Root_vs_145DAB_up_DET	transcript	Root_vs_145DAB	Up	ko00591	Linoleic acid metabolism	0.00176708	0.00353417	565.904	1	52	1	29427	STRG.45012.8
DET	Root_vs_145DAB_up_DET	transcript	Root_vs_145DAB	Up	ko00592	alpha-Linolenic acid metabolism	0.00727223	0.00727223	137.509	1	214	1	29427	STRG.45012.8
DET	Root_vs_Flower_down_DET	transcript	Root_vs_Flower	Down	ko00941	Flavonoid biosynthesis	1.83841e-25	3.08852e-23	10.3135	35	152	657	29427	STRG.16725.1/STRG.28382.1/STRG.41865.1/STRG.47465.1/STRG.42289.1/STRG.42292.1/STRG.45983.1/STRG.54563.1/STRG.45971.1/STRG.17672.1/STRG.7674.1/STRG.24567.1/STRG.45976.1/STRG.7105.1/STRG.31815.1/STRG.13319.1/STRG.50694.1/STRG.5830.1/STRG.45982.1/STRG.32860.1/STRG.54567.1/STRG.42281.1/STRG.24581.1/STRG.49268.1/STRG.8310.1/STRG.35660.3/STRG.8310.2/STRG.36239.1/STRG.20201.1/STRG.40721.1/STRG.35658.1/S…
DET	Root_vs_Flower_down_DET	transcript	Root_vs_Flower	Down	ko00940	Phenylpropanoid biosynthesis	1.21016e-16	1.01653e-14	4.92197	40	364	657	29427	STRG.29069.1/STRG.27590.2/STRG.45983.1/STRG.24022.1/STRG.36428.1/STRG.45971.1/STRG.43535.1/STRG.17672.1/STRG.24567.1/STRG.51133.2/STRG.45976.1/STRG.48894.1/STRG.7208.1/STRG.41155.1/STRG.5830.1/STRG.45982.1/STRG.47435.1/STRG.48160.1/STRG.43588.2/STRG.24581.1/STRG.8310.1/STRG.46984.1/STRG.35660.3/STRG.6472.1/STRG.15587.1/STRG.8310.2/STRG.7750.1/STRG.594.1/STRG.31928.8/STRG.40721.1/STRG.35658.1/STRG…
DET	Root_vs_Flower_down_DET	transcript	Root_vs_Flower	Down	ko00945	Stilbenoid, diarylheptanoid and gingerol biosynthesis	6.4642e-10	3.61995e-08	7.23878	16	99	657	29427	STRG.45983.1/STRG.45971.1/STRG.17672.1/STRG.24567.1/STRG.45976.1/STRG.5830.1/STRG.45982.1/STRG.24581.1/STRG.8310.1/STRG.35660.3/STRG.8310.2/STRG.40721.1/STRG.35658.1/STRG.40726.1/STRG.17675.1/STRG.19626.1
DET	Root_vs_Flower_down_DET	transcript	Root_vs_Flower	Down	ko03000	Transcription factors	1.75708e-09	7.37974e-08	2.14599	70	1461	657	29427	STRG.45002.1/STRG.16895.1/STRG.1197.1/STRG.43115.1/STRG.39751.1/STRG.43378.1/STRG.49988.2/STRG.40853.1/STRG.4899.1/STRG.13686.1/STRG.13973.1/STRG.56237.1/STRG.53440.1/STRG.50890.1/STRG.13701.1/STRG.18713.1/STRG.21934.1/STRG.7959.1/STRG.13701.3/STRG.27029.3/STRG.41203.1/STRG.18587.1/STRG.14879.1/STRG.25144.2/STRG.10667.1/STRG.16895.2/STRG.32928.1/STRG.46399.1/STRG.45073.1/STRG.55274.1/STRG.56345.1…
DET	Root_vs_Flower_down_DET	transcript	Root_vs_Flower	Down	ko00380	Tryptophan metabolism	9.6238e-07	3.2336e-05	3.74894	19	227	657	29427	STRG.27590.2/STRG.43535.1/STRG.12692.1/STRG.1832.1/STRG.56520.1/STRG.48392.4/STRG.16637.3/STRG.12693.1/STRG.19906.1/STRG.48160.1/STRG.19772.3/STRG.31496.2/STRG.19772.8/STRG.44531.1/STRG.31496.1/STRG.50359.1/STRG.48163.1/STRG.5044.2/STRG.56523.1
DET	Root_vs_Flower_down_DET	transcript	Root_vs_Flower	Down	ko00199	Cytochrome P450	1.35244e-06	3.78685e-05	3.08011	24	349	657	29427	STRG.32553.1/STRG.20335.1/STRG.52869.1/STRG.54696.1/STRG.17672.1/STRG.56520.1/STRG.35842.1/STRG.32860.1/STRG.6430.1/STRG.8376.1/STRG.8533.3/STRG.7792.1/STRG.32852.1/STRG.15587.1/STRG.45970.1/STRG.24973.1/STRG.2395.1/STRG.789.1/STRG.20201.1/STRG.19772.3/STRG.1141.1/STRG.19772.8/STRG.17675.1/STRG.56523.1
DET	Root_vs_Flower_down_DET	transcript	Root_vs_Flower	Down	ko99980	Enzymes with EC numbers	2.66582e-06	6.39798e-05	2.19664	41	836	657	29427	STRG.41865.1/STRG.554.2/STRG.27042.1/STRG.45983.1/STRG.4928.1/STRG.30336.1/STRG.45971.1/STRG.20414.1/STRG.37687.1/STRG.24567.1/STRG.45976.1/STRG.7105.1/STRG.5830.1/STRG.9214.1/STRG.45982.1/STRG.1456.1/STRG.31472.1/STRG.554.1/STRG.30336.2/STRG.2224.1/STRG.56342.1/STRG.24581.1/STRG.8310.1/STRG.25027.1/STRG.11467.1/STRG.47410.1/STRG.8310.2/STRG.40721.1/STRG.43822.3/STRG.28536.1/STRG.17287.1/STRG.120…
DET	Root_vs_Flower_down_DET	transcript	Root_vs_Flower	Down	ko01008	Polyketide biosynthesis proteins	2.8374e-05	0.000595853	19.9066	4	9	657	29427	STRG.42289.1/STRG.42292.1/STRG.42281.1/STRG.10304.1
DET	Root_vs_Flower_down_DET	transcript	Root_vs_Flower	Down	ko04147	Exosome	9.53242e-05	0.00177226	1.61831	65	1799	657	29427	STRG.28251.1/STRG.24909.1/STRG.10476.1/STRG.14615.1/STRG.6149.1/STRG.6429.1/STRG.45724.1/STRG.55838.2/STRG.18024.1/STRG.24913.1/STRG.2679.1/STRG.49871.1/STRG.54806.1/STRG.35583.1/STRG.27717.2/STRG.18026.2/STRG.25692.1/STRG.19604.1/STRG.27965.4/STRG.7945.1/STRG.10359.1/STRG.24778.1/STRG.56393.1/STRG.2887.1/STRG.43872.1/STRG.47404.2/STRG.30347.1/STRG.1115.1/STRG.10501.1/STRG.17952.1/STRG.23559.2/ST…
DET	Root_vs_Flower_down_DET	transcript	Root_vs_Flower	Down	ko04517	IgSF CAM signaling	0.000105492	0.00177226	3.70675	12	145	657	29427	STRG.7507.1/STRG.23720.1/STRG.56393.1/STRG.43872.1/STRG.35555.1/STRG.25257.1/STRG.50367.1/STRG.37162.1/STRG.840.1/STRG.14979.1/STRG.32604.1/STRG.19923.1
DET	Root_vs_Flower_down_DET	transcript	Root_vs_Flower	Down	ko00073	Cutin, suberine and wax biosynthesis	0.000214494	0.0032759	5.70054	7	55	657	29427	STRG.32553.1/STRG.49968.1/STRG.13453.1/STRG.1624.1/STRG.789.1/STRG.49968.2/STRG.54878.1
DET	Root_vs_Flower_down_DET	transcript	Root_vs_Flower	Down	ko03037	Cilium and associated proteins	0.000429892	0.00560118	3.39786	11	145	657	29427	STRG.7507.1/STRG.55838.2/STRG.23720.1/STRG.30667.1/STRG.12842.1/STRG.25257.1/STRG.20406.1/STRG.16111.1/STRG.24539.1/STRG.23267.1/STRG.29047.2
DET	Root_vs_Flower_down_DET	transcript	Root_vs_Flower	Down	ko04812	Cytoskeleton proteins	0.000433425	0.00560118	2.07213	26	562	657	29427	STRG.24101.1/STRG.7507.1/STRG.49453.1/STRG.34984.1/STRG.50618.1/STRG.35420.2/STRG.27422.2/STRG.27717.2/STRG.40033.1/STRG.23720.1/STRG.7820.2/STRG.56393.1/STRG.43872.1/STRG.1422.5/STRG.25257.1/STRG.39607.1/STRG.840.1/STRG.32820.1/STRG.32604.1/STRG.7826.1/STRG.42535.1/STRG.4666.1/STRG.7820.1/STRG.45058.1/STRG.42405.1/STRG.5355.1
DET	Root_vs_Flower_down_DET	transcript	Root_vs_Flower	Down	ko00010	Glycolysis / Gluconeogenesis	0.00110785	0.0132942	2.22196	19	383	657	29427	STRG.27407.1/STRG.3616.1/STRG.45724.1/STRG.3614.1/STRG.40311.1/STRG.15910.1/STRG.16637.3/STRG.44050.1/STRG.19906.1/STRG.42090.1/STRG.56351.1/STRG.10501.1/STRG.23559.2/STRG.10486.1/STRG.8338.1/STRG.51024.1/STRG.20276.1/STRG.50359.1/STRG.50662.1
DET	Root_vs_Flower_down_DET	transcript	Root_vs_Flower	Down	ko01003	Glycosyltransferases	0.00134683	0.0150845	1.7444	34	873	657	29427	STRG.26882.1/STRG.38432.3/STRG.29052.1/STRG.38589.1/STRG.8023.1/STRG.48870.1/STRG.6859.5/STRG.1543.1/STRG.40219.1/STRG.35920.1/STRG.14241.1/STRG.38432.1/STRG.13894.2/STRG.17218.1/STRG.2463.1/STRG.45045.1/STRG.21727.1/STRG.41424.2/STRG.33950.1/STRG.35919.2/STRG.21922.1/STRG.170.3/STRG.47247.1/STRG.15766.1/STRG.33059.1/STRG.45044.1/STRG.42030.1/STRG.42466.1/STRG.42470.1/STRG.49524.1/STRG.14391.1/ST…
DET	Root_vs_Flower_down_DET	transcript	Root_vs_Flower	Down	ko04820	Cytoskeleton in muscle cells	0.00152388	0.0160008	4.79892	6	56	657	29427	STRG.34984.1/STRG.40033.1/STRG.10486.1/STRG.20276.1/STRG.50662.1/STRG.5355.1
DET	Root_vs_Flower_down_DET	transcript	Root_vs_Flower	Down	ko02000	Transporters	0.00162683	0.0160769	1.50374	56	1668	657	29427	STRG.24909.1/STRG.41981.2/STRG.41398.1/STRG.34787.1/STRG.28145.2/STRG.39364.1/STRG.27579.1/STRG.44074.1/STRG.22112.1/STRG.24913.1/STRG.2679.1/STRG.13432.1/STRG.35583.1/STRG.45791.1/STRG.14093.1/STRG.43523.1/STRG.33070.1/STRG.12731.2/STRG.12731.1/STRG.47663.1/STRG.13990.1/STRG.20978.1/STRG.3978.1/STRG.50816.1/STRG.8019.1/STRG.6319.1/STRG.19926.1/STRG.54665.1/STRG.20023.1/STRG.40097.1/STRG.43522.1/…
DET	Root_vs_Flower_down_DET	transcript	Root_vs_Flower	Down	ko04977	Vitamin digestion and absorption	0.00260928	0.0243533	5.20813	5	43	657	29427	STRG.39364.1/STRG.13432.1/STRG.33070.1/STRG.19926.1/STRG.50370.2
DET	Root_vs_Flower_down_DET	transcript	Root_vs_Flower	Down	ko04620	Toll-like receptor signaling pathway	0.00505577	0.0447037	4.479	5	50	657	29427	STRG.35555.1/STRG.50367.1/STRG.37162.1/STRG.14979.1/STRG.19923.1
DET	Root_vs_Flower_down_DET	transcript	Root_vs_Flower	Down	ko04814	Motor proteins	0.00676195	0.0568004	2.20557	13	264	657	29427	STRG.7507.1/STRG.35420.2/STRG.27422.2/STRG.27717.2/STRG.23720.1/STRG.56393.1/STRG.43872.1/STRG.25257.1/STRG.840.1/STRG.32604.1/STRG.42535.1/STRG.4666.1/STRG.15308.1
DET	Root_vs_Flower_down_DET	transcript	Root_vs_Flower	Down	ko00537	Glycosylphosphatidylinositol (GPI)-anchored proteins	0.00758103	0.0606482	4.07181	5	55	657	29427	STRG.23719.1/STRG.42249.1/STRG.16367.1/STRG.42037.1/STRG.32124.7
DET	Root_vs_Flower_down_DET	transcript	Root_vs_Flower	Down	ko04090	CD molecules	0.0095579	0.0713416	3.31777	6	81	657	29427	STRG.24909.1/STRG.24913.1/STRG.35583.1/STRG.35634.1/STRG.43680.1/STRG.54085.1
DET	Root_vs_Flower_down_DET	transcript	Root_vs_Flower	Down	ko04518	Integrin signaling	0.0101484	0.0713416	3.79576	5	59	657	29427	STRG.35555.1/STRG.50367.1/STRG.37162.1/STRG.14979.1/STRG.19923.1
DET	Root_vs_Flower_down_DET	transcript	Root_vs_Flower	Down	ko00909	Sesquiterpenoid and triterpenoid biosynthesis	0.0107119	0.0713416	3.23783	6	83	657	29427	STRG.972.2/STRG.31609.1/STRG.2527.1/STRG.9654.4/STRG.33982.1/STRG.22103.1
DET	Root_vs_Flower_down_DET	transcript	Root_vs_Flower	Down	ko00360	Phenylalanine metabolism	0.010743	0.0713416	2.90305	7	108	657	29427	STRG.12692.1/STRG.12693.1/STRG.43443.1/STRG.31496.2/STRG.44531.1/STRG.31496.1/STRG.5044.2
DET	Root_vs_Flower_down_DET	transcript	Root_vs_Flower	Down	ko00071	Fatty acid degradation	0.011041	0.0713416	2.34502	10	191	657	29427	STRG.32553.1/STRG.3616.1/STRG.3614.1/STRG.40311.1/STRG.16637.3/STRG.19906.1/STRG.789.1/STRG.51024.1/STRG.50359.1/STRG.42482.1
DET	Root_vs_Flower_down_DET	transcript	Root_vs_Flower	Down	ko04075	Plant hormone signal transduction	0.0115213	0.0716879	1.5362	32	933	657	29427	STRG.1197.1/STRG.6875.1/STRG.6057.1/STRG.5059.1/STRG.27218.1/STRG.39557.1/STRG.8452.1/STRG.12227.1/STRG.54207.8/STRG.10667.1/STRG.39454.1/STRG.44095.1/STRG.41549.2/STRG.24729.1/STRG.54879.1/STRG.16956.1/STRG.49747.1/STRG.16808.1/STRG.11989.1/STRG.25869.1/STRG.22382.1/STRG.52819.1/STRG.9562.1/STRG.1638.1/STRG.6868.1/STRG.23660.1/STRG.39216.1/STRG.53176.1/STRG.10731.1/STRG.6868.2/STRG.39886.2/STRG.…
DET	Root_vs_Flower_down_DET	transcript	Root_vs_Flower	Down	ko00330	Arginine and proline metabolism	0.0135629	0.0813774	2.17044	11	227	657	29427	STRG.35706.1/STRG.12692.1/STRG.15129.1/STRG.16637.3/STRG.12693.1/STRG.19906.1/STRG.31496.2/STRG.44531.1/STRG.31496.1/STRG.50359.1/STRG.5044.2
DET	Root_vs_Flower_down_DET	transcript	Root_vs_Flower	Down	ko02010	ABC transporters	0.014161	0.0820359	2.75026	7	114	657	29427	STRG.24909.1/STRG.24913.1/STRG.35583.1/STRG.43680.1/STRG.2170.1/STRG.54085.1/STRG.49570.1
DET	Root_vs_Flower_down_DET	transcript	Root_vs_Flower	Down	ko00500	Starch and sucrose metabolism	0.0187455	0.104975	1.69524	19	502	657	29427	STRG.3502.1/STRG.45641.1/STRG.7157.1/STRG.37573.1/STRG.48870.1/STRG.35920.1/STRG.49767.1/STRG.52050.1/STRG.37395.2/STRG.23719.1/STRG.42249.1/STRG.17952.1/STRG.16367.1/STRG.42037.1/STRG.35919.2/STRG.13887.3/STRG.54342.1/STRG.271.1/STRG.50886.1
DET	Root_vs_Flower_down_DET	transcript	Root_vs_Flower	Down	ko00903	Limonene degradation	0.0217636	0.117945	4.97666	3	27	657	29427	STRG.16637.3/STRG.19906.1/STRG.50359.1
DET	Root_vs_Flower_down_DET	transcript	Root_vs_Flower	Down	ko00942	Anthocyanin biosynthesis	0.0239528	0.122081	8.14363	2	11	657	29427	STRG.29052.1/STRG.6859.5
DET	Root_vs_Flower_down_DET	transcript	Root_vs_Flower	Down	ko00944	Flavone and flavonol biosynthesis	0.0239802	0.122081	4.79892	3	28	657	29427	STRG.29052.1/STRG.32860.1/STRG.20201.1
DET	Root_vs_Flower_down_DET	transcript	Root_vs_Flower	Down	ko00906	Carotenoid biosynthesis	0.0258191	0.127577	2.66079	6	101	657	29427	STRG.46182.1/STRG.1832.1/STRG.45045.1/STRG.13983.1/STRG.45044.1/STRG.45046.1
DET	Root_vs_Flower_down_DET	transcript	Root_vs_Flower	Down	ko00040	Pentose and glucuronate interconversions	0.0335151	0.158744	1.8877	11	261	657	29427	STRG.24431.1/STRG.51229.1/STRG.11458.1/STRG.42354.1/STRG.41948.1/STRG.12574.1/STRG.2082.1/STRG.43356.1/STRG.37355.1/STRG.24956.1/STRG.27692.1
DET	Root_vs_Flower_down_DET	transcript	Root_vs_Flower	Down	ko00996	Biosynthesis of various alkaloids	0.0340166	0.158744	4.19906	3	32	657	29427	STRG.27590.2/STRG.43535.1/STRG.9654.4
DET	Root_vs_Flower_down_DET	transcript	Root_vs_Flower	Down	ko04145	Phagosome	0.0382608	0.173725	1.9141	10	234	657	29427	STRG.56393.1/STRG.43872.1/STRG.35555.1/STRG.50367.1/STRG.37162.1/STRG.840.1/STRG.14979.1/STRG.32604.1/STRG.19923.1/STRG.32124.7
DET	Root_vs_Flower_down_DET	transcript	Root_vs_Flower	Down	ko05100	Bacterial invasion of epithelial cells	0.0399859	0.17678	2.66607	5	84	657	29427	STRG.35555.1/STRG.50367.1/STRG.37162.1/STRG.14979.1/STRG.19923.1
DET	Root_vs_Flower_down_DET	transcript	Root_vs_Flower	Down	ko04016	MAPK signaling pathway - plant	0.044223	0.190499	1.53612	19	554	657	29427	STRG.1197.1/STRG.40944.1/STRG.44525.1/STRG.12227.1/STRG.20209.2/STRG.48392.4/STRG.39454.1/STRG.44095.1/STRG.46399.1/STRG.36133.1/STRG.16956.1/STRG.49747.1/STRG.12678.1/STRG.20209.1/STRG.15628.2/STRG.54537.1/STRG.11356.1/STRG.15296.1/STRG.8557.1
DET	Root_vs_Flower_up_DET	transcript	Root_vs_Flower	Up	ko00194	Photosynthesis proteins	6.22078e-27	1.02643e-24	9.30834	39	139	887	29427	STRG.21318.1/STRG.669.1/STRG.55854.1/STRG.5693.1/STRG.41051.1/STRG.5813.1/STRG.52281.1/STRG.15532.1/STRG.6645.1/STRG.17586.1/STRG.27998.1/STRG.20116.1/STRG.21713.1/STRG.37363.1/STRG.16660.1/STRG.40573.1/STRG.9212.1/STRG.46900.1/STRG.13889.1/STRG.5743.1/STRG.30405.1/STRG.32229.1/STRG.24680.2/STRG.43960.1/STRG.12088.2/STRG.7211.1/STRG.21619.1/STRG.41358.1/STRG.2565.1/STRG.14419.1/STRG.52007.1/STRG.…
DET	Root_vs_Flower_up_DET	transcript	Root_vs_Flower	Up	ko00196	Photosynthesis - antenna proteins	8.00485e-17	6.604e-15	17.123	16	31	887	29427	STRG.52281.1/STRG.6645.1/STRG.27998.1/STRG.20116.1/STRG.21713.1/STRG.37363.1/STRG.46900.1/STRG.13889.1/STRG.24680.2/STRG.43960.1/STRG.12088.2/STRG.21619.1/STRG.41358.1/STRG.2565.1/STRG.54118.1/STRG.50542.1
DET	Root_vs_Flower_up_DET	transcript	Root_vs_Flower	Up	ko00195	Photosynthesis	8.35347e-14	4.59441e-12	7.19854	23	106	887	29427	STRG.21318.1/STRG.669.1/STRG.55854.1/STRG.5693.1/STRG.41051.1/STRG.5813.1/STRG.15532.1/STRG.17586.1/STRG.16660.1/STRG.40573.1/STRG.9212.1/STRG.5743.1/STRG.30405.1/STRG.32229.1/STRG.7211.1/STRG.14419.1/STRG.52007.1/STRG.40348.1/STRG.26610.1/STRG.17732.1/STRG.22452.2/STRG.53191.1/STRG.42026.1
DET	Root_vs_Flower_up_DET	transcript	Root_vs_Flower	Up	ko00040	Pentose and glucuronate interconversions	8.32566e-13	3.43433e-11	4.32176	34	261	887	29427	STRG.28656.1/STRG.25239.1/STRG.3351.1/STRG.25220.1/STRG.25238.1/STRG.47527.1/STRG.7989.1/STRG.52261.1/STRG.8875.2/STRG.8876.1/STRG.51502.1/STRG.8875.1/STRG.8874.1/STRG.34865.1/STRG.20914.1/STRG.24272.1/STRG.24273.1/STRG.52259.1/STRG.15319.1/STRG.35960.1/STRG.24924.1/STRG.35913.1/STRG.28433.1/STRG.50475.1/STRG.52260.1/STRG.20054.1/STRG.4323.1/STRG.4921.1/STRG.20051.1/STRG.3351.2/STRG.56394.2/STRG.…
DET	Root_vs_Flower_up_DET	transcript	Root_vs_Flower	Up	ko00906	Carotenoid biosynthesis	8.97376e-09	2.96134e-07	5.58406	17	101	887	29427	STRG.8097.1/STRG.13002.1/STRG.33214.1/STRG.36759.1/STRG.42591.1/STRG.41291.1/STRG.32709.1/STRG.29655.1/STRG.44687.1/STRG.13002.3/STRG.13884.1/STRG.42539.1/STRG.12834.1/STRG.21463.1/STRG.37987.1/STRG.52535.1/STRG.36768.1
DET	Root_vs_Flower_up_DET	transcript	Root_vs_Flower	Up	ko04075	Plant hormone signal transduction	4.34865e-06	0.000119588	1.92015	54	933	887	29427	STRG.51945.1/STRG.31106.1/STRG.4278.1/STRG.15558.1/STRG.44609.1/STRG.19840.1/STRG.8425.3/STRG.39456.1/STRG.39452.1/STRG.38843.1/STRG.35072.1/STRG.4840.2/STRG.4842.1/STRG.52599.2/STRG.33407.1/STRG.4843.1/STRG.10802.3/STRG.1922.1/STRG.11727.2/STRG.11727.3/STRG.36260.1/STRG.4296.1/STRG.53806.1/STRG.21807.1/STRG.26950.1/STRG.8425.1/STRG.21280.1/STRG.52596.1/STRG.25612.1/STRG.55488.1/STRG.11727.6/STRG…
DET	Root_vs_Flower_up_DET	transcript	Root_vs_Flower	Up	ko02000	Transporters	5.37494e-06	0.000126695	1.65084	83	1668	887	29427	STRG.32642.1/STRG.25722.2/STRG.23770.1/STRG.49679.1/STRG.12523.2/STRG.56167.1/STRG.13648.3/STRG.10467.1/STRG.24305.1/STRG.43966.1/STRG.43966.2/STRG.56384.1/STRG.54388.1/STRG.13795.2/STRG.24501.1/STRG.36468.1/STRG.2727.3/STRG.52151.1/STRG.20808.1/STRG.47644.1/STRG.20039.1/STRG.30283.3/STRG.38394.1/STRG.25722.1/STRG.43973.1/STRG.46.2/STRG.13000.3/STRG.17851.3/STRG.19582.1/STRG.49272.1/STRG.37609.1/…
DET	Root_vs_Flower_up_DET	transcript	Root_vs_Flower	Up	ko00950	Isoquinoline alkaloid biosynthesis	1.47888e-05	0.00030502	4.86579	11	75	887	29427	STRG.6986.1/STRG.25539.1/STRG.41645.1/STRG.6975.1/STRG.6978.1/STRG.6980.1/STRG.6970.1/STRG.41641.1/STRG.28983.1/STRG.41654.1/STRG.2784.1
DET	Root_vs_Flower_up_DET	transcript	Root_vs_Flower	Up	ko00710	Carbon fixation by Calvin cycle	4.74211e-05	0.000869387	2.75318	20	241	887	29427	STRG.25400.8/STRG.37414.1/STRG.25400.4/STRG.35446.1/STRG.23014.1/STRG.19424.1/STRG.53679.1/STRG.5878.2/STRG.23927.1/STRG.48368.3/STRG.29543.1/STRG.25400.7/STRG.51048.1/STRG.381.1/STRG.39746.1/STRG.50560.1/STRG.25401.2/STRG.29945.1/STRG.43868.1/STRG.5878.1
DET	Root_vs_Flower_up_DET	transcript	Root_vs_Flower	Up	ko00592	alpha-Linolenic acid metabolism	9.38603e-05	0.00154869	2.79049	18	214	887	29427	STRG.17318.1/STRG.35099.7/STRG.45012.9/STRG.42296.2/STRG.45012.3/STRG.51747.1/STRG.4447.1/STRG.13313.1/STRG.9690.1/STRG.45012.8/STRG.4443.3/STRG.17298.2/STRG.54320.1/STRG.32003.1/STRG.45012.10/STRG.35390.2/STRG.17298.6/STRG.54550.1
DET	Root_vs_Flower_up_DET	transcript	Root_vs_Flower	Up	ko04712	Circadian rhythm - plant	0.000222416	0.00333624	2.79376	16	190	887	29427	STRG.48880.6/STRG.24876.1/STRG.34114.1/STRG.17345.1/STRG.7277.8/STRG.20137.1/STRG.48880.5/STRG.55690.1/STRG.47825.1/STRG.46613.1/STRG.49597.1/STRG.2698.4/STRG.27603.1/STRG.50528.1/STRG.26284.4/STRG.34114.2
DET	Root_vs_Flower_up_DET	transcript	Root_vs_Flower	Up	ko00350	Tyrosine metabolism	0.000494756	0.0068029	2.95402	13	146	887	29427	STRG.6986.1/STRG.25539.1/STRG.41645.1/STRG.6975.1/STRG.6978.1/STRG.6980.1/STRG.21836.1/STRG.12237.1/STRG.34272.1/STRG.6970.1/STRG.41641.1/STRG.41654.1/STRG.2784.1
DET	Root_vs_Flower_up_DET	transcript	Root_vs_Flower	Up	ko00073	Cutin, suberine and wax biosynthesis	0.00127167	0.0157303	4.22238	7	55	887	29427	STRG.45865.1/STRG.37480.1/STRG.18975.1/STRG.45865.2/STRG.45677.1/STRG.37253.2/STRG.49422.1
DET	Root_vs_Flower_up_DET	transcript	Root_vs_Flower	Up	ko01004	Lipid biosynthesis proteins	0.00133469	0.0157303	2.23658	18	267	887	29427	STRG.37702.2/STRG.43085.1/STRG.48700.1/STRG.37702.1/STRG.13066.1/STRG.42480.1/STRG.39013.1/STRG.16815.1/STRG.54041.1/STRG.29293.1/STRG.33550.1/STRG.37637.1/STRG.10916.1/STRG.12115.1/STRG.47122.3/STRG.5359.1/STRG.11016.1/STRG.43931.1
DET	Root_vs_Flower_up_DET	transcript	Root_vs_Flower	Up	ko00500	Starch and sucrose metabolism	0.00148275	0.0163103	1.85045	28	502	887	29427	STRG.47573.1/STRG.49684.1/STRG.26764.1/STRG.55031.1/STRG.2954.1/STRG.13555.1/STRG.51689.1/STRG.30348.1/STRG.33479.1/STRG.1498.13/STRG.17736.1/STRG.36279.1/STRG.238.1/STRG.56168.1/STRG.9159.1/STRG.13230.1/STRG.19665.2/STRG.9596.1/STRG.19909.1/STRG.1498.12/STRG.28879.1/STRG.42945.1/STRG.47662.1/STRG.21050.2/STRG.1498.1/STRG.16863.1/STRG.41081.1/STRG.18059.1
DET	Root_vs_Flower_up_DET	transcript	Root_vs_Flower	Up	ko00062	Fatty acid elongation	0.00171978	0.0177352	3.58658	8	74	887	29427	STRG.37702.2/STRG.14345.1/STRG.37702.1/STRG.7626.1/STRG.3884.1/STRG.37637.1/STRG.47122.3/STRG.54762.1
DET	Root_vs_Flower_up_DET	transcript	Root_vs_Flower	Up	ko00199	Cytochrome P450	0.00227921	0.0218649	1.99626	21	349	887	29427	STRG.37480.1/STRG.50717.1/STRG.36577.1/STRG.51747.1/STRG.51766.1/STRG.36759.1/STRG.18975.1/STRG.15721.2/STRG.15721.1/STRG.32709.1/STRG.28424.1/STRG.45677.1/STRG.5479.1/STRG.40210.1/STRG.3684.1/STRG.21113.1/STRG.7797.1/STRG.13884.1/STRG.49422.1/STRG.24068.1/STRG.36514.1
DET	Root_vs_Flower_up_DET	transcript	Root_vs_Flower	Up	ko02010	ABC transporters	0.00238526	0.0218649	2.91016	10	114	887	29427	STRG.54388.1/STRG.3418.2/STRG.53029.2/STRG.8330.3/STRG.24568.1/STRG.24568.2/STRG.47763.1/STRG.3418.1/STRG.53029.1/STRG.8223.1
DET	Root_vs_Flower_up_DET	transcript	Root_vs_Flower	Up	ko99981	Carbohydrate metabolism	0.00270146	0.0234601	6.63517	4	20	887	29427	STRG.11426.1/STRG.11419.1/STRG.51554.1/STRG.526.1
DET	Root_vs_Flower_up_DET	transcript	Root_vs_Flower	Up	ko04030	G protein-coupled receptors	0.00289706	0.0239007	5.02665	5	33	887	29427	STRG.46904.2/STRG.45826.1/STRG.37256.1/STRG.48358.1/STRG.1303.3
DET	Root_vs_Flower_up_DET	transcript	Root_vs_Flower	Up	ko00942	Anthocyanin biosynthesis	0.00375696	0.029519	9.04797	3	11	887	29427	STRG.26213.1/STRG.48231.1/STRG.41531.1
DET	Root_vs_Flower_up_DET	transcript	Root_vs_Flower	Up	ko03000	Transcription factors	0.00441821	0.0330844	1.40787	62	1461	887	29427	STRG.3446.1/STRG.8433.1/STRG.34927.1/STRG.36280.1/STRG.24876.1/STRG.52614.1/STRG.20769.1/STRG.50628.1/STRG.52081.1/STRG.46695.1/STRG.27135.2/STRG.21411.3/STRG.21888.1/STRG.11860.1/STRG.6701.1/STRG.40969.1/STRG.51770.1/STRG.56442.2/STRG.24704.3/STRG.7804.1/STRG.39612.1/STRG.23910.1/STRG.52614.2/STRG.53806.1/STRG.20769.3/STRG.21807.1/STRG.52614.3/STRG.20246.2/STRG.50514.1/STRG.55690.1/STRG.51323.4/…
DET	Root_vs_Flower_up_DET	transcript	Root_vs_Flower	Up	ko00591	Linoleic acid metabolism	0.00461177	0.0330844	3.82799	6	52	887	29427	STRG.45012.9/STRG.45012.3/STRG.9690.1/STRG.45012.8/STRG.32003.1/STRG.45012.10
DET	Root_vs_Flower_up_DET	transcript	Root_vs_Flower	Up	ko00561	Glycerolipid metabolism	0.00602909	0.0408692	2.03377	16	261	887	29427	STRG.15595.1/STRG.43085.1/STRG.48700.1/STRG.16815.1/STRG.33550.1/STRG.4323.1/STRG.54223.1/STRG.11741.1/STRG.3386.1/STRG.14816.1/STRG.20398.1/STRG.13970.1/STRG.11016.1/STRG.43685.1/STRG.43931.1/STRG.11927.1
DET	Root_vs_Flower_up_DET	transcript	Root_vs_Flower	Up	ko00052	Galactose metabolism	0.0061923	0.0408692	2.41679	11	151	887	29427	STRG.8694.1/STRG.19296.2/STRG.23431.1/STRG.33479.1/STRG.54190.1/STRG.4323.1/STRG.28470.1/STRG.49651.1/STRG.47662.1/STRG.41081.1/STRG.18059.1
DET	Root_vs_Flower_up_DET	transcript	Root_vs_Flower	Up	ko00564	Glycerophospholipid metabolism	0.00743708	0.0471969	1.98807	16	267	887	29427	STRG.43085.1/STRG.48138.1/STRG.48700.1/STRG.13723.1/STRG.9690.1/STRG.56677.2/STRG.16815.1/STRG.33550.1/STRG.11741.1/STRG.22278.1/STRG.20398.1/STRG.11016.1/STRG.13154.1/STRG.44447.1/STRG.43685.1/STRG.43931.1
DET	Root_vs_Flower_up_DET	transcript	Root_vs_Flower	Up	ko99980	Enzymes with EC numbers	0.00840465	0.0513617	1.50799	38	836	887	29427	STRG.30887.1/STRG.34962.1/STRG.10719.1/STRG.35099.7/STRG.23315.1/STRG.10719.5/STRG.4447.1/STRG.52599.2/STRG.7495.1/STRG.24559.1/STRG.4443.3/STRG.4239.1/STRG.4323.1/STRG.22819.1/STRG.32606.1/STRG.56255.1/STRG.34963.1/STRG.52596.1/STRG.35099.6/STRG.38805.1/STRG.48544.4/STRG.3878.1/STRG.45084.1/STRG.50826.1/STRG.45475.1/STRG.53879.1/STRG.43681.1/STRG.14572.1/STRG.41930.1/STRG.42649.1/STRG.28542.6/ST…
DET	Root_vs_Flower_up_DET	transcript	Root_vs_Flower	Up	ko04977	Vitamin digestion and absorption	0.00918205	0.0541085	3.85766	5	43	887	29427	STRG.3418.2/STRG.8330.3/STRG.24568.1/STRG.24568.2/STRG.3418.1
DET	Root_vs_Flower_up_DET	transcript	Root_vs_Flower	Up	ko00999	Biosynthesis of various plant secondary metabolites	0.0120415	0.0685122	1.8431	17	306	887	29427	STRG.37486.1/STRG.47573.1/STRG.37491.1/STRG.30348.1/STRG.52753.1/STRG.1498.13/STRG.17736.1/STRG.238.1/STRG.56168.1/STRG.42484.1/STRG.19665.2/STRG.44619.4/STRG.23045.1/STRG.1498.12/STRG.11472.1/STRG.44619.3/STRG.1498.1
DET	Root_vs_Flower_up_DET	transcript	Root_vs_Flower	Up	ko01040	Biosynthesis of unsaturated fatty acids	0.0141769	0.0760654	2.52769	8	105	887	29427	STRG.37702.2/STRG.42296.2/STRG.37702.1/STRG.13066.1/STRG.29293.1/STRG.37637.1/STRG.10916.1/STRG.47122.3
DET	Root_vs_Flower_up_DET	transcript	Root_vs_Flower	Up	ko00905	Brassinosteroid biosynthesis	0.0142911	0.0760654	2.73213	7	85	887	29427	STRG.51766.1/STRG.15721.2/STRG.15721.1/STRG.21113.1/STRG.7797.1/STRG.24068.1/STRG.36514.1
DET	Root_vs_Flower_up_DET	transcript	Root_vs_Flower	Up	ko00630	Glyoxylate and dicarboxylate metabolism	0.0214875	0.110795	1.89161	13	228	887	29427	STRG.18923.1/STRG.48392.7/STRG.40969.1/STRG.33451.1/STRG.35446.1/STRG.23014.1/STRG.7381.7/STRG.53679.1/STRG.23927.1/STRG.49349.1/STRG.5786.2/STRG.40630.1/STRG.48744.1
DET	Root_vs_Flower_up_DET	transcript	Root_vs_Flower	Up	ko00904	Diterpenoid biosynthesis	0.025611	0.12507	2.65407	6	75	887	29427	STRG.36577.1/STRG.5479.1/STRG.40210.1/STRG.8705.1/STRG.41932.11/STRG.41932.4
DET	Root_vs_Flower_up_DET	transcript	Root_vs_Flower	Up	ko04981	Folate transport and metabolism	0.0260906	0.12507	2.41907	7	96	887	29427	STRG.3418.2/STRG.53029.2/STRG.8330.3/STRG.24568.1/STRG.24568.2/STRG.3418.1/STRG.53029.1
DET	Root_vs_Flower_up_DET	transcript	Root_vs_Flower	Up	ko00565	Ether lipid metabolism	0.0265301	0.12507	2.96213	5	56	887	29427	STRG.43085.1/STRG.9690.1/STRG.56677.2/STRG.13154.1/STRG.44447.1
DET	Root_vs_Flower_up_DET	transcript	Root_vs_Flower	Up	ko00520	Amino sugar and nucleotide sugar metabolism	0.0327274	0.15	1.66923	16	318	887	29427	STRG.28824.3/STRG.19296.2/STRG.44965.2/STRG.25267.1/STRG.33479.1/STRG.36279.1/STRG.9159.1/STRG.55423.1/STRG.25610.1/STRG.14072.1/STRG.25148.1/STRG.28824.1/STRG.30655.1/STRG.49651.1/STRG.15424.1/STRG.3387.1
DET	Root_vs_Flower_up_DET	transcript	Root_vs_Flower	Up	ko04081	Hormone signaling	0.0344941	0.153825	4.14698	3	24	887	29427	STRG.36929.2/STRG.12523.2/STRG.36929.1
DET	Root_vs_Flower_up_DET	transcript	Root_vs_Flower	Up	ko00051	Fructose and mannose metabolism	0.0441274	0.191606	1.93885	9	154	887	29427	STRG.28656.1/STRG.33479.1/STRG.54190.1/STRG.36279.1/STRG.4323.1/STRG.28470.1/STRG.29543.1/STRG.381.1/STRG.43868.1
DET	Root_vs_Leaf_down_DET	transcript	Root_vs_Leaf	Down	ko03010	Ribosome	1.53411e-22	2.91481e-20	3.2004	90	724	1143	29427	STRG.16953.1/STRG.28161.1/STRG.25850.1/STRG.14647.1/STRG.43020.1/STRG.618.1/STRG.581.1/STRG.1121.1/STRG.11364.1/STRG.51113.1/STRG.28972.1/STRG.47306.1/STRG.41103.3/STRG.18713.1/STRG.28374.1/STRG.28551.1/STRG.29004.1/STRG.3347.1/STRG.43218.1/STRG.24793.1/STRG.8620.1/STRG.9478.1/STRG.23436.1/STRG.4936.1/STRG.529.1/STRG.44746.1/STRG.49970.1/STRG.42811.1/STRG.12012.2/STRG.15206.1/STRG.24226.1/STRG.42…
DET	Root_vs_Leaf_down_DET	transcript	Root_vs_Leaf	Down	ko03011	Ribosome	5.21589e-22	4.9551e-20	3.16921	89	723	1143	29427	STRG.16953.1/STRG.28161.1/STRG.25850.1/STRG.14647.1/STRG.43020.1/STRG.618.1/STRG.581.1/STRG.1121.1/STRG.11364.1/STRG.51113.1/STRG.28972.1/STRG.47306.1/STRG.41103.3/STRG.18713.1/STRG.28374.1/STRG.28551.1/STRG.29004.1/STRG.3347.1/STRG.43218.1/STRG.24793.1/STRG.8620.1/STRG.9478.1/STRG.23436.1/STRG.4936.1/STRG.529.1/STRG.44746.1/STRG.49970.1/STRG.42811.1/STRG.12012.2/STRG.15206.1/STRG.24226.1/STRG.42…
DET	Root_vs_Leaf_down_DET	transcript	Root_vs_Leaf	Down	ko00941	Flavonoid biosynthesis	1.74491e-13	1.10511e-11	5.08133	30	152	1143	29427	STRG.47465.1/STRG.16725.1/STRG.42292.1/STRG.54563.1/STRG.45983.1/STRG.45976.1/STRG.42289.1/STRG.45971.1/STRG.5830.1/STRG.45982.1/STRG.50694.1/STRG.35660.3/STRG.41865.1/STRG.28382.1/STRG.13319.1/STRG.22821.1/STRG.7105.1/STRG.17674.1/STRG.49268.1/STRG.8310.1/STRG.7674.1/STRG.17675.1/STRG.17672.1/STRG.42281.1/STRG.20201.1/STRG.8310.2/STRG.10304.1/STRG.27868.1/STRG.36239.1/STRG.24581.1
DET	Root_vs_Leaf_down_DET	transcript	Root_vs_Leaf	Down	ko04147	Exosome	2.52625e-13	1.19997e-11	1.91767	134	1799	1143	29427	STRG.6429.1/STRG.43382.1/STRG.24909.1/STRG.14615.1/STRG.14499.1/STRG.8271.1/STRG.24539.1/STRG.12743.1/STRG.7240.2/STRG.8605.1/STRG.27521.1/STRG.7945.1/STRG.54270.1/STRG.2679.1/STRG.42387.2/STRG.28251.1/STRG.20276.1/STRG.23436.1/STRG.45724.1/STRG.2887.1/STRG.39624.2/STRG.18763.1/STRG.42164.1/STRG.34652.1/STRG.54071.1/STRG.54417.1/STRG.38993.2/STRG.1422.5/STRG.40798.1/STRG.25692.1/STRG.35583.1/STRG…
DET	Root_vs_Leaf_down_DET	transcript	Root_vs_Leaf	Down	ko00940	Phenylpropanoid biosynthesis	1.06283e-10	4.03877e-09	3.04135	43	364	1143	29427	STRG.36428.1/STRG.29069.1/STRG.24022.1/STRG.45983.1/STRG.28886.3/STRG.45976.1/STRG.28886.1/STRG.45971.1/STRG.47435.1/STRG.5830.1/STRG.45982.1/STRG.48894.1/STRG.31928.8/STRG.31931.3/STRG.7750.1/STRG.1449.2/STRG.39240.1/STRG.6472.1/STRG.35660.3/STRG.19359.2/STRG.28886.2/STRG.51133.2/STRG.22821.1/STRG.14118.1/STRG.43535.1/STRG.17674.1/STRG.28985.1/STRG.594.1/STRG.30000.1/STRG.43588.2/STRG.48160.1/ST…
DET	Root_vs_Leaf_down_DET	transcript	Root_vs_Leaf	Down	ko00010	Glycolysis / Gluconeogenesis	2.95273e-06	9.35031e-05	2.35271	35	383	1143	29427	STRG.42090.1/STRG.13223.1/STRG.7415.1/STRG.5673.1/STRG.3616.1/STRG.20276.1/STRG.8103.3/STRG.45724.1/STRG.48312.1/STRG.27407.1/STRG.40311.1/STRG.19906.1/STRG.16637.3/STRG.40798.1/STRG.10486.1/STRG.8103.1/STRG.50873.1/STRG.6822.1/STRG.10502.1/STRG.17913.1/STRG.8338.1/STRG.40796.2/STRG.3997.1/STRG.23858.1/STRG.23.1/STRG.18815.1/STRG.6117.1/STRG.20469.1/STRG.9343.6/STRG.6120.1/STRG.17942.1/STRG.44050…
DET	Root_vs_Leaf_down_DET	transcript	Root_vs_Leaf	Down	ko04517	IgSF CAM signaling	3.67659e-06	9.97932e-05	3.37354	19	145	1143	29427	STRG.8271.1/STRG.7507.1/STRG.39624.2/STRG.53555.2/STRG.54417.1/STRG.17277.1/STRG.54056.1/STRG.51524.1/STRG.56393.1/STRG.25257.1/STRG.6231.1/STRG.35555.1/STRG.4107.1/STRG.14979.1/STRG.840.1/STRG.37162.1/STRG.12006.1/STRG.23720.1/STRG.19923.1
DET	Root_vs_Leaf_down_DET	transcript	Root_vs_Leaf	Down	ko04812	Cytoskeleton proteins	4.43097e-06	0.000105236	2.06146	45	562	1143	29427	STRG.8271.1/STRG.7507.1/STRG.19363.1/STRG.24101.1/STRG.50618.1/STRG.34842.1/STRG.18763.1/STRG.54417.1/STRG.45058.1/STRG.35420.2/STRG.1422.5/STRG.13951.1/STRG.34984.1/STRG.27717.2/STRG.49453.1/STRG.17277.1/STRG.26590.1/STRG.7820.2/STRG.44475.2/STRG.32820.1/STRG.36329.1/STRG.27422.2/STRG.10907.1/STRG.51524.1/STRG.5630.1/STRG.5355.1/STRG.2251.1/STRG.39607.1/STRG.33722.1/STRG.7826.1/STRG.1099.1/STRG.…
DET	Root_vs_Leaf_down_DET	transcript	Root_vs_Leaf	Down	ko00945	Stilbenoid, diarylheptanoid and gingerol biosynthesis	2.87628e-05	0.000607214	3.64076	14	99	1143	29427	STRG.41537.1/STRG.45983.1/STRG.45976.1/STRG.45971.1/STRG.5830.1/STRG.45982.1/STRG.35660.3/STRG.22821.1/STRG.17674.1/STRG.8310.1/STRG.17675.1/STRG.17672.1/STRG.8310.2/STRG.24581.1
DET	Root_vs_Leaf_down_DET	transcript	Root_vs_Leaf	Down	ko04814	Motor proteins	4.114e-05	0.000781661	2.43801	25	264	1143	29427	STRG.7507.1/STRG.19363.1/STRG.54417.1/STRG.35420.2/STRG.27717.2/STRG.17277.1/STRG.26590.1/STRG.38867.1/STRG.44475.2/STRG.36329.1/STRG.27422.2/STRG.10907.1/STRG.51524.1/STRG.15308.1/STRG.1099.1/STRG.56393.1/STRG.25257.1/STRG.18369.1/STRG.5657.1/STRG.4666.1/STRG.840.1/STRG.12006.1/STRG.25272.1/STRG.23720.1/STRG.22477.1
DET	Root_vs_Leaf_down_DET	transcript	Root_vs_Leaf	Down	ko00333	Prodigiosin biosynthesis	0.000193702	0.00334577	6.71619	6	23	1143	29427	STRG.33972.1/STRG.32366.1/STRG.18388.2/STRG.31961.1/STRG.5162.1/STRG.24590.1
DET	Root_vs_Leaf_down_DET	transcript	Root_vs_Leaf	Down	ko01008	Polyketide biosynthesis proteins	0.000243921	0.00386208	11.4424	4	9	1143	29427	STRG.42292.1/STRG.42289.1/STRG.42281.1/STRG.10304.1
DET	Root_vs_Leaf_down_DET	transcript	Root_vs_Leaf	Down	ko03037	Cilium and associated proteins	0.000539177	0.00743621	2.66332	15	145	1143	29427	STRG.7507.1/STRG.24539.1/STRG.30667.1/STRG.12842.1/STRG.29047.2/STRG.55838.2/STRG.8628.1/STRG.23267.1/STRG.33265.2/STRG.16111.1/STRG.8274.1/STRG.3065.1/STRG.25257.1/STRG.18202.1/STRG.23720.1
DET	Root_vs_Leaf_down_DET	transcript	Root_vs_Leaf	Down	ko04075	Plant hormone signal transduction	0.000547931	0.00743621	1.57287	57	933	1143	29427	STRG.27491.1/STRG.1197.1/STRG.5059.1/STRG.47307.1/STRG.10667.1/STRG.8452.1/STRG.41434.1/STRG.23660.1/STRG.3224.1/STRG.22382.1/STRG.39557.1/STRG.1638.1/STRG.53555.2/STRG.25869.1/STRG.6057.1/STRG.44607.1/STRG.11989.1/STRG.56768.2/STRG.30476.1/STRG.39454.1/STRG.11144.1/STRG.52819.1/STRG.11389.1/STRG.55220.1/STRG.12110.1/STRG.40444.1/STRG.39216.1/STRG.48126.1/STRG.49747.1/STRG.7503.1/STRG.53176.1/STR…
DET	Root_vs_Leaf_down_DET	transcript	Root_vs_Leaf	Down	ko00950	Isoquinoline alkaloid biosynthesis	0.000629489	0.00797353	3.43272	10	75	1143	29427	STRG.28886.3/STRG.54270.1/STRG.28886.1/STRG.6988.1/STRG.28886.2/STRG.28985.1/STRG.48160.1/STRG.48163.1/STRG.41657.1/STRG.26815.1
DET	Root_vs_Leaf_down_DET	transcript	Root_vs_Leaf	Down	ko04031	GTP-binding proteins	0.000851701	0.0101139	2.31709	18	200	1143	29427	STRG.27521.1/STRG.50907.1/STRG.2887.1/STRG.39624.2/STRG.54071.1/STRG.44423.1/STRG.12540.1/STRG.56738.1/STRG.44527.5/STRG.43726.1/STRG.17701.1/STRG.35555.1/STRG.4107.1/STRG.14979.1/STRG.37162.1/STRG.25142.1/STRG.38208.1/STRG.19923.1
DET	Root_vs_Leaf_down_DET	transcript	Root_vs_Leaf	Down	ko00330	Arginine and proline metabolism	0.0014715	0.0153279	2.1549	19	227	1143	29427	STRG.36161.2/STRG.54270.1/STRG.12692.1/STRG.8103.3/STRG.12693.1/STRG.19906.1/STRG.16637.3/STRG.47194.1/STRG.8103.1/STRG.15129.1/STRG.20878.1/STRG.18708.1/STRG.31496.2/STRG.8101.1/STRG.5044.2/STRG.9053.1/STRG.35706.1/STRG.4330.1/STRG.23510.1
DET	Root_vs_Leaf_down_DET	transcript	Root_vs_Leaf	Down	ko00380	Tryptophan metabolism	0.0014715	0.0153279	2.1549	19	227	1143	29427	STRG.28886.3/STRG.12692.1/STRG.28886.1/STRG.8103.3/STRG.12693.1/STRG.19906.1/STRG.1832.1/STRG.16637.3/STRG.28886.2/STRG.8103.1/STRG.56520.1/STRG.43535.1/STRG.48392.4/STRG.28985.1/STRG.48160.1/STRG.31496.2/STRG.48163.1/STRG.5044.2/STRG.56523.1
DET	Root_vs_Leaf_down_DET	transcript	Root_vs_Leaf	Down	ko05100	Bacterial invasion of epithelial cells	0.00153279	0.0153279	3.06493	10	84	1143	29427	STRG.8271.1/STRG.39624.2/STRG.6231.1/STRG.35555.1/STRG.49652.1/STRG.4107.1/STRG.14979.1/STRG.28227.1/STRG.37162.1/STRG.19923.1
DET	Root_vs_Leaf_down_DET	transcript	Root_vs_Leaf	Down	ko01003	Glycosyltransferases	0.00162303	0.0154187	1.53352	52	873	1143	29427	STRG.39813.1/STRG.38432.3/STRG.29052.1/STRG.45046.1/STRG.85.8/STRG.26882.1/STRG.8023.1/STRG.1543.1/STRG.25935.1/STRG.14391.1/STRG.170.2/STRG.35920.1/STRG.13894.2/STRG.15306.2/STRG.6937.2/STRG.3017.1/STRG.29853.1/STRG.35919.2/STRG.24377.1/STRG.40219.1/STRG.34808.1/STRG.7212.3/STRG.20644.1/STRG.3631.1/STRG.38589.1/STRG.20238.1/STRG.33950.1/STRG.2463.1/STRG.13024.1/STRG.85.2/STRG.27433.1/STRG.52645.…
DET	Root_vs_Leaf_down_DET	transcript	Root_vs_Leaf	Down	ko04518	Integrin signaling	0.00193252	0.0174847	3.4909	8	59	1143	29427	STRG.39624.2/STRG.53555.2/STRG.54056.1/STRG.35555.1/STRG.4107.1/STRG.14979.1/STRG.37162.1/STRG.19923.1
DET	Root_vs_Leaf_down_DET	transcript	Root_vs_Leaf	Down	ko00073	Cutin, suberine and wax biosynthesis	0.00522654	0.0431758	3.27669	7	55	1143	29427	STRG.51111.1/STRG.49968.1/STRG.32553.1/STRG.13453.1/STRG.1624.1/STRG.789.1/STRG.49968.2
DET	Root_vs_Leaf_down_DET	transcript	Root_vs_Leaf	Down	ko00537	Glycosylphosphatidylinositol (GPI)-anchored proteins	0.00522654	0.0431758	3.27669	7	55	1143	29427	STRG.14166.1/STRG.42249.1/STRG.106.1/STRG.42037.1/STRG.16367.1/STRG.32124.7/STRG.7229.1
DET	Root_vs_Leaf_down_DET	transcript	Root_vs_Leaf	Down	ko04977	Vitamin digestion and absorption	0.00604549	0.0478601	3.59238	6	43	1143	29427	STRG.6764.1/STRG.39364.1/STRG.41444.1/STRG.50370.2/STRG.13432.1/STRG.1575.1
DET	Root_vs_Leaf_down_DET	transcript	Root_vs_Leaf	Down	ko00040	Pentose and glucuronate interconversions	0.0068005	0.0516838	1.87419	19	261	1143	29427	STRG.3354.1/STRG.51229.1/STRG.51262.1/STRG.24431.1/STRG.41948.1/STRG.42354.1/STRG.27692.1/STRG.11458.1/STRG.8275.1/STRG.22028.2/STRG.37355.1/STRG.24956.1/STRG.29152.1/STRG.2082.1/STRG.40308.1/STRG.43356.1/STRG.12574.1/STRG.28647.1/STRG.29151.1
DET	Root_vs_Leaf_down_DET	transcript	Root_vs_Leaf	Down	ko00780	Biotin metabolism	0.00934376	0.0682813	3.28665	6	47	1143	29427	STRG.56489.1/STRG.33972.1/STRG.18388.2/STRG.31961.1/STRG.5162.1/STRG.24590.1
DET	Root_vs_Leaf_down_DET	transcript	Root_vs_Leaf	Down	ko00061	Fatty acid biosynthesis	0.0100432	0.0697639	2.16045	12	143	1143	29427	STRG.56489.1/STRG.16840.1/STRG.33972.1/STRG.32366.1/STRG.18388.2/STRG.4620.1/STRG.19607.1/STRG.31961.1/STRG.3617.1/STRG.5162.1/STRG.24590.1/STRG.16840.2
DET	Root_vs_Leaf_down_DET	transcript	Root_vs_Leaf	Down	ko04145	Phagosome	0.010281	0.0697639	1.87039	17	234	1143	29427	STRG.39624.2/STRG.54417.1/STRG.17277.1/STRG.36269.1/STRG.51524.1/STRG.5115.1/STRG.4327.1/STRG.21967.2/STRG.56393.1/STRG.35555.1/STRG.32124.7/STRG.4107.1/STRG.14979.1/STRG.840.1/STRG.37162.1/STRG.12006.1/STRG.19923.1
DET	Root_vs_Leaf_down_DET	transcript	Root_vs_Leaf	Down	ko04620	Toll-like receptor signaling pathway	0.0125413	0.0787747	3.08945	6	50	1143	29427	STRG.39624.2/STRG.35555.1/STRG.4107.1/STRG.14979.1/STRG.37162.1/STRG.19923.1
DET	Root_vs_Leaf_down_DET	transcript	Root_vs_Leaf	Down	ko00520	Amino sugar and nucleotide sugar metabolism	0.0131881	0.0787747	1.70017	21	318	1143	29427	STRG.1534.1/STRG.16853.1/STRG.39813.1/STRG.13223.1/STRG.51262.1/STRG.7415.1/STRG.28551.1/STRG.40219.1/STRG.46292.1/STRG.20238.1/STRG.32803.1/STRG.13024.1/STRG.47055.1/STRG.8719.1/STRG.50624.1/STRG.7600.1/STRG.42226.1/STRG.14072.1/STRG.10352.1/STRG.3387.1/STRG.41102.1
DET	Root_vs_Leaf_down_DET	transcript	Root_vs_Leaf	Down	ko04090	CD molecules	0.0133265	0.0787747	2.54276	8	81	1143	29427	STRG.43382.1/STRG.24909.1/STRG.14499.1/STRG.8605.1/STRG.35583.1/STRG.24913.1/STRG.35634.1/STRG.43680.1
DET	Root_vs_Leaf_down_DET	transcript	Root_vs_Leaf	Down	ko00710	Carbon fixation by Calvin cycle	0.0134658	0.0787747	1.81607	17	241	1143	29427	STRG.6510.1/STRG.24970.1/STRG.54270.1/STRG.8532.1/STRG.40798.1/STRG.10502.1/STRG.9462.1/STRG.8338.1/STRG.40796.2/STRG.23858.1/STRG.34342.1/STRG.6117.1/STRG.22393.1/STRG.6120.1/STRG.17942.1/STRG.44362.3/STRG.56351.1
DET	Root_vs_Leaf_down_DET	transcript	Root_vs_Leaf	Down	ko00500	Starch and sucrose metabolism	0.0136819	0.0787747	1.53857	30	502	1143	29427	STRG.3502.1/STRG.13223.1/STRG.45641.1/STRG.7415.1/STRG.7157.1/STRG.19283.1/STRG.4347.1/STRG.52050.1/STRG.35920.1/STRG.15306.2/STRG.35919.2/STRG.24377.1/STRG.37573.1/STRG.49767.1/STRG.2086.2/STRG.14166.1/STRG.42249.1/STRG.7212.3/STRG.30886.1/STRG.106.1/STRG.45604.1/STRG.42037.1/STRG.1830.1/STRG.16367.1/STRG.37395.2/STRG.23937.1/STRG.53531.1/STRG.49133.1/STRG.7229.1/STRG.16929.1
DET	Root_vs_Leaf_down_DET	transcript	Root_vs_Leaf	Down	ko00051	Fructose and mannose metabolism	0.017266	0.0964866	2.00614	12	154	1143	29427	STRG.42090.1/STRG.13223.1/STRG.4752.1/STRG.48312.1/STRG.13318.1/STRG.10502.1/STRG.29152.1/STRG.23858.1/STRG.7600.1/STRG.17942.1/STRG.28647.1/STRG.29151.1
DET	Root_vs_Leaf_down_DET	transcript	Root_vs_Leaf	Down	ko00903	Limonene degradation	0.019492	0.105479	3.81413	4	27	1143	29427	STRG.8103.3/STRG.19906.1/STRG.16637.3/STRG.8103.1
DET	Root_vs_Leaf_down_DET	transcript	Root_vs_Leaf	Down	ko00100	Steroid biosynthesis	0.0206744	0.105479	2.11028	10	122	1143	29427	STRG.9654.4/STRG.51160.1/STRG.5988.1/STRG.43202.1/STRG.24973.1/STRG.25947.1/STRG.30685.1/STRG.42806.1/STRG.17918.1/STRG.23034.11
DET	Root_vs_Leaf_down_DET	transcript	Root_vs_Leaf	Down	ko00030	Pentose phosphate pathway	0.0208564	0.105479	2.02285	11	140	1143	29427	STRG.42090.1/STRG.24970.1/STRG.7415.1/STRG.7813.1/STRG.48312.1/STRG.8532.1/STRG.10502.1/STRG.20635.1/STRG.23858.1/STRG.17942.1/STRG.24720.1
DET	Root_vs_Leaf_down_DET	transcript	Root_vs_Leaf	Down	ko04820	Cytoskeleton in muscle cells	0.0210959	0.105479	2.75844	6	56	1143	29427	STRG.20276.1/STRG.10486.1/STRG.34984.1/STRG.44475.2/STRG.17913.1/STRG.5355.1
DET	Root_vs_Leaf_down_DET	transcript	Root_vs_Leaf	Down	ko03000	Transcription factors	0.0230518	0.112304	1.26877	72	1461	1143	29427	STRG.55075.1/STRG.1197.1/STRG.16895.1/STRG.41203.1/STRG.39751.1/STRG.49988.2/STRG.18713.1/STRG.3570.1/STRG.25217.1/STRG.53440.1/STRG.10667.1/STRG.85.8/STRG.13686.1/STRG.13701.1/STRG.4899.1/STRG.6527.1/STRG.13973.1/STRG.16976.1/STRG.21934.1/STRG.40853.1/STRG.1638.1/STRG.46946.1/STRG.13701.3/STRG.38247.1/STRG.27006.1/STRG.31714.1/STRG.14879.1/STRG.18587.1/STRG.7527.2/STRG.56345.1/STRG.22405.1/STRG.…
DET	Root_vs_Leaf_down_DET	transcript	Root_vs_Leaf	Down	ko04144	Endocytosis	0.0243116	0.11548	1.47845	29	505	1143	29427	STRG.6429.1/STRG.43219.1/STRG.8271.1/STRG.22622.1/STRG.27521.1/STRG.55938.1/STRG.2887.1/STRG.36333.3/STRG.54071.1/STRG.27717.2/STRG.24778.1/STRG.1097.1/STRG.44475.2/STRG.28056.1/STRG.36329.1/STRG.56738.1/STRG.33732.1/STRG.43726.1/STRG.47180.1/STRG.17701.1/STRG.8515.1/STRG.6231.1/STRG.49652.1/STRG.2401.1/STRG.54100.1/STRG.28227.1/STRG.2259.1/STRG.41082.1/STRG.38208.1
DET	Root_vs_Leaf_down_DET	transcript	Root_vs_Leaf	Down	ko00620	Pyruvate metabolism	0.0265833	0.123191	1.56464	22	362	1143	29427	STRG.6510.1/STRG.5673.1/STRG.3616.1/STRG.8103.3/STRG.45724.1/STRG.40311.1/STRG.16840.1/STRG.19906.1/STRG.16637.3/STRG.8103.1/STRG.9462.1/STRG.53990.1/STRG.3997.1/STRG.23.1/STRG.34342.1/STRG.18815.1/STRG.22393.1/STRG.9343.6/STRG.22.1/STRG.56351.1/STRG.46845.1/STRG.16840.2
DET	Root_vs_Leaf_down_DET	transcript	Root_vs_Leaf	Down	ko99995	Signaling proteins	0.0322406	0.14401	2.79841	5	46	1143	29427	STRG.24357.3/STRG.53575.1/STRG.21319.1/STRG.15330.1/STRG.35981.1
DET	Root_vs_Leaf_down_DET	transcript	Root_vs_Leaf	Down	ko00199	Cytochrome P450	0.0325918	0.14401	1.54915	21	349	1143	29427	STRG.20335.1/STRG.32553.1/STRG.54696.1/STRG.1141.1/STRG.34087.1/STRG.56520.1/STRG.52869.1/STRG.24973.1/STRG.35842.1/STRG.45970.1/STRG.17674.1/STRG.13626.1/STRG.8376.1/STRG.7792.1/STRG.17675.1/STRG.17672.1/STRG.789.1/STRG.20201.1/STRG.20340.1/STRG.15587.1/STRG.56523.1
DET	Root_vs_Leaf_down_DET	transcript	Root_vs_Leaf	Down	ko00270	Cysteine and methionine metabolism	0.036927	0.159458	1.54627	20	333	1143	29427	STRG.11295.1/STRG.12288.1/STRG.19272.1/STRG.23465.1/STRG.54270.1/STRG.39463.2/STRG.22055.1/STRG.9462.1/STRG.42302.1/STRG.40752.3/STRG.15264.1/STRG.12473.1/STRG.8101.1/STRG.31909.1/STRG.42461.1/STRG.3515.2/STRG.15414.1/STRG.39227.1/STRG.54117.1/STRG.12465.2
DET	Root_vs_Leaf_down_DET	transcript	Root_vs_Leaf	Down	ko00906	Carotenoid biosynthesis	0.043002	0.181564	2.03924	8	101	1143	29427	STRG.45046.1/STRG.85.8/STRG.1832.1/STRG.46182.1/STRG.85.2/STRG.13626.1/STRG.13983.1/STRG.45045.1
DET	Root_vs_Leaf_down_DET	transcript	Root_vs_Leaf	Down	ko00536	Glycosaminoglycan binding proteins	0.0456534	0.186571	2.94233	4	35	1143	29427	STRG.50591.3/STRG.18609.1/STRG.11935.1/STRG.32124.7
DET	Root_vs_Leaf_down_DET	transcript	Root_vs_Leaf	Down	ko00531	Glycosaminoglycan degradation	0.0461519	0.186571	3.67792	3	21	1143	29427	STRG.50591.3/STRG.47055.1/STRG.19955.2
DET	Root_vs_Leaf_down_DET	transcript	Root_vs_Leaf	Down	ko04131	Membrane trafficking	0.0478932	0.189577	1.15524	126	2808	1143	29427	STRG.6429.1/STRG.1682.1/STRG.15318.1/STRG.13223.1/STRG.8271.1/STRG.22622.1/STRG.34072.1/STRG.19483.1/STRG.27521.1/STRG.4941.1/STRG.46385.1/STRG.54270.1/STRG.12495.1/STRG.42387.2/STRG.600.1/STRG.12878.1/STRG.23663.1/STRG.55938.1/STRG.45724.1/STRG.31445.1/STRG.2887.1/STRG.39624.2/STRG.39634.1/STRG.34857.1/STRG.36333.3/STRG.54071.1/STRG.38993.2/STRG.1422.5/STRG.28204.1/STRG.40798.1/STRG.25692.1/STRG…
DET	Root_vs_Leaf_down_DET	transcript	Root_vs_Leaf	Down	ko00770	Pantothenate and CoA biosynthesis	0.0499418	0.193652	1.759	11	161	1143	29427	STRG.42294.1/STRG.8103.3/STRG.39463.2/STRG.19906.1/STRG.16637.3/STRG.50915.1/STRG.8103.1/STRG.36474.1/STRG.4229.1/STRG.39893.1/STRG.23510.1
DET	Root_vs_Leaf_up_DET	transcript	Root_vs_Leaf	Up	ko00194	Photosynthesis proteins	1.20365e-73	2.13047e-71	13.1315	82	139	1322	29427	STRG.27998.1/STRG.20116.1/STRG.13889.1/STRG.42026.1/STRG.55854.1/STRG.52007.1/STRG.31075.1/STRG.36606.1/STRG.48762.1/STRG.5813.1/STRG.7902.1/STRG.15532.1/STRG.6644.1/STRG.41051.1/STRG.2469.2/STRG.37363.1/STRG.44946.1/STRG.21318.1/STRG.56490.1/STRG.21713.1/STRG.33955.1/STRG.21255.1/STRG.50542.1/STRG.17732.1/STRG.14419.1/STRG.2565.1/STRG.40348.1/STRG.41358.1/STRG.22452.2/STRG.27900.1/STRG.2469.1/ST…
DET	Root_vs_Leaf_up_DET	transcript	Root_vs_Leaf	Up	ko00195	Photosynthesis	1.65814e-45	1.46745e-43	11.5497	55	106	1322	29427	STRG.42026.1/STRG.55854.1/STRG.52007.1/STRG.36606.1/STRG.48762.1/STRG.5813.1/STRG.7902.1/STRG.15532.1/STRG.41051.1/STRG.2469.2/STRG.44946.1/STRG.21318.1/STRG.33955.1/STRG.21255.1/STRG.17732.1/STRG.14419.1/STRG.40348.1/STRG.22452.2/STRG.27900.1/STRG.2469.1/STRG.668.1/STRG.3957.1/STRG.53191.1/STRG.9212.1/STRG.21809.1/STRG.40573.1/STRG.30405.1/STRG.26610.1/STRG.5743.1/STRG.7211.1/STRG.19416.1/STRG.2…
DET	Root_vs_Leaf_up_DET	transcript	Root_vs_Leaf	Up	ko00196	Photosynthesis - antenna proteins	9.95405e-31	5.87289e-29	18.6692	26	31	1322	29427	STRG.27998.1/STRG.20116.1/STRG.13889.1/STRG.31075.1/STRG.6644.1/STRG.37363.1/STRG.56490.1/STRG.21713.1/STRG.50542.1/STRG.2565.1/STRG.41358.1/STRG.46900.1/STRG.24680.2/STRG.52403.1/STRG.12088.2/STRG.30318.1/STRG.6645.1/STRG.34022.1/STRG.21619.1/STRG.23441.1/STRG.43960.1/STRG.17399.1/STRG.48306.1/STRG.54118.1/STRG.41357.1/STRG.52281.1
DET	Root_vs_Leaf_up_DET	transcript	Root_vs_Leaf	Up	ko00710	Carbon fixation by Calvin cycle	1.30611e-17	5.77954e-16	4.34106	47	241	1322	29427	STRG.19424.1/STRG.381.1/STRG.48368.3/STRG.51048.1/STRG.53679.1/STRG.5878.2/STRG.25401.2/STRG.39486.1/STRG.29945.1/STRG.29543.1/STRG.38510.1/STRG.43868.1/STRG.37414.1/STRG.32180.1/STRG.28138.1/STRG.4346.2/STRG.23014.1/STRG.39746.1/STRG.5878.3/STRG.23927.1/STRG.5878.1/STRG.6432.2/STRG.48368.2/STRG.50560.1/STRG.6432.1/STRG.24505.4/STRG.25400.7/STRG.6114.1/STRG.43403.4/STRG.24505.2/STRG.48636.1/STRG.…
DET	Root_vs_Leaf_up_DET	transcript	Root_vs_Leaf	Up	ko00630	Glyoxylate and dicarboxylate metabolism	2.79365e-12	9.88951e-11	3.70991	38	228	1322	29427	STRG.29273.3/STRG.53679.1/STRG.13074.1/STRG.39486.1/STRG.40630.1/STRG.48744.1/STRG.26302.1/STRG.23014.1/STRG.5786.2/STRG.23927.1/STRG.44982.1/STRG.18740.1/STRG.48392.7/STRG.42041.1/STRG.54898.1/STRG.16230.4/STRG.16230.1/STRG.24505.4/STRG.39631.1/STRG.34763.1/STRG.33451.1/STRG.18923.1/STRG.2073.1/STRG.2073.2/STRG.24505.2/STRG.49109.6/STRG.29273.5/STRG.8239.1/STRG.9097.1/STRG.13652.1/STRG.35446.1/S…
DET	Root_vs_Leaf_up_DET	transcript	Root_vs_Leaf	Up	ko00906	Carotenoid biosynthesis	3.56598e-09	1.05197e-07	4.6282	21	101	1322	29427	STRG.13884.1/STRG.35746.1/STRG.39150.1/STRG.42591.1/STRG.21817.1/STRG.52535.1/STRG.53988.2/STRG.13002.1/STRG.21462.1/STRG.37987.1/STRG.39094.1/STRG.29655.1/STRG.53988.4/STRG.32709.1/STRG.15945.2/STRG.36759.1/STRG.18871.1/STRG.39088.1/STRG.18955.2/STRG.36768.1/STRG.8097.1
DET	Root_vs_Leaf_up_DET	transcript	Root_vs_Leaf	Up	ko00860	Porphyrin metabolism	7.00758e-08	1.77192e-06	3.4351	25	162	1322	29427	STRG.9607.1/STRG.55851.1/STRG.30382.1/STRG.9607.2/STRG.18548.1/STRG.11071.1/STRG.6830.1/STRG.44902.1/STRG.37659.1/STRG.34551.1/STRG.49961.1/STRG.35412.1/STRG.19585.1/STRG.1486.1/STRG.38352.1/STRG.33470.1/STRG.9010.1/STRG.54098.1/STRG.49895.1/STRG.16657.1/STRG.47442.1/STRG.9308.1/STRG.2875.1/STRG.13015.1/STRG.14926.1
DET	Root_vs_Leaf_up_DET	transcript	Root_vs_Leaf	Up	ko00591	Linoleic acid metabolism	3.53654e-07	7.82459e-06	5.56486	13	52	1322	29427	STRG.45012.3/STRG.32003.2/STRG.45012.10/STRG.32003.1/STRG.237.2/STRG.237.1/STRG.45012.4/STRG.45012.8/STRG.45012.7/STRG.45012.5/STRG.44515.1/STRG.45012.2/STRG.45012.9
DET	Root_vs_Leaf_up_DET	transcript	Root_vs_Leaf	Up	ko00592	alpha-Linolenic acid metabolism	1.36185e-06	2.67831e-05	2.80844	27	214	1322	29427	STRG.45012.3/STRG.51747.1/STRG.32003.2/STRG.48561.1/STRG.17318.1/STRG.45012.10/STRG.32003.1/STRG.237.2/STRG.237.1/STRG.45012.4/STRG.3609.1/STRG.4443.3/STRG.45012.8/STRG.4447.1/STRG.17298.5/STRG.45012.7/STRG.45012.5/STRG.17298.6/STRG.5597.2/STRG.44515.1/STRG.21468.1/STRG.45012.2/STRG.42296.1/STRG.3610.3/STRG.35390.2/STRG.45012.9/STRG.49291.8
DET	Root_vs_Leaf_up_DET	transcript	Root_vs_Leaf	Up	ko00902	Monoterpenoid biosynthesis	2.10585e-06	3.72735e-05	3.34729	20	133	1322	29427	STRG.42487.1/STRG.26929.1/STRG.25906.2/STRG.2676.1/STRG.2672.1/STRG.21742.1/STRG.42484.1/STRG.52416.1/STRG.41859.1/STRG.30567.1/STRG.25906.1/STRG.42486.1/STRG.41855.1/STRG.7099.1/STRG.25907.1/STRG.52416.2/STRG.26929.2/STRG.27173.1/STRG.29705.1/STRG.7091.1
DET	Root_vs_Leaf_up_DET	transcript	Root_vs_Leaf	Up	ko02000	Transporters	8.43649e-06	0.000135751	1.50798	113	1668	1322	29427	STRG.13648.3/STRG.26927.2/STRG.12523.2/STRG.23770.1/STRG.10467.1/STRG.51316.1/STRG.27292.1/STRG.46890.2/STRG.46494.1/STRG.51541.1/STRG.35295.1/STRG.32552.1/STRG.12223.1/STRG.24735.1/STRG.8219.1/STRG.20752.1/STRG.44093.1/STRG.21502.1/STRG.30283.2/STRG.24305.1/STRG.26927.1/STRG.11726.1/STRG.17121.4/STRG.44936.1/STRG.52151.1/STRG.5796.1/STRG.788.1/STRG.7325.1/STRG.52223.1/STRG.5798.3/STRG.7327.2/STR…
DET	Root_vs_Leaf_up_DET	transcript	Root_vs_Leaf	Up	ko00900	Terpenoid backbone biosynthesis	2.97109e-05	0.000438236	3.12736	17	121	1322	29427	STRG.15782.1/STRG.36111.2/STRG.4535.1/STRG.2989.1/STRG.4586.1/STRG.44953.1/STRG.31698.1/STRG.14348.1/STRG.19031.1/STRG.34479.1/STRG.1333.2/STRG.36111.1/STRG.39686.1/STRG.6579.2/STRG.49464.1/STRG.39056.1/STRG.19886.1
DET	Root_vs_Leaf_up_DET	transcript	Root_vs_Leaf	Up	ko00030	Pentose phosphate pathway	5.84654e-05	0.000796029	2.86193	18	140	1322	29427	STRG.381.1/STRG.29543.1/STRG.38510.1/STRG.43868.1/STRG.32180.1/STRG.4346.2/STRG.35632.1/STRG.6432.2/STRG.50560.1/STRG.6432.1/STRG.14716.1/STRG.20130.1/STRG.52177.1/STRG.36378.1/STRG.44702.2/STRG.28470.1/STRG.52323.1/STRG.12846.1
DET	Root_vs_Leaf_up_DET	transcript	Root_vs_Leaf	Up	ko00350	Tyrosine metabolism	0.00010144	0.0012825	2.74432	18	146	1322	29427	STRG.41658.4/STRG.6980.1/STRG.41647.1/STRG.41660.1/STRG.41658.2/STRG.3609.1/STRG.41654.1/STRG.6986.1/STRG.9731.9/STRG.36353.3/STRG.34221.2/STRG.6975.1/STRG.3610.3/STRG.6978.1/STRG.2784.1/STRG.41658.3/STRG.9731.7/STRG.53195.1
DET	Root_vs_Leaf_up_DET	transcript	Root_vs_Leaf	Up	ko00950	Isoquinoline alkaloid biosynthesis	0.000122125	0.00144108	3.56151	12	75	1322	29427	STRG.41658.4/STRG.6980.1/STRG.41647.1/STRG.41660.1/STRG.41658.2/STRG.41654.1/STRG.6986.1/STRG.34221.2/STRG.6975.1/STRG.6978.1/STRG.2784.1/STRG.41658.3
DET	Root_vs_Leaf_up_DET	transcript	Root_vs_Leaf	Up	ko00730	Thiamine metabolism	0.000139165	0.00153951	3.51465	12	76	1322	29427	STRG.35081.3/STRG.35081.2/STRG.797.4/STRG.2436.1/STRG.797.6/STRG.35081.1/STRG.3341.1/STRG.2436.2/STRG.14348.1/STRG.34812.3/STRG.32558.5/STRG.797.5
DET	Root_vs_Leaf_up_DET	transcript	Root_vs_Leaf	Up	ko04040	Ion channels	0.00023701	0.00246769	2.0428	29	316	1322	29427	STRG.54777.1/STRG.41515.3/STRG.54771.1/STRG.20590.1/STRG.48059.2/STRG.34012.1/STRG.34012.5/STRG.48065.1/STRG.20055.3/STRG.41515.8/STRG.13533.1/STRG.54775.1/STRG.34012.4/STRG.15377.1/STRG.54777.3/STRG.43741.4/STRG.2554.1/STRG.28872.1/STRG.48059.1/STRG.54777.2/STRG.41515.1/STRG.21018.1/STRG.51727.1/STRG.41521.1/STRG.54786.1/STRG.34012.3/STRG.35696.8/STRG.50476.1/STRG.13641.1
DET	Root_vs_Leaf_up_DET	transcript	Root_vs_Leaf	Up	ko04016	MAPK signaling pathway - plant	0.000390373	0.00383866	1.72772	43	554	1322	29427	STRG.33564.63/STRG.33564.67/STRG.33564.68/STRG.47486.27/STRG.1430.1/STRG.33585.5/STRG.31500.3/STRG.16453.1/STRG.47486.25/STRG.48392.7/STRG.47486.21/STRG.47489.7/STRG.6132.1/STRG.31500.2/STRG.6132.2/STRG.21248.1/STRG.22593.2/STRG.47486.22/STRG.54733.1/STRG.3027.1/STRG.47486.28/STRG.33580.2/STRG.47486.9/STRG.47486.23/STRG.47486.20/STRG.50076.1/STRG.47486.26/STRG.6132.3/STRG.33564.26/STRG.13558.1/ST…
DET	Root_vs_Leaf_up_DET	transcript	Root_vs_Leaf	Up	ko00199	Cytochrome P450	0.00056394	0.00523	1.91342	30	349	1322	29427	STRG.51747.1/STRG.15721.2/STRG.898.2/STRG.13884.1/STRG.39150.1/STRG.15721.1/STRG.36577.1/STRG.50620.1/STRG.50221.1/STRG.50717.1/STRG.6431.1/STRG.5479.1/STRG.50225.1/STRG.45837.1/STRG.3684.1/STRG.2387.1/STRG.32709.1/STRG.50235.1/STRG.28424.1/STRG.21468.1/STRG.36415.1/STRG.24632.1/STRG.36759.1/STRG.50217.1/STRG.18871.1/STRG.24067.1/STRG.50833.1/STRG.7818.1/STRG.2994.1/STRG.18975.1
DET	Root_vs_Leaf_up_DET	transcript	Root_vs_Leaf	Up	ko01007	Amino acid related enzymes	0.000590961	0.00523	1.90795	30	350	1322	29427	STRG.56134.1/STRG.7249.1/STRG.24505.4/STRG.43150.2/STRG.33451.1/STRG.13961.1/STRG.53801.3/STRG.51083.1/STRG.2073.1/STRG.49961.1/STRG.2073.2/STRG.14438.1/STRG.8950.1/STRG.24505.2/STRG.5167.1/STRG.52262.1/STRG.19585.1/STRG.8239.1/STRG.43150.1/STRG.49139.2/STRG.29344.12/STRG.17405.3/STRG.38977.4/STRG.34221.2/STRG.8528.1/STRG.5983.1/STRG.41843.2/STRG.6309.1/STRG.2784.1/STRG.25286.1
DET	Root_vs_Leaf_up_DET	transcript	Root_vs_Leaf	Up	ko04712	Circadian rhythm - plant	0.000970255	0.00817786	2.22595	19	190	1322	29427	STRG.24876.1/STRG.34114.1/STRG.7277.7/STRG.44332.4/STRG.27576.1/STRG.7277.8/STRG.48880.5/STRG.34114.2/STRG.31539.1/STRG.55690.1/STRG.47825.1/STRG.2698.4/STRG.48880.4/STRG.43665.2/STRG.51821.1/STRG.2698.5/STRG.48880.6/STRG.27603.1/STRG.17345.1
DET	Root_vs_Leaf_up_DET	transcript	Root_vs_Leaf	Up	ko03110	Chaperones and folding catalysts	0.00234336	0.0188534	1.47534	57	860	1322	29427	STRG.23831.1/STRG.6808.1/STRG.38390.1/STRG.55299.1/STRG.53528.1/STRG.23262.1/STRG.44964.1/STRG.13089.1/STRG.56724.1/STRG.54318.1/STRG.6811.1/STRG.47112.1/STRG.17636.3/STRG.41874.2/STRG.13089.2/STRG.10465.1/STRG.49906.2/STRG.9720.1/STRG.31219.5/STRG.10586.1/STRG.47652.1/STRG.13287.1/STRG.35875.2/STRG.22689.1/STRG.8448.1/STRG.49666.1/STRG.51647.1/STRG.7184.1/STRG.15119.3/STRG.52820.2/STRG.17671.1/S…
DET	Root_vs_Leaf_up_DET	transcript	Root_vs_Leaf	Up	ko04626	Plant-pathogen interaction	0.00326996	0.0240963	1.41893	64	1004	1322	29427	STRG.33564.63/STRG.33564.67/STRG.33564.68/STRG.47486.27/STRG.55129.14/STRG.7626.1/STRG.17275.2/STRG.33585.5/STRG.31500.3/STRG.30676.1/STRG.19787.1/STRG.47486.25/STRG.48059.2/STRG.34012.1/STRG.47486.21/STRG.47489.7/STRG.34012.5/STRG.6132.1/STRG.31500.2/STRG.47032.1/STRG.6132.2/STRG.48065.1/STRG.47027.1/STRG.22593.2/STRG.54762.1/STRG.47486.22/STRG.40613.1/STRG.3027.1/STRG.47486.28/STRG.34012.4/STRG…
DET	Root_vs_Leaf_up_DET	transcript	Root_vs_Leaf	Up	ko02044	Secretion system	0.00327858	0.0240963	2.60483	11	94	1322	29427	STRG.10020.1/STRG.13561.1/STRG.1111.1/STRG.23484.1/STRG.12867.1/STRG.30296.2/STRG.7527.3/STRG.30768.1/STRG.8278.1/STRG.18047.1/STRG.47907.1
DET	Root_vs_Leaf_up_DET	transcript	Root_vs_Leaf	Up	ko01006	Prenyltransferases	0.00340343	0.0240963	2.14549	16	166	1322	29427	STRG.15782.1/STRG.21817.1/STRG.52535.1/STRG.26022.1/STRG.53988.2/STRG.36111.2/STRG.4535.1/STRG.2989.1/STRG.53988.4/STRG.12939.55/STRG.34479.1/STRG.36111.1/STRG.34635.1/STRG.39686.1/STRG.6579.2/STRG.18265.1
DET	Root_vs_Leaf_up_DET	transcript	Root_vs_Leaf	Up	ko00010	Glycolysis / Gluconeogenesis	0.00454812	0.0309622	1.68544	29	383	1322	29427	STRG.381.1/STRG.25401.2/STRG.29543.1/STRG.38510.1/STRG.43868.1/STRG.32180.1/STRG.4323.1/STRG.4346.2/STRG.35632.1/STRG.3609.1/STRG.25400.7/STRG.14716.1/STRG.6114.1/STRG.43403.4/STRG.12157.2/STRG.36476.1/STRG.39520.1/STRG.48723.1/STRG.9065.5/STRG.52177.1/STRG.40793.1/STRG.43403.1/STRG.28470.1/STRG.25401.1/STRG.15595.1/STRG.3610.3/STRG.25400.8/STRG.23623.1/STRG.35451.1
DET	Root_vs_Leaf_up_DET	transcript	Root_vs_Leaf	Up	ko99980	Enzymes with EC numbers	0.00505025	0.0331072	1.43781	54	836	1322	29427	STRG.14572.1/STRG.16458.1/STRG.48357.2/STRG.2400.1/STRG.48561.1/STRG.4323.1/STRG.28762.1/STRG.15294.1/STRG.32606.1/STRG.33877.1/STRG.1577.1/STRG.23315.1/STRG.48543.4/STRG.5641.1/STRG.45084.1/STRG.48357.1/STRG.4443.3/STRG.8118.1/STRG.22676.1/STRG.22676.2/STRG.21536.1/STRG.4447.1/STRG.34965.1/STRG.40903.1/STRG.6478.4/STRG.23653.1/STRG.38145.1/STRG.24559.1/STRG.51417.1/STRG.3942.1/STRG.1577.4/STRG.4…
DET	Root_vs_Leaf_up_DET	transcript	Root_vs_Leaf	Up	ko00062	Fatty acid elongation	0.00581236	0.0367424	2.70723	9	74	1322	29427	STRG.37637.1/STRG.7626.1/STRG.47032.1/STRG.47027.1/STRG.54762.1/STRG.47122.3/STRG.37702.2/STRG.32867.1/STRG.37702.1
DET	Root_vs_Leaf_up_DET	transcript	Root_vs_Leaf	Up	ko00260	Glycine, serine and threonine metabolism	0.00746843	0.0455832	1.93067	17	196	1322	29427	STRG.48744.1/STRG.26302.1/STRG.42041.1/STRG.54898.1/STRG.16230.4/STRG.16230.1/STRG.24505.4/STRG.39631.1/STRG.33451.1/STRG.2073.1/STRG.2073.2/STRG.24505.2/STRG.8239.1/STRG.13652.1/STRG.27067.1/STRG.22528.1/STRG.53195.1
DET	Root_vs_Leaf_up_DET	transcript	Root_vs_Leaf	Up	ko00480	Glutathione metabolism	0.00854331	0.0504055	1.74273	22	281	1322	29427	STRG.16965.1/STRG.14413.1/STRG.24305.1/STRG.13495.1/STRG.5796.1/STRG.5746.1/STRG.5798.3/STRG.8020.5/STRG.8020.1/STRG.15514.1/STRG.50818.1/STRG.40647.5/STRG.8020.2/STRG.49372.1/STRG.54844.1/STRG.52323.1/STRG.53804.2/STRG.44585.3/STRG.27881.1/STRG.34785.1/STRG.29410.4/STRG.43621.3
DET	Root_vs_Leaf_up_DET	transcript	Root_vs_Leaf	Up	ko04981	Folate transport and metabolism	0.0110469	0.0595309	2.31869	10	96	1322	29427	STRG.16230.4/STRG.16230.1/STRG.3418.1/STRG.53029.1/STRG.2175.1/STRG.22277.1/STRG.27067.1/STRG.3418.2/STRG.8313.2/STRG.32983.3
DET	Root_vs_Leaf_up_DET	transcript	Root_vs_Leaf	Up	ko00230	Purine metabolism	0.0115533	0.0595309	1.6731	23	306	1322	29427	STRG.35081.3/STRG.1498.15/STRG.35081.2/STRG.40823.10/STRG.1498.16/STRG.35081.1/STRG.10363.5/STRG.1498.1/STRG.1498.13/STRG.4316.1/STRG.1498.10/STRG.34868.1/STRG.1498.11/STRG.50076.1/STRG.48228.3/STRG.1498.4/STRG.1498.6/STRG.52876.1/STRG.1498.12/STRG.10363.2/STRG.3350.1/STRG.1498.3/STRG.13233.1
DET	Root_vs_Leaf_up_DET	transcript	Root_vs_Leaf	Up	ko00999	Biosynthesis of various plant secondary metabolites	0.0115533	0.0595309	1.6731	23	306	1322	29427	STRG.1498.15/STRG.42487.1/STRG.32632.2/STRG.8213.1/STRG.1498.16/STRG.42484.1/STRG.1498.1/STRG.1498.13/STRG.6431.1/STRG.52753.1/STRG.32632.3/STRG.1498.10/STRG.889.1/STRG.3135.1/STRG.1498.11/STRG.42486.1/STRG.44619.4/STRG.1498.4/STRG.1498.6/STRG.1498.12/STRG.51634.1/STRG.1498.3/STRG.27173.1
DET	Root_vs_Leaf_up_DET	transcript	Root_vs_Leaf	Up	ko03011	Ribosome	0.0117562	0.0595309	1.41623	46	723	1322	29427	STRG.32557.1/STRG.45603.1/STRG.2152.1/STRG.23829.1/STRG.2486.1/STRG.25824.1/STRG.4963.1/STRG.33973.1/STRG.38073.1/STRG.19326.1/STRG.45217.1/STRG.52129.1/STRG.30496.1/STRG.9517.1/STRG.51907.1/STRG.49019.1/STRG.49672.1/STRG.51680.1/STRG.4029.1/STRG.54557.1/STRG.2758.1/STRG.23923.1/STRG.796.1/STRG.56769.1/STRG.42882.1/STRG.25030.1/STRG.8699.1/STRG.24869.1/STRG.42873.2/STRG.6812.1/STRG.33005.1/STRG.5…
DET	Root_vs_Leaf_up_DET	transcript	Root_vs_Leaf	Up	ko03010	Ribosome	0.0120262	0.0595309	1.41427	46	724	1322	29427	STRG.32557.1/STRG.45603.1/STRG.2152.1/STRG.23829.1/STRG.2486.1/STRG.25824.1/STRG.4963.1/STRG.33973.1/STRG.38073.1/STRG.19326.1/STRG.45217.1/STRG.52129.1/STRG.30496.1/STRG.9517.1/STRG.51907.1/STRG.49019.1/STRG.49672.1/STRG.51680.1/STRG.4029.1/STRG.54557.1/STRG.2758.1/STRG.23923.1/STRG.796.1/STRG.56769.1/STRG.42882.1/STRG.25030.1/STRG.8699.1/STRG.24869.1/STRG.42873.2/STRG.6812.1/STRG.33005.1/STRG.5…
DET	Root_vs_Leaf_up_DET	transcript	Root_vs_Leaf	Up	ko00909	Sesquiterpenoid and triterpenoid biosynthesis	0.012108	0.0595309	2.41368	9	83	1322	29427	STRG.52753.1/STRG.41859.1/STRG.16152.1/STRG.41855.1/STRG.7099.1/STRG.7103.1/STRG.39477.1/STRG.4858.1/STRG.7091.1
DET	Root_vs_Leaf_up_DET	transcript	Root_vs_Leaf	Up	ko01001	Protein kinases	0.0135515	0.0648272	1.31393	68	1152	1322	29427	STRG.6770.1/STRG.55500.3/STRG.14126.1/STRG.33564.63/STRG.33564.67/STRG.5330.2/STRG.33564.68/STRG.27535.2/STRG.47486.27/STRG.1430.1/STRG.33585.5/STRG.39953.4/STRG.35758.2/STRG.31500.3/STRG.47486.25/STRG.47486.21/STRG.47489.7/STRG.6132.1/STRG.25548.1/STRG.31500.2/STRG.3940.1/STRG.42277.1/STRG.6132.2/STRG.41450.1/STRG.47486.22/STRG.1187.2/STRG.12316.1/STRG.47486.28/STRG.39953.3/STRG.33580.2/STRG.474…
DET	Root_vs_Leaf_up_DET	transcript	Root_vs_Leaf	Up	ko00561	Glycerolipid metabolism	0.0145869	0.0679445	1.70571	20	261	1322	29427	STRG.52207.5/STRG.4323.1/STRG.24309.1/STRG.16815.1/STRG.48700.1/STRG.52207.2/STRG.52209.1/STRG.26318.1/STRG.23636.2/STRG.52207.7/STRG.52207.3/STRG.11741.1/STRG.52207.4/STRG.52207.6/STRG.15595.1/STRG.22528.1/STRG.54820.3/STRG.14613.1/STRG.35451.1/STRG.27879.1
DET	Root_vs_Leaf_up_DET	transcript	Root_vs_Leaf	Up	ko00750	Vitamin B6 metabolism	0.0151259	0.0680341	3.37264	5	33	1322	29427	STRG.48120.1/STRG.1320.2/STRG.1320.3/STRG.43983.1/STRG.22278.1
DET	Root_vs_Leaf_up_DET	transcript	Root_vs_Leaf	Up	ko00910	Nitrogen metabolism	0.0153749	0.0680341	1.86532	15	179	1322	29427	STRG.29273.3/STRG.51336.2/STRG.20783.2/STRG.51336.1/STRG.10562.1/STRG.20783.3/STRG.20752.1/STRG.18740.1/STRG.8121.2/STRG.51336.3/STRG.29273.5/STRG.8121.1/STRG.9097.1/STRG.8121.4/STRG.25414.1
DET	Root_vs_Leaf_up_DET	transcript	Root_vs_Leaf	Up	ko00130	Ubiquinone and other terpenoid-quinone biosynthesis	0.0177643	0.0766897	1.99338	12	134	1322	29427	STRG.26022.1/STRG.34521.1/STRG.18289.1/STRG.43239.2/STRG.20055.3/STRG.34521.2/STRG.34221.2/STRG.18265.1/STRG.2784.1/STRG.50476.1/STRG.13998.1/STRG.53195.1
DET	Root_vs_Leaf_up_DET	transcript	Root_vs_Leaf	Up	ko00908	Zeatin biosynthesis	0.0239168	0.100792	2.15414	9	93	1322	29427	STRG.11416.1/STRG.32632.2/STRG.32632.3/STRG.889.1/STRG.34635.1/STRG.11413.1/STRG.39088.1/STRG.13292.1/STRG.2994.1
DET	Root_vs_Leaf_up_DET	transcript	Root_vs_Leaf	Up	ko01053	Biosynthesis of siderophore group nonribosomal peptides	0.0268109	0.110361	7.41982	2	6	1322	29427	STRG.20055.3/STRG.50476.1
DET	Root_vs_Leaf_up_DET	transcript	Root_vs_Leaf	Up	ko04082	Neuroactive ligand signaling	0.0275424	0.110548	3.42453	4	26	1322	29427	STRG.51541.1/STRG.18749.2/STRG.10232.1/STRG.51541.3
DET	Root_vs_Leaf_up_DET	transcript	Root_vs_Leaf	Up	ko00053	Ascorbate and aldarate metabolism	0.0281055	0.110548	1.73001	15	193	1322	29427	STRG.4323.1/STRG.16965.1/STRG.23631.1/STRG.14413.1/STRG.33747.1/STRG.15514.1/STRG.53804.2/STRG.15595.1/STRG.40743.1/STRG.20771.1/STRG.27881.1/STRG.35451.1/STRG.29410.4/STRG.43621.3/STRG.2277.1
DET	Root_vs_Leaf_up_DET	transcript	Root_vs_Leaf	Up	ko01004	Lipid biosynthesis proteins	0.0331796	0.127669	1.58401	19	267	1322	29427	STRG.37637.1/STRG.24309.1/STRG.16815.1/STRG.48700.1/STRG.12115.1/STRG.42480.1/STRG.26318.1/STRG.22676.1/STRG.22676.2/STRG.42480.2/STRG.5359.1/STRG.14695.1/STRG.54041.1/STRG.47122.3/STRG.37702.2/STRG.39013.1/STRG.55863.3/STRG.37702.1/STRG.14613.1
DET	Root_vs_Leaf_up_DET	transcript	Root_vs_Leaf	Up	ko99975	Protein processing	0.0351633	0.132423	3.17992	4	28	1322	29427	STRG.2252.1/STRG.23569.1/STRG.20322.1/STRG.4583.1
DET	Root_vs_Leaf_up_DET	transcript	Root_vs_Leaf	Up	ko99998	Others	0.0364301	0.134336	6.35984	2	7	1322	29427	STRG.28377.1/STRG.22295.1
DET	Root_vs_Leaf_up_DET	transcript	Root_vs_Leaf	Up	ko00920	Sulfur metabolism	0.0375406	0.135584	1.84101	11	133	1322	29427	STRG.24657.2/STRG.27299.1/STRG.15416.8/STRG.10363.5/STRG.42036.1/STRG.48377.1/STRG.7038.1/STRG.17884.1/STRG.9242.1/STRG.10363.2/STRG.13233.1
DET	Root_vs_Leaf_up_DET	transcript	Root_vs_Leaf	Up	ko00460	Cyanoamino acid metabolism	0.0383007	0.135584	1.60344	17	236	1322	29427	STRG.29273.3/STRG.1498.15/STRG.27299.1/STRG.1498.16/STRG.1498.1/STRG.16230.4/STRG.16230.1/STRG.1498.13/STRG.50235.1/STRG.1498.10/STRG.29273.5/STRG.1498.11/STRG.27067.1/STRG.1498.4/STRG.1498.6/STRG.1498.12/STRG.1498.3
DET	Root_vs_Leaf_up_DET	transcript	Root_vs_Leaf	Up	ko01040	Biosynthesis of unsaturated fatty acids	0.046806	0.1601	1.90795	9	105	1322	29427	STRG.37637.1/STRG.22676.1/STRG.22676.2/STRG.5597.2/STRG.47122.3/STRG.37702.2/STRG.42296.1/STRG.37702.1/STRG.49291.8
DET	Root_vs_Leaf_up_DET	transcript	Root_vs_Leaf	Up	ko00500	Starch and sucrose metabolism	0.0470349	0.1601	1.37459	31	502	1322	29427	STRG.9159.1/STRG.1498.15/STRG.6696.1/STRG.3491.4/STRG.1498.16/STRG.25484.1/STRG.42414.1/STRG.52050.2/STRG.1498.1/STRG.3491.2/STRG.47662.1/STRG.1498.13/STRG.2954.1/STRG.19342.1/STRG.46779.1/STRG.6646.1/STRG.16863.1/STRG.38325.1/STRG.1498.10/STRG.1498.11/STRG.13085.1/STRG.51689.1/STRG.1498.4/STRG.1498.6/STRG.27242.7/STRG.48027.1/STRG.13145.1/STRG.28879.1/STRG.1498.12/STRG.1498.3/STRG.2127.1
DET	Root_vs_Leaf_up_DET	transcript	Root_vs_Leaf	Up	ko00100	Steroid biosynthesis	0.04832	0.161371	1.82455	10	122	1322	29427	STRG.52207.5/STRG.52207.2/STRG.52209.1/STRG.52207.7/STRG.16152.1/STRG.52207.3/STRG.52207.4/STRG.52207.6/STRG.39477.1/STRG.4858.1
DET	Root_vs_Stem_down_DET	transcript	Root_vs_Stem	Down	ko00909	Sesquiterpenoid and triterpenoid biosynthesis	3.51219e-06	3.51219e-05	96.6933	3	83	11	29427	STRG.33982.1/STRG.31609.1/STRG.972.2
DET	Root_vs_Stem_down_DET	transcript	Root_vs_Stem	Down	ko01003	Glycosyltransferases	0.0404859	0.179709	6.12871	2	873	11	29427	STRG.26882.1/STRG.3017.1
DET	Root_vs_Stem_up_DET	transcript	Root_vs_Stem	Up	ko00194	Photosynthesis proteins	2.56182e-28	9.99109e-27	76.5742	17	139	47	29427	STRG.37363.1/STRG.52007.1/STRG.20116.1/STRG.13889.1/STRG.30405.1/STRG.9212.1/STRG.41051.1/STRG.21255.1/STRG.22452.2/STRG.32229.1/STRG.46900.1/STRG.27998.1/STRG.21713.1/STRG.40348.1/STRG.17732.1/STRG.40573.1/STRG.6645.1
DET	Root_vs_Stem_up_DET	transcript	Root_vs_Stem	Up	ko00195	Photosynthesis	1.10292e-15	2.15069e-14	59.0666	10	106	47	29427	STRG.52007.1/STRG.30405.1/STRG.9212.1/STRG.41051.1/STRG.21255.1/STRG.22452.2/STRG.32229.1/STRG.40348.1/STRG.17732.1/STRG.40573.1
DET	Root_vs_Stem_up_DET	transcript	Root_vs_Stem	Up	ko00196	Photosynthesis - antenna proteins	4.24216e-14	5.51481e-13	141.379	7	31	47	29427	STRG.37363.1/STRG.20116.1/STRG.13889.1/STRG.46900.1/STRG.27998.1/STRG.21713.1/STRG.6645.1
DET	Root_vs_Stem_up_DET	transcript	Root_vs_Stem	Up	ko00710	Carbon fixation by Calvin cycle	2.29866e-06	2.24119e-05	15.5877	6	241	47	29427	STRG.48368.3/STRG.28138.1/STRG.29543.1/STRG.43868.1/STRG.5878.2/STRG.37414.1
DET	Root_vs_Stem_up_DET	transcript	Root_vs_Stem	Up	ko04712	Circadian rhythm - plant	0.00348643	0.0271942	9.88589	3	190	47	29427	STRG.7277.8/STRG.48880.5/STRG.48880.6
DET	Root_vs_Stem_up_DET	transcript	Root_vs_Stem	Up	ko04120	Ubiquitin mediated proteolysis	0.00842286	0.0547486	4.97898	4	503	47	29427	STRG.31870.2/STRG.7277.8/STRG.48880.5/STRG.48880.6
DET	Root_vs_Stem_up_DET	transcript	Root_vs_Stem	Up	ko00030	Pentose phosphate pathway	0.0211248	0.117695	8.94438	2	140	47	29427	STRG.29543.1/STRG.43868.1
DET	Root_vs_Stem_up_DET	transcript	Root_vs_Stem	Up	ko00051	Fructose and mannose metabolism	0.0252205	0.12295	8.13125	2	154	47	29427	STRG.29543.1/STRG.43868.1
DET	Stem_vs_95DAB_down_DET	transcript	Stem_vs_95DAB	Down	ko00905	Brassinosteroid biosynthesis	0.00276149	0.0994137	25.6444	2	85	27	29427	STRG.51240.1/STRG.55205.1
DET	Stem_vs_95DAB_down_DET	transcript	Stem_vs_95DAB	Down	ko00942	Anthocyanin biosynthesis	0.0100483	0.153777	99.0808	1	11	27	29427	STRG.6859.5
DET	Stem_vs_95DAB_down_DET	transcript	Stem_vs_95DAB	Down	ko00562	Inositol phosphate metabolism	0.015822	0.153777	10.3799	2	210	27	29427	STRG.56402.1/STRG.32497.1
DET	Stem_vs_95DAB_down_DET	transcript	Stem_vs_95DAB	Down	ko04070	Phosphatidylinositol signaling system	0.0201748	0.153777	9.12041	2	239	27	29427	STRG.56402.1/STRG.32497.1
DET	Stem_vs_95DAB_down_DET	transcript	Stem_vs_95DAB	Down	ko04147	Exosome	0.0222127	0.153777	3.02915	5	1799	27	29427	STRG.17862.2/STRG.8605.1/STRG.42164.1/STRG.17862.5/STRG.37885.1
DET	Stem_vs_95DAB_down_DET	transcript	Stem_vs_95DAB	Down	ko00566	Sulfoquinovose metabolism	0.0280694	0.153777	35.1577	1	31	27	29427	STRG.40847.5
DET	Stem_vs_95DAB_down_DET	transcript	Stem_vs_95DAB	Down	ko04131	Membrane trafficking	0.0386248	0.153777	2.32882	6	2808	27	29427	STRG.17862.2/STRG.11495.1/STRG.17862.5/STRG.1097.1/STRG.32497.1/STRG.37885.1
DET	Stem_vs_95DAB_down_DET	transcript	Stem_vs_95DAB	Down	ko00943	Isoflavonoid biosynthesis	0.0387299	0.153777	25.3463	1	43	27	29427	STRG.55205.1
DET	Stem_vs_95DAB_down_DET	transcript	Stem_vs_95DAB	Down	ko00199	Cytochrome P450	0.0405087	0.153777	6.24578	2	349	27	29427	STRG.51240.1/STRG.55205.1
DET	Stem_vs_95DAB_down_DET	transcript	Stem_vs_95DAB	Down	ko03000	Transcription factors	0.0427159	0.153777	2.98395	4	1461	27	29427	STRG.38489.2/STRG.6276.1/STRG.51583.1/STRG.38489.1
DET	Stem_vs_95DAB_up_DET	transcript	Stem_vs_95DAB	Up	ko00902	Monoterpenoid biosynthesis	0.0223965	0.170737	44.2511	1	133	5	29427	STRG.39410.1
DET	Stem_vs_95DAB_up_DET	transcript	Stem_vs_95DAB	Up	ko04136	Autophagy - other	0.031043	0.170737	31.813	1	185	5	29427	STRG.41994.19
DET	Stem_vs_Flower_down_DET	transcript	Stem_vs_Flower	Down	ko00941	Flavonoid biosynthesis	3.65524e-18	5.84838e-16	8.96598	27	152	583	29427	STRG.31815.1/STRG.16725.1/STRG.42292.1/STRG.54567.1/STRG.24566.2/STRG.50694.1/STRG.35658.1/STRG.32860.1/STRG.49268.1/STRG.28382.1/STRG.47465.1/STRG.50604.1/STRG.45971.1/STRG.19626.1/STRG.8310.1/STRG.47465.2/STRG.7674.1/STRG.8310.2/STRG.42289.1/STRG.7105.1/STRG.17672.1/STRG.45976.1/STRG.17674.1/STRG.24567.1/STRG.41865.1/STRG.35660.3/STRG.17675.1
DET	Stem_vs_Flower_down_DET	transcript	Stem_vs_Flower	Down	ko00940	Phenylpropanoid biosynthesis	2.55279e-12	2.04223e-10	4.43737	32	364	583	29427	STRG.21673.1/STRG.43588.2/STRG.15587.1/STRG.46984.1/STRG.24566.2/STRG.6472.1/STRG.35658.1/STRG.4134.1/STRG.6465.1/STRG.29069.1/STRG.48894.1/STRG.45971.1/STRG.19626.1/STRG.51133.2/STRG.41155.1/STRG.8310.1/STRG.8310.2/STRG.47435.1/STRG.27590.2/STRG.10897.2/STRG.7208.1/STRG.31935.1/STRG.17672.1/STRG.45976.1/STRG.28638.4/STRG.17674.1/STRG.24567.1/STRG.36428.1/STRG.35660.3/STRG.17675.1/STRG.31928.8/ST…
DET	Stem_vs_Flower_down_DET	transcript	Stem_vs_Flower	Down	ko03000	Transcription factors	6.38389e-11	3.40474e-09	2.34929	68	1461	583	29427	STRG.6276.1/STRG.41202.1/STRG.43115.1/STRG.28634.1/STRG.7391.6/STRG.51583.1/STRG.28636.1/STRG.56237.1/STRG.50890.1/STRG.35729.1/STRG.30237.5/STRG.43224.1/STRG.38146.2/STRG.33539.1/STRG.13973.1/STRG.56238.19/STRG.37130.1/STRG.47682.1/STRG.23234.1/STRG.49747.1/STRG.17115.2/STRG.22585.4/STRG.19811.1/STRG.7462.1/STRG.45073.1/STRG.3928.1/STRG.41203.1/STRG.49829.1/STRG.22405.1/STRG.46716.1/STRG.19020.1…
DET	Stem_vs_Flower_down_DET	transcript	Stem_vs_Flower	Down	ko99980	Enzymes with EC numbers	3.32938e-07	1.33175e-05	2.41508	40	836	583	29427	STRG.12035.1/STRG.43368.1/STRG.21352.1/STRG.28541.1/STRG.56342.1/STRG.50264.1/STRG.4838.1/STRG.3044.1/STRG.11467.1/STRG.24566.2/STRG.25471.1/STRG.40991.1/STRG.17709.1/STRG.45971.1/STRG.19626.1/STRG.37681.1/STRG.42951.1/STRG.8310.1/STRG.13786.1/STRG.28536.1/STRG.8310.2/STRG.41364.2/STRG.4928.1/STRG.32699.1/STRG.13789.1/STRG.20779.1/STRG.7105.1/STRG.56319.1/STRG.17168.9/STRG.956.1/STRG.45976.1/STRG…
DET	Stem_vs_Flower_down_DET	transcript	Stem_vs_Flower	Down	ko00945	Stilbenoid, diarylheptanoid and gingerol biosynthesis	6.30588e-07	2.01788e-05	6.1182	12	99	583	29427	STRG.24566.2/STRG.35658.1/STRG.45971.1/STRG.19626.1/STRG.8310.1/STRG.8310.2/STRG.17672.1/STRG.45976.1/STRG.17674.1/STRG.24567.1/STRG.35660.3/STRG.17675.1
DET	Stem_vs_Flower_down_DET	transcript	Stem_vs_Flower	Down	ko01003	Glycosyltransferases	1.44828e-05	0.000386207	2.13927	37	873	583	29427	STRG.21947.1/STRG.6859.5/STRG.29052.1/STRG.21922.1/STRG.6859.1/STRG.42030.2/STRG.49524.1/STRG.8023.1/STRG.33950.1/STRG.42470.1/STRG.47247.1/STRG.6752.2/STRG.28108.1/STRG.17871.1/STRG.40400.1/STRG.2463.1/STRG.24969.1/STRG.42466.1/STRG.5498.1/STRG.48870.1/STRG.38432.1/STRG.47848.1/STRG.32627.1/STRG.49788.1/STRG.51215.1/STRG.2669.1/STRG.49788.3/STRG.41424.2/STRG.23506.1/STRG.1543.1/STRG.35004.1/STRG…
DET	Stem_vs_Flower_down_DET	transcript	Stem_vs_Flower	Down	ko00199	Cytochrome P450	2.55023e-05	0.000565119	2.89256	20	349	583	29427	STRG.35838.1/STRG.35835.1/STRG.51240.1/STRG.24065.1/STRG.50725.1/STRG.15587.1/STRG.55205.1/STRG.32860.1/STRG.24664.1/STRG.52869.1/STRG.50604.1/STRG.45837.1/STRG.35842.1/STRG.47352.1/STRG.45970.1/STRG.17672.1/STRG.54696.1/STRG.8400.1/STRG.17674.1/STRG.17675.1
DET	Stem_vs_Flower_down_DET	transcript	Stem_vs_Flower	Down	ko00500	Starch and sucrose metabolism	2.82559e-05	0.000565119	2.5137	25	502	583	29427	STRG.50886.1/STRG.54306.1/STRG.8261.1/STRG.17952.1/STRG.45641.1/STRG.24522.1/STRG.42037.1/STRG.16550.1/STRG.48870.1/STRG.37573.1/STRG.52050.1/STRG.52180.1/STRG.31869.4/STRG.49788.1/STRG.49788.3/STRG.33355.2/STRG.3188.1/STRG.4458.2/STRG.54560.1/STRG.23506.1/STRG.30886.1/STRG.49133.1/STRG.13887.3/STRG.16367.1/STRG.54128.1
DET	Stem_vs_Flower_down_DET	transcript	Stem_vs_Flower	Down	ko04517	IgSF CAM signaling	3.38339e-05	0.000601492	4.17725	12	145	583	29427	STRG.10369.1/STRG.7507.1/STRG.840.1/STRG.28716.1/STRG.25257.1/STRG.32604.1/STRG.1200.1/STRG.43872.1/STRG.14979.1/STRG.19923.1/STRG.22459.1/STRG.23720.1
DET	Stem_vs_Flower_down_DET	transcript	Stem_vs_Flower	Down	ko04812	Cytoskeleton proteins	0.000168969	0.00270351	2.24533	25	562	583	29427	STRG.8396.1/STRG.10369.1/STRG.7820.2/STRG.7507.1/STRG.840.1/STRG.50618.1/STRG.28716.1/STRG.20227.1/STRG.25257.1/STRG.32820.1/STRG.49453.1/STRG.24101.1/STRG.32604.1/STRG.7820.1/STRG.44102.3/STRG.42405.1/STRG.34984.1/STRG.43872.1/STRG.7826.1/STRG.40033.1/STRG.24659.1/STRG.35420.2/STRG.46610.2/STRG.22459.1/STRG.23720.1
DET	Stem_vs_Flower_down_DET	transcript	Stem_vs_Flower	Down	ko00905	Brassinosteroid biosynthesis	0.000285624	0.00415453	4.7506	8	85	583	29427	STRG.35838.1/STRG.35835.1/STRG.51240.1/STRG.24065.1/STRG.55205.1/STRG.52869.1/STRG.35842.1/STRG.47352.1
DET	Stem_vs_Flower_down_DET	transcript	Stem_vs_Flower	Down	ko00942	Anthocyanin biosynthesis	0.00113368	0.0151157	13.7659	3	11	583	29427	STRG.6859.5/STRG.29052.1/STRG.6859.1
DET	Stem_vs_Flower_down_DET	transcript	Stem_vs_Flower	Down	ko00010	Glycolysis / Gluconeogenesis	0.00440984	0.0542749	2.10862	16	383	583	29427	STRG.3616.1/STRG.3614.1/STRG.42090.1/STRG.9819.1/STRG.37681.1/STRG.28561.1/STRG.10501.1/STRG.19906.1/STRG.56351.1/STRG.22347.1/STRG.38687.1/STRG.45724.1/STRG.15910.1/STRG.47314.1/STRG.11931.1/STRG.3609.1
DET	Stem_vs_Flower_down_DET	transcript	Stem_vs_Flower	Down	ko02000	Transporters	0.00639411	0.0730755	1.45252	48	1668	583	29427	STRG.35583.1/STRG.41397.1/STRG.8313.1/STRG.11964.1/STRG.2679.1/STRG.41980.1/STRG.1222.2/STRG.7695.2/STRG.3978.1/STRG.21802.1/STRG.43523.1/STRG.40484.1/STRG.12033.1/STRG.41981.2/STRG.13504.1/STRG.20023.1/STRG.22788.2/STRG.1363.1/STRG.23849.3/STRG.27579.1/STRG.45791.1/STRG.31737.1/STRG.2170.1/STRG.42072.1/STRG.5796.1/STRG.27278.1/STRG.24796.1/STRG.40647.4/STRG.47047.1/STRG.28293.3/STRG.1222.1/STRG.…
DET	Stem_vs_Flower_down_DET	transcript	Stem_vs_Flower	Down	ko00052	Galactose metabolism	0.0106742	0.113858	2.67418	8	151	583	29427	STRG.37681.1/STRG.41675.1/STRG.45396.1/STRG.24427.3/STRG.5920.2/STRG.22347.1/STRG.38687.1/STRG.30886.1
DET	Stem_vs_Flower_down_DET	transcript	Stem_vs_Flower	Down	ko00051	Fructose and mannose metabolism	0.0119203	0.119203	2.62208	8	154	583	29427	STRG.36465.1/STRG.42090.1/STRG.37681.1/STRG.10501.1/STRG.46520.2/STRG.22347.1/STRG.38687.1/STRG.54128.1
DET	Stem_vs_Flower_down_DET	transcript	Stem_vs_Flower	Down	ko01008	Polyketide biosynthesis proteins	0.0128628	0.121061	11.2167	2	9	583	29427	STRG.42292.1/STRG.42289.1
DET	Stem_vs_Flower_down_DET	transcript	Stem_vs_Flower	Down	ko00053	Ascorbate and aldarate metabolism	0.015219	0.126107	2.35376	9	193	583	29427	STRG.37681.1/STRG.44716.1/STRG.27358.1/STRG.19906.1/STRG.42175.1/STRG.47047.1/STRG.38687.1/STRG.11931.1/STRG.19027.2
DET	Stem_vs_Flower_down_DET	transcript	Stem_vs_Flower	Down	ko00040	Pentose and glucuronate interconversions	0.0156105	0.126107	2.1273	11	261	583	29427	STRG.22600.1/STRG.12574.1/STRG.37681.1/STRG.24431.1/STRG.11458.1/STRG.41948.1/STRG.38687.1/STRG.11931.1/STRG.24956.1/STRG.11747.1/STRG.37355.1
DET	Stem_vs_Flower_down_DET	transcript	Stem_vs_Flower	Down	ko00860	Porphyrin metabolism	0.0157634	0.126107	2.4926	8	162	583	29427	STRG.47404.3/STRG.47404.5/STRG.47404.2/STRG.17557.18/STRG.28251.1/STRG.23543.3/STRG.17557.9/STRG.51309.1
DET	Stem_vs_Flower_down_DET	transcript	Stem_vs_Flower	Down	ko04814	Motor proteins	0.0168471	0.127602	2.10313	11	264	583	29427	STRG.10369.1/STRG.7507.1/STRG.840.1/STRG.28716.1/STRG.25257.1/STRG.32604.1/STRG.43872.1/STRG.35420.2/STRG.46610.2/STRG.22459.1/STRG.23720.1
DET	Stem_vs_Flower_down_DET	transcript	Stem_vs_Flower	Down	ko00944	Flavone and flavonol biosynthesis	0.0175453	0.127602	5.40805	3	28	583	29427	STRG.29052.1/STRG.32860.1/STRG.50604.1
DET	Stem_vs_Flower_down_DET	transcript	Stem_vs_Flower	Down	ko00402	Benzoxazinoid biosynthesis	0.0211224	0.146938	5.04751	3	30	583	29427	STRG.47247.1/STRG.28108.1/STRG.32627.1
DET	Stem_vs_Flower_down_DET	transcript	Stem_vs_Flower	Down	ko00996	Biosynthesis of various alkaloids	0.0250684	0.16508	4.73204	3	32	583	29427	STRG.27590.2/STRG.9654.4/STRG.9654.3
DET	Stem_vs_Flower_down_DET	transcript	Stem_vs_Flower	Down	ko03037	Cilium and associated proteins	0.0257937	0.16508	2.43673	7	145	583	29427	STRG.7507.1/STRG.12842.1/STRG.25257.1/STRG.44102.3/STRG.27514.1/STRG.22459.1/STRG.23720.1
DET	Stem_vs_Flower_down_DET	transcript	Stem_vs_Flower	Down	ko00620	Pyruvate metabolism	0.0295314	0.181731	1.81264	13	362	583	29427	STRG.3616.1/STRG.3614.1/STRG.37681.1/STRG.43393.1/STRG.28418.1/STRG.19906.1/STRG.56351.1/STRG.38687.1/STRG.45724.1/STRG.46368.1/STRG.47314.1/STRG.11931.1/STRG.3609.1
DET	Stem_vs_Flower_down_DET	transcript	Stem_vs_Flower	Down	ko04147	Exosome	0.0328148	0.18977	1.31869	47	1799	583	29427	STRG.47404.3/STRG.35583.1/STRG.10369.1/STRG.2679.1/STRG.31783.1/STRG.54306.1/STRG.840.1/STRG.42482.1/STRG.18024.1/STRG.28716.1/STRG.17952.1/STRG.55789.1/STRG.32820.1/STRG.32604.1/STRG.14557.1/STRG.37681.1/STRG.42405.1/STRG.47404.5/STRG.47404.2/STRG.19604.1/STRG.28561.1/STRG.19955.2/STRG.1200.1/STRG.21712.1/STRG.43190.1/STRG.10501.1/STRG.43872.1/STRG.14979.1/STRG.27481.1/STRG.42565.1/STRG.14615.1/…
DET	Stem_vs_Flower_down_DET	transcript	Stem_vs_Flower	Down	ko04075	Plant hormone signal transduction	0.0332097	0.18977	1.4607	27	933	583	29427	STRG.9369.1/STRG.39886.2/STRG.23234.1/STRG.49747.1/STRG.16956.1/STRG.24729.1/STRG.54207.8/STRG.16808.1/STRG.9432.1/STRG.25869.1/STRG.44095.1/STRG.6868.2/STRG.36711.1/STRG.9562.1/STRG.27218.1/STRG.44332.1/STRG.39454.1/STRG.12739.1/STRG.27656.1/STRG.6057.1/STRG.44332.4/STRG.54879.1/STRG.19273.1/STRG.28141.1/STRG.27514.1/STRG.11989.1/STRG.45532.3
DET	Stem_vs_Flower_up_DET	transcript	Stem_vs_Flower	Up	ko00040	Pentose and glucuronate interconversions	1.62443e-13	2.66407e-11	4.88215	32	261	739	29427	STRG.28656.1/STRG.25239.1/STRG.3351.1/STRG.47527.1/STRG.15319.1/STRG.8874.1/STRG.8875.2/STRG.25220.1/STRG.25238.1/STRG.7989.1/STRG.52261.1/STRG.20914.1/STRG.24272.1/STRG.8876.1/STRG.28433.1/STRG.51502.1/STRG.8875.1/STRG.34865.1/STRG.24273.1/STRG.52259.1/STRG.35913.1/STRG.24924.1/STRG.35960.1/STRG.52260.1/STRG.50475.1/STRG.20054.1/STRG.4921.1/STRG.3351.2/STRG.28651.1/STRG.20051.1/STRG.11927.1/STRG…
DET	Stem_vs_Flower_up_DET	transcript	Stem_vs_Flower	Up	ko00906	Carotenoid biosynthesis	3.48306e-08	2.85611e-06	5.91387	15	101	739	29427	STRG.44687.1/STRG.8097.1/STRG.42539.1/STRG.36759.1/STRG.41291.1/STRG.13002.1/STRG.12834.1/STRG.37987.1/STRG.36768.1/STRG.13002.3/STRG.33214.1/STRG.42591.1/STRG.29655.1/STRG.32709.1/STRG.21463.1
DET	Stem_vs_Flower_up_DET	transcript	Stem_vs_Flower	Up	ko02000	Transporters	1.00044e-07	5.46909e-06	1.86209	78	1668	739	29427	STRG.2958.1/STRG.14366.1/STRG.8223.1/STRG.24501.1/STRG.25722.2/STRG.2727.3/STRG.23770.1/STRG.47644.1/STRG.34839.1/STRG.20039.1/STRG.25722.1/STRG.12731.6/STRG.52934.1/STRG.19582.1/STRG.44867.1/STRG.54388.1/STRG.3418.2/STRG.3637.1/STRG.43973.1/STRG.27419.1/STRG.56167.1/STRG.36686.1/STRG.6225.1/STRG.20022.2/STRG.54920.1/STRG.44408.1/STRG.10467.1/STRG.24283.1/STRG.13000.3/STRG.2429.1/STRG.32642.1/STR…
DET	Stem_vs_Flower_up_DET	transcript	Stem_vs_Flower	Up	ko00950	Isoquinoline alkaloid biosynthesis	2.64442e-06	8.68792e-05	5.84027	11	75	739	29427	STRG.6986.1/STRG.25539.1/STRG.41641.1/STRG.25537.1/STRG.41645.1/STRG.6975.1/STRG.2784.1/STRG.28886.3/STRG.28983.1/STRG.6980.1/STRG.6567.1
DET	Stem_vs_Flower_up_DET	transcript	Stem_vs_Flower	Up	ko04075	Plant hormone signal transduction	2.64876e-06	8.68792e-05	2.04862	48	933	739	29427	STRG.8425.3/STRG.15558.1/STRG.14882.1/STRG.19840.1/STRG.39456.1/STRG.35072.1/STRG.4840.2/STRG.10802.3/STRG.4842.1/STRG.52599.2/STRG.4843.1/STRG.39452.1/STRG.31106.1/STRG.33407.1/STRG.36260.1/STRG.11727.3/STRG.51945.1/STRG.26950.1/STRG.44609.1/STRG.11727.2/STRG.47146.1/STRG.55488.1/STRG.1922.1/STRG.11727.6/STRG.40586.1/STRG.10802.1/STRG.51959.1/STRG.21280.1/STRG.52596.1/STRG.4278.1/STRG.8490.1/STR…
DET	Stem_vs_Flower_up_DET	transcript	Stem_vs_Flower	Up	ko00500	Starch and sucrose metabolism	3.36701e-05	0.000920315	2.30036	29	502	739	29427	STRG.32506.2/STRG.52996.1/STRG.37632.1/STRG.18059.1/STRG.26764.1/STRG.7851.1/STRG.17736.1/STRG.55031.1/STRG.42945.1/STRG.2618.1/STRG.13555.1/STRG.24377.1/STRG.32510.1/STRG.36279.1/STRG.238.1/STRG.1498.13/STRG.56168.1/STRG.9596.1/STRG.19665.2/STRG.13230.1/STRG.19909.1/STRG.33479.1/STRG.6696.1/STRG.10607.4/STRG.42945.2/STRG.41081.1/STRG.21050.2/STRG.16863.1/STRG.9159.1
DET	Stem_vs_Flower_up_DET	transcript	Stem_vs_Flower	Up	ko00999	Biosynthesis of various plant secondary metabolites	0.000106966	0.00244207	2.60262	20	306	739	29427	STRG.32506.2/STRG.37486.1/STRG.28105.1/STRG.37491.1/STRG.7851.1/STRG.17736.1/STRG.2618.1/STRG.52753.1/STRG.32510.1/STRG.238.1/STRG.44619.4/STRG.42484.1/STRG.1498.13/STRG.56168.1/STRG.23045.1/STRG.19665.2/STRG.49331.3/STRG.11472.1/STRG.42489.1/STRG.42486.1
DET	Stem_vs_Flower_up_DET	transcript	Stem_vs_Flower	Up	ko00052	Galactose metabolism	0.000119125	0.00244207	3.42821	13	151	739	29427	STRG.8694.1/STRG.52996.1/STRG.18059.1/STRG.28470.1/STRG.23431.1/STRG.19296.2/STRG.54190.1/STRG.33479.1/STRG.18526.2/STRG.20925.1/STRG.10607.4/STRG.26988.1/STRG.41081.1
DET	Stem_vs_Flower_up_DET	transcript	Stem_vs_Flower	Up	ko04712	Circadian rhythm - plant	0.000339431	0.00618518	2.93411	14	190	739	29427	STRG.34114.1/STRG.47825.1/STRG.20137.1/STRG.49597.1/STRG.27603.1/STRG.48880.6/STRG.50528.1/STRG.48986.5/STRG.7277.8/STRG.26284.4/STRG.46613.1/STRG.21165.1/STRG.24876.1/STRG.48880.5
DET	Stem_vs_Flower_up_DET	transcript	Stem_vs_Flower	Up	ko00940	Phenylpropanoid biosynthesis	0.000992979	0.0162848	2.18791	20	364	739	29427	STRG.38636.1/STRG.50394.1/STRG.8665.1/STRG.24466.1/STRG.17378.1/STRG.24465.1/STRG.56727.1/STRG.19935.1/STRG.25084.1/STRG.29082.1/STRG.13299.1/STRG.22819.1/STRG.24344.1/STRG.56727.2/STRG.24673.1/STRG.8059.1/STRG.28886.3/STRG.28983.1/STRG.51407.1/STRG.6567.1
DET	Stem_vs_Flower_up_DET	transcript	Stem_vs_Flower	Up	ko00592	alpha-Linolenic acid metabolism	0.00109837	0.0163757	2.60505	14	214	739	29427	STRG.51720.1/STRG.35099.7/STRG.26846.1/STRG.13313.1/STRG.17318.1/STRG.54320.1/STRG.9690.1/STRG.17298.2/STRG.16451.1/STRG.54550.1/STRG.17298.6/STRG.32003.1/STRG.42296.2/STRG.6927.5
DET	Stem_vs_Flower_up_DET	transcript	Stem_vs_Flower	Up	ko04030	G protein-coupled receptors	0.00130539	0.0178403	6.03334	5	33	739	29427	STRG.45826.1/STRG.37256.1/STRG.1306.1/STRG.46904.2/STRG.48358.1
DET	Stem_vs_Flower_up_DET	transcript	Stem_vs_Flower	Up	ko03000	Transcription factors	0.00312546	0.0394288	1.47179	54	1461	739	29427	STRG.8433.1/STRG.36280.1/STRG.20769.1/STRG.21888.1/STRG.6701.1/STRG.21411.3/STRG.51770.1/STRG.40969.1/STRG.34927.1/STRG.6854.1/STRG.3446.1/STRG.56442.2/STRG.52614.1/STRG.52614.2/STRG.24704.3/STRG.27185.1/STRG.20246.2/STRG.20769.3/STRG.27603.1/STRG.21118.3/STRG.19888.5/STRG.7804.1/STRG.29451.1/STRG.51323.4/STRG.51323.3/STRG.36401.1/STRG.39612.1/STRG.15593.1/STRG.53961.3/STRG.41405.1/STRG.50628.1/S…
DET	Stem_vs_Flower_up_DET	transcript	Stem_vs_Flower	Up	ko04977	Vitamin digestion and absorption	0.00430967	0.0504847	4.63024	5	43	739	29427	STRG.3418.2/STRG.8330.3/STRG.24568.1/STRG.3418.1/STRG.24568.2
DET	Stem_vs_Flower_up_DET	transcript	Stem_vs_Flower	Up	ko02010	ABC transporters	0.00815663	0.0847382	2.79439	8	114	739	29427	STRG.8223.1/STRG.54388.1/STRG.3418.2/STRG.8330.3/STRG.24568.1/STRG.3418.1/STRG.24568.2/STRG.22277.1
DET	Stem_vs_Flower_up_DET	transcript	Stem_vs_Flower	Up	ko00760	Nicotinate and nicotinamide metabolism	0.00826715	0.0847382	3.41315	6	70	739	29427	STRG.19778.1/STRG.50236.1/STRG.10546.1/STRG.30187.4/STRG.17972.1/STRG.35312.1
DET	Stem_vs_Flower_up_DET	transcript	Stem_vs_Flower	Up	ko04981	Folate transport and metabolism	0.0106313	0.10256	2.90354	7	96	739	29427	STRG.43838.1/STRG.3418.2/STRG.8330.3/STRG.24568.1/STRG.3418.1/STRG.24568.2/STRG.22277.1
DET	Stem_vs_Flower_up_DET	transcript	Stem_vs_Flower	Up	ko00904	Diterpenoid biosynthesis	0.0114376	0.10421	3.1856	6	75	739	29427	STRG.5479.1/STRG.8705.1/STRG.36577.1/STRG.40210.1/STRG.41932.4/STRG.41932.11
DET	Stem_vs_Flower_up_DET	transcript	Stem_vs_Flower	Up	ko00565	Ether lipid metabolism	0.0131158	0.11321	3.55536	5	56	739	29427	STRG.56677.2/STRG.9690.1/STRG.43085.1/STRG.44447.1/STRG.13154.1
DET	Stem_vs_Flower_up_DET	transcript	Stem_vs_Flower	Up	ko01040	Biosynthesis of unsaturated fatty acids	0.0167761	0.137564	2.65467	7	105	739	29427	STRG.26846.1/STRG.37702.2/STRG.10916.1/STRG.37637.1/STRG.13066.1/STRG.16451.1/STRG.42296.2
DET	Stem_vs_Flower_up_DET	transcript	Stem_vs_Flower	Up	ko00902	Monoterpenoid biosynthesis	0.0193012	0.150734	2.39519	8	133	739	29427	STRG.41859.1/STRG.601.1/STRG.42484.1/STRG.49331.3/STRG.604.2/STRG.42489.1/STRG.42486.1/STRG.31789.1
DET	Stem_vs_Flower_up_DET	transcript	Stem_vs_Flower	Up	ko99980	Enzymes with EC numbers	0.0209719	0.15375	1.47658	31	836	739	29427	STRG.34962.1/STRG.10719.5/STRG.10719.1/STRG.3878.1/STRG.35099.7/STRG.52996.1/STRG.30887.1/STRG.52599.2/STRG.35099.6/STRG.10719.8/STRG.7495.1/STRG.56255.1/STRG.34963.1/STRG.16113.1/STRG.25940.2/STRG.20765.1/STRG.17168.1/STRG.27380.1/STRG.53879.1/STRG.32606.1/STRG.42649.1/STRG.24458.1/STRG.22819.1/STRG.48544.4/STRG.11218.1/STRG.52596.1/STRG.55174.1/STRG.43681.1/STRG.48706.1/STRG.50826.1/STRG.34973.1
DET	Stem_vs_Flower_up_DET	transcript	Stem_vs_Flower	Up	ko04081	Hormone signaling	0.0215625	0.15375	4.9775	3	24	739	29427	STRG.44408.1/STRG.36929.1/STRG.36929.2
DET	Stem_vs_Flower_up_DET	transcript	Stem_vs_Flower	Up	ko01009	Protein phosphatases and associated proteins	0.0291673	0.195539	1.38062	38	1096	739	29427	STRG.54847.2/STRG.28470.1/STRG.19863.1/STRG.11741.1/STRG.13259.2/STRG.25548.1/STRG.51639.1/STRG.8736.1/STRG.13258.1/STRG.49666.1/STRG.54190.1/STRG.28206.1/STRG.24577.1/STRG.28714.1/STRG.43648.1/STRG.35102.1/STRG.43766.1/STRG.12830.1/STRG.645.1/STRG.8128.1/STRG.48039.1/STRG.13259.1/STRG.48994.1/STRG.49657.2/STRG.21017.1/STRG.26988.1/STRG.32925.1/STRG.48039.2/STRG.47847.1/STRG.44947.1/STRG.24422.1/…
DET	Stem_vs_Flower_up_DET	transcript	Stem_vs_Flower	Up	ko00942	Anthocyanin biosynthesis	0.0298078	0.195539	7.24	2	11	739	29427	STRG.26213.1/STRG.41531.1
DET	Stem_vs_Flower_up_DET	transcript	Stem_vs_Flower	Up	ko00350	Tyrosine metabolism	0.0314426	0.19833	2.18192	8	146	739	29427	STRG.6986.1/STRG.25539.1/STRG.41641.1/STRG.25537.1/STRG.41645.1/STRG.6975.1/STRG.2784.1/STRG.6980.1
DET	Stem_vs_Leaf_down_DET	transcript	Stem_vs_Leaf	Down	ko03000	Transcription factors	0.000562949	0.0343011	2.3852	18	1461	152	29427	STRG.6276.1/STRG.16976.1/STRG.43224.1/STRG.49747.1/STRG.44332.1/STRG.51583.1/STRG.53961.3/STRG.51126.3/STRG.31714.1/STRG.7391.6/STRG.6527.1/STRG.30237.5/STRG.85.8/STRG.22000.3/STRG.35729.1/STRG.33539.1/STRG.54361.2/STRG.22405.1
DET	Stem_vs_Leaf_down_DET	transcript	Stem_vs_Leaf	Down	ko00940	Phenylpropanoid biosynthesis	0.000635206	0.0343011	4.25492	8	364	152	29427	STRG.35660.3/STRG.22859.1/STRG.22821.1/STRG.28985.1/STRG.17674.1/STRG.47253.1/STRG.31928.8/STRG.39240.1
DET	Stem_vs_Leaf_down_DET	transcript	Stem_vs_Leaf	Down	ko04517	IgSF CAM signaling	0.000959812	0.0345532	6.67582	5	145	152	29427	STRG.7507.1/STRG.39624.2/STRG.840.1/STRG.28716.1/STRG.14979.1
DET	Stem_vs_Leaf_down_DET	transcript	Stem_vs_Leaf	Down	ko04814	Motor proteins	0.00256658	0.0576734	4.39997	6	264	152	29427	STRG.7507.1/STRG.18369.1/STRG.840.1/STRG.46610.2/STRG.28716.1/STRG.47124.1
DET	Stem_vs_Leaf_down_DET	transcript	Stem_vs_Leaf	Down	ko04812	Cytoskeleton proteins	0.00267006	0.0576734	3.10033	9	562	152	29427	STRG.7507.1/STRG.18369.1/STRG.7826.1/STRG.8396.1/STRG.24659.1/STRG.840.1/STRG.46610.2/STRG.28716.1/STRG.47124.1
DET	Stem_vs_Leaf_down_DET	transcript	Stem_vs_Leaf	Down	ko00941	Flavonoid biosynthesis	0.00810498	0.14589	5.0947	4	152	152	29427	STRG.35660.3/STRG.22821.1/STRG.17674.1/STRG.16730.1
DET	Stem_vs_Leaf_up_DET	transcript	Stem_vs_Leaf	Up	ko04016	MAPK signaling pathway - plant	7.05086e-08	9.44815e-06	3.75907	23	554	325	29427	STRG.31500.2/STRG.33564.67/STRG.47486.27/STRG.31500.3/STRG.33564.68/STRG.36133.1/STRG.47486.21/STRG.6132.1/STRG.1430.1/STRG.47489.7/STRG.33585.5/STRG.54733.1/STRG.6132.2/STRG.47486.22/STRG.21248.1/STRG.47486.25/STRG.22593.2/STRG.47486.28/STRG.48406.1/STRG.40491.1/STRG.20114.1/STRG.16453.1/STRG.47486.23
DET	Stem_vs_Leaf_up_DET	transcript	Stem_vs_Leaf	Up	ko00710	Carbon fixation by Calvin cycle	5.5822e-07	3.74008e-05	5.25985	14	241	325	29427	STRG.39486.1/STRG.50560.1/STRG.45729.4/STRG.381.1/STRG.48368.2/STRG.43868.1/STRG.8239.1/STRG.48368.3/STRG.24505.2/STRG.5878.2/STRG.20130.1/STRG.25400.7/STRG.44702.2/STRG.28138.1
DET	Stem_vs_Leaf_up_DET	transcript	Stem_vs_Leaf	Up	ko00630	Glyoxylate and dicarboxylate metabolism	5.11244e-05	0.00228356	4.36838	11	228	325	29427	STRG.53195.1/STRG.39486.1/STRG.49109.6/STRG.16230.4/STRG.8239.1/STRG.42041.1/STRG.2073.2/STRG.24505.2/STRG.2073.1/STRG.48406.1/STRG.33451.1
DET	Stem_vs_Leaf_up_DET	transcript	Stem_vs_Leaf	Up	ko04626	Plant-pathogen interaction	0.000365884	0.0122571	2.16441	24	1004	325	29427	STRG.31500.2/STRG.33564.67/STRG.48059.1/STRG.47486.27/STRG.31500.3/STRG.48059.2/STRG.33564.68/STRG.47486.21/STRG.6132.1/STRG.47489.7/STRG.6854.1/STRG.33585.5/STRG.48065.1/STRG.6132.2/STRG.47486.22/STRG.50128.7/STRG.47027.1/STRG.47486.25/STRG.22593.2/STRG.47486.28/STRG.20114.1/STRG.41459.2/STRG.47486.23/STRG.43792.1
DET	Stem_vs_Leaf_up_DET	transcript	Stem_vs_Leaf	Up	ko01002	Peptidases and inhibitors	0.000723933	0.0194014	2.06174	24	1054	325	29427	STRG.6806.1/STRG.6808.1/STRG.13728.2/STRG.11000.2/STRG.50653.1/STRG.1515.2/STRG.53528.1/STRG.6811.1/STRG.24550.1/STRG.5957.1/STRG.56680.13/STRG.36746.1/STRG.5304.2/STRG.4077.3/STRG.49008.1/STRG.47041.1/STRG.13728.1/STRG.13129.1/STRG.4316.1/STRG.25902.2/STRG.10640.1/STRG.27879.2/STRG.44519.2/STRG.18480.1
DET	Stem_vs_Leaf_up_DET	transcript	Stem_vs_Leaf	Up	ko00350	Tyrosine metabolism	0.00123122	0.0265089	4.34118	7	146	325	29427	STRG.53195.1/STRG.41658.4/STRG.41647.1/STRG.41658.2/STRG.41660.1/STRG.2784.1/STRG.9731.9
DET	Stem_vs_Leaf_up_DET	transcript	Stem_vs_Leaf	Up	ko00950	Isoquinoline alkaloid biosynthesis	0.00146213	0.0265089	6.03631	5	75	325	29427	STRG.41658.4/STRG.41647.1/STRG.41658.2/STRG.41660.1/STRG.2784.1
DET	Stem_vs_Leaf_up_DET	transcript	Stem_vs_Leaf	Up	ko00260	Glycine, serine and threonine metabolism	0.00158262	0.0265089	3.6957	8	196	325	29427	STRG.53195.1/STRG.16230.4/STRG.8239.1/STRG.42041.1/STRG.2073.2/STRG.24505.2/STRG.2073.1/STRG.33451.1
DET	Stem_vs_Leaf_up_DET	transcript	Stem_vs_Leaf	Up	ko01001	Protein kinases	0.00236174	0.0347578	1.88635	24	1152	325	29427	STRG.3940.1/STRG.55500.2/STRG.31500.2/STRG.33564.67/STRG.19943.17/STRG.14126.1/STRG.55500.3/STRG.47486.27/STRG.31500.3/STRG.6770.1/STRG.33564.68/STRG.47486.21/STRG.543.1/STRG.6132.1/STRG.1430.1/STRG.47489.7/STRG.33585.5/STRG.6132.2/STRG.47486.22/STRG.42277.1/STRG.47486.25/STRG.47486.28/STRG.24602.11/STRG.47486.23
DET	Stem_vs_Leaf_up_DET	transcript	Stem_vs_Leaf	Up	ko99980	Enzymes with EC numbers	0.00259387	0.0347578	2.05783	19	836	325	29427	STRG.16458.1/STRG.22676.1/STRG.32606.1/STRG.23653.1/STRG.16113.1/STRG.56804.1/STRG.38145.6/STRG.50199.4/STRG.6478.4/STRG.20765.1/STRG.33877.1/STRG.2400.1/STRG.20844.1/STRG.3942.1/STRG.9649.1/STRG.5641.1/STRG.8118.1/STRG.21536.1/STRG.22676.2
DET	Stem_vs_Leaf_up_DET	transcript	Stem_vs_Leaf	Up	ko00194	Photosynthesis proteins	0.00456416	0.0491853	3.9084	6	139	325	29427	STRG.13889.1/STRG.668.1/STRG.52007.1/STRG.40686.1/STRG.48306.1/STRG.27998.1
DET	Stem_vs_Leaf_up_DET	transcript	Stem_vs_Leaf	Up	ko00030	Pentose phosphate pathway	0.00472534	0.0491853	3.88048	6	140	325	29427	STRG.50560.1/STRG.381.1/STRG.43868.1/STRG.20130.1/STRG.14716.1/STRG.44702.2
DET	Stem_vs_Leaf_up_DET	transcript	Stem_vs_Leaf	Up	ko00196	Photosynthesis - antenna proteins	0.00477171	0.0491853	8.76238	3	31	325	29427	STRG.13889.1/STRG.48306.1/STRG.27998.1
DET	Stem_vs_Leaf_up_DET	transcript	Stem_vs_Leaf	Up	ko00750	Vitamin B6 metabolism	0.00569864	0.0545441	8.23133	3	33	325	29427	STRG.12098.2/STRG.1320.2/STRG.43983.1
DET	Stem_vs_Leaf_up_DET	transcript	Stem_vs_Leaf	Up	ko03110	Chaperones and folding catalysts	0.00763419	0.0681987	1.89512	18	860	325	29427	STRG.6806.1/STRG.6808.1/STRG.7184.1/STRG.53528.1/STRG.6811.1/STRG.13082.1/STRG.10465.1/STRG.17636.3/STRG.44964.2/STRG.17887.1/STRG.13089.1/STRG.15119.3/STRG.10586.1/STRG.13129.1/STRG.18711.1/STRG.35686.1/STRG.12145.1/STRG.3580.1
DET	Stem_vs_Leaf_up_DET	transcript	Stem_vs_Leaf	Up	ko04040	Ion channels	0.00890555	0.074584	2.5788	9	316	325	29427	STRG.41515.3/STRG.48059.1/STRG.48059.2/STRG.48065.1/STRG.41515.8/STRG.51727.1/STRG.41459.2/STRG.13533.1/STRG.43792.1
DET	Stem_vs_Leaf_up_DET	transcript	Stem_vs_Leaf	Up	ko00900	Terpenoid backbone biosynthesis	0.0111898	0.0882016	3.74151	5	121	325	29427	STRG.15782.1/STRG.4535.1/STRG.44953.1/STRG.2989.1/STRG.4586.1
DET	Stem_vs_Leaf_up_DET	transcript	Stem_vs_Leaf	Up	ko01007	Amino acid related enzymes	0.0164112	0.118196	2.32829	9	350	325	29427	STRG.51083.1/STRG.2784.1/STRG.8239.1/STRG.2073.2/STRG.24505.2/STRG.13961.1/STRG.2073.1/STRG.49961.1/STRG.33451.1
DET	Stem_vs_Leaf_up_DET	transcript	Stem_vs_Leaf	Up	ko00130	Ubiquinone and other terpenoid-quinone biosynthesis	0.0167592	0.118196	3.37853	5	134	325	29427	STRG.53195.1/STRG.18289.1/STRG.2784.1/STRG.3038.1/STRG.34521.1
DET	Stem_vs_Leaf_up_DET	transcript	Stem_vs_Leaf	Up	ko00908	Zeatin biosynthesis	0.0197926	0.126364	3.89439	4	93	325	29427	STRG.11416.1/STRG.32632.3/STRG.2995.1/STRG.32632.2
DET	Stem_vs_Leaf_up_DET	transcript	Stem_vs_Leaf	Up	ko00591	Linoleic acid metabolism	0.0198033	0.126364	5.22373	3	52	325	29427	STRG.32003.2/STRG.45012.7/STRG.32003.1
DET	Stem_vs_Leaf_up_DET	transcript	Stem_vs_Leaf	Up	ko00537	Glycosylphosphatidylinositol (GPI)-anchored proteins	0.0229501	0.139787	4.9388	3	55	325	29427	STRG.6806.1/STRG.6808.1/STRG.6811.1
DET	Stem_vs_Leaf_up_DET	transcript	Stem_vs_Leaf	Up	ko00906	Carotenoid biosynthesis	0.0258661	0.147744	3.58593	4	101	325	29427	STRG.39150.1/STRG.21462.1/STRG.37987.1/STRG.21817.1
DET	Stem_vs_Leaf_up_DET	transcript	Stem_vs_Leaf	Up	ko00052	Galactose metabolism	0.0264616	0.147744	2.99817	5	151	325	29427	STRG.7401.2/STRG.47662.1/STRG.7401.3/STRG.7401.1/STRG.19296.1
DET	Stem_vs_Leaf_up_DET	transcript	Stem_vs_Leaf	Up	ko01040	Biosynthesis of unsaturated fatty acids	0.0292784	0.156932	3.44932	4	105	325	29427	STRG.37637.1/STRG.22676.1/STRG.49291.6/STRG.22676.2
DET	Stem_vs_Leaf_up_DET	transcript	Stem_vs_Leaf	Up	ko02000	Transporters	0.0308318	0.158902	1.46565	27	1668	325	29427	STRG.26927.2/STRG.17121.3/STRG.27292.1/STRG.41397.1/STRG.44836.1/STRG.51541.1/STRG.51316.1/STRG.44093.1/STRG.54507.1/STRG.788.1/STRG.35295.1/STRG.46494.1/STRG.17026.1/STRG.44936.1/STRG.7347.1/STRG.30756.1/STRG.8003.1/STRG.31327.1/STRG.26927.1/STRG.52182.3/STRG.40647.5/STRG.31538.6/STRG.8219.1/STRG.28705.1/STRG.34839.1/STRG.23770.1/STRG.17121.4
DET	Stem_vs_Leaf_up_DET	transcript	Stem_vs_Leaf	Up	ko99975	Protein processing	0.0380584	0.182246	6.46747	2	28	325	29427	STRG.23569.1/STRG.2252.1
DET	Stem_vs_Leaf_up_DET	transcript	Stem_vs_Leaf	Up	ko00960	Tropane, piperidine and pyridine alkaloid biosynthesis	0.0380813	0.182246	4.05424	3	67	325	29427	STRG.53195.1/STRG.920.1/STRG.2784.1
DET	Stem_vs_Leaf_up_DET	transcript	Stem_vs_Leaf	Up	ko00199	Cytochrome P450	0.0410266	0.189571	2.07552	8	349	325	29427	STRG.50620.1/STRG.15721.1/STRG.39150.1/STRG.50225.1/STRG.5479.1/STRG.2995.1/STRG.41087.1/STRG.24635.3
DET	Stem_vs_Leaf_up_DET	transcript	Stem_vs_Leaf	Up	ko00402	Benzoxazinoid biosynthesis	0.0431741	0.192844	6.03631	2	30	325	29427	STRG.32632.3/STRG.32632.2
DET	45DAB_vs_145DAB_down_DET	transcript	45DAB_vs_145DAB	Down	ko04030	G protein-coupled receptors	0.00224162	0.00448324	445.864	1	33	2	29427	STRG.56674.1
DET	95DAB_vs_145DAB_up_DET	transcript	95DAB_vs_145DAB	Up	ko00040	Pentose and glucuronate interconversions	4.14662e-05	0.00418809	6.35195	8	261	142	29427	STRG.24272.1/STRG.25220.1/STRG.34865.1/STRG.40308.1/STRG.42608.1/STRG.8874.1/STRG.8875.1/STRG.4323.1
DET	95DAB_vs_145DAB_up_DET	transcript	95DAB_vs_145DAB	Up	ko99980	Enzymes with EC numbers	0.000764368	0.0285656	2.97463	12	836	142	29427	STRG.40440.2/STRG.45976.2/STRG.47411.1/STRG.52996.1/STRG.53694.2/STRG.5827.1/STRG.6096.1/STRG.38145.9/STRG.53879.1/STRG.4323.1/STRG.30887.1/STRG.34969.1
DET	95DAB_vs_145DAB_up_DET	transcript	95DAB_vs_145DAB	Up	ko00052	Galactose metabolism	0.000848484	0.0285656	6.862	5	151	142	29427	STRG.23636.2/STRG.52996.1/STRG.8132.1/STRG.8132.4/STRG.4323.1
DET	95DAB_vs_145DAB_up_DET	transcript	95DAB_vs_145DAB	Up	ko00591	Linoleic acid metabolism	0.00204499	0.0516359	11.9557	3	52	142	29427	STRG.237.2/STRG.32003.2/STRG.9690.1
DET	95DAB_vs_145DAB_up_DET	transcript	95DAB_vs_145DAB	Up	ko04040	Ion channels	0.00442192	0.0893228	3.93479	6	316	142	29427	STRG.34012.1/STRG.34012.2/STRG.41515.5/STRG.41515.7/STRG.56713.2/STRG.53632.1
DET	95DAB_vs_145DAB_up_DET	transcript	95DAB_vs_145DAB	Up	ko00996	Biosynthesis of various alkaloids	0.0104315	0.175596	12.952	2	32	142	29427	STRG.17378.1/STRG.17379.1
DET	95DAB_vs_145DAB_up_DET	transcript	95DAB_vs_145DAB	Up	ko00945	Stilbenoid, diarylheptanoid and gingerol biosynthesis	0.012316	0.177703	6.27977	3	99	142	29427	STRG.45976.2/STRG.5827.1/STRG.27156.1
DET	95DAB_vs_145DAB_up_DET	transcript	95DAB_vs_145DAB	Up	ko02000	Transporters	0.0149625	0.188902	1.8636	15	1668	142	29427	STRG.11964.1/STRG.12033.1/STRG.12091.2/STRG.12091.4/STRG.34144.2/STRG.3418.2/STRG.43639.1/STRG.47644.1/STRG.54665.2/STRG.6074.1/STRG.7927.1/STRG.8226.1/STRG.6686.1/STRG.26927.1/STRG.34144.1
DET	Leaf_vs_45DAB_down_DET	transcript	Leaf_vs_45DAB	Down	ko00194	Photosynthesis proteins	2.82775e-45	5.42928e-43	7.46699	71	139	2013	29427	STRG.52007.1/STRG.21318.1/STRG.40686.1/STRG.14419.1/STRG.9371.1/STRG.48306.1/STRG.27520.1/STRG.41872.1/STRG.30033.1/STRG.48762.1/STRG.15532.1/STRG.5813.1/STRG.36606.1/STRG.27998.1/STRG.33229.2/STRG.5693.1/STRG.669.1/STRG.46900.1/STRG.16660.1/STRG.21713.1/STRG.33955.1/STRG.37363.1/STRG.41358.1/STRG.25531.1/STRG.40995.5/STRG.40573.1/STRG.52403.1/STRG.36225.1/STRG.33229.3/STRG.43960.1/STRG.3957.1/ST…
DET	Leaf_vs_45DAB_down_DET	transcript	Leaf_vs_45DAB	Down	ko00195	Photosynthesis	5.53621e-28	5.31476e-26	6.61969	48	106	2013	29427	STRG.52007.1/STRG.21318.1/STRG.40686.1/STRG.14419.1/STRG.9371.1/STRG.27520.1/STRG.41872.1/STRG.30033.1/STRG.48762.1/STRG.15532.1/STRG.5813.1/STRG.36606.1/STRG.33229.2/STRG.5693.1/STRG.669.1/STRG.16660.1/STRG.33955.1/STRG.25531.1/STRG.40995.5/STRG.40573.1/STRG.36225.1/STRG.33229.3/STRG.3957.1/STRG.21809.1/STRG.15818.1/STRG.54352.1/STRG.17732.1/STRG.42026.1/STRG.40348.1/STRG.7211.1/STRG.53191.1/STR…
DET	Leaf_vs_45DAB_down_DET	transcript	Leaf_vs_45DAB	Down	ko00196	Photosynthesis - antenna proteins	2.33577e-19	1.49489e-17	10.3744	22	31	2013	29427	STRG.48306.1/STRG.27998.1/STRG.46900.1/STRG.21713.1/STRG.37363.1/STRG.41358.1/STRG.52403.1/STRG.43960.1/STRG.24680.2/STRG.56490.1/STRG.31075.1/STRG.50542.1/STRG.12088.2/STRG.20116.1/STRG.30318.1/STRG.13889.1/STRG.41357.1/STRG.21619.1/STRG.6644.1/STRG.23441.1/STRG.17399.1/STRG.2565.1
DET	Leaf_vs_45DAB_down_DET	transcript	Leaf_vs_45DAB	Down	ko02000	Transporters	8.47461e-13	4.06781e-11	1.67394	191	1668	2013	29427	STRG.8226.1/STRG.26927.2/STRG.13648.3/STRG.3067.1/STRG.10467.1/STRG.12091.4/STRG.17121.3/STRG.44836.1/STRG.26927.1/STRG.46890.2/STRG.47443.1/STRG.51541.1/STRG.23770.1/STRG.12223.1/STRG.8909.1/STRG.41397.1/STRG.54507.1/STRG.27419.1/STRG.8909.2/STRG.477.1/STRG.7347.1/STRG.13047.1/STRG.735.1/STRG.23943.1/STRG.44936.1/STRG.17026.1/STRG.2175.1/STRG.13586.1/STRG.42689.1/STRG.20752.1/STRG.40647.5/STRG.4…
DET	Leaf_vs_45DAB_down_DET	transcript	Leaf_vs_45DAB	Down	ko04626	Plant-pathogen interaction	2.48091e-11	9.52671e-10	1.83459	126	1004	2013	29427	STRG.27514.1/STRG.47720.3/STRG.34012.3/STRG.47486.27/STRG.31500.2/STRG.48059.1/STRG.47486.25/STRG.34012.1/STRG.48059.2/STRG.34012.5/STRG.31500.3/STRG.11281.1/STRG.28871.2/STRG.21018.1/STRG.47486.21/STRG.27457.1/STRG.6132.1/STRG.47027.1/STRG.31422.1/STRG.22593.2/STRG.47486.9/STRG.12401.1/STRG.48065.1/STRG.2554.1/STRG.6132.2/STRG.47486.22/STRG.27457.2/STRG.31747.1/STRG.47486.3/STRG.50128.7/STRG.273…
DET	Leaf_vs_45DAB_down_DET	transcript	Leaf_vs_45DAB	Down	ko04016	MAPK signaling pathway - plant	4.44924e-10	1.42376e-08	2.08458	79	554	2013	29427	STRG.27514.1/STRG.47486.27/STRG.31500.2/STRG.47486.25/STRG.31500.3/STRG.48406.1/STRG.16453.1/STRG.47486.21/STRG.6132.1/STRG.22593.2/STRG.47486.9/STRG.54733.1/STRG.21248.1/STRG.6132.2/STRG.38489.1/STRG.27530.1/STRG.47486.22/STRG.7445.2/STRG.47486.3/STRG.27362.1/STRG.39438.1/STRG.47486.28/STRG.47486.23/STRG.47489.7/STRG.33564.67/STRG.32381.1/STRG.47486.20/STRG.36132.1/STRG.33564.64/STRG.38489.2/STR…
DET	Leaf_vs_45DAB_down_DET	transcript	Leaf_vs_45DAB	Down	ko00199	Cytochrome P450	8.22201e-10	2.25518e-08	2.38755	57	349	2013	29427	STRG.8400.1/STRG.6431.1/STRG.50225.1/STRG.34776.1/STRG.5476.1/STRG.50620.1/STRG.15721.2/STRG.20231.1/STRG.1143.1/STRG.19772.3/STRG.39150.1/STRG.5961.1/STRG.22161.1/STRG.47352.1/STRG.36415.1/STRG.50235.1/STRG.2387.1/STRG.19772.4/STRG.41087.1/STRG.5479.1/STRG.31129.1/STRG.50221.1/STRG.898.1/STRG.15721.1/STRG.899.3/STRG.55205.1/STRG.13884.1/STRG.24632.1/STRG.2995.1/STRG.13570.1/STRG.45837.1/STRG.502…
DET	Leaf_vs_45DAB_down_DET	transcript	Leaf_vs_45DAB	Down	ko00630	Glyoxylate and dicarboxylate metabolism	3.55802e-08	8.53925e-07	2.56465	40	228	2013	29427	STRG.29273.3/STRG.42041.1/STRG.48406.1/STRG.24505.2/STRG.34763.1/STRG.53877.1/STRG.44982.1/STRG.13074.1/STRG.39631.1/STRG.2073.1/STRG.5786.2/STRG.40630.1/STRG.39486.1/STRG.2073.2/STRG.26302.1/STRG.7233.4/STRG.25414.1/STRG.54898.1/STRG.35446.1/STRG.7233.3/STRG.8239.1/STRG.18740.1/STRG.50058.1/STRG.23014.1/STRG.48392.7/STRG.5979.1/STRG.34763.2/STRG.53679.1/STRG.13652.1/STRG.27067.1/STRG.9097.1/STRG…
DET	Leaf_vs_45DAB_down_DET	transcript	Leaf_vs_45DAB	Down	ko00710	Carbon fixation by Calvin cycle	1.67726e-07	3.57815e-06	2.4263	40	241	2013	29427	STRG.24505.2/STRG.9065.5/STRG.25401.2/STRG.27092.1/STRG.50560.1/STRG.44702.2/STRG.7706.1/STRG.20130.1/STRG.39486.1/STRG.7479.1/STRG.32180.1/STRG.35446.1/STRG.8239.1/STRG.4346.2/STRG.48368.3/STRG.5878.2/STRG.23014.1/STRG.5878.3/STRG.53679.1/STRG.37414.1/STRG.29543.1/STRG.6432.2/STRG.48636.1/STRG.43868.1/STRG.381.1/STRG.36378.1/STRG.6432.1/STRG.38510.1/STRG.19424.1/STRG.5878.1/STRG.51048.1/STRG.299…
DET	Leaf_vs_45DAB_down_DET	transcript	Leaf_vs_45DAB	Down	ko04040	Ion channels	5.77357e-06	0.000110853	2.03548	44	316	2013	29427	STRG.34012.3/STRG.54777.1/STRG.48059.1/STRG.34012.1/STRG.48059.2/STRG.41515.3/STRG.34012.5/STRG.28871.2/STRG.21018.1/STRG.54771.1/STRG.27457.1/STRG.41515.8/STRG.48065.1/STRG.2554.1/STRG.54775.1/STRG.27457.2/STRG.54777.3/STRG.31747.1/STRG.13533.1/STRG.54777.2/STRG.48017.1/STRG.21423.1/STRG.34012.4/STRG.20590.1/STRG.54786.1/STRG.31747.2/STRG.51727.1/STRG.13642.6/STRG.41515.1/STRG.35696.8/STRG.36071…
DET	Leaf_vs_45DAB_down_DET	transcript	Leaf_vs_45DAB	Down	ko00591	Linoleic acid metabolism	7.00576e-06	0.000122282	3.93574	14	52	2013	29427	STRG.32003.2/STRG.32003.1/STRG.237.2/STRG.52866.1/STRG.45012.5/STRG.45012.3/STRG.22160.1/STRG.44515.1/STRG.45012.2/STRG.45012.10/STRG.237.1/STRG.45012.4/STRG.45012.7/STRG.45012.8
DET	Leaf_vs_45DAB_down_DET	transcript	Leaf_vs_45DAB	Down	ko04142	Lysosome	1.88528e-05	0.000301644	2.10506	36	250	2013	29427	STRG.23831.1/STRG.6806.1/STRG.6808.1/STRG.35832.1/STRG.50943.2/STRG.52209.1/STRG.6811.1/STRG.52207.2/STRG.52206.1/STRG.52207.5/STRG.41338.1/STRG.52207.7/STRG.52209.4/STRG.54495.1/STRG.20508.3/STRG.13516.1/STRG.43248.1/STRG.52207.3/STRG.22788.2/STRG.52207.6/STRG.6807.1/STRG.56633.3/STRG.54805.1/STRG.14054.11/STRG.6805.1/STRG.54809.1/STRG.52207.4/STRG.54804.1/STRG.41340.1/STRG.28596.1/STRG.6805.3/S…
DET	Leaf_vs_45DAB_down_DET	transcript	Leaf_vs_45DAB	Down	ko04981	Folate transport and metabolism	2.34491e-05	0.000346326	2.89324	19	96	2013	29427	STRG.2175.1/STRG.3418.1/STRG.8313.2/STRG.33656.1/STRG.6543.2/STRG.34817.1/STRG.6543.3/STRG.6543.1/STRG.2174.5/STRG.22277.1/STRG.8313.1/STRG.2174.4/STRG.32983.3/STRG.49570.1/STRG.3418.2/STRG.27067.1/STRG.16230.1/STRG.16230.4/STRG.2170.1
DET	Leaf_vs_45DAB_down_DET	transcript	Leaf_vs_45DAB	Down	ko00902	Monoterpenoid biosynthesis	3.40944e-05	0.000467581	2.52801	23	133	2013	29427	STRG.21727.1/STRG.25906.2/STRG.21742.1/STRG.2672.1/STRG.2676.1/STRG.52416.1/STRG.21739.1/STRG.42487.1/STRG.25906.1/STRG.52416.2/STRG.21726.2/STRG.21726.1/STRG.26929.2/STRG.26929.1/STRG.41855.1/STRG.42484.1/STRG.52486.5/STRG.2669.1/STRG.27172.1/STRG.52483.1/STRG.41859.1/STRG.21725.2/STRG.25907.1
DET	Leaf_vs_45DAB_down_DET	transcript	Leaf_vs_45DAB	Down	ko00561	Glycerolipid metabolism	4.78379e-05	0.000612325	2.01634	36	261	2013	29427	STRG.16815.1/STRG.47041.1/STRG.18177.1/STRG.52209.1/STRG.4323.1/STRG.52207.2/STRG.35451.1/STRG.19906.1/STRG.50359.1/STRG.38687.1/STRG.52207.5/STRG.27879.2/STRG.52207.7/STRG.29409.2/STRG.52209.4/STRG.52207.3/STRG.13970.1/STRG.52207.6/STRG.14613.1/STRG.24309.1/STRG.23017.2/STRG.14816.1/STRG.11741.1/STRG.14951.1/STRG.28035.1/STRG.27879.1/STRG.10733.1/STRG.50950.1/STRG.2099.3/STRG.52207.4/STRG.23636.…
DET	Leaf_vs_45DAB_down_DET	transcript	Leaf_vs_45DAB	Down	ko99980	Enzymes with EC numbers	6.34739e-05	0.000761687	1.5213	87	836	2013	29427	STRG.2400.1/STRG.33684.1/STRG.4323.1/STRG.38820.1/STRG.11088.1/STRG.16113.1/STRG.32606.1/STRG.29059.1/STRG.21536.1/STRG.11218.1/STRG.6073.5/STRG.3044.1/STRG.56804.1/STRG.56314.1/STRG.38687.1/STRG.20844.1/STRG.52996.1/STRG.4443.3/STRG.22676.2/STRG.3942.1/STRG.6478.4/STRG.5641.1/STRG.34965.1/STRG.38145.6/STRG.24988.1/STRG.3043.2/STRG.28762.1/STRG.48706.1/STRG.22676.1/STRG.14628.1/STRG.50825.1/STRG.…
DET	Leaf_vs_45DAB_down_DET	transcript	Leaf_vs_45DAB	Down	ko02010	ABC transporters	8.77938e-05	0.000991554	2.56465	20	114	2013	29427	STRG.2175.1/STRG.3418.1/STRG.47763.1/STRG.51434.1/STRG.8313.2/STRG.33656.1/STRG.6543.2/STRG.34817.1/STRG.6543.3/STRG.6543.1/STRG.33938.1/STRG.2174.5/STRG.22277.1/STRG.8313.1/STRG.2174.4/STRG.49570.1/STRG.47763.2/STRG.3418.2/STRG.2170.1/STRG.8223.1
DET	Leaf_vs_45DAB_down_DET	transcript	Leaf_vs_45DAB	Down	ko03000	Transcription factors	0.00014645	0.00156213	1.36079	136	1461	2013	29427	STRG.52521.4/STRG.21807.1/STRG.26851.1/STRG.43115.1/STRG.47599.1/STRG.22426.1/STRG.1209.2/STRG.51771.1/STRG.28634.1/STRG.28637.2/STRG.20877.1/STRG.56238.19/STRG.38665.4/STRG.21411.3/STRG.16176.1/STRG.41202.1/STRG.16453.1/STRG.3928.1/STRG.46056.1/STRG.47598.1/STRG.27006.1/STRG.17885.1/STRG.4245.5/STRG.19389.1/STRG.7462.1/STRG.6701.1/STRG.28636.1/STRG.51771.2/STRG.38489.1/STRG.27530.1/STRG.41202.3/…
DET	Leaf_vs_45DAB_down_DET	transcript	Leaf_vs_45DAB	Down	ko00030	Pentose phosphate pathway	0.00021357	0.00215818	2.29719	22	140	2013	29427	STRG.48711.1/STRG.52177.1/STRG.35632.1/STRG.28470.1/STRG.50560.1/STRG.44702.2/STRG.20130.1/STRG.7479.1/STRG.32180.1/STRG.4346.2/STRG.29543.1/STRG.6432.2/STRG.43868.1/STRG.24720.1/STRG.381.1/STRG.36378.1/STRG.6432.1/STRG.38510.1/STRG.35047.1/STRG.12846.1/STRG.14716.1/STRG.46290.1
DET	Leaf_vs_45DAB_down_DET	transcript	Leaf_vs_45DAB	Down	ko01002	Peptidases and inhibitors	0.000380556	0.00365333	1.40082	101	1054	2013	29427	STRG.23831.1/STRG.6806.1/STRG.6808.1/STRG.13728.2/STRG.56680.13/STRG.35832.1/STRG.8596.1/STRG.47041.1/STRG.1515.2/STRG.4316.1/STRG.6811.1/STRG.24338.1/STRG.13728.1/STRG.13129.1/STRG.50200.1/STRG.15074.1/STRG.4077.3/STRG.39314.1/STRG.34819.2/STRG.52937.1/STRG.13093.1/STRG.49190.1/STRG.1502.1/STRG.41338.1/STRG.27879.2/STRG.53528.1/STRG.34879.1/STRG.54148.1/STRG.7662.2/STRG.50653.1/STRG.25902.2/STRG…
DET	Leaf_vs_45DAB_down_DET	transcript	Leaf_vs_45DAB	Down	ko00380	Tryptophan metabolism	0.000412383	0.00377036	1.93196	30	227	2013	29427	STRG.17378.1/STRG.24349.1/STRG.50225.1/STRG.48406.1/STRG.19772.3/STRG.35451.1/STRG.19906.1/STRG.50359.1/STRG.50235.1/STRG.19772.4/STRG.31129.1/STRG.50221.1/STRG.898.1/STRG.899.3/STRG.19931.1/STRG.29409.2/STRG.50217.1/STRG.50833.1/STRG.17379.1/STRG.898.2/STRG.48392.7/STRG.898.3/STRG.14951.1/STRG.1832.1/STRG.44541.1/STRG.899.1/STRG.19772.8/STRG.899.2/STRG.35449.1/STRG.29409.1
DET	Leaf_vs_45DAB_down_DET	transcript	Leaf_vs_45DAB	Down	ko00051	Fructose and mannose metabolism	0.000819934	0.00715579	2.08835	22	154	2013	29427	STRG.52177.1/STRG.4323.1/STRG.35632.1/STRG.23020.2/STRG.28470.1/STRG.38687.1/STRG.23020.1/STRG.28631.1/STRG.32452.1/STRG.42777.1/STRG.54128.1/STRG.32180.1/STRG.23210.1/STRG.53683.1/STRG.4346.2/STRG.50950.1/STRG.29543.1/STRG.43868.1/STRG.381.1/STRG.38510.1/STRG.28651.1/STRG.53683.3
DET	Leaf_vs_45DAB_down_DET	transcript	Leaf_vs_45DAB	Down	ko00906	Carotenoid biosynthesis	0.00135193	0.0112857	2.3158	16	101	2013	29427	STRG.21462.1/STRG.39150.1/STRG.45046.1/STRG.13884.1/STRG.29655.1/STRG.21817.1/STRG.15945.1/STRG.32709.1/STRG.15945.2/STRG.1832.1/STRG.28772.1/STRG.18955.1/STRG.18871.1/STRG.36768.1/STRG.13002.1/STRG.39094.1
DET	Leaf_vs_45DAB_down_DET	transcript	Leaf_vs_45DAB	Down	ko04082	Neuroactive ligand signaling	0.00143503	0.0114251	3.93574	7	26	2013	29427	STRG.51541.1/STRG.51541.2/STRG.51541.3/STRG.10232.1/STRG.7925.1/STRG.7927.1/STRG.18749.2
DET	Leaf_vs_45DAB_down_DET	transcript	Leaf_vs_45DAB	Down	ko00052	Galactose metabolism	0.00150183	0.0114251	2.03303	21	151	2013	29427	STRG.47662.1/STRG.8132.4/STRG.4323.1/STRG.8132.1/STRG.35632.1/STRG.8132.2/STRG.10607.4/STRG.28470.1/STRG.38687.1/STRG.10607.1/STRG.52996.1/STRG.7401.1/STRG.19296.2/STRG.7401.2/STRG.44382.1/STRG.18526.2/STRG.24427.1/STRG.23636.2/STRG.7401.4/STRG.7401.3/STRG.19296.1
DET	Leaf_vs_45DAB_down_DET	transcript	Leaf_vs_45DAB	Down	ko00592	alpha-Linolenic acid metabolism	0.00156792	0.0114251	1.84439	27	214	2013	29427	STRG.32003.2/STRG.5597.4/STRG.32003.1/STRG.237.2/STRG.52866.1/STRG.49291.6/STRG.3609.1/STRG.44005.1/STRG.45012.5/STRG.4443.3/STRG.45012.3/STRG.22160.1/STRG.51747.1/STRG.16451.1/STRG.44515.1/STRG.45012.2/STRG.17318.1/STRG.48561.1/STRG.45012.10/STRG.3610.3/STRG.237.1/STRG.45012.4/STRG.45012.7/STRG.45012.8/STRG.4447.1/STRG.49471.1/STRG.49291.8
DET	Leaf_vs_45DAB_down_DET	transcript	Leaf_vs_45DAB	Down	ko00860	Porphyrin metabolism	0.00160666	0.0114251	1.98523	22	162	2013	29427	STRG.37659.1/STRG.17557.13/STRG.44902.1/STRG.35265.1/STRG.49895.1/STRG.13015.1/STRG.49961.1/STRG.14926.1/STRG.35412.1/STRG.54098.1/STRG.17557.9/STRG.55851.1/STRG.33470.1/STRG.16657.1/STRG.34551.1/STRG.9607.1/STRG.19585.1/STRG.30382.1/STRG.17557.18/STRG.30705.9/STRG.9308.1/STRG.18548.1
DET	Leaf_vs_45DAB_down_DET	transcript	Leaf_vs_45DAB	Down	ko00920	Sulfur metabolism	0.00179639	0.0116741	2.08835	19	133	2013	29427	STRG.27299.1/STRG.2041.1/STRG.7038.1/STRG.48377.1/STRG.13233.1/STRG.42036.1/STRG.41706.1/STRG.36125.1/STRG.24657.2/STRG.9242.1/STRG.7006.1/STRG.44668.5/STRG.52554.1/STRG.17884.1/STRG.15416.6/STRG.15416.8/STRG.10461.1/STRG.7038.8/STRG.44668.6
DET	Leaf_vs_45DAB_down_DET	transcript	Leaf_vs_45DAB	Down	ko00960	Tropane, piperidine and pyridine alkaloid biosynthesis	0.00180103	0.0116741	2.61824	12	67	2013	29427	STRG.920.1/STRG.921.1/STRG.22916.1/STRG.32682.5/STRG.923.1/STRG.43469.1/STRG.11918.1/STRG.11920.1/STRG.34221.2/STRG.929.1/STRG.53195.1/STRG.32682.4
DET	Leaf_vs_45DAB_down_DET	transcript	Leaf_vs_45DAB	Down	ko00903	Limonene degradation	0.00182408	0.0116741	3.78998	7	27	2013	29427	STRG.35451.1/STRG.19906.1/STRG.50359.1/STRG.29409.2/STRG.14951.1/STRG.35449.1/STRG.29409.1
DET	Leaf_vs_45DAB_down_DET	transcript	Leaf_vs_45DAB	Down	ko00910	Nitrogen metabolism	0.00264927	0.0164084	1.87835	23	179	2013	29427	STRG.51336.2/STRG.29273.3/STRG.20783.3/STRG.20783.2/STRG.20752.1/STRG.39155.1/STRG.51336.3/STRG.51336.1/STRG.53877.1/STRG.10562.1/STRG.8121.4/STRG.16779.1/STRG.17800.2/STRG.25414.1/STRG.18740.1/STRG.5979.1/STRG.17800.3/STRG.9097.1/STRG.8121.2/STRG.29273.1/STRG.17800.1/STRG.3707.7/STRG.55960.1
DET	Leaf_vs_45DAB_down_DET	transcript	Leaf_vs_45DAB	Down	ko00660	C5-Branched dibasic acid metabolism	0.00284288	0.0170573	3.5286	7	29	2013	29427	STRG.29190.1/STRG.43021.1/STRG.14630.1/STRG.14630.2/STRG.34500.1/STRG.48712.1/STRG.34500.2
DET	Leaf_vs_45DAB_down_DET	transcript	Leaf_vs_45DAB	Down	ko00480	Glutathione metabolism	0.00327694	0.0190659	1.66474	32	281	2013	29427	STRG.40647.5/STRG.17415.1/STRG.37327.1/STRG.15514.1/STRG.13495.1/STRG.54844.1/STRG.29410.4/STRG.20411.1/STRG.34785.2/STRG.37325.1/STRG.15064.1/STRG.40647.1/STRG.5796.1/STRG.34787.1/STRG.44585.3/STRG.5798.3/STRG.50818.1/STRG.40647.4/STRG.27881.1/STRG.43621.3/STRG.24720.1/STRG.5649.1/STRG.40640.4/STRG.55426.1/STRG.40353.1/STRG.30658.1/STRG.55426.2/STRG.34785.1/STRG.44585.2/STRG.52539.5/STRG.11704.1…
DET	Leaf_vs_45DAB_down_DET	transcript	Leaf_vs_45DAB	Down	ko00900	Terpenoid backbone biosynthesis	0.003629	0.0204932	2.05384	17	121	2013	29427	STRG.36111.2/STRG.36111.1/STRG.39056.1/STRG.15782.1/STRG.4535.1/STRG.19031.1/STRG.4586.1/STRG.44953.1/STRG.6579.2/STRG.2989.1/STRG.51352.2/STRG.34479.1/STRG.31698.1/STRG.56793.2/STRG.49464.1/STRG.1333.2/STRG.1333.3
DET	Leaf_vs_45DAB_down_DET	transcript	Leaf_vs_45DAB	Down	ko00537	Glycosylphosphatidylinositol (GPI)-anchored proteins	0.00376939	0.0206778	2.65791	10	55	2013	29427	STRG.23831.1/STRG.6806.1/STRG.6808.1/STRG.6811.1/STRG.41338.1/STRG.6807.1/STRG.6805.1/STRG.41340.1/STRG.6805.3/STRG.23830.1
DET	Leaf_vs_45DAB_down_DET	transcript	Leaf_vs_45DAB	Down	ko00785	Lipoic acid metabolism	0.00451075	0.0240573	2.26238	13	84	2013	29427	STRG.8892.3/STRG.42041.1/STRG.31825.1/STRG.26302.1/STRG.7233.4/STRG.54898.1/STRG.7233.3/STRG.13652.1/STRG.37867.1/STRG.48744.1/STRG.54897.1/STRG.47074.1/STRG.48437.2
DET	Leaf_vs_45DAB_down_DET	transcript	Leaf_vs_45DAB	Down	ko00500	Starch and sucrose metabolism	0.00504209	0.0261644	1.45602	50	502	2013	29427	STRG.47662.1/STRG.38325.1/STRG.48027.1/STRG.52050.2/STRG.25484.1/STRG.10607.4/STRG.3491.4/STRG.13145.1/STRG.39147.1/STRG.32510.1/STRG.39148.1/STRG.10607.1/STRG.46779.1/STRG.52996.1/STRG.1498.16/STRG.42945.2/STRG.41359.1/STRG.49477.1/STRG.28879.1/STRG.271.1/STRG.21707.1/STRG.28631.1/STRG.3491.2/STRG.42777.1/STRG.2954.1/STRG.54128.1/STRG.2087.6/STRG.2127.1/STRG.1498.3/STRG.42945.1/STRG.1498.11/STRG…
DET	Leaf_vs_45DAB_down_DET	transcript	Leaf_vs_45DAB	Down	ko00460	Cyanoamino acid metabolism	0.00613035	0.0309744	1.67245	27	236	2013	29427	STRG.29273.3/STRG.19772.3/STRG.32510.1/STRG.27299.1/STRG.50235.1/STRG.19772.4/STRG.31129.1/STRG.1498.16/STRG.271.1/STRG.1498.3/STRG.1498.11/STRG.15064.1/STRG.1498.13/STRG.26203.1/STRG.27067.1/STRG.16230.1/STRG.1498.7/STRG.19772.8/STRG.16230.4/STRG.32738.1/STRG.1498.10/STRG.29273.1/STRG.1498.4/STRG.1498.15/STRG.1498.5/STRG.15842.1/STRG.32481.15
DET	Leaf_vs_45DAB_down_DET	transcript	Leaf_vs_45DAB	Down	ko00053	Ascorbate and aldarate metabolism	0.0129521	0.0637639	1.66636	22	193	2013	29427	STRG.44716.4/STRG.1900.1/STRG.4323.1/STRG.35451.1/STRG.19906.1/STRG.50359.1/STRG.38687.1/STRG.2277.1/STRG.15514.1/STRG.29410.4/STRG.29409.2/STRG.19027.2/STRG.12863.1/STRG.33747.1/STRG.20771.1/STRG.14951.1/STRG.27881.1/STRG.43621.3/STRG.40743.1/STRG.35449.1/STRG.29409.1/STRG.53804.2
DET	Leaf_vs_45DAB_down_DET	transcript	Leaf_vs_45DAB	Down	ko00402	Benzoxazinoid biosynthesis	0.01457	0.069936	2.9237	6	30	2013	29427	STRG.32632.2/STRG.32632.3/STRG.889.1/STRG.32627.1/STRG.28102.1/STRG.32632.4
DET	Leaf_vs_45DAB_down_DET	transcript	Leaf_vs_45DAB	Down	ko04712	Circadian rhythm - plant	0.0204274	0.0956601	1.61573	21	190	2013	29427	STRG.31539.1/STRG.43665.3/STRG.20112.1/STRG.48148.1/STRG.8748.1/STRG.48986.6/STRG.21165.1/STRG.28699.1/STRG.34114.1/STRG.27603.3/STRG.27603.1/STRG.48986.15/STRG.44313.3/STRG.49597.1/STRG.7277.7/STRG.43665.1/STRG.7277.8/STRG.27848.1/STRG.23685.1/STRG.43665.2/STRG.2698.3
DET	Leaf_vs_45DAB_down_DET	transcript	Leaf_vs_45DAB	Down	ko04030	G protein-coupled receptors	0.0228378	0.104401	2.65791	6	33	2013	29427	STRG.43583.1/STRG.11567.1/STRG.1306.1/STRG.1306.2/STRG.30166.1/STRG.46904.2
DET	Leaf_vs_45DAB_down_DET	transcript	Leaf_vs_45DAB	Down	ko00908	Zeatin biosynthesis	0.0246031	0.109856	1.88626	12	93	2013	29427	STRG.32632.2/STRG.34635.1/STRG.11416.1/STRG.32632.3/STRG.889.1/STRG.2995.1/STRG.13570.1/STRG.2994.1/STRG.32627.1/STRG.28102.1/STRG.32632.4/STRG.13292.1
DET	Leaf_vs_45DAB_down_DET	transcript	Leaf_vs_45DAB	Down	ko00260	Glycine, serine and threonine metabolism	0.0276901	0.12083	1.56627	21	196	2013	29427	STRG.42041.1/STRG.24505.2/STRG.39631.1/STRG.2073.1/STRG.2073.2/STRG.26302.1/STRG.7233.4/STRG.54898.1/STRG.7233.3/STRG.8239.1/STRG.13652.1/STRG.27067.1/STRG.9751.1/STRG.33451.1/STRG.16230.1/STRG.16230.4/STRG.53195.1/STRG.22528.1/STRG.48744.1/STRG.15908.1/STRG.54897.1
DET	Leaf_vs_45DAB_down_DET	transcript	Leaf_vs_45DAB	Down	ko03110	Chaperones and folding catalysts	0.0334382	0.14267	1.24087	73	860	2013	29427	STRG.23831.1/STRG.7184.1/STRG.6806.1/STRG.6808.1/STRG.44971.1/STRG.8993.1/STRG.6811.1/STRG.13129.1/STRG.39504.1/STRG.1794.1/STRG.3283.1/STRG.17887.1/STRG.10586.1/STRG.2662.1/STRG.33298.2/STRG.34743.1/STRG.25341.1/STRG.15119.3/STRG.24299.1/STRG.41338.1/STRG.53528.1/STRG.9720.1/STRG.41874.2/STRG.13289.1/STRG.35686.1/STRG.8448.1/STRG.49906.1/STRG.44964.2/STRG.23262.1/STRG.3580.1/STRG.6807.1/STRG.496…
DET	Leaf_vs_45DAB_down_DET	transcript	Leaf_vs_45DAB	Down	ko01006	Prenyltransferases	0.0354931	0.148145	1.58514	18	166	2013	29427	STRG.36111.2/STRG.34635.1/STRG.36111.1/STRG.15782.1/STRG.4535.1/STRG.17557.13/STRG.21817.1/STRG.6579.2/STRG.2989.1/STRG.51352.2/STRG.34479.1/STRG.17557.9/STRG.12939.60/STRG.1118.2/STRG.1119.2/STRG.1118.1/STRG.17557.18/STRG.12939.56
DET	Leaf_vs_45DAB_down_DET	transcript	Leaf_vs_45DAB	Down	ko01007	Amino acid related enzymes	0.038836	0.158649	1.37831	33	350	2013	29427	STRG.43150.2/STRG.13961.1/STRG.8528.1/STRG.43150.1/STRG.52262.1/STRG.22916.1/STRG.49139.2/STRG.24505.2/STRG.14438.1/STRG.2073.1/STRG.2073.2/STRG.49139.5/STRG.8950.1/STRG.49961.1/STRG.51083.1/STRG.8239.1/STRG.56134.1/STRG.7249.1/STRG.49139.3/STRG.25286.1/STRG.17405.1/STRG.34221.2/STRG.40100.1/STRG.6982.1/STRG.5167.1/STRG.5983.1/STRG.6309.1/STRG.33451.1/STRG.19585.1/STRG.21590.2/STRG.41843.2/STRG.3…
DET	Leaf_vs_45DAB_up_DET	transcript	Leaf_vs_45DAB	Up	ko04147	Exosome	1.20168e-31	2.42739e-29	2.04839	276	1799	2204	29427	STRG.24243.1/STRG.54417.2/STRG.40435.1/STRG.54982.1/STRG.18815.1/STRG.27965.4/STRG.7534.1/STRG.4610.1/STRG.52827.2/STRG.8335.1/STRG.900.3/STRG.34091.1/STRG.38598.2/STRG.10486.1/STRG.4397.1/STRG.50027.1/STRG.8271.1/STRG.27521.1/STRG.6429.1/STRG.32830.2/STRG.6120.1/STRG.17942.1/STRG.4824.4/STRG.42482.1/STRG.21712.1/STRG.30286.1/STRG.4437.1/STRG.56035.4/STRG.7240.2/STRG.34652.1/STRG.6117.1/STRG.3506…
DET	Leaf_vs_45DAB_up_DET	transcript	Leaf_vs_45DAB	Up	ko03010	Ribosome	2.79368e-23	2.82162e-21	2.4896	135	724	2204	29427	STRG.28417.1/STRG.581.1/STRG.15206.1/STRG.28161.1/STRG.21992.1/STRG.15896.1/STRG.48138.1/STRG.2038.1/STRG.53957.1/STRG.42801.1/STRG.35791.1/STRG.28165.1/STRG.11667.2/STRG.24441.1/STRG.48176.1/STRG.15080.2/STRG.41103.3/STRG.43020.1/STRG.21940.1/STRG.42770.1/STRG.6756.1/STRG.8620.1/STRG.14719.1/STRG.13661.1/STRG.10787.1/STRG.29004.1/STRG.14647.1/STRG.21034.1/STRG.44746.1/STRG.25850.1/STRG.618.1/STR…
DET	Leaf_vs_45DAB_up_DET	transcript	Leaf_vs_45DAB	Up	ko03011	Ribosome	7.25197e-23	4.88299e-21	2.47458	134	723	2204	29427	STRG.28417.1/STRG.581.1/STRG.15206.1/STRG.28161.1/STRG.21992.1/STRG.15896.1/STRG.48138.1/STRG.2038.1/STRG.53957.1/STRG.42801.1/STRG.35791.1/STRG.28165.1/STRG.11667.2/STRG.24441.1/STRG.48176.1/STRG.15080.2/STRG.41103.3/STRG.43020.1/STRG.21940.1/STRG.42770.1/STRG.6756.1/STRG.8620.1/STRG.14719.1/STRG.13661.1/STRG.10787.1/STRG.29004.1/STRG.14647.1/STRG.21034.1/STRG.44746.1/STRG.25850.1/STRG.618.1/STR…
DET	Leaf_vs_45DAB_up_DET	transcript	Leaf_vs_45DAB	Up	ko04031	GTP-binding proteins	4.58991e-15	2.31791e-13	3.40467	51	200	2204	29427	STRG.900.3/STRG.27521.1/STRG.32830.2/STRG.34657.2/STRG.54071.1/STRG.38370.1/STRG.11440.1/STRG.16925.1/STRG.23430.1/STRG.2887.1/STRG.51242.1/STRG.3903.1/STRG.42225.1/STRG.6402.1/STRG.14358.1/STRG.8133.2/STRG.24428.1/STRG.37234.1/STRG.10045.2/STRG.17701.1/STRG.56738.1/STRG.49027.1/STRG.36918.1/STRG.12540.1/STRG.42863.1/STRG.34268.1/STRG.16010.1/STRG.26942.1/STRG.45885.1/STRG.16396.1/STRG.42648.1/ST…
DET	Leaf_vs_45DAB_up_DET	transcript	Leaf_vs_45DAB	Up	ko04131	Membrane trafficking	4.35307e-13	1.75864e-11	1.47876	311	2808	2204	29427	STRG.54871.1/STRG.47169.1/STRG.11831.1/STRG.54672.2/STRG.54982.1/STRG.52175.1/STRG.18815.1/STRG.27965.4/STRG.7534.1/STRG.37033.3/STRG.43197.2/STRG.8335.1/STRG.900.3/STRG.10720.1/STRG.5290.1/STRG.22444.1/STRG.1682.1/STRG.52387.3/STRG.8271.1/STRG.27521.1/STRG.6429.1/STRG.32830.2/STRG.6120.1/STRG.17942.1/STRG.55050.3/STRG.10819.1/STRG.30286.1/STRG.56459.1/STRG.56223.2/STRG.56035.4/STRG.35036.1/STRG.…
DET	Leaf_vs_45DAB_up_DET	transcript	Leaf_vs_45DAB	Up	ko04812	Cytoskeleton proteins	2.32849e-12	7.83927e-11	2.16192	91	562	2204	29427	STRG.54417.2/STRG.47124.1/STRG.14642.1/STRG.33722.1/STRG.8271.1/STRG.14936.2/STRG.4824.4/STRG.50500.1/STRG.39411.1/STRG.1172.4/STRG.35420.2/STRG.42405.1/STRG.7826.1/STRG.53253.1/STRG.54417.1/STRG.32604.1/STRG.28006.1/STRG.4824.5/STRG.7507.1/STRG.22477.1/STRG.45058.1/STRG.23720.1/STRG.13211.1/STRG.32787.1/STRG.14445.1/STRG.46983.1/STRG.6231.1/STRG.10675.1/STRG.5355.1/STRG.840.1/STRG.34842.1/STRG.1…
DET	Leaf_vs_45DAB_up_DET	transcript	Leaf_vs_45DAB	Up	ko04145	Phagosome	3.29103e-12	9.49697e-11	2.90997	51	234	2204	29427	STRG.54417.2/STRG.37033.3/STRG.900.3/STRG.4397.1/STRG.4824.4/STRG.39411.1/STRG.51082.1/STRG.36819.1/STRG.30122.1/STRG.54417.1/STRG.32604.1/STRG.19460.1/STRG.4824.5/STRG.13211.1/STRG.5115.1/STRG.24428.3/STRG.840.1/STRG.18933.1/STRG.21904.1/STRG.49383.1/STRG.49580.1/STRG.49383.2/STRG.1228.1/STRG.19188.2/STRG.47863.1/STRG.3903.1/STRG.48262.1/STRG.4327.1/STRG.6402.1/STRG.36269.1/STRG.11586.2/STRG.556…
DET	Leaf_vs_45DAB_up_DET	transcript	Leaf_vs_45DAB	Up	ko00010	Glycolysis / Gluconeogenesis	4.43472e-10	1.11977e-08	2.26594	65	383	2204	29427	STRG.8103.1/STRG.16328.1/STRG.3997.1/STRG.22347.1/STRG.18815.1/STRG.35852.2/STRG.7534.1/STRG.8335.1/STRG.20469.1/STRG.10486.1/STRG.6120.1/STRG.50873.1/STRG.17942.1/STRG.15260.2/STRG.56035.4/STRG.8103.4/STRG.6117.1/STRG.11933.1/STRG.50662.1/STRG.7268.1/STRG.7415.1/STRG.46845.1/STRG.20276.1/STRG.40311.1/STRG.56035.5/STRG.16637.5/STRG.23729.1/STRG.8338.1/STRG.11931.1/STRG.23559.2/STRG.10502.1/STRG.2…
DET	Leaf_vs_45DAB_up_DET	transcript	Leaf_vs_45DAB	Up	ko04517	IgSF CAM signaling	1.73494e-09	3.89398e-08	3.13073	34	145	2204	29427	STRG.54417.2/STRG.900.3/STRG.8271.1/STRG.4824.4/STRG.39411.1/STRG.54056.1/STRG.9905.1/STRG.54417.1/STRG.32604.1/STRG.4824.5/STRG.7507.1/STRG.23720.1/STRG.13211.1/STRG.6231.1/STRG.840.1/STRG.18933.1/STRG.49383.1/STRG.49383.2/STRG.25257.1/STRG.47863.1/STRG.31853.1/STRG.4824.1/STRG.43872.1/STRG.22459.1/STRG.56393.1/STRG.17277.1/STRG.1200.1/STRG.41165.1/STRG.39624.2/STRG.53555.4/STRG.900.4/STRG.6231.…
DET	Leaf_vs_45DAB_up_DET	transcript	Leaf_vs_45DAB	Up	ko04814	Motor proteins	8.71454e-09	1.76034e-07	2.42757	48	264	2204	29427	STRG.54417.2/STRG.47124.1/STRG.14936.2/STRG.4824.4/STRG.38867.1/STRG.39411.1/STRG.1172.4/STRG.35420.2/STRG.53253.1/STRG.54417.1/STRG.32604.1/STRG.28006.1/STRG.4824.5/STRG.7507.1/STRG.22477.1/STRG.23720.1/STRG.13211.1/STRG.32787.1/STRG.4377.1/STRG.840.1/STRG.18933.1/STRG.26590.1/STRG.49383.1/STRG.49383.2/STRG.19363.1/STRG.25257.1/STRG.25272.1/STRG.47863.1/STRG.31817.1/STRG.27422.2/STRG.46610.2/STR…
DET	Leaf_vs_45DAB_up_DET	transcript	Leaf_vs_45DAB	Up	ko00333	Prodigiosin biosynthesis	1.87419e-08	3.4417e-07	6.96607	12	23	2204	29427	STRG.18388.3/STRG.180.2/STRG.8342.1/STRG.32366.1/STRG.31961.1/STRG.24590.1/STRG.10944.1/STRG.17796.1/STRG.33972.1/STRG.18388.2/STRG.10944.3/STRG.180.1
DET	Leaf_vs_45DAB_up_DET	transcript	Leaf_vs_45DAB	Up	ko00190	Oxidative phosphorylation	3.66557e-08	6.17037e-07	2.27844	50	293	2204	29427	STRG.8335.1/STRG.4397.1/STRG.51082.1/STRG.30122.1/STRG.55668.1/STRG.14364.1/STRG.19460.1/STRG.5115.1/STRG.24621.1/STRG.36513.1/STRG.21904.1/STRG.37202.1/STRG.52762.2/STRG.22713.1/STRG.49580.1/STRG.1228.1/STRG.19188.2/STRG.48262.1/STRG.4327.1/STRG.3204.1/STRG.36269.1/STRG.11586.2/STRG.55620.1/STRG.35159.1/STRG.36470.1/STRG.19188.1/STRG.23846.1/STRG.44972.1/STRG.27980.1/STRG.20906.1/STRG.17246.1/ST…
DET	Leaf_vs_45DAB_up_DET	transcript	Leaf_vs_45DAB	Up	ko00520	Amino sugar and nucleotide sugar metabolism	8.28265e-08	1.287e-06	2.18329	52	318	2204	29427	STRG.3387.1/STRG.50407.1/STRG.42226.1/STRG.28824.3/STRG.46292.1/STRG.50624.1/STRG.11751.1/STRG.13317.1/STRG.21159.1/STRG.7415.1/STRG.40219.1/STRG.51816.1/STRG.47055.1/STRG.53957.1/STRG.23729.1/STRG.39813.1/STRG.20238.1/STRG.41102.1/STRG.7852.1/STRG.8719.1/STRG.24089.1/STRG.13024.1/STRG.16853.1/STRG.54560.1/STRG.54632.1/STRG.5498.1/STRG.13223.1/STRG.26072.1/STRG.28824.2/STRG.19959.1/STRG.7600.1/ST…
DET	Leaf_vs_45DAB_up_DET	transcript	Leaf_vs_45DAB	Up	ko00051	Fructose and mannose metabolism	1.14992e-06	1.65917e-05	2.60097	30	154	2204	29427	STRG.16328.1/STRG.22347.1/STRG.7534.1/STRG.50407.1/STRG.29152.1/STRG.17942.1/STRG.7268.1/STRG.4752.1/STRG.10502.1/STRG.23858.1/STRG.42090.1/STRG.28647.1/STRG.53096.1/STRG.26988.1/STRG.13223.1/STRG.19959.1/STRG.36465.1/STRG.15561.1/STRG.7600.1/STRG.54190.1/STRG.37686.2/STRG.48312.1/STRG.22346.1/STRG.37681.1/STRG.27798.1/STRG.28650.1/STRG.29155.1/STRG.46520.2/STRG.12364.1/STRG.29151.1
DET	Leaf_vs_45DAB_up_DET	transcript	Leaf_vs_45DAB	Up	ko04144	Endocytosis	3.69525e-06	4.97627e-05	1.7714	67	505	2204	29427	STRG.11831.1/STRG.27965.4/STRG.8271.1/STRG.27521.1/STRG.6429.1/STRG.32830.2/STRG.55050.3/STRG.54071.1/STRG.22622.1/STRG.47180.1/STRG.54100.1/STRG.23686.1/STRG.6231.1/STRG.2259.1/STRG.43219.1/STRG.13673.1/STRG.23430.1/STRG.43751.2/STRG.2887.1/STRG.3903.1/STRG.10576.8/STRG.6402.1/STRG.49652.1/STRG.8133.2/STRG.24428.1/STRG.48765.1/STRG.41082.1/STRG.12602.1/STRG.44475.2/STRG.48805.1/STRG.30585.2/STRG…
DET	Leaf_vs_45DAB_up_DET	transcript	Leaf_vs_45DAB	Up	ko00100	Steroid biosynthesis	1.09671e-05	0.000138459	2.62655	24	122	2204	29427	STRG.53699.1/STRG.25947.1/STRG.55071.1/STRG.8533.3/STRG.32673.1/STRG.912.1/STRG.23516.1/STRG.23034.11/STRG.17918.1/STRG.38706.1/STRG.54761.1/STRG.24973.1/STRG.19661.1/STRG.5988.1/STRG.10492.1/STRG.43202.1/STRG.50024.1/STRG.52726.1/STRG.36358.1/STRG.8551.1/STRG.31628.1/STRG.30685.1/STRG.16152.1/STRG.36955.2
DET	Leaf_vs_45DAB_up_DET	transcript	Leaf_vs_45DAB	Up	ko04142	Lysosome	2.41598e-05	0.000287075	2.02945	38	250	2204	29427	STRG.46115.1/STRG.4397.1/STRG.7240.2/STRG.36819.1/STRG.30122.1/STRG.47055.1/STRG.29450.1/STRG.7240.1/STRG.1228.1/STRG.48262.1/STRG.47617.2/STRG.4327.1/STRG.49437.1/STRG.23489.2/STRG.36269.1/STRG.55620.1/STRG.55039.1/STRG.24374.1/STRG.18991.1/STRG.56232.1/STRG.39952.1/STRG.27561.1/STRG.6066.1/STRG.43015.1/STRG.17111.1/STRG.32457.1/STRG.23988.1/STRG.2708.2/STRG.12295.1/STRG.19836.1/STRG.50287.1/STR…
DET	Leaf_vs_45DAB_up_DET	transcript	Leaf_vs_45DAB	Up	ko00514	Other types of O-glycan biosynthesis	2.8228e-05	0.000316781	3.693	13	47	2204	29427	STRG.55746.1/STRG.22245.1/STRG.37907.1/STRG.51215.1/STRG.52768.1/STRG.22041.1/STRG.14455.1/STRG.54604.3/STRG.20644.1/STRG.47848.1/STRG.33419.1/STRG.32513.1/STRG.13371.1
DET	Leaf_vs_45DAB_up_DET	transcript	Leaf_vs_45DAB	Up	ko01003	Glycosyltransferases	3.85598e-05	0.000409952	1.49881	98	873	2204	29427	STRG.55746.1/STRG.17910.1/STRG.1543.1/STRG.29052.1/STRG.7212.3/STRG.22245.1/STRG.21922.2/STRG.3813.1/STRG.85.7/STRG.35288.1/STRG.43185.1/STRG.42226.1/STRG.33059.1/STRG.21922.1/STRG.20129.1/STRG.50624.1/STRG.29473.1/STRG.14391.1/STRG.49795.1/STRG.37907.1/STRG.21159.1/STRG.40219.1/STRG.20142.1/STRG.25288.1/STRG.16619.1/STRG.49788.3/STRG.51215.1/STRG.51816.1/STRG.50566.1/STRG.41251.1/STRG.52768.1/ST…
DET	Leaf_vs_45DAB_up_DET	transcript	Leaf_vs_45DAB	Up	ko00400	Phenylalanine, tyrosine and tryptophan biosynthesis	4.84403e-05	0.000484382	2.40932	24	133	2204	29427	STRG.16951.1/STRG.46894.1/STRG.36379.1/STRG.16505.1/STRG.29516.1/STRG.6069.1/STRG.56123.1/STRG.42034.1/STRG.54269.2/STRG.16580.2/STRG.44619.3/STRG.54270.1/STRG.30690.1/STRG.26815.1/STRG.19864.1/STRG.54268.5/STRG.16580.4/STRG.27784.1/STRG.44619.4/STRG.5755.1/STRG.7220.1/STRG.44619.2/STRG.54857.1/STRG.16580.3
DET	Leaf_vs_45DAB_up_DET	transcript	Leaf_vs_45DAB	Up	ko00670	One carbon pool by folate	5.03565e-05	0.000484382	2.4567	23	125	2204	29427	STRG.30855.1/STRG.35852.2/STRG.56348.1/STRG.34957.1/STRG.14582.1/STRG.43376.1/STRG.23465.1/STRG.15260.2/STRG.19958.1/STRG.11472.2/STRG.42461.1/STRG.11472.1/STRG.17183.1/STRG.40752.3/STRG.54117.1/STRG.10245.1/STRG.24940.1/STRG.50429.1/STRG.25139.1/STRG.35852.3/STRG.38956.2/STRG.15260.5/STRG.40979.5
DET	Leaf_vs_45DAB_up_DET	transcript	Leaf_vs_45DAB	Up	ko00620	Pyruvate metabolism	8.42748e-05	0.000773796	1.77038	48	362	2204	29427	STRG.8103.1/STRG.3997.1/STRG.35579.1/STRG.18815.1/STRG.35852.2/STRG.14982.1/STRG.27490.1/STRG.21438.1/STRG.15260.2/STRG.8103.4/STRG.11933.1/STRG.45874.1/STRG.46845.1/STRG.40311.1/STRG.34342.1/STRG.16637.5/STRG.11931.1/STRG.22393.1/STRG.23559.2/STRG.6510.1/STRG.35579.2/STRG.9462.1/STRG.46368.1/STRG.51024.1/STRG.8103.3/STRG.29452.11/STRG.21036.1/STRG.15019.1/STRG.47980.2/STRG.23.1/STRG.45724.1/STRG…
DET	Leaf_vs_45DAB_up_DET	transcript	Leaf_vs_45DAB	Up	ko00780	Biotin metabolism	0.000133369	0.00117133	3.40893	12	47	2204	29427	STRG.18388.3/STRG.180.2/STRG.8342.1/STRG.31961.1/STRG.24590.1/STRG.10944.1/STRG.17796.1/STRG.33972.1/STRG.18388.2/STRG.10944.3/STRG.56489.1/STRG.180.1
DET	Leaf_vs_45DAB_up_DET	transcript	Leaf_vs_45DAB	Up	ko00941	Flavonoid biosynthesis	0.00016137	0.0013582	2.19599	25	152	2204	29427	STRG.42289.1/STRG.512.1/STRG.56727.2/STRG.28382.1/STRG.23983.1/STRG.49268.1/STRG.7105.1/STRG.41865.1/STRG.42281.1/STRG.47465.2/STRG.47465.1/STRG.50604.1/STRG.36239.1/STRG.13319.1/STRG.42292.1/STRG.24566.2/STRG.31815.1/STRG.17674.1/STRG.22819.1/STRG.56727.1/STRG.8312.1/STRG.17675.1/STRG.22821.1/STRG.27868.10/STRG.5830.1
DET	Leaf_vs_45DAB_up_DET	transcript	Leaf_vs_45DAB	Up	ko00710	Carbon fixation by Calvin cycle	0.000272791	0.00220415	1.88363	34	241	2204	29427	STRG.35579.1/STRG.24970.1/STRG.8532.1/STRG.7534.1/STRG.14982.1/STRG.27490.1/STRG.8335.1/STRG.21438.1/STRG.6120.1/STRG.17942.1/STRG.6117.1/STRG.51158.2/STRG.45874.1/STRG.54269.2/STRG.34342.1/STRG.54270.1/STRG.8338.1/STRG.22393.1/STRG.6510.1/STRG.10502.1/STRG.35579.2/STRG.23858.1/STRG.9462.1/STRG.54268.5/STRG.46368.1/STRG.15019.1/STRG.43580.1/STRG.44362.3/STRG.40798.1/STRG.51158.11/STRG.40796.2/STR…
DET	Leaf_vs_45DAB_up_DET	transcript	Leaf_vs_45DAB	Up	ko00030	Pentose phosphate pathway	0.000294264	0.00228621	2.19348	23	140	2204	29427	STRG.16328.1/STRG.22347.1/STRG.24970.1/STRG.8532.1/STRG.7534.1/STRG.7813.1/STRG.17942.1/STRG.51158.2/STRG.7268.1/STRG.20635.1/STRG.7415.1/STRG.23729.1/STRG.10502.1/STRG.23858.1/STRG.42090.1/STRG.28956.1/STRG.53096.1/STRG.26988.1/STRG.54632.1/STRG.54190.1/STRG.48312.1/STRG.51158.11/STRG.22346.1
DET	Leaf_vs_45DAB_up_DET	transcript	Leaf_vs_45DAB	Up	ko01004	Lipid biosynthesis proteins	0.000883472	0.00660968	1.75021	35	267	2204	29427	STRG.18388.3/STRG.3617.1/STRG.46115.1/STRG.180.2/STRG.8342.1/STRG.42482.1/STRG.32366.1/STRG.35383.1/STRG.31961.1/STRG.27008.1/STRG.24546.1/STRG.14641.1/STRG.24590.1/STRG.11016.1/STRG.10944.1/STRG.17796.1/STRG.6946.1/STRG.33972.1/STRG.24547.1/STRG.18388.2/STRG.29891.1/STRG.10916.1/STRG.43997.1/STRG.46461.1/STRG.4620.1/STRG.43015.1/STRG.811.1/STRG.32478.1/STRG.43931.1/STRG.10944.3/STRG.35986.2/STRG…
DET	Leaf_vs_45DAB_up_DET	transcript	Leaf_vs_45DAB	Up	ko03037	Cilium and associated proteins	0.00118286	0.00853351	2.02577	22	145	2204	29427	STRG.12842.1/STRG.48518.1/STRG.45374.1/STRG.8274.1/STRG.7507.1/STRG.8628.1/STRG.23720.1/STRG.30667.1/STRG.33265.2/STRG.42883.1/STRG.25257.1/STRG.24539.1/STRG.56090.1/STRG.51518.1/STRG.22459.1/STRG.14978.1/STRG.44102.3/STRG.22148.1/STRG.37947.1/STRG.15933.1/STRG.22148.2/STRG.20406.1
DET	Leaf_vs_45DAB_up_DET	transcript	Leaf_vs_45DAB	Up	ko00053	Ascorbate and aldarate metabolism	0.0012511	0.00871452	1.86785	27	193	2204	29427	STRG.8103.1/STRG.35852.2/STRG.15260.2/STRG.46292.1/STRG.8103.4/STRG.11933.1/STRG.16637.5/STRG.7852.1/STRG.11931.1/STRG.8103.3/STRG.42175.1/STRG.47047.1/STRG.26072.1/STRG.40758.1/STRG.39618.1/STRG.37686.2/STRG.35852.3/STRG.27360.2/STRG.35636.1/STRG.16637.1/STRG.37681.1/STRG.27358.1/STRG.44716.1/STRG.15260.5/STRG.11928.6/STRG.28551.1/STRG.51262.1
DET	Leaf_vs_45DAB_up_DET	transcript	Leaf_vs_45DAB	Up	ko00330	Arginine and proline metabolism	0.00174104	0.011723	1.76453	30	227	2204	29427	STRG.8103.1/STRG.31496.1/STRG.35852.2/STRG.20878.1/STRG.36161.2/STRG.15260.2/STRG.8103.4/STRG.12692.1/STRG.54269.2/STRG.54270.1/STRG.16637.5/STRG.8101.1/STRG.30874.7/STRG.4174.1/STRG.54268.5/STRG.18708.1/STRG.9053.1/STRG.28071.1/STRG.50657.1/STRG.8103.3/STRG.12693.1/STRG.35852.3/STRG.54363.3/STRG.8582.1/STRG.16637.1/STRG.24883.1/STRG.15260.5/STRG.35706.1/STRG.5044.2/STRG.14627.1
DET	Leaf_vs_45DAB_up_DET	transcript	Leaf_vs_45DAB	Up	ko00061	Fatty acid biosynthesis	0.00227775	0.0148421	1.96073	21	143	2204	29427	STRG.18388.3/STRG.3617.1/STRG.180.2/STRG.8342.1/STRG.42482.1/STRG.32366.1/STRG.35383.1/STRG.31961.1/STRG.24590.1/STRG.10944.1/STRG.17796.1/STRG.33972.1/STRG.21036.1/STRG.26792.1/STRG.18388.2/STRG.4620.1/STRG.44972.1/STRG.13081.1/STRG.10944.3/STRG.56489.1/STRG.180.1
DET	Leaf_vs_45DAB_up_DET	transcript	Leaf_vs_45DAB	Up	ko00020	Citrate cycle (TCA cycle)	0.00258584	0.0159641	1.90738	22	154	2204	29427	STRG.3997.1/STRG.52626.1/STRG.40435.1/STRG.46845.1/STRG.8749.1/STRG.24444.1/STRG.51016.1/STRG.23331.1/STRG.36513.1/STRG.9462.1/STRG.51312.1/STRG.24943.1/STRG.29734.5/STRG.3204.1/STRG.27665.1/STRG.25139.1/STRG.23945.1/STRG.7638.1/STRG.8660.1/STRG.30803.2/STRG.2912.1/STRG.55579.1
DET	Leaf_vs_45DAB_up_DET	transcript	Leaf_vs_45DAB	Up	ko04820	Cytoskeleton in muscle cells	0.002608	0.0159641	2.62264	11	56	2204	29427	STRG.14642.1/STRG.10486.1/STRG.50662.1/STRG.20276.1/STRG.5355.1/STRG.34984.1/STRG.17913.1/STRG.12602.1/STRG.44475.2/STRG.28561.1/STRG.40033.1
DET	Leaf_vs_45DAB_up_DET	transcript	Leaf_vs_45DAB	Up	ko00052	Galactose metabolism	0.00439616	0.0261184	1.85685	21	151	2204	29427	STRG.16328.1/STRG.22347.1/STRG.20469.1/STRG.50873.1/STRG.7415.1/STRG.41683.1/STRG.53957.1/STRG.23729.1/STRG.41675.1/STRG.5920.2/STRG.53096.1/STRG.26988.1/STRG.13223.1/STRG.54190.1/STRG.37686.2/STRG.49651.1/STRG.47451.1/STRG.22346.1/STRG.37681.1/STRG.23937.1/STRG.6428.1
DET	Leaf_vs_45DAB_up_DET	transcript	Leaf_vs_45DAB	Up	ko00240	Pyrimidine metabolism	0.00598138	0.0345211	1.7321	24	185	2204	29427	STRG.24221.1/STRG.10331.1/STRG.43031.2/STRG.17972.1/STRG.42553.1/STRG.51158.2/STRG.6220.1/STRG.4229.1/STRG.32179.1/STRG.10546.1/STRG.30138.1/STRG.17768.1/STRG.6220.2/STRG.15116.1/STRG.43031.4/STRG.38956.2/STRG.51158.11/STRG.1867.1/STRG.20622.3/STRG.47681.1/STRG.46179.1/STRG.2089.1/STRG.380.1/STRG.14601.1
DET	Leaf_vs_45DAB_up_DET	transcript	Leaf_vs_45DAB	Up	ko00541	Biosynthesis of various nucleotide sugars	0.00616665	0.0346018	2.25661	12	71	2204	29427	STRG.50407.1/STRG.4752.1/STRG.53957.1/STRG.2955.2/STRG.7852.1/STRG.49256.1/STRG.52610.1/STRG.34097.1/STRG.19959.1/STRG.15561.1/STRG.40957.1/STRG.2955.3
DET	Leaf_vs_45DAB_up_DET	transcript	Leaf_vs_45DAB	Up	ko05100	Bacterial invasion of epithelial cells	0.00945259	0.051606	2.06632	13	84	2204	29427	STRG.900.3/STRG.8271.1/STRG.23686.1/STRG.6231.1/STRG.49652.1/STRG.5859.4/STRG.32457.1/STRG.19498.1/STRG.39624.2/STRG.900.4/STRG.6231.3/STRG.6104.1/STRG.4107.2
DET	Leaf_vs_45DAB_up_DET	transcript	Leaf_vs_45DAB	Up	ko00603	Glycosphingolipid biosynthesis - globo and isoglobo series	0.0132209	0.0702793	2.96703	6	27	2204	29427	STRG.41683.1/STRG.47055.1/STRG.41675.1/STRG.5920.2/STRG.6342.1/STRG.47451.1
DET	Leaf_vs_45DAB_up_DET	transcript	Leaf_vs_45DAB	Up	ko00536	Glycosaminoglycan binding proteins	0.0137142	0.0710083	2.67033	7	35	2204	29427	STRG.50591.3/STRG.11935.1/STRG.48138.1/STRG.37595.1/STRG.23489.2/STRG.22775.1/STRG.18609.1
DET	Leaf_vs_45DAB_up_DET	transcript	Leaf_vs_45DAB	Up	ko99981	Carbohydrate metabolism	0.014061	0.0710083	3.33791	5	20	2204	29427	STRG.51554.1/STRG.30623.1/STRG.24202.1/STRG.28378.1/STRG.526.1
DET	Leaf_vs_45DAB_up_DET	transcript	Leaf_vs_45DAB	Up	ko00360	Phenylalanine metabolism	0.0147232	0.0725387	1.85439	15	108	2204	29427	STRG.31496.1/STRG.16505.1/STRG.12692.1/STRG.54269.2/STRG.54270.1/STRG.30874.7/STRG.21836.1/STRG.43443.1/STRG.4174.1/STRG.26815.1/STRG.54268.5/STRG.12693.1/STRG.52550.1/STRG.5044.2/STRG.14627.1
DET	Leaf_vs_45DAB_up_DET	transcript	Leaf_vs_45DAB	Up	ko04075	Plant hormone signal transduction	0.0150827	0.0725408	1.25932	88	933	2204	29427	STRG.10112.1/STRG.44607.1/STRG.29459.1/STRG.11989.1/STRG.8335.1/STRG.8815.1/STRG.3224.1/STRG.45530.1/STRG.54638.1/STRG.12871.2/STRG.913.1/STRG.2042.1/STRG.40444.1/STRG.45529.2/STRG.1607.1/STRG.13830.1/STRG.35912.1/STRG.11052.1/STRG.43993.1/STRG.5500.1/STRG.41434.1/STRG.12110.1/STRG.41730.2/STRG.38840.1/STRG.7424.1/STRG.18850.1/STRG.42002.1/STRG.30476.1/STRG.12739.1/STRG.52762.2/STRG.33280.1/STRG.…
DET	Leaf_vs_45DAB_up_DET	transcript	Leaf_vs_45DAB	Up	ko00523	Polyketide sugar unit biosynthesis	0.0170885	0.0802763	3.81475	4	14	2204	29427	STRG.2955.2/STRG.49256.1/STRG.52610.1/STRG.2955.3
DET	Leaf_vs_45DAB_up_DET	transcript	Leaf_vs_45DAB	Up	ko99980	Enzymes with EC numbers	0.0195875	0.0899246	1.2617	79	836	2204	29427	STRG.42951.1/STRG.34962.1/STRG.48544.4/STRG.35105.1/STRG.10112.1/STRG.35099.1/STRG.34963.1/STRG.35099.7/STRG.26449.1/STRG.12672.1/STRG.10708.1/STRG.11467.1/STRG.51345.3/STRG.35099.8/STRG.39280.1/STRG.28504.1/STRG.7105.1/STRG.56342.1/STRG.35099.5/STRG.41160.2/STRG.41865.1/STRG.51345.1/STRG.13063.1/STRG.12671.1/STRG.7485.2/STRG.42712.1/STRG.4928.1/STRG.25051.2/STRG.41160.1/STRG.52295.1/STRG.7144.1/…
DET	Leaf_vs_45DAB_up_DET	transcript	Leaf_vs_45DAB	Up	ko00537	Glycosylphosphatidylinositol (GPI)-anchored proteins	0.0201835	0.0906013	2.18481	9	55	2204	29427	STRG.42037.1/STRG.7229.1/STRG.106.1/STRG.36819.1/STRG.16367.1/STRG.14166.1/STRG.23719.1/STRG.55511.1/STRG.31869.4
DET	Leaf_vs_45DAB_up_DET	transcript	Leaf_vs_45DAB	Up	ko00561	Glycerolipid metabolism	0.0216382	0.09502	1.48351	29	261	2204	29427	STRG.8103.1/STRG.20512.1/STRG.35852.2/STRG.15260.2/STRG.8103.4/STRG.11933.1/STRG.41683.1/STRG.23920.1/STRG.16637.5/STRG.11016.1/STRG.41675.1/STRG.11931.1/STRG.5920.2/STRG.2546.1/STRG.8103.3/STRG.37686.2/STRG.35852.3/STRG.29891.1/STRG.47451.1/STRG.46461.1/STRG.16637.1/STRG.37681.1/STRG.10023.1/STRG.14559.2/STRG.15260.5/STRG.11928.6/STRG.43931.1/STRG.7554.3/STRG.34835.1
DET	Leaf_vs_45DAB_up_DET	transcript	Leaf_vs_45DAB	Up	ko00950	Isoquinoline alkaloid biosynthesis	0.0234649	0.100849	1.95824	11	75	2204	29427	STRG.16505.1/STRG.28886.2/STRG.54269.2/STRG.54270.1/STRG.28985.1/STRG.26815.1/STRG.54268.5/STRG.28886.1/STRG.41645.1/STRG.41657.1/STRG.6567.1
DET	Leaf_vs_45DAB_up_DET	transcript	Leaf_vs_45DAB	Up	ko00500	Starch and sucrose metabolism	0.0243141	0.102322	1.32984	50	502	2204	29427	STRG.52050.1/STRG.7212.3/STRG.35175.1/STRG.54431.1/STRG.19283.1/STRG.3457.1/STRG.52180.1/STRG.42037.1/STRG.802.1/STRG.7229.1/STRG.106.1/STRG.13317.1/STRG.7415.1/STRG.15554.1/STRG.49788.3/STRG.8260.1/STRG.53957.1/STRG.23729.1/STRG.16929.1/STRG.16367.1/STRG.45604.1/STRG.24377.1/STRG.56805.1/STRG.54560.1/STRG.8261.1/STRG.54632.1/STRG.14834.1/STRG.45641.1/STRG.1830.1/STRG.13223.1/STRG.49133.1/STRG.31…
DET	Leaf_vs_45DAB_up_DET	transcript	Leaf_vs_45DAB	Up	ko01008	Polyketide biosynthesis proteins	0.0250166	0.10313	4.45054	3	9	2204	29427	STRG.42289.1/STRG.42281.1/STRG.42292.1
DET	Leaf_vs_45DAB_up_DET	transcript	Leaf_vs_45DAB	Up	ko04977	Vitamin digestion and absorption	0.0391667	0.158233	2.17352	7	43	2204	29427	STRG.19926.1/STRG.41444.1/STRG.1575.1/STRG.50370.2/STRG.12093.1/STRG.6764.1/STRG.33070.1
DET	Leaf_vs_45DAB_up_DET	transcript	Leaf_vs_45DAB	Up	ko00903	Limonene degradation	0.0475029	0.185044	2.47252	5	27	2204	29427	STRG.8103.1/STRG.8103.4/STRG.16637.5/STRG.8103.3/STRG.16637.1
DET	Leaf_vs_45DAB_up_DET	transcript	Leaf_vs_45DAB	Up	ko03264	Virion - Flavivirus and Alphavirus	0.0481415	0.185044	5.34065	2	5	2204	29427	STRG.20629.1/STRG.51200.1
DET	Leaf_vs_45DAB_up_DET	transcript	Leaf_vs_45DAB	Up	ko00785	Lipoic acid metabolism	0.0485511	0.185044	1.74843	11	84	2204	29427	STRG.3997.1/STRG.14496.1/STRG.8892.1/STRG.5921.1/STRG.46845.1/STRG.23558.1/STRG.26617.1/STRG.25139.1/STRG.23945.1/STRG.7638.1/STRG.40979.5
DET	Leaf_vs_95DAB_down_DET	transcript	Leaf_vs_95DAB	Down	ko00194	Photosynthesis proteins	5.02345e-46	9.79573e-44	6.76317	76	139	2379	29427	STRG.21713.1/STRG.52403.1/STRG.668.1/STRG.31075.1/STRG.46900.1/STRG.40348.1/STRG.56490.1/STRG.23441.1/STRG.2565.1/STRG.40995.5/STRG.34022.1/STRG.15818.1/STRG.12088.2/STRG.53191.1/STRG.41358.1/STRG.54352.1/STRG.24680.2/STRG.21619.1/STRG.32229.1/STRG.3957.1/STRG.41051.1/STRG.30318.1/STRG.15532.1/STRG.33229.3/STRG.44946.1/STRG.9371.1/STRG.30405.1/STRG.43960.1/STRG.6417.1/STRG.36606.1/STRG.40573.1/ST…
DET	Leaf_vs_95DAB_down_DET	transcript	Leaf_vs_95DAB	Down	ko00195	Photosynthesis	7.33229e-29	7.14898e-27	6.06805	52	106	2379	29427	STRG.668.1/STRG.40348.1/STRG.40995.5/STRG.15818.1/STRG.53191.1/STRG.54352.1/STRG.32229.1/STRG.3957.1/STRG.41051.1/STRG.15532.1/STRG.33229.3/STRG.44946.1/STRG.9371.1/STRG.30405.1/STRG.6417.1/STRG.36606.1/STRG.40573.1/STRG.21255.1/STRG.33229.2/STRG.22452.2/STRG.13057.1/STRG.669.1/STRG.14419.1/STRG.25531.1/STRG.2469.2/STRG.7112.1/STRG.17732.1/STRG.21318.1/STRG.13153.1/STRG.42026.1/STRG.27900.1/STRG.…
DET	Leaf_vs_95DAB_down_DET	transcript	Leaf_vs_95DAB	Down	ko00196	Photosynthesis - antenna proteins	8.20017e-21	5.33011e-19	9.57637	24	31	2379	29427	STRG.21713.1/STRG.52403.1/STRG.31075.1/STRG.46900.1/STRG.56490.1/STRG.23441.1/STRG.2565.1/STRG.34022.1/STRG.12088.2/STRG.41358.1/STRG.24680.2/STRG.21619.1/STRG.30318.1/STRG.43960.1/STRG.41357.1/STRG.27998.1/STRG.37363.1/STRG.52281.1/STRG.17399.1/STRG.6645.1/STRG.20116.1/STRG.6644.1/STRG.50542.1/STRG.48306.1
DET	Leaf_vs_95DAB_down_DET	transcript	Leaf_vs_95DAB	Down	ko02000	Transporters	1.64928e-11	8.04023e-10	1.57214	212	1668	2379	29427	STRG.12091.4/STRG.8226.1/STRG.26927.2/STRG.13648.3/STRG.41397.1/STRG.8909.1/STRG.44836.1/STRG.5649.1/STRG.24796.1/STRG.3067.1/STRG.13586.1/STRG.735.1/STRG.26927.1/STRG.43966.1/STRG.51541.1/STRG.37327.1/STRG.17026.1/STRG.10467.1/STRG.35295.1/STRG.17121.3/STRG.54507.1/STRG.7192.1/STRG.13648.4/STRG.12176.1/STRG.41554.2/STRG.39431.1/STRG.8882.1/STRG.23943.1/STRG.50816.1/STRG.44936.1/STRG.3418.1/STRG.…
DET	Leaf_vs_95DAB_down_DET	transcript	Leaf_vs_95DAB	Down	ko00199	Cytochrome P450	1.86639e-10	7.27891e-09	2.30377	65	349	2379	29427	STRG.5476.1/STRG.898.1/STRG.8400.1/STRG.899.3/STRG.19772.3/STRG.31129.1/STRG.898.2/STRG.50225.1/STRG.19772.4/STRG.34776.1/STRG.50620.1/STRG.1143.1/STRG.47352.1/STRG.485.1/STRG.55205.1/STRG.50221.1/STRG.50235.1/STRG.41087.1/STRG.22161.1/STRG.13570.1/STRG.2995.1/STRG.5479.1/STRG.2387.1/STRG.898.3/STRG.45837.1/STRG.2994.1/STRG.899.1/STRG.24632.1/STRG.20231.1/STRG.13884.1/STRG.50217.1/STRG.32709.1/ST…
DET	Leaf_vs_95DAB_down_DET	transcript	Leaf_vs_95DAB	Down	ko04626	Plant-pathogen interaction	2.43818e-10	7.9241e-09	1.71251	139	1004	2379	29427	STRG.34012.3/STRG.47486.25/STRG.27457.2/STRG.48059.1/STRG.31747.1/STRG.47486.27/STRG.27457.1/STRG.48059.2/STRG.27514.1/STRG.25072.1/STRG.31500.2/STRG.34012.5/STRG.34012.1/STRG.2554.1/STRG.31500.3/STRG.39438.1/STRG.47486.3/STRG.20114.1/STRG.47489.7/STRG.47486.21/STRG.12401.1/STRG.22593.2/STRG.47027.1/STRG.6132.1/STRG.48065.1/STRG.15925.1/STRG.6132.2/STRG.33564.67/STRG.47486.22/STRG.33564.64/STRG.4…
DET	Leaf_vs_95DAB_down_DET	transcript	Leaf_vs_95DAB	Down	ko04016	MAPK signaling pathway - plant	7.49754e-10	2.0886e-08	1.96483	88	554	2379	29427	STRG.47486.25/STRG.16453.1/STRG.36133.1/STRG.38489.1/STRG.47486.27/STRG.27514.1/STRG.2126.1/STRG.25072.1/STRG.31500.2/STRG.15424.1/STRG.31500.3/STRG.39438.1/STRG.47486.3/STRG.20114.1/STRG.47489.7/STRG.36132.1/STRG.38489.2/STRG.47486.21/STRG.22593.2/STRG.6132.1/STRG.54733.1/STRG.21248.1/STRG.6132.2/STRG.27530.1/STRG.33564.67/STRG.47486.22/STRG.33564.64/STRG.27362.1/STRG.47486.28/STRG.47486.23/STRG…
DET	Leaf_vs_95DAB_down_DET	transcript	Leaf_vs_95DAB	Down	ko00902	Monoterpenoid biosynthesis	4.31433e-09	1.05162e-07	3.06912	33	133	2379	29427	STRG.25906.2/STRG.21742.1/STRG.2672.1/STRG.21739.1/STRG.2676.1/STRG.21727.1/STRG.52416.1/STRG.26929.1/STRG.25906.1/STRG.2669.1/STRG.30567.1/STRG.41855.1/STRG.42487.1/STRG.7099.1/STRG.29705.1/STRG.52486.5/STRG.7091.1/STRG.41859.1/STRG.52416.2/STRG.21726.2/STRG.601.1/STRG.25907.1/STRG.7091.3/STRG.52483.1/STRG.26929.2/STRG.4819.2/STRG.31789.1/STRG.42484.1/STRG.49331.3/STRG.21725.2/STRG.21726.1/STRG.…
DET	Leaf_vs_95DAB_down_DET	transcript	Leaf_vs_95DAB	Down	ko99980	Enzymes with EC numbers	4.41212e-08	9.5596e-07	1.67195	113	836	2379	29427	STRG.2400.1/STRG.52665.1/STRG.32606.1/STRG.4323.1/STRG.33684.1/STRG.10708.1/STRG.56804.1/STRG.21536.1/STRG.6478.3/STRG.28762.1/STRG.4447.1/STRG.52996.1/STRG.38820.1/STRG.29059.1/STRG.3942.1/STRG.4443.3/STRG.51321.3/STRG.43919.1/STRG.3044.1/STRG.22676.2/STRG.38145.6/STRG.53694.2/STRG.11218.1/STRG.28546.1/STRG.50199.4/STRG.38145.1/STRG.20414.1/STRG.56741.1/STRG.3043.2/STRG.23315.1/STRG.38687.1/STRG…
DET	Leaf_vs_95DAB_down_DET	transcript	Leaf_vs_95DAB	Down	ko00710	Carbon fixation by Calvin cycle	1.02766e-07	2.00394e-06	2.30965	45	241	2379	29427	STRG.5878.2/STRG.5878.1/STRG.27092.1/STRG.24505.4/STRG.36378.1/STRG.5878.3/STRG.20130.1/STRG.39746.1/STRG.37414.1/STRG.53146.1/STRG.9065.5/STRG.24505.2/STRG.44702.2/STRG.25401.2/STRG.48368.2/STRG.40847.5/STRG.40793.1/STRG.25401.1/STRG.8239.1/STRG.38510.1/STRG.32180.1/STRG.46290.1/STRG.35446.1/STRG.12846.1/STRG.50560.1/STRG.29945.1/STRG.47279.1/STRG.7479.1/STRG.19424.1/STRG.4346.2/STRG.43403.1/STR…
DET	Leaf_vs_95DAB_down_DET	transcript	Leaf_vs_95DAB	Down	ko03000	Transcription factors	1.26412e-07	2.06032e-06	1.47316	174	1461	2379	29427	STRG.4245.5/STRG.28636.1/STRG.16453.1/STRG.46056.1/STRG.6701.1/STRG.19389.1/STRG.28634.1/STRG.27006.1/STRG.38489.1/STRG.18196.1/STRG.24285.2/STRG.21807.1/STRG.28637.2/STRG.1209.2/STRG.56238.19/STRG.21411.3/STRG.41203.1/STRG.3928.1/STRG.51771.1/STRG.20877.1/STRG.52521.4/STRG.38665.4/STRG.52896.1/STRG.49064.1/STRG.41202.6/STRG.38489.2/STRG.12697.1/STRG.51771.2/STRG.17114.1/STRG.7462.1/STRG.22426.1/…
DET	Leaf_vs_95DAB_down_DET	transcript	Leaf_vs_95DAB	Down	ko04040	Ion channels	1.26789e-07	2.06032e-06	2.11377	54	316	2379	29427	STRG.34012.3/STRG.27457.2/STRG.48059.1/STRG.31747.1/STRG.27457.1/STRG.48059.2/STRG.54777.1/STRG.34012.5/STRG.34012.1/STRG.41515.3/STRG.2554.1/STRG.48065.1/STRG.41515.8/STRG.54777.3/STRG.54775.1/STRG.54777.2/STRG.53632.1/STRG.28911.1/STRG.13533.1/STRG.34012.4/STRG.13642.5/STRG.54771.1/STRG.14830.1/STRG.31747.2/STRG.54786.1/STRG.21018.1/STRG.48017.1/STRG.41515.1/STRG.41521.1/STRG.28869.1/STRG.20055…
DET	Leaf_vs_95DAB_down_DET	transcript	Leaf_vs_95DAB	Down	ko00630	Glyoxylate and dicarboxylate metabolism	1.46167e-07	2.19251e-06	2.33284	43	228	2379	29427	STRG.18740.1/STRG.13652.1/STRG.16230.4/STRG.24505.4/STRG.29273.5/STRG.34763.1/STRG.9097.1/STRG.48406.1/STRG.2073.1/STRG.24505.2/STRG.53877.1/STRG.25414.1/STRG.52993.1/STRG.40847.5/STRG.44982.1/STRG.5979.1/STRG.34763.2/STRG.53195.1/STRG.13074.1/STRG.8239.1/STRG.2073.2/STRG.35446.1/STRG.29273.1/STRG.54898.1/STRG.50058.1/STRG.42041.1/STRG.5786.2/STRG.29273.3/STRG.16230.1/STRG.7381.5/STRG.43838.1/STR…
DET	Leaf_vs_95DAB_down_DET	transcript	Leaf_vs_95DAB	Down	ko00906	Carotenoid biosynthesis	3.28407e-07	4.57424e-06	3.06175	25	101	2379	29427	STRG.21817.1/STRG.53988.4/STRG.21462.1/STRG.13884.1/STRG.32709.1/STRG.15945.2/STRG.39150.1/STRG.29655.1/STRG.36759.1/STRG.42591.1/STRG.35746.1/STRG.52535.1/STRG.39094.1/STRG.18955.1/STRG.18955.2/STRG.28772.1/STRG.45046.1/STRG.39088.1/STRG.53988.2/STRG.15945.1/STRG.13002.3/STRG.5765.1/STRG.36768.1/STRG.37987.1/STRG.45044.1
DET	Leaf_vs_95DAB_down_DET	transcript	Leaf_vs_95DAB	Down	ko00941	Flavonoid biosynthesis	4.09271e-06	5.32052e-05	2.44135	30	152	2379	29427	STRG.54567.1/STRG.15551.1/STRG.27868.13/STRG.50694.1/STRG.37773.1/STRG.8213.1/STRG.27868.1/STRG.40721.1/STRG.36239.1/STRG.19626.1/STRG.16730.1/STRG.27868.11/STRG.54563.1/STRG.45976.2/STRG.5827.1/STRG.24567.1/STRG.16725.1/STRG.35658.1/STRG.10304.1/STRG.49268.1/STRG.6039.1/STRG.20201.1/STRG.24581.1/STRG.42292.1/STRG.40726.1/STRG.7674.1/STRG.24673.1/STRG.55917.1/STRG.21734.1/STRG.32860.1
DET	Leaf_vs_95DAB_down_DET	transcript	Leaf_vs_95DAB	Down	ko00460	Cyanoamino acid metabolism	0.00016874	0.00205652	1.88687	36	236	2379	29427	STRG.19772.3/STRG.31129.1/STRG.19772.4/STRG.27299.1/STRG.32510.1/STRG.26203.1/STRG.50235.1/STRG.16230.4/STRG.29273.5/STRG.15842.1/STRG.1498.4/STRG.32738.1/STRG.271.1/STRG.1498.3/STRG.50886.1/STRG.1498.13/STRG.29273.1/STRG.1498.7/STRG.29273.3/STRG.1498.6/STRG.16230.1/STRG.32745.2/STRG.30348.1/STRG.53599.1/STRG.571.1/STRG.43838.1/STRG.1498.10/STRG.27067.1/STRG.1498.1/STRG.36648.1/STRG.1498.5/STRG.3…
DET	Leaf_vs_95DAB_down_DET	transcript	Leaf_vs_95DAB	Down	ko00860	Porphyrin metabolism	0.000250724	0.00277374	2.06158	27	162	2379	29427	STRG.16657.1/STRG.18548.1/STRG.11071.1/STRG.30382.1/STRG.44902.1/STRG.34551.1/STRG.37659.1/STRG.49895.1/STRG.33470.1/STRG.6830.1/STRG.19585.1/STRG.47442.1/STRG.14926.1/STRG.13015.1/STRG.55851.1/STRG.9010.1/STRG.2875.1/STRG.17557.13/STRG.35265.1/STRG.35412.1/STRG.54098.1/STRG.9308.1/STRG.30705.9/STRG.23543.3/STRG.49961.1/STRG.9607.1/STRG.17557.18
DET	Leaf_vs_95DAB_down_DET	transcript	Leaf_vs_95DAB	Down	ko04142	Lysosome	0.000256038	0.00277374	1.83068	37	250	2379	29427	STRG.23831.1/STRG.6806.1/STRG.54805.1/STRG.13516.1/STRG.6808.1/STRG.52209.1/STRG.50943.2/STRG.54804.1/STRG.52206.1/STRG.52207.2/STRG.6805.1/STRG.6811.1/STRG.6807.1/STRG.6805.3/STRG.13515.1/STRG.52209.4/STRG.5273.1/STRG.52207.7/STRG.52207.5/STRG.20508.3/STRG.52207.6/STRG.54809.1/STRG.54495.1/STRG.28596.1/STRG.27481.1/STRG.14054.11/STRG.41340.1/STRG.21556.2/STRG.54806.1/STRG.23988.1/STRG.43248.1/ST…
DET	Leaf_vs_95DAB_down_DET	transcript	Leaf_vs_95DAB	Down	ko00920	Sulfur metabolism	0.000406343	0.00417037	2.13908	23	133	2379	29427	STRG.24657.2/STRG.27299.1/STRG.2041.1/STRG.7038.1/STRG.33518.1/STRG.42036.1/STRG.13233.1/STRG.44668.5/STRG.9242.1/STRG.36908.6/STRG.15416.8/STRG.7006.1/STRG.52554.1/STRG.36125.1/STRG.41706.1/STRG.7038.8/STRG.15416.6/STRG.44668.6/STRG.24826.1/STRG.17884.1/STRG.9335.1/STRG.10461.1/STRG.48377.1
DET	Leaf_vs_95DAB_down_DET	transcript	Leaf_vs_95DAB	Down	ko01002	Peptidases and inhibitors	0.000605634	0.00579347	1.34961	115	1054	2379	29427	STRG.23831.1/STRG.6806.1/STRG.13728.2/STRG.34879.1/STRG.54805.1/STRG.13129.1/STRG.13516.1/STRG.24338.1/STRG.6808.1/STRG.10640.1/STRG.47041.1/STRG.50200.1/STRG.56680.13/STRG.15074.1/STRG.13728.1/STRG.18740.1/STRG.8596.1/STRG.54804.1/STRG.1515.2/STRG.5301.1/STRG.35400.6/STRG.6805.1/STRG.2635.1/STRG.5957.1/STRG.25902.2/STRG.6811.1/STRG.13093.1/STRG.6197.1/STRG.24902.3/STRG.6807.1/STRG.6805.3/STRG.13…
DET	Leaf_vs_95DAB_down_DET	transcript	Leaf_vs_95DAB	Down	ko04981	Folate transport and metabolism	0.000623912	0.00579347	2.31928	18	96	2379	29427	STRG.3418.1/STRG.16230.4/STRG.34817.1/STRG.6543.2/STRG.49570.1/STRG.6543.1/STRG.33656.1/STRG.2174.5/STRG.2170.1/STRG.3418.2/STRG.2175.1/STRG.2174.4/STRG.16230.1/STRG.8313.2/STRG.43838.1/STRG.27067.1/STRG.8313.1/STRG.6543.3
DET	Leaf_vs_95DAB_down_DET	transcript	Leaf_vs_95DAB	Down	ko04712	Circadian rhythm - plant	0.00144412	0.0128002	1.82287	28	190	2379	29427	STRG.21165.1/STRG.48986.15/STRG.20112.1/STRG.27576.1/STRG.48986.6/STRG.8748.1/STRG.27603.1/STRG.27603.3/STRG.7277.8/STRG.31539.1/STRG.28699.1/STRG.27848.1/STRG.2698.3/STRG.27603.2/STRG.34114.2/STRG.51821.1/STRG.48148.1/STRG.43665.1/STRG.7277.7/STRG.10304.1/STRG.48880.4/STRG.43665.2/STRG.2698.4/STRG.42292.1/STRG.48986.5/STRG.43665.3/STRG.2698.5/STRG.48880.5
DET	Leaf_vs_95DAB_down_DET	transcript	Leaf_vs_95DAB	Down	ko00999	Biosynthesis of various plant secondary metabolites	0.00179013	0.0151772	1.61693	40	306	2379	29427	STRG.889.1/STRG.32632.2/STRG.32632.3/STRG.32510.1/STRG.41087.1/STRG.28102.1/STRG.1498.4/STRG.28105.1/STRG.3135.1/STRG.271.1/STRG.1498.3/STRG.42487.1/STRG.8213.1/STRG.52753.1/STRG.12473.1/STRG.10297.1/STRG.50886.1/STRG.1498.13/STRG.6431.1/STRG.20524.1/STRG.1498.7/STRG.1498.6/STRG.30348.1/STRG.51634.1/STRG.53599.1/STRG.1498.10/STRG.22055.2/STRG.42484.1/STRG.1498.1/STRG.49331.3/STRG.32632.4/STRG.149…
DET	Leaf_vs_95DAB_down_DET	transcript	Leaf_vs_95DAB	Down	ko02010	ABC transporters	0.00194277	0.015785	2.06158	19	114	2379	29427	STRG.3418.1/STRG.34817.1/STRG.51434.1/STRG.6543.2/STRG.49570.1/STRG.6543.1/STRG.33656.1/STRG.33938.1/STRG.2174.5/STRG.2170.1/STRG.47763.1/STRG.3418.2/STRG.2175.1/STRG.2174.4/STRG.47763.2/STRG.8313.2/STRG.8313.1/STRG.6543.3/STRG.54085.1
DET	Leaf_vs_95DAB_down_DET	transcript	Leaf_vs_95DAB	Down	ko00561	Glycerolipid metabolism	0.00217509	0.0168906	1.65874	35	261	2379	29427	STRG.16815.1/STRG.29409.2/STRG.4323.1/STRG.47041.1/STRG.19906.1/STRG.18177.1/STRG.52209.1/STRG.26184.1/STRG.52207.2/STRG.50359.1/STRG.52209.4/STRG.38687.1/STRG.52207.7/STRG.23636.2/STRG.52207.5/STRG.14951.1/STRG.52207.6/STRG.24309.1/STRG.29409.1/STRG.35451.1/STRG.10733.1/STRG.26318.1/STRG.23017.2/STRG.54820.3/STRG.28035.1/STRG.50950.1/STRG.21556.2/STRG.48700.1/STRG.3386.1/STRG.52207.3/STRG.52207.…
DET	Leaf_vs_95DAB_down_DET	transcript	Leaf_vs_95DAB	Down	ko00480	Glutathione metabolism	0.0022869	0.0168906	1.62872	37	281	2379	29427	STRG.5649.1/STRG.37327.1/STRG.51138.1/STRG.40647.5/STRG.37325.1/STRG.40647.2/STRG.8020.1/STRG.17415.1/STRG.13495.1/STRG.55426.1/STRG.5746.1/STRG.20411.1/STRG.40647.4/STRG.8020.5/STRG.30658.1/STRG.34787.1/STRG.40647.1/STRG.40640.4/STRG.55426.2/STRG.5796.1/STRG.40353.1/STRG.52539.5/STRG.52323.1/STRG.16965.1/STRG.43621.3/STRG.34785.2/STRG.49372.1/STRG.15514.1/STRG.14413.1/STRG.8020.2/STRG.27881.1/ST…
DET	Leaf_vs_95DAB_down_DET	transcript	Leaf_vs_95DAB	Down	ko00500	Starch and sucrose metabolism	0.00244496	0.0168906	1.45378	59	502	2379	29427	STRG.47662.1/STRG.25484.1/STRG.38325.1/STRG.52996.1/STRG.52050.2/STRG.10607.1/STRG.9159.1/STRG.32510.1/STRG.42777.1/STRG.6696.1/STRG.49477.1/STRG.3491.2/STRG.39148.1/STRG.48027.1/STRG.54342.1/STRG.9696.1/STRG.21707.1/STRG.46779.1/STRG.13145.1/STRG.10607.4/STRG.1498.4/STRG.39147.1/STRG.2087.6/STRG.271.1/STRG.1498.3/STRG.2086.2/STRG.23210.1/STRG.28631.1/STRG.28879.1/STRG.50886.1/STRG.3491.4/STRG.41…
DET	Leaf_vs_95DAB_down_DET	transcript	Leaf_vs_95DAB	Down	ko00909	Sesquiterpenoid and triterpenoid biosynthesis	0.00249851	0.0168906	2.23545	15	83	2379	29427	STRG.7103.1/STRG.25947.2/STRG.41855.1/STRG.7099.1/STRG.7091.1/STRG.41859.1/STRG.52753.1/STRG.4858.1/STRG.9654.3/STRG.7091.3/STRG.31609.1/STRG.9654.4/STRG.33982.1/STRG.39477.1/STRG.52088.2
DET	Leaf_vs_95DAB_down_DET	transcript	Leaf_vs_95DAB	Down	ko00950	Isoquinoline alkaloid biosynthesis	0.00251194	0.0168906	2.30897	14	75	2379	29427	STRG.6986.1/STRG.6980.1/STRG.41647.1/STRG.6975.1/STRG.41660.1/STRG.41658.2/STRG.6978.1/STRG.34221.2/STRG.41658.3/STRG.41658.4/STRG.41654.1/STRG.22916.1/STRG.25537.1/STRG.6988.1
DET	Leaf_vs_95DAB_down_DET	transcript	Leaf_vs_95DAB	Down	ko03110	Chaperones and folding catalysts	0.00356485	0.0231715	1.32325	92	860	2379	29427	STRG.23831.1/STRG.7184.1/STRG.47652.1/STRG.6806.1/STRG.3283.1/STRG.25341.1/STRG.56724.1/STRG.13129.1/STRG.1794.1/STRG.6808.1/STRG.39504.1/STRG.8993.1/STRG.13089.2/STRG.35400.6/STRG.43988.1/STRG.25974.1/STRG.10586.1/STRG.33298.2/STRG.6805.1/STRG.48036.1/STRG.6811.1/STRG.32491.1/STRG.49666.1/STRG.13628.1/STRG.8008.1/STRG.6807.1/STRG.6805.3/STRG.15119.3/STRG.34743.1/STRG.18711.1/STRG.10576.9/STRG.35…
DET	Leaf_vs_95DAB_down_DET	transcript	Leaf_vs_95DAB	Down	ko04082	Neuroactive ligand signaling	0.00372881	0.0233283	3.33025	7	26	2379	29427	STRG.51541.1/STRG.51541.3/STRG.7925.1/STRG.51541.2/STRG.18749.2/STRG.7927.1/STRG.10232.1
DET	Leaf_vs_95DAB_down_DET	transcript	Leaf_vs_95DAB	Down	ko01003	Glycosyltransferases	0.00382823	0.0233283	1.31771	93	873	2379	29427	STRG.17871.1/STRG.25906.2/STRG.21742.1/STRG.11416.1/STRG.36561.1/STRG.2672.1/STRG.14241.1/STRG.26882.1/STRG.21739.1/STRG.2676.1/STRG.18177.1/STRG.52480.2/STRG.889.1/STRG.21727.1/STRG.32632.2/STRG.44930.1/STRG.27433.1/STRG.32632.3/STRG.46635.1/STRG.6696.1/STRG.28102.1/STRG.44931.1/STRG.20684.1/STRG.48027.1/STRG.46779.1/STRG.29801.1/STRG.52416.1/STRG.6859.1/STRG.26929.1/STRG.21462.1/STRG.14636.1/ST…
DET	Leaf_vs_95DAB_down_DET	transcript	Leaf_vs_95DAB	Down	ko04030	G protein-coupled receptors	0.00400215	0.0236491	2.99866	8	33	2379	29427	STRG.43583.1/STRG.30166.1/STRG.1306.1/STRG.1306.2/STRG.11567.1/STRG.45826.1/STRG.30166.2/STRG.56674.1
DET	Leaf_vs_95DAB_down_DET	transcript	Leaf_vs_95DAB	Down	ko00903	Limonene degradation	0.00468772	0.0268855	3.2069	7	27	2379	29427	STRG.29409.2/STRG.19906.1/STRG.50359.1/STRG.14951.1/STRG.29409.1/STRG.35451.1/STRG.35449.1
DET	Leaf_vs_95DAB_down_DET	transcript	Leaf_vs_95DAB	Down	ko00940	Phenylpropanoid biosynthesis	0.00488976	0.0272429	1.49521	44	364	2379	29427	STRG.17378.1/STRG.13728.2/STRG.36561.1/STRG.21385.1/STRG.13171.1/STRG.13728.1/STRG.42007.1/STRG.28638.4/STRG.16246.1/STRG.18289.1/STRG.41155.1/STRG.56609.1/STRG.32398.1/STRG.37773.1/STRG.29069.1/STRG.14951.1/STRG.11553.1/STRG.40721.1/STRG.46984.1/STRG.35451.1/STRG.17379.1/STRG.19626.1/STRG.32660.2/STRG.21673.1/STRG.29082.1/STRG.45976.2/STRG.5827.1/STRG.38636.1/STRG.24567.1/STRG.43443.1/STRG.28638…
DET	Leaf_vs_95DAB_down_DET	transcript	Leaf_vs_95DAB	Down	ko00380	Tryptophan metabolism	0.00531168	0.0287716	1.63473	30	227	2379	29427	STRG.17378.1/STRG.898.1/STRG.899.3/STRG.19772.3/STRG.29409.2/STRG.31129.1/STRG.898.2/STRG.50225.1/STRG.19906.1/STRG.19772.4/STRG.50221.1/STRG.50235.1/STRG.50359.1/STRG.898.3/STRG.48406.1/STRG.24349.1/STRG.899.1/STRG.50217.1/STRG.14951.1/STRG.50833.1/STRG.899.2/STRG.29409.1/STRG.35451.1/STRG.17379.1/STRG.19840.1/STRG.12378.3/STRG.7381.5/STRG.19931.1/STRG.48392.7/STRG.35449.1
DET	Leaf_vs_95DAB_down_DET	transcript	Leaf_vs_95DAB	Down	ko00944	Flavone and flavonol biosynthesis	0.00582114	0.030679	3.09237	7	28	2379	29427	STRG.48231.1/STRG.51634.1/STRG.6039.1/STRG.20201.1/STRG.24673.1/STRG.21734.1/STRG.32860.1
DET	Leaf_vs_95DAB_down_DET	transcript	Leaf_vs_95DAB	Down	ko04075	Plant hormone signal transduction	0.00634347	0.0319072	1.286	97	933	2379	29427	STRG.16453.1/STRG.35602.2/STRG.21807.1/STRG.27514.1/STRG.35869.1/STRG.25072.1/STRG.31555.1/STRG.7503.1/STRG.52521.4/STRG.47471.1/STRG.32616.1/STRG.39438.1/STRG.20114.1/STRG.55834.1/STRG.843.1/STRG.14119.2/STRG.44609.1/STRG.54733.1/STRG.35730.1/STRG.27530.1/STRG.24333.1/STRG.5625.3/STRG.54879.1/STRG.18227.1/STRG.13960.1/STRG.18762.1/STRG.9097.1/STRG.43638.1/STRG.41031.1/STRG.9048.1/STRG.2030.1/STR…
DET	Leaf_vs_95DAB_down_DET	transcript	Leaf_vs_95DAB	Down	ko00051	Fructose and mannose metabolism	0.00638145	0.0319072	1.76707	22	154	2379	29427	STRG.23020.2/STRG.23020.1/STRG.53683.3/STRG.4323.1/STRG.42777.1/STRG.44229.1/STRG.38687.1/STRG.52177.1/STRG.23210.1/STRG.28631.1/STRG.53683.1/STRG.38510.1/STRG.32180.1/STRG.50950.1/STRG.4346.2/STRG.54128.1/STRG.32452.1/STRG.39520.1/STRG.29543.1/STRG.12364.1/STRG.43868.1/STRG.381.1
DET	Leaf_vs_95DAB_down_DET	transcript	Leaf_vs_95DAB	Down	ko00960	Tropane, piperidine and pyridine alkaloid biosynthesis	0.0069694	0.0333698	2.21543	12	67	2379	29427	STRG.921.1/STRG.32682.4/STRG.32682.5/STRG.923.1/STRG.43469.1/STRG.34221.2/STRG.929.1/STRG.11920.1/STRG.53195.1/STRG.11918.1/STRG.22916.1/STRG.25537.1
DET	Leaf_vs_95DAB_down_DET	transcript	Leaf_vs_95DAB	Down	ko00350	Tyrosine metabolism	0.00701622	0.0333698	1.77917	21	146	2379	29427	STRG.6986.1/STRG.6980.1/STRG.41647.1/STRG.6975.1/STRG.41660.1/STRG.41658.2/STRG.36353.3/STRG.6978.1/STRG.34221.2/STRG.41658.3/STRG.53195.1/STRG.29091.1/STRG.41658.4/STRG.9731.9/STRG.41654.1/STRG.22916.1/STRG.25537.1/STRG.36353.5/STRG.12237.1/STRG.9731.7/STRG.6988.1
DET	Leaf_vs_95DAB_down_DET	transcript	Leaf_vs_95DAB	Down	ko00908	Zeatin biosynthesis	0.00751173	0.0348759	1.99508	15	93	2379	29427	STRG.11416.1/STRG.34635.1/STRG.889.1/STRG.32632.2/STRG.32632.3/STRG.28102.1/STRG.13570.1/STRG.2995.1/STRG.13566.1/STRG.28105.1/STRG.2994.1/STRG.13292.1/STRG.18633.1/STRG.39088.1/STRG.32632.4
DET	Leaf_vs_95DAB_down_DET	transcript	Leaf_vs_95DAB	Down	ko01006	Prenyltransferases	0.00777256	0.0352476	1.71384	23	166	2379	29427	STRG.36111.2/STRG.34635.1/STRG.15782.1/STRG.36111.1/STRG.21817.1/STRG.53988.4/STRG.2989.1/STRG.4535.1/STRG.1119.2/STRG.6579.2/STRG.1118.1/STRG.34479.1/STRG.26022.1/STRG.12939.55/STRG.12939.60/STRG.52535.1/STRG.1118.2/STRG.17557.13/STRG.53988.2/STRG.12939.56/STRG.18265.1/STRG.17557.18/STRG.51352.2
DET	Leaf_vs_95DAB_down_DET	transcript	Leaf_vs_95DAB	Down	ko00591	Linoleic acid metabolism	0.0080001	0.035455	2.37875	10	52	2379	29427	STRG.237.2/STRG.32003.2/STRG.32003.1/STRG.44515.1/STRG.22160.1/STRG.237.1/STRG.45012.5/STRG.45012.7/STRG.52866.1/STRG.6927.5
DET	Leaf_vs_95DAB_down_DET	transcript	Leaf_vs_95DAB	Down	ko00900	Terpenoid backbone biosynthesis	0.0085255	0.0369438	1.84009	18	121	2379	29427	STRG.36111.2/STRG.15782.1/STRG.36111.1/STRG.2989.1/STRG.4535.1/STRG.6579.2/STRG.34479.1/STRG.31698.1/STRG.4586.1/STRG.19031.1/STRG.1333.2/STRG.44953.1/STRG.14348.1/STRG.7381.5/STRG.49464.1/STRG.56793.2/STRG.51352.2/STRG.1333.3
DET	Leaf_vs_95DAB_down_DET	transcript	Leaf_vs_95DAB	Down	ko00942	Anthocyanin biosynthesis	0.00885114	0.0375211	4.49799	4	11	2379	29427	STRG.6859.1/STRG.26213.1/STRG.6859.5/STRG.48231.1
DET	Leaf_vs_95DAB_down_DET	transcript	Leaf_vs_95DAB	Down	ko00450	Selenocompound metabolism	0.00983337	0.0401841	2.6041	8	38	2379	29427	STRG.49741.1/STRG.13233.1/STRG.17507.4/STRG.19272.1/STRG.31490.1/STRG.24826.1/STRG.9335.1/STRG.17507.5
DET	Leaf_vs_95DAB_down_DET	transcript	Leaf_vs_95DAB	Down	ko00910	Nitrogen metabolism	0.00989146	0.0401841	1.65848	24	179	2379	29427	STRG.51336.2/STRG.17800.3/STRG.51336.1/STRG.18740.1/STRG.20752.1/STRG.8121.2/STRG.10562.1/STRG.29273.5/STRG.9097.1/STRG.51336.3/STRG.8121.4/STRG.53877.1/STRG.25414.1/STRG.55960.1/STRG.5979.1/STRG.29273.1/STRG.17800.2/STRG.39155.1/STRG.29273.3/STRG.10359.1/STRG.20783.2/STRG.3707.7/STRG.16779.1/STRG.17800.1
DET	Leaf_vs_95DAB_down_DET	transcript	Leaf_vs_95DAB	Down	ko00537	Glycosylphosphatidylinositol (GPI)-anchored proteins	0.0118718	0.0472449	2.249	10	55	2379	29427	STRG.23831.1/STRG.6806.1/STRG.6808.1/STRG.6805.1/STRG.6811.1/STRG.6807.1/STRG.6805.3/STRG.41340.1/STRG.23830.1/STRG.41338.1
DET	Leaf_vs_95DAB_down_DET	transcript	Leaf_vs_95DAB	Down	ko00030	Pentose phosphate pathway	0.0178589	0.0696496	1.67872	19	140	2379	29427	STRG.36378.1/STRG.20130.1/STRG.52177.1/STRG.44702.2/STRG.48711.1/STRG.14716.1/STRG.38510.1/STRG.32180.1/STRG.46290.1/STRG.12846.1/STRG.35047.1/STRG.52323.1/STRG.13399.1/STRG.50560.1/STRG.7479.1/STRG.4346.2/STRG.29543.1/STRG.43868.1/STRG.381.1
DET	Leaf_vs_95DAB_down_DET	transcript	Leaf_vs_95DAB	Down	ko00730	Thiamine metabolism	0.0184818	0.0706658	1.95308	12	76	2379	29427	STRG.797.6/STRG.2436.1/STRG.35081.3/STRG.2436.2/STRG.35081.2/STRG.35081.1/STRG.797.5/STRG.797.4/STRG.3341.1/STRG.797.3/STRG.14348.1/STRG.32558.5
DET	Leaf_vs_95DAB_down_DET	transcript	Leaf_vs_95DAB	Down	ko00052	Galactose metabolism	0.019634	0.0736274	1.63834	20	151	2379	29427	STRG.47662.1/STRG.8132.4/STRG.8132.1/STRG.4323.1/STRG.52996.1/STRG.10607.1/STRG.24427.1/STRG.10607.4/STRG.19296.2/STRG.38687.1/STRG.7401.2/STRG.23636.2/STRG.2086.2/STRG.8132.2/STRG.7401.1/STRG.44382.1/STRG.24427.3/STRG.20925.1/STRG.7401.4/STRG.19296.1
DET	Leaf_vs_95DAB_down_DET	transcript	Leaf_vs_95DAB	Down	ko00943	Isoflavonoid biosynthesis	0.0203925	0.075029	2.3013	8	43	2379	29427	STRG.34776.1/STRG.1143.1/STRG.55205.1/STRG.13813.1/STRG.13813.2/STRG.51634.1/STRG.32852.1/STRG.1143.2
DET	Leaf_vs_95DAB_down_DET	transcript	Leaf_vs_95DAB	Down	ko00130	Ubiquinone and other terpenoid-quinone biosynthesis	0.022781	0.0822648	1.66157	18	134	2379	29427	STRG.34521.1/STRG.18289.1/STRG.1119.2/STRG.1118.1/STRG.34221.2/STRG.29069.1/STRG.34521.2/STRG.20055.3/STRG.53195.1/STRG.26022.1/STRG.43239.2/STRG.1118.2/STRG.3038.1/STRG.22916.1/STRG.50476.1/STRG.9966.1/STRG.13998.1/STRG.18265.1
DET	Leaf_vs_95DAB_down_DET	transcript	Leaf_vs_95DAB	Down	ko00660	C5-Branched dibasic acid metabolism	0.0261906	0.0928577	2.5592	6	29	2379	29427	STRG.48712.1/STRG.43021.1/STRG.14630.2/STRG.34500.1/STRG.14630.1/STRG.34500.2
DET	Leaf_vs_95DAB_down_DET	transcript	Leaf_vs_95DAB	Down	ko00945	Stilbenoid, diarylheptanoid and gingerol biosynthesis	0.0280454	0.0976579	1.74922	14	99	2379	29427	STRG.27152.1/STRG.41537.2/STRG.28166.1/STRG.37773.1/STRG.41540.1/STRG.40721.1/STRG.19626.1/STRG.45976.2/STRG.5827.1/STRG.24567.1/STRG.35658.1/STRG.24581.1/STRG.40726.1/STRG.24673.1
DET	Leaf_vs_95DAB_down_DET	transcript	Leaf_vs_95DAB	Down	ko00402	Benzoxazinoid biosynthesis	0.0305672	0.104572	2.4739	6	30	2379	29427	STRG.889.1/STRG.32632.2/STRG.32632.3/STRG.28102.1/STRG.28105.1/STRG.32632.4
DET	Leaf_vs_95DAB_down_DET	transcript	Leaf_vs_95DAB	Down	ko00053	Ascorbate and aldarate metabolism	0.039383	0.132409	1.47408	23	193	2379	29427	STRG.29409.2/STRG.4323.1/STRG.19906.1/STRG.33747.1/STRG.50359.1/STRG.1900.1/STRG.44716.4/STRG.23631.1/STRG.38687.1/STRG.14951.1/STRG.40743.1/STRG.29409.1/STRG.12863.1/STRG.35451.1/STRG.20771.1/STRG.16965.1/STRG.43621.3/STRG.19027.2/STRG.15514.1/STRG.2277.1/STRG.14413.1/STRG.27881.1/STRG.35449.1
DET	Leaf_vs_95DAB_down_DET	transcript	Leaf_vs_95DAB	Down	ko00592	alpha-Linolenic acid metabolism	0.0403102	0.133229	1.44503	25	214	2379	29427	STRG.237.2/STRG.32003.2/STRG.32003.1/STRG.17320.1/STRG.4447.1/STRG.4443.3/STRG.44515.1/STRG.5597.2/STRG.49291.6/STRG.22160.1/STRG.237.1/STRG.45012.5/STRG.45012.7/STRG.52866.1/STRG.5597.4/STRG.44005.1/STRG.42296.1/STRG.6927.5/STRG.35390.2/STRG.51747.1/STRG.17318.1/STRG.49471.1/STRG.49291.8/STRG.17298.5/STRG.48561.1
DET	Leaf_vs_95DAB_down_DET	transcript	Leaf_vs_95DAB	Down	ko00750	Vitamin B6 metabolism	0.0464521	0.150969	2.249	6	33	2379	29427	STRG.22278.1/STRG.43983.1/STRG.1320.2/STRG.48120.1/STRG.1320.3/STRG.12098.2
DET	Leaf_vs_95DAB_up_DET	transcript	Leaf_vs_95DAB	Up	ko04147	Exosome	2.50456e-26	4.95904e-24	1.9958	245	1799	2008	29427	STRG.20345.1/STRG.47980.2/STRG.20629.1/STRG.39923.1/STRG.13211.1/STRG.54270.1/STRG.13951.1/STRG.30286.1/STRG.32820.1/STRG.4824.5/STRG.4824.4/STRG.14635.2/STRG.37234.1/STRG.24943.1/STRG.21712.1/STRG.11931.1/STRG.54417.1/STRG.900.4/STRG.16326.2/STRG.51256.1/STRG.5072.1/STRG.30122.1/STRG.40798.1/STRG.8133.2/STRG.40796.2/STRG.44475.2/STRG.55650.1/STRG.12743.1/STRG.18933.1/STRG.3484.1/STRG.53111.1/STR…
DET	Leaf_vs_95DAB_up_DET	transcript	Leaf_vs_95DAB	Up	ko04031	GTP-binding proteins	5.07875e-16	5.02796e-14	3.66372	50	200	2008	29427	STRG.38370.1/STRG.37234.1/STRG.900.4/STRG.8133.2/STRG.55650.1/STRG.51242.1/STRG.900.3/STRG.54071.1/STRG.12540.1/STRG.42648.1/STRG.16396.1/STRG.14358.1/STRG.34268.1/STRG.56738.1/STRG.26942.1/STRG.10203.1/STRG.45885.1/STRG.4107.2/STRG.42225.1/STRG.10045.2/STRG.23430.1/STRG.38995.1/STRG.32830.2/STRG.39624.2/STRG.44423.1/STRG.4519.1/STRG.16925.1/STRG.16010.1/STRG.56800.1/STRG.22471.1/STRG.17701.1/STR…
DET	Leaf_vs_95DAB_up_DET	transcript	Leaf_vs_95DAB	Up	ko04131	Membrane trafficking	8.36656e-16	5.52193e-14	1.56569	300	2808	2008	29427	STRG.41994.19/STRG.21852.1/STRG.20345.1/STRG.39952.1/STRG.47980.2/STRG.51408.1/STRG.54270.1/STRG.13951.1/STRG.9762.1/STRG.6581.1/STRG.30286.1/STRG.19248.1/STRG.56459.1/STRG.32820.1/STRG.38370.1/STRG.7265.1/STRG.37234.1/STRG.11601.1/STRG.10819.1/STRG.31342.1/STRG.17355.1/STRG.8622.1/STRG.900.4/STRG.55938.1/STRG.23771.1/STRG.51071.1/STRG.47169.1/STRG.22444.1/STRG.5072.1/STRG.1682.1/STRG.52387.3/STR…
DET	Leaf_vs_95DAB_up_DET	transcript	Leaf_vs_95DAB	Up	ko04145	Phagosome	1.42682e-12	7.06277e-11	3.06876	49	234	2008	29427	STRG.13211.1/STRG.4824.5/STRG.4824.4/STRG.54417.1/STRG.900.4/STRG.51082.1/STRG.30122.1/STRG.18933.1/STRG.19188.2/STRG.39411.1/STRG.900.3/STRG.1228.1/STRG.4824.1/STRG.5115.1/STRG.840.1/STRG.32604.1/STRG.19460.1/STRG.49580.1/STRG.47863.1/STRG.4107.2/STRG.49383.2/STRG.4327.1/STRG.4397.1/STRG.54417.2/STRG.11586.2/STRG.41165.1/STRG.38995.1/STRG.49383.1/STRG.55620.1/STRG.25001.1/STRG.39624.2/STRG.4519.…
DET	Leaf_vs_95DAB_up_DET	transcript	Leaf_vs_95DAB	Up	ko03011	Ribosome	1.13219e-11	4.05188e-10	2.02695	100	723	2008	29427	STRG.9239.2/STRG.28972.1/STRG.43218.1/STRG.34677.1/STRG.15206.1/STRG.581.1/STRG.48119.1/STRG.46778.2/STRG.10787.1/STRG.44810.1/STRG.42770.1/STRG.19355.1/STRG.15896.1/STRG.47093.1/STRG.9236.1/STRG.6756.1/STRG.34570.1/STRG.10537.2/STRG.10537.1/STRG.28417.1/STRG.35791.1/STRG.14646.1/STRG.28165.1/STRG.25552.1/STRG.48084.1/STRG.16955.1/STRG.8387.1/STRG.20935.1/STRG.50369.1/STRG.17958.2/STRG.43540.1/ST…
DET	Leaf_vs_95DAB_up_DET	transcript	Leaf_vs_95DAB	Up	ko03010	Ribosome	1.22784e-11	4.05188e-10	2.02415	100	724	2008	29427	STRG.9239.2/STRG.28972.1/STRG.43218.1/STRG.34677.1/STRG.15206.1/STRG.581.1/STRG.48119.1/STRG.46778.2/STRG.10787.1/STRG.44810.1/STRG.42770.1/STRG.19355.1/STRG.15896.1/STRG.47093.1/STRG.9236.1/STRG.6756.1/STRG.34570.1/STRG.10537.2/STRG.10537.1/STRG.28417.1/STRG.35791.1/STRG.14646.1/STRG.28165.1/STRG.25552.1/STRG.48084.1/STRG.16955.1/STRG.8387.1/STRG.20935.1/STRG.50369.1/STRG.17958.2/STRG.43540.1/ST…
DET	Leaf_vs_95DAB_up_DET	transcript	Leaf_vs_95DAB	Up	ko04812	Cytoskeleton proteins	7.822e-10	2.21251e-08	2.06003	79	562	2008	29427	STRG.19363.1/STRG.28006.1/STRG.13211.1/STRG.13951.1/STRG.53253.1/STRG.32820.1/STRG.4824.5/STRG.4824.4/STRG.54417.1/STRG.18369.1/STRG.26590.1/STRG.5072.1/STRG.14936.2/STRG.24101.1/STRG.44475.2/STRG.18933.1/STRG.22477.1/STRG.53111.1/STRG.11087.1/STRG.31817.1/STRG.39411.1/STRG.56090.1/STRG.2228.1/STRG.25257.1/STRG.14936.4/STRG.33722.1/STRG.10889.1/STRG.47069.1/STRG.14642.1/STRG.4824.1/STRG.53109.1/S…
DET	Leaf_vs_95DAB_up_DET	transcript	Leaf_vs_95DAB	Up	ko00333	Prodigiosin biosynthesis	6.56862e-09	1.62573e-07	7.64602	12	23	2008	29427	STRG.8342.1/STRG.33972.1/STRG.31961.1/STRG.24590.1/STRG.17796.1/STRG.18388.3/STRG.10944.1/STRG.180.1/STRG.180.2/STRG.18388.2/STRG.32366.1/STRG.10944.3
DET	Leaf_vs_95DAB_up_DET	transcript	Leaf_vs_95DAB	Up	ko00190	Oxidative phosphorylation	3.97885e-08	8.75347e-07	2.35078	47	293	2008	29427	STRG.27980.1/STRG.35159.1/STRG.51082.1/STRG.30122.1/STRG.25927.1/STRG.19188.2/STRG.44972.1/STRG.1228.1/STRG.3204.1/STRG.44418.1/STRG.52762.2/STRG.8335.1/STRG.5115.1/STRG.37202.1/STRG.36513.1/STRG.19460.1/STRG.22713.1/STRG.4374.1/STRG.49580.1/STRG.50749.2/STRG.4327.1/STRG.4397.1/STRG.14820.1/STRG.11586.2/STRG.55668.1/STRG.24621.1/STRG.55620.1/STRG.16191.1/STRG.46934.1/STRG.19188.1/STRG.29061.1/STR…
DET	Leaf_vs_95DAB_up_DET	transcript	Leaf_vs_95DAB	Up	ko00010	Glycolysis / Gluconeogenesis	1.40148e-07	2.77493e-06	2.10449	55	383	2008	29427	STRG.47980.2/STRG.16637.5/STRG.50873.1/STRG.15260.2/STRG.11931.1/STRG.3997.1/STRG.40798.1/STRG.40796.2/STRG.8103.1/STRG.53096.1/STRG.16637.1/STRG.10486.1/STRG.8335.1/STRG.22346.1/STRG.7415.1/STRG.7534.1/STRG.7268.1/STRG.6120.1/STRG.23858.1/STRG.54632.1/STRG.22347.1/STRG.56351.1/STRG.17942.1/STRG.35852.2/STRG.20276.1/STRG.16637.3/STRG.40311.1/STRG.23559.2/STRG.23945.1/STRG.10502.1/STRG.7638.1/STRG…
DET	Leaf_vs_95DAB_up_DET	transcript	Leaf_vs_95DAB	Up	ko04814	Motor proteins	6.85007e-07	1.23301e-05	2.27595	41	264	2008	29427	STRG.19363.1/STRG.28006.1/STRG.13211.1/STRG.53253.1/STRG.4824.5/STRG.4824.4/STRG.54417.1/STRG.18369.1/STRG.26590.1/STRG.14936.2/STRG.44475.2/STRG.18933.1/STRG.22477.1/STRG.31817.1/STRG.39411.1/STRG.25257.1/STRG.14936.4/STRG.4824.1/STRG.10907.1/STRG.840.1/STRG.32604.1/STRG.38867.1/STRG.47863.1/STRG.49383.2/STRG.12602.1/STRG.1172.4/STRG.42535.1/STRG.54417.2/STRG.41165.1/STRG.36329.1/STRG.49383.1/ST…
DET	Leaf_vs_95DAB_up_DET	transcript	Leaf_vs_95DAB	Up	ko04144	Endocytosis	1.33363e-06	2.20049e-05	1.85725	64	505	2008	29427	STRG.43219.1/STRG.31342.1/STRG.55938.1/STRG.8133.2/STRG.44475.2/STRG.48805.1/STRG.22622.1/STRG.47180.1/STRG.41082.1/STRG.32376.1/STRG.54071.1/STRG.42648.1/STRG.16396.1/STRG.2401.1/STRG.34268.1/STRG.56738.1/STRG.26942.1/STRG.10203.1/STRG.30585.2/STRG.26158.1/STRG.11831.2/STRG.12602.1/STRG.48765.1/STRG.6429.1/STRG.7017.2/STRG.28056.1/STRG.23430.1/STRG.46052.1/STRG.38995.1/STRG.36329.1/STRG.43751.2/…
DET	Leaf_vs_95DAB_up_DET	transcript	Leaf_vs_95DAB	Up	ko04517	IgSF CAM signaling	1.65312e-06	2.51783e-05	2.72884	27	145	2008	29427	STRG.13211.1/STRG.4824.5/STRG.4824.4/STRG.54417.1/STRG.900.4/STRG.18933.1/STRG.39411.1/STRG.900.3/STRG.25257.1/STRG.4824.1/STRG.840.1/STRG.32604.1/STRG.47863.1/STRG.4107.2/STRG.49383.2/STRG.54417.2/STRG.41165.1/STRG.49383.1/STRG.39624.2/STRG.4107.1/STRG.9905.1/STRG.56393.1/STRG.53555.2/STRG.12006.1/STRG.31853.1/STRG.6231.3/STRG.53555.4
DET	Leaf_vs_95DAB_up_DET	transcript	Leaf_vs_95DAB	Up	ko01003	Glycosyltransferases	1.33305e-05	0.000188532	1.56117	93	873	2008	29427	STRG.33683.1/STRG.24377.1/STRG.19932.1/STRG.3759.1/STRG.39410.1/STRG.25288.1/STRG.34808.1/STRG.42489.1/STRG.38397.2/STRG.49788.3/STRG.24969.1/STRG.35288.1/STRG.22245.1/STRG.6937.2/STRG.21922.2/STRG.14391.1/STRG.47988.1/STRG.55746.1/STRG.85.3/STRG.36567.1/STRG.53531.1/STRG.20644.1/STRG.19611.1/STRG.8023.1/STRG.20142.2/STRG.6342.1/STRG.55449.1/STRG.20142.1/STRG.23673.1/STRG.49795.1/STRG.20251.1/STR…
DET	Leaf_vs_95DAB_up_DET	transcript	Leaf_vs_95DAB	Up	ko00620	Pyruvate metabolism	3.6365e-05	0.000480018	1.86222	46	362	2008	29427	STRG.47980.2/STRG.16637.5/STRG.15260.2/STRG.11931.1/STRG.27490.1/STRG.3997.1/STRG.8103.1/STRG.16637.1/STRG.9462.1/STRG.28418.1/STRG.29452.11/STRG.35579.1/STRG.43580.1/STRG.56351.1/STRG.35852.2/STRG.16637.3/STRG.40311.1/STRG.23559.2/STRG.22393.1/STRG.23945.1/STRG.14982.1/STRG.53990.1/STRG.34342.1/STRG.7638.1/STRG.8103.3/STRG.15260.5/STRG.9343.6/STRG.24004.1/STRG.11928.6/STRG.21438.1/STRG.15019.1/S…
DET	Leaf_vs_95DAB_up_DET	transcript	Leaf_vs_95DAB	Up	ko04142	Lysosome	4.221e-05	0.000522349	2.05168	35	250	2008	29427	STRG.39952.1/STRG.30122.1/STRG.17111.1/STRG.1228.1/STRG.15063.1/STRG.49437.1/STRG.46115.1/STRG.47055.1/STRG.24374.1/STRG.44384.1/STRG.47617.2/STRG.18991.1/STRG.7240.2/STRG.55039.1/STRG.50287.1/STRG.7240.1/STRG.4327.1/STRG.27561.1/STRG.12295.1/STRG.4397.1/STRG.29450.1/STRG.43015.1/STRG.26810.1/STRG.55620.1/STRG.19836.1/STRG.36819.1/STRG.28227.1/STRG.48262.1/STRG.36269.1/STRG.51160.1/STRG.32457.1/S…
DET	Leaf_vs_95DAB_up_DET	transcript	Leaf_vs_95DAB	Up	ko00051	Fructose and mannose metabolism	4.57133e-05	0.000532425	2.37904	25	154	2008	29427	STRG.29152.1/STRG.53096.1/STRG.22346.1/STRG.7534.1/STRG.7268.1/STRG.23858.1/STRG.22347.1/STRG.17942.1/STRG.27798.1/STRG.4752.1/STRG.10502.1/STRG.28647.1/STRG.7600.1/STRG.15561.1/STRG.42090.1/STRG.29155.1/STRG.10501.1/STRG.37686.2/STRG.48312.1/STRG.28656.1/STRG.50407.1/STRG.37681.1/STRG.19959.1/STRG.26988.1/STRG.28650.1
DET	Leaf_vs_95DAB_up_DET	transcript	Leaf_vs_95DAB	Up	ko00514	Other types of O-glycan biosynthesis	5.45462e-05	0.000568428	3.74167	12	47	2008	29427	STRG.22245.1/STRG.55746.1/STRG.20644.1/STRG.51215.1/STRG.32513.1/STRG.13371.1/STRG.33419.1/STRG.22041.1/STRG.37907.1/STRG.52768.1/STRG.14455.1/STRG.54604.3
DET	Leaf_vs_95DAB_up_DET	transcript	Leaf_vs_95DAB	Up	ko00780	Biotin metabolism	5.45462e-05	0.000568428	3.74167	12	47	2008	29427	STRG.8342.1/STRG.33972.1/STRG.31961.1/STRG.24590.1/STRG.56489.1/STRG.17796.1/STRG.18388.3/STRG.10944.1/STRG.180.1/STRG.180.2/STRG.18388.2/STRG.10944.3
DET	Leaf_vs_95DAB_up_DET	transcript	Leaf_vs_95DAB	Up	ko00520	Amino sugar and nucleotide sugar metabolism	6.77282e-05	0.000670509	1.88947	41	318	2008	29427	STRG.32803.1/STRG.54560.1/STRG.51262.1/STRG.28824.3/STRG.13317.1/STRG.26072.1/STRG.3387.1/STRG.10352.1/STRG.7415.1/STRG.19611.1/STRG.47055.1/STRG.54632.1/STRG.20251.1/STRG.5498.1/STRG.46292.1/STRG.7852.1/STRG.27081.1/STRG.21159.1/STRG.55423.1/STRG.53957.1/STRG.40758.1/STRG.7600.1/STRG.28551.1/STRG.4458.2/STRG.23729.1/STRG.39813.1/STRG.51649.2/STRG.49651.1/STRG.14072.1/STRG.41102.1/STRG.51816.1/ST…
DET	Leaf_vs_95DAB_up_DET	transcript	Leaf_vs_95DAB	Up	ko00030	Pentose phosphate pathway	7.49238e-05	0.000706424	2.40759	23	140	2008	29427	STRG.24970.1/STRG.53096.1/STRG.22346.1/STRG.7415.1/STRG.7534.1/STRG.7268.1/STRG.23858.1/STRG.54632.1/STRG.51158.2/STRG.22347.1/STRG.17942.1/STRG.51158.11/STRG.10502.1/STRG.8532.1/STRG.42090.1/STRG.10501.1/STRG.28956.1/STRG.23729.1/STRG.20635.1/STRG.48312.1/STRG.29042.1/STRG.26988.1/STRG.7813.1
DET	Leaf_vs_95DAB_up_DET	transcript	Leaf_vs_95DAB	Up	ko00100	Steroid biosynthesis	0.000220931	0.00198838	2.40244	20	122	2008	29427	STRG.8551.1/STRG.38706.1/STRG.17918.1/STRG.8533.3/STRG.24973.1/STRG.31628.1/STRG.54761.1/STRG.25947.1/STRG.52726.1/STRG.912.1/STRG.19661.1/STRG.53699.1/STRG.10492.1/STRG.36955.2/STRG.55071.1/STRG.36358.1/STRG.51160.1/STRG.16152.1/STRG.23516.1/STRG.50024.1
DET	Leaf_vs_95DAB_up_DET	transcript	Leaf_vs_95DAB	Up	ko00710	Carbon fixation by Calvin cycle	0.00023733	0.00204311	1.94588	32	241	2008	29427	STRG.54270.1/STRG.27490.1/STRG.40798.1/STRG.40796.2/STRG.24970.1/STRG.9462.1/STRG.8335.1/STRG.7534.1/STRG.35579.1/STRG.6120.1/STRG.23858.1/STRG.43580.1/STRG.51158.2/STRG.54269.2/STRG.56351.1/STRG.17942.1/STRG.51158.11/STRG.22393.1/STRG.10502.1/STRG.8532.1/STRG.14982.1/STRG.34342.1/STRG.10501.1/STRG.24004.1/STRG.21438.1/STRG.15019.1/STRG.44362.3/STRG.44362.2/STRG.6117.1/STRG.45874.1/STRG.35579.2/S…
DET	Leaf_vs_95DAB_up_DET	transcript	Leaf_vs_95DAB	Up	ko00053	Ascorbate and aldarate metabolism	0.000698346	0.00546366	1.97423	26	193	2008	29427	STRG.16637.5/STRG.15260.2/STRG.11931.1/STRG.51262.1/STRG.8103.1/STRG.26072.1/STRG.16637.1/STRG.47047.1/STRG.35852.2/STRG.46292.1/STRG.7852.1/STRG.16637.3/STRG.27358.1/STRG.40758.1/STRG.8103.3/STRG.28551.1/STRG.15260.5/STRG.11928.6/STRG.39618.1/STRG.35636.1/STRG.37686.2/STRG.37681.1/STRG.8103.4/STRG.27360.2/STRG.11933.1/STRG.15595.1
DET	Leaf_vs_95DAB_up_DET	transcript	Leaf_vs_95DAB	Up	ko00400	Phenylalanine, tyrosine and tryptophan biosynthesis	0.000700222	0.00546366	2.20374	20	133	2008	29427	STRG.54270.1/STRG.6069.1/STRG.42034.1/STRG.44619.4/STRG.54857.1/STRG.54269.2/STRG.26815.1/STRG.5755.1/STRG.16580.4/STRG.44619.3/STRG.36379.1/STRG.16505.1/STRG.16580.3/STRG.16951.1/STRG.16580.2/STRG.29516.1/STRG.44619.2/STRG.7220.1/STRG.54268.5/STRG.19864.1
DET	Leaf_vs_95DAB_up_DET	transcript	Leaf_vs_95DAB	Up	ko00061	Fatty acid biosynthesis	0.00071745	0.00546366	2.15212	21	143	2008	29427	STRG.8342.1/STRG.33972.1/STRG.44972.1/STRG.35383.1/STRG.31961.1/STRG.24590.1/STRG.56489.1/STRG.42482.1/STRG.17796.1/STRG.18388.3/STRG.10944.1/STRG.180.1/STRG.180.2/STRG.18388.2/STRG.21036.1/STRG.13081.1/STRG.4620.1/STRG.16840.1/STRG.32366.1/STRG.26792.1/STRG.10944.3
DET	Leaf_vs_95DAB_up_DET	transcript	Leaf_vs_95DAB	Up	ko00020	Citrate cycle (TCA cycle)	0.000793616	0.00579073	2.09355	22	154	2008	29427	STRG.24943.1/STRG.3997.1/STRG.3204.1/STRG.9462.1/STRG.8660.1/STRG.36513.1/STRG.27665.1/STRG.56351.1/STRG.29734.5/STRG.55579.1/STRG.23945.1/STRG.7638.1/STRG.9894.1/STRG.2912.1/STRG.51016.1/STRG.47314.1/STRG.25139.1/STRG.23331.1/STRG.40435.1/STRG.8749.1/STRG.33770.1/STRG.46845.1
DET	Leaf_vs_95DAB_up_DET	transcript	Leaf_vs_95DAB	Up	ko00330	Arginine and proline metabolism	0.000850119	0.00579073	1.87221	29	227	2008	29427	STRG.16637.5/STRG.54270.1/STRG.15260.2/STRG.36161.2/STRG.31496.2/STRG.8103.1/STRG.12692.1/STRG.16637.1/STRG.12693.1/STRG.24883.1/STRG.30874.7/STRG.8101.1/STRG.9053.1/STRG.54269.2/STRG.4174.1/STRG.35852.2/STRG.16637.3/STRG.8582.1/STRG.44531.1/STRG.31496.1/STRG.8103.3/STRG.47194.1/STRG.15260.5/STRG.54363.3/STRG.20878.1/STRG.14627.1/STRG.8103.4/STRG.15595.1/STRG.54268.5
DET	Leaf_vs_95DAB_up_DET	transcript	Leaf_vs_95DAB	Up	ko00380	Tryptophan metabolism	0.000850119	0.00579073	1.87221	29	227	2008	29427	STRG.16637.5/STRG.15260.2/STRG.6567.1/STRG.19932.1/STRG.51307.1/STRG.31496.2/STRG.8103.1/STRG.12692.1/STRG.16637.1/STRG.12693.1/STRG.30874.7/STRG.4174.1/STRG.35852.2/STRG.16637.3/STRG.44531.1/STRG.31496.1/STRG.8103.3/STRG.15260.5/STRG.7381.7/STRG.28985.1/STRG.25139.1/STRG.14627.1/STRG.28886.2/STRG.8103.4/STRG.24463.1/STRG.33770.1/STRG.15595.1/STRG.28886.1/STRG.47253.1
DET	Leaf_vs_95DAB_up_DET	transcript	Leaf_vs_95DAB	Up	ko04075	Plant hormone signal transduction	0.000877384	0.00579073	1.39795	89	933	2008	29427	STRG.15768.2/STRG.24616.1/STRG.51307.1/STRG.3224.1/STRG.56768.2/STRG.24616.3/STRG.48798.1/STRG.12871.2/STRG.38543.1/STRG.25965.1/STRG.53806.1/STRG.4011.1/STRG.52762.2/STRG.25612.1/STRG.38840.1/STRG.12110.1/STRG.8335.1/STRG.39886.2/STRG.5500.1/STRG.13817.1/STRG.28141.1/STRG.26692.1/STRG.1607.1/STRG.9432.1/STRG.10112.1/STRG.11389.2/STRG.44332.4/STRG.11389.1/STRG.27491.1/STRG.11989.1/STRG.38843.1/ST…
DET	Leaf_vs_95DAB_up_DET	transcript	Leaf_vs_95DAB	Up	ko00903	Limonene degradation	0.00179811	0.0114847	3.79941	7	27	2008	29427	STRG.16637.5/STRG.8103.1/STRG.16637.1/STRG.16637.3/STRG.8103.3/STRG.8103.4/STRG.15595.1
DET	Leaf_vs_95DAB_up_DET	transcript	Leaf_vs_95DAB	Up	ko00670	One carbon pool by folate	0.0020801	0.0128706	2.1103	18	125	2008	29427	STRG.19958.1/STRG.15260.2/STRG.30855.1/STRG.34957.1/STRG.17183.1/STRG.35852.2/STRG.14582.1/STRG.43376.1/STRG.50429.1/STRG.15260.5/STRG.54117.1/STRG.40979.5/STRG.38956.2/STRG.25139.1/STRG.40752.3/STRG.10245.1/STRG.23465.1/STRG.11472.2
DET	Leaf_vs_95DAB_up_DET	transcript	Leaf_vs_95DAB	Up	ko00360	Phenylalanine metabolism	0.00267749	0.0157448	2.17109	16	108	2008	29427	STRG.54270.1/STRG.31496.2/STRG.12692.1/STRG.12693.1/STRG.21836.1/STRG.30874.7/STRG.54269.2/STRG.4174.1/STRG.26815.1/STRG.44531.1/STRG.31496.1/STRG.16505.1/STRG.52550.1/STRG.14627.1/STRG.46864.1/STRG.54268.5
DET	Leaf_vs_95DAB_up_DET	transcript	Leaf_vs_95DAB	Up	ko01004	Lipid biosynthesis proteins	0.00270366	0.0157448	1.7015	31	267	2008	29427	STRG.8342.1/STRG.33972.1/STRG.6946.1/STRG.35383.1/STRG.31961.1/STRG.24590.1/STRG.46115.1/STRG.56489.1/STRG.43015.1/STRG.42482.1/STRG.11016.1/STRG.17796.1/STRG.24547.1/STRG.18388.3/STRG.24546.1/STRG.10944.1/STRG.180.1/STRG.180.2/STRG.18388.2/STRG.811.1/STRG.27240.6/STRG.29891.1/STRG.4620.1/STRG.14641.1/STRG.27008.1/STRG.10916.1/STRG.32366.1/STRG.35986.2/STRG.46461.1/STRG.10944.3/STRG.18386.1
DET	Leaf_vs_95DAB_up_DET	transcript	Leaf_vs_95DAB	Up	ko00240	Pyrimidine metabolism	0.00389994	0.0220625	1.82196	23	185	2008	29427	STRG.42553.1/STRG.4229.1/STRG.53783.1/STRG.10546.1/STRG.2089.1/STRG.51158.2/STRG.10331.1/STRG.14601.1/STRG.51158.11/STRG.30138.1/STRG.24221.1/STRG.1867.1/STRG.43031.2/STRG.17972.1/STRG.20622.3/STRG.17768.1/STRG.380.1/STRG.47681.1/STRG.38956.2/STRG.32179.1/STRG.43031.4/STRG.6220.2/STRG.6220.1
DET	Leaf_vs_95DAB_up_DET	transcript	Leaf_vs_95DAB	Up	ko05100	Bacterial invasion of epithelial cells	0.0044176	0.0242968	2.26802	13	84	2008	29427	STRG.900.4/STRG.900.3/STRG.4107.2/STRG.39624.2/STRG.23686.1/STRG.4107.1/STRG.5859.4/STRG.28227.1/STRG.49652.1/STRG.6104.1/STRG.6231.3/STRG.32457.1/STRG.19498.1
DET	Leaf_vs_95DAB_up_DET	transcript	Leaf_vs_95DAB	Up	ko00541	Biosynthesis of various nucleotide sugars	0.0083929	0.0440026	2.27047	11	71	2008	29427	STRG.49256.1/STRG.2955.2/STRG.7852.1/STRG.34097.1/STRG.4752.1/STRG.53957.1/STRG.15561.1/STRG.2955.3/STRG.52610.1/STRG.50407.1/STRG.19959.1
DET	Leaf_vs_95DAB_up_DET	transcript	Leaf_vs_95DAB	Up	ko00536	Glycosaminoglycan binding proteins	0.00844495	0.0440026	2.93098	7	35	2008	29427	STRG.50591.3/STRG.11935.1/STRG.22775.1/STRG.47193.1/STRG.37595.1/STRG.23489.2/STRG.48138.1
DET	Leaf_vs_95DAB_up_DET	transcript	Leaf_vs_95DAB	Up	ko03037	Cilium and associated proteins	0.0100248	0.0508953	1.81923	18	145	2008	29427	STRG.48518.1/STRG.30667.1/STRG.12842.1/STRG.56090.1/STRG.25257.1/STRG.45374.1/STRG.20406.1/STRG.24539.1/STRG.8628.1/STRG.37947.1/STRG.15933.1/STRG.14978.1/STRG.8274.1/STRG.42883.1/STRG.44102.3/STRG.22148.2/STRG.51518.1/STRG.22148.1
DET	Leaf_vs_95DAB_up_DET	transcript	Leaf_vs_95DAB	Up	ko00561	Glycerolipid metabolism	0.0119705	0.0590966	1.57217	28	261	2008	29427	STRG.16637.5/STRG.15260.2/STRG.11931.1/STRG.47451.1/STRG.8103.1/STRG.16637.1/STRG.35852.2/STRG.16637.3/STRG.10023.1/STRG.14559.2/STRG.8103.3/STRG.15260.5/STRG.11016.1/STRG.11928.6/STRG.20512.1/STRG.37686.2/STRG.29891.1/STRG.34835.1/STRG.37681.1/STRG.7554.3/STRG.8103.4/STRG.23919.1/STRG.2546.1/STRG.41683.1/STRG.46461.1/STRG.11933.1/STRG.15595.1/STRG.23920.1
DET	Leaf_vs_95DAB_up_DET	transcript	Leaf_vs_95DAB	Up	ko00523	Polyketide sugar unit biosynthesis	0.0124373	0.0590966	4.18711	4	14	2008	29427	STRG.49256.1/STRG.2955.2/STRG.2955.3/STRG.52610.1
DET	Leaf_vs_95DAB_up_DET	transcript	Leaf_vs_95DAB	Up	ko00950	Isoquinoline alkaloid biosynthesis	0.0125356	0.0590966	2.14938	11	75	2008	29427	STRG.54270.1/STRG.6567.1/STRG.54269.2/STRG.26815.1/STRG.16505.1/STRG.28985.1/STRG.28886.2/STRG.41657.1/STRG.28886.1/STRG.54268.5/STRG.47253.1
DET	Leaf_vs_95DAB_up_DET	transcript	Leaf_vs_95DAB	Up	ko00430	Taurine and hypotaurine metabolism	0.0210209	0.0967938	3.0531	5	24	2008	29427	STRG.24848.2/STRG.35634.1/STRG.39795.1/STRG.20532.1/STRG.15064.1
DET	Leaf_vs_95DAB_up_DET	transcript	Leaf_vs_95DAB	Up	ko00785	Lipoic acid metabolism	0.0273247	0.122961	1.91909	11	84	2008	29427	STRG.3997.1/STRG.5921.1/STRG.14496.1/STRG.23945.1/STRG.7638.1/STRG.40979.5/STRG.47314.1/STRG.25139.1/STRG.33770.1/STRG.46845.1/STRG.23558.1
DET	Leaf_vs_95DAB_up_DET	transcript	Leaf_vs_95DAB	Up	ko03264	Virion - Flavivirus and Alphavirus	0.0405135	0.17826	5.86195	2	5	2008	29427	STRG.20629.1/STRG.51200.1
DET	Leaf_vs_145DAB_down_DET	transcript	Leaf_vs_145DAB	Down	ko00380	Tryptophan metabolism	2.17037e-05	0.00195141	6.96023	8	227	149	29427	STRG.899.3/STRG.24349.1/STRG.50225.1/STRG.898.2/STRG.29409.2/STRG.19772.4/STRG.17378.1/STRG.31129.1
DET	Leaf_vs_145DAB_down_DET	transcript	Leaf_vs_145DAB	Down	ko00910	Nitrogen metabolism	3.71697e-05	0.00195141	7.72333	7	179	149	29427	STRG.17800.3/STRG.51336.2/STRG.51336.1/STRG.9097.1/STRG.10562.1/STRG.17800.1/STRG.20783.2
DET	Leaf_vs_145DAB_down_DET	transcript	Leaf_vs_145DAB	Down	ko00537	Glycosylphosphatidylinositol (GPI)-anchored proteins	0.00017614	0.00616489	14.3634	4	55	149	29427	STRG.23831.1/STRG.6806.1/STRG.6811.1/STRG.6808.1
DET	Leaf_vs_145DAB_down_DET	transcript	Leaf_vs_145DAB	Down	ko00592	alpha-Linolenic acid metabolism	0.0007987	0.0209659	5.53729	6	214	149	29427	STRG.32003.2/STRG.4447.1/STRG.32003.1/STRG.4443.3/STRG.44005.1/STRG.44515.1
DET	Leaf_vs_145DAB_down_DET	transcript	Leaf_vs_145DAB	Down	ko04145	Phagosome	0.00126505	0.026566	5.06402	6	234	149	29427	STRG.23831.1/STRG.31024.1/STRG.6806.1/STRG.44971.1/STRG.6811.1/STRG.6808.1
DET	Leaf_vs_145DAB_down_DET	transcript	Leaf_vs_145DAB	Down	ko04142	Lysosome	0.00176894	0.0307717	4.73992	6	250	149	29427	STRG.23831.1/STRG.13516.1/STRG.6806.1/STRG.50943.2/STRG.6811.1/STRG.6808.1
DET	Leaf_vs_145DAB_down_DET	transcript	Leaf_vs_145DAB	Down	ko00199	Cytochrome P450	0.00207235	0.0307717	3.96125	7	349	149	29427	STRG.899.3/STRG.8400.1/STRG.50225.1/STRG.898.2/STRG.47352.1/STRG.19772.4/STRG.31129.1
DET	Leaf_vs_145DAB_down_DET	transcript	Leaf_vs_145DAB	Down	ko00591	Linoleic acid metabolism	0.00234451	0.0307717	11.394	3	52	149	29427	STRG.32003.2/STRG.32003.1/STRG.44515.1
DET	Leaf_vs_145DAB_down_DET	transcript	Leaf_vs_145DAB	Down	ko99980	Enzymes with EC numbers	0.00362483	0.0422896	2.59864	11	836	149	29427	STRG.4447.1/STRG.28546.1/STRG.3044.1/STRG.28762.1/STRG.32606.1/STRG.22676.1/STRG.4443.3/STRG.53696.5/STRG.52665.1/STRG.29059.1/STRG.6478.3
DET	Leaf_vs_145DAB_down_DET	transcript	Leaf_vs_145DAB	Down	ko00950	Isoquinoline alkaloid biosynthesis	0.00658257	0.069117	7.89987	3	75	149	29427	STRG.41658.4/STRG.6980.1/STRG.41660.1
DET	Leaf_vs_145DAB_down_DET	transcript	Leaf_vs_145DAB	Down	ko01006	Prenyltransferases	0.0102323	0.0948548	4.75896	4	166	149	29427	STRG.15782.1/STRG.36111.2/STRG.4535.1/STRG.34635.1
DET	Leaf_vs_145DAB_down_DET	transcript	Leaf_vs_145DAB	Down	ko00340	Histidine metabolism	0.0108405	0.0948548	6.58322	3	90	149	29427	STRG.32882.1/STRG.32882.4/STRG.29409.2
DET	Leaf_vs_145DAB_down_DET	transcript	Leaf_vs_145DAB	Down	ko03110	Chaperones and folding catalysts	0.0124036	0.100183	2.29647	10	860	149	29427	STRG.3283.1/STRG.23831.1/STRG.7184.1/STRG.30104.1/STRG.6806.1/STRG.44971.1/STRG.1794.1/STRG.13129.1/STRG.6811.1/STRG.6808.1
DET	Leaf_vs_145DAB_down_DET	transcript	Leaf_vs_145DAB	Down	ko00450	Selenocompound metabolism	0.0158902	0.119177	10.3946	2	38	149	29427	STRG.19272.1/STRG.49741.1
DET	Leaf_vs_145DAB_down_DET	transcript	Leaf_vs_145DAB	Down	ko01002	Peptidases and inhibitors	0.0185613	0.129929	2.06116	11	1054	149	29427	STRG.23831.1/STRG.13516.1/STRG.13728.2/STRG.47041.1/STRG.6806.1/STRG.8596.1/STRG.1515.2/STRG.54148.1/STRG.13129.1/STRG.6811.1/STRG.6808.1
DET	Leaf_vs_145DAB_down_DET	transcript	Leaf_vs_145DAB	Down	ko99995	Signaling proteins	0.0227881	0.146621	8.58681	2	46	149	29427	STRG.41758.1/STRG.41380.1
DET	Leaf_vs_145DAB_down_DET	transcript	Leaf_vs_145DAB	Down	ko00900	Terpenoid backbone biosynthesis	0.0237386	0.146621	4.89661	3	121	149	29427	STRG.15782.1/STRG.36111.2/STRG.4535.1
TSDET	45DAB_vs_145DAB_down_TSDET	transcript	45DAB_vs_145DAB	Down	ko04075	Plant hormone signal transduction	0.0317056	0.0391477	31.5402	1	933	1	29427	STRG.53819.3
TSDET	45DAB_vs_145DAB_down_TSDET	transcript	45DAB_vs_145DAB	Down	ko01001	Protein kinases	0.0391477	0.0391477	25.5443	1	1152	1	29427	STRG.53819.3
TSDET	95DAB_vs_145DAB_down_TSDET	transcript	95DAB_vs_145DAB	Down	ko03012	Translation factors	0.0293467	0.117095	33.8241	1	435	2	29427	STRG.18579.2
TSDET	95DAB_vs_145DAB_down_TSDET	transcript	95DAB_vs_145DAB	Down	ko03013	Nucleocytoplasmic transport	0.0342955	0.117095	28.9067	1	509	2	29427	STRG.18579.2
TSDET	95DAB_vs_145DAB_down_TSDET	transcript	95DAB_vs_145DAB	Down	ko03015	mRNA surveillance pathway	0.0390318	0.117095	25.3681	1	580	2	29427	STRG.18579.2
TSDET	95DAB_vs_145DAB_up_TSDET	transcript	95DAB_vs_145DAB	Up	ko00904	Diterpenoid biosynthesis	0.000101469	0.0112631	10.8387	5	75	181	29427	STRG.20029.2/STRG.2440.3/STRG.40402.1/STRG.6165.1/STRG.54693.2
TSDET	95DAB_vs_145DAB_up_TSDET	transcript	95DAB_vs_145DAB	Up	ko01006	Prenyltransferases	0.000586503	0.0325509	5.87639	6	166	181	29427	STRG.20789.4/STRG.53802.1/STRG.17557.2/STRG.34319.6/STRG.20789.2/STRG.50802.7
TSDET	95DAB_vs_145DAB_up_TSDET	transcript	95DAB_vs_145DAB	Up	ko03032	DNA replication proteins	0.00200692	0.0636661	2.81635	11	635	181	29427	STRG.11653.2/STRG.25391.2/STRG.30123.1/STRG.31277.16/STRG.40812.2/STRG.50143.11/STRG.50143.4/STRG.9526.20/STRG.50288.1/STRG.20791.2/STRG.9526.16
TSDET	95DAB_vs_145DAB_up_TSDET	transcript	95DAB_vs_145DAB	Up	ko03400	DNA repair and recombination proteins	0.00229427	0.0636661	1.97352	21	1730	181	29427	STRG.11653.2/STRG.13754.1/STRG.17725.2/STRG.18675.1/STRG.20431.1/STRG.25316.1/STRG.30467.1/STRG.31277.16/STRG.31489.2/STRG.32287.12/STRG.32942.1/STRG.35640.14/STRG.42606.5/STRG.478.3/STRG.50143.11/STRG.50143.4/STRG.9526.20/STRG.34152.1/STRG.20791.2/STRG.9526.16/STRG.9964.1
TSDET	95DAB_vs_145DAB_up_TSDET	transcript	95DAB_vs_145DAB	Up	ko03460	Fanconi anemia pathway	0.00356997	0.0792533	3.23543	8	402	181	29427	STRG.31277.16/STRG.32287.12/STRG.35640.14/STRG.50143.11/STRG.50143.4/STRG.9526.20/STRG.20791.2/STRG.9526.16
TSDET	95DAB_vs_145DAB_up_TSDET	transcript	95DAB_vs_145DAB	Up	ko00199	Cytochrome P450	0.00603316	0.106711	3.26092	7	349	181	29427	STRG.19759.8/STRG.20029.2/STRG.40402.1/STRG.573.1/STRG.54693.2/STRG.7785.6/STRG.35798.1
TSDET	95DAB_vs_145DAB_up_TSDET	transcript	95DAB_vs_145DAB	Up	ko00900	Terpenoid backbone biosynthesis	0.00672953	0.106711	5.37455	4	121	181	29427	STRG.20789.4/STRG.49464.2/STRG.53802.1/STRG.20789.2
TSDET	Flower_vs_95DAB_down_TSDET	transcript	Flower_vs_95DAB	Down	ko03011	Ribosome	0.0245693	0.0246033	40.7012	1	723	1	29427	STRG.46028.5
TSDET	Flower_vs_95DAB_down_TSDET	transcript	Flower_vs_95DAB	Down	ko03010	Ribosome	0.0246033	0.0246033	40.645	1	724	1	29427	STRG.46028.5
TSDET	Leaf_vs_45DAB_up_TSDET	transcript	Leaf_vs_45DAB	Up	ko04131	Membrane trafficking	6.39359e-10	1.1956e-07	1.67867	140	2808	874	29427	STRG.27910.3/STRG.40454.2/STRG.12244.2/STRG.20756.1/STRG.56035.1/STRG.19738.1/STRG.28003.3/STRG.14015.1/STRG.19083.1/STRG.28000.1/STRG.41415.1/STRG.34136.1/STRG.26669.2/STRG.11745.1/STRG.22622.2/STRG.51569.2/STRG.8174.1/STRG.22502.3/STRG.28798.1/STRG.21967.1/STRG.9434.1/STRG.43489.3/STRG.5534.1/STRG.19490.1/STRG.13750.1/STRG.11942.2/STRG.22045.1/STRG.28822.1/STRG.14188.1/STRG.47946.1/STRG.8088.1/…
TSDET	Leaf_vs_45DAB_up_TSDET	transcript	Leaf_vs_45DAB	Up	ko04147	Exosome	1.66402e-06	0.000155586	1.66569	89	1799	874	29427	STRG.27910.3/STRG.43586.1/STRG.20078.1/STRG.19604.3/STRG.40103.1/STRG.11604.1/STRG.56035.1/STRG.28003.3/STRG.56130.1/STRG.14015.1/STRG.28000.1/STRG.41415.1/STRG.16960.1/STRG.5628.1/STRG.51081.1/STRG.12295.2/STRG.22502.3/STRG.50027.8/STRG.19490.1/STRG.11934.1/STRG.28822.1/STRG.47946.1/STRG.27962.1/STRG.42387.4/STRG.28775.1/STRG.6675.1/STRG.27847.1/STRG.36182.1/STRG.21912.2/STRG.50428.1/STRG.49011.…
TSDET	Leaf_vs_45DAB_up_TSDET	transcript	Leaf_vs_45DAB	Up	ko00190	Oxidative phosphorylation	2.67777e-06	0.000166914	2.87281	25	293	874	29427	STRG.40377.1/STRG.29085.2/STRG.52627.1/STRG.22123.1/STRG.20919.1/STRG.24622.1/STRG.52729.1/STRG.38178.1/STRG.24621.3/STRG.8529.1/STRG.38690.1/STRG.14339.1/STRG.55848.1/STRG.16968.2/STRG.38733.1/STRG.4336.1/STRG.45886.1/STRG.16013.1/STRG.5687.3/STRG.4507.1/STRG.24621.2/STRG.13253.1/STRG.44717.1/STRG.36922.1/STRG.43555.2
TSDET	Leaf_vs_45DAB_up_TSDET	transcript	Leaf_vs_45DAB	Up	ko03011	Ribosome	1.52238e-05	0.000588506	2.00246	43	723	874	29427	STRG.17958.3/STRG.1234.2/STRG.15080.3/STRG.42647.2/STRG.47691.1/STRG.42081.7/STRG.38219.1/STRG.44456.1/STRG.41103.1/STRG.6627.1/STRG.19597.1/STRG.9398.1/STRG.54996.1/STRG.43772.2/STRG.17958.4/STRG.45021.1/STRG.7615.3/STRG.37954.1/STRG.32340.1/STRG.6313.1/STRG.40447.1/STRG.44454.1/STRG.18066.1/STRG.33071.1/STRG.53957.2/STRG.9941.1/STRG.41103.2/STRG.52860.1/STRG.47071.2/STRG.32827.1/STRG.3114.1/STR…
TSDET	Leaf_vs_45DAB_up_TSDET	transcript	Leaf_vs_45DAB	Up	ko03010	Ribosome	1.57354e-05	0.000588506	1.9997	43	724	874	29427	STRG.17958.3/STRG.1234.2/STRG.15080.3/STRG.42647.2/STRG.47691.1/STRG.42081.7/STRG.38219.1/STRG.44456.1/STRG.41103.1/STRG.6627.1/STRG.19597.1/STRG.9398.1/STRG.54996.1/STRG.43772.2/STRG.17958.4/STRG.45021.1/STRG.7615.3/STRG.37954.1/STRG.32340.1/STRG.6313.1/STRG.40447.1/STRG.44454.1/STRG.18066.1/STRG.33071.1/STRG.53957.2/STRG.9941.1/STRG.41103.2/STRG.52860.1/STRG.47071.2/STRG.32827.1/STRG.3114.1/STR…
TSDET	Leaf_vs_45DAB_up_TSDET	transcript	Leaf_vs_45DAB	Up	ko04145	Phagosome	8.01173e-05	0.00216778	2.73384	19	234	874	29427	STRG.29085.2/STRG.52627.1/STRG.22123.1/STRG.21967.1/STRG.20919.1/STRG.12537.1/STRG.36182.1/STRG.52729.1/STRG.44419.1/STRG.38690.1/STRG.14339.1/STRG.55848.1/STRG.2899.1/STRG.15981.1/STRG.17806.1/STRG.52832.2/STRG.13253.1/STRG.44717.1/STRG.43555.2
TSDET	Leaf_vs_45DAB_up_TSDET	transcript	Leaf_vs_45DAB	Up	ko03051	Proteasome	8.11467e-05	0.00216778	2.51093	22	295	874	29427	STRG.20665.2/STRG.28003.3/STRG.28000.1/STRG.12049.1/STRG.38607.1/STRG.37248.1/STRG.47946.1/STRG.27962.1/STRG.28775.1/STRG.47114.2/STRG.55425.2/STRG.16628.1/STRG.6328.1/STRG.26558.1/STRG.36197.1/STRG.40980.1/STRG.27959.3/STRG.40334.1/STRG.6329.1/STRG.33645.1/STRG.11236.1/STRG.36419.2
TSDET	Leaf_vs_45DAB_up_TSDET	transcript	Leaf_vs_45DAB	Up	ko00541	Biosynthesis of various nucleotide sugars	0.000247349	0.00578179	4.26794	9	71	874	29427	STRG.34462.1/STRG.10455.1/STRG.34462.2/STRG.24133.1/STRG.21884.1/STRG.39333.1/STRG.35307.1/STRG.53957.2/STRG.40819.3
TSDET	Leaf_vs_45DAB_up_TSDET	transcript	Leaf_vs_45DAB	Up	ko00531	Glycosaminoglycan degradation	0.000312827	0.00649985	8.01651	5	21	874	29427	STRG.20180.1/STRG.49402.1/STRG.14813.1/STRG.14440.3/STRG.14440.2
TSDET	Leaf_vs_45DAB_up_TSDET	transcript	Leaf_vs_45DAB	Up	ko00536	Glycosaminoglycan binding proteins	0.000524286	0.00980415	5.77189	6	35	874	29427	STRG.20180.1/STRG.30818.1/STRG.49402.1/STRG.14813.1/STRG.14440.3/STRG.14440.2
TSDET	Leaf_vs_45DAB_up_TSDET	transcript	Leaf_vs_45DAB	Up	ko03050	Proteasome	0.000908545	0.0154453	2.77026	13	158	874	29427	STRG.20665.2/STRG.12049.1/STRG.38607.1/STRG.37248.1/STRG.55425.2/STRG.16628.1/STRG.6328.1/STRG.26558.1/STRG.36197.1/STRG.40980.1/STRG.40334.1/STRG.6329.1/STRG.36419.2
TSDET	Leaf_vs_45DAB_up_TSDET	transcript	Leaf_vs_45DAB	Up	ko04142	Lysosome	0.00348144	0.0542524	2.15484	16	250	874	29427	STRG.29085.2/STRG.12295.2/STRG.8174.1/STRG.20919.1/STRG.8088.1/STRG.2708.1/STRG.38690.1/STRG.14339.1/STRG.55848.1/STRG.21528.2/STRG.24464.1/STRG.15981.1/STRG.45980.1/STRG.24479.1/STRG.13253.1/STRG.21528.1
TSDET	Leaf_vs_45DAB_up_TSDET	transcript	Leaf_vs_45DAB	Up	ko99977	Transport	0.00567385	0.0816162	3.67302	6	55	874	29427	STRG.35357.3/STRG.2961.1/STRG.40601.1/STRG.5760.1/STRG.41212.2/STRG.35357.5
TSDET	Leaf_vs_45DAB_up_TSDET	transcript	Leaf_vs_45DAB	Up	ko04031	GTP-binding proteins	0.00703966	0.086943	2.18851	13	200	874	29427	STRG.41415.1/STRG.36182.1/STRG.40157.1/STRG.24837.1/STRG.23430.3/STRG.54071.2/STRG.17700.1/STRG.1123.1/STRG.32662.1/STRG.26205.2/STRG.10045.1/STRG.3562.1/STRG.6743.1
TSDET	Leaf_vs_45DAB_up_TSDET	transcript	Leaf_vs_45DAB	Up	ko00520	Amino sugar and nucleotide sugar metabolism	0.00721437	0.086943	1.90581	18	318	874	29427	STRG.9695.1/STRG.38962.3/STRG.47101.2/STRG.36382.1/STRG.52426.2/STRG.24133.1/STRG.47691.1/STRG.22379.1/STRG.56208.1/STRG.26321.1/STRG.43061.1/STRG.53786.2/STRG.1410.1/STRG.53957.2/STRG.14733.1/STRG.38962.2/STRG.44965.1/STRG.21749.2
TSDET	Leaf_vs_45DAB_up_TSDET	transcript	Leaf_vs_45DAB	Up	ko00523	Polyketide sugar unit biosynthesis	0.00743897	0.086943	7.21486	3	14	874	29427	STRG.34462.1/STRG.34462.2/STRG.21884.1
TSDET	Leaf_vs_45DAB_up_TSDET	transcript	Leaf_vs_45DAB	Up	ko04144	Endocytosis	0.00947517	0.104227	1.6668	25	505	874	29427	STRG.40454.2/STRG.28003.3/STRG.28000.1/STRG.41415.1/STRG.22622.2/STRG.19490.1/STRG.27962.1/STRG.47114.2/STRG.19297.1/STRG.40157.1/STRG.20071.1/STRG.23430.3/STRG.54071.2/STRG.17700.1/STRG.1123.1/STRG.53048.1/STRG.35155.1/STRG.46424.1/STRG.32662.1/STRG.27959.3/STRG.5315.1/STRG.33878.1/STRG.37918.1/STRG.6743.1/STRG.20375.1
TSDET	Leaf_vs_45DAB_up_TSDET	transcript	Leaf_vs_45DAB	Up	ko00564	Glycerophospholipid metabolism	0.0142576	0.148121	1.89154	15	267	874	29427	STRG.19628.1/STRG.24072.2/STRG.22622.2/STRG.10386.1/STRG.7304.1/STRG.14253.1/STRG.7531.1/STRG.42137.1/STRG.22799.1/STRG.35986.1/STRG.37059.7/STRG.7554.2/STRG.13368.2/STRG.12053.1/STRG.18488.2
TSDET	Leaf_vs_45DAB_up_TSDET	transcript	Leaf_vs_45DAB	Up	ko01011	Peptidoglycan biosynthesis and degradation proteins	0.0167555	0.164909	9.61981	2	7	874	29427	STRG.6627.1/STRG.41315.1
TSDET	Leaf_vs_95DAB_down_TSDET	transcript	Leaf_vs_95DAB	Down	ko04626	Plant-pathogen interaction	5.05191e-05	0.00969966	1.62445	70	1004	1263	29427	STRG.47552.7/STRG.17408.11/STRG.23212.1/STRG.43792.2/STRG.28907.2/STRG.4098.2/STRG.369.1/STRG.28789.1/STRG.25004.1/STRG.19972.3/STRG.17419.1/STRG.32171.1/STRG.848.33/STRG.10802.2/STRG.17611.1/STRG.17612.1/STRG.19984.1/STRG.26683.1/STRG.27860.3/STRG.27875.1/STRG.28583.2/STRG.28907.1/STRG.28941.3/STRG.31439.1/STRG.32621.5/STRG.33519.2/STRG.33564.28/STRG.35690.2/STRG.35897.1/STRG.39132.1/STRG.44713.…
TSDET	Leaf_vs_95DAB_down_TSDET	transcript	Leaf_vs_95DAB	Down	ko00909	Sesquiterpenoid and triterpenoid biosynthesis	0.000214805	0.0206213	3.36857	12	83	1263	29427	STRG.47842.1/STRG.12062.1/STRG.22366.1/STRG.33891.1/STRG.33896.1/STRG.37772.1/STRG.45414.1/STRG.45414.2/STRG.12060.1/STRG.30097.1/STRG.7091.2/STRG.7094.1
TSDET	Leaf_vs_95DAB_down_TSDET	transcript	Leaf_vs_95DAB	Down	ko04040	Ion channels	0.000576875	0.0297634	1.99076	27	316	1263	29427	STRG.9187.4/STRG.43792.2/STRG.28907.2/STRG.20047.1/STRG.13531.1/STRG.17611.1/STRG.17612.1/STRG.27860.3/STRG.28907.1/STRG.28941.3/STRG.35690.2/STRG.48063.1/STRG.48073.1/STRG.48078.4/STRG.50360.2/STRG.27457.3/STRG.15377.3/STRG.14094.1/STRG.51724.1/STRG.52121.1/STRG.39881.1/STRG.33609.1/STRG.51727.2/STRG.52120.3/STRG.28868.1/STRG.51724.2/STRG.28871.1
TSDET	Leaf_vs_95DAB_down_TSDET	transcript	Leaf_vs_95DAB	Down	ko99980	Enzymes with EC numbers	0.000726806	0.0297634	1.56072	56	836	1263	29427	STRG.17888.1/STRG.54336.1/STRG.53694.1/STRG.45011.2/STRG.28202.1/STRG.56330.1/STRG.10113.2/STRG.8543.1/STRG.29058.1/STRG.20282.1/STRG.3726.1/STRG.33720.1/STRG.50230.1/STRG.19769.1/STRG.10187.1/STRG.50230.3/STRG.38166.1/STRG.24458.2/STRG.11881.1/STRG.17552.1/STRG.27041.1/STRG.28488.1/STRG.28541.2/STRG.29269.1/STRG.32905.1/STRG.3522.2/STRG.36255.1/STRG.36904.1/STRG.3944.3/STRG.43819.1/STRG.43822.2/…
TSDET	Leaf_vs_95DAB_down_TSDET	transcript	Leaf_vs_95DAB	Down	ko00280	Valine, leucine and isoleucine degradation	0.000775088	0.0297634	2.27019	19	195	1263	29427	STRG.8872.5/STRG.8691.1/STRG.1907.1/STRG.18736.2/STRG.25017.1/STRG.33901.2/STRG.35448.1/STRG.35456.47/STRG.4844.1/STRG.49249.2/STRG.49291.3/STRG.13482.3/STRG.39463.1/STRG.5597.5/STRG.5606.5/STRG.14530.2/STRG.4844.2/STRG.14535.1/STRG.13482.4
TSDET	Leaf_vs_95DAB_down_TSDET	transcript	Leaf_vs_95DAB	Down	ko00904	Diterpenoid biosynthesis	0.00134319	0.0429821	3.10657	10	75	1263	29427	STRG.5761.1/STRG.2440.2/STRG.22413.1/STRG.29129.1/STRG.3121.2/STRG.36285.1/STRG.41932.10/STRG.41932.6/STRG.13424.1/STRG.3121.3
TSDET	Leaf_vs_95DAB_down_TSDET	transcript	Leaf_vs_95DAB	Down	ko00460	Cyanoamino acid metabolism	0.00308157	0.0845232	1.97452	20	236	1263	29427	STRG.45011.2/STRG.37394.2/STRG.16230.3/STRG.29250.2/STRG.2618.2/STRG.15844.4/STRG.12043.1/STRG.19672.1/STRG.29245.1/STRG.31475.1/STRG.32481.3/STRG.32506.3/STRG.32749.1/STRG.39407.1/STRG.53596.1/STRG.32481.14/STRG.23303.2/STRG.29244.1/STRG.15844.2/STRG.37395.1
TSDET	Leaf_vs_95DAB_down_TSDET	transcript	Leaf_vs_95DAB	Down	ko01008	Polyketide biosynthesis proteins	0.00545354	0.127014	7.76643	3	9	1263	29427	STRG.14477.1/STRG.19681.1/STRG.43652.1
TSDET	Leaf_vs_95DAB_down_TSDET	transcript	Leaf_vs_95DAB	Down	ko00941	Flavonoid biosynthesis	0.00595379	0.127014	2.14599	14	152	1263	29427	STRG.17888.1/STRG.28382.3/STRG.27868.16/STRG.39173.1/STRG.27868.6/STRG.14477.1/STRG.35660.2/STRG.19681.1/STRG.27868.12/STRG.17920.1/STRG.43652.1/STRG.5825.1/STRG.53425.1/STRG.3014.1
TSDET	Leaf_vs_95DAB_down_TSDET	transcript	Leaf_vs_95DAB	Down	ko03000	Transcription factors	0.0080714	0.154971	1.30769	82	1461	1263	29427	STRG.47811.1/STRG.48883.4/STRG.45082.1/STRG.50336.1/STRG.34541.1/STRG.51188.4/STRG.28681.3/STRG.55283.6/STRG.12919.1/STRG.31911.1/STRG.30200.1/STRG.44546.2/STRG.28789.1/STRG.8297.1/STRG.23132.3/STRG.30339.1/STRG.21730.1/STRG.48245.2/STRG.15205.1/STRG.19191.6/STRG.48883.8/STRG.16264.2/STRG.16297.4/STRG.17430.4/STRG.22831.4/STRG.24203.1/STRG.24203.6/STRG.25715.1/STRG.25805.1/STRG.28702.2/STRG.29141…
TSDET	Leaf_vs_95DAB_down_TSDET	transcript	Leaf_vs_95DAB	Down	ko00270	Cysteine and methionine metabolism	0.00968814	0.169102	1.67923	24	333	1263	29427	STRG.15416.4/STRG.34541.1/STRG.31911.1/STRG.44673.1/STRG.10398.3/STRG.12043.1/STRG.12821.1/STRG.28905.4/STRG.3051.5/STRG.31137.1/STRG.33901.2/STRG.44354.1/STRG.48058.10/STRG.4844.1/STRG.6182.2/STRG.51075.3/STRG.48058.3/STRG.48058.5/STRG.39463.1/STRG.19030.1/STRG.48058.7/STRG.42105.1/STRG.11471.2/STRG.4844.2
TSDET	Leaf_vs_95DAB_up_TSDET	transcript	Leaf_vs_95DAB	Up	ko03009	Ribosome biogenesis	2.20332e-09	2.63088e-07	1.86659	98	1251	1235	29427	STRG.40277.2/STRG.23953.1/STRG.48466.2/STRG.45758.1/STRG.19033.1/STRG.55644.2/STRG.374.1/STRG.47603.2/STRG.22305.1/STRG.56710.1/STRG.39763.1/STRG.45715.1/STRG.22813.4/STRG.3802.1/STRG.1269.1/STRG.52404.1/STRG.51690.1/STRG.51243.2/STRG.22569.1/STRG.54465.2/STRG.5586.1/STRG.22210.4/STRG.41273.1/STRG.42911.6/STRG.20667.1/STRG.73.1/STRG.10576.11/STRG.20762.1/STRG.5586.6/STRG.26620.2/STRG.28281.1/STRG…
TSDET	Leaf_vs_95DAB_up_TSDET	transcript	Leaf_vs_95DAB	Up	ko04131	Membrane trafficking	2.8442e-09	2.63088e-07	1.53589	181	2808	1235	29427	STRG.13469.1/STRG.46424.2/STRG.53185.1/STRG.41994.1/STRG.55050.2/STRG.36201.2/STRG.41994.4/STRG.36736.1/STRG.2566.2/STRG.38807.1/STRG.37020.1/STRG.6488.1/STRG.31588.1/STRG.18936.2/STRG.41994.6/STRG.2815.1/STRG.45514.2/STRG.39352.1/STRG.38287.1/STRG.41353.1/STRG.18874.3/STRG.33046.1/STRG.51070.1/STRG.55345.3/STRG.43738.1/STRG.41994.13/STRG.21.2/STRG.5669.1/STRG.28263.1/STRG.35060.1/STRG.2814.1/STR…
TSDET	Leaf_vs_95DAB_up_TSDET	transcript	Leaf_vs_95DAB	Up	ko05100	Bacterial invasion of epithelial cells	0.000762848	0.0470423	3.12027	11	84	1235	29427	STRG.3495.1/STRG.38277.1/STRG.47382.1/STRG.42406.1/STRG.35155.2/STRG.30930.1/STRG.52630.1/STRG.21907.2/STRG.52630.3/STRG.30042.1/STRG.32934.6
TSDET	Leaf_vs_95DAB_up_TSDET	transcript	Leaf_vs_95DAB	Up	ko04136	Autophagy - other	0.00211917	0.0980115	2.18956	17	185	1235	29427	STRG.41994.1/STRG.41994.4/STRG.41994.6/STRG.41994.13/STRG.45583.1/STRG.41994.9/STRG.41994.14/STRG.41994.2/STRG.40052.1/STRG.41994.16/STRG.4827.1/STRG.24428.2/STRG.42855.2/STRG.33789.2/STRG.43429.3/STRG.18485.3/STRG.37142.1
TSDET	Leaf_vs_95DAB_up_TSDET	transcript	Leaf_vs_95DAB	Up	ko03008	Ribosome biogenesis in eukaryotes	0.0042176	0.15169	1.82678	23	300	1235	29427	STRG.47603.2/STRG.3802.1/STRG.1269.1/STRG.22569.1/STRG.5586.1/STRG.42911.6/STRG.5586.6/STRG.26620.2/STRG.9656.1/STRG.38570.1/STRG.40281.1/STRG.48189.3/STRG.36878.1/STRG.38775.1/STRG.8839.3/STRG.3828.1/STRG.5586.7/STRG.16074.1/STRG.26030.2/STRG.26030.6/STRG.38001.1/STRG.30168.1/STRG.45510.3
TSDET	Leaf_vs_95DAB_up_TSDET	transcript	Leaf_vs_95DAB	Up	ko04144	Endocytosis	0.00491968	0.15169	1.60423	34	505	1235	29427	STRG.46424.2/STRG.55050.2/STRG.2815.1/STRG.33046.1/STRG.28263.1/STRG.2814.1/STRG.49302.8/STRG.51322.1/STRG.16358.1/STRG.56605.2/STRG.1537.1/STRG.10576.11/STRG.20168.1/STRG.3495.1/STRG.38277.1/STRG.47382.1/STRG.53533.1/STRG.22315.1/STRG.45543.8/STRG.42406.1/STRG.35155.2/STRG.30930.1/STRG.52630.1/STRG.55050.1/STRG.39928.1/STRG.21907.2/STRG.15456.1/STRG.45543.11/STRG.52630.3/STRG.11831.3/STRG.3633.2…
TSDET	Leaf_vs_95DAB_up_TSDET	transcript	Leaf_vs_95DAB	Up	ko04121	Ubiquitin system	0.00751247	0.198544	1.27977	97	1806	1235	29427	STRG.47993.2/STRG.26170.1/STRG.45474.1/STRG.42347.2/STRG.15779.1/STRG.41994.1/STRG.41994.4/STRG.27855.1/STRG.37020.1/STRG.41994.6/STRG.19043.1/STRG.39170.1/STRG.41994.13/STRG.21.2/STRG.20395.1/STRG.41994.9/STRG.16184.2/STRG.25482.1/STRG.13501.1/STRG.41994.14/STRG.2689.3/STRG.41994.2/STRG.16651.1/STRG.11884.1/STRG.53758.2/STRG.13383.1/STRG.9176.1/STRG.22577.1/STRG.795.1/STRG.27360.1/STRG.40052.1/S…
TSDET	Leaf_vs_145DAB_down_TSDET	transcript	Leaf_vs_145DAB	Down	ko00943	Isoflavonoid biosynthesis	0.00437748	0.0259224	228.116	1	43	3	29427	STRG.16044.1
TSDET	Leaf_vs_145DAB_down_TSDET	transcript	Leaf_vs_145DAB	Down	ko00905	Brassinosteroid biosynthesis	0.0086408	0.0259224	115.4	1	85	3	29427	STRG.16044.1
TSDET	Leaf_vs_145DAB_down_TSDET	transcript	Leaf_vs_145DAB	Down	ko00970	Aminoacyl-tRNA biosynthesis	0.0250713	0.0501425	39.5524	1	248	3	29427	STRG.54177.4
TSDET	Leaf_vs_145DAB_down_TSDET	transcript	Leaf_vs_145DAB	Down	ko00199	Cytochrome P450	0.0351604	0.0527407	28.106	1	349	3	29427	STRG.16044.1
TSDET	Leaf_vs_145DAB_up_TSDET	transcript	Leaf_vs_145DAB	Up	ko99999	Others	0.0190021	0.162055	52.1755	1	47	12	29427	STRG.24112.2
TSDET	Leaf_vs_145DAB_up_TSDET	transcript	Leaf_vs_145DAB	Up	ko03011	Ribosome	0.0337975	0.162055	6.78354	2	723	12	29427	STRG.10833.2/STRG.50793.2
TSDET	Leaf_vs_145DAB_up_TSDET	transcript	Leaf_vs_145DAB	Up	ko03010	Ribosome	0.0338835	0.162055	6.77417	2	724	12	29427	STRG.10833.2/STRG.50793.2
TSDET	Leaf_vs_145DAB_up_TSDET	transcript	Leaf_vs_145DAB	Up	ko00906	Carotenoid biosynthesis	0.0404254	0.162055	24.2797	1	101	12	29427	STRG.49411.1
TSDET	Leaf_vs_145DAB_up_TSDET	transcript	Leaf_vs_145DAB	Up	ko00195	Photosynthesis	0.0423872	0.162055	23.1344	1	106	12	29427	STRG.50198.2
TSDET	Root_vs_Flower_down_TSDET	transcript	Root_vs_Flower	Down	ko00541	Biosynthesis of various nucleotide sugars	0.00144926	0.118839	13.5152	3	71	92	29427	STRG.17880.1/STRG.42673.1/STRG.40819.4
TSDET	Root_vs_Flower_up_TSDET	transcript	Root_vs_Flower	Up	ko99987	Cofactor metabolism	0.000296031	0.0304912	74.3106	2	6	132	29427	STRG.37578.1/STRG.45634.1
TSDET	Root_vs_Leaf_down_TSDET	transcript	Root_vs_Leaf	Down	ko03011	Ribosome	1.2682e-08	8.00734e-07	3.95478	24	723	247	29427	STRG.13584.2/STRG.34584.1/STRG.14451.1/STRG.18304.1/STRG.1605.1/STRG.6266.1/STRG.18436.1/STRG.6669.1/STRG.4360.1/STRG.10965.1/STRG.42380.1/STRG.1677.1/STRG.40166.1/STRG.34581.1/STRG.20481.1/STRG.33115.1/STRG.19724.1/STRG.18000.1/STRG.46040.2/STRG.12886.1/STRG.18828.1/STRG.3384.1/STRG.5435.1/STRG.27911.2
TSDET	Root_vs_Leaf_down_TSDET	transcript	Root_vs_Leaf	Down	ko03010	Ribosome	1.30201e-08	8.00734e-07	3.94931	24	724	247	29427	STRG.13584.2/STRG.34584.1/STRG.14451.1/STRG.18304.1/STRG.1605.1/STRG.6266.1/STRG.18436.1/STRG.6669.1/STRG.4360.1/STRG.10965.1/STRG.42380.1/STRG.1677.1/STRG.40166.1/STRG.34581.1/STRG.20481.1/STRG.33115.1/STRG.19724.1/STRG.18000.1/STRG.46040.2/STRG.12886.1/STRG.18828.1/STRG.3384.1/STRG.5435.1/STRG.27911.2
TSDET	Root_vs_Leaf_down_TSDET	transcript	Root_vs_Leaf	Down	ko03051	Proteasome	8.35754e-06	0.000342659	4.84628	12	295	247	29427	STRG.6287.1/STRG.27965.1/STRG.39606.1/STRG.27959.4/STRG.18631.1/STRG.53586.1/STRG.5890.1/STRG.5071.1/STRG.12463.1/STRG.51869.1/STRG.15521.1/STRG.10576.3
TSDET	Root_vs_Leaf_down_TSDET	transcript	Root_vs_Leaf	Down	ko03050	Proteasome	5.99822e-05	0.00184445	6.03229	8	158	247	29427	STRG.6287.1/STRG.39606.1/STRG.53586.1/STRG.5890.1/STRG.5071.1/STRG.12463.1/STRG.51869.1/STRG.15521.1
TSDET	Root_vs_Leaf_down_TSDET	transcript	Root_vs_Leaf	Down	ko04144	Endocytosis	0.00124768	0.030693	2.83099	12	505	247	29427	STRG.27965.1/STRG.15520.1/STRG.5428.1/STRG.30181.1/STRG.34716.1/STRG.27959.4/STRG.39928.2/STRG.31350.1/STRG.49223.1/STRG.54423.1/STRG.30050.1/STRG.10576.3
TSDET	Root_vs_Leaf_down_TSDET	transcript	Root_vs_Leaf	Down	ko02042	Bacterial toxins	0.00190035	0.0389571	29.7844	2	8	247	29427	STRG.45773.1/STRG.45772.1
TSDET	Root_vs_Leaf_down_TSDET	transcript	Root_vs_Leaf	Down	ko03032	DNA replication proteins	0.00777384	0.136597	2.25142	12	635	247	29427	STRG.20272.1/STRG.45862.1/STRG.55771.2/STRG.35075.1/STRG.48956.1/STRG.45330.1/STRG.5266.2/STRG.34905.1/STRG.25000.1/STRG.32586.1/STRG.49017.1/STRG.15958.1
TSDET	Root_vs_Leaf_down_TSDET	transcript	Root_vs_Leaf	Down	ko00565	Ether lipid metabolism	0.0116761	0.179519	6.38237	3	56	247	29427	STRG.45773.1/STRG.45772.1/STRG.30181.1
TSDET	Root_vs_Leaf_up_TSDET	transcript	Root_vs_Leaf	Up	ko00860	Porphyrin metabolism	1.28296e-09	1.70633e-07	9.56043	13	162	247	29427	STRG.50523.1/STRG.56352.1/STRG.15936.1/STRG.2630.1/STRG.16643.1/STRG.19528.1/STRG.41507.1/STRG.12220.8/STRG.12220.4/STRG.45404.4/STRG.29812.1/STRG.12220.1/STRG.55383.1
TSDET	Root_vs_Leaf_up_TSDET	transcript	Root_vs_Leaf	Up	ko00730	Thiamine metabolism	1.56114e-08	1.03816e-06	14.1084	9	76	247	29427	STRG.9035.1/STRG.797.1/STRG.9035.2/STRG.17582.5/STRG.32558.7/STRG.16257.1/STRG.55645.1/STRG.17341.2/STRG.51174.1
TSDET	Root_vs_Leaf_up_TSDET	transcript	Root_vs_Leaf	Up	ko00194	Photosynthesis proteins	2.40556e-05	0.00106647	6.85684	8	139	247	29427	STRG.27903.1/STRG.22875.1/STRG.6354.2/STRG.47064.1/STRG.12088.1/STRG.44515.2/STRG.10458.1/STRG.24193.2
TSDET	Root_vs_Leaf_up_TSDET	transcript	Root_vs_Leaf	Up	ko00195	Photosynthesis	0.000278743	0.00926821	6.74364	6	106	247	29427	STRG.27903.1/STRG.6354.2/STRG.47064.1/STRG.44515.2/STRG.10458.1/STRG.24193.2
TSDET	Root_vs_Leaf_up_TSDET	transcript	Root_vs_Leaf	Up	ko03011	Ribosome	0.000440919	0.0099209	2.63652	16	723	247	29427	STRG.40467.1/STRG.6912.1/STRG.21229.2/STRG.19383.1/STRG.41491.1/STRG.38751.1/STRG.38640.1/STRG.34437.1/STRG.38579.2/STRG.6931.10/STRG.27342.1/STRG.56403.1/STRG.21424.1/STRG.12072.1/STRG.19161.1/STRG.21229.1
TSDET	Root_vs_Leaf_up_TSDET	transcript	Root_vs_Leaf	Up	ko03010	Ribosome	0.00044756	0.0099209	2.63288	16	724	247	29427	STRG.40467.1/STRG.6912.1/STRG.21229.2/STRG.19383.1/STRG.41491.1/STRG.38751.1/STRG.38640.1/STRG.34437.1/STRG.38579.2/STRG.6931.10/STRG.27342.1/STRG.56403.1/STRG.21424.1/STRG.12072.1/STRG.19161.1/STRG.21229.1
TSDET	Root_vs_Leaf_up_TSDET	transcript	Root_vs_Leaf	Up	ko00900	Terpenoid backbone biosynthesis	0.000565841	0.010751	5.90765	6	121	247	29427	STRG.50523.1/STRG.9035.1/STRG.51352.1/STRG.9035.2/STRG.16257.1/STRG.55645.1
TSDET	Root_vs_Leaf_up_TSDET	transcript	Root_vs_Leaf	Up	ko04712	Circadian rhythm - plant	0.00116562	0.0193785	4.38928	7	190	247	29427	STRG.7277.6/STRG.44332.6/STRG.17345.4/STRG.44332.5/STRG.17345.3/STRG.17345.2/STRG.44332.2
TSDET	Root_vs_Leaf_up_TSDET	transcript	Root_vs_Leaf	Up	ko02044	Secretion system	0.00819305	0.121075	5.06969	4	94	247	29427	STRG.39704.1/STRG.6734.2/STRG.24542.1/STRG.10595.2
TSDET	Root_vs_Leaf_up_TSDET	transcript	Root_vs_Leaf	Up	ko00480	Glutathione metabolism	0.00990176	0.131693	2.96784	7	281	247	29427	STRG.5802.1/STRG.14413.2/STRG.40638.1/STRG.42310.2/STRG.53804.1/STRG.34785.3/STRG.10613.2
TSDET	Root_vs_Leaf_up_TSDET	transcript	Root_vs_Leaf	Up	ko00600	Sphingolipid metabolism	0.0135674	0.164042	4.37202	4	109	247	29427	STRG.56748.1/STRG.32945.12/STRG.125.8/STRG.7020.1
TSDET	Stem_vs_95DAB_up_TSDET	transcript	Stem_vs_95DAB	Up	ko04136	Autophagy - other	0.00628674	0.0188602	159.065	1	185	1	29427	STRG.42855.1
TSDET	Stem_vs_Flower_down_TSDET	transcript	Stem_vs_Flower	Down	ko03051	Proteasome	0.000523999	0.0654999	3.9376	9	295	228	29427	STRG.27964.7/STRG.41806.1/STRG.11995.2/STRG.27963.1/STRG.27959.6/STRG.28002.1/STRG.11570.1/STRG.36257.1/STRG.28001.1
TSDET	Stem_vs_Flower_down_TSDET	transcript	Stem_vs_Flower	Down	ko00290	Valine, leucine and isoleucine biosynthesis	0.00164161	0.102601	7.94251	4	65	228	29427	STRG.13682.2/STRG.13682.1/STRG.16171.2/STRG.53399.1
TSDET	Stem_vs_Flower_down_TSDET	transcript	Stem_vs_Flower	Down	ko00966	Glucosinolate biosynthesis	0.00450839	0.141136	9.00459	3	43	228	29427	STRG.13682.2/STRG.13682.1/STRG.16171.2
TSDET	Stem_vs_Flower_down_TSDET	transcript	Stem_vs_Flower	Down	ko00270	Cysteine and methionine metabolism	0.00463286	0.141136	3.10068	8	333	228	29427	STRG.13682.2/STRG.13682.1/STRG.16171.2/STRG.5907.1/STRG.40739.6/STRG.7275.1/STRG.49463.2/STRG.13442.2
TSDET	Stem_vs_Flower_down_TSDET	transcript	Stem_vs_Flower	Down	ko00500	Starch and sucrose metabolism	0.00606082	0.141136	2.57103	10	502	228	29427	STRG.29478.1/STRG.28629.2/STRG.51654.1/STRG.20547.1/STRG.43144.1/STRG.17816.1/STRG.56148.1/STRG.7158.2/STRG.46485.2/STRG.4458.1
TSDET	Stem_vs_Flower_down_TSDET	transcript	Stem_vs_Flower	Down	ko00940	Phenylpropanoid biosynthesis	0.00777514	0.141136	2.83661	8	364	228	29427	STRG.3817.1/STRG.8363.1/STRG.17891.1/STRG.51133.1/STRG.17875.1/STRG.6461.1/STRG.41147.1/STRG.30147.2
TSDET	Stem_vs_Flower_down_TSDET	transcript	Stem_vs_Flower	Down	ko99997	Function unknown	0.00942269	0.141136	4.87041	4	106	228	29427	STRG.31968.3/STRG.31974.1/STRG.33439.7/STRG.31968.6
TSDET	Stem_vs_Flower_down_TSDET	transcript	Stem_vs_Flower	Down	ko03000	Transcription factors	0.0100739	0.141136	1.76681	20	1461	228	29427	STRG.11207.4/STRG.2045.1/STRG.13985.1/STRG.40853.2/STRG.7957.1/STRG.15191.3/STRG.44332.3/STRG.15191.2/STRG.20037.1/STRG.36920.1/STRG.24257.2/STRG.15937.1/STRG.1133.1/STRG.51357.1/STRG.16150.1/STRG.45685.1/STRG.56238.17/STRG.3305.1/STRG.42990.1/STRG.54906.4
TSDET	Stem_vs_Flower_down_TSDET	transcript	Stem_vs_Flower	Down	ko00999	Biosynthesis of various plant secondary metabolites	0.0101618	0.141136	2.95249	7	306	228	29427	STRG.12763.2/STRG.22091.1/STRG.22084.1/STRG.22084.2/STRG.47243.1/STRG.17816.1/STRG.7158.2
TSDET	Stem_vs_Flower_up_TSDET	transcript	Stem_vs_Flower	Up	ko00232	Caffeine metabolism	0.000498232	0.0533108	57.9842	2	7	145	29427	STRG.2105.2/STRG.2105.1
TSDET	Stem_vs_Flower_up_TSDET	transcript	Stem_vs_Flower	Up	ko04075	Plant hormone signal transduction	0.00230739	0.123445	2.61022	12	933	145	29427	STRG.50289.1/STRG.8425.4/STRG.21813.1/STRG.15881.1/STRG.50461.2/STRG.33519.3/STRG.14119.1/STRG.15884.1/STRG.15302.1/STRG.12870.1/STRG.12910.1/STRG.11727.15
TSDET	Stem_vs_Flower_up_TSDET	transcript	Stem_vs_Flower	Up	ko00500	Starch and sucrose metabolism	0.00353381	0.126039	3.23418	8	502	145	29427	STRG.8091.1/STRG.2618.5/STRG.2618.6/STRG.37615.3/STRG.2618.4/STRG.56047.1/STRG.31179.4/STRG.15122.1
TSDET	Stem_vs_Leaf_up_TSDET	transcript	Stem_vs_Leaf	Up	ko04030	G protein-coupled receptors	0.010049	0.101224	99.0808	1	33	9	29427	STRG.36061.1
TSDET	Stem_vs_Leaf_up_TSDET	transcript	Stem_vs_Leaf	Up	ko00536	Glycosaminoglycan binding proteins	0.0106551	0.101224	93.419	1	35	9	29427	STRG.41346.1
TSDET	Stem_vs_Leaf_up_TSDET	transcript	Stem_vs_Leaf	Up	ko00537	Glycosylphosphatidylinositol (GPI)-anchored proteins	0.0166983	0.105756	59.4485	1	55	9	29427	STRG.41346.1
TSDET	Stem_vs_Leaf_up_TSDET	transcript	Stem_vs_Leaf	Up	ko99997	Function unknown	0.0319603	0.151811	30.8459	1	106	9	29427	STRG.35719.10
TSDET	Stem_vs_Leaf_up_TSDET	transcript	Stem_vs_Leaf	Up	ko00770	Pantothenate and CoA biosynthesis	0.0481829	0.175566	20.3085	1	161	9	29427	STRG.19879.1
