# Supplementary material for: Comprehensive analysis of alternative splicing and transcriptome diversity in apple using long-read sequencing
Source: Front Plant Sci. 2026 May 11;17:1819201. doi: 10.3389/fpls.2026.1819201 (PMC13199297; doi:10.3389/fpls.2026.1819201)
Supplement: Supplementary Tables 1–16 — Corrected final supplementary tables supporting the gene-, transcript-, and alternative splicing-related analyses in this study. [file DataSheet1.zip › Supplementary_Table_12.xlsx]

## Sheet: AS_global_catalog
event_type	seqname	gene_id	event_id	chrom	strand	event_coordinates	inclusion_transcripts	total_transcripts	n_inclusion_transcripts	n_total_transcripts
SE	Chr11	STRG.1003	STRG.1003;SE:Chr11:8532242-8532338:8532408-8533422:-	Chr11	-	8532242-8532338:8532408-8533422	STRG.1003.2	STRG.1003.5,STRG.1003.4,STRG.1003.2,STRG.1003.3,STRG.1003.1	1	5
SE	Chr13	STRG.10048	STRG.10048;SE:Chr13:34223532-34223663:34223726-34224238:-	Chr13	-	34223532-34223663:34223726-34224238	STRG.10048.1	STRG.10048.9,STRG.10048.1	1	2
SE	Chr13	STRG.10048	STRG.10048;SE:Chr13:34223532-34223663:34223899-34224238:-	Chr13	-	34223532-34223663:34223899-34224238	STRG.10048.2,STRG.10048.8,STRG.10048.10,STRG.10048.6,STRG.10048.3,STRG.10048.4,STRG.10048.5,STRG.10048.7	STRG.10048.2,STRG.10048.10,STRG.10048.6,STRG.10048.7,STRG.10048.3,STRG.10048.9,STRG.10048.5,STRG.10048.4,STRG.10048.8	8	9
SE	Chr13	STRG.10048	STRG.10048;SE:Chr13:34224293-34224365:34224410-34224595:-	Chr13	-	34224293-34224365:34224410-34224595	STRG.10048.3	STRG.10048.3,STRG.10048.2,STRG.10048.4	1	3
SE	Chr13	STRG.10048	STRG.10048;SE:Chr13:34226297-34226375:34226974-34232314:-	Chr13	-	34226297-34226375:34226974-34232314	STRG.10048.10	STRG.10048.10,STRG.10048.2,STRG.10048.6,STRG.10048.3,STRG.10048.9,STRG.10048.4,STRG.10048.8	1	7
SE	Chr13	STRG.10048	STRG.10048;SE:Chr13:34226297-34226375:34232081-34232314:-	Chr13	-	34226297-34226375:34232081-34232314	STRG.10048.5	STRG.10048.2,STRG.10048.6,STRG.10048.3,STRG.10048.9,STRG.10048.5,STRG.10048.4,STRG.10048.8	1	7
SE	Chr13	STRG.10048	STRG.10048;SE:Chr13:34232639-34232741:34232789-34233220:-	Chr13	-	34232639-34232741:34232789-34233220	STRG.10048.8,STRG.10048.9	STRG.10048.10,STRG.10048.6,STRG.10048.3,STRG.10048.9,STRG.10048.5,STRG.10048.4,STRG.10048.8	2	7
SE	Chr13	STRG.10070	STRG.10070;SE:Chr13:35967690-35967784:35967916-35968022:+	Chr13	+	35967690-35967784:35967916-35968022	STRG.10070.3,STRG.10070.5	STRG.10070.3,STRG.10070.5,STRG.10070.2,STRG.10070.4,STRG.10070.1	2	5
SE	Chr13	STRG.10092	STRG.10092;SE:Chr13:35044046-35044138:35044178-35044279:+	Chr13	+	35044046-35044138:35044178-35044279	STRG.10092.4,STRG.10092.3,STRG.10092.5	STRG.10092.5,STRG.10092.4,STRG.10092.8,STRG.10092.7,STRG.10092.3	3	5
SE	Chr13	STRG.10092	STRG.10092;SE:Chr13:35044046-35044138:35044181-35044279:+	Chr13	+	35044046-35044138:35044181-35044279	STRG.10092.1,STRG.10092.6,STRG.10092.2	STRG.10092.2,STRG.10092.1,STRG.10092.8,STRG.10092.7,STRG.10092.6	3	5
SE	Chr13	STRG.10092	STRG.10092;SE:Chr13:35045119-35045563:35045658-35045947:+	Chr13	+	35045119-35045563:35045658-35045947	STRG.10092.5	STRG.10092.4,STRG.10092.5,STRG.10092.7,STRG.10092.1	1	4
SE	Chr11	STRG.1011	STRG.1011;SE:Chr11:8634528-8634672:8635210-8635895:-	Chr11	-	8634528-8634672:8635210-8635895	STRG.1011.2	STRG.1011.3,STRG.1011.2	1	2
SE	Chr11	STRG.1011	STRG.1011;SE:Chr11:8634528-8635115:8635210-8635895:-	Chr11	-	8634528-8635115:8635210-8635895	STRG.1011.1,STRG.1011.4	STRG.1011.1,STRG.1011.3,STRG.1011.4	2	3
SE	Chr13	STRG.10135	STRG.10135;SE:Chr13:36423628-36439520:36439659-36439818:-	Chr13	-	36423628-36439520:36439659-36439818	STRG.10135.1	STRG.10135.1,STRG.10135.2	1	2
SE	Chr13	STRG.10135	STRG.10135;SE:Chr13:36425988-36428629:36428878-36439520:-	Chr13	-	36425988-36428629:36428878-36439520	STRG.10135.6	STRG.10135.7,STRG.10135.6	1	2
SE	Chr13	STRG.10135	STRG.10135;SE:Chr13:36425988-36434782:36435826-36439520:-	Chr13	-	36425988-36434782:36435826-36439520	STRG.10135.3	STRG.10135.3,STRG.10135.7	1	2
SE	Chr13	STRG.10135	STRG.10135;SE:Chr13:36425988-36434782:36439659-36439818:-	Chr13	-	36425988-36434782:36439659-36439818	STRG.10135.5	STRG.10135.8,STRG.10135.5	1	2
SE	Chr13	STRG.10135	STRG.10135;SE:Chr13:36425988-36439520:36439659-36439818:-	Chr13	-	36425988-36439520:36439659-36439818	STRG.10135.7	STRG.10135.8,STRG.10135.7	1	2
SE	Chr13	STRG.10135	STRG.10135;SE:Chr13:36435826-36439520:36439659-36439818:-	Chr13	-	36435826-36439520:36439659-36439818	STRG.10135.3	STRG.10135.3,STRG.10135.9	1	2
SE	Chr11	STRG.1016	STRG.1016;SE:Chr11:8655217-8655337:8655387-8655511:+	Chr11	+	8655217-8655337:8655387-8655511	STRG.1016.1,STRG.1016.5,STRG.1016.6	STRG.1016.1,STRG.1016.3,STRG.1016.6,STRG.1016.5	3	4
SE	Chr13	STRG.10205	STRG.10205;SE:Chr13:38564770-38568452:38568472-38568556:-	Chr13	-	38564770-38568452:38568472-38568556	STRG.10205.7	STRG.10205.6,STRG.10205.5,STRG.10205.3,STRG.10205.4,STRG.10205.2,STRG.10205.1,STRG.10205.7	1	7
SE	Chr13	STRG.10205	STRG.10205;SE:Chr13:38569569-38570720:38570766-38571206:-	Chr13	-	38569569-38570720:38570766-38571206	STRG.10205.5	STRG.10205.10,STRG.10205.5,STRG.10205.1	1	3
SE	Chr13	STRG.10205	STRG.10205;SE:Chr13:38570766-38571000:38571060-38571206:-	Chr13	-	38570766-38571000:38571060-38571206	STRG.10205.3,STRG.10205.8,STRG.10205.11	STRG.10205.5,STRG.10205.11,STRG.10205.8,STRG.10205.3	3	4
SE	Chr13	STRG.10205	STRG.10205;SE:Chr13:38570766-38571000:38571076-38571206:-	Chr13	-	38570766-38571000:38571076-38571206	STRG.10205.2,STRG.10205.14,STRG.10205.13,STRG.10205.15	STRG.10205.13,STRG.10205.5,STRG.10205.15,STRG.10205.2,STRG.10205.14	4	5
SE	Chr13	STRG.10227	STRG.10227;SE:Chr13:39180195-39180340:39180400-39189832:+	Chr13	+	39180195-39180340:39180400-39189832	STRG.10227.2,STRG.10227.5	STRG.10227.2,STRG.10227.8,STRG.10227.7,STRG.10227.4,STRG.10227.1,STRG.10227.5,STRG.10227.3	2	7
SE	Chr13	STRG.10233	STRG.10233;SE:Chr13:39355463-39355579:39355683-39355781:-	Chr13	-	39355463-39355579:39355683-39355781	STRG.10233.1	STRG.10233.1,STRG.10233.2	1	2
SE	Chr13	STRG.10239	STRG.10239;SE:Chr13:39598812-39599672:39599757-39600597:+	Chr13	+	39598812-39599672:39599757-39600597	STRG.10239.1,STRG.10239.2	STRG.10239.2,STRG.10239.1,STRG.10239.3	2	3
SE	Chr11	STRG.1024	STRG.1024;SE:Chr11:8704552-8704702:8704799-8704982:-	Chr11	-	8704552-8704702:8704799-8704982	STRG.1024.3,STRG.1024.4	STRG.1024.4,STRG.1024.3,STRG.1024.2,STRG.1024.5	2	4
SE	Chr11	STRG.1024	STRG.1024;SE:Chr11:8716862-8717072:8717132-8717305:-	Chr11	-	8716862-8717072:8717132-8717305	STRG.1024.2,STRG.1024.3,STRG.1024.1,STRG.1024.5	STRG.1024.4,STRG.1024.1,STRG.1024.3,STRG.1024.5,STRG.1024.2	4	5
SE	Chr11	STRG.1026	STRG.1026;SE:Chr11:8786069-8786623:8786783-8787866:-	Chr11	-	8786069-8786623:8786783-8787866	STRG.1026.1,STRG.1026.3,STRG.1026.5	STRG.1026.3,STRG.1026.6,STRG.1026.1,STRG.1026.5	3	4
SE	Chr11	STRG.1026	STRG.1026;SE:Chr11:8787951-8788081:8788124-8788320:-	Chr11	-	8787951-8788081:8788124-8788320	STRG.1026.1,STRG.1026.2,STRG.1026.3,STRG.1026.4,STRG.1026.5,STRG.1026.6,STRG.1026.7,STRG.1026.9	STRG.1026.7,STRG.1026.2,STRG.1026.5,STRG.1026.6,STRG.1026.1,STRG.1026.8,STRG.1026.3,STRG.1026.4,STRG.1026.9	8	9
SE	Chr11	STRG.1026	STRG.1026;SE:Chr11:8788854-8789218:8789274-8789435:-	Chr11	-	8788854-8789218:8789274-8789435	STRG.1026.1,STRG.1026.2,STRG.1026.3,STRG.1026.4,STRG.1026.5,STRG.1026.6,STRG.1026.7,STRG.1026.9	STRG.1026.7,STRG.1026.2,STRG.1026.5,STRG.1026.6,STRG.1026.1,STRG.1026.8,STRG.1026.3,STRG.1026.4,STRG.1026.9	8	9
SE	Chr13	STRG.10283	STRG.10283;SE:Chr13:42351150-42352399:42354697-42354843:-	Chr13	-	42351150-42352399:42354697-42354843	STRG.10283.5,STRG.10283.4	STRG.10283.2,STRG.10283.4,STRG.10283.5	2	3
SE	Chr13	STRG.10283	STRG.10283;SE:Chr13:42351150-42352399:42354910-42355444:-	Chr13	-	42351150-42352399:42354910-42355444	STRG.10283.1	STRG.10283.3,STRG.10283.1	1	2
SE	Chr13	STRG.10283	STRG.10283;SE:Chr13:42351150-42354843:42354910-42355444:-	Chr13	-	42351150-42354843:42354910-42355444	STRG.10283.2	STRG.10283.2,STRG.10283.3	1	2
SE	Chr13	STRG.10283	STRG.10283;SE:Chr13:42354910-42355444:42355504-42356067:-	Chr13	-	42354910-42355444:42355504-42356067	STRG.10283.2,STRG.10283.1,STRG.10283.5,STRG.10283.8,STRG.10283.7	STRG.10283.6,STRG.10283.8,STRG.10283.1,STRG.10283.2,STRG.10283.4,STRG.10283.7,STRG.10283.5	5	7
SE	Chr12	STRG.10346	STRG.10346;SE:Chr12:401998-402127:402188-402504:+	Chr12	+	401998-402127:402188-402504	STRG.10346.1,STRG.10346.2	STRG.10346.2,STRG.10346.3,STRG.10346.4,STRG.10346.1	2	4
SE	Chr12	STRG.10359	STRG.10359;SE:Chr12:531850-532008:532120-534007:-	Chr12	-	531850-532008:532120-534007	STRG.10359.1	STRG.10359.3,STRG.10359.1	1	2
SE	Chr12	STRG.10363	STRG.10363;SE:Chr12:555480-555756:555963-556132:+	Chr12	+	555480-555756:555963-556132	STRG.10363.4	STRG.10363.3,STRG.10363.4,STRG.10363.1,STRG.10363.6	1	4
SE	Chr12	STRG.10363	STRG.10363;SE:Chr12:556285-556778:556927-557173:+	Chr12	+	556285-556778:556927-557173	STRG.10363.3,STRG.10363.1,STRG.10363.2,STRG.10363.4,STRG.10363.5	STRG.10363.4,STRG.10363.1,STRG.10363.5,STRG.10363.3,STRG.10363.6,STRG.10363.2	5	6
SE	Chr12	STRG.10365	STRG.10365;SE:Chr12:580104-580214:580470-581258:+	Chr12	+	580104-580214:580470-581258	STRG.10365.15,STRG.10365.16	STRG.10365.9,STRG.10365.13,STRG.10365.2,STRG.10365.16,STRG.10365.12,STRG.10365.15,STRG.10365.1,STRG.10365.14	2	8
SE	Chr12	STRG.10365	STRG.10365;SE:Chr12:580104-580267:580470-581258:+	Chr12	+	580104-580267:580470-581258	STRG.10365.10,STRG.10365.11,STRG.10365.17,STRG.10365.18	STRG.10365.9,STRG.10365.11,STRG.10365.13,STRG.10365.2,STRG.10365.18,STRG.10365.12,STRG.10365.10,STRG.10365.17,STRG.10365.1,STRG.10365.14	4	10
SE	Chr12	STRG.10365	STRG.10365;SE:Chr12:580104-580412:580470-581258:+	Chr12	+	580104-580412:580470-581258	STRG.10365.8,STRG.10365.7	STRG.10365.9,STRG.10365.13,STRG.10365.2,STRG.10365.7,STRG.10365.12,STRG.10365.8,STRG.10365.1,STRG.10365.14	2	8
SE	Chr12	STRG.10365	STRG.10365;SE:Chr12:580104-580872:581033-581258:+	Chr12	+	580104-580872:581033-581258	STRG.10365.4,STRG.10365.3,STRG.10365.5	STRG.10365.9,STRG.10365.13,STRG.10365.2,STRG.10365.4,STRG.10365.3,STRG.10365.5,STRG.10365.12,STRG.10365.1,STRG.10365.14	3	9
SE	Chr12	STRG.10384	STRG.10384;SE:Chr12:777360-777466:777621-777720:+	Chr12	+	777360-777466:777621-777720	STRG.10384.4	STRG.10384.6,STRG.10384.4	1	2
SE	Chr12	STRG.10384	STRG.10384;SE:Chr12:777360-777720:777910-778387:+	Chr12	+	777360-777720:777910-778387	STRG.10384.6	STRG.10384.10,STRG.10384.6,STRG.10384.2	1	3
SE	Chr12	STRG.10409	STRG.10409;SE:Chr12:928494-928875:928918-929039:+	Chr12	+	928494-928875:928918-929039	STRG.10409.2	STRG.10409.1,STRG.10409.2	1	2
SE	Chr11	STRG.1048	STRG.1048;SE:Chr11:8911850-8913219:8913406-8914796:-	Chr11	-	8911850-8913219:8913406-8914796	STRG.1048.1,STRG.1048.2	STRG.1048.2,STRG.1048.1,STRG.1048.3,STRG.1048.4	2	4
SE	Chr11	STRG.1049	STRG.1049;SE:Chr11:8924234-8924474:8924499-8924580:+	Chr11	+	8924234-8924474:8924499-8924580	STRG.1049.7,STRG.1049.4,STRG.1049.6	STRG.1049.6,STRG.1049.2,STRG.1049.1,STRG.1049.5,STRG.1049.4,STRG.1049.7	3	6
SE	Chr11	STRG.1049	STRG.1049;SE:Chr11:8924655-8925045:8925095-8925212:+	Chr11	+	8924655-8925045:8925095-8925212	STRG.1049.4	STRG.1049.4,STRG.1049.7	1	2
SE	Chr11	STRG.1049	STRG.1049;SE:Chr11:8924655-8925050:8925095-8925212:+	Chr11	+	8924655-8925050:8925095-8925212	STRG.1049.5	STRG.1049.7,STRG.1049.5	1	2
SE	Chr11	STRG.1049	STRG.1049;SE:Chr11:8924655-8925212:8925569-8926691:+	Chr11	+	8924655-8925212:8925569-8926691	STRG.1049.7	STRG.1049.10,STRG.1049.6,STRG.1049.1,STRG.1049.8,STRG.1049.7	1	5
SE	Chr12	STRG.10495	STRG.10495;SE:Chr12:1723870-1724551:1724622-1724897:+	Chr12	+	1723870-1724551:1724622-1724897	STRG.10495.4	STRG.10495.2,STRG.10495.3,STRG.10495.4	1	3
SE	Chr11	STRG.105	STRG.105;SE:Chr11:734898-735415:735573-735749:+	Chr11	+	734898-735415:735573-735749	STRG.105.2	STRG.105.1,STRG.105.2	1	2
SE	Chr12	STRG.10507	STRG.10507;SE:Chr12:1893855-1906376:1906444-1906542:+	Chr12	+	1893855-1906376:1906444-1906542	STRG.10507.2,STRG.10507.1	STRG.10507.2,STRG.10507.3,STRG.10507.1	2	3
SE	Chr11	STRG.1051	STRG.1051;SE:Chr11:8951263-8951920:8952083-8952964:+	Chr11	+	8951263-8951920:8952083-8952964	STRG.1051.5	STRG.1051.5,STRG.1051.4	1	2
SE	Chr11	STRG.1051	STRG.1051;SE:Chr11:8952083-8952173:8952433-8952964:+	Chr11	+	8952083-8952173:8952433-8952964	STRG.1051.1,STRG.1051.3	STRG.1051.3,STRG.1051.1,STRG.1051.5	2	3
SE	Chr12	STRG.10514	STRG.10514;SE:Chr12:1961217-1970243:1970348-1970857:-	Chr12	-	1961217-1970243:1970348-1970857	STRG.10514.7	STRG.10514.10,STRG.10514.7	1	2
SE	Chr12	STRG.10517	STRG.10517;SE:Chr12:1986398-1986661:1986776-1986963:-	Chr12	-	1986398-1986661:1986776-1986963	STRG.10517.1,STRG.10517.2,STRG.10517.3,STRG.10517.5,STRG.10517.6	STRG.10517.5,STRG.10517.1,STRG.10517.4,STRG.10517.7,STRG.10517.6,STRG.10517.2,STRG.10517.3	5	7
SE	Chr12	STRG.10525	STRG.10525;SE:Chr12:2048592-2048681:2048752-2048959:-	Chr12	-	2048592-2048681:2048752-2048959	STRG.10525.3,STRG.10525.5,STRG.10525.8	STRG.10525.2,STRG.10525.7,STRG.10525.8,STRG.10525.1,STRG.10525.3,STRG.10525.5,STRG.10525.4,STRG.10525.6	3	8
SE	Chr12	STRG.10553	STRG.10553;SE:Chr12:2379853-2380416:2380526-2380735:+	Chr12	+	2379853-2380416:2380526-2380735	STRG.10553.2	STRG.10553.2,STRG.10553.1	1	2
SE	Chr12	STRG.10561	STRG.10561;SE:Chr12:2624969-2625456:2625591-2625854:-	Chr12	-	2624969-2625456:2625591-2625854	STRG.10561.3	STRG.10561.3,STRG.10561.1,STRG.10561.2	1	3
SE	Chr12	STRG.10568	STRG.10568;SE:Chr12:2694553-2694635:2694726-2694837:-	Chr12	-	2694553-2694635:2694726-2694837	STRG.10568.6	STRG.10568.5,STRG.10568.1,STRG.10568.2,STRG.10568.3,STRG.10568.6	1	5
SE	Chr12	STRG.10573	STRG.10573;SE:Chr12:2713666-2714052:2715086-2715575:+	Chr12	+	2713666-2714052:2715086-2715575	STRG.10573.1,STRG.10573.3	STRG.10573.3,STRG.10573.1,STRG.10573.4	2	3
SE	Chr12	STRG.10573	STRG.10573;SE:Chr12:2713666-2714351:2715086-2715575:+	Chr12	+	2713666-2714351:2715086-2715575	STRG.10573.2	STRG.10573.2,STRG.10573.4	1	2
SE	Chr12	STRG.10573	STRG.10573;SE:Chr12:2713666-2715041:2715086-2715575:+	Chr12	+	2713666-2715041:2715086-2715575	STRG.10573.5,STRG.10573.6	STRG.10573.6,STRG.10573.5,STRG.10573.4	2	3
SE	Chr12	STRG.10576	STRG.10576;SE:Chr12:2739902-2740899:2741123-2742295:-	Chr12	-	2739902-2740899:2741123-2742295	STRG.10576.1,STRG.10576.3	STRG.10576.3,STRG.10576.4,STRG.10576.1	2	3
SE	Chr12	STRG.10590	STRG.10590;SE:Chr12:2994996-2995891:2995978-2996253:+	Chr12	+	2994996-2995891:2995978-2996253	STRG.10590.1,STRG.10590.5,STRG.10590.7	STRG.10590.1,STRG.10590.7,STRG.10590.6,STRG.10590.2,STRG.10590.5	3	5
SE	Chr12	STRG.10607	STRG.10607;SE:Chr12:3148820-3150030:3150869-3150960:+	Chr12	+	3148820-3150030:3150869-3150960	STRG.10607.3	STRG.10607.3,STRG.10607.2	1	2
SE	Chr12	STRG.10607	STRG.10607;SE:Chr12:3148820-3150861:3150869-3150960:+	Chr12	+	3148820-3150861:3150869-3150960	STRG.10607.1	STRG.10607.1,STRG.10607.2	1	2
SE	Chr12	STRG.10650	STRG.10650;SE:Chr12:3630632-3631149:3631212-3631296:+	Chr12	+	3630632-3631149:3631212-3631296	STRG.10650.1,STRG.10650.8	STRG.10650.9,STRG.10650.11,STRG.10650.8,STRG.10650.1,STRG.10650.4	2	5
SE	Chr12	STRG.10650	STRG.10650;SE:Chr12:3631399-3631504:3631557-3631820:+	Chr12	+	3631399-3631504:3631557-3631820	STRG.10650.10	STRG.10650.9,STRG.10650.11,STRG.10650.2,STRG.10650.8,STRG.10650.10,STRG.10650.12,STRG.10650.4,STRG.10650.3,STRG.10650.6,STRG.10650.1,STRG.10650.7,STRG.10650.5	1	12
SE	Chr12	STRG.10650	STRG.10650;SE:Chr12:3632647-3633736:3633821-3633920:+	Chr12	+	3632647-3633736:3633821-3633920	STRG.10650.6,STRG.10650.10,STRG.10650.7,STRG.10650.11,STRG.10650.5,STRG.10650.12	STRG.10650.9,STRG.10650.11,STRG.10650.2,STRG.10650.8,STRG.10650.10,STRG.10650.12,STRG.10650.5,STRG.10650.6,STRG.10650.7,STRG.10650.1	6	10
SE	Chr12	STRG.10650	STRG.10650;SE:Chr12:3632647-3633736:3633827-3633920:+	Chr12	+	3632647-3633736:3633827-3633920	STRG.10650.3,STRG.10650.4	STRG.10650.9,STRG.10650.2,STRG.10650.8,STRG.10650.3,STRG.10650.1,STRG.10650.4	2	6
SE	Chr12	STRG.10650	STRG.10650;SE:Chr12:3636167-3636442:3636507-3644548:+	Chr12	+	3636167-3636442:3636507-3644548	STRG.10650.6	STRG.10650.9,STRG.10650.11,STRG.10650.2,STRG.10650.8,STRG.10650.10,STRG.10650.12,STRG.10650.4,STRG.10650.3,STRG.10650.6,STRG.10650.1,STRG.10650.7,STRG.10650.5	1	12
SE	Chr12	STRG.10652	STRG.10652;SE:Chr12:3689923-3690182:3690254-3690412:-	Chr12	-	3689923-3690182:3690254-3690412	STRG.10652.1	STRG.10652.2,STRG.10652.1	1	2
SE	Chr12	STRG.10663	STRG.10663;SE:Chr12:3772238-3772718:3772800-3772918:-	Chr12	-	3772238-3772718:3772800-3772918	STRG.10663.3,STRG.10663.10,STRG.10663.5,STRG.10663.12	STRG.10663.1,STRG.10663.5,STRG.10663.10,STRG.10663.12,STRG.10663.3	4	5
SE	Chr12	STRG.10663	STRG.10663;SE:Chr12:3775477-3775551:3775624-3775713:-	Chr12	-	3775477-3775551:3775624-3775713	STRG.10663.1,STRG.10663.2,STRG.10663.11,STRG.10663.5,STRG.10663.9,STRG.10663.6,STRG.10663.12,STRG.10663.13	STRG.10663.6,STRG.10663.5,STRG.10663.1,STRG.10663.13,STRG.10663.11,STRG.10663.8,STRG.10663.2,STRG.10663.4,STRG.10663.10,STRG.10663.9,STRG.10663.12	8	11
SE	Chr12	STRG.10698	STRG.10698;SE:Chr12:4058324-4058845:4058919-4059030:+	Chr12	+	4058324-4058845:4058919-4059030	STRG.10698.1,STRG.10698.4,STRG.10698.2,STRG.10698.3	STRG.10698.1,STRG.10698.2,STRG.10698.4,STRG.10698.3,STRG.10698.5	4	5
SE	Chr12	STRG.10707	STRG.10707;SE:Chr12:4133683-4135038:4135165-4135595:-	Chr12	-	4133683-4135038:4135165-4135595	STRG.10707.2	STRG.10707.4,STRG.10707.2	1	2
SE	Chr11	STRG.1071	STRG.1071;SE:Chr11:9461963-9462697:9462773-9466530:-	Chr11	-	9461963-9462697:9462773-9466530	STRG.1071.7,STRG.1071.8	STRG.1071.7,STRG.1071.8,STRG.1071.12	2	3
SE	Chr12	STRG.10724	STRG.10724;SE:Chr12:4328298-4329780:4329920-4330108:-	Chr12	-	4328298-4329780:4329920-4330108	STRG.10724.1,STRG.10724.4,STRG.10724.5,STRG.10724.6	STRG.10724.3,STRG.10724.4,STRG.10724.8,STRG.10724.5,STRG.10724.1,STRG.10724.6	4	6
SE	Chr12	STRG.10724	STRG.10724;SE:Chr12:4333825-4334745:4334869-4335407:-	Chr12	-	4333825-4334745:4334869-4335407	STRG.10724.1	STRG.10724.1,STRG.10724.5	1	2
SE	Chr12	STRG.10724	STRG.10724;SE:Chr12:4333865-4334745:4334869-4335407:-	Chr12	-	4333865-4334745:4334869-4335407	STRG.10724.2,STRG.10724.8	STRG.10724.2,STRG.10724.8,STRG.10724.4	2	3
SE	Chr12	STRG.10739	STRG.10739;SE:Chr12:4475710-4475967:4476121-4476308:+	Chr12	+	4475710-4475967:4476121-4476308	STRG.10739.6	STRG.10739.1,STRG.10739.2,STRG.10739.6	1	3
SE	Chr12	STRG.10739	STRG.10739;SE:Chr12:4475759-4475967:4476121-4476308:+	Chr12	+	4475759-4475967:4476121-4476308	STRG.10739.7	STRG.10739.7,STRG.10739.3	1	2
SE	Chr12	STRG.10749	STRG.10749;SE:Chr12:4640928-4641041:4641061-4641184:+	Chr12	+	4640928-4641041:4641061-4641184	STRG.10749.1,STRG.10749.3	STRG.10749.3,STRG.10749.2,STRG.10749.1	2	3
SE	Chr12	STRG.10752	STRG.10752;SE:Chr12:4683639-4691698:4691812-4692044:-	Chr12	-	4683639-4691698:4691812-4692044	STRG.10752.4	STRG.10752.2,STRG.10752.4	1	2
SE	Chr12	STRG.10789	STRG.10789;SE:Chr12:5016496-5016874:5016979-5017061:-	Chr12	-	5016496-5016874:5016979-5017061	STRG.10789.6,STRG.10789.3,STRG.10789.5,STRG.10789.4,STRG.10789.2,STRG.10789.1,STRG.10789.8,STRG.10789.9,STRG.10789.10	STRG.10789.4,STRG.10789.9,STRG.10789.2,STRG.10789.5,STRG.10789.8,STRG.10789.10,STRG.10789.6,STRG.10789.3,STRG.10789.1,STRG.10789.7	9	10
SE	Chr12	STRG.10794	STRG.10794;SE:Chr12:5061063-5061362:5061409-5062958:-	Chr12	-	5061063-5061362:5061409-5062958	STRG.10794.1	STRG.10794.1,STRG.10794.2	1	2
SE	Chr12	STRG.10796	STRG.10796;SE:Chr12:5079171-5079505:5079668-5082539:+	Chr12	+	5079171-5079505:5079668-5082539	STRG.10796.1	STRG.10796.3,STRG.10796.4,STRG.10796.2,STRG.10796.1	1	4
SE	Chr12	STRG.10796	STRG.10796;SE:Chr12:5079171-5079572:5079668-5082539:+	Chr12	+	5079171-5079572:5079668-5082539	STRG.10796.5	STRG.10796.2,STRG.10796.4,STRG.10796.5,STRG.10796.3	1	4
SE	Chr12	STRG.10798	STRG.10798;SE:Chr12:5092944-5093230:5093399-5093610:-	Chr12	-	5092944-5093230:5093399-5093610	STRG.10798.6	STRG.10798.5,STRG.10798.3,STRG.10798.6	1	3
SE	Chr12	STRG.10798	STRG.10798;SE:Chr12:5092944-5093314:5093399-5093610:-	Chr12	-	5092944-5093314:5093399-5093610	STRG.10798.2,STRG.10798.4	STRG.10798.4,STRG.10798.5,STRG.10798.3,STRG.10798.2	2	4
SE	Chr12	STRG.10812	STRG.10812;SE:Chr12:5322535-5322636:5322729-5324808:-	Chr12	-	5322535-5322636:5322729-5324808	STRG.10812.2	STRG.10812.1,STRG.10812.2	1	2
SE	Chr12	STRG.10825	STRG.10825;SE:Chr12:5510968-5512057:5518061-5518164:-	Chr12	-	5510968-5512057:5518061-5518164	STRG.10825.5	STRG.10825.4,STRG.10825.5	1	2
SE	Chr12	STRG.10825	STRG.10825;SE:Chr12:5510968-5514557:5518061-5518164:-	Chr12	-	5510968-5514557:5518061-5518164	STRG.10825.2	STRG.10825.4,STRG.10825.2	1	2
SE	Chr11	STRG.1083	STRG.1083;SE:Chr11:9535572-9535655:9535690-9535783:+	Chr11	+	9535572-9535655:9535690-9535783	STRG.1083.3	STRG.1083.2,STRG.1083.4,STRG.1083.3,STRG.1083.1	1	4
SE	Chr12	STRG.10854	STRG.10854;SE:Chr12:5847889-5848418:5848526-5849201:-	Chr12	-	5847889-5848418:5848526-5849201	STRG.10854.1,STRG.10854.4,STRG.10854.10	STRG.10854.10,STRG.10854.16,STRG.10854.15,STRG.10854.1,STRG.10854.4	3	5
SE	Chr12	STRG.10854	STRG.10854;SE:Chr12:5847889-5848418:5848526-5849310:-	Chr12	-	5847889-5848418:5848526-5849310	STRG.10854.2,STRG.10854.5,STRG.10854.7,STRG.10854.8,STRG.10854.9,STRG.10854.12	STRG.10854.7,STRG.10854.8,STRG.10854.3,STRG.10854.5,STRG.10854.9,STRG.10854.12,STRG.10854.11,STRG.10854.2,STRG.10854.17,STRG.10854.14	6	10
SE	Chr12	STRG.10868	STRG.10868;SE:Chr12:5987641-5987894:5987977-5988102:+	Chr12	+	5987641-5987894:5987977-5988102	STRG.10868.1	STRG.10868.4,STRG.10868.3,STRG.10868.1,STRG.10868.2	1	4
SE	Chr12	STRG.10899	STRG.10899;SE:Chr12:6391526-6391641:6391712-6391909:+	Chr12	+	6391526-6391641:6391712-6391909	STRG.10899.8	STRG.10899.8,STRG.10899.7,STRG.10899.6	1	3
SE	Chr12	STRG.10899	STRG.10899;SE:Chr12:6391526-6391641:6391760-6391909:+	Chr12	+	6391526-6391641:6391760-6391909	STRG.10899.1,STRG.10899.2,STRG.10899.3	STRG.10899.1,STRG.10899.2,STRG.10899.7,STRG.10899.3,STRG.10899.6	3	5
SE	Chr12	STRG.10899	STRG.10899;SE:Chr12:6391526-6391641:6391774-6391909:+	Chr12	+	6391526-6391641:6391774-6391909	STRG.10899.4	STRG.10899.7,STRG.10899.4,STRG.10899.6	1	3
SE	Chr12	STRG.10906	STRG.10906;SE:Chr12:6503729-6504147:6504296-6504884:-	Chr12	-	6503729-6504147:6504296-6504884	STRG.10906.1,STRG.10906.8,STRG.10906.6,STRG.10906.7	STRG.10906.3,STRG.10906.8,STRG.10906.5,STRG.10906.9,STRG.10906.2,STRG.10906.4,STRG.10906.1,STRG.10906.10,STRG.10906.7,STRG.10906.6	4	10
SE	Chr12	STRG.10926	STRG.10926;SE:Chr12:6733647-6733819:6733939-6734175:-	Chr12	-	6733647-6733819:6733939-6734175	STRG.10926.1,STRG.10926.2	STRG.10926.1,STRG.10926.3,STRG.10926.2	2	3
SE	Chr12	STRG.10937	STRG.10937;SE:Chr12:6877115-6878209:6878331-6878435:+	Chr12	+	6877115-6878209:6878331-6878435	STRG.10937.6,STRG.10937.4	STRG.10937.5,STRG.10937.6,STRG.10937.4,STRG.10937.8	2	4
SE	Chr12	STRG.10938	STRG.10938;SE:Chr12:6882293-6882470:6882533-6883720:-	Chr12	-	6882293-6882470:6882533-6883720	STRG.10938.1,STRG.10938.3	STRG.10938.1,STRG.10938.2,STRG.10938.3	2	3
SE	Chr12	STRG.10969	STRG.10969;SE:Chr12:7301051-7301415:7301683-7301933:-	Chr12	-	7301051-7301415:7301683-7301933	STRG.10969.2	STRG.10969.5,STRG.10969.2	1	2
SE	Chr12	STRG.10969	STRG.10969;SE:Chr12:7301051-7301415:7301689-7301933:-	Chr12	-	7301051-7301415:7301689-7301933	STRG.10969.3	STRG.10969.3,STRG.10969.5	1	2
SE	Chr12	STRG.10978	STRG.10978;SE:Chr12:7454984-7455169:7455537-7455904:+	Chr12	+	7454984-7455169:7455537-7455904	STRG.10978.4	STRG.10978.2,STRG.10978.3,STRG.10978.4,STRG.10978.6	1	4
SE	Chr12	STRG.10989	STRG.10989;SE:Chr12:7646284-7646399:7646443-7647780:+	Chr12	+	7646284-7646399:7646443-7647780	STRG.10989.5,STRG.10989.9,STRG.10989.11,STRG.10989.4,STRG.10989.7,STRG.10989.8	STRG.10989.7,STRG.10989.4,STRG.10989.11,STRG.10989.8,STRG.10989.10,STRG.10989.5,STRG.10989.9	6	7
SE	Chr12	STRG.10989	STRG.10989;SE:Chr12:7646284-7646414:7646443-7647780:+	Chr12	+	7646284-7646414:7646443-7647780	STRG.10989.2,STRG.10989.6	STRG.10989.6,STRG.10989.2,STRG.10989.10	2	3
SE	Chr12	STRG.10989	STRG.10989;SE:Chr12:7649015-7649410:7649477-7650329:+	Chr12	+	7649015-7649410:7649477-7650329	STRG.10989.1,STRG.10989.3,STRG.10989.11,STRG.10989.4,STRG.10989.7	STRG.10989.7,STRG.10989.4,STRG.10989.11,STRG.10989.12,STRG.10989.1,STRG.10989.3,STRG.10989.10,STRG.10989.5	5	8
SE	Chr12	STRG.10989	STRG.10989;SE:Chr12:7649015-7649416:7649477-7650329:+	Chr12	+	7649015-7649416:7649477-7650329	STRG.10989.6,STRG.10989.8	STRG.10989.6,STRG.10989.12,STRG.10989.8,STRG.10989.10,STRG.10989.5	2	5
SE	Chr12	STRG.11102	STRG.11102;SE:Chr12:9182767-9183547:9183576-9183788:+	Chr12	+	9182767-9183547:9183576-9183788	STRG.11102.3	STRG.11102.5,STRG.11102.6,STRG.11102.3,STRG.11102.2,STRG.11102.1,STRG.11102.7	1	6
SE	Chr11	STRG.1114	STRG.1114;SE:Chr11:9925412-9925585:9925789-9926600:+	Chr11	+	9925412-9925585:9925789-9926600	STRG.1114.2	STRG.1114.2,STRG.1114.3	1	2
SE	Chr11	STRG.1114	STRG.1114;SE:Chr11:9925412-9927501:9927536-9927632:+	Chr11	+	9925412-9927501:9927536-9927632	STRG.1114.1,STRG.1114.6	STRG.1114.6,STRG.1114.1,STRG.1114.5,STRG.1114.4	2	4
SE	Chr12	STRG.11158	STRG.11158;SE:Chr12:11737027-11741029:11741100-11741180:+	Chr12	+	11737027-11741029:11741100-11741180	STRG.11158.3	STRG.11158.3,STRG.11158.4	1	2
SE	Chr12	STRG.11172	STRG.11172;SE:Chr12:9322224-9322398:9322477-9322663:+	Chr12	+	9322224-9322398:9322477-9322663	STRG.11172.1,STRG.11172.5	STRG.11172.5,STRG.11172.1,STRG.11172.3,STRG.11172.2,STRG.11172.4	2	5
SE	Chr12	STRG.11183	STRG.11183;SE:Chr12:9387053-9387181:9387303-9387488:-	Chr12	-	9387053-9387181:9387303-9387488	STRG.11183.1,STRG.11183.2,STRG.11183.3,STRG.11183.5	STRG.11183.5,STRG.11183.4,STRG.11183.2,STRG.11183.1,STRG.11183.3	4	5
SE	Chr12	STRG.11183	STRG.11183;SE:Chr12:9387935-9388006:9388053-9388187:-	Chr12	-	9387935-9388006:9388053-9388187	STRG.11183.3	STRG.11183.5,STRG.11183.4,STRG.11183.2,STRG.11183.1,STRG.11183.3	1	5
SE	Chr12	STRG.11189	STRG.11189;SE:Chr12:9415809-9417314:9417420-9417733:-	Chr12	-	9415809-9417314:9417420-9417733	STRG.11189.3	STRG.11189.2,STRG.11189.3	1	2
SE	Chr12	STRG.11189	STRG.11189;SE:Chr12:9415809-9417400:9417420-9417733:-	Chr12	-	9415809-9417400:9417420-9417733	STRG.11189.1	STRG.11189.2,STRG.11189.1	1	2
SE	Chr12	STRG.11189	STRG.11189;SE:Chr12:9429888-9431479:9431499-9431812:-	Chr12	-	9429888-9431479:9431499-9431812	STRG.11189.4	STRG.11189.5,STRG.11189.4	1	2
SE	Chr12	STRG.11192	STRG.11192;SE:Chr12:9505280-9505399:9505454-9506060:-	Chr12	-	9505280-9505399:9505454-9506060	STRG.11192.6	STRG.11192.3,STRG.11192.6,STRG.11192.1,STRG.11192.2,STRG.11192.5,STRG.11192.4	1	6
SE	Chr12	STRG.11192	STRG.11192;SE:Chr12:9507167-9507276:9507507-9507850:-	Chr12	-	9507167-9507276:9507507-9507850	STRG.11192.5	STRG.11192.5,STRG.11192.6	1	2
SE	Chr12	STRG.11192	STRG.11192;SE:Chr12:9507167-9507466:9507507-9507850:-	Chr12	-	9507167-9507466:9507507-9507850	STRG.11192.1,STRG.11192.3,STRG.11192.4	STRG.11192.4,STRG.11192.6,STRG.11192.1,STRG.11192.3	3	4
SE	Chr12	STRG.11204	STRG.11204;SE:Chr12:9726606-9727036:9727092-9727198:+	Chr12	+	9726606-9727036:9727092-9727198	STRG.11204.2	STRG.11204.2,STRG.11204.1	1	2
SE	Chr12	STRG.11207	STRG.11207;SE:Chr12:9734153-9734343:9734404-9734943:-	Chr12	-	9734153-9734343:9734404-9734943	STRG.11207.1	STRG.11207.2,STRG.11207.1	1	2
SE	Chr12	STRG.11210	STRG.11210;SE:Chr12:9758454-9759092:9759197-9759487:-	Chr12	-	9758454-9759092:9759197-9759487	STRG.11210.1	STRG.11210.1,STRG.11210.2	1	2
SE	Chr12	STRG.11212	STRG.11212;SE:Chr12:9799973-9800064:9801586-9802023:-	Chr12	-	9799973-9800064:9801586-9802023	STRG.11212.5	STRG.11212.2,STRG.11212.3,STRG.11212.5,STRG.11212.1	1	4
SE	Chr12	STRG.11218	STRG.11218;SE:Chr12:9896966-9897914:9898066-9903552:+	Chr12	+	9896966-9897914:9898066-9903552	STRG.11218.3,STRG.11218.4,STRG.11218.5	STRG.11218.5,STRG.11218.2,STRG.11218.4,STRG.11218.3	3	4
SE	Chr12	STRG.11218	STRG.11218;SE:Chr12:9904707-9906089:9906356-9906685:+	Chr12	+	9904707-9906089:9906356-9906685	STRG.11218.5	STRG.11218.5,STRG.11218.3,STRG.11218.2	1	3
SE	Chr12	STRG.11219	STRG.11219;SE:Chr12:9930169-9937755:9937820-9939227:-	Chr12	-	9930169-9937755:9937820-9939227	STRG.11219.6	STRG.11219.4,STRG.11219.3,STRG.11219.5,STRG.11219.1,STRG.11219.6	1	5
SE	Chr12	STRG.11219	STRG.11219;SE:Chr12:9939343-9939447:9939581-9941813:-	Chr12	-	9939343-9939447:9939581-9941813	STRG.11219.3,STRG.11219.6	STRG.11219.5,STRG.11219.6,STRG.11219.3	2	3
SE	Chr12	STRG.11221	STRG.11221;SE:Chr12:9914871-9915032:9915063-9915453:+	Chr12	+	9914871-9915032:9915063-9915453	STRG.11221.4,STRG.11221.3,STRG.11221.5,STRG.11221.8,STRG.11221.2,STRG.11221.1,STRG.11221.6,STRG.11221.9,STRG.11221.10	STRG.11221.13,STRG.11221.10,STRG.11221.7,STRG.11221.8,STRG.11221.4,STRG.11221.2,STRG.11221.9,STRG.11221.6,STRG.11221.1,STRG.11221.3,STRG.11221.5	9	11
SE	Chr12	STRG.11221	STRG.11221;SE:Chr12:9917020-9917117:9917182-9917274:+	Chr12	+	9917020-9917117:9917182-9917274	STRG.11221.3	STRG.11221.13,STRG.11221.8,STRG.11221.6,STRG.11221.1,STRG.11221.3	1	5
SE	Chr12	STRG.11221	STRG.11221;SE:Chr12:9917020-9917146:9917182-9917274:+	Chr12	+	9917020-9917146:9917182-9917274	STRG.11221.4,STRG.11221.5,STRG.11221.7,STRG.11221.2,STRG.11221.9,STRG.11221.10	STRG.11221.13,STRG.11221.10,STRG.11221.7,STRG.11221.8,STRG.11221.4,STRG.11221.2,STRG.11221.9,STRG.11221.6,STRG.11221.1,STRG.11221.5	6	10
SE	Chr12	STRG.11221	STRG.11221;SE:Chr12:9917552-9918805:9918859-9922157:+	Chr12	+	9917552-9918805:9918859-9922157	STRG.11221.6	STRG.11221.13,STRG.11221.10,STRG.11221.7,STRG.11221.8,STRG.11221.2,STRG.11221.9,STRG.11221.6,STRG.11221.1,STRG.11221.3,STRG.11221.5	1	10
SE	Chr12	STRG.11223	STRG.11223;SE:Chr12:9947171-9949428:9949580-9950577:-	Chr12	-	9947171-9949428:9949580-9950577	STRG.11223.2	STRG.11223.2,STRG.11223.3	1	2
SE	Chr12	STRG.11223	STRG.11223;SE:Chr12:9947171-9949428:9949978-9950577:-	Chr12	-	9947171-9949428:9949978-9950577	STRG.11223.1	STRG.11223.1,STRG.11223.3	1	2
SE	Chr12	STRG.11228	STRG.11228;SE:Chr12:10007740-10007880:10007941-10008730:-	Chr12	-	10007740-10007880:10007941-10008730	STRG.11228.4	STRG.11228.2,STRG.11228.4	1	2
SE	Chr12	STRG.11233	STRG.11233;SE:Chr12:10046930-10047031:10047266-10051060:-	Chr12	-	10046930-10047031:10047266-10051060	STRG.11233.1	STRG.11233.1,STRG.11233.3	1	2
SE	Chr12	STRG.11233	STRG.11233;SE:Chr12:10046930-10047031:10047328-10051060:-	Chr12	-	10046930-10047031:10047328-10051060	STRG.11233.4	STRG.11233.4,STRG.11233.3	1	2
SE	Chr12	STRG.11245	STRG.11245;SE:Chr12:10191942-10192025:10192189-10192475:-	Chr12	-	10191942-10192025:10192189-10192475	STRG.11245.1	STRG.11245.3,STRG.11245.1	1	2
SE	Chr12	STRG.11259	STRG.11259;SE:Chr12:10367392-10367985:10368375-10368783:-	Chr12	-	10367392-10367985:10368375-10368783	STRG.11259.1	STRG.11259.1,STRG.11259.3	1	2
SE	Chr12	STRG.11259	STRG.11259;SE:Chr12:10368375-10368783:10368901-10369039:-	Chr12	-	10368375-10368783:10368901-10369039	STRG.11259.2,STRG.11259.1	STRG.11259.1,STRG.11259.2,STRG.11259.4	2	3
SE	Chr12	STRG.11260	STRG.11260;SE:Chr12:10413759-10414192:10414233-10414647:-	Chr12	-	10413759-10414192:10414233-10414647	STRG.11260.3,STRG.11260.5	STRG.11260.4,STRG.11260.1,STRG.11260.2,STRG.11260.5,STRG.11260.3	2	5
SE	Chr12	STRG.11288	STRG.11288;SE:Chr12:12176750-12177506:12177724-12178018:-	Chr12	-	12176750-12177506:12177724-12178018	STRG.11288.8	STRG.11288.13,STRG.11288.8	1	2
SE	Chr12	STRG.11304	STRG.11304;SE:Chr12:12529127-12529828:12529886-12530784:+	Chr12	+	12529127-12529828:12529886-12530784	STRG.11304.1	STRG.11304.2,STRG.11304.1	1	2
SE	Chr12	STRG.11306	STRG.11306;SE:Chr12:12766486-12769834:12769865-12770008:+	Chr12	+	12766486-12769834:12769865-12770008	STRG.11306.3,STRG.11306.2	STRG.11306.3,STRG.11306.1,STRG.11306.2	2	3
SE	Chr12	STRG.11313	STRG.11313;SE:Chr12:12985972-12986553:12986646-12987054:-	Chr12	-	12985972-12986553:12986646-12987054	STRG.11313.2	STRG.11313.1,STRG.11313.2	1	2
SE	Chr12	STRG.11333	STRG.11333;SE:Chr12:13448046-13448696:13448790-13449644:-	Chr12	-	13448046-13448696:13448790-13449644	STRG.11333.7,STRG.11333.9,STRG.11333.6,STRG.11333.4,STRG.11333.5,STRG.11333.8	STRG.11333.8,STRG.11333.4,STRG.11333.9,STRG.11333.2,STRG.11333.3,STRG.11333.6,STRG.11333.7,STRG.11333.1,STRG.11333.5	6	9
SE	Chr12	STRG.11333	STRG.11333;SE:Chr12:13451143-13451386:13451433-13451987:-	Chr12	-	13451143-13451386:13451433-13451987	STRG.11333.7,STRG.11333.4	STRG.11333.8,STRG.11333.4,STRG.11333.7	2	3
SE	Chr12	STRG.11333	STRG.11333;SE:Chr12:13451143-13451386:13451438-13451987:-	Chr12	-	13451143-13451386:13451438-13451987	STRG.11333.1,STRG.11333.2,STRG.11333.9,STRG.11333.6,STRG.11333.5,STRG.11333.3,STRG.11333.11,STRG.11333.10	STRG.11333.8,STRG.11333.9,STRG.11333.10,STRG.11333.11,STRG.11333.2,STRG.11333.3,STRG.11333.6,STRG.11333.1,STRG.11333.5	8	9
SE	Chr11	STRG.1134	STRG.1134;SE:Chr11:10322768-10323094:10323254-10323345:+	Chr11	+	10322768-10323094:10323254-10323345	STRG.1134.6	STRG.1134.4,STRG.1134.6,STRG.1134.2	1	3
SE	Chr11	STRG.1134	STRG.1134;SE:Chr11:10322768-10323180:10323254-10323345:+	Chr11	+	10322768-10323180:10323254-10323345	STRG.1134.3	STRG.1134.4,STRG.1134.3,STRG.1134.2	1	3
SE	Chr12	STRG.11340	STRG.11340;SE:Chr12:15272942-15273323:15273383-15273476:+	Chr12	+	15272942-15273323:15273383-15273476	STRG.11340.1	STRG.11340.7,STRG.11340.1,STRG.11340.2	1	3
SE	Chr12	STRG.11340	STRG.11340;SE:Chr12:15274034-15274211:15274483-15274783:+	Chr12	+	15274034-15274211:15274483-15274783	STRG.11340.4,STRG.11340.7	STRG.11340.7,STRG.11340.2,STRG.11340.4	2	3
SE	Chr12	STRG.11340	STRG.11340;SE:Chr12:15274034-15274211:15274895-15275059:+	Chr12	+	15274034-15274211:15274895-15275059	STRG.11340.8	STRG.11340.9,STRG.11340.8	1	2
SE	Chr12	STRG.11340	STRG.11340;SE:Chr12:15274034-15274783:15274895-15275059:+	Chr12	+	15274034-15274783:15274895-15275059	STRG.11340.2	STRG.11340.9,STRG.11340.2	1	2
SE	Chr12	STRG.11353	STRG.11353;SE:Chr12:15500877-15501086:15501187-15501460:+	Chr12	+	15500877-15501086:15501187-15501460	STRG.11353.1,STRG.11353.7	STRG.11353.7,STRG.11353.1,STRG.11353.5,STRG.11353.3	2	4
SE	Chr12	STRG.11353	STRG.11353;SE:Chr12:15500877-15501086:15501187-15501471:+	Chr12	+	15500877-15501086:15501187-15501471	STRG.11353.6	STRG.11353.4,STRG.11353.2,STRG.11353.6	1	3
SE	Chr12	STRG.11379	STRG.11379;SE:Chr12:15963154-15963556:15963756-15964621:+	Chr12	+	15963154-15963556:15963756-15964621	STRG.11379.3	STRG.11379.3,STRG.11379.4	1	2
SE	Chr12	STRG.11408	STRG.11408;SE:Chr12:16352705-16353203:16353258-16353380:+	Chr12	+	16352705-16353203:16353258-16353380	STRG.11408.4	STRG.11408.5,STRG.11408.1,STRG.11408.4	1	3
SE	Chr12	STRG.11408	STRG.11408;SE:Chr12:16352705-16353259:16353296-16353380:+	Chr12	+	16352705-16353259:16353296-16353380	STRG.11408.2,STRG.11408.3	STRG.11408.5,STRG.11408.1,STRG.11408.3,STRG.11408.2	2	4
SE	Chr12	STRG.11417	STRG.11417;SE:Chr12:16531461-16531846:16531935-16532417:-	Chr12	-	16531461-16531846:16531935-16532417	STRG.11417.4,STRG.11417.5	STRG.11417.5,STRG.11417.2,STRG.11417.1,STRG.11417.4	2	4
SE	Chr12	STRG.11417	STRG.11417;SE:Chr12:16531461-16531846:16531941-16532417:-	Chr12	-	16531461-16531846:16531941-16532417	STRG.11417.6,STRG.11417.7	STRG.11417.1,STRG.11417.7,STRG.11417.2,STRG.11417.6	2	4
SE	Chr11	STRG.1146	STRG.1146;SE:Chr11:10452918-10453188:10453382-10453785:-	Chr11	-	10452918-10453188:10453382-10453785	STRG.1146.2	STRG.1146.2,STRG.1146.1	1	2
SE	Chr12	STRG.11461	STRG.11461;SE:Chr12:17160781-17161051:17161202-17162854:-	Chr12	-	17160781-17161051:17161202-17162854	STRG.11461.2	STRG.11461.2,STRG.11461.1	1	2
SE	Chr12	STRG.11465	STRG.11465;SE:Chr12:17288992-17289262:17289321-17289690:+	Chr12	+	17288992-17289262:17289321-17289690	STRG.11465.1	STRG.11465.1,STRG.11465.2	1	2
SE	Chr12	STRG.11468	STRG.11468;SE:Chr12:17373234-17374272:17374447-17374921:+	Chr12	+	17373234-17374272:17374447-17374921	STRG.11468.7	STRG.11468.7,STRG.11468.2	1	2
SE	Chr12	STRG.11468	STRG.11468;SE:Chr12:17373234-17374303:17374447-17374918:+	Chr12	+	17373234-17374303:17374447-17374918	STRG.11468.4	STRG.11468.4,STRG.11468.5,STRG.11468.6	1	3
SE	Chr12	STRG.11468	STRG.11468;SE:Chr12:17373234-17374303:17374447-17374921:+	Chr12	+	17373234-17374303:17374447-17374921	STRG.11468.3	STRG.11468.3,STRG.11468.2	1	2
SE	Chr12	STRG.11481	STRG.11481;SE:Chr12:17519538-17519640:17519684-17519907:+	Chr12	+	17519538-17519640:17519684-17519907	STRG.11481.1	STRG.11481.2,STRG.11481.5,STRG.11481.1	1	3
SE	Chr12	STRG.11481	STRG.11481;SE:Chr12:17519538-17519640:17519794-17519907:+	Chr12	+	17519538-17519640:17519794-17519907	STRG.11481.4	STRG.11481.5,STRG.11481.4,STRG.11481.2	1	3
SE	Chr12	STRG.11481	STRG.11481;SE:Chr12:17519538-17519640:17519835-17519907:+	Chr12	+	17519538-17519640:17519835-17519907	STRG.11481.3	STRG.11481.3,STRG.11481.5,STRG.11481.2	1	3
SE	Chr12	STRG.11495	STRG.11495;SE:Chr12:17741861-17742448:17742578-17742900:+	Chr12	+	17741861-17742448:17742578-17742900	STRG.11495.2,STRG.11495.4	STRG.11495.4,STRG.11495.1,STRG.11495.3,STRG.11495.2	2	4
SE	Chr12	STRG.11498	STRG.11498;SE:Chr12:17770151-17770394:17770538-17771113:-	Chr12	-	17770151-17770394:17770538-17771113	STRG.11498.1,STRG.11498.4,STRG.11498.2,STRG.11498.3	STRG.11498.6,STRG.11498.5,STRG.11498.1,STRG.11498.4,STRG.11498.3,STRG.11498.2	4	6
SE	Chr12	STRG.11510	STRG.11510;SE:Chr12:17937023-17937221:17937269-17937413:-	Chr12	-	17937023-17937221:17937269-17937413	STRG.11510.3	STRG.11510.4,STRG.11510.1,STRG.11510.3,STRG.11510.2	1	4
SE	Chr12	STRG.11602	STRG.11602;SE:Chr12:19320360-19321096:19321200-19324727:+	Chr12	+	19320360-19321096:19321200-19324727	STRG.11602.2	STRG.11602.4,STRG.11602.2	1	2
SE	Chr12	STRG.11602	STRG.11602;SE:Chr12:19320360-19324727:19324896-19325071:+	Chr12	+	19320360-19324727:19324896-19325071	STRG.11602.4	STRG.11602.4,STRG.11602.6	1	2
SE	Chr12	STRG.11651	STRG.11651;SE:Chr12:19974024-19974137:19974142-19979970:-	Chr12	-	19974024-19974137:19974142-19979970	STRG.11651.2,STRG.11651.4	STRG.11651.2,STRG.11651.4,STRG.11651.1,STRG.11651.3	2	4
SE	Chr12	STRG.11666	STRG.11666;SE:Chr12:20126978-20127086:20127130-20127390:-	Chr12	-	20126978-20127086:20127130-20127390	STRG.11666.2	STRG.11666.2,STRG.11666.1	1	2
SE	Chr12	STRG.11668	STRG.11668;SE:Chr12:20148477-20148586:20148693-20148798:-	Chr12	-	20148477-20148586:20148693-20148798	STRG.11668.1,STRG.11668.4,STRG.11668.5,STRG.11668.7	STRG.11668.3,STRG.11668.4,STRG.11668.7,STRG.11668.6,STRG.11668.5,STRG.11668.1,STRG.11668.2	4	7
SE	Chr12	STRG.11705	STRG.11705;SE:Chr12:20469644-20469768:20469857-20470056:-	Chr12	-	20469644-20469768:20469857-20470056	STRG.11705.3	STRG.11705.1,STRG.11705.3	1	2
SE	Chr12	STRG.11705	STRG.11705;SE:Chr12:20470333-20470757:20470886-20470977:-	Chr12	-	20470333-20470757:20470886-20470977	STRG.11705.2	STRG.11705.1,STRG.11705.3,STRG.11705.2	1	3
SE	Chr12	STRG.11719	STRG.11719;SE:Chr12:20576087-20576160:20576250-20576781:-	Chr12	-	20576087-20576160:20576250-20576781	STRG.11719.3,STRG.11719.8	STRG.11719.3,STRG.11719.8,STRG.11719.2	2	3
SE	Chr12	STRG.11727	STRG.11727;SE:Chr12:20645858-20645937:20645975-20646405:-	Chr12	-	20645858-20645937:20645975-20646405	STRG.11727.12	STRG.11727.12,STRG.11727.3	1	2
SE	Chr12	STRG.11727	STRG.11727;SE:Chr12:20645858-20645937:20646092-20646210:-	Chr12	-	20645858-20645937:20646092-20646210	STRG.11727.5	STRG.11727.13,STRG.11727.5	1	2
SE	Chr12	STRG.11727	STRG.11727;SE:Chr12:20646014-20646093:20646287-20646327:-	Chr12	-	20646014-20646093:20646287-20646327	STRG.11727.22	STRG.11727.15,STRG.11727.22	1	2
SE	Chr12	STRG.11776	STRG.11776;SE:Chr12:21262561-21262702:21262861-21263063:-	Chr12	-	21262561-21262702:21262861-21263063	STRG.11776.2,STRG.11776.8,STRG.11776.18	STRG.11776.2,STRG.11776.8,STRG.11776.10,STRG.11776.5,STRG.11776.18,STRG.11776.20,STRG.11776.9	3	7
SE	Chr12	STRG.11776	STRG.11776;SE:Chr12:21262561-21262714:21262861-21263063:-	Chr12	-	21262561-21262714:21262861-21263063	STRG.11776.11,STRG.11776.6	STRG.11776.10,STRG.11776.5,STRG.11776.6,STRG.11776.20,STRG.11776.9,STRG.11776.11	2	6
SE	Chr11	STRG.1185	STRG.1185;SE:Chr11:10882228-10885349:10885415-10886711:-	Chr11	-	10882228-10885349:10885415-10886711	STRG.1185.5	STRG.1185.8,STRG.1185.5	1	2
SE	Chr11	STRG.1185	STRG.1185;SE:Chr11:10885415-10886086:10886152-10886711:-	Chr11	-	10885415-10886086:10886152-10886711	STRG.1185.4,STRG.1185.9	STRG.1185.9,STRG.1185.5,STRG.1185.4	2	3
SE	Chr12	STRG.11856	STRG.11856;SE:Chr12:22046151-22046270:22046430-22047577:-	Chr12	-	22046151-22046270:22046430-22047577	STRG.11856.2,STRG.11856.3	STRG.11856.3,STRG.11856.1,STRG.11856.2,STRG.11856.4	2	4
SE	Chr12	STRG.11868	STRG.11868;SE:Chr12:22258416-22258808:22258872-22259041:+	Chr12	+	22258416-22258808:22258872-22259041	STRG.11868.7,STRG.11868.10,STRG.11868.12	STRG.11868.11,STRG.11868.2,STRG.11868.9,STRG.11868.12,STRG.11868.10,STRG.11868.8,STRG.11868.7,STRG.11868.3,STRG.11868.5	3	9
SE	Chr12	STRG.11868	STRG.11868;SE:Chr12:22261413-22261543:22261596-22261689:+	Chr12	+	22261413-22261543:22261596-22261689	STRG.11868.2,STRG.11868.3,STRG.11868.6,STRG.11868.11,STRG.11868.12	STRG.11868.11,STRG.11868.2,STRG.11868.6,STRG.11868.12,STRG.11868.8,STRG.11868.3	5	6
SE	Chr12	STRG.11868	STRG.11868;SE:Chr12:22261413-22261546:22261596-22261689:+	Chr12	+	22261413-22261546:22261596-22261689	STRG.11868.7,STRG.11868.5,STRG.11868.9,STRG.11868.10,STRG.11868.13	STRG.11868.9,STRG.11868.10,STRG.11868.8,STRG.11868.7,STRG.11868.13,STRG.11868.5	5	6
SE	Chr12	STRG.11868	STRG.11868;SE:Chr12:22261413-22261689:22261768-22262547:+	Chr12	+	22261413-22261689:22261768-22262547	STRG.11868.8	STRG.11868.4,STRG.11868.8	1	2
SE	Chr12	STRG.11868	STRG.11868;SE:Chr12:22261768-22262252:22262394-22262547:+	Chr12	+	22261768-22262252:22262394-22262547	STRG.11868.12	STRG.11868.11,STRG.11868.9,STRG.11868.12,STRG.11868.6,STRG.11868.10,STRG.11868.8,STRG.11868.13,STRG.11868.7,STRG.11868.3,STRG.11868.5	1	10
SE	Chr12	STRG.11909	STRG.11909;SE:Chr12:22723746-22728053:22728214-22729383:-	Chr12	-	22723746-22728053:22728214-22729383	STRG.11909.5,STRG.11909.6	STRG.11909.3,STRG.11909.7,STRG.11909.5,STRG.11909.2,STRG.11909.8,STRG.11909.4,STRG.11909.6,STRG.11909.9,STRG.11909.10	2	9
SE	Chr12	STRG.11909	STRG.11909;SE:Chr12:22730154-22731432:22731464-22731565:-	Chr12	-	22730154-22731432:22731464-22731565	STRG.11909.2	STRG.11909.5,STRG.11909.7,STRG.11909.2,STRG.11909.10	1	4
SE	Chr12	STRG.11909	STRG.11909;SE:Chr12:22730160-22731432:22731464-22731565:-	Chr12	-	22730160-22731432:22731464-22731565	STRG.11909.3,STRG.11909.9	STRG.11909.3,STRG.11909.4,STRG.11909.1,STRG.11909.9	2	4
SE	Chr12	STRG.11952	STRG.11952;SE:Chr12:23243391-23243564:23243816-23245281:-	Chr12	-	23243391-23243564:23243816-23245281	STRG.11952.2	STRG.11952.2,STRG.11952.1	1	2
SE	Chr12	STRG.11997	STRG.11997;SE:Chr12:23790874-23791771:23791820-23792321:+	Chr12	+	23790874-23791771:23791820-23792321	STRG.11997.1	STRG.11997.2,STRG.11997.1	1	2
SE	Chr12	STRG.12031	STRG.12031;SE:Chr12:24036388-24036883:24036989-24037551:+	Chr12	+	24036388-24036883:24036989-24037551	STRG.12031.1	STRG.12031.1,STRG.12031.3	1	2
SE	Chr12	STRG.12058	STRG.12058;SE:Chr12:24411453-24411630:24413764-24414482:-	Chr12	-	24411453-24411630:24413764-24414482	STRG.12058.3	STRG.12058.6,STRG.12058.5,STRG.12058.3	1	3
SE	Chr12	STRG.12058	STRG.12058;SE:Chr12:24411453-24411630:24414253-24414482:-	Chr12	-	24411453-24411630:24414253-24414482	STRG.12058.2	STRG.12058.6,STRG.12058.5,STRG.12058.2	1	3
SE	Chr12	STRG.12058	STRG.12058;SE:Chr12:24411453-24413613:24413764-24414482:-	Chr12	-	24411453-24413613:24413764-24414482	STRG.12058.4	STRG.12058.4,STRG.12058.6,STRG.12058.5	1	3
SE	Chr12	STRG.12066	STRG.12066;SE:Chr12:24495509-24496902:24497313-24497487:+	Chr12	+	24495509-24496902:24497313-24497487	STRG.12066.2	STRG.12066.1,STRG.12066.2	1	2
SE	Chr12	STRG.12080	STRG.12080;SE:Chr12:24604787-24605008:24605098-24605238:-	Chr12	-	24604787-24605008:24605098-24605238	STRG.12080.5	STRG.12080.3,STRG.12080.5	1	2
SE	Chr12	STRG.12085	STRG.12085;SE:Chr12:24633902-24634150:24634374-24634797:-	Chr12	-	24633902-24634150:24634374-24634797	STRG.12085.2	STRG.12085.2,STRG.12085.1	1	2
SE	Chr12	STRG.12089	STRG.12089;SE:Chr12:24646867-24647119:24647230-24647742:-	Chr12	-	24646867-24647119:24647230-24647742	STRG.12089.2	STRG.12089.1,STRG.12089.2	1	2
SE	Chr11	STRG.1209	STRG.1209;SE:Chr11:11172466-11172711:11172755-11172868:+	Chr11	+	11172466-11172711:11172755-11172868	STRG.1209.1	STRG.1209.1,STRG.1209.2	1	2
SE	Chr12	STRG.12121	STRG.12121;SE:Chr12:25045538-25045912:25045952-25046335:-	Chr12	-	25045538-25045912:25045952-25046335	STRG.12121.1,STRG.12121.4	STRG.12121.4,STRG.12121.1,STRG.12121.2	2	3
SE	Chr12	STRG.12129	STRG.12129;SE:Chr12:25092508-25092743:25092864-25093268:+	Chr12	+	25092508-25092743:25092864-25093268	STRG.12129.2,STRG.12129.3,STRG.12129.4,STRG.12129.8	STRG.12129.4,STRG.12129.8,STRG.12129.5,STRG.12129.3,STRG.12129.2	4	5
SE	Chr12	STRG.12129	STRG.12129;SE:Chr12:25092864-25093014:25093173-25093268:+	Chr12	+	25092864-25093014:25093173-25093268	STRG.12129.1,STRG.12129.6,STRG.12129.11	STRG.12129.6,STRG.12129.11,STRG.12129.4,STRG.12129.8,STRG.12129.1,STRG.12129.3,STRG.12129.2	3	7
SE	Chr12	STRG.12129	STRG.12129;SE:Chr12:25092864-25093268:25093344-25100038:+	Chr12	+	25092864-25093268:25093344-25100038	STRG.12129.2,STRG.12129.3,STRG.12129.4,STRG.12129.8	STRG.12129.7,STRG.12129.4,STRG.12129.8,STRG.12129.3,STRG.12129.2	4	5
SE	Chr12	STRG.12129	STRG.12129;SE:Chr12:25100209-25100299:25100391-25100721:+	Chr12	+	25100209-25100299:25100391-25100721	STRG.12129.1,STRG.12129.2,STRG.12129.6,STRG.12129.7,STRG.12129.9,STRG.12129.11	STRG.12129.6,STRG.12129.7,STRG.12129.11,STRG.12129.1,STRG.12129.9,STRG.12129.3,STRG.12129.2	6	7
SE	Chr12	STRG.12129	STRG.12129;SE:Chr12:25167268-25167358:25167450-25167610:+	Chr12	+	25167268-25167358:25167450-25167610	STRG.12129.5,STRG.12129.10,STRG.12129.13,STRG.12129.14,STRG.12129.15,STRG.12129.16,STRG.12129.17,STRG.12129.18,STRG.12129.19,STRG.12129.20	STRG.12129.16,STRG.12129.20,STRG.12129.15,STRG.12129.14,STRG.12129.4,STRG.12129.5,STRG.12129.13,STRG.12129.10,STRG.12129.18,STRG.12129.19,STRG.12129.17	10	11
SE	Chr12	STRG.12164	STRG.12164;SE:Chr12:25328984-25329188:25329243-25329787:-	Chr12	-	25328984-25329188:25329243-25329787	STRG.12164.5	STRG.12164.5,STRG.12164.1,STRG.12164.6	1	3
SE	Chr12	STRG.12164	STRG.12164;SE:Chr12:25329944-25330188:25330315-25330737:-	Chr12	-	25329944-25330188:25330315-25330737	STRG.12164.1,STRG.12164.5,STRG.12164.2	STRG.12164.5,STRG.12164.2,STRG.12164.1,STRG.12164.6	3	4
SE	Chr12	STRG.12229	STRG.12229;SE:Chr12:25938779-25938972:25939175-25939541:+	Chr12	+	25938779-25938972:25939175-25939541	STRG.12229.1,STRG.12229.3	STRG.12229.3,STRG.12229.4,STRG.12229.1	2	3
SE	Chr11	STRG.1224	STRG.1224;SE:Chr11:11278572-11278861:11279287-11279402:+	Chr11	+	11278572-11278861:11279287-11279402	STRG.1224.3	STRG.1224.1,STRG.1224.2,STRG.1224.3	1	3
SE	Chr12	STRG.12240	STRG.12240;SE:Chr12:26026995-26027136:26027204-26027760:+	Chr12	+	26026995-26027136:26027204-26027760	STRG.12240.3	STRG.12240.3,STRG.12240.4	1	2
SE	Chr12	STRG.12240	STRG.12240;SE:Chr12:26026995-26027136:26027453-26027700:+	Chr12	+	26026995-26027136:26027453-26027700	STRG.12240.6	STRG.12240.6,STRG.12240.5	1	2
SE	Chr12	STRG.12240	STRG.12240;SE:Chr12:26026995-26027136:26027453-26027760:+	Chr12	+	26026995-26027136:26027453-26027760	STRG.12240.1	STRG.12240.4,STRG.12240.1	1	2
SE	Chr12	STRG.12240	STRG.12240;SE:Chr12:26026995-26027380:26027453-26027760:+	Chr12	+	26026995-26027380:26027453-26027760	STRG.12240.2	STRG.12240.2,STRG.12240.4	1	2
SE	Chr12	STRG.12277	STRG.12277;SE:Chr12:26339593-26340485:26340755-26341579:-	Chr12	-	26339593-26340485:26340755-26341579	STRG.12277.1	STRG.12277.1,STRG.12277.2	1	2
SE	Chr12	STRG.12277	STRG.12277;SE:Chr12:26339593-26340485:26341409-26341579:-	Chr12	-	26339593-26340485:26341409-26341579	STRG.12277.3	STRG.12277.3,STRG.12277.2	1	2
SE	Chr12	STRG.12371	STRG.12371;SE:Chr12:27366395-27366508:27366546-27366665:+	Chr12	+	27366395-27366508:27366546-27366665	STRG.12371.6	STRG.12371.2,STRG.12371.6,STRG.12371.4	1	3
SE	Chr12	STRG.12381	STRG.12381;SE:Chr12:27432923-27433311:27433351-27433553:-	Chr12	-	27432923-27433311:27433351-27433553	STRG.12381.2	STRG.12381.3,STRG.12381.5,STRG.12381.2	1	3
SE	Chr12	STRG.12381	STRG.12381;SE:Chr12:27433640-27434233:27434301-27434395:-	Chr12	-	27433640-27434233:27434301-27434395	STRG.12381.1,STRG.12381.5	STRG.12381.1,STRG.12381.2,STRG.12381.3,STRG.12381.5	2	4
SE	Chr12	STRG.12382	STRG.12382;SE:Chr12:27445435-27457779:27457873-27458645:+	Chr12	+	27445435-27457779:27457873-27458645	STRG.12382.9,STRG.12382.7,STRG.12382.2,STRG.12382.8,STRG.12382.13,STRG.12382.16,STRG.12382.12,STRG.12382.15,STRG.12382.14	STRG.12382.15,STRG.12382.13,STRG.12382.4,STRG.12382.6,STRG.12382.16,STRG.12382.10,STRG.12382.12,STRG.12382.14,STRG.12382.11,STRG.12382.7,STRG.12382.3,STRG.12382.9,STRG.12382.2,STRG.12382.8	9	14
SE	Chr12	STRG.12398	STRG.12398;SE:Chr12:27544098-27544308:27544376-27544563:-	Chr12	-	27544098-27544308:27544376-27544563	STRG.12398.6	STRG.12398.7,STRG.12398.6	1	2
SE	Chr12	STRG.12398	STRG.12398;SE:Chr12:27544101-27544308:27544374-27544563:-	Chr12	-	27544101-27544308:27544374-27544563	STRG.12398.2	STRG.12398.2,STRG.12398.1,STRG.12398.12,STRG.12398.11	1	4
SE	Chr12	STRG.12398	STRG.12398;SE:Chr12:27544101-27544308:27544376-27544563:-	Chr12	-	27544101-27544308:27544376-27544563	STRG.12398.3,STRG.12398.4	STRG.12398.11,STRG.12398.3,STRG.12398.1,STRG.12398.4,STRG.12398.12	2	5
SE	Chr12	STRG.12398	STRG.12398;SE:Chr12:27544101-27544308:27544376-27544567:-	Chr12	-	27544101-27544308:27544376-27544567	STRG.12398.8	STRG.12398.8,STRG.12398.9	1	2
SE	Chr11	STRG.125	STRG.125;SE:Chr11:835650-836315:836392-836715:-	Chr11	-	835650-836315:836392-836715	STRG.125.4,STRG.125.2	STRG.125.6,STRG.125.1,STRG.125.2,STRG.125.7,STRG.125.4,STRG.125.5	2	6
SE	Chr12	STRG.12510	STRG.12510;SE:Chr12:28477862-28477969:28478030-28478152:+	Chr12	+	28477862-28477969:28478030-28478152	STRG.12510.3	STRG.12510.2,STRG.12510.3	1	2
SE	Chr12	STRG.12510	STRG.12510;SE:Chr12:28477862-28477969:28478062-28478152:+	Chr12	+	28477862-28477969:28478062-28478152	STRG.12510.1,STRG.12510.4,STRG.12510.5,STRG.12510.7	STRG.12510.2,STRG.12510.5,STRG.12510.7,STRG.12510.1,STRG.12510.4	4	5
SE	Chr12	STRG.12510	STRG.12510;SE:Chr12:28478285-28479857:28479933-28480658:+	Chr12	+	28478285-28479857:28479933-28480658	STRG.12510.1,STRG.12510.4,STRG.12510.7	STRG.12510.5,STRG.12510.4,STRG.12510.1,STRG.12510.7	3	4
SE	Chr12	STRG.12549	STRG.12549;SE:Chr12:28776580-28776934:28776980-28777219:-	Chr12	-	28776580-28776934:28776980-28777219	STRG.12549.2	STRG.12549.2,STRG.12549.4	1	2
SE	Chr12	STRG.12550	STRG.12550;SE:Chr12:28811511-28812030:28812090-28812458:+	Chr12	+	28811511-28812030:28812090-28812458	STRG.12550.3	STRG.12550.3,STRG.12550.5,STRG.12550.4,STRG.12550.1,STRG.12550.7	1	5
SE	Chr12	STRG.12550	STRG.12550;SE:Chr12:28813111-28813334:28813420-28813916:+	Chr12	+	28813111-28813334:28813420-28813916	STRG.12550.5	STRG.12550.1,STRG.12550.3,STRG.12550.5,STRG.12550.7,STRG.12550.6	1	5
SE	Chr12	STRG.12606	STRG.12606;SE:Chr12:29335768-29339652:29339806-29341817:+	Chr12	+	29335768-29339652:29339806-29341817	STRG.12606.20	STRG.12606.20,STRG.12606.19	1	2
SE	Chr12	STRG.12612	STRG.12612;SE:Chr12:29267254-29267454:29267556-29267859:-	Chr12	-	29267254-29267454:29267556-29267859	STRG.12612.17,STRG.12612.7,STRG.12612.9	STRG.12612.9,STRG.12612.17,STRG.12612.7,STRG.12612.15	3	4
SE	Chr12	STRG.12612	STRG.12612;SE:Chr12:29267254-29267454:29267556-29268423:-	Chr12	-	29267254-29267454:29267556-29268423	STRG.12612.12	STRG.12612.13,STRG.12612.8,STRG.12612.12,STRG.12612.16,STRG.12612.19	1	5
SE	Chr12	STRG.12612	STRG.12612;SE:Chr12:29268502-29269191:29269230-29269536:-	Chr12	-	29268502-29269191:29269230-29269536	STRG.12612.12,STRG.12612.16,STRG.12612.17,STRG.12612.20	STRG.12612.8,STRG.12612.12,STRG.12612.17,STRG.12612.16,STRG.12612.18,STRG.12612.7,STRG.12612.20,STRG.12612.19	4	8
SE	Chr12	STRG.12612	STRG.12612;SE:Chr12:29345205-29345581:29345660-29346751:-	Chr12	-	29345205-29345581:29345660-29346751	STRG.12612.4,STRG.12612.25,STRG.12612.26,STRG.12612.34	STRG.12612.34,STRG.12612.28,STRG.12612.25,STRG.12612.26,STRG.12612.4,STRG.12612.14,STRG.12612.27	4	7
SE	Chr12	STRG.12612	STRG.12612;SE:Chr12:29345205-29345581:29345709-29346751:-	Chr12	-	29345205-29345581:29345709-29346751	STRG.12612.23,STRG.12612.33	STRG.12612.28,STRG.12612.23,STRG.12612.33,STRG.12612.14,STRG.12612.27	2	5
SE	Chr12	STRG.12612	STRG.12612;SE:Chr12:29345205-29345581:29345728-29346751:-	Chr12	-	29345205-29345581:29345728-29346751	STRG.12612.1	STRG.12612.28,STRG.12612.14,STRG.12612.27,STRG.12612.1	1	4
SE	Chr12	STRG.12612	STRG.12612;SE:Chr12:29345205-29345632:29345660-29346751:-	Chr12	-	29345205-29345632:29345660-29346751	STRG.12612.2,STRG.12612.24	STRG.12612.28,STRG.12612.24,STRG.12612.2,STRG.12612.14,STRG.12612.27	2	5
SE	Chr12	STRG.12631	STRG.12631;SE:Chr12:29384650-29384839:29384911-29385013:+	Chr12	+	29384650-29384839:29384911-29385013	STRG.12631.1	STRG.12631.3,STRG.12631.1	1	2
SE	Chr12	STRG.12631	STRG.12631;SE:Chr12:29384650-29384878:29384911-29385013:+	Chr12	+	29384650-29384878:29384911-29385013	STRG.12631.2	STRG.12631.3,STRG.12631.2	1	2
SE	Chr12	STRG.12638	STRG.12638;SE:Chr12:29418688-29419027:29419171-29419514:+	Chr12	+	29418688-29419027:29419171-29419514	STRG.12638.5	STRG.12638.5,STRG.12638.3,STRG.12638.1	1	3
SE	Chr12	STRG.12649	STRG.12649;SE:Chr12:29486570-29486675:29486818-29487192:-	Chr12	-	29486570-29486675:29486818-29487192	STRG.12649.1	STRG.12649.3,STRG.12649.1,STRG.12649.2	1	3
SE	Chr12	STRG.12659	STRG.12659;SE:Chr12:29553840-29554076:29554144-29554779:-	Chr12	-	29553840-29554076:29554144-29554779	STRG.12659.1,STRG.12659.3	STRG.12659.2,STRG.12659.3,STRG.12659.1	2	3
SE	Chr12	STRG.12727	STRG.12727;SE:Chr12:30082031-30083135:30083202-30083567:-	Chr12	-	30082031-30083135:30083202-30083567	STRG.12727.4	STRG.12727.4,STRG.12727.8	1	2
SE	Chr12	STRG.12727	STRG.12727;SE:Chr12:30082031-30083135:30083206-30083567:-	Chr12	-	30082031-30083135:30083206-30083567	STRG.12727.9	STRG.12727.9,STRG.12727.8	1	2
SE	Chr12	STRG.12727	STRG.12727;SE:Chr12:30082645-30083135:30083206-30083567:-	Chr12	-	30082645-30083135:30083206-30083567	STRG.12727.10	STRG.12727.10,STRG.12727.5	1	2
SE	Chr12	STRG.12729	STRG.12729;SE:Chr12:30135722-30135842:30136083-30137692:-	Chr12	-	30135722-30135842:30136083-30137692	STRG.12729.7	STRG.12729.7,STRG.12729.6	1	2
SE	Chr12	STRG.12731	STRG.12731;SE:Chr12:30159337-30159503:30159562-30159664:-	Chr12	-	30159337-30159503:30159562-30159664	STRG.12731.6	STRG.12731.6,STRG.12731.3	1	2
SE	Chr12	STRG.12745	STRG.12745;SE:Chr12:30306568-30306664:30306698-30306868:+	Chr12	+	30306568-30306664:30306698-30306868	STRG.12745.4	STRG.12745.2,STRG.12745.4,STRG.12745.3	1	3
SE	Chr12	STRG.12747	STRG.12747;SE:Chr12:30325083-30325474:30325627-30326044:-	Chr12	-	30325083-30325474:30325627-30326044	STRG.12747.8	STRG.12747.2,STRG.12747.8,STRG.12747.6,STRG.12747.4,STRG.12747.1	1	5
SE	Chr12	STRG.12747	STRG.12747;SE:Chr12:30326126-30326221:30326261-30326931:-	Chr12	-	30326126-30326221:30326261-30326931	STRG.12747.5,STRG.12747.14,STRG.12747.11,STRG.12747.10,STRG.12747.12,STRG.12747.7,STRG.12747.8	STRG.12747.2,STRG.12747.5,STRG.12747.14,STRG.12747.8,STRG.12747.10,STRG.12747.11,STRG.12747.7,STRG.12747.4,STRG.12747.12,STRG.12747.3	7	10
SE	Chr12	STRG.12747	STRG.12747;SE:Chr12:30326126-30326221:30326379-30326931:-	Chr12	-	30326126-30326221:30326379-30326931	STRG.12747.1,STRG.12747.6,STRG.12747.13,STRG.12747.9	STRG.12747.2,STRG.12747.9,STRG.12747.13,STRG.12747.6,STRG.12747.4,STRG.12747.3,STRG.12747.1	4	7
SE	Chr12	STRG.12777	STRG.12777;SE:Chr12:30653692-30654002:30654048-30654232:+	Chr12	+	30653692-30654002:30654048-30654232	STRG.12777.6	STRG.12777.3,STRG.12777.6,STRG.12777.2,STRG.12777.5	1	4
SE	Chr12	STRG.12791	STRG.12791;SE:Chr12:30782754-30782785:30782814-30782853:+	Chr12	+	30782754-30782785:30782814-30782853	STRG.12791.5	STRG.12791.4,STRG.12791.5	1	2
SE	Chr11	STRG.1281	STRG.1281;SE:Chr11:11848168-11848501:11848584-11848763:+	Chr11	+	11848168-11848501:11848584-11848763	STRG.1281.3	STRG.1281.1,STRG.1281.3	1	2
SE	Chr11	STRG.1282	STRG.1282;SE:Chr11:11863979-11864155:11864358-11864479:-	Chr11	-	11863979-11864155:11864358-11864479	STRG.1282.2,STRG.1282.4,STRG.1282.6,STRG.1282.11	STRG.1282.4,STRG.1282.3,STRG.1282.6,STRG.1282.5,STRG.1282.11,STRG.1282.2	4	6
SE	Chr11	STRG.1282	STRG.1282;SE:Chr11:11863979-11864155:11864360-11864479:-	Chr11	-	11863979-11864155:11864360-11864479	STRG.1282.1,STRG.1282.8,STRG.1282.9,STRG.1282.10	STRG.1282.1,STRG.1282.3,STRG.1282.5,STRG.1282.8,STRG.1282.10,STRG.1282.9	4	6
SE	Chr12	STRG.12839	STRG.12839;SE:Chr12:31133062-31133219:31133256-31133354:+	Chr12	+	31133062-31133219:31133256-31133354	STRG.12839.1,STRG.12839.3	STRG.12839.2,STRG.12839.1,STRG.12839.3	2	3
SE	Chr12	STRG.12891	STRG.12891;SE:Chr12:31457367-31458561:31458737-31459304:+	Chr12	+	31457367-31458561:31458737-31459304	STRG.12891.2	STRG.12891.1,STRG.12891.2	1	2
SE	Chr12	STRG.12920	STRG.12920;SE:Chr12:31631891-31632200:31632265-31632827:-	Chr12	-	31631891-31632200:31632265-31632827	STRG.12920.2	STRG.12920.2,STRG.12920.1	1	2
SE	Chr12	STRG.12932	STRG.12932;SE:Chr12:31681484-31681585:31681685-31681787:+	Chr12	+	31681484-31681585:31681685-31681787	STRG.12932.1,STRG.12932.3,STRG.12932.9	STRG.12932.9,STRG.12932.3,STRG.12932.2,STRG.12932.6,STRG.12932.4,STRG.12932.5,STRG.12932.1,STRG.12932.7	3	8
SE	Chr12	STRG.12932	STRG.12932;SE:Chr12:31681484-31681598:31681685-31681787:+	Chr12	+	31681484-31681598:31681685-31681787	STRG.12932.8	STRG.12932.2,STRG.12932.8,STRG.12932.6,STRG.12932.4,STRG.12932.5,STRG.12932.7	1	6
SE	Chr12	STRG.12933	STRG.12933;SE:Chr12:31689505-31690754:31690840-31690923:+	Chr12	+	31689505-31690754:31690840-31690923	STRG.12933.1	STRG.12933.2,STRG.12933.1,STRG.12933.4	1	3
SE	Chr12	STRG.12936	STRG.12936;SE:Chr12:31732880-31732976:31733021-31733258:+	Chr12	+	31732880-31732976:31733021-31733258	STRG.12936.7	STRG.12936.7,STRG.12936.3	1	2
SE	Chr12	STRG.12936	STRG.12936;SE:Chr12:31732880-31732976:31733021-31733953:+	Chr12	+	31732880-31732976:31733021-31733953	STRG.12936.5	STRG.12936.1,STRG.12936.5	1	2
SE	Chr12	STRG.12936	STRG.12936;SE:Chr12:31732880-31733258:31733368-31733953:+	Chr12	+	31732880-31733258:31733368-31733953	STRG.12936.3	STRG.12936.1,STRG.12936.3	1	2
SE	Chr12	STRG.12936	STRG.12936;SE:Chr12:31733021-31733258:31733368-31733953:+	Chr12	+	31733021-31733258:31733368-31733953	STRG.12936.7	STRG.12936.7,STRG.12936.5	1	2
SE	Chr12	STRG.12936	STRG.12936;SE:Chr12:31776813-31777191:31777301-31777886:+	Chr12	+	31776813-31777191:31777301-31777886	STRG.12936.11	STRG.12936.10,STRG.12936.11,STRG.12936.9	1	3
SE	Chr12	STRG.12939	STRG.12939;SE:Chr12:31795442-31795826:31796145-31796428:-	Chr12	-	31795442-31795826:31796145-31796428	STRG.12939.30	STRG.12939.34,STRG.12939.30	1	2
SE	Chr12	STRG.12939	STRG.12939;SE:Chr12:31830892-31831470:31831665-31831855:-	Chr12	-	31830892-31831470:31831665-31831855	STRG.12939.56	STRG.12939.54,STRG.12939.56	1	2
SE	Chr12	STRG.12955	STRG.12955;SE:Chr12:31886390-31886508:31886654-31886873:-	Chr12	-	31886390-31886508:31886654-31886873	STRG.12955.1,STRG.12955.9	STRG.12955.3,STRG.12955.9,STRG.12955.1,STRG.12955.5,STRG.12955.8,STRG.12955.6	2	6
SE	Chr12	STRG.12955	STRG.12955;SE:Chr12:31886390-31886508:31886657-31886873:-	Chr12	-	31886390-31886508:31886657-31886873	STRG.12955.2,STRG.12955.10	STRG.12955.3,STRG.12955.10,STRG.12955.5,STRG.12955.2,STRG.12955.8,STRG.12955.6	2	6
SE	Chr11	STRG.1296	STRG.1296;SE:Chr11:12015199-12015353:12015393-12015754:+	Chr11	+	12015199-12015353:12015393-12015754	STRG.1296.6,STRG.1296.3,STRG.1296.1,STRG.1296.2,STRG.1296.4,STRG.1296.7,STRG.1296.8,STRG.1296.9,STRG.1296.11,STRG.1296.10,STRG.1296.14,STRG.1296.12	STRG.1296.11,STRG.1296.12,STRG.1296.10,STRG.1296.6,STRG.1296.7,STRG.1296.9,STRG.1296.14,STRG.1296.4,STRG.1296.8,STRG.1296.3,STRG.1296.5,STRG.1296.2,STRG.1296.13,STRG.1296.1	12	14
SE	Chr11	STRG.1296	STRG.1296;SE:Chr11:12015829-12016209:12016277-12024113:+	Chr11	+	12015829-12016209:12016277-12024113	STRG.1296.6,STRG.1296.3,STRG.1296.8,STRG.1296.9,STRG.1296.14	STRG.1296.11,STRG.1296.12,STRG.1296.10,STRG.1296.14,STRG.1296.9,STRG.1296.6,STRG.1296.2,STRG.1296.4,STRG.1296.8,STRG.1296.7,STRG.1296.5,STRG.1296.3,STRG.1296.13,STRG.1296.1	5	14
SE	Chr12	STRG.12964	STRG.12964;SE:Chr12:32057147-32057306:32057366-32058445:-	Chr12	-	32057147-32057306:32057366-32058445	STRG.12964.2	STRG.12964.2,STRG.12964.1	1	2
SE	Chr12	STRG.12992	STRG.12992;SE:Chr12:32240786-32240879:32240973-32241492:+	Chr12	+	32240786-32240879:32240973-32241492	STRG.12992.3,STRG.12992.1,STRG.12992.2	STRG.12992.7,STRG.12992.1,STRG.12992.3,STRG.12992.2	3	4
SE	Chr12	STRG.12992	STRG.12992;SE:Chr12:32241529-32242044:32242172-32242334:+	Chr12	+	32241529-32242044:32242172-32242334	STRG.12992.3,STRG.12992.1,STRG.12992.2,STRG.12992.4,STRG.12992.5,STRG.12992.8	STRG.12992.8,STRG.12992.1,STRG.12992.4,STRG.12992.6,STRG.12992.3,STRG.12992.5,STRG.12992.2	6	7
SE	Chr11	STRG.13	STRG.13;SE:Chr11:125442-125700:125854-134958:-	Chr11	-	125442-125700:125854-134958	STRG.13.4	STRG.13.4,STRG.13.6	1	2
SE	Chr12	STRG.13016	STRG.13016;SE:Chr12:32434880-32434970:32435119-32435279:+	Chr12	+	32434880-32434970:32435119-32435279	STRG.13016.1	STRG.13016.1,STRG.13016.2	1	2
SE	Chr12	STRG.13031	STRG.13031;SE:Chr12:32513365-32513463:32513501-32513966:+	Chr12	+	32513365-32513463:32513501-32513966	STRG.13031.1,STRG.13031.2	STRG.13031.1,STRG.13031.3,STRG.13031.2	2	3
SE	Chr12	STRG.13077	STRG.13077;SE:Chr12:32901149-32901742:32901911-32902525:+	Chr12	+	32901149-32901742:32901911-32902525	STRG.13077.1	STRG.13077.1,STRG.13077.2	1	2
SE	Chr15	STRG.13094	STRG.13094;SE:Chr15:5929-6040:6190-6303:+	Chr15	+	5929-6040:6190-6303	STRG.13094.1,STRG.13094.9	STRG.13094.3,STRG.13094.4,STRG.13094.9,STRG.13094.7,STRG.13094.1	2	5
SE	Chr15	STRG.13094	STRG.13094;SE:Chr15:5929-6040:6190-6308:+	Chr15	+	5929-6040:6190-6308	STRG.13094.5	STRG.13094.8,STRG.13094.6,STRG.13094.5	1	3
SE	Chr15	STRG.13095	STRG.13095;SE:Chr15:14280-14360:14390-14923:-	Chr15	-	14280-14360:14390-14923	STRG.13095.3,STRG.13095.4,STRG.13095.5	STRG.13095.1,STRG.13095.4,STRG.13095.3,STRG.13095.5	3	4
SE	Chr15	STRG.13116	STRG.13116;SE:Chr15:131807-132109:132406-132797:-	Chr15	-	131807-132109:132406-132797	STRG.13116.1,STRG.13116.3	STRG.13116.1,STRG.13116.4,STRG.13116.3	2	3
SE	Chr15	STRG.13116	STRG.13116;SE:Chr15:131807-132188:132406-132797:-	Chr15	-	131807-132188:132406-132797	STRG.13116.2	STRG.13116.4,STRG.13116.2	1	2
SE	Chr15	STRG.13131	STRG.13131;SE:Chr15:199761-200343:200384-200462:-	Chr15	-	199761-200343:200384-200462	STRG.13131.2	STRG.13131.2,STRG.13131.1	1	2
SE	Chr15	STRG.13142	STRG.13142;SE:Chr15:276585-276681:276969-277062:+	Chr15	+	276585-276681:276969-277062	STRG.13142.3	STRG.13142.1,STRG.13142.2,STRG.13142.3	1	3
SE	Chr15	STRG.13142	STRG.13142;SE:Chr15:276585-277062:277186-277329:+	Chr15	+	276585-277062:277186-277329	STRG.13142.2	STRG.13142.4,STRG.13142.2	1	2
SE	Chr15	STRG.13150	STRG.13150;SE:Chr15:334979-335659:335768-335860:+	Chr15	+	334979-335659:335768-335860	STRG.13150.2,STRG.13150.3	STRG.13150.3,STRG.13150.1,STRG.13150.2	2	3
SE	Chr15	STRG.13192	STRG.13192;SE:Chr15:539364-539758:539852-540025:-	Chr15	-	539364-539758:539852-540025	STRG.13192.1	STRG.13192.2,STRG.13192.1	1	2
SE	Chr11	STRG.1320	STRG.1320;SE:Chr11:12262083-12262574:12262668-12262829:-	Chr11	-	12262083-12262574:12262668-12262829	STRG.1320.3	STRG.1320.1,STRG.1320.3,STRG.1320.2	1	3
SE	Chr15	STRG.13277	STRG.13277;SE:Chr15:1099215-1099568:1099696-1100024:-	Chr15	-	1099215-1099568:1099696-1100024	STRG.13277.1	STRG.13277.1,STRG.13277.2	1	2
SE	Chr15	STRG.13304	STRG.13304;SE:Chr15:1317345-1317481:1317541-1317668:+	Chr15	+	1317345-1317481:1317541-1317668	STRG.13304.1	STRG.13304.1,STRG.13304.2	1	2
SE	Chr15	STRG.13308	STRG.13308;SE:Chr15:1348856-1350409:1350471-1351051:+	Chr15	+	1348856-1350409:1350471-1351051	STRG.13308.1,STRG.13308.2	STRG.13308.3,STRG.13308.2,STRG.13308.1	2	3
SE	Chr15	STRG.13310	STRG.13310;SE:Chr15:1362430-1362618:1362750-1362916:+	Chr15	+	1362430-1362618:1362750-1362916	STRG.13310.1	STRG.13310.1,STRG.13310.2	1	2
SE	Chr15	STRG.13311	STRG.13311;SE:Chr15:1367458-1367647:1367730-1368015:-	Chr15	-	1367458-1367647:1367730-1368015	STRG.13311.2	STRG.13311.2,STRG.13311.1,STRG.13311.4	1	3
SE	Chr15	STRG.13328	STRG.13328;SE:Chr15:1486914-1487055:1487101-1487216:+	Chr15	+	1486914-1487055:1487101-1487216	STRG.13328.2	STRG.13328.3,STRG.13328.2	1	2
SE	Chr15	STRG.13328	STRG.13328;SE:Chr15:1486914-1487055:1487101-1487286:+	Chr15	+	1486914-1487055:1487101-1487286	STRG.13328.5	STRG.13328.1,STRG.13328.5	1	2
SE	Chr15	STRG.13332	STRG.13332;SE:Chr15:1511167-1511248:1511300-1511593:-	Chr15	-	1511167-1511248:1511300-1511593	STRG.13332.2	STRG.13332.1,STRG.13332.2	1	2
SE	Chr15	STRG.13341	STRG.13341;SE:Chr15:1567243-1567837:1567917-1568355:-	Chr15	-	1567243-1567837:1567917-1568355	STRG.13341.1	STRG.13341.1,STRG.13341.2	1	2
SE	Chr15	STRG.13348	STRG.13348;SE:Chr15:1614116-1614622:1614707-1614988:-	Chr15	-	1614116-1614622:1614707-1614988	STRG.13348.2,STRG.13348.4	STRG.13348.4,STRG.13348.2,STRG.13348.5,STRG.13348.1,STRG.13348.3	2	5
SE	Chr15	STRG.13356	STRG.13356;SE:Chr15:1657919-1660465:1660523-1661209:-	Chr15	-	1657919-1660465:1660523-1661209	STRG.13356.1	STRG.13356.2,STRG.13356.1	1	2
SE	Chr15	STRG.13369	STRG.13369;SE:Chr15:1779183-1779299:1779426-1779714:-	Chr15	-	1779183-1779299:1779426-1779714	STRG.13369.1	STRG.13369.1,STRG.13369.2	1	2
SE	Chr15	STRG.13412	STRG.13412;SE:Chr15:2312919-2313000:2313071-2313504:+	Chr15	+	2312919-2313000:2313071-2313504	STRG.13412.11,STRG.13412.16,STRG.13412.19,STRG.13412.20,STRG.13412.7,STRG.13412.14,STRG.13412.6,STRG.13412.8,STRG.13412.10,STRG.13412.17,STRG.13412.23	STRG.13412.7,STRG.13412.11,STRG.13412.16,STRG.13412.14,STRG.13412.20,STRG.13412.19,STRG.13412.10,STRG.13412.21,STRG.13412.15,STRG.13412.6,STRG.13412.17,STRG.13412.23,STRG.13412.12,STRG.13412.13,STRG.13412.8,STRG.13412.22,STRG.13412.9	11	17
SE	Chr15	STRG.13412	STRG.13412;SE:Chr15:2353070-2353343:2353484-2354050:+	Chr15	+	2353070-2353343:2353484-2354050	STRG.13412.41	STRG.13412.32,STRG.13412.29,STRG.13412.34,STRG.13412.37,STRG.13412.42,STRG.13412.35,STRG.13412.39,STRG.13412.24,STRG.13412.43,STRG.13412.33,STRG.13412.38,STRG.13412.36,STRG.13412.25,STRG.13412.26,STRG.13412.31,STRG.13412.3,STRG.13412.28,STRG.13412.40,STRG.13412.30,STRG.13412.27,STRG.13412.41	1	21
SE	Chr15	STRG.13412	STRG.13412;SE:Chr15:2354573-2354796:2354861-2355767:+	Chr15	+	2354573-2354796:2354861-2355767	STRG.13412.1,STRG.13412.28	STRG.13412.28,STRG.13412.43,STRG.13412.35,STRG.13412.1,STRG.13412.46,STRG.13412.31,STRG.13412.3	2	7
SE	Chr15	STRG.13412	STRG.13412;SE:Chr15:2354573-2354796:2354897-2355767:+	Chr15	+	2354573-2354796:2354897-2355767	STRG.13412.25,STRG.13412.26,STRG.13412.45	STRG.13412.45,STRG.13412.25,STRG.13412.26,STRG.13412.43,STRG.13412.35,STRG.13412.46,STRG.13412.31,STRG.13412.3	3	8
SE	Chr15	STRG.13412	STRG.13412;SE:Chr15:2354573-2354801:2354861-2355767:+	Chr15	+	2354573-2354801:2354861-2355767	STRG.13412.38,STRG.13412.34,STRG.13412.40	STRG.13412.34,STRG.13412.40,STRG.13412.43,STRG.13412.35,STRG.13412.38,STRG.13412.46,STRG.13412.31,STRG.13412.3	3	8
SE	Chr15	STRG.13412	STRG.13412;SE:Chr15:2354573-2354801:2354897-2355767:+	Chr15	+	2354573-2354801:2354897-2355767	STRG.13412.29,STRG.13412.37	STRG.13412.29,STRG.13412.37,STRG.13412.43,STRG.13412.35,STRG.13412.46,STRG.13412.31,STRG.13412.3	2	7
SE	Chr15	STRG.13412	STRG.13412;SE:Chr15:2354573-2354824:2354861-2355767:+	Chr15	+	2354573-2354824:2354861-2355767	STRG.13412.30	STRG.13412.43,STRG.13412.35,STRG.13412.30,STRG.13412.46,STRG.13412.31,STRG.13412.3	1	6
SE	Chr15	STRG.13412	STRG.13412;SE:Chr15:2354573-2354824:2354897-2355767:+	Chr15	+	2354573-2354824:2354897-2355767	STRG.13412.33,STRG.13412.39,STRG.13412.27,STRG.13412.44	STRG.13412.44,STRG.13412.43,STRG.13412.35,STRG.13412.33,STRG.13412.27,STRG.13412.46,STRG.13412.31,STRG.13412.3,STRG.13412.39	4	9
SE	Chr15	STRG.13412	STRG.13412;SE:Chr15:2355817-2356155:2356205-2356568:+	Chr15	+	2355817-2356155:2356205-2356568	STRG.13412.1,STRG.13412.3,STRG.13412.31,STRG.13412.39,STRG.13412.25,STRG.13412.26,STRG.13412.29,STRG.13412.30,STRG.13412.38,STRG.13412.27,STRG.13412.34,STRG.13412.35,STRG.13412.37,STRG.13412.44,STRG.13412.45,STRG.13412.46	STRG.13412.44,STRG.13412.29,STRG.13412.37,STRG.13412.34,STRG.13412.25,STRG.13412.45,STRG.13412.26,STRG.13412.28,STRG.13412.40,STRG.13412.35,STRG.13412.43,STRG.13412.1,STRG.13412.30,STRG.13412.38,STRG.13412.27,STRG.13412.33,STRG.13412.46,STRG.13412.31,STRG.13412.3,STRG.13412.39	16	20
SE	Chr15	STRG.13412	STRG.13412;SE:Chr15:2356657-2356808:2357260-2363426:+	Chr15	+	2356657-2356808:2357260-2363426	STRG.13412.3,STRG.13412.18,STRG.13412.33,STRG.13412.31,STRG.13412.26,STRG.13412.30,STRG.13412.27,STRG.13412.28,STRG.13412.34,STRG.13412.37,STRG.13412.40,STRG.13412.44,STRG.13412.46	STRG.13412.44,STRG.13412.37,STRG.13412.28,STRG.13412.34,STRG.13412.29,STRG.13412.45,STRG.13412.26,STRG.13412.40,STRG.13412.43,STRG.13412.35,STRG.13412.30,STRG.13412.33,STRG.13412.27,STRG.13412.46,STRG.13412.31,STRG.13412.39,STRG.13412.3,STRG.13412.18	13	18
SE	Chr15	STRG.13412	STRG.13412;SE:Chr15:2356657-2357159:2357260-2363426:+	Chr15	+	2356657-2357159:2357260-2363426	STRG.13412.25,STRG.13412.38	STRG.13412.29,STRG.13412.25,STRG.13412.45,STRG.13412.43,STRG.13412.35,STRG.13412.38,STRG.13412.39	2	7
SE	Chr11	STRG.1343	STRG.1343;SE:Chr11:12508405-12508494:12509523-12516927:-	Chr11	-	12508405-12508494:12509523-12516927	STRG.1343.3	STRG.1343.2,STRG.1343.3	1	2
SE	Chr15	STRG.13435	STRG.13435;SE:Chr15:2500435-2500994:2501061-2501620:-	Chr15	-	2500435-2500994:2501061-2501620	STRG.13435.3,STRG.13435.4	STRG.13435.7,STRG.13435.3,STRG.13435.1,STRG.13435.2,STRG.13435.4,STRG.13435.8	2	6
SE	Chr15	STRG.13435	STRG.13435;SE:Chr15:2501772-2501998:2502411-2502494:-	Chr15	-	2501772-2501998:2502411-2502494	STRG.13435.7	STRG.13435.1,STRG.13435.7,STRG.13435.5,STRG.13435.3	1	4
SE	Chr15	STRG.13458	STRG.13458;SE:Chr15:2626898-2627060:2627148-2627442:-	Chr15	-	2626898-2627060:2627148-2627442	STRG.13458.2	STRG.13458.1,STRG.13458.2	1	2
SE	Chr15	STRG.13468	STRG.13468;SE:Chr15:2742432-2742619:2742699-2742795:-	Chr15	-	2742432-2742619:2742699-2742795	STRG.13468.2	STRG.13468.2,STRG.13468.3,STRG.13468.4	1	3
SE	Chr15	STRG.13482	STRG.13482;SE:Chr15:2839618-2839826:2839905-2840306:-	Chr15	-	2839618-2839826:2839905-2840306	STRG.13482.4	STRG.13482.1,STRG.13482.4,STRG.13482.2,STRG.13482.3	1	4
SE	Chr15	STRG.13489	STRG.13489;SE:Chr15:2923647-2923838:2923928-2924319:+	Chr15	+	2923647-2923838:2923928-2924319	STRG.13489.6,STRG.13489.8	STRG.13489.1,STRG.13489.6,STRG.13489.8	2	3
SE	Chr15	STRG.13489	STRG.13489;SE:Chr15:2923647-2923846:2923928-2924319:+	Chr15	+	2923647-2923846:2923928-2924319	STRG.13489.7	STRG.13489.1,STRG.13489.7	1	2
SE	Chr15	STRG.13490	STRG.13490;SE:Chr15:2910735-2911204:2911386-2913211:-	Chr15	-	2910735-2911204:2911386-2913211	STRG.13490.1	STRG.13490.1,STRG.13490.3	1	2
SE	Chr15	STRG.13497	STRG.13497;SE:Chr15:2952389-2952567:2952612-2953654:+	Chr15	+	2952389-2952567:2952612-2953654	STRG.13497.1,STRG.13497.2	STRG.13497.3,STRG.13497.2,STRG.13497.1	2	3
SE	Chr15	STRG.13500	STRG.13500;SE:Chr15:2975614-2975698:2975838-2975961:+	Chr15	+	2975614-2975698:2975838-2975961	STRG.13500.3	STRG.13500.2,STRG.13500.3	1	2
SE	Chr15	STRG.13500	STRG.13500;SE:Chr15:2975614-2975698:2975869-2975961:+	Chr15	+	2975614-2975698:2975869-2975961	STRG.13500.1	STRG.13500.2,STRG.13500.1	1	2
SE	Chr15	STRG.13519	STRG.13519;SE:Chr15:3062228-3062838:3063024-3063538:+	Chr15	+	3062228-3062838:3063024-3063538	STRG.13519.3,STRG.13519.5	STRG.13519.2,STRG.13519.3,STRG.13519.4,STRG.13519.5	2	4
SE	Chr15	STRG.13572	STRG.13572;SE:Chr15:3474832-3475440:3475594-3475681:-	Chr15	-	3474832-3475440:3475594-3475681	STRG.13572.2	STRG.13572.2,STRG.13572.1	1	2
SE	Chr11	STRG.1360	STRG.1360;SE:Chr11:12689815-12690736:12690861-12691298:-	Chr11	-	12689815-12690736:12690861-12691298	STRG.1360.1,STRG.1360.2,STRG.1360.5,STRG.1360.7,STRG.1360.3,STRG.1360.4,STRG.1360.6	STRG.1360.9,STRG.1360.4,STRG.1360.5,STRG.1360.2,STRG.1360.1,STRG.1360.8,STRG.1360.7,STRG.1360.3,STRG.1360.6	7	9
SE	Chr11	STRG.1360	STRG.1360;SE:Chr11:12693448-12693536:12693605-12693969:-	Chr11	-	12693448-12693536:12693605-12693969	STRG.1360.4	STRG.1360.9,STRG.1360.4,STRG.1360.5,STRG.1360.2,STRG.1360.1,STRG.1360.8,STRG.1360.7,STRG.1360.3,STRG.1360.6	1	9
SE	Chr11	STRG.1360	STRG.1360;SE:Chr11:12694730-12694836:12694897-12695079:-	Chr11	-	12694730-12694836:12694897-12695079	STRG.1360.2,STRG.1360.6,STRG.1360.9	STRG.1360.9,STRG.1360.4,STRG.1360.2,STRG.1360.1,STRG.1360.8,STRG.1360.3,STRG.1360.6	3	7
SE	Chr15	STRG.13622	STRG.13622;SE:Chr15:3829750-3830225:3830443-3830529:+	Chr15	+	3829750-3830225:3830443-3830529	STRG.13622.2	STRG.13622.1,STRG.13622.2	1	2
SE	Chr15	STRG.13658	STRG.13658;SE:Chr15:4075179-4078779:4078967-4079062:+	Chr15	+	4075179-4078779:4078967-4079062	STRG.13658.1,STRG.13658.2	STRG.13658.1,STRG.13658.3,STRG.13658.2	2	3
SE	Chr15	STRG.13672	STRG.13672;SE:Chr15:4255451-4255908:4256020-4256112:+	Chr15	+	4255451-4255908:4256020-4256112	STRG.13672.4	STRG.13672.1,STRG.13672.4	1	2
SE	Chr15	STRG.13695	STRG.13695;SE:Chr15:4432291-4432407:4432448-4432669:+	Chr15	+	4432291-4432407:4432448-4432669	STRG.13695.1	STRG.13695.2,STRG.13695.1	1	2
SE	Chr15	STRG.13701	STRG.13701;SE:Chr15:4497921-4498020:4498028-4498170:-	Chr15	-	4497921-4498020:4498028-4498170	STRG.13701.1,STRG.13701.3	STRG.13701.3,STRG.13701.2,STRG.13701.1	2	3
SE	Chr15	STRG.13707	STRG.13707;SE:Chr15:4548470-4548689:4548763-4550022:+	Chr15	+	4548470-4548689:4548763-4550022	STRG.13707.3	STRG.13707.3,STRG.13707.2	1	2
SE	Chr15	STRG.13713	STRG.13713;SE:Chr15:4588353-4588630:4588704-4588796:-	Chr15	-	4588353-4588630:4588704-4588796	STRG.13713.1	STRG.13713.1,STRG.13713.2	1	2
SE	Chr11	STRG.1373	STRG.1373;SE:Chr11:12902011-12903256:12903325-12906212:-	Chr11	-	12902011-12903256:12903325-12906212	STRG.1373.1	STRG.1373.2,STRG.1373.1	1	2
SE	Chr15	STRG.13772	STRG.13772;SE:Chr15:4941196-4941326:4941412-4941530:-	Chr15	-	4941196-4941326:4941412-4941530	STRG.13772.2	STRG.13772.2,STRG.13772.4,STRG.13772.1	1	3
SE	Chr11	STRG.1382	STRG.1382;SE:Chr11:12992669-12993221:12993803-12993905:-	Chr11	-	12992669-12993221:12993803-12993905	STRG.1382.2	STRG.1382.1,STRG.1382.5,STRG.1382.2,STRG.1382.6,STRG.1382.3,STRG.1382.4	1	6
SE	Chr11	STRG.1387	STRG.1387;SE:Chr11:13023427-13023521:13023689-13023856:-	Chr11	-	13023427-13023521:13023689-13023856	STRG.1387.1,STRG.1387.2,STRG.1387.4,STRG.1387.5	STRG.1387.2,STRG.1387.1,STRG.1387.3,STRG.1387.9,STRG.1387.7,STRG.1387.11,STRG.1387.4,STRG.1387.5,STRG.1387.10,STRG.1387.8,STRG.1387.6	4	11
SE	Chr11	STRG.1387	STRG.1387;SE:Chr11:13023427-13023663:13023689-13023856:-	Chr11	-	13023427-13023663:13023689-13023856	STRG.1387.12	STRG.1387.3,STRG.1387.9,STRG.1387.7,STRG.1387.11,STRG.1387.12,STRG.1387.10,STRG.1387.8,STRG.1387.6	1	8
SE	Chr15	STRG.13878	STRG.13878;SE:Chr15:5612197-5612414:5612523-5613105:-	Chr15	-	5612197-5612414:5612523-5613105	STRG.13878.3,STRG.13878.4	STRG.13878.4,STRG.13878.3,STRG.13878.1,STRG.13878.2	2	4
SE	Chr15	STRG.13886	STRG.13886;SE:Chr15:5686071-5686161:5686221-5686670:+	Chr15	+	5686071-5686161:5686221-5686670	STRG.13886.1,STRG.13886.3	STRG.13886.3,STRG.13886.1,STRG.13886.2	2	3
SE	Chr15	STRG.13922	STRG.13922;SE:Chr15:5975468-5984259:5984333-5984493:-	Chr15	-	5975468-5984259:5984333-5984493	STRG.13922.1,STRG.13922.2,STRG.13922.3,STRG.13922.4,STRG.13922.5	STRG.13922.2,STRG.13922.1,STRG.13922.7,STRG.13922.6,STRG.13922.4,STRG.13922.5,STRG.13922.3	5	7
SE	Chr15	STRG.13922	STRG.13922;SE:Chr15:5985253-5985353:5985443-5985525:-	Chr15	-	5985253-5985353:5985443-5985525	STRG.13922.8,STRG.13922.10,STRG.13922.12,STRG.13922.13	STRG.13922.11,STRG.13922.9,STRG.13922.1,STRG.13922.2,STRG.13922.14,STRG.13922.12,STRG.13922.7,STRG.13922.6,STRG.13922.4,STRG.13922.5,STRG.13922.3,STRG.13922.8,STRG.13922.10,STRG.13922.13	4	14
SE	Chr15	STRG.13925	STRG.13925;SE:Chr15:5996873-5997213:5997276-5997382:-	Chr15	-	5996873-5997213:5997276-5997382	STRG.13925.5	STRG.13925.4,STRG.13925.6,STRG.13925.2,STRG.13925.5	1	4
SE	Chr15	STRG.13944	STRG.13944;SE:Chr15:6184268-6185085:6185158-6186447:+	Chr15	+	6184268-6185085:6185158-6186447	STRG.13944.2	STRG.13944.2,STRG.13944.1,STRG.13944.4	1	3
SE	Chr11	STRG.1396	STRG.1396;SE:Chr11:13150276-13150738:13150936-13151806:-	Chr11	-	13150276-13150738:13150936-13151806	STRG.1396.8,STRG.1396.10	STRG.1396.4,STRG.1396.10,STRG.1396.8	2	3
SE	Chr11	STRG.1396	STRG.1396;SE:Chr11:13150276-13150738:13151182-13151806:-	Chr11	-	13150276-13150738:13151182-13151806	STRG.1396.9	STRG.1396.4,STRG.1396.9	1	2
SE	Chr11	STRG.1396	STRG.1396;SE:Chr11:13150276-13150738:13151229-13151806:-	Chr11	-	13150276-13150738:13151229-13151806	STRG.1396.1,STRG.1396.3	STRG.1396.3,STRG.1396.4,STRG.1396.1	2	3
SE	Chr11	STRG.1396	STRG.1396;SE:Chr11:13150276-13150839:13150936-13151806:-	Chr11	-	13150276-13150839:13150936-13151806	STRG.1396.11	STRG.1396.4,STRG.1396.11	1	2
SE	Chr11	STRG.1396	STRG.1396;SE:Chr11:13150276-13150839:13151182-13151806:-	Chr11	-	13150276-13150839:13151182-13151806	STRG.1396.2,STRG.1396.5,STRG.1396.7	STRG.1396.7,STRG.1396.2,STRG.1396.5,STRG.1396.4	3	4
SE	Chr11	STRG.1396	STRG.1396;SE:Chr11:13154030-13154237:13154310-13155245:-	Chr11	-	13154030-13154237:13154310-13155245	STRG.1396.2,STRG.1396.8,STRG.1396.10,STRG.1396.9	STRG.1396.2,STRG.1396.11,STRG.1396.8,STRG.1396.9,STRG.1396.10	4	5
SE	Chr11	STRG.1396	STRG.1396;SE:Chr11:13154030-13154237:13154310-13157941:-	Chr11	-	13154030-13154237:13154310-13157941	STRG.1396.1,STRG.1396.5,STRG.1396.3	STRG.1396.6,STRG.1396.1,STRG.1396.4,STRG.1396.7,STRG.1396.3,STRG.1396.5	3	6
SE	Chr11	STRG.1396	STRG.1396;SE:Chr11:13154030-13155245:13155432-13157941:-	Chr11	-	13154030-13155245:13155432-13157941	STRG.1396.11	STRG.1396.6,STRG.1396.4,STRG.1396.7,STRG.1396.11	1	4
SE	Chr11	STRG.1396	STRG.1396;SE:Chr11:13154310-13155245:13155432-13157941:-	Chr11	-	13154310-13155245:13155432-13157941	STRG.1396.2,STRG.1396.8,STRG.1396.10,STRG.1396.9	STRG.1396.2,STRG.1396.1,STRG.1396.8,STRG.1396.9,STRG.1396.3,STRG.1396.5,STRG.1396.10	4	7
SE	Chr15	STRG.13992	STRG.13992;SE:Chr15:6630108-6630322:6630393-6630968:-	Chr15	-	6630108-6630322:6630393-6630968	STRG.13992.1,STRG.13992.2,STRG.13992.3	STRG.13992.4,STRG.13992.3,STRG.13992.2,STRG.13992.1	3	4
SE	Chr11	STRG.1400	STRG.1400;SE:Chr11:13243265-13245103:13245159-13246833:+	Chr11	+	13243265-13245103:13245159-13246833	STRG.1400.2	STRG.1400.1,STRG.1400.2,STRG.1400.3	1	3
SE	Chr15	STRG.14038	STRG.14038;SE:Chr15:6900228-6900348:6900498-6900599:+	Chr15	+	6900228-6900348:6900498-6900599	STRG.14038.4	STRG.14038.4,STRG.14038.1	1	2
SE	Chr15	STRG.14038	STRG.14038;SE:Chr15:6900900-6901071:6901184-6901444:+	Chr15	+	6900900-6901071:6901184-6901444	STRG.14038.1,STRG.14038.2,STRG.14038.3	STRG.14038.2,STRG.14038.4,STRG.14038.3,STRG.14038.1	3	4
SE	Chr15	STRG.14043	STRG.14043;SE:Chr15:6936247-6936528:6936642-6936805:+	Chr15	+	6936247-6936528:6936642-6936805	STRG.14043.1	STRG.14043.2,STRG.14043.1	1	2
SE	Chr15	STRG.14050	STRG.14050;SE:Chr15:6972746-6973427:6973540-6973995:-	Chr15	-	6972746-6973427:6973540-6973995	STRG.14050.4	STRG.14050.5,STRG.14050.4	1	2
SE	Chr15	STRG.14050	STRG.14050;SE:Chr15:6972746-6973995:6974108-6974273:-	Chr15	-	6972746-6973995:6974108-6974273	STRG.14050.5	STRG.14050.5,STRG.14050.3	1	2
SE	Chr15	STRG.14050	STRG.14050;SE:Chr15:6973540-6973714:6973827-6973995:-	Chr15	-	6973540-6973714:6973827-6973995	STRG.14050.1	STRG.14050.2,STRG.14050.1,STRG.14050.4	1	3
SE	Chr15	STRG.14050	STRG.14050;SE:Chr15:6973827-6973995:6974108-6974273:-	Chr15	-	6973827-6973995:6974108-6974273	STRG.14050.1	STRG.14050.8,STRG.14050.1	1	2
SE	Chr15	STRG.14050	STRG.14050;SE:Chr15:6973827-6974273:6974386-6974557:-	Chr15	-	6973827-6974273:6974386-6974557	STRG.14050.8	STRG.14050.8,STRG.14050.7	1	2
SE	Chr15	STRG.14054	STRG.14054;SE:Chr15:7212802-7221710:7229463-7229584:+	Chr15	+	7212802-7221710:7229463-7229584	STRG.14054.8	STRG.14054.6,STRG.14054.8	1	2
SE	Chr15	STRG.14054	STRG.14054;SE:Chr15:7212802-7229311:7229463-7229584:+	Chr15	+	7212802-7229311:7229463-7229584	STRG.14054.5,STRG.14054.10	STRG.14054.10,STRG.14054.6,STRG.14054.5	2	3
SE	Chr15	STRG.14058	STRG.14058;SE:Chr15:7063305-7071383:7071529-7071792:-	Chr15	-	7063305-7071383:7071529-7071792	STRG.14058.2	STRG.14058.2,STRG.14058.1	1	2
SE	Chr15	STRG.14083	STRG.14083;SE:Chr15:7351630-7351787:7352033-7356896:-	Chr15	-	7351630-7351787:7352033-7356896	STRG.14083.10,STRG.14083.8,STRG.14083.17,STRG.14083.16	STRG.14083.8,STRG.14083.16,STRG.14083.17,STRG.14083.10,STRG.14083.11	4	5
SE	Chr15	STRG.14083	STRG.14083;SE:Chr15:7351630-7351787:7352033-7356912:-	Chr15	-	7351630-7351787:7352033-7356912	STRG.14083.1,STRG.14083.2,STRG.14083.12,STRG.14083.6,STRG.14083.13,STRG.14083.14,STRG.14083.5,STRG.14083.7,STRG.14083.15,STRG.14083.18	STRG.14083.9,STRG.14083.4,STRG.14083.1,STRG.14083.12,STRG.14083.2,STRG.14083.15,STRG.14083.14,STRG.14083.18,STRG.14083.13,STRG.14083.3,STRG.14083.7,STRG.14083.5,STRG.14083.6	10	13
SE	Chr15	STRG.14083	STRG.14083;SE:Chr15:7357023-7357239:7357435-7357632:-	Chr15	-	7357023-7357239:7357435-7357632	STRG.14083.3,STRG.14083.14,STRG.14083.9	STRG.14083.9,STRG.14083.1,STRG.14083.8,STRG.14083.10,STRG.14083.3,STRG.14083.14,STRG.14083.13,STRG.14083.7	3	8
SE	Chr15	STRG.14083	STRG.14083;SE:Chr15:7357023-7357239:7357459-7357632:-	Chr15	-	7357023-7357239:7357459-7357632	STRG.14083.4,STRG.14083.6,STRG.14083.11,STRG.14083.15,STRG.14083.18,STRG.14083.17,STRG.14083.16,STRG.14083.20	STRG.14083.4,STRG.14083.20,STRG.14083.1,STRG.14083.8,STRG.14083.16,STRG.14083.17,STRG.14083.15,STRG.14083.10,STRG.14083.13,STRG.14083.7,STRG.14083.18,STRG.14083.11,STRG.14083.6	8	13
SE	Chr15	STRG.14083	STRG.14083;SE:Chr15:7358031-7358225:7358283-7358618:-	Chr15	-	7358031-7358225:7358283-7358618	STRG.14083.12,STRG.14083.5,STRG.14083.18,STRG.14083.19	STRG.14083.20,STRG.14083.12,STRG.14083.17,STRG.14083.14,STRG.14083.19,STRG.14083.18,STRG.14083.5,STRG.14083.11	4	8
SE	Chr15	STRG.14083	STRG.14083;SE:Chr15:7358031-7358225:7358283-7359364:-	Chr15	-	7358031-7358225:7358283-7359364	STRG.14083.9	STRG.14083.7,STRG.14083.9	1	2
SE	Chr15	STRG.14083	STRG.14083;SE:Chr15:7358031-7358618:7358675-7359364:-	Chr15	-	7358031-7358618:7358675-7359364	STRG.14083.14,STRG.14083.11,STRG.14083.17,STRG.14083.20	STRG.14083.20,STRG.14083.17,STRG.14083.14,STRG.14083.7,STRG.14083.11	4	5
SE	Chr15	STRG.14083	STRG.14083;SE:Chr15:7358283-7358618:7358675-7359364:-	Chr15	-	7358283-7358618:7358675-7359364	STRG.14083.5,STRG.14083.8,STRG.14083.18,STRG.14083.19,STRG.14083.22	STRG.14083.9,STRG.14083.8,STRG.14083.18,STRG.14083.19,STRG.14083.22,STRG.14083.5	5	6
SE	Chr15	STRG.14116	STRG.14116;SE:Chr15:7543833-7544211:7544274-7544943:+	Chr15	+	7543833-7544211:7544274-7544943	STRG.14116.3,STRG.14116.5	STRG.14116.2,STRG.14116.3,STRG.14116.5,STRG.14116.4,STRG.14116.1	2	5
SE	Chr15	STRG.14125	STRG.14125;SE:Chr15:7602339-7602518:7602739-7603073:-	Chr15	-	7602339-7602518:7602739-7603073	STRG.14125.3,STRG.14125.5	STRG.14125.2,STRG.14125.5,STRG.14125.1,STRG.14125.3,STRG.14125.4	2	5
SE	Chr15	STRG.14133	STRG.14133;SE:Chr15:7675617-7675758:7675787-7676061:+	Chr15	+	7675617-7675758:7675787-7676061	STRG.14133.2,STRG.14133.4,STRG.14133.5	STRG.14133.4,STRG.14133.1,STRG.14133.3,STRG.14133.2,STRG.14133.5	3	5
SE	Chr15	STRG.14151	STRG.14151;SE:Chr15:7857332-7857706:7857938-7858118:-	Chr15	-	7857332-7857706:7857938-7858118	STRG.14151.12	STRG.14151.12,STRG.14151.13,STRG.14151.8	1	3
SE	Chr15	STRG.14151	STRG.14151;SE:Chr15:7925690-7926645:7926688-7926834:-	Chr15	-	7925690-7926645:7926688-7926834	STRG.14151.26	STRG.14151.23,STRG.14151.17,STRG.14151.28,STRG.14151.21,STRG.14151.25,STRG.14151.9,STRG.14151.22,STRG.14151.24,STRG.14151.26,STRG.14151.27	1	10
SE	Chr15	STRG.14171	STRG.14171;SE:Chr15:7958099-7958185:7958220-7959046:+	Chr15	+	7958099-7958185:7958220-7959046	STRG.14171.2	STRG.14171.2,STRG.14171.1	1	2
SE	Chr15	STRG.14186	STRG.14186;SE:Chr15:8079132-8079256:8079314-8079892:-	Chr15	-	8079132-8079256:8079314-8079892	STRG.14186.1	STRG.14186.1,STRG.14186.3	1	2
SE	Chr15	STRG.14186	STRG.14186;SE:Chr15:8079314-8079442:8079482-8079892:-	Chr15	-	8079314-8079442:8079482-8079892	STRG.14186.2	STRG.14186.2,STRG.14186.1	1	2
SE	Chr15	STRG.14200	STRG.14200;SE:Chr15:8139852-8140929:8141139-8141761:-	Chr15	-	8139852-8140929:8141139-8141761	STRG.14200.2	STRG.14200.1,STRG.14200.2	1	2
SE	Chr15	STRG.14224	STRG.14224;SE:Chr15:13352069-13352420:13352516-13352788:-	Chr15	-	13352069-13352420:13352516-13352788	STRG.14224.3	STRG.14224.3,STRG.14224.2,STRG.14224.1	1	3
SE	Chr15	STRG.14231	STRG.14231;SE:Chr15:13446068-13446244:13446341-13446425:-	Chr15	-	13446068-13446244:13446341-13446425	STRG.14231.1	STRG.14231.3,STRG.14231.1	1	2
SE	Chr15	STRG.14231	STRG.14231;SE:Chr15:13446341-13446425:13446522-13446606:-	Chr15	-	13446341-13446425:13446522-13446606	STRG.14231.1	STRG.14231.1,STRG.14231.2	1	2
SE	Chr15	STRG.14237	STRG.14237;SE:Chr15:13514135-13514218:13514315-13514801:+	Chr15	+	13514135-13514218:13514315-13514801	STRG.14237.1,STRG.14237.3	STRG.14237.2,STRG.14237.1,STRG.14237.3	2	3
SE	Chr15	STRG.14300	STRG.14300;SE:Chr15:14064583-14064674:14064742-14064970:-	Chr15	-	14064583-14064674:14064742-14064970	STRG.14300.3,STRG.14300.1	STRG.14300.4,STRG.14300.1,STRG.14300.2,STRG.14300.3	2	4
SE	Chr15	STRG.14305	STRG.14305;SE:Chr15:14177465-14178428:14179547-14179782:+	Chr15	+	14177465-14178428:14179547-14179782	STRG.14305.24	STRG.14305.23,STRG.14305.24	1	2
SE	Chr11	STRG.1435	STRG.1435;SE:Chr11:13500786-13501842:13502027-13502175:+	Chr11	+	13500786-13501842:13502027-13502175	STRG.1435.1	STRG.1435.3,STRG.1435.4,STRG.1435.1	1	3
SE	Chr11	STRG.1435	STRG.1435;SE:Chr11:13500786-13501842:13502045-13502175:+	Chr11	+	13500786-13501842:13502045-13502175	STRG.1435.2	STRG.1435.3,STRG.1435.2,STRG.1435.4	1	3
SE	Chr15	STRG.14401	STRG.14401;SE:Chr15:9044282-9044574:9044637-9044717:+	Chr15	+	9044282-9044574:9044637-9044717	STRG.14401.3,STRG.14401.1,STRG.14401.4	STRG.14401.3,STRG.14401.1,STRG.14401.2,STRG.14401.4	3	4
SE	Chr15	STRG.14423	STRG.14423;SE:Chr15:9190845-9192190:9192282-9192816:+	Chr15	+	9190845-9192190:9192282-9192816	STRG.14423.1,STRG.14423.2,STRG.14423.5,STRG.14423.4	STRG.14423.4,STRG.14423.5,STRG.14423.1,STRG.14423.2,STRG.14423.3	4	5
SE	Chr15	STRG.14423	STRG.14423;SE:Chr15:9192965-9193079:9193137-9193632:+	Chr15	+	9192965-9193079:9193137-9193632	STRG.14423.1,STRG.14423.2,STRG.14423.5,STRG.14423.3	STRG.14423.4,STRG.14423.5,STRG.14423.1,STRG.14423.2,STRG.14423.3	4	5
SE	Chr15	STRG.14424	STRG.14424;SE:Chr15:9198779-9198963:9199061-9199659:-	Chr15	-	9198779-9198963:9199061-9199659	STRG.14424.1	STRG.14424.1,STRG.14424.2	1	2
SE	Chr15	STRG.14433	STRG.14433;SE:Chr15:9263558-9263821:9263922-9264128:+	Chr15	+	9263558-9263821:9263922-9264128	STRG.14433.1	STRG.14433.2,STRG.14433.1	1	2
SE	Chr15	STRG.14440	STRG.14440;SE:Chr15:9311006-9311197:9311286-9312203:-	Chr15	-	9311006-9311197:9311286-9312203	STRG.14440.3	STRG.14440.3,STRG.14440.2,STRG.14440.1	1	3
SE	Chr15	STRG.14444	STRG.14444;SE:Chr15:9336698-9336775:9336870-9336948:-	Chr15	-	9336698-9336775:9336870-9336948	STRG.14444.1,STRG.14444.3	STRG.14444.1,STRG.14444.3,STRG.14444.2	2	3
SE	Chr15	STRG.14498	STRG.14498;SE:Chr15:9745806-9747430:9747670-9748252:+	Chr15	+	9745806-9747430:9747670-9748252	STRG.14498.6	STRG.14498.6,STRG.14498.2	1	2
SE	Chr15	STRG.14498	STRG.14498;SE:Chr15:9747670-9747772:9747819-9748252:+	Chr15	+	9747670-9747772:9747819-9748252	STRG.14498.4	STRG.14498.6,STRG.14498.4	1	2
SE	Chr11	STRG.145	STRG.145;SE:Chr11:1115202-1115472:1115534-1116692:+	Chr11	+	1115202-1115472:1115534-1116692	STRG.145.1	STRG.145.1,STRG.145.2	1	2
SE	Chr11	STRG.145	STRG.145;SE:Chr11:1115202-1115472:1115696-1116692:+	Chr11	+	1115202-1115472:1115696-1116692	STRG.145.3	STRG.145.3,STRG.145.2	1	2
SE	Chr11	STRG.145	STRG.145;SE:Chr11:1115202-1115522:1115696-1116692:+	Chr11	+	1115202-1115522:1115696-1116692	STRG.145.4	STRG.145.2,STRG.145.4	1	2
SE	Chr11	STRG.145	STRG.145;SE:Chr11:1115202-1116417:1116565-1116692:+	Chr11	+	1115202-1116417:1116565-1116692	STRG.145.5	STRG.145.5,STRG.145.2	1	2
SE	Chr15	STRG.14527	STRG.14527;SE:Chr15:10016924-10017029:10017141-10017392:-	Chr15	-	10016924-10017029:10017141-10017392	STRG.14527.1	STRG.14527.1,STRG.14527.2	1	2
SE	Chr15	STRG.14556	STRG.14556;SE:Chr15:10189979-10190266:10190341-10190442:+	Chr15	+	10189979-10190266:10190341-10190442	STRG.14556.1,STRG.14556.2	STRG.14556.3,STRG.14556.1,STRG.14556.2	2	3
SE	Chr15	STRG.14576	STRG.14576;SE:Chr15:10408704-10409316:10409442-10410562:-	Chr15	-	10408704-10409316:10409442-10410562	STRG.14576.1	STRG.14576.2,STRG.14576.1	1	2
SE	Chr15	STRG.14583	STRG.14583;SE:Chr15:10453785-10455068:10455158-10455262:-	Chr15	-	10453785-10455068:10455158-10455262	STRG.14583.1,STRG.14583.2,STRG.14583.3,STRG.14583.4,STRG.14583.10,STRG.14583.5,STRG.14583.6,STRG.14583.7,STRG.14583.8,STRG.14583.9,STRG.14583.11	STRG.14583.5,STRG.14583.10,STRG.14583.11,STRG.14583.2,STRG.14583.1,STRG.14583.9,STRG.14583.4,STRG.14583.7,STRG.14583.8,STRG.14583.12,STRG.14583.6,STRG.14583.3	11	12
SE	Chr15	STRG.14649	STRG.14649;SE:Chr15:10973192-10973267:10973478-10973646:+	Chr15	+	10973192-10973267:10973478-10973646	STRG.14649.8,STRG.14649.9	STRG.14649.5,STRG.14649.7,STRG.14649.1,STRG.14649.2,STRG.14649.8,STRG.14649.6,STRG.14649.4,STRG.14649.9	2	8
SE	Chr15	STRG.14651	STRG.14651;SE:Chr15:10982059-10982255:10982346-10982523:+	Chr15	+	10982059-10982255:10982346-10982523	STRG.14651.6	STRG.14651.5,STRG.14651.6,STRG.14651.3	1	3
SE	Chr15	STRG.14654	STRG.14654;SE:Chr15:11003673-11010329:11010471-11010617:-	Chr15	-	11003673-11010329:11010471-11010617	STRG.14654.1,STRG.14654.2	STRG.14654.2,STRG.14654.1,STRG.14654.3	2	3
SE	Chr15	STRG.14662	STRG.14662;SE:Chr15:11031085-11031344:11031574-11031665:-	Chr15	-	11031085-11031344:11031574-11031665	STRG.14662.3	STRG.14662.3,STRG.14662.2,STRG.14662.1	1	3
SE	Chr15	STRG.14699	STRG.14699;SE:Chr15:11344284-11344766:11344956-11345335:+	Chr15	+	11344284-11344766:11344956-11345335	STRG.14699.1,STRG.14699.6	STRG.14699.1,STRG.14699.2,STRG.14699.5,STRG.14699.4,STRG.14699.6	2	5
SE	Chr15	STRG.14699	STRG.14699;SE:Chr15:11344284-11344766:11345231-11345335:+	Chr15	+	11344284-11344766:11345231-11345335	STRG.14699.3	STRG.14699.4,STRG.14699.3,STRG.14699.2,STRG.14699.5	1	4
SE	Chr15	STRG.14731	STRG.14731;SE:Chr15:11596833-11597052:11597150-11597398:-	Chr15	-	11596833-11597052:11597150-11597398	STRG.14731.5,STRG.14731.6	STRG.14731.2,STRG.14731.1,STRG.14731.6,STRG.14731.5	2	4
SE	Chr15	STRG.14731	STRG.14731;SE:Chr15:11596833-11597129:11597150-11597398:-	Chr15	-	11596833-11597129:11597150-11597398	STRG.14731.3,STRG.14731.4,STRG.14731.7	STRG.14731.7,STRG.14731.4,STRG.14731.1,STRG.14731.3,STRG.14731.2	3	5
SE	Chr15	STRG.14753	STRG.14753;SE:Chr15:11736743-11736813:11736818-11736897:-	Chr15	-	11736743-11736813:11736818-11736897	STRG.14753.6	STRG.14753.6,STRG.14753.1,STRG.14753.2,STRG.14753.4,STRG.14753.3,STRG.14753.5	1	6
SE	Chr15	STRG.14788	STRG.14788;SE:Chr15:12045190-12046261:12046411-12051214:+	Chr15	+	12045190-12046261:12046411-12051214	STRG.14788.4	STRG.14788.4,STRG.14788.3,STRG.14788.2	1	3
SE	Chr15	STRG.14788	STRG.14788;SE:Chr15:12052187-12052268:12052361-12052559:+	Chr15	+	12052187-12052268:12052361-12052559	STRG.14788.1,STRG.14788.2,STRG.14788.3,STRG.14788.4	STRG.14788.4,STRG.14788.5,STRG.14788.1,STRG.14788.3,STRG.14788.2	4	5
SE	Chr15	STRG.14788	STRG.14788;SE:Chr15:12052631-12053367:12053504-12053631:+	Chr15	+	12052631-12053367:12053504-12053631	STRG.14788.2,STRG.14788.3,STRG.14788.4	STRG.14788.4,STRG.14788.1,STRG.14788.3,STRG.14788.2	3	4
SE	Chr15	STRG.14788	STRG.14788;SE:Chr15:12052631-12053631:12053722-12053767:+	Chr15	+	12052631-12053631:12053722-12053767	STRG.14788.1	STRG.14788.5,STRG.14788.1	1	2
SE	Chr15	STRG.14809	STRG.14809;SE:Chr15:12249717-12250187:12250198-12250998:+	Chr15	+	12249717-12250187:12250198-12250998	STRG.14809.1	STRG.14809.2,STRG.14809.1	1	2
SE	Chr15	STRG.14810	STRG.14810;SE:Chr15:12256065-12256177:12256239-12256303:-	Chr15	-	12256065-12256177:12256239-12256303	STRG.14810.2	STRG.14810.3,STRG.14810.1,STRG.14810.2	1	3
SE	Chr15	STRG.14814	STRG.14814;SE:Chr15:12286189-12286439:12286485-12287192:-	Chr15	-	12286189-12286439:12286485-12287192	STRG.14814.5	STRG.14814.1,STRG.14814.5	1	2
SE	Chr15	STRG.14814	STRG.14814;SE:Chr15:12286189-12286439:12286500-12287192:-	Chr15	-	12286189-12286439:12286500-12287192	STRG.14814.2,STRG.14814.3,STRG.14814.4,STRG.14814.6	STRG.14814.1,STRG.14814.2,STRG.14814.6,STRG.14814.4,STRG.14814.3	4	5
SE	Chr15	STRG.14814	STRG.14814;SE:Chr15:12291401-12292065:12292177-12292941:-	Chr15	-	12291401-12292065:12292177-12292941	STRG.14814.8	STRG.14814.1,STRG.14814.7,STRG.14814.8,STRG.14814.6	1	4
SE	Chr15	STRG.14831	STRG.14831;SE:Chr15:12390721-12390823:12391797-12391974:-	Chr15	-	12390721-12390823:12391797-12391974	STRG.14831.2	STRG.14831.2,STRG.14831.3	1	2
SE	Chr15	STRG.14860	STRG.14860;SE:Chr15:12800975-12801091:12801139-12801228:+	Chr15	+	12800975-12801091:12801139-12801228	STRG.14860.1	STRG.14860.4,STRG.14860.2,STRG.14860.1	1	3
SE	Chr15	STRG.14868	STRG.14868;SE:Chr15:12921750-12922035:12922097-12922452:+	Chr15	+	12921750-12922035:12922097-12922452	STRG.14868.3,STRG.14868.4	STRG.14868.3,STRG.14868.2,STRG.14868.5,STRG.14868.4,STRG.14868.1	2	5
SE	Chr15	STRG.14877	STRG.14877;SE:Chr15:12957738-12958894:12958993-12959124:-	Chr15	-	12957738-12958894:12958993-12959124	STRG.14877.2,STRG.14877.5	STRG.14877.4,STRG.14877.1,STRG.14877.2,STRG.14877.5,STRG.14877.3	2	5
SE	Chr15	STRG.14877	STRG.14877;SE:Chr15:12957738-12958956:12958993-12959124:-	Chr15	-	12957738-12958956:12958993-12959124	STRG.14877.6	STRG.14877.3,STRG.14877.1,STRG.14877.6,STRG.14877.4	1	4
SE	Chr15	STRG.14908	STRG.14908;SE:Chr15:14413459-14414272:14414379-14414595:+	Chr15	+	14413459-14414272:14414379-14414595	STRG.14908.1	STRG.14908.1,STRG.14908.2	1	2
SE	Chr15	STRG.14914	STRG.14914;SE:Chr15:14465554-14465792:14466893-14469302:-	Chr15	-	14465554-14465792:14466893-14469302	STRG.14914.2	STRG.14914.2,STRG.14914.1	1	2
SE	Chr15	STRG.14918	STRG.14918;SE:Chr15:14497076-14497160:14497257-14497341:+	Chr15	+	14497076-14497160:14497257-14497341	STRG.14918.1,STRG.14918.3	STRG.14918.4,STRG.14918.1,STRG.14918.5,STRG.14918.3	2	4
SE	Chr15	STRG.14918	STRG.14918;SE:Chr15:14497438-14497522:14497619-14497795:+	Chr15	+	14497438-14497522:14497619-14497795	STRG.14918.3,STRG.14918.4	STRG.14918.2,STRG.14918.3,STRG.14918.1,STRG.14918.4,STRG.14918.5	2	5
SE	Chr15	STRG.14933	STRG.14933;SE:Chr15:14595393-14596108:14596183-14596867:-	Chr15	-	14595393-14596108:14596183-14596867	STRG.14933.2	STRG.14933.2,STRG.14933.1	1	2
SE	Chr15	STRG.14934	STRG.14934;SE:Chr15:14633219-14633395:14633492-14633576:-	Chr15	-	14633219-14633395:14633492-14633576	STRG.14934.1	STRG.14934.1,STRG.14934.2	1	2
SE	Chr15	STRG.14944	STRG.14944;SE:Chr15:14733948-14734034:14734181-14734609:-	Chr15	-	14733948-14734034:14734181-14734609	STRG.14944.3	STRG.14944.3,STRG.14944.4	1	2
SE	Chr15	STRG.14944	STRG.14944;SE:Chr15:14734181-14734296:14734462-14734609:-	Chr15	-	14734181-14734296:14734462-14734609	STRG.14944.2	STRG.14944.2,STRG.14944.3	1	2
SE	Chr15	STRG.14948	STRG.14948;SE:Chr15:14778782-14778889:14778909-14779603:+	Chr15	+	14778782-14778889:14778909-14779603	STRG.14948.1	STRG.14948.1,STRG.14948.3,STRG.14948.2	1	3
SE	Chr15	STRG.14969	STRG.14969;SE:Chr15:14926549-14927011:14927199-14928102:+	Chr15	+	14926549-14927011:14927199-14928102	STRG.14969.1	STRG.14969.1,STRG.14969.2	1	2
SE	Chr15	STRG.14969	STRG.14969;SE:Chr15:14926549-14927142:14927199-14928102:+	Chr15	+	14926549-14927142:14927199-14928102	STRG.14969.3	STRG.14969.3,STRG.14969.2	1	2
SE	Chr11	STRG.1498	STRG.1498;SE:Chr11:14278502-14278653:14278768-14284245:-	Chr11	-	14278502-14278653:14278768-14284245	STRG.1498.3,STRG.1498.5,STRG.1498.7	STRG.1498.3,STRG.1498.7,STRG.1498.5,STRG.1498.6	3	4
SE	Chr15	STRG.14980	STRG.14980;SE:Chr15:15006046-15006140:15006252-15006623:-	Chr15	-	15006046-15006140:15006252-15006623	STRG.14980.1,STRG.14980.3,STRG.14980.5	STRG.14980.5,STRG.14980.6,STRG.14980.1,STRG.14980.3,STRG.14980.4	3	5
SE	Chr15	STRG.14980	STRG.14980;SE:Chr15:15006046-15006144:15006252-15006623:-	Chr15	-	15006046-15006144:15006252-15006623	STRG.14980.10,STRG.14980.7,STRG.14980.8	STRG.14980.8,STRG.14980.10,STRG.14980.6,STRG.14980.7,STRG.14980.4	3	5
SE	Chr15	STRG.14980	STRG.14980;SE:Chr15:15006252-15006623:15006716-15006988:-	Chr15	-	15006252-15006623:15006716-15006988	STRG.14980.2,STRG.14980.5,STRG.14980.7	STRG.14980.11,STRG.14980.5,STRG.14980.2,STRG.14980.7	3	4
SE	Chr11	STRG.1500	STRG.1500;SE:Chr11:14294739-14294972:14295014-14296564:-	Chr11	-	14294739-14294972:14295014-14296564	STRG.1500.1	STRG.1500.2,STRG.1500.1	1	2
SE	Chr11	STRG.1500	STRG.1500;SE:Chr11:14294739-14294979:14295014-14296564:-	Chr11	-	14294739-14294979:14295014-14296564	STRG.1500.3,STRG.1500.4	STRG.1500.3,STRG.1500.4,STRG.1500.2	2	3
SE	Chr15	STRG.15020	STRG.15020;SE:Chr15:15491119-15491448:15491493-15491634:-	Chr15	-	15491119-15491448:15491493-15491634	STRG.15020.1,STRG.15020.2	STRG.15020.3,STRG.15020.2,STRG.15020.4,STRG.15020.1	2	4
SE	Chr15	STRG.15020	STRG.15020;SE:Chr15:15492425-15492554:15492665-15492768:-	Chr15	-	15492425-15492554:15492665-15492768	STRG.15020.4	STRG.15020.3,STRG.15020.2,STRG.15020.4	1	3
SE	Chr15	STRG.15024	STRG.15024;SE:Chr15:15581023-15581442:15581501-15581839:-	Chr15	-	15581023-15581442:15581501-15581839	STRG.15024.2	STRG.15024.2,STRG.15024.4	1	2
SE	Chr15	STRG.15039	STRG.15039;SE:Chr15:15750622-15750777:15750832-15752319:+	Chr15	+	15750622-15750777:15750832-15752319	STRG.15039.7	STRG.15039.7,STRG.15039.8,STRG.15039.4	1	3
SE	Chr15	STRG.15039	STRG.15039;SE:Chr15:15750622-15750777:15751995-15752319:+	Chr15	+	15750622-15750777:15751995-15752319	STRG.15039.5,STRG.15039.9,STRG.15039.10,STRG.15039.18,STRG.15039.19	STRG.15039.10,STRG.15039.4,STRG.15039.8,STRG.15039.5,STRG.15039.19,STRG.15039.9,STRG.15039.18	5	7
SE	Chr15	STRG.15050	STRG.15050;SE:Chr15:15838809-15839059:15839185-15840314:+	Chr15	+	15838809-15839059:15839185-15840314	STRG.15050.4,STRG.15050.6,STRG.15050.13	STRG.15050.8,STRG.15050.6,STRG.15050.4,STRG.15050.11,STRG.15050.13,STRG.15050.9,STRG.15050.2	3	7
SE	Chr15	STRG.15050	STRG.15050;SE:Chr15:15838809-15839059:15839283-15840314:+	Chr15	+	15838809-15839059:15839283-15840314	STRG.15050.3,STRG.15050.12	STRG.15050.8,STRG.15050.11,STRG.15050.9,STRG.15050.3,STRG.15050.2,STRG.15050.12	2	6
SE	Chr15	STRG.15050	STRG.15050;SE:Chr15:15838809-15839129:15839185-15840314:+	Chr15	+	15838809-15839129:15839185-15840314	STRG.15050.1,STRG.15050.10	STRG.15050.10,STRG.15050.8,STRG.15050.1,STRG.15050.11,STRG.15050.9,STRG.15050.2	2	6
SE	Chr15	STRG.15050	STRG.15050;SE:Chr15:15838809-15839129:15839283-15840314:+	Chr15	+	15838809-15839129:15839283-15840314	STRG.15050.5,STRG.15050.7	STRG.15050.8,STRG.15050.7,STRG.15050.5,STRG.15050.11,STRG.15050.9,STRG.15050.2	2	6
SE	Chr15	STRG.15119	STRG.15119;SE:Chr15:16342834-16343455:16343515-16343754:-	Chr15	-	16342834-16343455:16343515-16343754	STRG.15119.2,STRG.15119.4	STRG.15119.1,STRG.15119.4,STRG.15119.2	2	3
SE	Chr15	STRG.15134	STRG.15134;SE:Chr15:16501703-16501824:16501917-16501994:-	Chr15	-	16501703-16501824:16501917-16501994	STRG.15134.2,STRG.15134.1	STRG.15134.3,STRG.15134.2,STRG.15134.1	2	3
SE	Chr11	STRG.1514	STRG.1514;SE:Chr11:14506306-14506746:14506894-14507110:-	Chr11	-	14506306-14506746:14506894-14507110	STRG.1514.4	STRG.1514.4,STRG.1514.3	1	2
SE	Chr15	STRG.15163	STRG.15163;SE:Chr15:16907494-16907641:16907756-16907974:-	Chr15	-	16907494-16907641:16907756-16907974	STRG.15163.1,STRG.15163.3,STRG.15163.4	STRG.15163.4,STRG.15163.2,STRG.15163.3,STRG.15163.1	3	4
SE	Chr15	STRG.15175	STRG.15175;SE:Chr15:17013759-17014077:17014266-17015655:+	Chr15	+	17013759-17014077:17014266-17015655	STRG.15175.1	STRG.15175.2,STRG.15175.1	1	2
SE	Chr15	STRG.15191	STRG.15191;SE:Chr15:17124684-17124814:17124884-17125364:-	Chr15	-	17124684-17124814:17124884-17125364	STRG.15191.2	STRG.15191.5,STRG.15191.2	1	2
SE	Chr15	STRG.15191	STRG.15191;SE:Chr15:17124684-17124814:17124887-17125364:-	Chr15	-	17124684-17124814:17124887-17125364	STRG.15191.3	STRG.15191.5,STRG.15191.3	1	2
SE	Chr15	STRG.15191	STRG.15191;SE:Chr15:17124684-17124814:17124954-17125364:-	Chr15	-	17124684-17124814:17124954-17125364	STRG.15191.4	STRG.15191.5,STRG.15191.4	1	2
SE	Chr15	STRG.15208	STRG.15208;SE:Chr15:17262232-17263220:17263738-17265817:-	Chr15	-	17262232-17263220:17263738-17265817	STRG.15208.2	STRG.15208.2,STRG.15208.1	1	2
SE	Chr15	STRG.15235	STRG.15235;SE:Chr15:17508268-17508385:17508596-17508716:-	Chr15	-	17508268-17508385:17508596-17508716	STRG.15235.5	STRG.15235.5,STRG.15235.1,STRG.15235.6,STRG.15235.3,STRG.15235.2,STRG.15235.4	1	6
SE	Chr15	STRG.15240	STRG.15240;SE:Chr15:17539935-17540178:17540250-17540443:-	Chr15	-	17539935-17540178:17540250-17540443	STRG.15240.1,STRG.15240.2,STRG.15240.4	STRG.15240.2,STRG.15240.3,STRG.15240.4,STRG.15240.1	3	4
SE	Chr15	STRG.15245	STRG.15245;SE:Chr15:17580085-17581024:17581263-17581352:+	Chr15	+	17580085-17581024:17581263-17581352	STRG.15245.3	STRG.15245.3,STRG.15245.1	1	2
SE	Chr15	STRG.15247	STRG.15247;SE:Chr15:17612603-17613345:17614034-17614114:+	Chr15	+	17612603-17613345:17614034-17614114	STRG.15247.1,STRG.15247.2,STRG.15247.4,STRG.15247.5	STRG.15247.3,STRG.15247.1,STRG.15247.4,STRG.15247.5,STRG.15247.2	4	5
SE	Chr15	STRG.15247	STRG.15247;SE:Chr15:17612603-17613536:17614034-17614114:+	Chr15	+	17612603-17613536:17614034-17614114	STRG.15247.7,STRG.15247.6	STRG.15247.7,STRG.15247.6,STRG.15247.3	2	3
SE	Chr15	STRG.15273	STRG.15273;SE:Chr15:17852365-17853263:17853324-17853666:+	Chr15	+	17852365-17853263:17853324-17853666	STRG.15273.1	STRG.15273.2,STRG.15273.1	1	2
SE	Chr11	STRG.1531	STRG.1531;SE:Chr11:14764106-14764276:14764362-14765013:+	Chr11	+	14764106-14764276:14764362-14765013	STRG.1531.1,STRG.1531.9	STRG.1531.7,STRG.1531.9,STRG.1531.1	2	3
SE	Chr11	STRG.1531	STRG.1531;SE:Chr11:14765078-14767228:14767486-14767677:+	Chr11	+	14765078-14767228:14767486-14767677	STRG.1531.3	STRG.1531.3,STRG.1531.4	1	2
SE	Chr11	STRG.1531	STRG.1531;SE:Chr11:14765130-14767228:14767486-14767677:+	Chr11	+	14765130-14767228:14767486-14767677	STRG.1531.5	STRG.1531.5,STRG.1531.2	1	2
SE	Chr11	STRG.1531	STRG.1531;SE:Chr11:14767759-14767923:14768023-14768603:+	Chr11	+	14767759-14767923:14768023-14768603	STRG.1531.7,STRG.1531.4,STRG.1531.5,STRG.1531.2,STRG.1531.3,STRG.1531.11,STRG.1531.12	STRG.1531.12,STRG.1531.2,STRG.1531.11,STRG.1531.10,STRG.1531.3,STRG.1531.7,STRG.1531.4,STRG.1531.5	7	8
SE	Chr15	STRG.15312	STRG.15312;SE:Chr15:18220062-18220300:18220326-18220388:+	Chr15	+	18220062-18220300:18220326-18220388	STRG.15312.4	STRG.15312.1,STRG.15312.4	1	2
SE	Chr15	STRG.15358	STRG.15358;SE:Chr15:18579388-18579471:18579568-18580098:+	Chr15	+	18579388-18579471:18579568-18580098	STRG.15358.4,STRG.15358.5	STRG.15358.5,STRG.15358.1,STRG.15358.4	2	3
SE	Chr15	STRG.15373	STRG.15373;SE:Chr15:18734978-18735261:18735584-18735770:-	Chr15	-	18734978-18735261:18735584-18735770	STRG.15373.5	STRG.15373.2,STRG.15373.5	1	2
SE	Chr15	STRG.15373	STRG.15373;SE:Chr15:18734978-18735402:18735584-18735770:-	Chr15	-	18734978-18735402:18735584-18735770	STRG.15373.1	STRG.15373.2,STRG.15373.1	1	2
SE	Chr15	STRG.15379	STRG.15379;SE:Chr15:18828240-18828416:18828513-18828597:-	Chr15	-	18828240-18828416:18828513-18828597	STRG.15379.1	STRG.15379.2,STRG.15379.1	1	2
SE	Chr15	STRG.15384	STRG.15384;SE:Chr15:18862044-18862403:18862431-18862741:-	Chr15	-	18862044-18862403:18862431-18862741	STRG.15384.1	STRG.15384.1,STRG.15384.2	1	2
SE	Chr15	STRG.15385	STRG.15385;SE:Chr15:18865751-18865840:18866176-18866271:+	Chr15	+	18865751-18865840:18866176-18866271	STRG.15385.1,STRG.15385.3,STRG.15385.4,STRG.15385.5,STRG.15385.8,STRG.15385.9,STRG.15385.7,STRG.15385.11,STRG.15385.12,STRG.15385.14	STRG.15385.11,STRG.15385.10,STRG.15385.9,STRG.15385.14,STRG.15385.4,STRG.15385.7,STRG.15385.3,STRG.15385.5,STRG.15385.8,STRG.15385.12,STRG.15385.1	10	11
SE	Chr15	STRG.15385	STRG.15385;SE:Chr15:18869811-18870260:18870308-18870474:+	Chr15	+	18869811-18870260:18870308-18870474	STRG.15385.5,STRG.15385.10,STRG.15385.7,STRG.15385.11,STRG.15385.14	STRG.15385.11,STRG.15385.10,STRG.15385.14,STRG.15385.9,STRG.15385.4,STRG.15385.7,STRG.15385.3,STRG.15385.5,STRG.15385.12,STRG.15385.1	5	10
SE	Chr15	STRG.15394	STRG.15394;SE:Chr15:18933772-18933875:18934046-18934360:-	Chr15	-	18933772-18933875:18934046-18934360	STRG.15394.3	STRG.15394.5,STRG.15394.3	1	2
SE	Chr15	STRG.15394	STRG.15394;SE:Chr15:18933772-18933962:18934041-18934360:-	Chr15	-	18933772-18933962:18934041-18934360	STRG.15394.4,STRG.15394.7	STRG.15394.5,STRG.15394.4,STRG.15394.7	2	3
SE	Chr15	STRG.15394	STRG.15394;SE:Chr15:18933772-18933962:18934046-18934360:-	Chr15	-	18933772-18933962:18934046-18934360	STRG.15394.2	STRG.15394.5,STRG.15394.2	1	2
SE	Chr15	STRG.15403	STRG.15403;SE:Chr15:18966495-18966616:18966874-18967032:+	Chr15	+	18966495-18966616:18966874-18967032	STRG.15403.2	STRG.15403.1,STRG.15403.2	1	2
SE	Chr11	STRG.1541	STRG.1541;SE:Chr11:14933487-14949859:14949984-14950288:-	Chr11	-	14933487-14949859:14949984-14950288	STRG.1541.2	STRG.1541.2,STRG.1541.1	1	2
SE	Chr15	STRG.15416	STRG.15416;SE:Chr15:19092972-19093112:19093158-19093258:-	Chr15	-	19092972-19093112:19093158-19093258	STRG.15416.7	STRG.15416.7,STRG.15416.8	1	2
SE	Chr15	STRG.15416	STRG.15416;SE:Chr15:19092972-19093116:19093158-19093258:-	Chr15	-	19092972-19093116:19093158-19093258	STRG.15416.3	STRG.15416.3,STRG.15416.8	1	2
SE	Chr15	STRG.15428	STRG.15428;SE:Chr15:19279564-19279718:19279746-19280421:-	Chr15	-	19279564-19279718:19279746-19280421	STRG.15428.2,STRG.15428.4	STRG.15428.5,STRG.15428.4,STRG.15428.2,STRG.15428.3	2	4
SE	Chr15	STRG.15428	STRG.15428;SE:Chr15:19281366-19281898:19281966-19282060:-	Chr15	-	19281366-19281898:19281966-19282060	STRG.15428.1,STRG.15428.2,STRG.15428.3,STRG.15428.4	STRG.15428.5,STRG.15428.4,STRG.15428.3,STRG.15428.1,STRG.15428.2	4	5
SE	Chr15	STRG.15437	STRG.15437;SE:Chr15:19412960-19414183:19414295-19414632:-	Chr15	-	19412960-19414183:19414295-19414632	STRG.15437.1	STRG.15437.2,STRG.15437.1	1	2
SE	Chr15	STRG.15451	STRG.15451;SE:Chr15:19463904-19463990:19464100-19464949:-	Chr15	-	19463904-19463990:19464100-19464949	STRG.15451.1	STRG.15451.2,STRG.15451.1	1	2
SE	Chr15	STRG.15451	STRG.15451;SE:Chr15:19463904-19463990:19464115-19464949:-	Chr15	-	19463904-19463990:19464115-19464949	STRG.15451.3	STRG.15451.2,STRG.15451.3	1	2
SE	Chr15	STRG.15452	STRG.15452;SE:Chr15:19483277-19483385:19483458-19483542:+	Chr15	+	19483277-19483385:19483458-19483542	STRG.15452.2	STRG.15452.2,STRG.15452.3	1	2
SE	Chr15	STRG.15480	STRG.15480;SE:Chr15:19722282-19722676:19722755-19723418:-	Chr15	-	19722282-19722676:19722755-19723418	STRG.15480.2,STRG.15480.3,STRG.15480.4	STRG.15480.4,STRG.15480.1,STRG.15480.2,STRG.15480.3	3	4
SE	Chr15	STRG.15485	STRG.15485;SE:Chr15:19759592-19760488:19760573-19760710:+	Chr15	+	19759592-19760488:19760573-19760710	STRG.15485.18	STRG.15485.9,STRG.15485.4,STRG.15485.13,STRG.15485.10,STRG.15485.15,STRG.15485.11,STRG.15485.2,STRG.15485.7,STRG.15485.8,STRG.15485.18,STRG.15485.12,STRG.15485.14,STRG.15485.1,STRG.15485.5,STRG.15485.17,STRG.15485.6,STRG.15485.3	1	17
SE	Chr15	STRG.15485	STRG.15485;SE:Chr15:19760845-19760912:19760936-19761049:+	Chr15	+	19760845-19760912:19760936-19761049	STRG.15485.1	STRG.15485.9,STRG.15485.4,STRG.15485.13,STRG.15485.16,STRG.15485.10,STRG.15485.15,STRG.15485.11,STRG.15485.2,STRG.15485.7,STRG.15485.8,STRG.15485.12,STRG.15485.18,STRG.15485.14,STRG.15485.1,STRG.15485.5,STRG.15485.17,STRG.15485.6,STRG.15485.3	1	18
SE	Chr15	STRG.15488	STRG.15488;SE:Chr15:19792451-19792551:19792702-19792804:-	Chr15	-	19792451-19792551:19792702-19792804	STRG.15488.1,STRG.15488.7	STRG.15488.8,STRG.15488.2,STRG.15488.7,STRG.15488.5,STRG.15488.1,STRG.15488.4,STRG.15488.6	2	7
SE	Chr15	STRG.15525	STRG.15525;SE:Chr15:20033811-20034018:20034245-20034680:-	Chr15	-	20033811-20034018:20034245-20034680	STRG.15525.1	STRG.15525.2,STRG.15525.1	1	2
SE	Chr15	STRG.15527	STRG.15527;SE:Chr15:20041147-20041242:20041328-20041413:+	Chr15	+	20041147-20041242:20041328-20041413	STRG.15527.4	STRG.15527.5,STRG.15527.4	1	2
SE	Chr15	STRG.15535	STRG.15535;SE:Chr15:20190759-20190853:20190901-20191364:-	Chr15	-	20190759-20190853:20190901-20191364	STRG.15535.5	STRG.15535.9,STRG.15535.5	1	2
SE	Chr15	STRG.15535	STRG.15535;SE:Chr15:20190759-20190853:20191012-20191364:-	Chr15	-	20190759-20190853:20191012-20191364	STRG.15535.8	STRG.15535.8,STRG.15535.9	1	2
SE	Chr15	STRG.15535	STRG.15535;SE:Chr15:20192732-20192926:20193064-20193126:-	Chr15	-	20192732-20192926:20193064-20193126	STRG.15535.6	STRG.15535.2,STRG.15535.3,STRG.15535.6	1	3
SE	Chr15	STRG.15535	STRG.15535;SE:Chr15:20192732-20192926:20193208-20193315:-	Chr15	-	20192732-20192926:20193208-20193315	STRG.15535.1,STRG.15535.7,STRG.15535.8,STRG.15535.9	STRG.15535.7,STRG.15535.9,STRG.15535.1,STRG.15535.4,STRG.15535.8	4	5
SE	Chr15	STRG.15535	STRG.15535;SE:Chr15:20192732-20193126:20193208-20193315:-	Chr15	-	20192732-20193126:20193208-20193315	STRG.15535.2,STRG.15535.3	STRG.15535.2,STRG.15535.3,STRG.15535.4	2	3
SE	Chr15	STRG.15580	STRG.15580;SE:Chr15:20760894-20760981:20761070-20761250:-	Chr15	-	20760894-20760981:20761070-20761250	STRG.15580.5	STRG.15580.3,STRG.15580.5	1	2
SE	Chr15	STRG.15580	STRG.15580;SE:Chr15:20760894-20761065:20761120-20761250:-	Chr15	-	20760894-20761065:20761120-20761250	STRG.15580.6	STRG.15580.6,STRG.15580.3	1	2
SE	Chr15	STRG.15610	STRG.15610;SE:Chr15:21205926-21206117:21206164-21206288:+	Chr15	+	21205926-21206117:21206164-21206288	STRG.15610.2,STRG.15610.5,STRG.15610.9,STRG.15610.4,STRG.15610.1,STRG.15610.3,STRG.15610.7	STRG.15610.3,STRG.15610.6,STRG.15610.4,STRG.15610.2,STRG.15610.5,STRG.15610.1,STRG.15610.7,STRG.15610.9	7	8
SE	Chr15	STRG.15623	STRG.15623;SE:Chr15:21345494-21346576:21346598-21347866:+	Chr15	+	21345494-21346576:21346598-21347866	STRG.15623.5,STRG.15623.7	STRG.15623.5,STRG.15623.9,STRG.15623.7	2	3
SE	Chr15	STRG.15627	STRG.15627;SE:Chr15:21398748-21399264:21399429-21399673:+	Chr15	+	21398748-21399264:21399429-21399673	STRG.15627.3	STRG.15627.3,STRG.15627.1	1	2
SE	Chr15	STRG.15627	STRG.15627;SE:Chr15:21398748-21399281:21399429-21399673:+	Chr15	+	21398748-21399281:21399429-21399673	STRG.15627.2,STRG.15627.4	STRG.15627.2,STRG.15627.4,STRG.15627.1	2	3
SE	Chr15	STRG.15648	STRG.15648;SE:Chr15:21703853-21704233:21704289-21704853:+	Chr15	+	21703853-21704233:21704289-21704853	STRG.15648.2,STRG.15648.1,STRG.15648.4,STRG.15648.7	STRG.15648.5,STRG.15648.1,STRG.15648.4,STRG.15648.7,STRG.15648.2,STRG.15648.3	4	6
SE	Chr15	STRG.15678	STRG.15678;SE:Chr15:22061361-22061446:22061551-22062079:-	Chr15	-	22061361-22061446:22061551-22062079	STRG.15678.3	STRG.15678.1,STRG.15678.5,STRG.15678.4,STRG.15678.2,STRG.15678.3	1	5
SE	Chr15	STRG.15708	STRG.15708;SE:Chr15:22400250-22400378:22400477-22401629:+	Chr15	+	22400250-22400378:22400477-22401629	STRG.15708.2,STRG.15708.3	STRG.15708.1,STRG.15708.3,STRG.15708.2	2	3
SE	Chr11	STRG.1571	STRG.1571;SE:Chr11:16448897-16449029:16449110-16449392:-	Chr11	-	16448897-16449029:16449110-16449392	STRG.1571.1	STRG.1571.1,STRG.1571.2	1	2
SE	Chr15	STRG.15718	STRG.15718;SE:Chr15:22501585-22506030:22506392-22506540:+	Chr15	+	22501585-22506030:22506392-22506540	STRG.15718.1,STRG.15718.2,STRG.15718.5	STRG.15718.3,STRG.15718.4,STRG.15718.2,STRG.15718.1,STRG.15718.5	3	5
SE	Chr15	STRG.15728	STRG.15728;SE:Chr15:22674265-22674374:22674485-22675357:-	Chr15	-	22674265-22674374:22674485-22675357	STRG.15728.2,STRG.15728.5	STRG.15728.4,STRG.15728.5,STRG.15728.2	2	3
SE	Chr15	STRG.15728	STRG.15728;SE:Chr15:22674485-22675112:22675244-22675357:-	Chr15	-	22674485-22675112:22675244-22675357	STRG.15728.1,STRG.15728.6	STRG.15728.6,STRG.15728.5,STRG.15728.1,STRG.15728.2	2	4
SE	Chr15	STRG.15746	STRG.15746;SE:Chr15:22801065-22801276:22801412-22801706:-	Chr15	-	22801065-22801276:22801412-22801706	STRG.15746.5	STRG.15746.1,STRG.15746.4,STRG.15746.5,STRG.15746.2	1	4
SE	Chr15	STRG.15748	STRG.15748;SE:Chr15:22831244-22831428:22831726-22831867:-	Chr15	-	22831244-22831428:22831726-22831867	STRG.15748.1,STRG.15748.5	STRG.15748.5,STRG.15748.3,STRG.15748.1	2	3
SE	Chr15	STRG.15748	STRG.15748;SE:Chr15:22831244-22831714:22831726-22831867:-	Chr15	-	22831244-22831714:22831726-22831867	STRG.15748.6	STRG.15748.6,STRG.15748.3	1	2
SE	Chr15	STRG.15748	STRG.15748;SE:Chr15:22833523-22833851:22833923-22834575:-	Chr15	-	22833523-22833851:22833923-22834575	STRG.15748.4	STRG.15748.3,STRG.15748.1,STRG.15748.4,STRG.15748.5,STRG.15748.2,STRG.15748.6	1	6
SE	Chr15	STRG.15749	STRG.15749;SE:Chr15:22850781-22851470:22851528-22855300:+	Chr15	+	22850781-22851470:22851528-22855300	STRG.15749.5,STRG.15749.4	STRG.15749.5,STRG.15749.2,STRG.15749.4	2	3
SE	Chr15	STRG.15749	STRG.15749;SE:Chr15:22851528-22855300:22855358-22856308:+	Chr15	+	22851528-22855300:22855358-22856308	STRG.15749.4	STRG.15749.3,STRG.15749.4	1	2
SE	Chr15	STRG.15805	STRG.15805;SE:Chr15:23632537-23632956:23633071-23633443:+	Chr15	+	23632537-23632956:23633071-23633443	STRG.15805.4	STRG.15805.1,STRG.15805.4,STRG.15805.2	1	3
SE	Chr15	STRG.15808	STRG.15808;SE:Chr15:23671460-23673396:23673564-23673665:-	Chr15	-	23671460-23673396:23673564-23673665	STRG.15808.7	STRG.15808.5,STRG.15808.7	1	2
SE	Chr15	STRG.15847	STRG.15847;SE:Chr15:24235241-24235323:24235388-24235516:+	Chr15	+	24235241-24235323:24235388-24235516	STRG.15847.3,STRG.15847.2	STRG.15847.4,STRG.15847.3,STRG.15847.2	2	3
SE	Chr15	STRG.15875	STRG.15875;SE:Chr15:24573375-24573545:24573602-24579272:-	Chr15	-	24573375-24573545:24573602-24579272	STRG.15875.1	STRG.15875.1,STRG.15875.2	1	2
SE	Chr15	STRG.15876	STRG.15876;SE:Chr15:24595866-24597507:24597670-24597857:+	Chr15	+	24595866-24597507:24597670-24597857	STRG.15876.12,STRG.15876.17,STRG.15876.9	STRG.15876.4,STRG.15876.10,STRG.15876.9,STRG.15876.16,STRG.15876.15,STRG.15876.17,STRG.15876.12,STRG.15876.14	3	8
SE	Chr15	STRG.15876	STRG.15876;SE:Chr15:24595866-24597507:24597693-24597857:+	Chr15	+	24595866-24597507:24597693-24597857	STRG.15876.8,STRG.15876.1,STRG.15876.13,STRG.15876.18,STRG.15876.5,STRG.15876.7,STRG.15876.2	STRG.15876.7,STRG.15876.1,STRG.15876.4,STRG.15876.5,STRG.15876.13,STRG.15876.10,STRG.15876.18,STRG.15876.2,STRG.15876.15,STRG.15876.8,STRG.15876.16,STRG.15876.14	7	12
SE	Chr15	STRG.15876	STRG.15876;SE:Chr15:24595866-24597609:24597693-24597857:+	Chr15	+	24595866-24597609:24597693-24597857	STRG.15876.11,STRG.15876.3	STRG.15876.11,STRG.15876.4,STRG.15876.10,STRG.15876.3,STRG.15876.15,STRG.15876.16,STRG.15876.14	2	7
SE	Chr15	STRG.15876	STRG.15876;SE:Chr15:24598292-24598441:24598462-24598938:+	Chr15	+	24598292-24598441:24598462-24598938	STRG.15876.16,STRG.15876.17,STRG.15876.5,STRG.15876.2	STRG.15876.7,STRG.15876.1,STRG.15876.11,STRG.15876.4,STRG.15876.5,STRG.15876.18,STRG.15876.2,STRG.15876.9,STRG.15876.3,STRG.15876.15,STRG.15876.8,STRG.15876.17,STRG.15876.16,STRG.15876.12	4	14
SE	Chr15	STRG.15876	STRG.15876;SE:Chr15:24598292-24598938:24599004-24599526:+	Chr15	+	24598292-24598938:24599004-24599526	STRG.15876.8,STRG.15876.1,STRG.15876.11,STRG.15876.12,STRG.15876.18,STRG.15876.7,STRG.15876.9,STRG.15876.4,STRG.15876.3	STRG.15876.7,STRG.15876.1,STRG.15876.11,STRG.15876.4,STRG.15876.10,STRG.15876.18,STRG.15876.9,STRG.15876.3,STRG.15876.8,STRG.15876.12	9	10
SE	Chr15	STRG.15876	STRG.15876;SE:Chr15:24598292-24598938:24599004-24599978:+	Chr15	+	24598292-24598938:24599004-24599978	STRG.15876.15	STRG.15876.13,STRG.15876.15,STRG.15876.14	1	3
SE	Chr15	STRG.15876	STRG.15876;SE:Chr15:24598292-24599526:24599877-24599978:+	Chr15	+	24598292-24599526:24599877-24599978	STRG.15876.10	STRG.15876.14,STRG.15876.10,STRG.15876.13	1	3
SE	Chr15	STRG.15876	STRG.15876;SE:Chr15:24599004-24599526:24599595-24599978:+	Chr15	+	24599004-24599526:24599595-24599978	STRG.15876.17	STRG.15876.17,STRG.15876.15	1	2
SE	Chr15	STRG.15876	STRG.15876;SE:Chr15:24599004-24599526:24599671-24599978:+	Chr15	+	24599004-24599526:24599671-24599978	STRG.15876.16,STRG.15876.18,STRG.15876.7,STRG.15876.9	STRG.15876.7,STRG.15876.18,STRG.15876.9,STRG.15876.15,STRG.15876.16	4	5
SE	Chr15	STRG.15876	STRG.15876;SE:Chr15:24599004-24599526:24599877-24599978:+	Chr15	+	24599004-24599526:24599877-24599978	STRG.15876.8,STRG.15876.1,STRG.15876.11,STRG.15876.12,STRG.15876.5,STRG.15876.4,STRG.15876.2,STRG.15876.3	STRG.15876.1,STRG.15876.11,STRG.15876.4,STRG.15876.5,STRG.15876.2,STRG.15876.3,STRG.15876.15,STRG.15876.8,STRG.15876.12	8	9
SE	Chr15	STRG.15876	STRG.15876;SE:Chr15:24603086-24604328:24604479-24606987:+	Chr15	+	24603086-24604328:24604479-24606987	STRG.15876.12,STRG.15876.14,STRG.15876.16	STRG.15876.7,STRG.15876.1,STRG.15876.4,STRG.15876.13,STRG.15876.5,STRG.15876.18,STRG.15876.9,STRG.15876.2,STRG.15876.3,STRG.15876.15,STRG.15876.17,STRG.15876.16,STRG.15876.14,STRG.15876.12	3	14
SE	Chr15	STRG.15876	STRG.15876;SE:Chr15:24603086-24604328:24605341-24606987:+	Chr15	+	24603086-24604328:24605341-24606987	STRG.15876.8	STRG.15876.7,STRG.15876.1,STRG.15876.4,STRG.15876.13,STRG.15876.5,STRG.15876.17,STRG.15876.18,STRG.15876.9,STRG.15876.2,STRG.15876.3,STRG.15876.15,STRG.15876.8	1	12
SE	Chr15	STRG.15876	STRG.15876;SE:Chr15:24603086-24604741:24605341-24606987:+	Chr15	+	24603086-24604741:24605341-24606987	STRG.15876.10,STRG.15876.11	STRG.15876.7,STRG.15876.11,STRG.15876.1,STRG.15876.4,STRG.15876.10,STRG.15876.13,STRG.15876.5,STRG.15876.18,STRG.15876.9,STRG.15876.2,STRG.15876.3,STRG.15876.15,STRG.15876.17	2	13
SE	Chr15	STRG.15888	STRG.15888;SE:Chr15:24742599-24743174:24743218-24743354:+	Chr15	+	24742599-24743174:24743218-24743354	STRG.15888.4	STRG.15888.1,STRG.15888.4	1	2
SE	Chr15	STRG.15901	STRG.15901;SE:Chr15:24900840-24900920:24900972-24901420:+	Chr15	+	24900840-24900920:24900972-24901420	STRG.15901.1,STRG.15901.2,STRG.15901.4	STRG.15901.4,STRG.15901.1,STRG.15901.3,STRG.15901.2	3	4
SE	Chr15	STRG.15917	STRG.15917;SE:Chr15:25196433-25197250:25197361-25197783:+	Chr15	+	25196433-25197250:25197361-25197783	STRG.15917.1,STRG.15917.2,STRG.15917.3	STRG.15917.2,STRG.15917.1,STRG.15917.4,STRG.15917.3	3	4
SE	Chr15	STRG.15917	STRG.15917;SE:Chr15:25198154-25199256:25199336-25199674:+	Chr15	+	25198154-25199256:25199336-25199674	STRG.15917.2	STRG.15917.2,STRG.15917.1,STRG.15917.3	1	3
SE	Chr15	STRG.15954	STRG.15954;SE:Chr15:25934517-25934604:25934637-25935399:+	Chr15	+	25934517-25934604:25934637-25935399	STRG.15954.3	STRG.15954.1,STRG.15954.3	1	2
SE	Chr15	STRG.15973	STRG.15973;SE:Chr15:26256191-26256442:26256513-26256772:-	Chr15	-	26256191-26256442:26256513-26256772	STRG.15973.1,STRG.15973.2,STRG.15973.4	STRG.15973.2,STRG.15973.3,STRG.15973.6,STRG.15973.4,STRG.15973.5,STRG.15973.1	3	6
SE	Chr15	STRG.16015	STRG.16015;SE:Chr15:28119185-28119703:28119766-28120340:-	Chr15	-	28119185-28119703:28119766-28120340	STRG.16015.2	STRG.16015.2,STRG.16015.1	1	2
SE	Chr15	STRG.16015	STRG.16015;SE:Chr15:28119766-28119872:28119990-28120340:-	Chr15	-	28119766-28119872:28119990-28120340	STRG.16015.3	STRG.16015.2,STRG.16015.3	1	2
SE	Chr15	STRG.16029	STRG.16029;SE:Chr15:26702156-26702314:26702326-26702401:-	Chr15	-	26702156-26702314:26702326-26702401	STRG.16029.1	STRG.16029.3,STRG.16029.5,STRG.16029.1	1	3
SE	Chr11	STRG.1603	STRG.1603;SE:Chr11:15700530-15700739:15700846-15702182:+	Chr11	+	15700530-15700739:15700846-15702182	STRG.1603.1	STRG.1603.2,STRG.1603.3,STRG.1603.1	1	3
SE	Chr15	STRG.16032	STRG.16032;SE:Chr15:26722580-26723126:26723166-26723321:-	Chr15	-	26722580-26723126:26723166-26723321	STRG.16032.1,STRG.16032.2,STRG.16032.3	STRG.16032.3,STRG.16032.2,STRG.16032.1,STRG.16032.4	3	4
SE	Chr15	STRG.16053	STRG.16053;SE:Chr15:26919888-26920223:26920297-26920928:-	Chr15	-	26919888-26920223:26920297-26920928	STRG.16053.4,STRG.16053.8	STRG.16053.6,STRG.16053.4,STRG.16053.2,STRG.16053.8,STRG.16053.7,STRG.16053.1,STRG.16053.3,STRG.16053.5	2	8
SE	Chr15	STRG.16053	STRG.16053;SE:Chr15:26921112-26921210:26921267-26921464:-	Chr15	-	26921112-26921210:26921267-26921464	STRG.16053.3	STRG.16053.6,STRG.16053.4,STRG.16053.2,STRG.16053.8,STRG.16053.7,STRG.16053.1,STRG.16053.3,STRG.16053.5	1	8
SE	Chr15	STRG.16057	STRG.16057;SE:Chr15:26996948-26998066:26998116-26999282:+	Chr15	+	26996948-26998066:26998116-26999282	STRG.16057.3	STRG.16057.3,STRG.16057.4	1	2
SE	Chr15	STRG.16057	STRG.16057;SE:Chr15:26996948-26998066:26998250-26999282:+	Chr15	+	26996948-26998066:26998250-26999282	STRG.16057.2	STRG.16057.4,STRG.16057.2	1	2
SE	Chr15	STRG.16063	STRG.16063;SE:Chr15:27082585-27082665:27083160-27083599:-	Chr15	-	27082585-27082665:27083160-27083599	STRG.16063.3	STRG.16063.4,STRG.16063.5,STRG.16063.3	1	3
SE	Chr15	STRG.16071	STRG.16071;SE:Chr15:27178663-27179155:27179250-27179664:+	Chr15	+	27178663-27179155:27179250-27179664	STRG.16071.1	STRG.16071.1,STRG.16071.2	1	2
SE	Chr15	STRG.16090	STRG.16090;SE:Chr15:27519231-27519407:27519504-27519588:-	Chr15	-	27519231-27519407:27519504-27519588	STRG.16090.3	STRG.16090.3,STRG.16090.1	1	2
SE	Chr15	STRG.16090	STRG.16090;SE:Chr15:27519504-27519588:27519685-27519769:-	Chr15	-	27519504-27519588:27519685-27519769	STRG.16090.3	STRG.16090.3,STRG.16090.2	1	2
SE	Chr15	STRG.16098	STRG.16098;SE:Chr15:27664973-27665736:27665830-27665956:-	Chr15	-	27664973-27665736:27665830-27665956	STRG.16098.6	STRG.16098.2,STRG.16098.6	1	2
SE	Chr15	STRG.16098	STRG.16098;SE:Chr15:27665553-27665736:27665830-27665956:-	Chr15	-	27665553-27665736:27665830-27665956	STRG.16098.5	STRG.16098.5,STRG.16098.4	1	2
SE	Chr15	STRG.16117	STRG.16117;SE:Chr15:27875846-27875937:27876010-27876296:+	Chr15	+	27875846-27875937:27876010-27876296	STRG.16117.1,STRG.16117.4	STRG.16117.4,STRG.16117.1,STRG.16117.2	2	3
SE	Chr15	STRG.16118	STRG.16118;SE:Chr15:27880968-27881187:27881287-27881798:+	Chr15	+	27880968-27881187:27881287-27881798	STRG.16118.2,STRG.16118.3	STRG.16118.1,STRG.16118.3,STRG.16118.2	2	3
SE	Chr15	STRG.16123	STRG.16123;SE:Chr15:28462575-28463684:28463745-28464380:+	Chr15	+	28462575-28463684:28463745-28464380	STRG.16123.1,STRG.16123.5	STRG.16123.3,STRG.16123.1,STRG.16123.5	2	3
SE	Chr15	STRG.16130	STRG.16130;SE:Chr15:28562696-28562856:28562918-28563035:-	Chr15	-	28562696-28562856:28562918-28563035	STRG.16130.4,STRG.16130.5	STRG.16130.1,STRG.16130.2,STRG.16130.5,STRG.16130.6,STRG.16130.3,STRG.16130.4	2	6
SE	Chr15	STRG.16150	STRG.16150;SE:Chr15:28924232-28924382:28924390-28924486:+	Chr15	+	28924232-28924382:28924390-28924486	STRG.16150.1,STRG.16150.3	STRG.16150.1,STRG.16150.2,STRG.16150.3	2	3
SE	Chr15	STRG.16223	STRG.16223;SE:Chr15:30513602-30513705:30513767-30513874:+	Chr15	+	30513602-30513705:30513767-30513874	STRG.16223.1,STRG.16223.2,STRG.16223.4	STRG.16223.4,STRG.16223.3,STRG.16223.2,STRG.16223.1	3	4
SE	Chr15	STRG.16250	STRG.16250;SE:Chr15:31013385-31013478:31014182-31014325:+	Chr15	+	31013385-31013478:31014182-31014325	STRG.16250.5	STRG.16250.2,STRG.16250.5	1	2
SE	Chr15	STRG.16264	STRG.16264;SE:Chr15:31240296-31240384:31240392-31241917:-	Chr15	-	31240296-31240384:31240392-31241917	STRG.16264.2	STRG.16264.2,STRG.16264.1	1	2
SE	Chr15	STRG.16265	STRG.16265;SE:Chr15:32297431-32305007:32305118-32305447:-	Chr15	-	32297431-32305007:32305118-32305447	STRG.16265.5	STRG.16265.5,STRG.16265.1	1	2
SE	Chr15	STRG.16265	STRG.16265;SE:Chr15:32305118-32305447:32305556-32306385:-	Chr15	-	32305118-32305447:32305556-32306385	STRG.16265.4,STRG.16265.5,STRG.16265.8	STRG.16265.5,STRG.16265.8,STRG.16265.3,STRG.16265.4	3	4
SE	Chr15	STRG.16290	STRG.16290;SE:Chr15:31537959-31538781:31538837-31538946:+	Chr15	+	31537959-31538781:31538837-31538946	STRG.16290.1	STRG.16290.2,STRG.16290.1	1	2
SE	Chr15	STRG.16300	STRG.16300;SE:Chr15:31711532-31711799:31711955-31712066:+	Chr15	+	31711532-31711799:31711955-31712066	STRG.16300.4,STRG.16300.5	STRG.16300.3,STRG.16300.7,STRG.16300.8,STRG.16300.5,STRG.16300.4,STRG.16300.2	2	6
SE	Chr15	STRG.16300	STRG.16300;SE:Chr15:31720938-31721035:31721161-31721302:+	Chr15	+	31720938-31721035:31721161-31721302	STRG.16300.5,STRG.16300.12	STRG.16300.9,STRG.16300.3,STRG.16300.7,STRG.16300.8,STRG.16300.1,STRG.16300.5,STRG.16300.4,STRG.16300.2,STRG.16300.12,STRG.16300.10	2	10
SE	Chr15	STRG.16324	STRG.16324;SE:Chr15:32113135-32114303:32114413-32114502:+	Chr15	+	32113135-32114303:32114413-32114502	STRG.16324.1,STRG.16324.3,STRG.16324.2	STRG.16324.5,STRG.16324.4,STRG.16324.2,STRG.16324.1,STRG.16324.3	3	5
SE	Chr15	STRG.16343	STRG.16343;SE:Chr15:32733757-32734067:32734186-32734367:-	Chr15	-	32733757-32734067:32734186-32734367	STRG.16343.1,STRG.16343.3	STRG.16343.1,STRG.16343.4,STRG.16343.2,STRG.16343.3	2	4
SE	Chr15	STRG.16395	STRG.16395;SE:Chr15:33672527-33672661:33672733-33672974:+	Chr15	+	33672527-33672661:33672733-33672974	STRG.16395.8,STRG.16395.16,STRG.16395.11	STRG.16395.16,STRG.16395.7,STRG.16395.11,STRG.16395.8,STRG.16395.10	3	5
SE	Chr15	STRG.16395	STRG.16395;SE:Chr15:33673040-33673130:33673198-33673615:+	Chr15	+	33673040-33673130:33673198-33673615	STRG.16395.14,STRG.16395.16,STRG.16395.2,STRG.16395.5	STRG.16395.2,STRG.16395.5,STRG.16395.16,STRG.16395.14,STRG.16395.7,STRG.16395.6,STRG.16395.10	4	7
SE	Chr15	STRG.16395	STRG.16395;SE:Chr15:33673040-33673199:33673247-33673615:+	Chr15	+	33673040-33673199:33673247-33673615	STRG.16395.1,STRG.16395.11	STRG.16395.1,STRG.16395.11,STRG.16395.7,STRG.16395.6,STRG.16395.10	2	5
SE	Chr15	STRG.16395	STRG.16395;SE:Chr15:33673247-33673430:33673491-33673615:+	Chr15	+	33673247-33673430:33673491-33673615	STRG.16395.4,STRG.16395.9	STRG.16395.1,STRG.16395.9,STRG.16395.11,STRG.16395.4	2	4
SE	Chr15	STRG.16424	STRG.16424;SE:Chr15:34553036-34558165:34558261-34564856:+	Chr15	+	34553036-34558165:34558261-34564856	STRG.16424.3	STRG.16424.3,STRG.16424.1	1	2
SE	Chr15	STRG.16429	STRG.16429;SE:Chr15:34688914-34689954:34689982-34690941:-	Chr15	-	34688914-34689954:34689982-34690941	STRG.16429.2	STRG.16429.3,STRG.16429.5,STRG.16429.2	1	3
SE	Chr15	STRG.16429	STRG.16429;SE:Chr15:34688914-34689955:34689982-34690941:-	Chr15	-	34688914-34689955:34689982-34690941	STRG.16429.6	STRG.16429.3,STRG.16429.6,STRG.16429.5	1	3
SE	Chr15	STRG.16455	STRG.16455;SE:Chr15:35430857-35431494:35431613-35432419:-	Chr15	-	35430857-35431494:35431613-35432419	STRG.16455.7,STRG.16455.9	STRG.16455.3,STRG.16455.5,STRG.16455.9,STRG.16455.6,STRG.16455.10,STRG.16455.2,STRG.16455.7,STRG.16455.8,STRG.16455.11	2	9
SE	Chr15	STRG.16455	STRG.16455;SE:Chr15:35432538-35432771:35432872-35437729:-	Chr15	-	35432538-35432771:35432872-35437729	STRG.16455.3,STRG.16455.4,STRG.16455.5,STRG.16455.6,STRG.16455.7,STRG.16455.8,STRG.16455.9,STRG.16455.10	STRG.16455.3,STRG.16455.6,STRG.16455.5,STRG.16455.9,STRG.16455.10,STRG.16455.4,STRG.16455.7,STRG.16455.8,STRG.16455.11	8	9
SE	Chr15	STRG.16455	STRG.16455;SE:Chr15:35432538-35432771:35433619-35437729:-	Chr15	-	35432538-35432771:35433619-35437729	STRG.16455.2	STRG.16455.2,STRG.16455.11	1	2
SE	Chr15	STRG.16468	STRG.16468;SE:Chr15:39094098-39094198:39094311-39094943:+	Chr15	+	39094098-39094198:39094311-39094943	STRG.16468.10	STRG.16468.10,STRG.16468.9	1	2
SE	Chr15	STRG.16468	STRG.16468;SE:Chr15:39095590-39097058:39097426-39097583:+	Chr15	+	39095590-39097058:39097426-39097583	STRG.16468.11	STRG.16468.1,STRG.16468.11,STRG.16468.5,STRG.16468.9	1	4
SE	Chr15	STRG.16468	STRG.16468;SE:Chr15:39095590-39097351:39097426-39097583:+	Chr15	+	39095590-39097351:39097426-39097583	STRG.16468.6	STRG.16468.1,STRG.16468.5,STRG.16468.9,STRG.16468.6	1	4
SE	Chr15	STRG.16468	STRG.16468;SE:Chr15:39095590-39097583:39097643-39097931:+	Chr15	+	39095590-39097583:39097643-39097931	STRG.16468.9	STRG.16468.12,STRG.16468.4,STRG.16468.2,STRG.16468.10,STRG.16468.8,STRG.16468.9	1	6
SE	Chr15	STRG.16468	STRG.16468;SE:Chr15:39097643-39097733:39097833-39097931:+	Chr15	+	39097643-39097733:39097833-39097931	STRG.16468.1,STRG.16468.11	STRG.16468.1,STRG.16468.11,STRG.16468.9,STRG.16468.6	2	4
SE	Chr11	STRG.1647	STRG.1647;SE:Chr11:16980606-16980837:16981017-16981097:-	Chr11	-	16980606-16980837:16981017-16981097	STRG.1647.4	STRG.1647.2,STRG.1647.1,STRG.1647.4,STRG.1647.6	1	4
SE	Chr11	STRG.1647	STRG.1647;SE:Chr11:16985464-16986064:16986166-16986982:-	Chr11	-	16985464-16986064:16986166-16986982	STRG.1647.4	STRG.1647.6,STRG.1647.4	1	2
SE	Chr15	STRG.16473	STRG.16473;SE:Chr15:39694530-39695108:39695203-39695522:+	Chr15	+	39694530-39695108:39695203-39695522	STRG.16473.1,STRG.16473.3	STRG.16473.1,STRG.16473.3,STRG.16473.2	2	3
SE	Chr15	STRG.16500	STRG.16500;SE:Chr15:36148111-36149000:36149045-36149503:+	Chr15	+	36148111-36149000:36149045-36149503	STRG.16500.1,STRG.16500.5,STRG.16500.3,STRG.16500.2,STRG.16500.4	STRG.16500.2,STRG.16500.4,STRG.16500.3,STRG.16500.1,STRG.16500.6,STRG.16500.5	5	6
SE	Chr15	STRG.16521	STRG.16521;SE:Chr15:36398834-36398935:36399081-36399802:-	Chr15	-	36398834-36398935:36399081-36399802	STRG.16521.1,STRG.16521.2	STRG.16521.3,STRG.16521.2,STRG.16521.1	2	3
SE	Chr15	STRG.16540	STRG.16540;SE:Chr15:36834934-36835110:36835207-36835291:-	Chr15	-	36834934-36835110:36835207-36835291	STRG.16540.6,STRG.16540.1,STRG.16540.2,STRG.16540.4	STRG.16540.4,STRG.16540.6,STRG.16540.1,STRG.16540.2,STRG.16540.3,STRG.16540.5	4	6
SE	Chr15	STRG.16540	STRG.16540;SE:Chr15:36835570-36840011:36840091-36841001:-	Chr15	-	36835570-36840011:36840091-36841001	STRG.16540.4,STRG.16540.3	STRG.16540.2,STRG.16540.3,STRG.16540.4	2	3
SE	Chr15	STRG.16540	STRG.16540;SE:Chr15:36841067-36841349:36841547-36842035:-	Chr15	-	36841067-36841349:36841547-36842035	STRG.16540.3,STRG.16540.9	STRG.16540.3,STRG.16540.12,STRG.16540.9	2	3
SE	Chr15	STRG.16540	STRG.16540;SE:Chr15:36841067-36841349:36841719-36842035:-	Chr15	-	36841067-36841349:36841719-36842035	STRG.16540.10	STRG.16540.12,STRG.16540.10	1	2
SE	Chr15	STRG.16540	STRG.16540;SE:Chr15:36841067-36841374:36841719-36842035:-	Chr15	-	36841067-36841374:36841719-36842035	STRG.16540.7	STRG.16540.7,STRG.16540.12	1	2
SE	Chr15	STRG.16560	STRG.16560;SE:Chr15:37127956-37128830:37128888-37129155:+	Chr15	+	37127956-37128830:37128888-37129155	STRG.16560.10,STRG.16560.11,STRG.16560.2	STRG.16560.8,STRG.16560.6,STRG.16560.4,STRG.16560.7,STRG.16560.2,STRG.16560.3,STRG.16560.5,STRG.16560.11,STRG.16560.9,STRG.16560.10	3	10
SE	Chr15	STRG.16560	STRG.16560;SE:Chr15:37129234-37129628:37130753-37131191:+	Chr15	+	37129234-37129628:37130753-37131191	STRG.16560.7	STRG.16560.8,STRG.16560.6,STRG.16560.7,STRG.16560.4,STRG.16560.5,STRG.16560.2,STRG.16560.11,STRG.16560.9,STRG.16560.10	1	9
SE	Chr15	STRG.16560	STRG.16560;SE:Chr15:37131229-37131684:37131822-37132176:+	Chr15	+	37131229-37131684:37131822-37132176	STRG.16560.5,STRG.16560.7,STRG.16560.8	STRG.16560.8,STRG.16560.6,STRG.16560.7,STRG.16560.4,STRG.16560.5,STRG.16560.3,STRG.16560.2,STRG.16560.11,STRG.16560.9,STRG.16560.10	3	10
SE	Chr15	STRG.16560	STRG.16560;SE:Chr15:37132644-37133307:37133568-37134062:+	Chr15	+	37132644-37133307:37133568-37134062	STRG.16560.10,STRG.16560.3,STRG.16560.4,STRG.16560.5,STRG.16560.6,STRG.16560.7,STRG.16560.2	STRG.16560.8,STRG.16560.6,STRG.16560.4,STRG.16560.7,STRG.16560.5,STRG.16560.3,STRG.16560.2,STRG.16560.11,STRG.16560.9,STRG.16560.10	7	10
SE	Chr15	STRG.16580	STRG.16580;SE:Chr15:37482543-37483089:37483133-37483236:-	Chr15	-	37482543-37483089:37483133-37483236	STRG.16580.4,STRG.16580.1	STRG.16580.5,STRG.16580.4,STRG.16580.1	2	3
SE	Chr15	STRG.16585	STRG.16585;SE:Chr15:37593959-37594483:37594523-37594635:+	Chr15	+	37593959-37594483:37594523-37594635	STRG.16585.4	STRG.16585.4,STRG.16585.3,STRG.16585.2	1	3
SE	Chr11	STRG.1659	STRG.1659;SE:Chr11:17072046-17074038:17074128-17074650:+	Chr11	+	17072046-17074038:17074128-17074650	STRG.1659.7	STRG.1659.7,STRG.1659.8	1	2
SE	Chr11	STRG.1659	STRG.1659;SE:Chr11:17072046-17074038:17074128-17074830:+	Chr11	+	17072046-17074038:17074128-17074830	STRG.1659.9	STRG.1659.5,STRG.1659.9	1	2
SE	Chr11	STRG.1659	STRG.1659;SE:Chr11:17072046-17074052:17074128-17074650:+	Chr11	+	17072046-17074052:17074128-17074650	STRG.1659.1,STRG.1659.4,STRG.1659.6	STRG.1659.4,STRG.1659.8,STRG.1659.6,STRG.1659.1	3	4
SE	Chr11	STRG.1659	STRG.1659;SE:Chr11:17072046-17074650:17074687-17074830:+	Chr11	+	17072046-17074650:17074687-17074830	STRG.1659.8	STRG.1659.8,STRG.1659.5	1	2
SE	Chr11	STRG.1659	STRG.1659;SE:Chr11:17074128-17074650:17074687-17074830:+	Chr11	+	17074128-17074650:17074687-17074830	STRG.1659.1,STRG.1659.4,STRG.1659.6,STRG.1659.7	STRG.1659.4,STRG.1659.6,STRG.1659.9,STRG.1659.7,STRG.1659.1	4	5
SE	Chr11	STRG.1659	STRG.1659;SE:Chr11:17076106-17085404:17088251-17145314:+	Chr11	+	17076106-17085404:17088251-17145314	STRG.1659.8	STRG.1659.7,STRG.1659.8	1	2
SE	Chr15	STRG.16598	STRG.16598;SE:Chr15:37999135-38000766:38000816-38001095:-	Chr15	-	37999135-38000766:38000816-38001095	STRG.16598.4	STRG.16598.2,STRG.16598.4,STRG.16598.1	1	3
SE	Chr15	STRG.16598	STRG.16598;SE:Chr15:38003899-38006621:38007042-38007950:-	Chr15	-	38003899-38006621:38007042-38007950	STRG.16598.2	STRG.16598.2,STRG.16598.1	1	2
SE	Chr11	STRG.1660	STRG.1660;SE:Chr11:17093401-17093513:17093583-17093673:+	Chr11	+	17093401-17093513:17093583-17093673	STRG.1660.4	STRG.1660.2,STRG.1660.1,STRG.1660.4,STRG.1660.3	1	4
SE	Chr15	STRG.16616	STRG.16616;SE:Chr15:38387993-38388107:38388179-38388840:+	Chr15	+	38387993-38388107:38388179-38388840	STRG.16616.3	STRG.16616.1,STRG.16616.3	1	2
SE	Chr15	STRG.16637	STRG.16637;SE:Chr15:40581633-40588013:40588073-40588927:-	Chr15	-	40581633-40588013:40588073-40588927	STRG.16637.4	STRG.16637.4,STRG.16637.2	1	2
SE	Chr15	STRG.16659	STRG.16659;SE:Chr15:41182014-41182061:41182163-41182267:-	Chr15	-	41182014-41182061:41182163-41182267	STRG.16659.10,STRG.16659.11,STRG.16659.7	STRG.16659.4,STRG.16659.1,STRG.16659.10,STRG.16659.11,STRG.16659.8,STRG.16659.7	3	6
SE	Chr15	STRG.16659	STRG.16659;SE:Chr15:41182014-41182061:41182418-41182759:-	Chr15	-	41182014-41182061:41182418-41182759	STRG.16659.13	STRG.16659.13,STRG.16659.14	1	2
SE	Chr15	STRG.16659	STRG.16659;SE:Chr15:41182014-41182061:41182469-41182759:-	Chr15	-	41182014-41182061:41182469-41182759	STRG.16659.16	STRG.16659.16,STRG.16659.14	1	2
SE	Chr15	STRG.16659	STRG.16659;SE:Chr15:41182014-41182267:41182418-41182759:-	Chr15	-	41182014-41182267:41182418-41182759	STRG.16659.4	STRG.16659.4,STRG.16659.14	1	2
SE	Chr15	STRG.16659	STRG.16659;SE:Chr15:41182014-41182267:41182469-41182759:-	Chr15	-	41182014-41182267:41182469-41182759	STRG.16659.1	STRG.16659.1,STRG.16659.14	1	2
SE	Chr15	STRG.16715	STRG.16715;SE:Chr15:42206749-42207143:42207216-42207575:+	Chr15	+	42206749-42207143:42207216-42207575	STRG.16715.1,STRG.16715.4	STRG.16715.3,STRG.16715.2,STRG.16715.1,STRG.16715.4	2	4
SE	Chr15	STRG.16724	STRG.16724;SE:Chr15:42349974-42350065:42350142-42350555:-	Chr15	-	42349974-42350065:42350142-42350555	STRG.16724.1	STRG.16724.3,STRG.16724.1	1	2
SE	Chr15	STRG.16724	STRG.16724;SE:Chr15:42349974-42350065:42350145-42350555:-	Chr15	-	42349974-42350065:42350145-42350555	STRG.16724.2	STRG.16724.2,STRG.16724.3	1	2
SE	Chr15	STRG.16724	STRG.16724;SE:Chr15:42353784-42354000:42354075-42354265:-	Chr15	-	42353784-42354000:42354075-42354265	STRG.16724.4	STRG.16724.2,STRG.16724.5,STRG.16724.3,STRG.16724.4	1	4
SE	Chr15	STRG.16772	STRG.16772;SE:Chr15:43102866-43102963:43103121-43103510:-	Chr15	-	43102866-43102963:43103121-43103510	STRG.16772.5,STRG.16772.6,STRG.16772.4,STRG.16772.2	STRG.16772.3,STRG.16772.4,STRG.16772.1,STRG.16772.2,STRG.16772.5,STRG.16772.6	4	6
SE	Chr15	STRG.16772	STRG.16772;SE:Chr15:43103560-43103842:43103986-43104140:-	Chr15	-	43103560-43103842:43103986-43104140	STRG.16772.4	STRG.16772.3,STRG.16772.2,STRG.16772.4,STRG.16772.1	1	4
SE	Chr15	STRG.16776	STRG.16776;SE:Chr15:43136847-43137547:43137589-43137894:-	Chr15	-	43136847-43137547:43137589-43137894	STRG.16776.3	STRG.16776.1,STRG.16776.3,STRG.16776.2	1	3
SE	Chr11	STRG.1678	STRG.1678;SE:Chr11:17573856-17573948:17574020-17574811:+	Chr11	+	17573856-17573948:17574020-17574811	STRG.1678.4,STRG.1678.5,STRG.1678.2	STRG.1678.6,STRG.1678.4,STRG.1678.5,STRG.1678.3,STRG.1678.2,STRG.1678.1	3	6
SE	Chr11	STRG.1679	STRG.1679;SE:Chr11:17587355-17587475:17587763-17588791:+	Chr11	+	17587355-17587475:17587763-17588791	STRG.1679.4	STRG.1679.4,STRG.1679.5,STRG.1679.3,STRG.1679.1	1	4
SE	Chr15	STRG.16812	STRG.16812;SE:Chr15:43467091-43467501:43467740-43467999:-	Chr15	-	43467091-43467501:43467740-43467999	STRG.16812.4,STRG.16812.5	STRG.16812.1,STRG.16812.4,STRG.16812.5	2	3
SE	Chr15	STRG.16817	STRG.16817;SE:Chr15:43596133-43597089:43597148-43597245:+	Chr15	+	43596133-43597089:43597148-43597245	STRG.16817.2	STRG.16817.2,STRG.16817.1	1	2
SE	Chr15	STRG.16851	STRG.16851;SE:Chr15:44198642-44199471:44199528-44199659:-	Chr15	-	44198642-44199471:44199528-44199659	STRG.16851.2	STRG.16851.1,STRG.16851.2	1	2
SE	Chr15	STRG.16854	STRG.16854;SE:Chr15:44269408-44270551:44270601-44271549:+	Chr15	+	44269408-44270551:44270601-44271549	STRG.16854.3,STRG.16854.4	STRG.16854.4,STRG.16854.3,STRG.16854.1	2	3
SE	Chr15	STRG.16886	STRG.16886;SE:Chr15:44840792-44841017:44841124-44841237:-	Chr15	-	44840792-44841017:44841124-44841237	STRG.16886.1	STRG.16886.1,STRG.16886.2	1	2
SE	Chr15	STRG.16888	STRG.16888;SE:Chr15:44868900-44869007:44869086-44869335:+	Chr15	+	44868900-44869007:44869086-44869335	STRG.16888.10	STRG.16888.10,STRG.16888.1	1	2
SE	Chr15	STRG.16888	STRG.16888;SE:Chr15:44868900-44869335:44869404-44869540:+	Chr15	+	44868900-44869335:44869404-44869540	STRG.16888.1	STRG.16888.9,STRG.16888.1	1	2
SE	Chr15	STRG.16926	STRG.16926;SE:Chr15:54864760-54864874:54864998-54865076:-	Chr15	-	54864760-54864874:54864998-54865076	STRG.16926.1,STRG.16926.2	STRG.16926.1,STRG.16926.3,STRG.16926.2	2	3
SE	Chr15	STRG.16981	STRG.16981;SE:Chr15:45908234-45910661:45910747-45911060:-	Chr15	-	45908234-45910661:45910747-45911060	STRG.16981.2,STRG.16981.8,STRG.16981.12	STRG.16981.8,STRG.16981.4,STRG.16981.12,STRG.16981.2,STRG.16981.9	3	5
SE	Chr15	STRG.16981	STRG.16981;SE:Chr15:45908234-45910661:45910753-45911060:-	Chr15	-	45908234-45910661:45910753-45911060	STRG.16981.1,STRG.16981.3,STRG.16981.6	STRG.16981.4,STRG.16981.3,STRG.16981.1,STRG.16981.9,STRG.16981.6	3	5
SE	Chr15	STRG.17000	STRG.17000;SE:Chr15:46034944-46035506:46035707-46035916:-	Chr15	-	46034944-46035506:46035707-46035916	STRG.17000.2	STRG.17000.2,STRG.17000.1	1	2
SE	Chr15	STRG.17005	STRG.17005;SE:Chr15:46071818-46071978:46072139-46072760:+	Chr15	+	46071818-46071978:46072139-46072760	STRG.17005.6	STRG.17005.6,STRG.17005.1,STRG.17005.4,STRG.17005.3,STRG.17005.2,STRG.17005.5	1	6
SE	Chr15	STRG.17005	STRG.17005;SE:Chr15:46073586-46073733:46073886-46074424:+	Chr15	+	46073586-46073733:46073886-46074424	STRG.17005.2	STRG.17005.6,STRG.17005.2	1	2
SE	Chr15	STRG.17012	STRG.17012;SE:Chr15:46179278-46184356:46184519-46184624:+	Chr15	+	46179278-46184356:46184519-46184624	STRG.17012.7,STRG.17012.5,STRG.17012.10	STRG.17012.7,STRG.17012.9,STRG.17012.5,STRG.17012.10,STRG.17012.11,STRG.17012.6,STRG.17012.1	3	7
SE	Chr15	STRG.17012	STRG.17012;SE:Chr15:46179278-46184356:46185130-46185441:+	Chr15	+	46179278-46184356:46185130-46185441	STRG.17012.8	STRG.17012.4,STRG.17012.3,STRG.17012.8	1	3
SE	Chr15	STRG.17012	STRG.17012;SE:Chr15:46179278-46184540:46185130-46185441:+	Chr15	+	46179278-46184540:46185130-46185441	STRG.17012.2	STRG.17012.2,STRG.17012.4,STRG.17012.3	1	3
SE	Chr15	STRG.17012	STRG.17012;SE:Chr15:46179278-46184624:46185130-46185441:+	Chr15	+	46179278-46184624:46185130-46185441	STRG.17012.1,STRG.17012.6,STRG.17012.9,STRG.17012.11	STRG.17012.4,STRG.17012.9,STRG.17012.11,STRG.17012.6,STRG.17012.1,STRG.17012.3	4	6
SE	Chr15	STRG.17045	STRG.17045;SE:Chr15:46542636-46550567:46550623-46550817:-	Chr15	-	46542636-46550567:46550623-46550817	STRG.17045.1,STRG.17045.2	STRG.17045.2,STRG.17045.1,STRG.17045.3	2	3
SE	Chr15	STRG.17062	STRG.17062;SE:Chr15:46733526-46734036:46734402-46734684:+	Chr15	+	46733526-46734036:46734402-46734684	STRG.17062.7,STRG.17062.6	STRG.17062.8,STRG.17062.6,STRG.17062.2,STRG.17062.7,STRG.17062.4,STRG.17062.1	2	6
SE	Chr15	STRG.17076	STRG.17076;SE:Chr15:47021762-47022083:47022210-47022307:-	Chr15	-	47021762-47022083:47022210-47022307	STRG.17076.2,STRG.17076.6	STRG.17076.6,STRG.17076.5,STRG.17076.2	2	3
SE	Chr15	STRG.17076	STRG.17076;SE:Chr15:47021768-47022083:47022210-47022307:-	Chr15	-	47021768-47022083:47022210-47022307	STRG.17076.3	STRG.17076.4,STRG.17076.3	1	2
SE	Chr15	STRG.17115	STRG.17115;SE:Chr15:47502391-47502559:47502600-47508328:-	Chr15	-	47502391-47502559:47502600-47508328	STRG.17115.1,STRG.17115.5,STRG.17115.2,STRG.17115.3,STRG.17115.6	STRG.17115.3,STRG.17115.5,STRG.17115.4,STRG.17115.1,STRG.17115.6,STRG.17115.2	5	6
SE	Chr15	STRG.17115	STRG.17115;SE:Chr15:47519719-47519808:47519865-47520002:-	Chr15	-	47519719-47519808:47519865-47520002	STRG.17115.3,STRG.17115.7	STRG.17115.3,STRG.17115.1,STRG.17115.7	2	3
SE	Chr15	STRG.17115	STRG.17115;SE:Chr15:47519719-47519808:47519865-47520020:-	Chr15	-	47519719-47519808:47519865-47520020	STRG.17115.4,STRG.17115.6	STRG.17115.6,STRG.17115.4,STRG.17115.2	2	3
SE	Chr15	STRG.17123	STRG.17123;SE:Chr15:47617922-47618066:47618080-47618208:+	Chr15	+	47617922-47618066:47618080-47618208	STRG.17123.3	STRG.17123.1,STRG.17123.3	1	2
SE	Chr15	STRG.17143	STRG.17143;SE:Chr15:47883420-47884102:47884288-47884650:+	Chr15	+	47883420-47884102:47884288-47884650	STRG.17143.3	STRG.17143.3,STRG.17143.1	1	2
SE	Chr15	STRG.17143	STRG.17143;SE:Chr15:47883420-47884116:47884288-47884650:+	Chr15	+	47883420-47884116:47884288-47884650	STRG.17143.2,STRG.17143.4	STRG.17143.4,STRG.17143.1,STRG.17143.2	2	3
SE	Chr15	STRG.17154	STRG.17154;SE:Chr15:48039309-48039591:48039665-48039745:+	Chr15	+	48039309-48039591:48039665-48039745	STRG.17154.2,STRG.17154.3	STRG.17154.5,STRG.17154.3,STRG.17154.2	2	3
SE	Chr15	STRG.17159	STRG.17159;SE:Chr15:48116741-48117859:48117925-48118175:+	Chr15	+	48116741-48117859:48117925-48118175	STRG.17159.4	STRG.17159.3,STRG.17159.4	1	2
SE	Chr15	STRG.17168	STRG.17168;SE:Chr15:48234323-48234401:48234463-48234770:-	Chr15	-	48234323-48234401:48234463-48234770	STRG.17168.4,STRG.17168.5,STRG.17168.7,STRG.17168.8,STRG.17168.9,STRG.17168.11,STRG.17168.12	STRG.17168.7,STRG.17168.11,STRG.17168.12,STRG.17168.6,STRG.17168.10,STRG.17168.9,STRG.17168.4,STRG.17168.8,STRG.17168.3,STRG.17168.5	7	10
SE	Chr15	STRG.17168	STRG.17168;SE:Chr15:48235561-48235704:48235797-48236024:-	Chr15	-	48235561-48235704:48235797-48236024	STRG.17168.3,STRG.17168.4,STRG.17168.5,STRG.17168.6,STRG.17168.7,STRG.17168.8,STRG.17168.10,STRG.17168.11,STRG.17168.12	STRG.17168.7,STRG.17168.11,STRG.17168.12,STRG.17168.6,STRG.17168.10,STRG.17168.9,STRG.17168.4,STRG.17168.8,STRG.17168.3,STRG.17168.5	9	10
SE	Chr15	STRG.17172	STRG.17172;SE:Chr15:48378205-48378288:48378329-48378416:+	Chr15	+	48378205-48378288:48378329-48378416	STRG.17172.1	STRG.17172.2,STRG.17172.1	1	2
SE	Chr15	STRG.17173	STRG.17173;SE:Chr15:48367605-48368563:48369895-48379358:-	Chr15	-	48367605-48368563:48369895-48379358	STRG.17173.1	STRG.17173.4,STRG.17173.2,STRG.17173.1	1	3
SE	Chr15	STRG.17173	STRG.17173;SE:Chr15:48367605-48369640:48369895-48379358:-	Chr15	-	48367605-48369640:48369895-48379358	STRG.17173.3	STRG.17173.3,STRG.17173.4,STRG.17173.2	1	3
SE	Chr15	STRG.17185	STRG.17185;SE:Chr15:48513282-48513517:48513555-48514663:-	Chr15	-	48513282-48513517:48513555-48514663	STRG.17185.3,STRG.17185.6,STRG.17185.8	STRG.17185.8,STRG.17185.6,STRG.17185.2,STRG.17185.5,STRG.17185.3,STRG.17185.1	3	6
SE	Chr15	STRG.17185	STRG.17185;SE:Chr15:48513282-48513947:48514021-48514663:-	Chr15	-	48513282-48513947:48514021-48514663	STRG.17185.4,STRG.17185.7	STRG.17185.7,STRG.17185.2,STRG.17185.5,STRG.17185.1,STRG.17185.4	2	5
SE	Chr15	STRG.17186	STRG.17186;SE:Chr15:48525320-48527149:48527211-48527380:+	Chr15	+	48525320-48527149:48527211-48527380	STRG.17186.1	STRG.17186.3,STRG.17186.1,STRG.17186.2,STRG.17186.4	1	4
SE	Chr15	STRG.17233	STRG.17233;SE:Chr15:49399269-49400040:49400138-49400413:+	Chr15	+	49399269-49400040:49400138-49400413	STRG.17233.2	STRG.17233.1,STRG.17233.2	1	2
SE	Chr15	STRG.17235	STRG.17235;SE:Chr15:49460239-49460690:49460892-49461356:-	Chr15	-	49460239-49460690:49460892-49461356	STRG.17235.4	STRG.17235.6,STRG.17235.2,STRG.17235.7,STRG.17235.4,STRG.17235.1	1	5
SE	Chr15	STRG.17235	STRG.17235;SE:Chr15:49460239-49460690:49460896-49461356:-	Chr15	-	49460239-49460690:49460896-49461356	STRG.17235.8	STRG.17235.6,STRG.17235.2,STRG.17235.7,STRG.17235.1,STRG.17235.8	1	5
SE	Chr15	STRG.17243	STRG.17243;SE:Chr15:49494103-49494190:49494613-49494735:-	Chr15	-	49494103-49494190:49494613-49494735	STRG.17243.4	STRG.17243.1,STRG.17243.4	1	2
SE	Chr15	STRG.17243	STRG.17243;SE:Chr15:49494103-49494577:49494613-49494735:-	Chr15	-	49494103-49494577:49494613-49494735	STRG.17243.2	STRG.17243.2,STRG.17243.1	1	2
SE	Chr15	STRG.17303	STRG.17303;SE:Chr15:50250706-50251233:50251326-50251429:+	Chr15	+	50250706-50251233:50251326-50251429	STRG.17303.4	STRG.17303.1,STRG.17303.4	1	2
SE	Chr15	STRG.17303	STRG.17303;SE:Chr15:50320667-50321211:50321291-50321389:+	Chr15	+	50320667-50321211:50321291-50321389	STRG.17303.3	STRG.17303.3,STRG.17303.7	1	2
SE	Chr15	STRG.17303	STRG.17303;SE:Chr15:50320667-50321211:50321303-50321389:+	Chr15	+	50320667-50321211:50321303-50321389	STRG.17303.8,STRG.17303.9	STRG.17303.9,STRG.17303.8,STRG.17303.7	2	3
SE	Chr15	STRG.17327	STRG.17327;SE:Chr15:50451154-50452042:50452067-50452557:+	Chr15	+	50451154-50452042:50452067-50452557	STRG.17327.4	STRG.17327.2,STRG.17327.3,STRG.17327.4	1	3
SE	Chr15	STRG.17331	STRG.17331;SE:Chr15:50471947-50472092:50472187-50472349:+	Chr15	+	50471947-50472092:50472187-50472349	STRG.17331.1,STRG.17331.2,STRG.17331.3	STRG.17331.1,STRG.17331.2,STRG.17331.5,STRG.17331.3	3	4
SE	Chr15	STRG.17331	STRG.17331;SE:Chr15:50471947-50472092:50472187-50472418:+	Chr15	+	50471947-50472092:50472187-50472418	STRG.17331.6	STRG.17331.6,STRG.17331.4	1	2
SE	Chr15	STRG.17334	STRG.17334;SE:Chr15:50484228-50484399:50484481-50484947:-	Chr15	-	50484228-50484399:50484481-50484947	STRG.17334.2	STRG.17334.2,STRG.17334.1	1	2
SE	Chr15	STRG.17340	STRG.17340;SE:Chr15:50554495-50554655:50554721-50555893:+	Chr15	+	50554495-50554655:50554721-50555893	STRG.17340.3	STRG.17340.3,STRG.17340.1	1	2
SE	Chr15	STRG.17345	STRG.17345;SE:Chr15:50585721-50586114:50586182-50586288:-	Chr15	-	50585721-50586114:50586182-50586288	STRG.17345.1,STRG.17345.5,STRG.17345.7	STRG.17345.3,STRG.17345.7,STRG.17345.9,STRG.17345.1,STRG.17345.5	3	5
SE	Chr11	STRG.1735	STRG.1735;SE:Chr11:18288464-18289578:18289709-18294649:-	Chr11	-	18288464-18289578:18289709-18294649	STRG.1735.1,STRG.1735.3,STRG.1735.8	STRG.1735.7,STRG.1735.3,STRG.1735.1,STRG.1735.8	3	4
SE	Chr15	STRG.17360	STRG.17360;SE:Chr15:50729725-50730406:50730492-50731142:+	Chr15	+	50729725-50730406:50730492-50731142	STRG.17360.2	STRG.17360.2,STRG.17360.4	1	2
SE	Chr15	STRG.17360	STRG.17360;SE:Chr15:50729774-50730406:50730492-50731142:+	Chr15	+	50729774-50730406:50730492-50731142	STRG.17360.1	STRG.17360.3,STRG.17360.1	1	2
SE	Chr15	STRG.17375	STRG.17375;SE:Chr15:50847275-50847417:50847546-50847811:-	Chr15	-	50847275-50847417:50847546-50847811	STRG.17375.12,STRG.17375.11	STRG.17375.13,STRG.17375.11,STRG.17375.9,STRG.17375.15,STRG.17375.12	2	5
SE	Chr15	STRG.17375	STRG.17375;SE:Chr15:50848620-50849033:50849077-50849410:-	Chr15	-	50848620-50849033:50849077-50849410	STRG.17375.1,STRG.17375.2,STRG.17375.3,STRG.17375.4,STRG.17375.7,STRG.17375.9,STRG.17375.10,STRG.17375.5,STRG.17375.12,STRG.17375.11,STRG.17375.13,STRG.17375.14,STRG.17375.15	STRG.17375.13,STRG.17375.10,STRG.17375.8,STRG.17375.1,STRG.17375.7,STRG.17375.12,STRG.17375.5,STRG.17375.3,STRG.17375.14,STRG.17375.11,STRG.17375.9,STRG.17375.15,STRG.17375.4,STRG.17375.2	13	14
SE	Chr11	STRG.1738	STRG.1738;SE:Chr11:18338377-18338487:18338586-18339142:-	Chr11	-	18338377-18338487:18338586-18339142	STRG.1738.3,STRG.1738.2	STRG.1738.1,STRG.1738.3,STRG.1738.2	2	3
SE	Chr11	STRG.1738	STRG.1738;SE:Chr11:18339279-18339462:18339537-18349955:-	Chr11	-	18339279-18339462:18339537-18349955	STRG.1738.1	STRG.1738.1,STRG.1738.2	1	2
SE	Chr15	STRG.17380	STRG.17380;SE:Chr15:50929946-50930126:50930537-50930748:-	Chr15	-	50929946-50930126:50930537-50930748	STRG.17380.2	STRG.17380.2,STRG.17380.3	1	2
SE	Chr15	STRG.17387	STRG.17387;SE:Chr15:51012573-51013762:51013807-51013953:-	Chr15	-	51012573-51013762:51013807-51013953	STRG.17387.2,STRG.17387.1	STRG.17387.2,STRG.17387.3,STRG.17387.1	2	3
SE	Chr15	STRG.17393	STRG.17393;SE:Chr15:51043939-51044026:51044180-51044464:-	Chr15	-	51043939-51044026:51044180-51044464	STRG.17393.3	STRG.17393.1,STRG.17393.3	1	2
SE	Chr15	STRG.17406	STRG.17406;SE:Chr15:51216278-51216721:51216849-51217699:+	Chr15	+	51216278-51216721:51216849-51217699	STRG.17406.1	STRG.17406.2,STRG.17406.1	1	2
SE	Chr15	STRG.17408	STRG.17408;SE:Chr15:51263251-51263346:51263413-51263875:+	Chr15	+	51263251-51263346:51263413-51263875	STRG.17408.7	STRG.17408.7,STRG.17408.5,STRG.17408.6	1	3
SE	Chr15	STRG.17408	STRG.17408;SE:Chr15:51263932-51264028:51264068-51264532:+	Chr15	+	51263932-51264028:51264068-51264532	STRG.17408.6,STRG.17408.7,STRG.17408.8,STRG.17408.11	STRG.17408.8,STRG.17408.5,STRG.17408.7,STRG.17408.11,STRG.17408.6	4	5
SE	Chr15	STRG.17408	STRG.17408;SE:Chr15:51270357-51270452:51270520-51270809:+	Chr15	+	51270357-51270452:51270520-51270809	STRG.17408.18	STRG.17408.13,STRG.17408.18	1	2
SE	Chr15	STRG.17408	STRG.17408;SE:Chr15:51270520-51270613:51270698-51270809:+	Chr15	+	51270520-51270613:51270698-51270809	STRG.17408.16,STRG.17408.17,STRG.17408.21,STRG.17408.19	STRG.17408.18,STRG.17408.16,STRG.17408.19,STRG.17408.17,STRG.17408.21	4	5
SE	Chr15	STRG.17408	STRG.17408;SE:Chr15:51270520-51270631:51270698-51270809:+	Chr15	+	51270520-51270631:51270698-51270809	STRG.17408.14,STRG.17408.20	STRG.17408.20,STRG.17408.14,STRG.17408.18	2	3
SE	Chr15	STRG.17408	STRG.17408;SE:Chr15:51297162-51297729:51297984-51298341:+	Chr15	+	51297162-51297729:51297984-51298341	STRG.17408.15,STRG.17408.22,STRG.17408.23,STRG.17408.24	STRG.17408.15,STRG.17408.25,STRG.17408.22,STRG.17408.24,STRG.17408.23	4	5
SE	Chr15	STRG.17420	STRG.17420;SE:Chr15:51321306-51321780:51321864-51322029:+	Chr15	+	51321306-51321780:51321864-51322029	STRG.17420.7,STRG.17420.5,STRG.17420.12,STRG.17420.13	STRG.17420.14,STRG.17420.12,STRG.17420.7,STRG.17420.5,STRG.17420.13	4	5
SE	Chr15	STRG.17420	STRG.17420;SE:Chr15:51321306-51321791:51321864-51322029:+	Chr15	+	51321306-51321791:51321864-51322029	STRG.17420.1,STRG.17420.2,STRG.17420.3,STRG.17420.9,STRG.17420.4,STRG.17420.8,STRG.17420.6,STRG.17420.11,STRG.17420.10,STRG.17420.15,STRG.17420.16,STRG.17420.17	STRG.17420.10,STRG.17420.14,STRG.17420.1,STRG.17420.4,STRG.17420.9,STRG.17420.6,STRG.17420.11,STRG.17420.2,STRG.17420.16,STRG.17420.15,STRG.17420.17,STRG.17420.8,STRG.17420.3	12	13
SE	Chr15	STRG.17420	STRG.17420;SE:Chr15:51322417-51322597:51322655-51323104:+	Chr15	+	51322417-51322597:51322655-51323104	STRG.17420.2,STRG.17420.3,STRG.17420.9,STRG.17420.7,STRG.17420.8,STRG.17420.6,STRG.17420.5,STRG.17420.12,STRG.17420.14,STRG.17420.11,STRG.17420.10,STRG.17420.15,STRG.17420.16,STRG.17420.17	STRG.17420.10,STRG.17420.14,STRG.17420.9,STRG.17420.6,STRG.17420.12,STRG.17420.2,STRG.17420.11,STRG.17420.15,STRG.17420.7,STRG.17420.5,STRG.17420.8,STRG.17420.16,STRG.17420.17,STRG.17420.3,STRG.17420.13	14	15
SE	Chr15	STRG.17420	STRG.17420;SE:Chr15:51322417-51322597:51323029-51323104:+	Chr15	+	51322417-51322597:51323029-51323104	STRG.17420.1	STRG.17420.1,STRG.17420.13	1	2
SE	Chr15	STRG.17420	STRG.17420;SE:Chr15:51323167-51323365:51323689-51323796:+	Chr15	+	51323167-51323365:51323689-51323796	STRG.17420.5	STRG.17420.14,STRG.17420.2,STRG.17420.5,STRG.17420.8,STRG.17420.13	1	5
SE	Chr15	STRG.17420	STRG.17420;SE:Chr15:51323167-51323365:51323899-51324000:+	Chr15	+	51323167-51323365:51323899-51324000	STRG.17420.1	STRG.17420.10,STRG.17420.7,STRG.17420.1,STRG.17420.6	1	4
SE	Chr15	STRG.17420	STRG.17420;SE:Chr15:51323167-51323630:51323689-51323796:+	Chr15	+	51323167-51323630:51323689-51323796	STRG.17420.9,STRG.17420.11,STRG.17420.17	STRG.17420.14,STRG.17420.9,STRG.17420.11,STRG.17420.2,STRG.17420.17,STRG.17420.8,STRG.17420.13	3	7
SE	Chr15	STRG.17420	STRG.17420;SE:Chr15:51323167-51323796:51323899-51324000:+	Chr15	+	51323167-51323796:51323899-51324000	STRG.17420.2,STRG.17420.8	STRG.17420.10,STRG.17420.6,STRG.17420.2,STRG.17420.7,STRG.17420.8	2	5
SE	Chr15	STRG.17422	STRG.17422;SE:Chr15:51327413-51327506:51328607-51328711:+	Chr15	+	51327413-51327506:51328607-51328711	STRG.17422.1	STRG.17422.5,STRG.17422.1	1	2
SE	Chr15	STRG.17422	STRG.17422;SE:Chr15:51327413-51328181:51328607-51328711:+	Chr15	+	51327413-51328181:51328607-51328711	STRG.17422.4	STRG.17422.5,STRG.17422.4	1	2
SE	Chr15	STRG.17422	STRG.17422;SE:Chr15:51327413-51328521:51328607-51328711:+	Chr15	+	51327413-51328521:51328607-51328711	STRG.17422.7	STRG.17422.5,STRG.17422.7	1	2
SE	Chr15	STRG.17427	STRG.17427;SE:Chr15:51417462-51418400:51418511-51419107:+	Chr15	+	51417462-51418400:51418511-51419107	STRG.17427.1	STRG.17427.3,STRG.17427.1	1	2
SE	Chr15	STRG.17427	STRG.17427;SE:Chr15:51417462-51418400:51418627-51419107:+	Chr15	+	51417462-51418400:51418627-51419107	STRG.17427.2	STRG.17427.3,STRG.17427.2	1	2
SE	Chr15	STRG.17430	STRG.17430;SE:Chr15:51533000-51539358:51539491-51539574:+	Chr15	+	51533000-51539358:51539491-51539574	STRG.17430.3	STRG.17430.3,STRG.17430.2	1	2
SE	Chr15	STRG.17435	STRG.17435;SE:Chr15:51640471-51640579:51640641-51640741:+	Chr15	+	51640471-51640579:51640641-51640741	STRG.17435.2,STRG.17435.3	STRG.17435.3,STRG.17435.2,STRG.17435.1	2	3
SE	Chr15	STRG.17436	STRG.17436;SE:Chr15:51647106-51647310:51647354-51648508:-	Chr15	-	51647106-51647310:51647354-51648508	STRG.17436.1,STRG.17436.3,STRG.17436.4	STRG.17436.2,STRG.17436.4,STRG.17436.1,STRG.17436.3	3	4
SE	Chr15	STRG.17436	STRG.17436;SE:Chr15:51648746-51648838:51648900-51649064:-	Chr15	-	51648746-51648838:51648900-51649064	STRG.17436.1,STRG.17436.2,STRG.17436.3	STRG.17436.4,STRG.17436.1,STRG.17436.3,STRG.17436.2	3	4
SE	Chr15	STRG.17452	STRG.17452;SE:Chr15:51814051-51815296:51815318-51816206:-	Chr15	-	51814051-51815296:51815318-51816206	STRG.17452.2,STRG.17452.12,STRG.17452.10	STRG.17452.12,STRG.17452.5,STRG.17452.1,STRG.17452.9,STRG.17452.2,STRG.17452.10,STRG.17452.6	3	7
SE	Chr15	STRG.17469	STRG.17469;SE:Chr15:51969264-51969433:51969493-51969639:+	Chr15	+	51969264-51969433:51969493-51969639	STRG.17469.3,STRG.17469.5	STRG.17469.2,STRG.17469.3,STRG.17469.5,STRG.17469.4	2	4
SE	Chr15	STRG.17487	STRG.17487;SE:Chr15:52117251-52117429:52117566-52117643:+	Chr15	+	52117251-52117429:52117566-52117643	STRG.17487.2	STRG.17487.2,STRG.17487.1,STRG.17487.3,STRG.17487.4	1	4
SE	Chr15	STRG.17507	STRG.17507;SE:Chr15:52319255-52319338:52319457-52320357:-	Chr15	-	52319255-52319338:52319457-52320357	STRG.17507.1	STRG.17507.1,STRG.17507.4	1	2
SE	Chr15	STRG.17512	STRG.17512;SE:Chr15:52367499-52367583:52367680-52367764:+	Chr15	+	52367499-52367583:52367680-52367764	STRG.17512.2	STRG.17512.3,STRG.17512.2	1	2
SE	Chr15	STRG.17512	STRG.17512;SE:Chr15:52367680-52367764:52367861-52368039:+	Chr15	+	52367680-52367764:52367861-52368039	STRG.17512.2	STRG.17512.1,STRG.17512.2	1	2
SE	Chr15	STRG.17533	STRG.17533;SE:Chr15:52490936-52491415:52491630-52491765:+	Chr15	+	52490936-52491415:52491630-52491765	STRG.17533.3,STRG.17533.9	STRG.17533.9,STRG.17533.5,STRG.17533.3	2	3
SE	Chr15	STRG.17546	STRG.17546;SE:Chr15:52611415-52611541:52611631-52611735:-	Chr15	-	52611415-52611541:52611631-52611735	STRG.17546.1,STRG.17546.2,STRG.17546.3,STRG.17546.4,STRG.17546.7,STRG.17546.8	STRG.17546.2,STRG.17546.1,STRG.17546.8,STRG.17546.7,STRG.17546.6,STRG.17546.5,STRG.17546.4,STRG.17546.3	6	8
SE	Chr15	STRG.17546	STRG.17546;SE:Chr15:52611791-52612101:52612228-52612975:-	Chr15	-	52611791-52612101:52612228-52612975	STRG.17546.4,STRG.17546.6	STRG.17546.2,STRG.17546.6,STRG.17546.4	2	3
SE	Chr15	STRG.17546	STRG.17546;SE:Chr15:52611791-52612101:52612236-52612975:-	Chr15	-	52611791-52612101:52612236-52612975	STRG.17546.3,STRG.17546.7	STRG.17546.3,STRG.17546.7,STRG.17546.2	2	3
SE	Chr15	STRG.17546	STRG.17546;SE:Chr15:52611791-52612101:52612884-52612975:-	Chr15	-	52611791-52612101:52612884-52612975	STRG.17546.5	STRG.17546.2,STRG.17546.5	1	2
SE	Chr15	STRG.17557	STRG.17557;SE:Chr15:52751773-52752195:52752298-52752995:+	Chr15	+	52751773-52752195:52752298-52752995	STRG.17557.10,STRG.17557.11,STRG.17557.5,STRG.17557.8,STRG.17557.17,STRG.17557.20	STRG.17557.8,STRG.17557.10,STRG.17557.12,STRG.17557.5,STRG.17557.11,STRG.17557.17,STRG.17557.20	6	7
SE	Chr15	STRG.17557	STRG.17557;SE:Chr15:52751773-52752195:52752301-52752995:+	Chr15	+	52751773-52752195:52752301-52752995	STRG.17557.19	STRG.17557.12,STRG.17557.19	1	2
SE	Chr11	STRG.1756	STRG.1756;SE:Chr11:18468410-18477479:18477604-18481786:-	Chr11	-	18468410-18477479:18477604-18481786	STRG.1756.1	STRG.1756.1,STRG.1756.2	1	2
SE	Chr11	STRG.1756	STRG.1756;SE:Chr11:18468410-18477484:18477604-18481786:-	Chr11	-	18468410-18477484:18477604-18481786	STRG.1756.4	STRG.1756.4,STRG.1756.2	1	2
SE	Chr11	STRG.1756	STRG.1756;SE:Chr11:18468410-18477533:18477604-18481786:-	Chr11	-	18468410-18477533:18477604-18481786	STRG.1756.3	STRG.1756.2,STRG.1756.3	1	2
SE	Chr15	STRG.17564	STRG.17564;SE:Chr15:52763097-52763579:52763632-52764130:-	Chr15	-	52763097-52763579:52763632-52764130	STRG.17564.16	STRG.17564.15,STRG.17564.16	1	2
SE	Chr15	STRG.17564	STRG.17564;SE:Chr15:52763097-52763579:52763638-52764130:-	Chr15	-	52763097-52763579:52763638-52764130	STRG.17564.1,STRG.17564.14,STRG.17564.13,STRG.17564.2,STRG.17564.7,STRG.17564.3,STRG.17564.5	STRG.17564.2,STRG.17564.3,STRG.17564.13,STRG.17564.1,STRG.17564.5,STRG.17564.14,STRG.17564.15,STRG.17564.7	7	8
SE	Chr15	STRG.17564	STRG.17564;SE:Chr15:52764547-52764624:52764750-52764847:-	Chr15	-	52764547-52764624:52764750-52764847	STRG.17564.9,STRG.17564.10	STRG.17564.8,STRG.17564.2,STRG.17564.3,STRG.17564.13,STRG.17564.1,STRG.17564.6,STRG.17564.16,STRG.17564.5,STRG.17564.14,STRG.17564.11,STRG.17564.12,STRG.17564.15,STRG.17564.4,STRG.17564.10,STRG.17564.7,STRG.17564.9	2	16
SE	Chr15	STRG.17564	STRG.17564;SE:Chr15:52764920-52765427:52765500-52768364:-	Chr15	-	52764920-52765427:52765500-52768364	STRG.17564.16,STRG.17564.8,STRG.17564.3,STRG.17564.5	STRG.17564.8,STRG.17564.5,STRG.17564.16,STRG.17564.15,STRG.17564.4,STRG.17564.3	4	6
SE	Chr15	STRG.17564	STRG.17564;SE:Chr15:52765500-52766152:52766255-52767574:-	Chr15	-	52765500-52766152:52766255-52767574	STRG.17564.14,STRG.17564.2,STRG.17564.7	STRG.17564.2,STRG.17564.1,STRG.17564.6,STRG.17564.14,STRG.17564.7	3	5
SE	Chr15	STRG.17564	STRG.17564;SE:Chr15:52765500-52766152:52766381-52768364:-	Chr15	-	52765500-52766152:52766381-52768364	STRG.17564.13	STRG.17564.8,STRG.17564.13,STRG.17564.5,STRG.17564.16,STRG.17564.3	1	5
SE	Chr15	STRG.17564	STRG.17564;SE:Chr15:52765500-52767574:52767684-52768364:-	Chr15	-	52765500-52767574:52767684-52768364	STRG.17564.1	STRG.17564.8,STRG.17564.1,STRG.17564.5,STRG.17564.16,STRG.17564.3	1	5
SE	Chr15	STRG.17564	STRG.17564;SE:Chr15:52765500-52768364:52768462-52769040:-	Chr15	-	52765500-52768364:52768462-52769040	STRG.17564.16,STRG.17564.8,STRG.17564.3,STRG.17564.5	STRG.17564.8,STRG.17564.5,STRG.17564.16,STRG.17564.11,STRG.17564.12,STRG.17564.3,STRG.17564.9	4	7
SE	Chr15	STRG.17564	STRG.17564;SE:Chr15:52766255-52767258:52767326-52767574:-	Chr15	-	52766255-52767258:52767326-52767574	STRG.17564.10	STRG.17564.10,STRG.17564.14,STRG.17564.7,STRG.17564.2	1	4
SE	Chr15	STRG.17581	STRG.17581;SE:Chr15:52881947-52882146:52882282-52883192:-	Chr15	-	52881947-52882146:52882282-52883192	STRG.17581.1,STRG.17581.4	STRG.17581.3,STRG.17581.1,STRG.17581.4	2	3
SE	Chr15	STRG.17581	STRG.17581;SE:Chr15:52881947-52882150:52882282-52883192:-	Chr15	-	52881947-52882150:52882282-52883192	STRG.17581.2	STRG.17581.3,STRG.17581.2	1	2
SE	Chr15	STRG.17645	STRG.17645;SE:Chr15:53443282-53446534:53446619-53447561:-	Chr15	-	53443282-53446534:53446619-53447561	STRG.17645.1,STRG.17645.5	STRG.17645.4,STRG.17645.1,STRG.17645.3,STRG.17645.5	2	4
SE	Chr15	STRG.17658	STRG.17658;SE:Chr15:53532353-53532637:53533210-53534074:-	Chr15	-	53532353-53532637:53533210-53534074	STRG.17658.3	STRG.17658.3,STRG.17658.2	1	2
SE	Chr15	STRG.17664	STRG.17664;SE:Chr15:53599458-53599969:53600079-53600562:+	Chr15	+	53599458-53599969:53600079-53600562	STRG.17664.1,STRG.17664.4	STRG.17664.2,STRG.17664.1,STRG.17664.4	2	3
SE	Chr15	STRG.17681	STRG.17681;SE:Chr15:53755895-53755988:53756286-53756772:-	Chr15	-	53755895-53755988:53756286-53756772	STRG.17681.2	STRG.17681.6,STRG.17681.2,STRG.17681.4	1	3
SE	Chr15	STRG.17681	STRG.17681;SE:Chr15:53755895-53756152:53756286-53756772:-	Chr15	-	53755895-53756152:53756286-53756772	STRG.17681.5	STRG.17681.6,STRG.17681.5,STRG.17681.4	1	3
SE	Chr15	STRG.17694	STRG.17694;SE:Chr15:53828073-53828752:53828810-53829072:-	Chr15	-	53828073-53828752:53828810-53829072	STRG.17694.6	STRG.17694.6,STRG.17694.3	1	2
SE	Chr15	STRG.17694	STRG.17694;SE:Chr15:53828145-53828752:53828810-53829072:-	Chr15	-	53828145-53828752:53828810-53829072	STRG.17694.8	STRG.17694.2,STRG.17694.8,STRG.17694.10	1	3
SE	Chr15	STRG.17708	STRG.17708;SE:Chr15:53964968-53965441:53965665-53966266:-	Chr15	-	53964968-53965441:53965665-53966266	STRG.17708.3	STRG.17708.5,STRG.17708.3	1	2
SE	Chr15	STRG.17708	STRG.17708;SE:Chr15:53964968-53965535:53965665-53966266:-	Chr15	-	53964968-53965535:53965665-53966266	STRG.17708.1,STRG.17708.2	STRG.17708.5,STRG.17708.1,STRG.17708.2	2	3
SE	Chr15	STRG.17714	STRG.17714;SE:Chr15:54024303-54027075:54027526-54027670:+	Chr15	+	54024303-54027075:54027526-54027670	STRG.17714.5	STRG.17714.5,STRG.17714.4	1	2
SE	Chr15	STRG.17718	STRG.17718;SE:Chr15:54051361-54051686:54051882-54052825:+	Chr15	+	54051361-54051686:54051882-54052825	STRG.17718.1,STRG.17718.2,STRG.17718.4,STRG.17718.3	STRG.17718.4,STRG.17718.7,STRG.17718.3,STRG.17718.2,STRG.17718.1,STRG.17718.5	4	6
SE	Chr15	STRG.17718	STRG.17718;SE:Chr15:54051361-54052825:54052904-54055220:+	Chr15	+	54051361-54052825:54052904-54055220	STRG.17718.7	STRG.17718.7,STRG.17718.6	1	2
SE	Chr15	STRG.17718	STRG.17718;SE:Chr15:54052904-54053451:54053638-54055220:+	Chr15	+	54052904-54053451:54053638-54055220	STRG.17718.1,STRG.17718.4,STRG.17718.3,STRG.17718.5	STRG.17718.4,STRG.17718.7,STRG.17718.3,STRG.17718.2,STRG.17718.1,STRG.17718.5	4	6
SE	Chr15	STRG.17724	STRG.17724;SE:Chr15:54107740-54107997:54108045-54108130:-	Chr15	-	54107740-54107997:54108045-54108130	STRG.17724.1,STRG.17724.2	STRG.17724.1,STRG.17724.3,STRG.17724.2	2	3
SE	Chr15	STRG.17738	STRG.17738;SE:Chr15:54272797-54272887:54273012-54273682:+	Chr15	+	54272797-54272887:54273012-54273682	STRG.17738.6,STRG.17738.11,STRG.17738.18	STRG.17738.11,STRG.17738.8,STRG.17738.18,STRG.17738.6	3	4
SE	Chr15	STRG.17738	STRG.17738;SE:Chr15:54273012-54273265:54273435-54273682:+	Chr15	+	54273012-54273265:54273435-54273682	STRG.17738.13	STRG.17738.6,STRG.17738.4,STRG.17738.11,STRG.17738.19,STRG.17738.7,STRG.17738.13,STRG.17738.18	1	7
SE	Chr15	STRG.17738	STRG.17738;SE:Chr15:54273012-54273265:54273488-54273682:+	Chr15	+	54273012-54273265:54273488-54273682	STRG.17738.5,STRG.17738.17	STRG.17738.5,STRG.17738.6,STRG.17738.4,STRG.17738.11,STRG.17738.17,STRG.17738.19,STRG.17738.7,STRG.17738.18	2	8
SE	Chr15	STRG.17746	STRG.17746;SE:Chr15:54331891-54332042:54332061-54332185:-	Chr15	-	54331891-54332042:54332061-54332185	STRG.17746.5	STRG.17746.5,STRG.17746.4	1	2
SE	Chr15	STRG.17746	STRG.17746;SE:Chr15:54331891-54332185:54332269-54332620:-	Chr15	-	54331891-54332185:54332269-54332620	STRG.17746.4	STRG.17746.1,STRG.17746.4	1	2
SE	Chr11	STRG.1775	STRG.1775;SE:Chr11:18773312-18773557:18773638-18773809:-	Chr11	-	18773312-18773557:18773638-18773809	STRG.1775.1	STRG.1775.1,STRG.1775.2	1	2
SE	Chr14	STRG.17767	STRG.17767;SE:Chr14:40969-41091:41265-41762:-	Chr14	-	40969-41091:41265-41762	STRG.17767.2,STRG.17767.3	STRG.17767.3,STRG.17767.4,STRG.17767.2	2	3
SE	Chr11	STRG.1777	STRG.1777;SE:Chr11:18808649-18808867:18809042-18809157:-	Chr11	-	18808649-18808867:18809042-18809157	STRG.1777.2	STRG.1777.2,STRG.1777.3	1	2
SE	Chr11	STRG.1777	STRG.1777;SE:Chr11:18808649-18808867:18809045-18809157:-	Chr11	-	18808649-18808867:18809045-18809157	STRG.1777.1	STRG.1777.1,STRG.1777.3	1	2
SE	Chr11	STRG.1777	STRG.1777;SE:Chr11:18808649-18808867:18809047-18809157:-	Chr11	-	18808649-18808867:18809047-18809157	STRG.1777.4	STRG.1777.4,STRG.1777.3	1	2
SE	Chr14	STRG.17772	STRG.17772;SE:Chr14:78868-79070:79147-80260:+	Chr14	+	78868-79070:79147-80260	STRG.17772.2	STRG.17772.1,STRG.17772.2	1	2
SE	Chr14	STRG.17774	STRG.17774;SE:Chr14:130149-131698:131813-132080:+	Chr14	+	130149-131698:131813-132080	STRG.17774.2,STRG.17774.1,STRG.17774.4,STRG.17774.5,STRG.17774.6	STRG.17774.2,STRG.17774.4,STRG.17774.3,STRG.17774.1,STRG.17774.5,STRG.17774.6	5	6
SE	Chr14	STRG.17775	STRG.17775;SE:Chr14:125725-126093:126221-126351:-	Chr14	-	125725-126093:126221-126351	STRG.17775.1	STRG.17775.3,STRG.17775.1	1	2
SE	Chr14	STRG.17788	STRG.17788;SE:Chr14:284945-285599:285713-286074:-	Chr14	-	284945-285599:285713-286074	STRG.17788.4	STRG.17788.4,STRG.17788.3	1	2
SE	Chr14	STRG.17790	STRG.17790;SE:Chr14:308022-308137:308223-308304:+	Chr14	+	308022-308137:308223-308304	STRG.17790.4	STRG.17790.5,STRG.17790.4,STRG.17790.2	1	3
SE	Chr11	STRG.178	STRG.178;SE:Chr11:1385519-1386670:1386730-1387802:-	Chr11	-	1385519-1386670:1386730-1387802	STRG.178.2	STRG.178.2,STRG.178.1	1	2
SE	Chr14	STRG.17802	STRG.17802;SE:Chr14:389384-390193:390346-391436:+	Chr14	+	389384-390193:390346-391436	STRG.17802.4,STRG.17802.5	STRG.17802.4,STRG.17802.5,STRG.17802.2	2	3
SE	Chr14	STRG.17802	STRG.17802;SE:Chr14:389384-390202:390346-391436:+	Chr14	+	389384-390202:390346-391436	STRG.17802.7	STRG.17802.7,STRG.17802.2	1	2
SE	Chr14	STRG.17802	STRG.17802;SE:Chr14:390346-390688:390782-391436:+	Chr14	+	390346-390688:390782-391436	STRG.17802.8	STRG.17802.7,STRG.17802.5,STRG.17802.3,STRG.17802.4,STRG.17802.8	1	5
SE	Chr14	STRG.17802	STRG.17802;SE:Chr14:390346-391436:391585-391820:+	Chr14	+	390346-391436:391585-391820	STRG.17802.4,STRG.17802.3,STRG.17802.5,STRG.17802.7	STRG.17802.7,STRG.17802.6,STRG.17802.3,STRG.17802.4,STRG.17802.5	4	5
SE	Chr14	STRG.17807	STRG.17807;SE:Chr14:411331-411503:411598-411690:+	Chr14	+	411331-411503:411598-411690	STRG.17807.1,STRG.17807.2,STRG.17807.7,STRG.17807.6,STRG.17807.10	STRG.17807.8,STRG.17807.2,STRG.17807.1,STRG.17807.10,STRG.17807.9,STRG.17807.7,STRG.17807.5,STRG.17807.3,STRG.17807.6	5	9
SE	Chr14	STRG.17819	STRG.17819;SE:Chr14:521186-521725:521930-522068:+	Chr14	+	521186-521725:521930-522068	STRG.17819.1	STRG.17819.3,STRG.17819.1	1	2
SE	Chr14	STRG.17842	STRG.17842;SE:Chr14:718276-718558:718719-719025:-	Chr14	-	718276-718558:718719-719025	STRG.17842.11	STRG.17842.5,STRG.17842.13,STRG.17842.6,STRG.17842.11,STRG.17842.7	1	5
SE	Chr14	STRG.17853	STRG.17853;SE:Chr14:786849-787046:787483-788683:-	Chr14	-	786849-787046:787483-788683	STRG.17853.3	STRG.17853.9,STRG.17853.7,STRG.17853.5,STRG.17853.3	1	4
SE	Chr14	STRG.17853	STRG.17853;SE:Chr14:787483-788683:788741-789458:-	Chr14	-	787483-788683:788741-789458	STRG.17853.3,STRG.17853.6	STRG.17853.1,STRG.17853.8,STRG.17853.3,STRG.17853.2,STRG.17853.11,STRG.17853.6	2	6
SE	Chr14	STRG.17853	STRG.17853;SE:Chr14:788741-788845:788996-789458:-	Chr14	-	788741-788845:788996-789458	STRG.17853.9	STRG.17853.3,STRG.17853.9,STRG.17853.5,STRG.17853.10,STRG.17853.6,STRG.17853.7	1	6
SE	Chr14	STRG.17863	STRG.17863;SE:Chr14:858573-859936:859993-860727:-	Chr14	-	858573-859936:859993-860727	STRG.17863.2	STRG.17863.1,STRG.17863.2	1	2
SE	Chr14	STRG.17884	STRG.17884;SE:Chr14:1080250-1080543:1080600-1080795:+	Chr14	+	1080250-1080543:1080600-1080795	STRG.17884.1,STRG.17884.3	STRG.17884.2,STRG.17884.1,STRG.17884.3	2	3
SE	Chr14	STRG.17889	STRG.17889;SE:Chr14:1115552-1116411:1116477-1128303:-	Chr14	-	1115552-1116411:1116477-1128303	STRG.17889.8	STRG.17889.8,STRG.17889.1	1	2
SE	Chr14	STRG.17889	STRG.17889;SE:Chr14:1116477-1116868:1116997-1128303:-	Chr14	-	1116477-1116868:1116997-1128303	STRG.17889.6	STRG.17889.8,STRG.17889.6	1	2
SE	Chr14	STRG.17889	STRG.17889;SE:Chr14:1116997-1117132:1117166-1128303:-	Chr14	-	1116997-1117132:1117166-1128303	STRG.17889.2	STRG.17889.2,STRG.17889.6	1	2
SE	Chr14	STRG.17889	STRG.17889;SE:Chr14:1116997-1117132:1117598-1128303:-	Chr14	-	1116997-1117132:1117598-1128303	STRG.17889.3	STRG.17889.3,STRG.17889.6	1	2
SE	Chr14	STRG.17910	STRG.17910;SE:Chr14:1264963-1267443:1267553-1268021:+	Chr14	+	1264963-1267443:1267553-1268021	STRG.17910.1	STRG.17910.2,STRG.17910.1	1	2
SE	Chr14	STRG.17955	STRG.17955;SE:Chr14:1732247-1732886:1733073-1733184:-	Chr14	-	1732247-1732886:1733073-1733184	STRG.17955.1	STRG.17955.2,STRG.17955.1	1	2
SE	Chr14	STRG.18031	STRG.18031;SE:Chr14:2324843-2325050:2325235-2325822:+	Chr14	+	2324843-2325050:2325235-2325822	STRG.18031.4	STRG.18031.4,STRG.18031.2	1	2
SE	Chr14	STRG.18031	STRG.18031;SE:Chr14:2324843-2325147:2325235-2325822:+	Chr14	+	2324843-2325147:2325235-2325822	STRG.18031.1	STRG.18031.1,STRG.18031.2	1	2
SE	Chr14	STRG.18039	STRG.18039;SE:Chr14:2370710-2371465:2371515-2372857:+	Chr14	+	2370710-2371465:2371515-2372857	STRG.18039.3	STRG.18039.9,STRG.18039.3	1	2
SE	Chr14	STRG.18039	STRG.18039;SE:Chr14:2370710-2371465:2372471-2372857:+	Chr14	+	2370710-2371465:2372471-2372857	STRG.18039.7	STRG.18039.7,STRG.18039.9	1	2
SE	Chr14	STRG.18039	STRG.18039;SE:Chr14:2370710-2371465:2372731-2372857:+	Chr14	+	2370710-2371465:2372731-2372857	STRG.18039.1,STRG.18039.6	STRG.18039.6,STRG.18039.1,STRG.18039.9	2	3
SE	Chr14	STRG.18039	STRG.18039;SE:Chr14:2371515-2372857:2373036-2373156:+	Chr14	+	2371515-2372857:2373036-2373156	STRG.18039.3	STRG.18039.8,STRG.18039.3	1	2
SE	Chr14	STRG.18039	STRG.18039;SE:Chr14:2372731-2372857:2373036-2373156:+	Chr14	+	2372731-2372857:2373036-2373156	STRG.18039.1	STRG.18039.1,STRG.18039.5	1	2
SE	Chr14	STRG.18069	STRG.18069;SE:Chr14:2579579-2579701:2579834-2579943:-	Chr14	-	2579579-2579701:2579834-2579943	STRG.18069.4	STRG.18069.5,STRG.18069.1,STRG.18069.4,STRG.18069.3,STRG.18069.2	1	5
SE	Chr14	STRG.18069	STRG.18069;SE:Chr14:2579579-2579701:2579847-2579943:-	Chr14	-	2579579-2579701:2579847-2579943	STRG.18069.6	STRG.18069.6,STRG.18069.5,STRG.18069.1,STRG.18069.3,STRG.18069.2	1	5
SE	Chr14	STRG.18080	STRG.18080;SE:Chr14:2787014-2787656:2787856-2789641:-	Chr14	-	2787014-2787656:2787856-2789641	STRG.18080.4	STRG.18080.2,STRG.18080.4	1	2
SE	Chr14	STRG.18080	STRG.18080;SE:Chr14:2787014-2787656:2787969-2789641:-	Chr14	-	2787014-2787656:2787969-2789641	STRG.18080.3	STRG.18080.2,STRG.18080.3	1	2
SE	Chr14	STRG.18124	STRG.18124;SE:Chr14:3157342-3158057:3158182-3158595:+	Chr14	+	3157342-3158057:3158182-3158595	STRG.18124.1	STRG.18124.2,STRG.18124.1	1	2
SE	Chr14	STRG.18185	STRG.18185;SE:Chr14:3727642-3728046:3728149-3728800:-	Chr14	-	3727642-3728046:3728149-3728800	STRG.18185.1,STRG.18185.2,STRG.18185.5	STRG.18185.2,STRG.18185.5,STRG.18185.4,STRG.18185.3,STRG.18185.1	3	5
SE	Chr14	STRG.18214	STRG.18214;SE:Chr14:4092568-4092871:4092953-4093848:+	Chr14	+	4092568-4092871:4092953-4093848	STRG.18214.3	STRG.18214.3,STRG.18214.2	1	2
SE	Chr14	STRG.18214	STRG.18214;SE:Chr14:4092568-4092881:4092936-4093848:+	Chr14	+	4092568-4092881:4092936-4093848	STRG.18214.1	STRG.18214.1,STRG.18214.2	1	2
SE	Chr14	STRG.18231	STRG.18231;SE:Chr14:4287477-4287580:4287620-4287823:-	Chr14	-	4287477-4287580:4287620-4287823	STRG.18231.3,STRG.18231.4	STRG.18231.4,STRG.18231.1,STRG.18231.3	2	3
SE	Chr14	STRG.18231	STRG.18231;SE:Chr14:4287620-4287715:4287752-4287823:-	Chr14	-	4287620-4287715:4287752-4287823	STRG.18231.2,STRG.18231.6	STRG.18231.4,STRG.18231.6,STRG.18231.2,STRG.18231.3	2	4
SE	Chr14	STRG.18258	STRG.18258;SE:Chr14:4595385-4595479:4595567-4595981:-	Chr14	-	4595385-4595479:4595567-4595981	STRG.18258.2,STRG.18258.6	STRG.18258.2,STRG.18258.6,STRG.18258.3,STRG.18258.1	2	4
SE	Chr14	STRG.18268	STRG.18268;SE:Chr14:4650402-4652050:4652258-4655626:-	Chr14	-	4650402-4652050:4652258-4655626	STRG.18268.1	STRG.18268.3,STRG.18268.1	1	2
SE	Chr14	STRG.18268	STRG.18268;SE:Chr14:4650402-4652112:4652258-4655626:-	Chr14	-	4650402-4652112:4652258-4655626	STRG.18268.2	STRG.18268.3,STRG.18268.2	1	2
SE	Chr14	STRG.18279	STRG.18279;SE:Chr14:4742173-4742265:4742340-4744188:+	Chr14	+	4742173-4742265:4742340-4744188	STRG.18279.1	STRG.18279.2,STRG.18279.1	1	2
SE	Chr11	STRG.1828	STRG.1828;SE:Chr11:21271074-21271752:21271789-21271912:+	Chr11	+	21271074-21271752:21271789-21271912	STRG.1828.1,STRG.1828.3,STRG.1828.4	STRG.1828.1,STRG.1828.2,STRG.1828.4,STRG.1828.3	3	4
SE	Chr14	STRG.18287	STRG.18287;SE:Chr14:4834548-4834780:4835058-4835272:+	Chr14	+	4834548-4834780:4835058-4835272	STRG.18287.5,STRG.18287.7	STRG.18287.2,STRG.18287.5,STRG.18287.7,STRG.18287.4	2	4
SE	Chr14	STRG.18303	STRG.18303;SE:Chr14:4983586-4983798:4983882-4983995:+	Chr14	+	4983586-4983798:4983882-4983995	STRG.18303.2,STRG.18303.3	STRG.18303.5,STRG.18303.2,STRG.18303.1,STRG.18303.4,STRG.18303.3	2	5
SE	Chr14	STRG.18346	STRG.18346;SE:Chr14:5587778-5588385:5588516-5589941:+	Chr14	+	5587778-5588385:5588516-5589941	STRG.18346.1	STRG.18346.2,STRG.18346.3,STRG.18346.1	1	3
SE	Chr11	STRG.1838	STRG.1838;SE:Chr11:21493325-21493742:21493828-21494379:+	Chr11	+	21493325-21493742:21493828-21494379	STRG.1838.7	STRG.1838.1,STRG.1838.5,STRG.1838.3,STRG.1838.6,STRG.1838.7,STRG.1838.9,STRG.1838.4,STRG.1838.2	1	8
SE	Chr11	STRG.1838	STRG.1838;SE:Chr11:21494424-21494542:21494578-21494707:+	Chr11	+	21494424-21494542:21494578-21494707	STRG.1838.6	STRG.1838.8,STRG.1838.3,STRG.1838.6,STRG.1838.7,STRG.1838.9,STRG.1838.1	1	6
SE	Chr11	STRG.1838	STRG.1838;SE:Chr11:21494424-21494542:21494633-21494707:+	Chr11	+	21494424-21494542:21494633-21494707	STRG.1838.2,STRG.1838.4	STRG.1838.8,STRG.1838.3,STRG.1838.7,STRG.1838.9,STRG.1838.2,STRG.1838.4,STRG.1838.1	2	7
SE	Chr14	STRG.18404	STRG.18404;SE:Chr14:6329451-6329551:6329656-6330157:+	Chr14	+	6329451-6329551:6329656-6330157	STRG.18404.3	STRG.18404.3,STRG.18404.2	1	2
SE	Chr14	STRG.18443	STRG.18443;SE:Chr14:6686481-6686558:6686749-6686950:-	Chr14	-	6686481-6686558:6686749-6686950	STRG.18443.2	STRG.18443.1,STRG.18443.2	1	2
SE	Chr14	STRG.18447	STRG.18447;SE:Chr14:6736272-6736560:6736615-6737132:-	Chr14	-	6736272-6736560:6736615-6737132	STRG.18447.4	STRG.18447.4,STRG.18447.5,STRG.18447.2	1	3
SE	Chr14	STRG.18447	STRG.18447;SE:Chr14:6736615-6736967:6737040-6737132:-	Chr14	-	6736615-6736967:6737040-6737132	STRG.18447.1,STRG.18447.3,STRG.18447.6	STRG.18447.4,STRG.18447.3,STRG.18447.1,STRG.18447.6	3	4
SE	Chr14	STRG.18467	STRG.18467;SE:Chr14:7051764-7051889:7051957-7052095:+	Chr14	+	7051764-7051889:7051957-7052095	STRG.18467.3,STRG.18467.4	STRG.18467.1,STRG.18467.4,STRG.18467.3	2	3
SE	Chr14	STRG.18485	STRG.18485;SE:Chr14:7257335-7257693:7257794-7257922:+	Chr14	+	7257335-7257693:7257794-7257922	STRG.18485.1,STRG.18485.3	STRG.18485.2,STRG.18485.1,STRG.18485.3	2	3
SE	Chr14	STRG.18489	STRG.18489;SE:Chr14:7345826-7345912:7346046-7346161:+	Chr14	+	7345826-7345912:7346046-7346161	STRG.18489.2,STRG.18489.3,STRG.18489.4,STRG.18489.5,STRG.18489.7	STRG.18489.7,STRG.18489.2,STRG.18489.5,STRG.18489.4,STRG.18489.3,STRG.18489.6	5	6
SE	Chr14	STRG.18506	STRG.18506;SE:Chr14:7463850-7464874:7465053-7465360:+	Chr14	+	7463850-7464874:7465053-7465360	STRG.18506.1	STRG.18506.2,STRG.18506.1	1	2
SE	Chr14	STRG.18520	STRG.18520;SE:Chr14:7653896-7662386:7662523-7662943:-	Chr14	-	7653896-7662386:7662523-7662943	STRG.18520.2	STRG.18520.5,STRG.18520.2	1	2
SE	Chr14	STRG.18520	STRG.18520;SE:Chr14:7662523-7662943:7663040-7663276:-	Chr14	-	7662523-7662943:7663040-7663276	STRG.18520.2	STRG.18520.2,STRG.18520.3	1	2
SE	Chr14	STRG.18539	STRG.18539;SE:Chr14:7888124-7888547:7888674-7889021:+	Chr14	+	7888124-7888547:7888674-7889021	STRG.18539.6,STRG.18539.1,STRG.18539.7,STRG.18539.3	STRG.18539.7,STRG.18539.6,STRG.18539.1,STRG.18539.2,STRG.18539.3,STRG.18539.8,STRG.18539.10,STRG.18539.5	4	8
SE	Chr11	STRG.1854	STRG.1854;SE:Chr11:21806171-21806356:21806412-21806616:+	Chr11	+	21806171-21806356:21806412-21806616	STRG.1854.1	STRG.1854.2,STRG.1854.1	1	2
SE	Chr14	STRG.18540	STRG.18540;SE:Chr14:7909727-7909812:7910189-7910644:+	Chr14	+	7909727-7909812:7910189-7910644	STRG.18540.5	STRG.18540.6,STRG.18540.7,STRG.18540.5	1	3
SE	Chr14	STRG.18540	STRG.18540;SE:Chr14:7909727-7910103:7910189-7910644:+	Chr14	+	7909727-7910103:7910189-7910644	STRG.18540.1,STRG.18540.2,STRG.18540.3,STRG.18540.4	STRG.18540.3,STRG.18540.6,STRG.18540.4,STRG.18540.2,STRG.18540.1,STRG.18540.7	4	6
SE	Chr14	STRG.18561	STRG.18561;SE:Chr14:8137636-8137970:8138051-8138192:+	Chr14	+	8137636-8137970:8138051-8138192	STRG.18561.1,STRG.18561.4,STRG.18561.2	STRG.18561.2,STRG.18561.4,STRG.18561.1,STRG.18561.3	3	4
SE	Chr14	STRG.18579	STRG.18579;SE:Chr14:8509229-8510057:8510118-8517932:-	Chr14	-	8509229-8510057:8510118-8517932	STRG.18579.3,STRG.18579.9	STRG.18579.3,STRG.18579.9,STRG.18579.4,STRG.18579.7,STRG.18579.6,STRG.18579.5,STRG.18579.2	2	7
SE	Chr14	STRG.18579	STRG.18579;SE:Chr14:8510118-8511673:8511722-8517932:-	Chr14	-	8510118-8511673:8511722-8517932	STRG.18579.1,STRG.18579.8	STRG.18579.3,STRG.18579.1,STRG.18579.9,STRG.18579.8	2	4
SE	Chr14	STRG.18579	STRG.18579;SE:Chr14:8518009-8518351:8518702-8518810:-	Chr14	-	8518009-8518351:8518702-8518810	STRG.18579.3,STRG.18579.4	STRG.18579.3,STRG.18579.2,STRG.18579.4	2	3
SE	Chr14	STRG.18579	STRG.18579;SE:Chr14:8522687-8522822:8523080-8523511:-	Chr14	-	8522687-8522822:8523080-8523511	STRG.18579.1,STRG.18579.3,STRG.18579.5,STRG.18579.6,STRG.18579.9,STRG.18579.11	STRG.18579.3,STRG.18579.11,STRG.18579.9,STRG.18579.7,STRG.18579.6,STRG.18579.1,STRG.18579.5	6	7
SE	Chr14	STRG.18579	STRG.18579;SE:Chr14:8522687-8522822:8523103-8523511:-	Chr14	-	8522687-8522822:8523103-8523511	STRG.18579.2,STRG.18579.4	STRG.18579.4,STRG.18579.7,STRG.18579.2	2	3
SE	Chr14	STRG.18579	STRG.18579;SE:Chr14:8523080-8523511:8523746-8524018:-	Chr14	-	8523080-8523511:8523746-8524018	STRG.18579.1,STRG.18579.5,STRG.18579.6,STRG.18579.9,STRG.18579.11	STRG.18579.11,STRG.18579.13,STRG.18579.9,STRG.18579.12,STRG.18579.8,STRG.18579.6,STRG.18579.1,STRG.18579.5	5	8
SE	Chr14	STRG.18581	STRG.18581;SE:Chr14:8550370-8550468:8550585-8550854:-	Chr14	-	8550370-8550468:8550585-8550854	STRG.18581.3,STRG.18581.6,STRG.18581.9,STRG.18581.7	STRG.18581.6,STRG.18581.8,STRG.18581.7,STRG.18581.4,STRG.18581.9,STRG.18581.3,STRG.18581.5	4	7
SE	Chr14	STRG.18581	STRG.18581;SE:Chr14:8550370-8550468:8550680-8550854:-	Chr14	-	8550370-8550468:8550680-8550854	STRG.18581.1	STRG.18581.1,STRG.18581.8,STRG.18581.4,STRG.18581.5	1	4
SE	Chr14	STRG.18583	STRG.18583;SE:Chr14:8583305-8583680:8583904-8590067:-	Chr14	-	8583305-8583680:8583904-8590067	STRG.18583.4,STRG.18583.5	STRG.18583.5,STRG.18583.2,STRG.18583.4,STRG.18583.3	2	4
SE	Chr14	STRG.18591	STRG.18591;SE:Chr14:9539833-9540274:9540322-9548277:+	Chr14	+	9539833-9540274:9540322-9548277	STRG.18591.3	STRG.18591.2,STRG.18591.3,STRG.18591.1	1	3
SE	Chr11	STRG.1861	STRG.1861;SE:Chr11:21892910-21893121:21893176-21893770:-	Chr11	-	21892910-21893121:21893176-21893770	STRG.1861.6	STRG.1861.3,STRG.1861.6,STRG.1861.2	1	3
SE	Chr11	STRG.1861	STRG.1861;SE:Chr11:21892910-21893121:21893542-21893770:-	Chr11	-	21892910-21893121:21893542-21893770	STRG.1861.5,STRG.1861.8	STRG.1861.8,STRG.1861.2,STRG.1861.3,STRG.1861.5	2	4
SE	Chr11	STRG.1861	STRG.1861;SE:Chr11:21893176-21893408:21893542-21893770:-	Chr11	-	21893176-21893408:21893542-21893770	STRG.1861.7	STRG.1861.6,STRG.1861.7	1	2
SE	Chr14	STRG.18629	STRG.18629;SE:Chr14:8912307-8913035:8913315-8913758:-	Chr14	-	8912307-8913035:8913315-8913758	STRG.18629.5	STRG.18629.2,STRG.18629.5	1	2
SE	Chr14	STRG.18629	STRG.18629;SE:Chr14:8912307-8913094:8913315-8913758:-	Chr14	-	8912307-8913094:8913315-8913758	STRG.18629.1	STRG.18629.2,STRG.18629.1	1	2
SE	Chr14	STRG.18629	STRG.18629;SE:Chr14:8912307-8913094:8913315-8913795:-	Chr14	-	8912307-8913094:8913315-8913795	STRG.18629.3	STRG.18629.3,STRG.18629.4	1	2
SE	Chr14	STRG.18634	STRG.18634;SE:Chr14:9026438-9026535:9026606-9027034:-	Chr14	-	9026438-9026535:9026606-9027034	STRG.18634.1	STRG.18634.1,STRG.18634.6,STRG.18634.3,STRG.18634.5	1	4
SE	Chr14	STRG.18648	STRG.18648;SE:Chr14:9205207-9212375:9212493-9212607:-	Chr14	-	9205207-9212375:9212493-9212607	STRG.18648.2	STRG.18648.3,STRG.18648.2	1	2
SE	Chr14	STRG.18648	STRG.18648;SE:Chr14:9205207-9212375:9212496-9212607:-	Chr14	-	9205207-9212375:9212496-9212607	STRG.18648.1	STRG.18648.3,STRG.18648.1	1	2
SE	Chr14	STRG.18650	STRG.18650;SE:Chr14:9219456-9219607:9220086-9229531:+	Chr14	+	9219456-9219607:9220086-9229531	STRG.18650.2	STRG.18650.3,STRG.18650.2	1	2
SE	Chr14	STRG.18650	STRG.18650;SE:Chr14:9219456-9219677:9220086-9229531:+	Chr14	+	9219456-9219677:9220086-9229531	STRG.18650.1,STRG.18650.4	STRG.18650.1,STRG.18650.4,STRG.18650.3	2	3
SE	Chr11	STRG.1866	STRG.1866;SE:Chr11:21925227-21928201:21928329-21929083:-	Chr11	-	21925227-21928201:21928329-21929083	STRG.1866.2	STRG.1866.2,STRG.1866.1	1	2
SE	Chr14	STRG.18663	STRG.18663;SE:Chr14:9294826-9295274:9295352-9295536:-	Chr14	-	9294826-9295274:9295352-9295536	STRG.18663.1,STRG.18663.3	STRG.18663.2,STRG.18663.3,STRG.18663.1	2	3
SE	Chr14	STRG.18664	STRG.18664;SE:Chr14:9332346-9332571:9334715-9334841:+	Chr14	+	9332346-9332571:9334715-9334841	STRG.18664.1,STRG.18664.3,STRG.18664.5,STRG.18664.7,STRG.18664.8,STRG.18664.6	STRG.18664.5,STRG.18664.4,STRG.18664.9,STRG.18664.1,STRG.18664.6,STRG.18664.3,STRG.18664.2,STRG.18664.8,STRG.18664.7	6	9
SE	Chr14	STRG.18671	STRG.18671;SE:Chr14:9418841-9419170:9419213-9420738:+	Chr14	+	9418841-9419170:9419213-9420738	STRG.18671.2	STRG.18671.2,STRG.18671.3,STRG.18671.1	1	3
SE	Chr14	STRG.18673	STRG.18673;SE:Chr14:9471951-9481563:9481633-9482433:-	Chr14	-	9471951-9481563:9481633-9482433	STRG.18673.4,STRG.18673.6	STRG.18673.6,STRG.18673.4,STRG.18673.2	2	3
SE	Chr14	STRG.18673	STRG.18673;SE:Chr14:9471951-9481563:9481633-9483012:-	Chr14	-	9471951-9481563:9481633-9483012	STRG.18673.5	STRG.18673.1,STRG.18673.5	1	2
SE	Chr14	STRG.18673	STRG.18673;SE:Chr14:9471951-9482433:9482493-9483012:-	Chr14	-	9471951-9482433:9482493-9483012	STRG.18673.2	STRG.18673.1,STRG.18673.2	1	2
SE	Chr14	STRG.18673	STRG.18673;SE:Chr14:9481633-9482433:9482493-9483012:-	Chr14	-	9481633-9482433:9482493-9483012	STRG.18673.4,STRG.18673.7	STRG.18673.8,STRG.18673.5,STRG.18673.4,STRG.18673.7	2	4
SE	Chr14	STRG.18673	STRG.18673;SE:Chr14:9482493-9483012:9483136-9483217:-	Chr14	-	9482493-9483012:9483136-9483217	STRG.18673.2,STRG.18673.3,STRG.18673.4	STRG.18673.6,STRG.18673.2,STRG.18673.4,STRG.18673.3	3	4
SE	Chr14	STRG.18701	STRG.18701;SE:Chr14:10182768-10183246:10183330-10194052:-	Chr14	-	10182768-10183246:10183330-10194052	STRG.18701.8,STRG.18701.10	STRG.18701.8,STRG.18701.7,STRG.18701.10,STRG.18701.4,STRG.18701.5,STRG.18701.1	2	6
SE	Chr14	STRG.18701	STRG.18701;SE:Chr14:10183330-10190735:10190815-10194052:-	Chr14	-	10183330-10190735:10190815-10194052	STRG.18701.9	STRG.18701.8,STRG.18701.10,STRG.18701.9	1	3
SE	Chr14	STRG.18739	STRG.18739;SE:Chr14:10896824-10896921:10896965-10897072:-	Chr14	-	10896824-10896921:10896965-10897072	STRG.18739.6,STRG.18739.3	STRG.18739.7,STRG.18739.5,STRG.18739.3,STRG.18739.2,STRG.18739.6,STRG.18739.1,STRG.18739.4	2	7
SE	Chr14	STRG.18739	STRG.18739;SE:Chr14:10897155-10897489:10897602-10897856:-	Chr14	-	10897155-10897489:10897602-10897856	STRG.18739.6,STRG.18739.4	STRG.18739.5,STRG.18739.3,STRG.18739.2,STRG.18739.6,STRG.18739.4	2	5
SE	Chr14	STRG.18739	STRG.18739;SE:Chr14:10897155-10897489:10897615-10897856:-	Chr14	-	10897155-10897489:10897615-10897856	STRG.18739.1	STRG.18739.3,STRG.18739.1,STRG.18739.5,STRG.18739.2	1	4
SE	Chr14	STRG.18739	STRG.18739;SE:Chr14:10897155-10897545:10897602-10897856:-	Chr14	-	10897155-10897545:10897602-10897856	STRG.18739.7	STRG.18739.3,STRG.18739.7,STRG.18739.5,STRG.18739.2	1	4
SE	Chr14	STRG.18743	STRG.18743;SE:Chr14:10975410-10976224:10976502-10976667:-	Chr14	-	10975410-10976224:10976502-10976667	STRG.18743.3	STRG.18743.3,STRG.18743.2,STRG.18743.1	1	3
SE	Chr14	STRG.18786	STRG.18786;SE:Chr14:11556827-11557124:11557186-11557359:-	Chr14	-	11556827-11557124:11557186-11557359	STRG.18786.2,STRG.18786.5	STRG.18786.4,STRG.18786.3,STRG.18786.6,STRG.18786.2,STRG.18786.5,STRG.18786.1	2	6
SE	Chr14	STRG.18890	STRG.18890;SE:Chr14:15146258-15146349:15146495-15146626:-	Chr14	-	15146258-15146349:15146495-15146626	STRG.18890.4	STRG.18890.3,STRG.18890.4	1	2
SE	Chr14	STRG.18890	STRG.18890;SE:Chr14:15146258-15146426:15146495-15146626:-	Chr14	-	15146258-15146426:15146495-15146626	STRG.18890.2	STRG.18890.3,STRG.18890.2	1	2
SE	Chr14	STRG.18930	STRG.18930;SE:Chr14:15995316-15995776:15995865-15996158:-	Chr14	-	15995316-15995776:15995865-15996158	STRG.18930.1	STRG.18930.1,STRG.18930.2	1	2
SE	Chr14	STRG.18931	STRG.18931;SE:Chr14:16010784-16010880:16010937-16011363:-	Chr14	-	16010784-16010880:16010937-16011363	STRG.18931.1,STRG.18931.2,STRG.18931.3	STRG.18931.2,STRG.18931.3,STRG.18931.4,STRG.18931.1	3	4
SE	Chr14	STRG.18941	STRG.18941;SE:Chr14:16173295-16173432:16173503-16174734:+	Chr14	+	16173295-16173432:16173503-16174734	STRG.18941.2	STRG.18941.1,STRG.18941.2	1	2
SE	Chr14	STRG.18942	STRG.18942;SE:Chr14:16178610-16178880:16178962-16179508:+	Chr14	+	16178610-16178880:16178962-16179508	STRG.18942.2,STRG.18942.4	STRG.18942.1,STRG.18942.3,STRG.18942.4,STRG.18942.2	2	4
SE	Chr14	STRG.18948	STRG.18948;SE:Chr14:16234034-16234463:16234526-16235158:+	Chr14	+	16234034-16234463:16234526-16235158	STRG.18948.4,STRG.18948.8	STRG.18948.11,STRG.18948.2,STRG.18948.4,STRG.18948.8	2	4
SE	Chr14	STRG.18948	STRG.18948;SE:Chr14:16234526-16234684:16234897-16235158:+	Chr14	+	16234526-16234684:16234897-16235158	STRG.18948.7	STRG.18948.7,STRG.18948.9,STRG.18948.8,STRG.18948.10,STRG.18948.4	1	5
SE	Chr14	STRG.18948	STRG.18948;SE:Chr14:16235476-16235732:16235765-16236074:+	Chr14	+	16235476-16235732:16235765-16236074	STRG.18948.8,STRG.18948.10,STRG.18948.11	STRG.18948.3,STRG.18948.7,STRG.18948.9,STRG.18948.6,STRG.18948.8,STRG.18948.10,STRG.18948.11,STRG.18948.5,STRG.18948.2,STRG.18948.4	3	10
SE	Chr14	STRG.18949	STRG.18949;SE:Chr14:16226169-16226334:16226395-16226963:+	Chr14	+	16226169-16226334:16226395-16226963	STRG.18949.6	STRG.18949.5,STRG.18949.4,STRG.18949.6,STRG.18949.2,STRG.18949.3	1	5
SE	Chr14	STRG.18949	STRG.18949;SE:Chr14:16227768-16227953:16228000-16228282:+	Chr14	+	16227768-16227953:16228000-16228282	STRG.18949.3	STRG.18949.3,STRG.18949.4	1	2
SE	Chr14	STRG.18949	STRG.18949;SE:Chr14:16227768-16228282:16228321-16228821:+	Chr14	+	16227768-16228282:16228321-16228821	STRG.18949.4	STRG.18949.2,STRG.18949.4	1	2
SE	Chr11	STRG.1898	STRG.1898;SE:Chr11:22426697-22428029:22428070-22428610:-	Chr11	-	22426697-22428029:22428070-22428610	STRG.1898.1	STRG.1898.1,STRG.1898.3	1	2
SE	Chr11	STRG.1898	STRG.1898;SE:Chr11:22426697-22428029:22428130-22428610:-	Chr11	-	22426697-22428029:22428130-22428610	STRG.1898.2	STRG.1898.3,STRG.1898.2	1	2
SE	Chr14	STRG.18983	STRG.18983;SE:Chr14:16830105-16830205:16830209-16830364:-	Chr14	-	16830105-16830205:16830209-16830364	STRG.18983.1	STRG.18983.2,STRG.18983.1,STRG.18983.3	1	3
SE	Chr14	STRG.19013	STRG.19013;SE:Chr14:17493813-17494142:17494383-17494731:-	Chr14	-	17493813-17494142:17494383-17494731	STRG.19013.8,STRG.19013.3,STRG.19013.12	STRG.19013.2,STRG.19013.12,STRG.19013.3,STRG.19013.8,STRG.19013.4	3	5
SE	Chr14	STRG.19013	STRG.19013;SE:Chr14:17493813-17494142:17494383-17495963:-	Chr14	-	17493813-17494142:17494383-17495963	STRG.19013.13	STRG.19013.13,STRG.19013.5	1	2
SE	Chr14	STRG.19013	STRG.19013;SE:Chr14:17493813-17494731:17494994-17495963:-	Chr14	-	17493813-17494731:17494994-17495963	STRG.19013.2	STRG.19013.5,STRG.19013.2	1	2
SE	Chr14	STRG.19013	STRG.19013;SE:Chr14:17493813-17494731:17494994-17495992:-	Chr14	-	17493813-17494731:17494994-17495992	STRG.19013.4	STRG.19013.6,STRG.19013.4	1	2
SE	Chr14	STRG.19013	STRG.19013;SE:Chr14:17494383-17494731:17494994-17495963:-	Chr14	-	17494383-17494731:17494994-17495963	STRG.19013.8,STRG.19013.10,STRG.19013.11	STRG.19013.13,STRG.19013.11,STRG.19013.8,STRG.19013.10	3	4
SE	Chr11	STRG.1902	STRG.1902;SE:Chr11:22533019-22533609:22533681-22533823:+	Chr11	+	22533019-22533609:22533681-22533823	STRG.1902.1	STRG.1902.1,STRG.1902.3	1	2
SE	Chr11	STRG.1902	STRG.1902;SE:Chr11:22533019-22533823:22533999-22536005:+	Chr11	+	22533019-22533823:22533999-22536005	STRG.1902.3	STRG.1902.3,STRG.1902.4	1	2
SE	Chr11	STRG.1902	STRG.1902;SE:Chr11:22533019-22533831:22533999-22536005:+	Chr11	+	22533019-22533831:22533999-22536005	STRG.1902.2	STRG.1902.4,STRG.1902.2	1	2
SE	Chr14	STRG.19027	STRG.19027;SE:Chr14:17932601-17932726:17932814-17932925:+	Chr14	+	17932601-17932726:17932814-17932925	STRG.19027.1,STRG.19027.2	STRG.19027.3,STRG.19027.2,STRG.19027.1	2	3
SE	Chr14	STRG.19044	STRG.19044;SE:Chr14:18200201-18200868:18201529-18201778:-	Chr14	-	18200201-18200868:18201529-18201778	STRG.19044.5,STRG.19044.6	STRG.19044.5,STRG.19044.6,STRG.19044.1,STRG.19044.4	2	4
SE	Chr14	STRG.19076	STRG.19076;SE:Chr14:18651753-18651951:18652008-18652106:-	Chr14	-	18651753-18651951:18652008-18652106	STRG.19076.2,STRG.19076.4,STRG.19076.7	STRG.19076.2,STRG.19076.4,STRG.19076.7,STRG.19076.6	3	4
SE	Chr14	STRG.19093	STRG.19093;SE:Chr14:18918744-18919594:18919662-18920037:+	Chr14	+	18918744-18919594:18919662-18920037	STRG.19093.4,STRG.19093.6,STRG.19093.8	STRG.19093.8,STRG.19093.3,STRG.19093.2,STRG.19093.4,STRG.19093.5,STRG.19093.1,STRG.19093.7,STRG.19093.6	3	8
SE	Chr14	STRG.19093	STRG.19093;SE:Chr14:18918744-18919594:18919667-18920037:+	Chr14	+	18918744-18919594:18919667-18920037	STRG.19093.9	STRG.19093.3,STRG.19093.2,STRG.19093.9,STRG.19093.5,STRG.19093.1,STRG.19093.7	1	6
SE	Chr14	STRG.19093	STRG.19093;SE:Chr14:18920104-18920191:18920242-18920576:+	Chr14	+	18920104-18920191:18920242-18920576	STRG.19093.1,STRG.19093.3,STRG.19093.4,STRG.19093.8	STRG.19093.8,STRG.19093.3,STRG.19093.2,STRG.19093.4,STRG.19093.1,STRG.19093.7,STRG.19093.6	4	7
SE	Chr14	STRG.19093	STRG.19093;SE:Chr14:18920104-18920199:18920242-18920576:+	Chr14	+	18920104-18920199:18920242-18920576	STRG.19093.5,STRG.19093.9	STRG.19093.2,STRG.19093.9,STRG.19093.5,STRG.19093.7,STRG.19093.6	2	5
SE	Chr14	STRG.19136	STRG.19136;SE:Chr14:22929807-22930089:22930291-22930647:-	Chr14	-	22929807-22930089:22930291-22930647	STRG.19136.2	STRG.19136.6,STRG.19136.2	1	2
SE	Chr14	STRG.19136	STRG.19136;SE:Chr14:22929807-22930237:22930291-22930647:-	Chr14	-	22929807-22930237:22930291-22930647	STRG.19136.1,STRG.19136.3,STRG.19136.4,STRG.19136.5	STRG.19136.3,STRG.19136.5,STRG.19136.4,STRG.19136.6,STRG.19136.1	4	5
SE	Chr14	STRG.19191	STRG.19191;SE:Chr14:19366570-19366713:19366825-19366969:+	Chr14	+	19366570-19366713:19366825-19366969	STRG.19191.5,STRG.19191.6	STRG.19191.3,STRG.19191.4,STRG.19191.6,STRG.19191.2,STRG.19191.7,STRG.19191.5	2	6
SE	Chr14	STRG.19205	STRG.19205;SE:Chr14:19594201-19594516:19594597-19594679:+	Chr14	+	19594201-19594516:19594597-19594679	STRG.19205.2	STRG.19205.2,STRG.19205.1	1	2
SE	Chr14	STRG.19227	STRG.19227;SE:Chr14:19726293-19726635:19727264-19727471:+	Chr14	+	19726293-19726635:19727264-19727471	STRG.19227.3	STRG.19227.3,STRG.19227.2	1	2
SE	Chr14	STRG.19227	STRG.19227;SE:Chr14:19726293-19731140:19732182-19732325:+	Chr14	+	19726293-19731140:19732182-19732325	STRG.19227.5	STRG.19227.5,STRG.19227.4	1	2
SE	Chr14	STRG.19258	STRG.19258;SE:Chr14:20032374-20032452:20032490-20032562:-	Chr14	-	20032374-20032452:20032490-20032562	STRG.19258.1	STRG.19258.1,STRG.19258.2	1	2
SE	Chr14	STRG.19260	STRG.19260;SE:Chr14:20066595-20067509:20067581-20067764:+	Chr14	+	20066595-20067509:20067581-20067764	STRG.19260.10,STRG.19260.12	STRG.19260.1,STRG.19260.5,STRG.19260.10,STRG.19260.12,STRG.19260.7,STRG.19260.4	2	6
SE	Chr14	STRG.19260	STRG.19260;SE:Chr14:20066595-20067509:20067594-20067764:+	Chr14	+	20066595-20067509:20067594-20067764	STRG.19260.2,STRG.19260.6,STRG.19260.8,STRG.19260.9,STRG.19260.13	STRG.19260.9,STRG.19260.1,STRG.19260.4,STRG.19260.5,STRG.19260.2,STRG.19260.13,STRG.19260.6,STRG.19260.7,STRG.19260.8	5	9
SE	Chr14	STRG.19260	STRG.19260;SE:Chr14:20066595-20067520:20067594-20067764:+	Chr14	+	20066595-20067520:20067594-20067764	STRG.19260.3,STRG.19260.11	STRG.19260.11,STRG.19260.1,STRG.19260.5,STRG.19260.7,STRG.19260.4,STRG.19260.3	2	6
SE	Chr14	STRG.19354	STRG.19354;SE:Chr14:21383527-21383616:21383691-21383938:-	Chr14	-	21383527-21383616:21383691-21383938	STRG.19354.4	STRG.19354.3,STRG.19354.1,STRG.19354.4	1	3
SE	Chr14	STRG.19366	STRG.19366;SE:Chr14:23563416-23563516:23563567-23563791:+	Chr14	+	23563416-23563516:23563567-23563791	STRG.19366.1,STRG.19366.3,STRG.19366.5,STRG.19366.2,STRG.19366.4,STRG.19366.8,STRG.19366.9,STRG.19366.11	STRG.19366.11,STRG.19366.10,STRG.19366.4,STRG.19366.1,STRG.19366.9,STRG.19366.2,STRG.19366.3,STRG.19366.5,STRG.19366.8,STRG.19366.6	8	10
SE	Chr14	STRG.19368	STRG.19368;SE:Chr14:23579776-23579923:23579979-23580063:+	Chr14	+	23579776-23579923:23579979-23580063	STRG.19368.4,STRG.19368.5	STRG.19368.3,STRG.19368.4,STRG.19368.1,STRG.19368.5,STRG.19368.2	2	5
SE	Chr14	STRG.19368	STRG.19368;SE:Chr14:23580822-23580940:23581013-23581211:+	Chr14	+	23580822-23580940:23581013-23581211	STRG.19368.2,STRG.19368.4	STRG.19368.3,STRG.19368.4,STRG.19368.1,STRG.19368.5,STRG.19368.2	2	5
SE	Chr14	STRG.19370	STRG.19370;SE:Chr14:23602265-23602376:23602483-23602899:-	Chr14	-	23602265-23602376:23602483-23602899	STRG.19370.2,STRG.19370.5	STRG.19370.5,STRG.19370.2,STRG.19370.3	2	3
SE	Chr14	STRG.19370	STRG.19370;SE:Chr14:23602265-23602376:23602799-23602899:-	Chr14	-	23602265-23602376:23602799-23602899	STRG.19370.6,STRG.19370.7	STRG.19370.6,STRG.19370.7,STRG.19370.3	2	3
SE	Chr17	STRG.19399	STRG.19399;SE:Chr17:121419-122016:122083-122470:-	Chr17	-	121419-122016:122083-122470	STRG.19399.1,STRG.19399.6	STRG.19399.6,STRG.19399.7,STRG.19399.5,STRG.19399.1,STRG.19399.3	2	5
SE	Chr17	STRG.19402	STRG.19402;SE:Chr17:145003-147515:147630-148029:-	Chr17	-	145003-147515:147630-148029	STRG.19402.2,STRG.19402.8	STRG.19402.7,STRG.19402.5,STRG.19402.2,STRG.19402.8	2	4
SE	Chr17	STRG.19413	STRG.19413;SE:Chr17:207868-208010:208075-208550:-	Chr17	-	207868-208010:208075-208550	STRG.19413.1	STRG.19413.1,STRG.19413.2	1	2
SE	Chr17	STRG.19421	STRG.19421;SE:Chr17:291691-292020:292110-292283:-	Chr17	-	291691-292020:292110-292283	STRG.19421.1,STRG.19421.2,STRG.19421.4	STRG.19421.4,STRG.19421.2,STRG.19421.3,STRG.19421.1	3	4
SE	Chr17	STRG.19429	STRG.19429;SE:Chr17:350670-351186:351354-351782:-	Chr17	-	350670-351186:351354-351782	STRG.19429.1,STRG.19429.2	STRG.19429.1,STRG.19429.2,STRG.19429.3	2	3
SE	Chr11	STRG.1944	STRG.1944;SE:Chr11:24749945-24750901:24751124-24751876:+	Chr11	+	24749945-24750901:24751124-24751876	STRG.1944.2,STRG.1944.4	STRG.1944.2,STRG.1944.4,STRG.1944.3,STRG.1944.1	2	4
SE	Chr17	STRG.19459	STRG.19459;SE:Chr17:545242-551095:551167-551487:-	Chr17	-	545242-551095:551167-551487	STRG.19459.1	STRG.19459.2,STRG.19459.1	1	2
SE	Chr14	STRG.19512	STRG.19512;SE:Chr14:23923655-23923934:23923966-23924015:+	Chr14	+	23923655-23923934:23923966-23924015	STRG.19512.3	STRG.19512.3,STRG.19512.4,STRG.19512.2	1	3
SE	Chr14	STRG.19577	STRG.19577;SE:Chr14:24460746-24460908:24461039-24461635:+	Chr14	+	24460746-24460908:24461039-24461635	STRG.19577.3	STRG.19577.1,STRG.19577.3	1	2
SE	Chr11	STRG.1961	STRG.1961;SE:Chr11:25475469-25475599:25475690-25476433:+	Chr11	+	25475469-25475599:25475690-25476433	STRG.1961.6,STRG.1961.2,STRG.1961.11	STRG.1961.1,STRG.1961.6,STRG.1961.2,STRG.1961.4,STRG.1961.11,STRG.1961.9	3	6
SE	Chr11	STRG.1961	STRG.1961;SE:Chr11:25475469-25475599:25475694-25476433:+	Chr11	+	25475469-25475599:25475694-25476433	STRG.1961.5,STRG.1961.8	STRG.1961.1,STRG.1961.5,STRG.1961.4,STRG.1961.9,STRG.1961.8	2	5
SE	Chr11	STRG.1961	STRG.1961;SE:Chr11:25475469-25475599:25475954-25476433:+	Chr11	+	25475469-25475599:25475954-25476433	STRG.1961.10	STRG.1961.10,STRG.1961.1,STRG.1961.4,STRG.1961.9	1	4
SE	Chr11	STRG.1963	STRG.1963;SE:Chr11:25502259-25502436:25502564-25503376:+	Chr11	+	25502259-25502436:25502564-25503376	STRG.1963.1	STRG.1963.1,STRG.1963.2	1	2
SE	Chr14	STRG.19643	STRG.19643;SE:Chr14:25146845-25147329:25147406-25147749:-	Chr14	-	25146845-25147329:25147406-25147749	STRG.19643.2	STRG.19643.1,STRG.19643.2	1	2
SE	Chr14	STRG.19667	STRG.19667;SE:Chr14:25363405-25363521:25363602-25364119:-	Chr14	-	25363405-25363521:25363602-25364119	STRG.19667.4,STRG.19667.8	STRG.19667.4,STRG.19667.6,STRG.19667.5,STRG.19667.7,STRG.19667.8,STRG.19667.3	2	6
SE	Chr14	STRG.19667	STRG.19667;SE:Chr14:25363405-25364119:25364243-25365312:-	Chr14	-	25363405-25364119:25364243-25365312	STRG.19667.3	STRG.19667.3,STRG.19667.2	1	2
SE	Chr14	STRG.19667	STRG.19667;SE:Chr14:25364243-25364453:25364920-25365312:-	Chr14	-	25364243-25364453:25364920-25365312	STRG.19667.8,STRG.19667.5	STRG.19667.8,STRG.19667.3,STRG.19667.5	2	3
SE	Chr14	STRG.19667	STRG.19667;SE:Chr14:25364920-25365312:25365469-25366919:-	Chr14	-	25364920-25365312:25365469-25366919	STRG.19667.8,STRG.19667.5,STRG.19667.6,STRG.19667.9	STRG.19667.6,STRG.19667.9,STRG.19667.5,STRG.19667.7,STRG.19667.8	4	5
SE	Chr14	STRG.19707	STRG.19707;SE:Chr14:25786933-25787098:25787123-25787648:-	Chr14	-	25786933-25787098:25787123-25787648	STRG.19707.2,STRG.19707.1,STRG.19707.3,STRG.19707.4,STRG.19707.5,STRG.19707.7,STRG.19707.8	STRG.19707.6,STRG.19707.4,STRG.19707.5,STRG.19707.7,STRG.19707.8,STRG.19707.2,STRG.19707.1,STRG.19707.3	7	8
SE	Chr14	STRG.19709	STRG.19709;SE:Chr14:25795226-25795329:25795631-25795793:-	Chr14	-	25795226-25795329:25795631-25795793	STRG.19709.1,STRG.19709.3,STRG.19709.9	STRG.19709.9,STRG.19709.6,STRG.19709.3,STRG.19709.1	3	4
SE	Chr14	STRG.19709	STRG.19709;SE:Chr14:25795226-25795329:25795640-25795793:-	Chr14	-	25795226-25795329:25795640-25795793	STRG.19709.2,STRG.19709.4,STRG.19709.5,STRG.19709.7,STRG.19709.8	STRG.19709.4,STRG.19709.5,STRG.19709.2,STRG.19709.6,STRG.19709.7,STRG.19709.8	5	6
SE	Chr14	STRG.19759	STRG.19759;SE:Chr14:26156287-26156890:26156950-26157102:+	Chr14	+	26156287-26156890:26156950-26157102	STRG.19759.2,STRG.19759.5,STRG.19759.4,STRG.19759.7	STRG.19759.8,STRG.19759.2,STRG.19759.4,STRG.19759.5,STRG.19759.7	4	5
SE	Chr14	STRG.19764	STRG.19764;SE:Chr14:26214263-26214542:26214633-26215026:+	Chr14	+	26214263-26214542:26214633-26215026	STRG.19764.6	STRG.19764.1,STRG.19764.6	1	2
SE	Chr14	STRG.19769	STRG.19769;SE:Chr14:26265841-26266622:26266814-26267018:+	Chr14	+	26265841-26266622:26266814-26267018	STRG.19769.1,STRG.19769.3	STRG.19769.3,STRG.19769.1,STRG.19769.2	2	3
SE	Chr14	STRG.19777	STRG.19777;SE:Chr14:26449503-26450308:26450383-26450969:+	Chr14	+	26449503-26450308:26450383-26450969	STRG.19777.3	STRG.19777.3,STRG.19777.6,STRG.19777.2	1	3
SE	Chr14	STRG.19802	STRG.19802;SE:Chr14:26564459-26567349:26567697-26568176:+	Chr14	+	26564459-26567349:26567697-26568176	STRG.19802.3	STRG.19802.3,STRG.19802.2	1	2
SE	Chr14	STRG.19821	STRG.19821;SE:Chr14:26727968-26728291:26728372-26729581:+	Chr14	+	26727968-26728291:26728372-26729581	STRG.19821.5	STRG.19821.5,STRG.19821.3	1	2
SE	Chr14	STRG.19853	STRG.19853;SE:Chr14:26953282-26953768:26953842-26953972:+	Chr14	+	26953282-26953768:26953842-26953972	STRG.19853.1	STRG.19853.1,STRG.19853.2	1	2
SE	Chr14	STRG.19889	STRG.19889;SE:Chr14:27352327-27352504:27352579-27352746:-	Chr14	-	27352327-27352504:27352579-27352746	STRG.19889.1	STRG.19889.1,STRG.19889.3,STRG.19889.2	1	3
SE	Chr14	STRG.19912	STRG.19912;SE:Chr14:27642969-27643403:27643544-27653332:-	Chr14	-	27642969-27643403:27643544-27653332	STRG.19912.1	STRG.19912.3,STRG.19912.1	1	2
SE	Chr14	STRG.19933	STRG.19933;SE:Chr14:27769392-27769491:27769694-27769895:-	Chr14	-	27769392-27769491:27769694-27769895	STRG.19933.1,STRG.19933.2,STRG.19933.3,STRG.19933.5,STRG.19933.4	STRG.19933.2,STRG.19933.4,STRG.19933.1,STRG.19933.3,STRG.19933.5,STRG.19933.6	5	6
SE	Chr14	STRG.19933	STRG.19933;SE:Chr14:27771981-27772280:27772342-27772666:-	Chr14	-	27771981-27772280:27772342-27772666	STRG.19933.5,STRG.19933.4	STRG.19933.2,STRG.19933.4,STRG.19933.7,STRG.19933.1,STRG.19933.3,STRG.19933.5,STRG.19933.6	2	7
SE	Chr14	STRG.19938	STRG.19938;SE:Chr14:27812159-27816915:27818917-27819036:+	Chr14	+	27812159-27816915:27818917-27819036	STRG.19938.6	STRG.19938.4,STRG.19938.6,STRG.19938.1	1	3
SE	Chr14	STRG.19938	STRG.19938;SE:Chr14:27812159-27818268:27818332-27819036:+	Chr14	+	27812159-27818268:27818332-27819036	STRG.19938.7	STRG.19938.7,STRG.19938.1,STRG.19938.4	1	3
SE	Chr14	STRG.19938	STRG.19938;SE:Chr14:27812159-27818268:27818917-27819036:+	Chr14	+	27812159-27818268:27818917-27819036	STRG.19938.3,STRG.19938.8	STRG.19938.8,STRG.19938.3,STRG.19938.1,STRG.19938.4	2	4
SE	Chr14	STRG.19943	STRG.19943;SE:Chr14:27855207-27855304:27855416-27855860:+	Chr14	+	27855207-27855304:27855416-27855860	STRG.19943.2,STRG.19943.11	STRG.19943.11,STRG.19943.5,STRG.19943.2	2	3
SE	Chr14	STRG.19943	STRG.19943;SE:Chr14:27873025-27873124:27873236-27879624:+	Chr14	+	27873025-27873124:27873236-27879624	STRG.19943.4,STRG.19943.20	STRG.19943.6,STRG.19943.17,STRG.19943.1,STRG.19943.4,STRG.19943.20	2	5
SE	Chr14	STRG.19943	STRG.19943;SE:Chr14:27873025-27873156:27873236-27879624:+	Chr14	+	27873025-27873156:27873236-27879624	STRG.19943.8,STRG.19943.16	STRG.19943.6,STRG.19943.17,STRG.19943.8,STRG.19943.16,STRG.19943.1	2	5
SE	Chr14	STRG.19943	STRG.19943;SE:Chr14:27890179-27890985:27891097-27891542:+	Chr14	+	27890179-27890985:27891097-27891542	STRG.19943.22	STRG.19943.23,STRG.19943.21,STRG.19943.22	1	3
SE	Chr14	STRG.20005	STRG.20005;SE:Chr14:28216662-28222695:28222844-28224831:-	Chr14	-	28216662-28222695:28222844-28224831	STRG.20005.4	STRG.20005.10,STRG.20005.4	1	2
SE	Chr14	STRG.20005	STRG.20005;SE:Chr14:28225070-28225402:28225466-28230713:-	Chr14	-	28225070-28225402:28225466-28230713	STRG.20005.15,STRG.20005.17,STRG.20005.16	STRG.20005.15,STRG.20005.16,STRG.20005.4,STRG.20005.17,STRG.20005.10	3	5
SE	Chr14	STRG.20005	STRG.20005;SE:Chr14:28230858-28231339:28231395-28231819:-	Chr14	-	28230858-28231339:28231395-28231819	STRG.20005.10	STRG.20005.10,STRG.20005.16,STRG.20005.15,STRG.20005.4	1	4
SE	Chr14	STRG.20007	STRG.20007;SE:Chr14:28259996-28260469:28261318-28262875:-	Chr14	-	28259996-28260469:28261318-28262875	STRG.20007.18	STRG.20007.17,STRG.20007.19,STRG.20007.16,STRG.20007.18,STRG.20007.11	1	5
SE	Chr14	STRG.20013	STRG.20013;SE:Chr14:28301768-28301998:28302362-28303381:-	Chr14	-	28301768-28301998:28302362-28303381	STRG.20013.1	STRG.20013.1,STRG.20013.2	1	2
SE	Chr14	STRG.20040	STRG.20040;SE:Chr14:28535658-28535834:28535931-28536015:-	Chr14	-	28535658-28535834:28535931-28536015	STRG.20040.1	STRG.20040.1,STRG.20040.2	1	2
SE	Chr14	STRG.20040	STRG.20040;SE:Chr14:28535931-28536015:28536112-28536196:-	Chr14	-	28535931-28536015:28536112-28536196	STRG.20040.1	STRG.20040.1,STRG.20040.3,STRG.20040.5	1	3
SE	Chr14	STRG.20043	STRG.20043;SE:Chr14:28556748-28557185:28557271-28558171:+	Chr14	+	28556748-28557185:28557271-28558171	STRG.20043.8	STRG.20043.8,STRG.20043.12	1	2
SE	Chr14	STRG.20043	STRG.20043;SE:Chr14:28556748-28557185:28557271-28558186:+	Chr14	+	28556748-28557185:28557271-28558186	STRG.20043.13,STRG.20043.11	STRG.20043.13,STRG.20043.4,STRG.20043.11	2	3
SE	Chr14	STRG.20043	STRG.20043;SE:Chr14:28556748-28557185:28557271-28574051:+	Chr14	+	28556748-28557185:28557271-28574051	STRG.20043.10	STRG.20043.3,STRG.20043.10	1	2
SE	Chr14	STRG.20043	STRG.20043;SE:Chr14:28556748-28557200:28557271-28558171:+	Chr14	+	28556748-28557200:28557271-28558171	STRG.20043.5	STRG.20043.12,STRG.20043.5	1	2
SE	Chr14	STRG.20043	STRG.20043;SE:Chr14:28556748-28557200:28557271-28558186:+	Chr14	+	28556748-28557200:28557271-28558186	STRG.20043.1,STRG.20043.2,STRG.20043.7	STRG.20043.2,STRG.20043.4,STRG.20043.7,STRG.20043.1	3	4
SE	Chr14	STRG.20043	STRG.20043;SE:Chr14:28556748-28557200:28557271-28574051:+	Chr14	+	28556748-28557200:28557271-28574051	STRG.20043.6	STRG.20043.6,STRG.20043.3	1	2
SE	Chr14	STRG.20043	STRG.20043;SE:Chr14:28556748-28558171:28558256-28574051:+	Chr14	+	28556748-28558171:28558256-28574051	STRG.20043.12	STRG.20043.3,STRG.20043.12	1	2
SE	Chr14	STRG.20043	STRG.20043;SE:Chr14:28556748-28558186:28558256-28574051:+	Chr14	+	28556748-28558186:28558256-28574051	STRG.20043.4	STRG.20043.4,STRG.20043.3	1	2
SE	Chr14	STRG.20043	STRG.20043;SE:Chr14:28557271-28558171:28558256-28574051:+	Chr14	+	28557271-28558171:28558256-28574051	STRG.20043.5,STRG.20043.8	STRG.20043.8,STRG.20043.6,STRG.20043.10,STRG.20043.5	2	4
SE	Chr14	STRG.20043	STRG.20043;SE:Chr14:28557271-28558186:28558256-28574051:+	Chr14	+	28557271-28558186:28558256-28574051	STRG.20043.7,STRG.20043.11	STRG.20043.6,STRG.20043.7,STRG.20043.10,STRG.20043.11	2	4
SE	Chr14	STRG.20056	STRG.20056;SE:Chr14:28608899-28609629:28609684-28610232:-	Chr14	-	28608899-28609629:28609684-28610232	STRG.20056.1	STRG.20056.3,STRG.20056.2,STRG.20056.1	1	3
SE	Chr11	STRG.2007	STRG.2007;SE:Chr11:26596976-26597067:26597111-26597898:+	Chr11	+	26596976-26597067:26597111-26597898	STRG.2007.7	STRG.2007.5,STRG.2007.7	1	2
SE	Chr14	STRG.20074	STRG.20074;SE:Chr14:28746686-28747155:28747374-28747592:+	Chr14	+	28746686-28747155:28747374-28747592	STRG.20074.4,STRG.20074.6	STRG.20074.1,STRG.20074.6,STRG.20074.4	2	3
SE	Chr14	STRG.20075	STRG.20075;SE:Chr14:28762471-28762642:28762734-28762884:+	Chr14	+	28762471-28762642:28762734-28762884	STRG.20075.4	STRG.20075.4,STRG.20075.2	1	2
SE	Chr14	STRG.20087	STRG.20087;SE:Chr14:28869691-28869867:28870357-28870472:+	Chr14	+	28869691-28869867:28870357-28870472	STRG.20087.6	STRG.20087.1,STRG.20087.7,STRG.20087.6,STRG.20087.2	1	4
SE	Chr14	STRG.20103	STRG.20103;SE:Chr14:28991221-28991783:28991870-28991966:-	Chr14	-	28991221-28991783:28991870-28991966	STRG.20103.1	STRG.20103.3,STRG.20103.1	1	2
SE	Chr14	STRG.20128	STRG.20128;SE:Chr14:29182206-29182623:29182709-29182838:+	Chr14	+	29182206-29182623:29182709-29182838	STRG.20128.2	STRG.20128.2,STRG.20128.9	1	2
SE	Chr14	STRG.20128	STRG.20128;SE:Chr14:29182206-29182628:29182705-29182838:+	Chr14	+	29182206-29182628:29182705-29182838	STRG.20128.1,STRG.20128.4,STRG.20128.5,STRG.20128.3,STRG.20128.6,STRG.20128.7,STRG.20128.8	STRG.20128.3,STRG.20128.9,STRG.20128.1,STRG.20128.6,STRG.20128.4,STRG.20128.7,STRG.20128.8,STRG.20128.5	7	8
SE	Chr14	STRG.20128	STRG.20128;SE:Chr14:29183859-29184228:29184285-29184512:+	Chr14	+	29183859-29184228:29184285-29184512	STRG.20128.1,STRG.20128.5,STRG.20128.3,STRG.20128.6	STRG.20128.3,STRG.20128.1,STRG.20128.6,STRG.20128.4,STRG.20128.7,STRG.20128.8,STRG.20128.5	4	7
SE	Chr14	STRG.20145	STRG.20145;SE:Chr14:29278246-29278477:29278563-29278663:-	Chr14	-	29278246-29278477:29278563-29278663	STRG.20145.10,STRG.20145.6,STRG.20145.8,STRG.20145.9,STRG.20145.2,STRG.20145.4,STRG.20145.5,STRG.20145.3	STRG.20145.3,STRG.20145.6,STRG.20145.8,STRG.20145.5,STRG.20145.10,STRG.20145.9,STRG.20145.2,STRG.20145.1,STRG.20145.4,STRG.20145.7	8	10
SE	Chr14	STRG.20145	STRG.20145;SE:Chr14:29278979-29279429:29279509-29279801:-	Chr14	-	29278979-29279429:29279509-29279801	STRG.20145.1,STRG.20145.10,STRG.20145.4,STRG.20145.5	STRG.20145.3,STRG.20145.6,STRG.20145.5,STRG.20145.8,STRG.20145.10,STRG.20145.9,STRG.20145.2,STRG.20145.1,STRG.20145.4,STRG.20145.7	4	10
SE	Chr14	STRG.20152	STRG.20152;SE:Chr14:29344928-29345157:29345227-29345525:-	Chr14	-	29344928-29345157:29345227-29345525	STRG.20152.1,STRG.20152.8,STRG.20152.9	STRG.20152.4,STRG.20152.1,STRG.20152.8,STRG.20152.7,STRG.20152.9,STRG.20152.6,STRG.20152.3	3	7
SE	Chr14	STRG.20189	STRG.20189;SE:Chr14:29555437-29556061:29556123-29557204:-	Chr14	-	29555437-29556061:29556123-29557204	STRG.20189.1,STRG.20189.3,STRG.20189.4,STRG.20189.5	STRG.20189.4,STRG.20189.5,STRG.20189.6,STRG.20189.3,STRG.20189.1	4	5
SE	Chr11	STRG.202	STRG.202;SE:Chr11:1731114-1731346:1731735-1732179:-	Chr11	-	1731114-1731346:1731735-1732179	STRG.202.4	STRG.202.7,STRG.202.8,STRG.202.4,STRG.202.5	1	4
SE	Chr11	STRG.202	STRG.202;SE:Chr11:1732454-1733042:1733108-1735339:-	Chr11	-	1732454-1733042:1733108-1735339	STRG.202.7	STRG.202.6,STRG.202.7,STRG.202.4,STRG.202.5	1	4
SE	Chr11	STRG.202	STRG.202;SE:Chr11:1732454-1733042:1735223-1735339:-	Chr11	-	1732454-1733042:1735223-1735339	STRG.202.8	STRG.202.6,STRG.202.8,STRG.202.4,STRG.202.5	1	4
SE	Chr11	STRG.2020	STRG.2020;SE:Chr11:26871237-26871858:26871904-26872023:+	Chr11	+	26871237-26871858:26871904-26872023	STRG.2020.5	STRG.2020.3,STRG.2020.2,STRG.2020.4,STRG.2020.1,STRG.2020.5	1	5
SE	Chr11	STRG.2020	STRG.2020;SE:Chr11:26872397-26874500:26874637-26875553:+	Chr11	+	26872397-26874500:26874637-26875553	STRG.2020.2,STRG.2020.4,STRG.2020.5	STRG.2020.3,STRG.2020.2,STRG.2020.4,STRG.2020.1,STRG.2020.5	3	5
SE	Chr11	STRG.2020	STRG.2020;SE:Chr11:26876733-26877230:26877336-26878342:+	Chr11	+	26876733-26877230:26877336-26878342	STRG.2020.1,STRG.2020.3,STRG.2020.2,STRG.2020.4	STRG.2020.3,STRG.2020.2,STRG.2020.4,STRG.2020.1,STRG.2020.5	4	5
SE	Chr14	STRG.20202	STRG.20202;SE:Chr14:29636153-29636416:29636589-29636696:+	Chr14	+	29636153-29636416:29636589-29636696	STRG.20202.2,STRG.20202.5,STRG.20202.4,STRG.20202.6	STRG.20202.1,STRG.20202.7,STRG.20202.4,STRG.20202.3,STRG.20202.2,STRG.20202.6,STRG.20202.5	4	7
SE	Chr14	STRG.20233	STRG.20233;SE:Chr14:29853896-29854509:29854595-29854891:-	Chr14	-	29853896-29854509:29854595-29854891	STRG.20233.11	STRG.20233.7,STRG.20233.11	1	2
SE	Chr14	STRG.20233	STRG.20233;SE:Chr14:29853896-29854509:29854751-29854891:-	Chr14	-	29853896-29854509:29854751-29854891	STRG.20233.2,STRG.20233.5,STRG.20233.12,STRG.20233.13,STRG.20233.16	STRG.20233.13,STRG.20233.7,STRG.20233.12,STRG.20233.5,STRG.20233.2,STRG.20233.16	5	6
SE	Chr14	STRG.20233	STRG.20233;SE:Chr14:29853896-29854891:29854963-29855192:-	Chr14	-	29853896-29854891:29854963-29855192	STRG.20233.7	STRG.20233.7,STRG.20233.8,STRG.20233.10	1	3
SE	Chr14	STRG.20233	STRG.20233;SE:Chr14:29854595-29854679:29854751-29854891:-	Chr14	-	29854595-29854679:29854751-29854891	STRG.20233.1,STRG.20233.4,STRG.20233.6	STRG.20233.11,STRG.20233.6,STRG.20233.1,STRG.20233.4	3	4
SE	Chr14	STRG.20237	STRG.20237;SE:Chr14:29867839-29868676:29868720-29868987:+	Chr14	+	29867839-29868676:29868720-29868987	STRG.20237.1,STRG.20237.5	STRG.20237.4,STRG.20237.5,STRG.20237.1	2	3
SE	Chr14	STRG.20287	STRG.20287;SE:Chr14:30224604-30225279:30225387-30226485:+	Chr14	+	30224604-30225279:30225387-30226485	STRG.20287.3,STRG.20287.7	STRG.20287.3,STRG.20287.10,STRG.20287.7	2	3
SE	Chr14	STRG.20287	STRG.20287;SE:Chr14:30224604-30225279:30226016-30226485:+	Chr14	+	30224604-30225279:30226016-30226485	STRG.20287.6,STRG.20287.9	STRG.20287.9,STRG.20287.6,STRG.20287.10	2	3
SE	Chr14	STRG.20303	STRG.20303;SE:Chr14:30318900-30319532:30319625-30319825:+	Chr14	+	30318900-30319532:30319625-30319825	STRG.20303.7,STRG.20303.6,STRG.20303.9	STRG.20303.9,STRG.20303.7,STRG.20303.4,STRG.20303.6	3	4
SE	Chr11	STRG.2032	STRG.2032;SE:Chr11:27086580-27087115:27087213-27087400:-	Chr11	-	27086580-27087115:27087213-27087400	STRG.2032.1,STRG.2032.2,STRG.2032.3,STRG.2032.4,STRG.2032.5,STRG.2032.6,STRG.2032.7,STRG.2032.8,STRG.2032.9,STRG.2032.11,STRG.2032.12	STRG.2032.12,STRG.2032.10,STRG.2032.13,STRG.2032.2,STRG.2032.4,STRG.2032.3,STRG.2032.6,STRG.2032.11,STRG.2032.7,STRG.2032.1,STRG.2032.8,STRG.2032.5,STRG.2032.9	11	13
SE	Chr14	STRG.20361	STRG.20361;SE:Chr14:30797009-30797136:30797227-30797333:+	Chr14	+	30797009-30797136:30797227-30797333	STRG.20361.3	STRG.20361.2,STRG.20361.3	1	2
SE	Chr14	STRG.20373	STRG.20373;SE:Chr14:30877612-30877717:30877741-30877845:-	Chr14	-	30877612-30877717:30877741-30877845	STRG.20373.1,STRG.20373.2	STRG.20373.3,STRG.20373.1,STRG.20373.2	2	3
SE	Chr14	STRG.20400	STRG.20400;SE:Chr14:31135209-31135355:31135468-31135635:+	Chr14	+	31135209-31135355:31135468-31135635	STRG.20400.2,STRG.20400.4,STRG.20400.3,STRG.20400.5,STRG.20400.7,STRG.20400.8	STRG.20400.9,STRG.20400.3,STRG.20400.4,STRG.20400.7,STRG.20400.8,STRG.20400.2,STRG.20400.5	6	7
SE	Chr14	STRG.20400	STRG.20400;SE:Chr14:31135209-31135358:31135468-31135635:+	Chr14	+	31135209-31135358:31135468-31135635	STRG.20400.6,STRG.20400.11,STRG.20400.10	STRG.20400.9,STRG.20400.10,STRG.20400.11,STRG.20400.6	3	4
SE	Chr14	STRG.20400	STRG.20400;SE:Chr14:31144203-31144538:31144703-31144812:+	Chr14	+	31144203-31144538:31144703-31144812	STRG.20400.7	STRG.20400.9,STRG.20400.6,STRG.20400.8,STRG.20400.7,STRG.20400.3	1	5
SE	Chr14	STRG.20400	STRG.20400;SE:Chr14:31145467-31145822:31145965-31146072:+	Chr14	+	31145467-31145822:31145965-31146072	STRG.20400.2,STRG.20400.9	STRG.20400.9,STRG.20400.11,STRG.20400.6,STRG.20400.7,STRG.20400.8,STRG.20400.10,STRG.20400.2,STRG.20400.3	2	8
SE	Chr14	STRG.20436	STRG.20436;SE:Chr14:31400813-31400947:31400983-31401120:+	Chr14	+	31400813-31400947:31400983-31401120	STRG.20436.1	STRG.20436.1,STRG.20436.2	1	2
SE	Chr14	STRG.20514	STRG.20514;SE:Chr14:31968586-31969110:31969186-31969362:-	Chr14	-	31968586-31969110:31969186-31969362	STRG.20514.1,STRG.20514.3,STRG.20514.4	STRG.20514.1,STRG.20514.3,STRG.20514.2,STRG.20514.4	3	4
SE	Chr14	STRG.20519	STRG.20519;SE:Chr14:32009142-32009917:32009948-32010117:+	Chr14	+	32009142-32009917:32009948-32010117	STRG.20519.4	STRG.20519.4,STRG.20519.5	1	2
SE	Chr14	STRG.20519	STRG.20519;SE:Chr14:32009392-32009539:32009688-32010117:+	Chr14	+	32009392-32009539:32009688-32010117	STRG.20519.2,STRG.20519.9	STRG.20519.7,STRG.20519.9,STRG.20519.2	2	3
SE	Chr14	STRG.20525	STRG.20525;SE:Chr14:32055401-32064054:32064204-32064586:-	Chr14	-	32055401-32064054:32064204-32064586	STRG.20525.1	STRG.20525.1,STRG.20525.2	1	2
SE	Chr14	STRG.20553	STRG.20553;SE:Chr14:32272456-32273097:32273153-32273581:+	Chr14	+	32272456-32273097:32273153-32273581	STRG.20553.1,STRG.20553.2	STRG.20553.1,STRG.20553.2,STRG.20553.3	2	3
SE	Chr14	STRG.20554	STRG.20554;SE:Chr14:32301631-32301819:32302031-32302728:-	Chr14	-	32301631-32301819:32302031-32302728	STRG.20554.3	STRG.20554.3,STRG.20554.2,STRG.20554.5	1	3
SE	Chr14	STRG.20576	STRG.20576;SE:Chr14:32425115-32425718:32425767-32426269:+	Chr14	+	32425115-32425718:32425767-32426269	STRG.20576.2	STRG.20576.3,STRG.20576.2	1	2
SE	Chr14	STRG.20582	STRG.20582;SE:Chr14:32500752-32501186:32501230-32501368:-	Chr14	-	32500752-32501186:32501230-32501368	STRG.20582.1	STRG.20582.2,STRG.20582.1	1	2
SE	Chr14	STRG.20582	STRG.20582;SE:Chr14:32500752-32501186:32501240-32501368:-	Chr14	-	32500752-32501186:32501240-32501368	STRG.20582.3	STRG.20582.2,STRG.20582.3	1	2
SE	Chr17	STRG.20590	STRG.20590;SE:Chr17:1122431-1122567:1122582-1122845:-	Chr17	-	1122431-1122567:1122582-1122845	STRG.20590.1,STRG.20590.2,STRG.20590.3,STRG.20590.5	STRG.20590.4,STRG.20590.5,STRG.20590.2,STRG.20590.1,STRG.20590.3	4	5
SE	Chr17	STRG.20597	STRG.20597;SE:Chr17:1176803-1176909:1176913-1177345:+	Chr17	+	1176803-1176909:1176913-1177345	STRG.20597.4	STRG.20597.5,STRG.20597.4,STRG.20597.1	1	3
SE	Chr17	STRG.20597	STRG.20597;SE:Chr17:1176803-1176909:1176983-1177345:+	Chr17	+	1176803-1176909:1176983-1177345	STRG.20597.3	STRG.20597.5,STRG.20597.3,STRG.20597.1	1	3
SE	Chr17	STRG.20615	STRG.20615;SE:Chr17:1267112-1267299:1267558-1267654:-	Chr17	-	1267112-1267299:1267558-1267654	STRG.20615.2,STRG.20615.4	STRG.20615.3,STRG.20615.4,STRG.20615.1,STRG.20615.2	2	4
SE	Chr17	STRG.20621	STRG.20621;SE:Chr17:1309134-1311002:1311140-1311547:+	Chr17	+	1309134-1311002:1311140-1311547	STRG.20621.3	STRG.20621.3,STRG.20621.1	1	2
SE	Chr17	STRG.20622	STRG.20622;SE:Chr17:1317937-1318131:1318180-1318289:-	Chr17	-	1317937-1318131:1318180-1318289	STRG.20622.1	STRG.20622.3,STRG.20622.1	1	2
SE	Chr17	STRG.20622	STRG.20622;SE:Chr17:1317937-1318131:1318187-1318289:-	Chr17	-	1317937-1318131:1318187-1318289	STRG.20622.4	STRG.20622.3,STRG.20622.4	1	2
SE	Chr17	STRG.20645	STRG.20645;SE:Chr17:1477963-1478558:1478621-1478961:+	Chr17	+	1477963-1478558:1478621-1478961	STRG.20645.3,STRG.20645.4,STRG.20645.8	STRG.20645.3,STRG.20645.8,STRG.20645.4,STRG.20645.6	3	4
SE	Chr17	STRG.20645	STRG.20645;SE:Chr17:1478621-1478961:1479108-1479389:+	Chr17	+	1478621-1478961:1479108-1479389	STRG.20645.3,STRG.20645.4,STRG.20645.8	STRG.20645.4,STRG.20645.7,STRG.20645.3,STRG.20645.2,STRG.20645.8,STRG.20645.9	3	6
SE	Chr17	STRG.20650	STRG.20650;SE:Chr17:1502155-1502592:1502678-1503197:+	Chr17	+	1502155-1502592:1502678-1503197	STRG.20650.2,STRG.20650.3	STRG.20650.5,STRG.20650.3,STRG.20650.2	2	3
SE	Chr17	STRG.20650	STRG.20650;SE:Chr17:1502155-1502599:1502678-1503197:+	Chr17	+	1502155-1502599:1502678-1503197	STRG.20650.4	STRG.20650.5,STRG.20650.4	1	2
SE	Chr17	STRG.20681	STRG.20681;SE:Chr17:1653395-1654449:1654538-1654937:+	Chr17	+	1653395-1654449:1654538-1654937	STRG.20681.2,STRG.20681.4	STRG.20681.4,STRG.20681.2,STRG.20681.5,STRG.20681.6,STRG.20681.3	2	5
SE	Chr17	STRG.20681	STRG.20681;SE:Chr17:1653395-1654451:1654538-1654937:+	Chr17	+	1653395-1654451:1654538-1654937	STRG.20681.1	STRG.20681.5,STRG.20681.3,STRG.20681.1,STRG.20681.6	1	4
SE	Chr11	STRG.207	STRG.207;SE:Chr11:1745492-1747107:1747183-1747276:-	Chr11	-	1745492-1747107:1747183-1747276	STRG.207.6	STRG.207.6,STRG.207.1	1	2
SE	Chr17	STRG.20719	STRG.20719;SE:Chr17:1925916-1926106:1926176-1926340:-	Chr17	-	1925916-1926106:1926176-1926340	STRG.20719.4	STRG.20719.3,STRG.20719.4,STRG.20719.1	1	3
SE	Chr17	STRG.20729	STRG.20729;SE:Chr17:1990961-1992601:1992648-1992846:+	Chr17	+	1990961-1992601:1992648-1992846	STRG.20729.2,STRG.20729.4,STRG.20729.9	STRG.20729.9,STRG.20729.4,STRG.20729.1,STRG.20729.2,STRG.20729.8,STRG.20729.5	3	6
SE	Chr17	STRG.20729	STRG.20729;SE:Chr17:2061429-2061571:2061651-2062300:+	Chr17	+	2061429-2061571:2061651-2062300	STRG.20729.14	STRG.20729.14,STRG.20729.11,STRG.20729.12,STRG.20729.6	1	4
SE	Chr17	STRG.20729	STRG.20729;SE:Chr17:2061429-2062300:2062347-2062769:+	Chr17	+	2061429-2062300:2062347-2062769	STRG.20729.6,STRG.20729.11,STRG.20729.12	STRG.20729.13,STRG.20729.11,STRG.20729.12,STRG.20729.6	3	4
SE	Chr17	STRG.20730	STRG.20730;SE:Chr17:1997406-1997782:1997820-1998100:+	Chr17	+	1997406-1997782:1997820-1998100	STRG.20730.3,STRG.20730.2,STRG.20730.4	STRG.20730.4,STRG.20730.5,STRG.20730.3,STRG.20730.2,STRG.20730.1	3	5
SE	Chr17	STRG.20736	STRG.20736;SE:Chr17:2019557-2019666:2019685-2020240:+	Chr17	+	2019557-2019666:2019685-2020240	STRG.20736.2,STRG.20736.4,STRG.20736.7	STRG.20736.3,STRG.20736.4,STRG.20736.2,STRG.20736.7	3	4
SE	Chr17	STRG.20736	STRG.20736;SE:Chr17:2019557-2019666:2019854-2020240:+	Chr17	+	2019557-2019666:2019854-2020240	STRG.20736.1,STRG.20736.5,STRG.20736.9,STRG.20736.6	STRG.20736.3,STRG.20736.9,STRG.20736.6,STRG.20736.5,STRG.20736.1	4	5
SE	Chr17	STRG.20736	STRG.20736;SE:Chr17:2019685-2019789:2019854-2020240:+	Chr17	+	2019685-2019789:2019854-2020240	STRG.20736.10	STRG.20736.10,STRG.20736.4,STRG.20736.2,STRG.20736.7	1	4
SE	Chr17	STRG.20736	STRG.20736;SE:Chr17:2020615-2021346:2021495-2021730:+	Chr17	+	2020615-2021346:2021495-2021730	STRG.20736.2,STRG.20736.10	STRG.20736.10,STRG.20736.1,STRG.20736.2	2	3
SE	Chr17	STRG.20736	STRG.20736;SE:Chr17:2021822-2025070:2025117-2025418:+	Chr17	+	2021822-2025070:2025117-2025418	STRG.20736.1,STRG.20736.4,STRG.20736.5,STRG.20736.10	STRG.20736.10,STRG.20736.4,STRG.20736.9,STRG.20736.5,STRG.20736.1	4	5
SE	Chr17	STRG.20747	STRG.20747;SE:Chr17:2189786-2190059:2190130-2190260:-	Chr17	-	2189786-2190059:2190130-2190260	STRG.20747.1	STRG.20747.2,STRG.20747.1	1	2
SE	Chr11	STRG.2075	STRG.2075;SE:Chr11:27913840-27914208:27914389-27914487:-	Chr11	-	27913840-27914208:27914389-27914487	STRG.2075.1,STRG.2075.3,STRG.2075.4	STRG.2075.3,STRG.2075.1,STRG.2075.4,STRG.2075.2	3	4
SE	Chr17	STRG.20766	STRG.20766;SE:Chr17:2343644-2343726:2343772-2343954:+	Chr17	+	2343644-2343726:2343772-2343954	STRG.20766.2	STRG.20766.1,STRG.20766.2	1	2
SE	Chr17	STRG.20796	STRG.20796;SE:Chr17:2554938-2555361:2555454-2555708:+	Chr17	+	2554938-2555361:2555454-2555708	STRG.20796.3,STRG.20796.2	STRG.20796.1,STRG.20796.2,STRG.20796.3	2	3
SE	Chr11	STRG.2086	STRG.2086;SE:Chr11:28048001-28050000:28050008-28050217:-	Chr11	-	28048001-28050000:28050008-28050217	STRG.2086.3	STRG.2086.1,STRG.2086.3	1	2
SE	Chr11	STRG.2087	STRG.2087;SE:Chr11:28064621-28065203:28065911-28066174:-	Chr11	-	28064621-28065203:28065911-28066174	STRG.2087.1	STRG.2087.1,STRG.2087.3,STRG.2087.4,STRG.2087.5,STRG.2087.6	1	5
SE	Chr17	STRG.20871	STRG.20871;SE:Chr17:3178304-3178398:3178436-3178576:-	Chr17	-	3178304-3178398:3178436-3178576	STRG.20871.3,STRG.20871.5,STRG.20871.6	STRG.20871.5,STRG.20871.6,STRG.20871.2,STRG.20871.4,STRG.20871.3	3	5
SE	Chr17	STRG.20873	STRG.20873;SE:Chr17:3189338-3189491:3189548-3190295:-	Chr17	-	3189338-3189491:3189548-3190295	STRG.20873.2,STRG.20873.1,STRG.20873.6	STRG.20873.6,STRG.20873.1,STRG.20873.4,STRG.20873.3,STRG.20873.5,STRG.20873.2	3	6
SE	Chr17	STRG.20901	STRG.20901;SE:Chr17:3405572-3405785:3405831-3406036:+	Chr17	+	3405572-3405785:3405831-3406036	STRG.20901.2,STRG.20901.1,STRG.20901.4	STRG.20901.2,STRG.20901.3,STRG.20901.4,STRG.20901.1	3	4
SE	Chr17	STRG.20978	STRG.20978;SE:Chr17:4161492-4161831:4162106-4162694:+	Chr17	+	4161492-4161831:4162106-4162694	STRG.20978.1	STRG.20978.1,STRG.20978.2	1	2
SE	Chr17	STRG.20998	STRG.20998;SE:Chr17:4316535-4316638:4316784-4317698:+	Chr17	+	4316535-4316638:4316784-4317698	STRG.20998.2,STRG.20998.4,STRG.20998.15,STRG.20998.11,STRG.20998.12	STRG.20998.11,STRG.20998.15,STRG.20998.12,STRG.20998.2,STRG.20998.4,STRG.20998.6	5	6
SE	Chr17	STRG.20998	STRG.20998;SE:Chr17:4316535-4316644:4316784-4317698:+	Chr17	+	4316535-4316644:4316784-4317698	STRG.20998.8,STRG.20998.14	STRG.20998.14,STRG.20998.8,STRG.20998.6	2	3
SE	Chr17	STRG.20998	STRG.20998;SE:Chr17:4317987-4319194:4319239-4319481:+	Chr17	+	4317987-4319194:4319239-4319481	STRG.20998.4,STRG.20998.9,STRG.20998.14	STRG.20998.15,STRG.20998.9,STRG.20998.4,STRG.20998.10,STRG.20998.14	3	5
SE	Chr17	STRG.20998	STRG.20998;SE:Chr17:4317987-4319194:4319239-4319720:+	Chr17	+	4317987-4319194:4319239-4319720	STRG.20998.16	STRG.20998.16,STRG.20998.11,STRG.20998.7,STRG.20998.5,STRG.20998.3	1	5
SE	Chr11	STRG.21	STRG.21;SE:Chr11:167643-167753:167781-168434:+	Chr11	+	167643-167753:167781-168434	STRG.21.3	STRG.21.3,STRG.21.1	1	2
SE	Chr11	STRG.2105	STRG.2105;SE:Chr11:28480859-28481514:28481648-28482145:+	Chr11	+	28480859-28481514:28481648-28482145	STRG.2105.1	STRG.2105.1,STRG.2105.2	1	2
SE	Chr17	STRG.21082	STRG.21082;SE:Chr17:4981749-4981932:4982013-4982108:-	Chr17	-	4981749-4981932:4982013-4982108	STRG.21082.1	STRG.21082.1,STRG.21082.2	1	2
SE	Chr17	STRG.21089	STRG.21089;SE:Chr17:5016449-5016648:5016812-5017862:-	Chr17	-	5016449-5016648:5016812-5017862	STRG.21089.4,STRG.21089.6	STRG.21089.5,STRG.21089.6,STRG.21089.4,STRG.21089.2,STRG.21089.3,STRG.21089.1	2	6
SE	Chr17	STRG.21099	STRG.21099;SE:Chr17:5095823-5098035:5098130-5098610:-	Chr17	-	5095823-5098035:5098130-5098610	STRG.21099.3,STRG.21099.5	STRG.21099.5,STRG.21099.1,STRG.21099.3	2	3
SE	Chr17	STRG.21099	STRG.21099;SE:Chr17:5095823-5098036:5098130-5098610:-	Chr17	-	5095823-5098036:5098130-5098610	STRG.21099.2,STRG.21099.6	STRG.21099.1,STRG.21099.6,STRG.21099.2	2	3
SE	Chr17	STRG.21099	STRG.21099;SE:Chr17:5098130-5098394:5098502-5098610:-	Chr17	-	5098130-5098394:5098502-5098610	STRG.21099.4,STRG.21099.8,STRG.21099.10	STRG.21099.2,STRG.21099.7,STRG.21099.10,STRG.21099.6,STRG.21099.8,STRG.21099.3,STRG.21099.5,STRG.21099.11,STRG.21099.9,STRG.21099.4	3	10
SE	Chr17	STRG.21099	STRG.21099;SE:Chr17:5098701-5099039:5099077-5099795:-	Chr17	-	5098701-5099039:5099077-5099795	STRG.21099.3,STRG.21099.8,STRG.21099.9	STRG.21099.2,STRG.21099.8,STRG.21099.3,STRG.21099.5,STRG.21099.9	3	5
SE	Chr17	STRG.21099	STRG.21099;SE:Chr17:5099077-5099795:5099870-5100060:-	Chr17	-	5099077-5099795:5099870-5100060	STRG.21099.3,STRG.21099.8,STRG.21099.7,STRG.21099.9	STRG.21099.7,STRG.21099.1,STRG.21099.6,STRG.21099.10,STRG.21099.8,STRG.21099.3,STRG.21099.11,STRG.21099.9	4	8
SE	Chr17	STRG.21112	STRG.21112;SE:Chr17:5225389-5225984:5226121-5226335:+	Chr17	+	5225389-5225984:5226121-5226335	STRG.21112.1	STRG.21112.2,STRG.21112.1	1	2
SE	Chr17	STRG.21118	STRG.21118;SE:Chr17:5285066-5285235:5285377-5285662:+	Chr17	+	5285066-5285235:5285377-5285662	STRG.21118.1,STRG.21118.2,STRG.21118.3,STRG.21118.4,STRG.21118.6,STRG.21118.7	STRG.21118.6,STRG.21118.2,STRG.21118.7,STRG.21118.1,STRG.21118.4,STRG.21118.3,STRG.21118.5	6	7
SE	Chr17	STRG.21120	STRG.21120;SE:Chr17:5309481-5309907:5310078-5310282:-	Chr17	-	5309481-5309907:5310078-5310282	STRG.21120.1,STRG.21120.2	STRG.21120.1,STRG.21120.2,STRG.21120.3	2	3
SE	Chr17	STRG.21191	STRG.21191;SE:Chr17:5813739-5813853:5814010-5814229:-	Chr17	-	5813739-5813853:5814010-5814229	STRG.21191.4	STRG.21191.4,STRG.21191.1	1	2
SE	Chr17	STRG.21191	STRG.21191;SE:Chr17:5813739-5813906:5814010-5814229:-	Chr17	-	5813739-5813906:5814010-5814229	STRG.21191.2	STRG.21191.2,STRG.21191.1	1	2
SE	Chr11	STRG.2120	STRG.2120;SE:Chr11:28685379-28685520:28685628-28686410:-	Chr11	-	28685379-28685520:28685628-28686410	STRG.2120.1,STRG.2120.2	STRG.2120.2,STRG.2120.1,STRG.2120.3	2	3
SE	Chr17	STRG.21213	STRG.21213;SE:Chr17:6015967-6017233:6017277-6017589:+	Chr17	+	6015967-6017233:6017277-6017589	STRG.21213.2	STRG.21213.4,STRG.21213.8,STRG.21213.5,STRG.21213.2	1	4
SE	Chr17	STRG.21213	STRG.21213;SE:Chr17:6015967-6017233:6017318-6017589:+	Chr17	+	6015967-6017233:6017318-6017589	STRG.21213.1,STRG.21213.3	STRG.21213.8,STRG.21213.4,STRG.21213.5,STRG.21213.3,STRG.21213.1	2	5
SE	Chr17	STRG.21213	STRG.21213;SE:Chr17:6015967-6017589:6017882-6018097:+	Chr17	+	6015967-6017589:6017882-6018097	STRG.21213.4,STRG.21213.5,STRG.21213.8	STRG.21213.8,STRG.21213.4,STRG.21213.5,STRG.21213.9,STRG.21213.10	3	5
SE	Chr17	STRG.21213	STRG.21213;SE:Chr17:6018455-6018601:6018664-6018736:+	Chr17	+	6018455-6018601:6018664-6018736	STRG.21213.1,STRG.21213.4,STRG.21213.6,STRG.21213.10	STRG.21213.6,STRG.21213.8,STRG.21213.4,STRG.21213.1,STRG.21213.10	4	5
SE	Chr17	STRG.21213	STRG.21213;SE:Chr17:6018455-6018605:6018664-6018736:+	Chr17	+	6018455-6018605:6018664-6018736	STRG.21213.3,STRG.21213.5,STRG.21213.7,STRG.21213.9	STRG.21213.8,STRG.21213.7,STRG.21213.5,STRG.21213.3,STRG.21213.9	4	5
SE	Chr17	STRG.21222	STRG.21222;SE:Chr17:6227297-6227731:6229023-6229403:+	Chr17	+	6227297-6227731:6229023-6229403	STRG.21222.2	STRG.21222.2,STRG.21222.5	1	2
SE	Chr17	STRG.21222	STRG.21222;SE:Chr17:6305023-6305274:6305399-6305645:+	Chr17	+	6305023-6305274:6305399-6305645	STRG.21222.11,STRG.21222.14	STRG.21222.13,STRG.21222.11,STRG.21222.14	2	3
SE	Chr17	STRG.21234	STRG.21234;SE:Chr17:6367890-6368333:6368409-6369083:-	Chr17	-	6367890-6368333:6368409-6369083	STRG.21234.12	STRG.21234.12,STRG.21234.17	1	2
SE	Chr17	STRG.21234	STRG.21234;SE:Chr17:6367890-6368333:6368919-6369083:-	Chr17	-	6367890-6368333:6368919-6369083	STRG.21234.2	STRG.21234.2,STRG.21234.17	1	2
SE	Chr17	STRG.21234	STRG.21234;SE:Chr17:6367890-6368360:6368409-6369083:-	Chr17	-	6367890-6368360:6368409-6369083	STRG.21234.5,STRG.21234.3	STRG.21234.5,STRG.21234.3,STRG.21234.17	2	3
SE	Chr17	STRG.21234	STRG.21234;SE:Chr17:6367890-6368360:6368919-6369083:-	Chr17	-	6367890-6368360:6368919-6369083	STRG.21234.14	STRG.21234.14,STRG.21234.17	1	2
SE	Chr17	STRG.21234	STRG.21234;SE:Chr17:6368409-6368780:6368919-6369083:-	Chr17	-	6368409-6368780:6368919-6369083	STRG.21234.13	STRG.21234.13,STRG.21234.12,STRG.21234.3,STRG.21234.5,STRG.21234.10	1	5
SE	Chr17	STRG.21234	STRG.21234;SE:Chr17:6368409-6369083:6369153-6370107:-	Chr17	-	6368409-6369083:6369153-6370107	STRG.21234.3,STRG.21234.12	STRG.21234.15,STRG.21234.3,STRG.21234.12	2	3
SE	Chr17	STRG.21234	STRG.21234;SE:Chr17:6370805-6370869:6370930-6371100:-	Chr17	-	6370805-6370869:6370930-6371100	STRG.21234.5,STRG.21234.14,STRG.21234.18	STRG.21234.4,STRG.21234.13,STRG.21234.9,STRG.21234.19,STRG.21234.18,STRG.21234.14,STRG.21234.20,STRG.21234.3,STRG.21234.8,STRG.21234.5,STRG.21234.10	3	11
SE	Chr17	STRG.21234	STRG.21234;SE:Chr17:6477830-6477914:6478007-6479839:-	Chr17	-	6477830-6477914:6478007-6479839	STRG.21234.26	STRG.21234.22,STRG.21234.31,STRG.21234.26	1	3
SE	Chr17	STRG.21234	STRG.21234;SE:Chr17:6477830-6477914:6478087-6479839:-	Chr17	-	6477830-6477914:6478087-6479839	STRG.21234.30	STRG.21234.30,STRG.21234.22,STRG.21234.31	1	3
SE	Chr17	STRG.21235	STRG.21235;SE:Chr17:6430210-6430402:6430938-6432036:-	Chr17	-	6430210-6430402:6430938-6432036	STRG.21235.6	STRG.21235.6,STRG.21235.8	1	2
SE	Chr17	STRG.21235	STRG.21235;SE:Chr17:6430210-6430402:6430995-6432036:-	Chr17	-	6430210-6430402:6430995-6432036	STRG.21235.3,STRG.21235.4	STRG.21235.8,STRG.21235.3,STRG.21235.4	2	3
SE	Chr17	STRG.21256	STRG.21256;SE:Chr17:6608391-6608469:6608586-6608682:+	Chr17	+	6608391-6608469:6608586-6608682	STRG.21256.1,STRG.21256.2,STRG.21256.5	STRG.21256.3,STRG.21256.2,STRG.21256.1,STRG.21256.4,STRG.21256.5	3	5
SE	Chr17	STRG.21335	STRG.21335;SE:Chr17:7221311-7222361:7222419-7229157:-	Chr17	-	7221311-7222361:7222419-7229157	STRG.21335.7	STRG.21335.8,STRG.21335.7	1	2
SE	Chr17	STRG.21335	STRG.21335;SE:Chr17:7222419-7229157:7229215-7229914:-	Chr17	-	7222419-7229157:7229215-7229914	STRG.21335.7	STRG.21335.5,STRG.21335.7	1	2
SE	Chr17	STRG.21376	STRG.21376;SE:Chr17:7648495-7648625:7650841-7651753:-	Chr17	-	7648495-7648625:7650841-7651753	STRG.21376.5	STRG.21376.5,STRG.21376.2	1	2
SE	Chr17	STRG.21376	STRG.21376;SE:Chr17:7648495-7650397:7650841-7651753:-	Chr17	-	7648495-7650397:7650841-7651753	STRG.21376.4	STRG.21376.4,STRG.21376.2	1	2
SE	Chr17	STRG.21411	STRG.21411;SE:Chr17:8046201-8046359:8046431-8046736:+	Chr17	+	8046201-8046359:8046431-8046736	STRG.21411.5	STRG.21411.6,STRG.21411.5	1	2
SE	Chr17	STRG.21411	STRG.21411;SE:Chr17:8046201-8046359:8046870-8047482:+	Chr17	+	8046201-8046359:8046870-8047482	STRG.21411.2,STRG.21411.3,STRG.21411.4	STRG.21411.3,STRG.21411.7,STRG.21411.4,STRG.21411.2	3	4
SE	Chr17	STRG.21411	STRG.21411;SE:Chr17:8046201-8046363:8046870-8047482:+	Chr17	+	8046201-8046363:8046870-8047482	STRG.21411.1	STRG.21411.1,STRG.21411.7	1	2
SE	Chr17	STRG.21411	STRG.21411;SE:Chr17:8046201-8046736:8046870-8047482:+	Chr17	+	8046201-8046736:8046870-8047482	STRG.21411.6	STRG.21411.6,STRG.21411.7	1	2
SE	Chr17	STRG.21458	STRG.21458;SE:Chr17:8525860-8535525:8535589-8536214:-	Chr17	-	8525860-8535525:8535589-8536214	STRG.21458.15	STRG.21458.12,STRG.21458.15	1	2
SE	Chr17	STRG.21514	STRG.21514;SE:Chr17:8822194-8824934:8825019-8825576:+	Chr17	+	8822194-8824934:8825019-8825576	STRG.21514.3	STRG.21514.8,STRG.21514.10,STRG.21514.3,STRG.21514.5,STRG.21514.7	1	5
SE	Chr17	STRG.21520	STRG.21520;SE:Chr17:8849239-8854144:8854287-8856553:-	Chr17	-	8849239-8854144:8854287-8856553	STRG.21520.3,STRG.21520.6,STRG.21520.5,STRG.21520.4	STRG.21520.2,STRG.21520.6,STRG.21520.5,STRG.21520.3,STRG.21520.1,STRG.21520.4	4	6
SE	Chr17	STRG.21520	STRG.21520;SE:Chr17:8857900-8858308:8858373-8870880:-	Chr17	-	8857900-8858308:8858373-8870880	STRG.21520.3,STRG.21520.2,STRG.21520.5,STRG.21520.4,STRG.21520.7	STRG.21520.2,STRG.21520.5,STRG.21520.3,STRG.21520.4,STRG.21520.1,STRG.21520.7,STRG.21520.8	5	7
SE	Chr17	STRG.21520	STRG.21520;SE:Chr17:8870923-8871040:8871116-8871294:-	Chr17	-	8870923-8871040:8871116-8871294	STRG.21520.1,STRG.21520.3,STRG.21520.2,STRG.21520.7,STRG.21520.8	STRG.21520.2,STRG.21520.5,STRG.21520.3,STRG.21520.1,STRG.21520.4,STRG.21520.7,STRG.21520.8	5	7
SE	Chr17	STRG.21520	STRG.21520;SE:Chr17:8875892-8876420:8876528-8877203:-	Chr17	-	8875892-8876420:8876528-8877203	STRG.21520.2,STRG.21520.5,STRG.21520.4	STRG.21520.2,STRG.21520.5,STRG.21520.3,STRG.21520.4,STRG.21520.7,STRG.21520.8	3	6
SE	Chr17	STRG.21520	STRG.21520;SE:Chr17:8877688-8878180:8878237-8878351:-	Chr17	-	8877688-8878180:8878237-8878351	STRG.21520.3,STRG.21520.2,STRG.21520.4,STRG.21520.7,STRG.21520.8,STRG.21520.9	STRG.21520.2,STRG.21520.5,STRG.21520.9,STRG.21520.3,STRG.21520.4,STRG.21520.7,STRG.21520.8	6	7
SE	Chr17	STRG.21531	STRG.21531;SE:Chr17:8942603-8942847:8942919-8943198:-	Chr17	-	8942603-8942847:8942919-8943198	STRG.21531.2,STRG.21531.3,STRG.21531.4,STRG.21531.5,STRG.21531.7,STRG.21531.8,STRG.21531.9,STRG.21531.10	STRG.21531.3,STRG.21531.4,STRG.21531.9,STRG.21531.10,STRG.21531.7,STRG.21531.8,STRG.21531.2,STRG.21531.6,STRG.21531.5	8	9
SE	Chr17	STRG.21531	STRG.21531;SE:Chr17:8945167-8945242:8945269-8945494:-	Chr17	-	8945167-8945242:8945269-8945494	STRG.21531.4	STRG.21531.3,STRG.21531.4	1	2
SE	Chr17	STRG.21531	STRG.21531;SE:Chr17:8945269-8945494:8945693-8949681:-	Chr17	-	8945269-8945494:8945693-8949681	STRG.21531.4,STRG.21531.7	STRG.21531.4,STRG.21531.5,STRG.21531.7	2	3
SE	Chr17	STRG.21542	STRG.21542;SE:Chr17:9051506-9051727:9051790-9052159:+	Chr17	+	9051506-9051727:9051790-9052159	STRG.21542.2,STRG.21542.3	STRG.21542.2,STRG.21542.1,STRG.21542.3	2	3
SE	Chr17	STRG.21560	STRG.21560;SE:Chr17:9292942-9293197:9293302-9293632:+	Chr17	+	9292942-9293197:9293302-9293632	STRG.21560.2	STRG.21560.2,STRG.21560.3	1	2
SE	Chr17	STRG.21593	STRG.21593;SE:Chr17:9568058-9568365:9568486-9568617:-	Chr17	-	9568058-9568365:9568486-9568617	STRG.21593.1	STRG.21593.1,STRG.21593.2	1	2
SE	Chr17	STRG.21594	STRG.21594;SE:Chr17:9574448-9574587:9574697-9574907:-	Chr17	-	9574448-9574587:9574697-9574907	STRG.21594.3,STRG.21594.15,STRG.21594.10	STRG.21594.3,STRG.21594.10,STRG.21594.15,STRG.21594.12,STRG.21594.9,STRG.21594.7,STRG.21594.6	3	7
SE	Chr17	STRG.21594	STRG.21594;SE:Chr17:9574448-9574587:9574743-9574907:-	Chr17	-	9574448-9574587:9574743-9574907	STRG.21594.2,STRG.21594.14	STRG.21594.14,STRG.21594.12,STRG.21594.2,STRG.21594.9,STRG.21594.7,STRG.21594.6	2	6
SE	Chr17	STRG.21594	STRG.21594;SE:Chr17:9574448-9574587:9574749-9574907:-	Chr17	-	9574448-9574587:9574749-9574907	STRG.21594.4,STRG.21594.8,STRG.21594.13,STRG.21594.11,STRG.21594.16	STRG.21594.4,STRG.21594.8,STRG.21594.11,STRG.21594.16,STRG.21594.12,STRG.21594.9,STRG.21594.13,STRG.21594.7,STRG.21594.6	5	9
SE	Chr17	STRG.21594	STRG.21594;SE:Chr17:9574994-9575318:9575387-9575636:-	Chr17	-	9574994-9575318:9575387-9575636	STRG.21594.3,STRG.21594.7,STRG.21594.16	STRG.21594.17,STRG.21594.3,STRG.21594.14,STRG.21594.16,STRG.21594.9,STRG.21594.7	3	6
SE	Chr17	STRG.21610	STRG.21610;SE:Chr17:9648996-9650413:9650504-9650624:-	Chr17	-	9648996-9650413:9650504-9650624	STRG.21610.1,STRG.21610.2	STRG.21610.4,STRG.21610.1,STRG.21610.2	2	3
SE	Chr17	STRG.21626	STRG.21626;SE:Chr17:9805748-9806011:9806065-9806957:+	Chr17	+	9805748-9806011:9806065-9806957	STRG.21626.1,STRG.21626.3,STRG.21626.4	STRG.21626.1,STRG.21626.5,STRG.21626.3,STRG.21626.2,STRG.21626.4	3	5
SE	Chr17	STRG.21636	STRG.21636;SE:Chr17:9891870-9892102:9892177-9892712:-	Chr17	-	9891870-9892102:9892177-9892712	STRG.21636.3	STRG.21636.3,STRG.21636.14	1	2
SE	Chr17	STRG.21636	STRG.21636;SE:Chr17:9891870-9892102:9892233-9892712:-	Chr17	-	9891870-9892102:9892233-9892712	STRG.21636.6	STRG.21636.14,STRG.21636.6	1	2
SE	Chr17	STRG.21636	STRG.21636;SE:Chr17:9891870-9892102:9892485-9892712:-	Chr17	-	9891870-9892102:9892485-9892712	STRG.21636.4	STRG.21636.14,STRG.21636.4	1	2
SE	Chr17	STRG.21636	STRG.21636;SE:Chr17:9892177-9892415:9892485-9892712:-	Chr17	-	9892177-9892415:9892485-9892712	STRG.21636.11	STRG.21636.3,STRG.21636.11,STRG.21636.5	1	3
SE	Chr17	STRG.21636	STRG.21636;SE:Chr17:9892233-9892415:9892485-9892712:-	Chr17	-	9892233-9892415:9892485-9892712	STRG.21636.9,STRG.21636.15	STRG.21636.9,STRG.21636.2,STRG.21636.15,STRG.21636.6	2	4
SE	Chr17	STRG.21636	STRG.21636;SE:Chr17:9892233-9892415:9892492-9892712:-	Chr17	-	9892233-9892415:9892492-9892712	STRG.21636.13	STRG.21636.13,STRG.21636.2,STRG.21636.6	1	3
SE	Chr17	STRG.21645	STRG.21645;SE:Chr17:10055991-10056098:10056142-10056734:+	Chr17	+	10055991-10056098:10056142-10056734	STRG.21645.1	STRG.21645.4,STRG.21645.3,STRG.21645.1	1	3
SE	Chr17	STRG.21648	STRG.21648;SE:Chr17:10070786-10071189:10071234-10071550:-	Chr17	-	10070786-10071189:10071234-10071550	STRG.21648.9	STRG.21648.5,STRG.21648.4,STRG.21648.9,STRG.21648.2,STRG.21648.1,STRG.21648.6,STRG.21648.7,STRG.21648.3	1	8
SE	Chr17	STRG.21693	STRG.21693;SE:Chr17:10569797-10570481:10570864-10571104:+	Chr17	+	10569797-10570481:10570864-10571104	STRG.21693.1	STRG.21693.2,STRG.21693.1	1	2
SE	Chr17	STRG.21701	STRG.21701;SE:Chr17:10638520-10638635:10638713-10639153:+	Chr17	+	10638520-10638635:10638713-10639153	STRG.21701.5	STRG.21701.5,STRG.21701.2	1	2
SE	Chr17	STRG.21721	STRG.21721;SE:Chr17:10835838-10840966:10840987-10841079:-	Chr17	-	10835838-10840966:10840987-10841079	STRG.21721.1	STRG.21721.1,STRG.21721.2	1	2
SE	Chr17	STRG.21723	STRG.21723;SE:Chr17:10845615-10846153:10846256-10847152:+	Chr17	+	10845615-10846153:10846256-10847152	STRG.21723.6	STRG.21723.1,STRG.21723.6,STRG.21723.2,STRG.21723.3,STRG.21723.5,STRG.21723.4	1	6
SE	Chr17	STRG.21754	STRG.21754;SE:Chr17:11255149-11255739:11255846-11255928:-	Chr17	-	11255149-11255739:11255846-11255928	STRG.21754.2	STRG.21754.1,STRG.21754.2	1	2
SE	Chr17	STRG.21759	STRG.21759;SE:Chr17:11323147-11323925:11324057-11324323:+	Chr17	+	11323147-11323925:11324057-11324323	STRG.21759.3	STRG.21759.3,STRG.21759.1	1	2
SE	Chr17	STRG.21761	STRG.21761;SE:Chr17:11339400-11340979:11341137-11341260:+	Chr17	+	11339400-11340979:11341137-11341260	STRG.21761.1	STRG.21761.2,STRG.21761.3,STRG.21761.1	1	3
SE	Chr17	STRG.21777	STRG.21777;SE:Chr17:11488180-11489386:11489469-11489721:+	Chr17	+	11488180-11489386:11489469-11489721	STRG.21777.3	STRG.21777.1,STRG.21777.3	1	2
SE	Chr17	STRG.21783	STRG.21783;SE:Chr17:11533890-11534129:11534619-11534763:-	Chr17	-	11533890-11534129:11534619-11534763	STRG.21783.2,STRG.21783.5	STRG.21783.5,STRG.21783.3,STRG.21783.2	2	3
SE	Chr17	STRG.21797	STRG.21797;SE:Chr17:11692558-11692642:11692739-11692915:+	Chr17	+	11692558-11692642:11692739-11692915	STRG.21797.2	STRG.21797.3,STRG.21797.2	1	2
SE	Chr17	STRG.21843	STRG.21843;SE:Chr17:12180122-12180479:12180535-12180662:+	Chr17	+	12180122-12180479:12180535-12180662	STRG.21843.11,STRG.21843.13	STRG.21843.8,STRG.21843.13,STRG.21843.7,STRG.21843.3,STRG.21843.11	2	5
SE	Chr17	STRG.21862	STRG.21862;SE:Chr17:12423922-12424044:12424156-12424686:+	Chr17	+	12423922-12424044:12424156-12424686	STRG.21862.5	STRG.21862.4,STRG.21862.5	1	2
SE	Chr17	STRG.21871	STRG.21871;SE:Chr17:12521264-12521678:12521711-12522449:-	Chr17	-	12521264-12521678:12521711-12522449	STRG.21871.7,STRG.21871.10	STRG.21871.2,STRG.21871.3,STRG.21871.1,STRG.21871.5,STRG.21871.7,STRG.21871.10,STRG.21871.9	2	7
SE	Chr17	STRG.21896	STRG.21896;SE:Chr17:12792646-12795432:12795498-12796354:+	Chr17	+	12792646-12795432:12795498-12796354	STRG.21896.4,STRG.21896.9	STRG.21896.6,STRG.21896.9,STRG.21896.4,STRG.21896.2	2	4
SE	Chr17	STRG.21896	STRG.21896;SE:Chr17:12792651-12795432:12795498-12796354:+	Chr17	+	12792651-12795432:12795498-12796354	STRG.21896.3,STRG.21896.5	STRG.21896.3,STRG.21896.5,STRG.21896.7	2	3
SE	Chr17	STRG.21896	STRG.21896;SE:Chr17:12792778-12795432:12795498-12796354:+	Chr17	+	12792778-12795432:12795498-12796354	STRG.21896.8	STRG.21896.8,STRG.21896.10	1	2
SE	Chr17	STRG.21896	STRG.21896;SE:Chr17:12794976-12795055:12795168-12795432:+	Chr17	+	12794976-12795055:12795168-12795432	STRG.21896.12	STRG.21896.12,STRG.21896.11	1	2
SE	Chr17	STRG.21913	STRG.21913;SE:Chr17:13001083-13001633:13001689-13001943:+	Chr17	+	13001083-13001633:13001689-13001943	STRG.21913.4	STRG.21913.3,STRG.21913.5,STRG.21913.4	1	3
SE	Chr17	STRG.21962	STRG.21962;SE:Chr17:13579607-13579762:13579858-13580069:+	Chr17	+	13579607-13579762:13579858-13580069	STRG.21962.2	STRG.21962.2,STRG.21962.1	1	2
SE	Chr17	STRG.21967	STRG.21967;SE:Chr17:13604820-13604910:13604990-13605387:-	Chr17	-	13604820-13604910:13604990-13605387	STRG.21967.2	STRG.21967.2,STRG.21967.1	1	2
SE	Chr17	STRG.21983	STRG.21983;SE:Chr17:13848858-13848942:13849039-13849217:+	Chr17	+	13848858-13848942:13849039-13849217	STRG.21983.1,STRG.21983.2	STRG.21983.1,STRG.21983.3,STRG.21983.2	2	3
SE	Chr17	STRG.21987	STRG.21987;SE:Chr17:13868395-13869322:13869363-13869636:-	Chr17	-	13868395-13869322:13869363-13869636	STRG.21987.2,STRG.21987.7	STRG.21987.7,STRG.21987.2,STRG.21987.3,STRG.21987.1	2	4
SE	Chr17	STRG.21998	STRG.21998;SE:Chr17:14069584-14070703:14070949-14071913:-	Chr17	-	14069584-14070703:14070949-14071913	STRG.21998.3	STRG.21998.3,STRG.21998.5,STRG.21998.6	1	3
SE	Chr17	STRG.22068	STRG.22068;SE:Chr17:15212695-15212780:15212842-15213015:-	Chr17	-	15212695-15212780:15212842-15213015	STRG.22068.8	STRG.22068.7,STRG.22068.8	1	2
SE	Chr17	STRG.22068	STRG.22068;SE:Chr17:15212695-15212780:15212884-15213015:-	Chr17	-	15212695-15212780:15212884-15213015	STRG.22068.10	STRG.22068.7,STRG.22068.10	1	2
SE	Chr17	STRG.22070	STRG.22070;SE:Chr17:15233175-15233373:15234292-15235525:-	Chr17	-	15233175-15233373:15234292-15235525	STRG.22070.1	STRG.22070.3,STRG.22070.1	1	2
SE	Chr17	STRG.22074	STRG.22074;SE:Chr17:15296484-15296703:15296963-15303667:+	Chr17	+	15296484-15296703:15296963-15303667	STRG.22074.10,STRG.22074.8,STRG.22074.1,STRG.22074.2,STRG.22074.7	STRG.22074.9,STRG.22074.8,STRG.22074.1,STRG.22074.7,STRG.22074.2,STRG.22074.4,STRG.22074.6,STRG.22074.10	5	8
SE	Chr17	STRG.22074	STRG.22074;SE:Chr17:15296484-15296708:15296963-15303667:+	Chr17	+	15296484-15296708:15296963-15303667	STRG.22074.11,STRG.22074.5,STRG.22074.3	STRG.22074.11,STRG.22074.9,STRG.22074.3,STRG.22074.4,STRG.22074.6,STRG.22074.5	3	6
SE	Chr17	STRG.22074	STRG.22074;SE:Chr17:15303748-15304069:15304400-15305088:+	Chr17	+	15303748-15304069:15304400-15305088	STRG.22074.3,STRG.22074.7,STRG.22074.12	STRG.22074.12,STRG.22074.13,STRG.22074.3,STRG.22074.7,STRG.22074.5,STRG.22074.10	3	6
SE	Chr17	STRG.22074	STRG.22074;SE:Chr17:15303748-15304204:15304400-15305088:+	Chr17	+	15303748-15304204:15304400-15305088	STRG.22074.4,STRG.22074.1,STRG.22074.14	STRG.22074.1,STRG.22074.13,STRG.22074.14,STRG.22074.4,STRG.22074.5,STRG.22074.10	3	6
SE	Chr17	STRG.22103	STRG.22103;SE:Chr17:15694815-15694955:15695023-15695371:+	Chr17	+	15694815-15694955:15695023-15695371	STRG.22103.2	STRG.22103.1,STRG.22103.2	1	2
SE	Chr17	STRG.22124	STRG.22124;SE:Chr17:16140482-16140931:16140985-16141467:-	Chr17	-	16140482-16140931:16140985-16141467	STRG.22124.2	STRG.22124.2,STRG.22124.4	1	2
SE	Chr17	STRG.22131	STRG.22131;SE:Chr17:16194568-16195351:16195483-16195560:+	Chr17	+	16194568-16195351:16195483-16195560	STRG.22131.4	STRG.22131.4,STRG.22131.7	1	2
SE	Chr17	STRG.22152	STRG.22152;SE:Chr17:16463323-16464158:16464223-16464334:-	Chr17	-	16463323-16464158:16464223-16464334	STRG.22152.2	STRG.22152.2,STRG.22152.4	1	2
SE	Chr17	STRG.22152	STRG.22152;SE:Chr17:16463323-16464334:16464520-16464749:-	Chr17	-	16463323-16464334:16464520-16464749	STRG.22152.4	STRG.22152.3,STRG.22152.4	1	2
SE	Chr17	STRG.22251	STRG.22251;SE:Chr17:19410075-19410302:19410349-19411003:+	Chr17	+	19410075-19410302:19410349-19411003	STRG.22251.13	STRG.22251.8,STRG.22251.13,STRG.22251.14,STRG.22251.3,STRG.22251.7	1	5
SE	Chr17	STRG.22251	STRG.22251;SE:Chr17:19410075-19410302:19410349-19411039:+	Chr17	+	19410075-19410302:19410349-19411039	STRG.22251.12,STRG.22251.17	STRG.22251.2,STRG.22251.5,STRG.22251.17,STRG.22251.4,STRG.22251.6,STRG.22251.16,STRG.22251.12,STRG.22251.9	2	8
SE	Chr17	STRG.22251	STRG.22251;SE:Chr17:19410075-19410813:19410942-19411039:+	Chr17	+	19410075-19410813:19410942-19411039	STRG.22251.18	STRG.22251.2,STRG.22251.5,STRG.22251.6,STRG.22251.4,STRG.22251.16,STRG.22251.18,STRG.22251.9	1	7
SE	Chr17	STRG.22251	STRG.22251;SE:Chr17:19410349-19410486:19410556-19411039:+	Chr17	+	19410349-19410486:19410556-19411039	STRG.22251.10	STRG.22251.10,STRG.22251.12,STRG.22251.17	1	3
SE	Chr17	STRG.22251	STRG.22251;SE:Chr17:19411137-19411543:19411585-19412009:+	Chr17	+	19411137-19411543:19411585-19412009	STRG.22251.7,STRG.22251.6,STRG.22251.8,STRG.22251.10,STRG.22251.4,STRG.22251.5,STRG.22251.9,STRG.22251.1,STRG.22251.2,STRG.22251.3,STRG.22251.11,STRG.22251.12,STRG.22251.13,STRG.22251.14,STRG.22251.15,STRG.22251.17,STRG.22251.18,STRG.22251.19	STRG.22251.2,STRG.22251.5,STRG.22251.1,STRG.22251.8,STRG.22251.6,STRG.22251.4,STRG.22251.17,STRG.22251.16,STRG.22251.18,STRG.22251.19,STRG.22251.10,STRG.22251.13,STRG.22251.14,STRG.22251.15,STRG.22251.3,STRG.22251.12,STRG.22251.7,STRG.22251.11,STRG.22251.9	18	19
SE	Chr17	STRG.22251	STRG.22251;SE:Chr17:19412125-19412371:19412431-19413070:+	Chr17	+	19412125-19412371:19412431-19413070	STRG.22251.13,STRG.22251.14,STRG.22251.17	STRG.22251.2,STRG.22251.8,STRG.22251.17,STRG.22251.16,STRG.22251.18,STRG.22251.13,STRG.22251.14,STRG.22251.3,STRG.22251.9	3	9
SE	Chr17	STRG.22251	STRG.22251;SE:Chr17:19412125-19412371:19412446-19413070:+	Chr17	+	19412125-19412371:19412446-19413070	STRG.22251.11	STRG.22251.2,STRG.22251.8,STRG.22251.16,STRG.22251.18,STRG.22251.3,STRG.22251.11,STRG.22251.9	1	7
SE	Chr17	STRG.22251	STRG.22251;SE:Chr17:19412125-19412371:19412446-19413691:+	Chr17	+	19412125-19412371:19412446-19413691	STRG.22251.10,STRG.22251.19	STRG.22251.10,STRG.22251.6,STRG.22251.7,STRG.22251.19	2	4
SE	Chr17	STRG.22251	STRG.22251;SE:Chr17:19412125-19413070:19413133-19413691:+	Chr17	+	19412125-19413070:19413133-19413691	STRG.22251.8,STRG.22251.2	STRG.22251.2,STRG.22251.7,STRG.22251.8,STRG.22251.6	2	4
SE	Chr17	STRG.22251	STRG.22251;SE:Chr17:19412446-19413070:19413133-19413691:+	Chr17	+	19412446-19413070:19413133-19413691	STRG.22251.11	STRG.22251.10,STRG.22251.19,STRG.22251.11	1	3
SE	Chr17	STRG.22253	STRG.22253;SE:Chr17:19507644-19508909:19509001-19509217:+	Chr17	+	19507644-19508909:19509001-19509217	STRG.22253.1,STRG.22253.2,STRG.22253.3,STRG.22253.4,STRG.22253.7,STRG.22253.6	STRG.22253.4,STRG.22253.6,STRG.22253.7,STRG.22253.3,STRG.22253.5,STRG.22253.2,STRG.22253.1	6	7
SE	Chr17	STRG.22253	STRG.22253;SE:Chr17:19509625-19510163:19510235-19510335:+	Chr17	+	19509625-19510163:19510235-19510335	STRG.22253.2,STRG.22253.4	STRG.22253.4,STRG.22253.3,STRG.22253.5,STRG.22253.2	2	4
SE	Chr17	STRG.22253	STRG.22253;SE:Chr17:19509625-19510168:19510235-19510335:+	Chr17	+	19509625-19510168:19510235-19510335	STRG.22253.7,STRG.22253.6	STRG.22253.7,STRG.22253.3,STRG.22253.6,STRG.22253.5	2	4
SE	Chr17	STRG.22255	STRG.22255;SE:Chr17:22143712-22143869:22143924-22144513:-	Chr17	-	22143712-22143869:22143924-22144513	STRG.22255.1	STRG.22255.1,STRG.22255.2	1	2
SE	Chr17	STRG.22277	STRG.22277;SE:Chr17:19804180-19804284:19804370-19804456:+	Chr17	+	19804180-19804284:19804370-19804456	STRG.22277.1	STRG.22277.1,STRG.22277.2	1	2
SE	Chr17	STRG.22295	STRG.22295;SE:Chr17:20231802-20231956:20232054-20232229:-	Chr17	-	20231802-20231956:20232054-20232229	STRG.22295.6	STRG.22295.6,STRG.22295.1,STRG.22295.2,STRG.22295.3	1	4
SE	Chr17	STRG.22295	STRG.22295;SE:Chr17:20231802-20231956:20232103-20232229:-	Chr17	-	20231802-20231956:20232103-20232229	STRG.22295.4	STRG.22295.3,STRG.22295.1,STRG.22295.2,STRG.22295.4	1	4
SE	Chr11	STRG.223	STRG.223;SE:Chr11:1892921-1893085:1893115-1893219:-	Chr11	-	1892921-1893085:1893115-1893219	STRG.223.4	STRG.223.2,STRG.223.4,STRG.223.1	1	3
SE	Chr17	STRG.22306	STRG.22306;SE:Chr17:20320372-20320697:20320755-20322446:-	Chr17	-	20320372-20320697:20320755-20322446	STRG.22306.1	STRG.22306.1,STRG.22306.2	1	2
SE	Chr17	STRG.22368	STRG.22368;SE:Chr17:21497256-21498372:21498479-21498684:+	Chr17	+	21497256-21498372:21498479-21498684	STRG.22368.1,STRG.22368.2,STRG.22368.3	STRG.22368.1,STRG.22368.2,STRG.22368.4,STRG.22368.3	3	4
SE	Chr17	STRG.22368	STRG.22368;SE:Chr17:21501484-21501912:21501985-21502083:+	Chr17	+	21501484-21501912:21501985-21502083	STRG.22368.2,STRG.22368.4	STRG.22368.1,STRG.22368.2,STRG.22368.4	2	3
SE	Chr17	STRG.22380	STRG.22380;SE:Chr17:21567836-21567913:21567993-21568319:-	Chr17	-	21567836-21567913:21567993-21568319	STRG.22380.5	STRG.22380.5,STRG.22380.7,STRG.22380.11	1	3
SE	Chr17	STRG.22380	STRG.22380;SE:Chr17:21567836-21567916:21567993-21568319:-	Chr17	-	21567836-21567916:21567993-21568319	STRG.22380.6	STRG.22380.6,STRG.22380.7,STRG.22380.11	1	3
SE	Chr17	STRG.22394	STRG.22394;SE:Chr17:21775300-21775746:21775805-21776573:+	Chr17	+	21775300-21775746:21775805-21776573	STRG.22394.6,STRG.22394.9,STRG.22394.8,STRG.22394.10,STRG.22394.17,STRG.22394.14	STRG.22394.14,STRG.22394.8,STRG.22394.4,STRG.22394.17,STRG.22394.21,STRG.22394.9,STRG.22394.3,STRG.22394.6,STRG.22394.10	6	9
SE	Chr17	STRG.22394	STRG.22394;SE:Chr17:21775300-21775746:21776634-21776743:+	Chr17	+	21775300-21775746:21776634-21776743	STRG.22394.7	STRG.22394.7,STRG.22394.20,STRG.22394.18,STRG.22394.1	1	4
SE	Chr17	STRG.22394	STRG.22394;SE:Chr17:21775300-21776573:21776634-21776743:+	Chr17	+	21775300-21776573:21776634-21776743	STRG.22394.3,STRG.22394.4,STRG.22394.21	STRG.22394.18,STRG.22394.4,STRG.22394.21,STRG.22394.20,STRG.22394.3,STRG.22394.1	3	6
SE	Chr17	STRG.22394	STRG.22394;SE:Chr17:21776826-21777596:21777710-21779109:+	Chr17	+	21776826-21777596:21777710-21779109	STRG.22394.1,STRG.22394.9,STRG.22394.17,STRG.22394.16,STRG.22394.13,STRG.22394.19	STRG.22394.13,STRG.22394.8,STRG.22394.17,STRG.22394.21,STRG.22394.20,STRG.22394.9,STRG.22394.15,STRG.22394.19,STRG.22394.16,STRG.22394.1	6	10
SE	Chr17	STRG.22394	STRG.22394;SE:Chr17:21776826-21777596:21777894-21779109:+	Chr17	+	21776826-21777596:21777894-21779109	STRG.22394.12	STRG.22394.8,STRG.22394.21,STRG.22394.20,STRG.22394.15,STRG.22394.12	1	5
SE	Chr17	STRG.22394	STRG.22394;SE:Chr17:21777710-21777820:21777894-21779109:+	Chr17	+	21777710-21777820:21777894-21779109	STRG.22394.4,STRG.22394.6,STRG.22394.10,STRG.22394.18	STRG.22394.18,STRG.22394.13,STRG.22394.4,STRG.22394.17,STRG.22394.9,STRG.22394.6,STRG.22394.10,STRG.22394.19,STRG.22394.16,STRG.22394.1	4	10
SE	Chr17	STRG.22422	STRG.22422;SE:Chr17:22332967-22338732:22338854-22338934:-	Chr17	-	22332967-22338732:22338854-22338934	STRG.22422.2	STRG.22422.2,STRG.22422.1	1	2
SE	Chr17	STRG.22434	STRG.22434;SE:Chr17:22526067-22526312:22526376-22526568:-	Chr17	-	22526067-22526312:22526376-22526568	STRG.22434.3	STRG.22434.3,STRG.22434.1	1	2
SE	Chr17	STRG.22437	STRG.22437;SE:Chr17:22567354-22567489:22567611-22567757:-	Chr17	-	22567354-22567489:22567611-22567757	STRG.22437.1	STRG.22437.1,STRG.22437.2	1	2
SE	Chr17	STRG.22439	STRG.22439;SE:Chr17:22572842-22572941:22572976-22573478:-	Chr17	-	22572842-22572941:22572976-22573478	STRG.22439.2	STRG.22439.2,STRG.22439.1	1	2
SE	Chr11	STRG.2255	STRG.2255;SE:Chr11:30663508-30663854:30663908-30664109:-	Chr11	-	30663508-30663854:30663908-30664109	STRG.2255.1,STRG.2255.3	STRG.2255.4,STRG.2255.1,STRG.2255.2,STRG.2255.5,STRG.2255.3	2	5
SE	Chr17	STRG.22597	STRG.22597;SE:Chr17:24964162-24964286:24964357-24964549:-	Chr17	-	24964162-24964286:24964357-24964549	STRG.22597.1	STRG.22597.1,STRG.22597.2	1	2
SE	Chr17	STRG.22599	STRG.22599;SE:Chr17:24999961-25001209:25001239-25001339:+	Chr17	+	24999961-25001209:25001239-25001339	STRG.22599.3,STRG.22599.6	STRG.22599.3,STRG.22599.5,STRG.22599.6	2	3
SE	Chr17	STRG.22738	STRG.22738;SE:Chr17:26605133-26605716:26605779-26606529:+	Chr17	+	26605133-26605716:26605779-26606529	STRG.22738.3,STRG.22738.4	STRG.22738.3,STRG.22738.1,STRG.22738.4	2	3
SE	Chr17	STRG.22738	STRG.22738;SE:Chr17:26606598-26606781:26608065-26608226:+	Chr17	+	26606598-26606781:26608065-26608226	STRG.22738.4	STRG.22738.4,STRG.22738.3	1	2
SE	Chr17	STRG.22763	STRG.22763;SE:Chr17:26885520-26885696:26885793-26885878:-	Chr17	-	26885520-26885696:26885793-26885878	STRG.22763.2	STRG.22763.2,STRG.22763.4	1	2
SE	Chr11	STRG.2280	STRG.2280;SE:Chr11:30951381-30951936:30951966-30952965:+	Chr11	+	30951381-30951936:30951966-30952965	STRG.2280.2	STRG.2280.2,STRG.2280.1	1	2
SE	Chr17	STRG.22861	STRG.22861;SE:Chr17:27757809-27757966:27758071-27758226:-	Chr17	-	27757809-27757966:27758071-27758226	STRG.22861.1,STRG.22861.5	STRG.22861.5,STRG.22861.3,STRG.22861.1,STRG.22861.2	2	4
SE	Chr17	STRG.22861	STRG.22861;SE:Chr17:27758281-27758721:27758780-27758889:-	Chr17	-	27758281-27758721:27758780-27758889	STRG.22861.1,STRG.22861.2	STRG.22861.5,STRG.22861.3,STRG.22861.1,STRG.22861.2	2	4
SE	Chr17	STRG.22898	STRG.22898;SE:Chr17:28152648-28152737:28152782-28152877:+	Chr17	+	28152648-28152737:28152782-28152877	STRG.22898.1,STRG.22898.3,STRG.22898.4	STRG.22898.2,STRG.22898.3,STRG.22898.1,STRG.22898.4	3	4
SE	Chr11	STRG.2293	STRG.2293;SE:Chr11:31174070-31174164:31174266-31174507:+	Chr11	+	31174070-31174164:31174266-31174507	STRG.2293.3	STRG.2293.3,STRG.2293.5	1	2
SE	Chr11	STRG.2293	STRG.2293;SE:Chr11:31174070-31174220:31174266-31174507:+	Chr11	+	31174070-31174220:31174266-31174507	STRG.2293.1	STRG.2293.1,STRG.2293.5	1	2
SE	Chr17	STRG.22949	STRG.22949;SE:Chr17:28744487-28745430:28745976-28747312:+	Chr17	+	28744487-28745430:28745976-28747312	STRG.22949.2	STRG.22949.2,STRG.22949.1	1	2
SE	Chr17	STRG.22980	STRG.22980;SE:Chr17:29052012-29056248:29056312-29056855:-	Chr17	-	29052012-29056248:29056312-29056855	STRG.22980.4	STRG.22980.4,STRG.22980.2	1	2
SE	Chr17	STRG.22997	STRG.22997;SE:Chr17:29198460-29198970:29199107-29199185:-	Chr17	-	29198460-29198970:29199107-29199185	STRG.22997.2	STRG.22997.3,STRG.22997.2	1	2
SE	Chr17	STRG.23034	STRG.23034;SE:Chr17:29468619-29468850:29468948-29469023:-	Chr17	-	29468619-29468850:29468948-29469023	STRG.23034.13	STRG.23034.12,STRG.23034.13,STRG.23034.11	1	3
SE	Chr17	STRG.23050	STRG.23050;SE:Chr17:29546629-29546788:29546834-29546912:+	Chr17	+	29546629-29546788:29546834-29546912	STRG.23050.2	STRG.23050.1,STRG.23050.2	1	2
SE	Chr17	STRG.23082	STRG.23082;SE:Chr17:29862538-29864407:29864523-29864725:-	Chr17	-	29862538-29864407:29864523-29864725	STRG.23082.6	STRG.23082.2,STRG.23082.4,STRG.23082.6	1	3
SE	Chr17	STRG.23082	STRG.23082;SE:Chr17:29862538-29864407:29864630-29864725:-	Chr17	-	29862538-29864407:29864630-29864725	STRG.23082.1	STRG.23082.2,STRG.23082.1,STRG.23082.4	1	3
SE	Chr17	STRG.23082	STRG.23082;SE:Chr17:29862538-29864407:29864634-29864725:-	Chr17	-	29862538-29864407:29864634-29864725	STRG.23082.5	STRG.23082.2,STRG.23082.5,STRG.23082.4	1	3
SE	Chr17	STRG.23088	STRG.23088;SE:Chr17:29919107-29919745:29919852-29925996:-	Chr17	-	29919107-29919745:29919852-29925996	STRG.23088.1,STRG.23088.3,STRG.23088.4	STRG.23088.1,STRG.23088.4,STRG.23088.3,STRG.23088.2	3	4
SE	Chr17	STRG.23099	STRG.23099;SE:Chr17:29977787-29978556:29978619-29979142:-	Chr17	-	29977787-29978556:29978619-29979142	STRG.23099.1	STRG.23099.1,STRG.23099.2	1	2
SE	Chr17	STRG.23132	STRG.23132;SE:Chr17:30495819-30496632:30496691-30496798:-	Chr17	-	30495819-30496632:30496691-30496798	STRG.23132.7,STRG.23132.10	STRG.23132.7,STRG.23132.10,STRG.23132.5,STRG.23132.4,STRG.23132.8	2	5
SE	Chr17	STRG.23132	STRG.23132;SE:Chr17:30495819-30496632:30496713-30496798:-	Chr17	-	30495819-30496632:30496713-30496798	STRG.23132.2,STRG.23132.3,STRG.23132.6,STRG.23132.9	STRG.23132.3,STRG.23132.9,STRG.23132.6,STRG.23132.5,STRG.23132.4,STRG.23132.2,STRG.23132.8	4	7
SE	Chr17	STRG.23144	STRG.23144;SE:Chr17:30699893-30705931:30706056-30706712:+	Chr17	+	30699893-30705931:30706056-30706712	STRG.23144.1,STRG.23144.2,STRG.23144.3,STRG.23144.5	STRG.23144.4,STRG.23144.2,STRG.23144.5,STRG.23144.3,STRG.23144.1	4	5
SE	Chr17	STRG.23198	STRG.23198;SE:Chr17:31728368-31729719:31729818-31729922:-	Chr17	-	31728368-31729719:31729818-31729922	STRG.23198.2	STRG.23198.2,STRG.23198.1	1	2
SE	Chr17	STRG.23228	STRG.23228;SE:Chr17:32059733-32060559:32060637-32060947:+	Chr17	+	32059733-32060559:32060637-32060947	STRG.23228.1	STRG.23228.1,STRG.23228.3	1	2
SE	Chr17	STRG.23233	STRG.23233;SE:Chr17:32096824-32096981:32097055-32097381:-	Chr17	-	32096824-32096981:32097055-32097381	STRG.23233.5	STRG.23233.4,STRG.23233.1,STRG.23233.5,STRG.23233.2,STRG.23233.3	1	5
SE	Chr17	STRG.23289	STRG.23289;SE:Chr17:32700397-32700499:32700732-32702680:+	Chr17	+	32700397-32700499:32700732-32702680	STRG.23289.1,STRG.23289.5	STRG.23289.2,STRG.23289.1,STRG.23289.3,STRG.23289.5	2	4
SE	Chr17	STRG.23289	STRG.23289;SE:Chr17:32700397-32700536:32700732-32702680:+	Chr17	+	32700397-32700536:32700732-32702680	STRG.23289.6	STRG.23289.2,STRG.23289.3,STRG.23289.6	1	3
SE	Chr17	STRG.23289	STRG.23289;SE:Chr17:32705259-32705444:32705533-32706691:+	Chr17	+	32705259-32705444:32705533-32706691	STRG.23289.1,STRG.23289.3,STRG.23289.4,STRG.23289.5,STRG.23289.6,STRG.23289.7	STRG.23289.3,STRG.23289.5,STRG.23289.8,STRG.23289.6,STRG.23289.7,STRG.23289.4,STRG.23289.1	6	7
SE	Chr17	STRG.23289	STRG.23289;SE:Chr17:32705259-32705456:32705533-32706691:+	Chr17	+	32705259-32705456:32705533-32706691	STRG.23289.2	STRG.23289.2,STRG.23289.8	1	2
SE	Chr11	STRG.2329	STRG.2329;SE:Chr11:31512195-31513447:31513492-31513844:-	Chr11	-	31512195-31513447:31513492-31513844	STRG.2329.6	STRG.2329.4,STRG.2329.6	1	2
SE	Chr17	STRG.23311	STRG.23311;SE:Chr17:32827635-32828107:32828184-32828384:+	Chr17	+	32827635-32828107:32828184-32828384	STRG.23311.2,STRG.23311.4,STRG.23311.1,STRG.23311.5,STRG.23311.7	STRG.23311.1,STRG.23311.6,STRG.23311.4,STRG.23311.7,STRG.23311.3,STRG.23311.2,STRG.23311.5	5	7
SE	Chr17	STRG.23363	STRG.23363;SE:Chr17:33548998-33549223:33549325-33549501:-	Chr17	-	33548998-33549223:33549325-33549501	STRG.23363.1,STRG.23363.3,STRG.23363.4,STRG.23363.6,STRG.23363.5,STRG.23363.9,STRG.23363.7,STRG.23363.10,STRG.23363.11,STRG.23363.13	STRG.23363.3,STRG.23363.1,STRG.23363.4,STRG.23363.5,STRG.23363.9,STRG.23363.2,STRG.23363.13,STRG.23363.6,STRG.23363.10,STRG.23363.12,STRG.23363.11,STRG.23363.7	10	12
SE	Chr17	STRG.23363	STRG.23363;SE:Chr17:33549564-33549700:33549781-33549979:-	Chr17	-	33549564-33549700:33549781-33549979	STRG.23363.1,STRG.23363.4	STRG.23363.1,STRG.23363.4,STRG.23363.5,STRG.23363.12,STRG.23363.7	2	5
SE	Chr17	STRG.23363	STRG.23363;SE:Chr17:33549564-33549700:33549839-33549979:-	Chr17	-	33549564-33549700:33549839-33549979	STRG.23363.9	STRG.23363.9,STRG.23363.12,STRG.23363.7,STRG.23363.5	1	4
SE	Chr17	STRG.23364	STRG.23364;SE:Chr17:33551519-33551882:33551932-33552267:-	Chr17	-	33551519-33551882:33551932-33552267	STRG.23364.15,STRG.23364.11,STRG.23364.10,STRG.23364.5,STRG.23364.6,STRG.23364.16	STRG.23364.10,STRG.23364.8,STRG.23364.11,STRG.23364.6,STRG.23364.16,STRG.23364.9,STRG.23364.2,STRG.23364.3,STRG.23364.1,STRG.23364.5,STRG.23364.15,STRG.23364.14,STRG.23364.4,STRG.23364.13	6	14
SE	Chr17	STRG.23364	STRG.23364;SE:Chr17:33551519-33552267:33552317-33553187:-	Chr17	-	33551519-33552267:33552317-33553187	STRG.23364.2,STRG.23364.3,STRG.23364.14	STRG.23364.2,STRG.23364.12,STRG.23364.3,STRG.23364.14	3	4
SE	Chr17	STRG.23364	STRG.23364;SE:Chr17:33551519-33552267:33552317-33553511:-	Chr17	-	33551519-33552267:33552317-33553511	STRG.23364.1	STRG.23364.7,STRG.23364.1	1	2
SE	Chr17	STRG.23364	STRG.23364;SE:Chr17:33551519-33552267:33553288-33553511:-	Chr17	-	33551519-33552267:33553288-33553511	STRG.23364.4	STRG.23364.7,STRG.23364.4	1	2
SE	Chr17	STRG.23364	STRG.23364;SE:Chr17:33551519-33553187:33553260-33553511:-	Chr17	-	33551519-33553187:33553260-33553511	STRG.23364.12	STRG.23364.7,STRG.23364.12	1	2
SE	Chr17	STRG.23364	STRG.23364;SE:Chr17:33552317-33553187:33553260-33553511:-	Chr17	-	33552317-33553187:33553260-33553511	STRG.23364.3,STRG.23364.6	STRG.23364.6,STRG.23364.1,STRG.23364.15,STRG.23364.3	2	4
SE	Chr17	STRG.23364	STRG.23364;SE:Chr17:33552317-33553187:33553283-33553511:-	Chr17	-	33552317-33553187:33553283-33553511	STRG.23364.16	STRG.23364.16,STRG.23364.1,STRG.23364.15	1	3
SE	Chr17	STRG.23364	STRG.23364;SE:Chr17:33552317-33553187:33553288-33553511:-	Chr17	-	33552317-33553187:33553288-33553511	STRG.23364.2,STRG.23364.10,STRG.23364.14	STRG.23364.10,STRG.23364.2,STRG.23364.15,STRG.23364.14,STRG.23364.1	3	5
SE	Chr17	STRG.23364	STRG.23364;SE:Chr17:33552317-33553223:33553260-33553511:-	Chr17	-	33552317-33553223:33553260-33553511	STRG.23364.13,STRG.23364.11	STRG.23364.1,STRG.23364.13,STRG.23364.11,STRG.23364.15	2	4
SE	Chr17	STRG.23364	STRG.23364;SE:Chr17:33552317-33553223:33553283-33553511:-	Chr17	-	33552317-33553223:33553283-33553511	STRG.23364.9	STRG.23364.9,STRG.23364.15,STRG.23364.1	1	3
SE	Chr17	STRG.23364	STRG.23364;SE:Chr17:33552317-33553223:33553288-33553511:-	Chr17	-	33552317-33553223:33553288-33553511	STRG.23364.8,STRG.23364.5	STRG.23364.8,STRG.23364.5,STRG.23364.1,STRG.23364.15	2	4
SE	Chr17	STRG.23373	STRG.23373;SE:Chr17:33587905-33588014:33588078-33588326:-	Chr17	-	33587905-33588014:33588078-33588326	STRG.23373.1,STRG.23373.3,STRG.23373.5,STRG.23373.4,STRG.23373.7,STRG.23373.8,STRG.23373.12,STRG.23373.15,STRG.23373.13	STRG.23373.3,STRG.23373.5,STRG.23373.1,STRG.23373.7,STRG.23373.4,STRG.23373.9,STRG.23373.15,STRG.23373.12,STRG.23373.13,STRG.23373.11,STRG.23373.8	9	11
SE	Chr17	STRG.23373	STRG.23373;SE:Chr17:33589372-33589636:33590071-33591040:-	Chr17	-	33589372-33589636:33590071-33591040	STRG.23373.1,STRG.23373.2,STRG.23373.6	STRG.23373.5,STRG.23373.1,STRG.23373.2,STRG.23373.6,STRG.23373.8	3	5
SE	Chr17	STRG.23373	STRG.23373;SE:Chr17:33589372-33589636:33590087-33591040:-	Chr17	-	33589372-33589636:33590087-33591040	STRG.23373.10	STRG.23373.5,STRG.23373.10,STRG.23373.8	1	3
SE	Chr17	STRG.23373	STRG.23373;SE:Chr17:33637161-33637270:33637334-33637586:-	Chr17	-	33637161-33637270:33637334-33637586	STRG.23373.19,STRG.23373.21,STRG.23373.20,STRG.23373.22,STRG.23373.25,STRG.23373.26	STRG.23373.19,STRG.23373.22,STRG.23373.20,STRG.23373.26,STRG.23373.23,STRG.23373.21,STRG.23373.25	6	7
SE	Chr17	STRG.23373	STRG.23373;SE:Chr17:33640789-33640933:33641046-33641206:-	Chr17	-	33640789-33640933:33641046-33641206	STRG.23373.20,STRG.23373.24	STRG.23373.20,STRG.23373.4,STRG.23373.14,STRG.23373.24,STRG.23373.13	2	5
SE	Chr17	STRG.23373	STRG.23373;SE:Chr17:33650346-33651079:33651126-33651520:-	Chr17	-	33650346-33651079:33651126-33651520	STRG.23373.9,STRG.23373.21,STRG.23373.22	STRG.23373.22,STRG.23373.20,STRG.23373.9,STRG.23373.4,STRG.23373.14,STRG.23373.21,STRG.23373.24	3	7
SE	Chr17	STRG.23375	STRG.23375;SE:Chr17:33606201-33606421:33606473-33606895:-	Chr17	-	33606201-33606421:33606473-33606895	STRG.23375.4	STRG.23375.2,STRG.23375.6,STRG.23375.7,STRG.23375.1,STRG.23375.3,STRG.23375.4	1	6
SE	Chr17	STRG.23375	STRG.23375;SE:Chr17:33606201-33606421:33606485-33606895:-	Chr17	-	33606201-33606421:33606485-33606895	STRG.23375.5	STRG.23375.2,STRG.23375.5,STRG.23375.6,STRG.23375.7,STRG.23375.1,STRG.23375.3	1	6
SE	Chr17	STRG.23375	STRG.23375;SE:Chr17:33609906-33610049:33610130-33610260:-	Chr17	-	33609906-33610049:33610130-33610260	STRG.23375.7,STRG.23375.3,STRG.23375.5	STRG.23375.5,STRG.23375.1,STRG.23375.7,STRG.23375.3,STRG.23375.4	3	5
SE	Chr17	STRG.23375	STRG.23375;SE:Chr17:33611950-33612320:33612539-33612936:-	Chr17	-	33611950-33612320:33612539-33612936	STRG.23375.3	STRG.23375.1,STRG.23375.3,STRG.23375.2,STRG.23375.5	1	4
SE	Chr17	STRG.23375	STRG.23375;SE:Chr17:33613229-33613726:33613757-33613995:-	Chr17	-	33613229-33613726:33613757-33613995	STRG.23375.9	STRG.23375.8,STRG.23375.9,STRG.23375.5,STRG.23375.1,STRG.23375.7,STRG.23375.3,STRG.23375.4	1	7
SE	Chr17	STRG.23375	STRG.23375;SE:Chr17:33613229-33613726:33613763-33613995:-	Chr17	-	33613229-33613726:33613763-33613995	STRG.23375.2	STRG.23375.8,STRG.23375.2,STRG.23375.5,STRG.23375.1,STRG.23375.7,STRG.23375.3,STRG.23375.4	1	7
SE	Chr17	STRG.23384	STRG.23384;SE:Chr17:33671597-33672258:33672329-33672434:-	Chr17	-	33671597-33672258:33672329-33672434	STRG.23384.1	STRG.23384.7,STRG.23384.1	1	2
SE	Chr17	STRG.23386	STRG.23386;SE:Chr17:33684697-33684959:33685023-33685169:-	Chr17	-	33684697-33684959:33685023-33685169	STRG.23386.4,STRG.23386.5	STRG.23386.6,STRG.23386.4,STRG.23386.5	2	3
SE	Chr17	STRG.23386	STRG.23386;SE:Chr17:33685023-33685169:33685318-33690444:-	Chr17	-	33685023-33685169:33685318-33690444	STRG.23386.5	STRG.23386.1,STRG.23386.5	1	2
SE	Chr17	STRG.23386	STRG.23386;SE:Chr17:33685023-33685169:33690131-33690444:-	Chr17	-	33685023-33685169:33690131-33690444	STRG.23386.2,STRG.23386.3	STRG.23386.2,STRG.23386.3,STRG.23386.1	2	3
SE	Chr17	STRG.23409	STRG.23409;SE:Chr17:33863356-33863466:33863540-33863966:-	Chr17	-	33863356-33863466:33863540-33863966	STRG.23409.1	STRG.23409.2,STRG.23409.1	1	2
SE	Chr17	STRG.23440	STRG.23440;SE:Chr17:34092507-34092611:34092693-34092975:+	Chr17	+	34092507-34092611:34092693-34092975	STRG.23440.1,STRG.23440.2	STRG.23440.2,STRG.23440.1,STRG.23440.3	2	3
SE	Chr17	STRG.23444	STRG.23444;SE:Chr17:34129651-34129770:34130386-34130713:-	Chr17	-	34129651-34129770:34130386-34130713	STRG.23444.4	STRG.23444.4,STRG.23444.6	1	2
SE	Chr17	STRG.23444	STRG.23444;SE:Chr17:34130882-34131241:34131321-34132117:-	Chr17	-	34130882-34131241:34131321-34132117	STRG.23444.1,STRG.23444.2,STRG.23444.7	STRG.23444.4,STRG.23444.6,STRG.23444.2,STRG.23444.1,STRG.23444.7	3	5
SE	Chr11	STRG.2349	STRG.2349;SE:Chr11:31728010-31728881:31728998-31729198:-	Chr11	-	31728010-31728881:31728998-31729198	STRG.2349.3	STRG.2349.4,STRG.2349.1,STRG.2349.3	1	3
SE	Chr16	STRG.23514	STRG.23514;SE:Chr16:11058-11683:11755-11991:-	Chr16	-	11058-11683:11755-11991	STRG.23514.3	STRG.23514.4,STRG.23514.2,STRG.23514.3,STRG.23514.1	1	4
SE	Chr16	STRG.23514	STRG.23514;SE:Chr16:8405-8477:8611-8961:-	Chr16	-	8405-8477:8611-8961	STRG.23514.3	STRG.23514.2,STRG.23514.3,STRG.23514.1	1	3
SE	Chr16	STRG.23514	STRG.23514;SE:Chr16:8405-8516:8611-8961:-	Chr16	-	8405-8516:8611-8961	STRG.23514.4	STRG.23514.4,STRG.23514.2,STRG.23514.1	1	3
SE	Chr16	STRG.23524	STRG.23524;SE:Chr16:71246-72943:72960-73045:-	Chr16	-	71246-72943:72960-73045	STRG.23524.1,STRG.23524.8,STRG.23524.16	STRG.23524.1,STRG.23524.5,STRG.23524.16,STRG.23524.8	3	4
SE	Chr16	STRG.23524	STRG.23524;SE:Chr16:71288-72943:72960-73045:-	Chr16	-	71288-72943:72960-73045	STRG.23524.2,STRG.23524.6	STRG.23524.15,STRG.23524.6,STRG.23524.10,STRG.23524.4,STRG.23524.2	2	5
SE	Chr16	STRG.23524	STRG.23524;SE:Chr16:73081-73433:73558-74081:-	Chr16	-	73081-73433:73558-74081	STRG.23524.7,STRG.23524.5,STRG.23524.3,STRG.23524.11,STRG.23524.16,STRG.23524.15,STRG.23524.12,STRG.23524.18	STRG.23524.15,STRG.23524.5,STRG.23524.1,STRG.23524.13,STRG.23524.7,STRG.23524.6,STRG.23524.11,STRG.23524.12,STRG.23524.3,STRG.23524.19,STRG.23524.16,STRG.23524.18,STRG.23524.4,STRG.23524.2	8	14
SE	Chr16	STRG.23527	STRG.23527;SE:Chr16:91478-92185:92250-92869:+	Chr16	+	91478-92185:92250-92869	STRG.23527.2	STRG.23527.1,STRG.23527.2,STRG.23527.3	1	3
SE	Chr16	STRG.23527	STRG.23527;SE:Chr16:91478-92185:92258-92869:+	Chr16	+	91478-92185:92258-92869	STRG.23527.5	STRG.23527.1,STRG.23527.3,STRG.23527.5	1	3
SE	Chr16	STRG.23537	STRG.23537;SE:Chr16:162801-163482:163533-163682:-	Chr16	-	162801-163482:163533-163682	STRG.23537.2	STRG.23537.1,STRG.23537.2	1	2
SE	Chr16	STRG.23547	STRG.23547;SE:Chr16:221163-221432:221547-221655:+	Chr16	+	221163-221432:221547-221655	STRG.23547.4	STRG.23547.1,STRG.23547.3,STRG.23547.4,STRG.23547.2	1	4
SE	Chr16	STRG.23560	STRG.23560;SE:Chr16:400401-400485:400519-400596:+	Chr16	+	400401-400485:400519-400596	STRG.23560.1,STRG.23560.3,STRG.23560.6,STRG.23560.5	STRG.23560.6,STRG.23560.3,STRG.23560.1,STRG.23560.5,STRG.23560.2,STRG.23560.4	4	6
SE	Chr16	STRG.23566	STRG.23566;SE:Chr16:480212-480345:480468-480575:-	Chr16	-	480212-480345:480468-480575	STRG.23566.5	STRG.23566.5,STRG.23566.4	1	2
SE	Chr16	STRG.23566	STRG.23566;SE:Chr16:480212-480345:480468-480624:-	Chr16	-	480212-480345:480468-480624	STRG.23566.7	STRG.23566.2,STRG.23566.3,STRG.23566.6,STRG.23566.7	1	4
SE	Chr16	STRG.23570	STRG.23570;SE:Chr16:503614-503841:503886-504214:+	Chr16	+	503614-503841:503886-504214	STRG.23570.3	STRG.23570.4,STRG.23570.3,STRG.23570.2	1	3
SE	Chr16	STRG.23593	STRG.23593;SE:Chr16:623931-624111:624169-624503:-	Chr16	-	623931-624111:624169-624503	STRG.23593.2,STRG.23593.3	STRG.23593.2,STRG.23593.6,STRG.23593.7,STRG.23593.3	2	4
SE	Chr16	STRG.23593	STRG.23593;SE:Chr16:623931-624111:624169-625279:-	Chr16	-	623931-624111:624169-625279	STRG.23593.11	STRG.23593.10,STRG.23593.11	1	2
SE	Chr16	STRG.23593	STRG.23593;SE:Chr16:623931-624503:624558-625279:-	Chr16	-	623931-624503:624558-625279	STRG.23593.6	STRG.23593.10,STRG.23593.6	1	2
SE	Chr16	STRG.23593	STRG.23593;SE:Chr16:623931-624503:625044-625279:-	Chr16	-	623931-624503:625044-625279	STRG.23593.7	STRG.23593.10,STRG.23593.7	1	2
SE	Chr16	STRG.23593	STRG.23593;SE:Chr16:624169-624503:624558-625279:-	Chr16	-	624169-624503:624558-625279	STRG.23593.9	STRG.23593.13,STRG.23593.11,STRG.23593.9	1	3
SE	Chr16	STRG.23593	STRG.23593;SE:Chr16:624169-624503:624749-625279:-	Chr16	-	624169-624503:624749-625279	STRG.23593.12	STRG.23593.13,STRG.23593.11,STRG.23593.12	1	3
SE	Chr16	STRG.23593	STRG.23593;SE:Chr16:624169-624503:625044-625279:-	Chr16	-	624169-624503:625044-625279	STRG.23593.5	STRG.23593.13,STRG.23593.5,STRG.23593.11	1	3
SE	Chr16	STRG.23593	STRG.23593;SE:Chr16:624749-624843:625044-625279:-	Chr16	-	624749-624843:625044-625279	STRG.23593.2,STRG.23593.1,STRG.23593.8	STRG.23593.2,STRG.23593.1,STRG.23593.8,STRG.23593.12	3	4
SE	Chr16	STRG.23612	STRG.23612;SE:Chr16:730969-731681:731706-732028:-	Chr16	-	730969-731681:731706-732028	STRG.23612.1	STRG.23612.2,STRG.23612.1	1	2
SE	Chr11	STRG.2362	STRG.2362;SE:Chr11:31832932-31833027:31833071-31833662:+	Chr11	+	31832932-31833027:31833071-31833662	STRG.2362.1	STRG.2362.2,STRG.2362.3,STRG.2362.1	1	3
SE	Chr16	STRG.23636	STRG.23636;SE:Chr16:958216-962423:962544-962661:+	Chr16	+	958216-962423:962544-962661	STRG.23636.4	STRG.23636.4,STRG.23636.5	1	2
SE	Chr16	STRG.23636	STRG.23636;SE:Chr16:959364-962423:962544-962661:+	Chr16	+	959364-962423:962544-962661	STRG.23636.2,STRG.23636.6	STRG.23636.2,STRG.23636.7,STRG.23636.6	2	3
SE	Chr16	STRG.23661	STRG.23661;SE:Chr16:1175372-1175728:1175874-1175957:+	Chr16	+	1175372-1175728:1175874-1175957	STRG.23661.3	STRG.23661.3,STRG.23661.4	1	2
SE	Chr16	STRG.23692	STRG.23692;SE:Chr16:1356050-1356361:1356482-1356650:+	Chr16	+	1356050-1356361:1356482-1356650	STRG.23692.3	STRG.23692.2,STRG.23692.1,STRG.23692.5,STRG.23692.4,STRG.23692.3	1	5
SE	Chr16	STRG.23692	STRG.23692;SE:Chr16:1360195-1360398:1360458-1365954:+	Chr16	+	1360195-1360398:1360458-1365954	STRG.23692.3	STRG.23692.3,STRG.23692.5	1	2
SE	Chr16	STRG.23692	STRG.23692;SE:Chr16:1360195-1360398:1360718-1365954:+	Chr16	+	1360195-1360398:1360718-1365954	STRG.23692.4	STRG.23692.4,STRG.23692.5	1	2
SE	Chr16	STRG.23731	STRG.23731;SE:Chr16:1628433-1628519:1628635-1629336:+	Chr16	+	1628433-1628519:1628635-1629336	STRG.23731.1,STRG.23731.3	STRG.23731.3,STRG.23731.2,STRG.23731.1	2	3
SE	Chr16	STRG.23757	STRG.23757;SE:Chr16:1824552-1824867:1825135-1825707:+	Chr16	+	1824552-1824867:1825135-1825707	STRG.23757.4	STRG.23757.2,STRG.23757.4	1	2
SE	Chr16	STRG.23758	STRG.23758;SE:Chr16:1820210-1820450:1820512-1820691:-	Chr16	-	1820210-1820450:1820512-1820691	STRG.23758.2	STRG.23758.2,STRG.23758.1	1	2
SE	Chr11	STRG.2376	STRG.2376;SE:Chr11:31954498-31955008:31955067-31956634:+	Chr11	+	31954498-31955008:31955067-31956634	STRG.2376.2	STRG.2376.1,STRG.2376.2	1	2
SE	Chr16	STRG.23778	STRG.23778;SE:Chr16:1950578-1950686:1950747-1951191:+	Chr16	+	1950578-1950686:1950747-1951191	STRG.23778.4	STRG.23778.5,STRG.23778.4	1	2
SE	Chr16	STRG.23795	STRG.23795;SE:Chr16:2048746-2049337:2049399-2050414:-	Chr16	-	2048746-2049337:2049399-2050414	STRG.23795.1	STRG.23795.1,STRG.23795.6	1	2
SE	Chr16	STRG.23795	STRG.23795;SE:Chr16:2048746-2050162:2050263-2050414:-	Chr16	-	2048746-2050162:2050263-2050414	STRG.23795.5	STRG.23795.5,STRG.23795.6	1	2
SE	Chr16	STRG.23795	STRG.23795;SE:Chr16:2048746-2050188:2050263-2050414:-	Chr16	-	2048746-2050188:2050263-2050414	STRG.23795.4	STRG.23795.4,STRG.23795.6	1	2
SE	Chr11	STRG.2380	STRG.2380;SE:Chr11:32051603-32052977:32053059-32053418:-	Chr11	-	32051603-32052977:32053059-32053418	STRG.2380.2	STRG.2380.2,STRG.2380.1	1	2
SE	Chr16	STRG.23849	STRG.23849;SE:Chr16:2441915-2442048:2442150-2442280:+	Chr16	+	2441915-2442048:2442150-2442280	STRG.23849.7,STRG.23849.9,STRG.23849.4,STRG.23849.5,STRG.23849.6,STRG.23849.3	STRG.23849.4,STRG.23849.22,STRG.23849.6,STRG.23849.13,STRG.23849.17,STRG.23849.5,STRG.23849.9,STRG.23849.15,STRG.23849.19,STRG.23849.7,STRG.23849.3,STRG.23849.16	6	12
SE	Chr16	STRG.23849	STRG.23849;SE:Chr16:2441915-2442048:2442150-2442495:+	Chr16	+	2441915-2442048:2442150-2442495	STRG.23849.8,STRG.23849.20	STRG.23849.12,STRG.23849.18,STRG.23849.8,STRG.23849.14,STRG.23849.20,STRG.23849.10	2	6
SE	Chr16	STRG.23849	STRG.23849;SE:Chr16:2441915-2442280:2442323-2442495:+	Chr16	+	2441915-2442280:2442323-2442495	STRG.23849.19,STRG.23849.16	STRG.23849.12,STRG.23849.18,STRG.23849.14,STRG.23849.10,STRG.23849.19,STRG.23849.16	2	6
SE	Chr16	STRG.23849	STRG.23849;SE:Chr16:2441915-2442280:2442367-2442495:+	Chr16	+	2441915-2442280:2442367-2442495	STRG.23849.13,STRG.23849.17,STRG.23849.15	STRG.23849.12,STRG.23849.18,STRG.23849.17,STRG.23849.14,STRG.23849.15,STRG.23849.10,STRG.23849.13	3	7
SE	Chr16	STRG.23849	STRG.23849;SE:Chr16:2441915-2442451:2442576-2442950:+	Chr16	+	2441915-2442451:2442576-2442950	STRG.23849.21,STRG.23849.24	STRG.23849.23,STRG.23849.24,STRG.23849.21	2	3
SE	Chr16	STRG.23849	STRG.23849;SE:Chr16:2441915-2442495:2442576-2442950:+	Chr16	+	2441915-2442495:2442576-2442950	STRG.23849.10,STRG.23849.12	STRG.23849.23,STRG.23849.12,STRG.23849.10	2	3
SE	Chr16	STRG.23849	STRG.23849;SE:Chr16:2441915-2442495:2442598-2442950:+	Chr16	+	2441915-2442495:2442598-2442950	STRG.23849.14,STRG.23849.18	STRG.23849.23,STRG.23849.18,STRG.23849.14	2	3
SE	Chr16	STRG.23849	STRG.23849;SE:Chr16:2442150-2442280:2442323-2442495:+	Chr16	+	2442150-2442280:2442323-2442495	STRG.23849.6	STRG.23849.8,STRG.23849.20,STRG.23849.6	1	3
SE	Chr16	STRG.23849	STRG.23849;SE:Chr16:2442150-2442280:2442367-2442495:+	Chr16	+	2442150-2442280:2442367-2442495	STRG.23849.4,STRG.23849.5,STRG.23849.3	STRG.23849.4,STRG.23849.8,STRG.23849.5,STRG.23849.20,STRG.23849.3	3	5
SE	Chr16	STRG.23870	STRG.23870;SE:Chr16:2585796-2585894:2585932-2586133:-	Chr16	-	2585796-2585894:2585932-2586133	STRG.23870.1	STRG.23870.2,STRG.23870.1	1	2
SE	Chr16	STRG.23873	STRG.23873;SE:Chr16:2599569-2599689:2599750-2599867:-	Chr16	-	2599569-2599689:2599750-2599867	STRG.23873.1,STRG.23873.3,STRG.23873.2,STRG.23873.5,STRG.23873.6	STRG.23873.5,STRG.23873.4,STRG.23873.6,STRG.23873.3,STRG.23873.1,STRG.23873.2,STRG.23873.7	5	7
SE	Chr16	STRG.23878	STRG.23878;SE:Chr16:2624840-2624924:2626399-2626580:-	Chr16	-	2624840-2624924:2626399-2626580	STRG.23878.5	STRG.23878.5,STRG.23878.4	1	2
SE	Chr16	STRG.23878	STRG.23878;SE:Chr16:2624840-2626255:2626399-2626580:-	Chr16	-	2624840-2626255:2626399-2626580	STRG.23878.3	STRG.23878.3,STRG.23878.4	1	2
SE	Chr16	STRG.23878	STRG.23878;SE:Chr16:2628254-2628393:2628466-2628822:-	Chr16	-	2628254-2628393:2628466-2628822	STRG.23878.8	STRG.23878.6,STRG.23878.3,STRG.23878.4,STRG.23878.10,STRG.23878.5,STRG.23878.9,STRG.23878.8,STRG.23878.7,STRG.23878.2	1	9
SE	Chr11	STRG.2388	STRG.2388;SE:Chr11:32211480-32211895:32212126-32212933:-	Chr11	-	32211480-32211895:32212126-32212933	STRG.2388.5,STRG.2388.2,STRG.2388.3,STRG.2388.4,STRG.2388.8	STRG.2388.7,STRG.2388.5,STRG.2388.3,STRG.2388.6,STRG.2388.2,STRG.2388.4,STRG.2388.8	5	7
SE	Chr11	STRG.2388	STRG.2388;SE:Chr11:32213030-32213620:32213659-32214043:-	Chr11	-	32213030-32213620:32213659-32214043	STRG.2388.5	STRG.2388.7,STRG.2388.5,STRG.2388.9,STRG.2388.4	1	4
SE	Chr11	STRG.2388	STRG.2388;SE:Chr11:32213030-32213620:32213774-32214043:-	Chr11	-	32213030-32213620:32213774-32214043	STRG.2388.6	STRG.2388.7,STRG.2388.4,STRG.2388.9,STRG.2388.6	1	4
SE	Chr16	STRG.23886	STRG.23886;SE:Chr16:2688337-2688923:2689012-2689257:+	Chr16	+	2688337-2688923:2689012-2689257	STRG.23886.1	STRG.23886.2,STRG.23886.1	1	2
SE	Chr11	STRG.2390	STRG.2390;SE:Chr11:32280316-32280558:32280713-32286108:+	Chr11	+	32280316-32280558:32280713-32286108	STRG.2390.8	STRG.2390.3,STRG.2390.1,STRG.2390.4,STRG.2390.8	1	4
SE	Chr11	STRG.2390	STRG.2390;SE:Chr11:32280316-32280558:32280713-32286174:+	Chr11	+	32280316-32280558:32280713-32286174	STRG.2390.7	STRG.2390.5,STRG.2390.7	1	2
SE	Chr11	STRG.2390	STRG.2390;SE:Chr11:32280316-32280588:32280713-32286108:+	Chr11	+	32280316-32280588:32280713-32286108	STRG.2390.12	STRG.2390.1,STRG.2390.4,STRG.2390.12,STRG.2390.3	1	4
SE	Chr11	STRG.2390	STRG.2390;SE:Chr11:32280713-32280794:32280879-32286108:+	Chr11	+	32280713-32280794:32280879-32286108	STRG.2390.6	STRG.2390.6,STRG.2390.12,STRG.2390.8	1	3
SE	Chr11	STRG.2390	STRG.2390;SE:Chr11:32280713-32280912:32280955-32286108:+	Chr11	+	32280713-32280912:32280955-32286108	STRG.2390.9	STRG.2390.12,STRG.2390.9,STRG.2390.8	1	3
SE	Chr11	STRG.2390	STRG.2390;SE:Chr11:32280713-32286108:32286269-32287227:+	Chr11	+	32280713-32286108:32286269-32287227	STRG.2390.8,STRG.2390.12	STRG.2390.12,STRG.2390.10,STRG.2390.8	2	3
SE	Chr11	STRG.2390	STRG.2390;SE:Chr11:32280713-32286174:32286269-32287227:+	Chr11	+	32280713-32286174:32286269-32287227	STRG.2390.7	STRG.2390.10,STRG.2390.7	1	2
SE	Chr11	STRG.2390	STRG.2390;SE:Chr11:32288448-32288888:32288987-32289409:+	Chr11	+	32288448-32288888:32288987-32289409	STRG.2390.9	STRG.2390.4,STRG.2390.14,STRG.2390.13,STRG.2390.1,STRG.2390.5,STRG.2390.10,STRG.2390.7,STRG.2390.2,STRG.2390.6,STRG.2390.9,STRG.2390.12,STRG.2390.8	1	12
SE	Chr16	STRG.23900	STRG.23900;SE:Chr16:2813710-2814004:2814121-2814285:-	Chr16	-	2813710-2814004:2814121-2814285	STRG.23900.2	STRG.23900.3,STRG.23900.2	1	2
SE	Chr16	STRG.23900	STRG.23900;SE:Chr16:2813710-2814071:2814121-2814285:-	Chr16	-	2813710-2814071:2814121-2814285	STRG.23900.1	STRG.23900.3,STRG.23900.1	1	2
SE	Chr16	STRG.23946	STRG.23946;SE:Chr16:3142811-3143784:3143849-3144144:+	Chr16	+	3142811-3143784:3143849-3144144	STRG.23946.2	STRG.23946.2,STRG.23946.1	1	2
SE	Chr16	STRG.23948	STRG.23948;SE:Chr16:3151616-3151828:3152025-3152141:+	Chr16	+	3151616-3151828:3152025-3152141	STRG.23948.5	STRG.23948.2,STRG.23948.4,STRG.23948.5	1	3
SE	Chr16	STRG.23948	STRG.23948;SE:Chr16:3151616-3151934:3152025-3152141:+	Chr16	+	3151616-3151934:3152025-3152141	STRG.23948.3	STRG.23948.3,STRG.23948.4,STRG.23948.2	1	3
SE	Chr11	STRG.2397	STRG.2397;SE:Chr11:32392740-32392892:32393422-32394000:-	Chr11	-	32392740-32392892:32393422-32394000	STRG.2397.5	STRG.2397.1,STRG.2397.2,STRG.2397.5	1	3
SE	Chr11	STRG.240	STRG.240;SE:Chr11:2076209-2078478:2078547-2082073:-	Chr11	-	2076209-2078478:2078547-2082073	STRG.240.2,STRG.240.4	STRG.240.4,STRG.240.2,STRG.240.1	2	3
SE	Chr16	STRG.24051	STRG.24051;SE:Chr16:3921749-3921920:3921972-3922331:-	Chr16	-	3921749-3921920:3921972-3922331	STRG.24051.4	STRG.24051.3,STRG.24051.5,STRG.24051.4	1	3
SE	Chr16	STRG.24070	STRG.24070;SE:Chr16:4093034-4093167:4093279-4093881:-	Chr16	-	4093034-4093167:4093279-4093881	STRG.24070.5	STRG.24070.5,STRG.24070.6	1	2
SE	Chr16	STRG.24070	STRG.24070;SE:Chr16:4093034-4093167:4093587-4093881:-	Chr16	-	4093034-4093167:4093587-4093881	STRG.24070.2	STRG.24070.2,STRG.24070.6	1	2
SE	Chr16	STRG.24098	STRG.24098;SE:Chr16:4290033-4290499:4290554-4291503:-	Chr16	-	4290033-4290499:4290554-4291503	STRG.24098.1	STRG.24098.1,STRG.24098.2	1	2
SE	Chr16	STRG.24098	STRG.24098;SE:Chr16:4290033-4290499:4290770-4291503:-	Chr16	-	4290033-4290499:4290770-4291503	STRG.24098.3	STRG.24098.3,STRG.24098.2	1	2
SE	Chr16	STRG.24105	STRG.24105;SE:Chr16:4328030-4328387:4328464-4328594:+	Chr16	+	4328030-4328387:4328464-4328594	STRG.24105.2,STRG.24105.4	STRG.24105.4,STRG.24105.3,STRG.24105.2,STRG.24105.1	2	4
SE	Chr16	STRG.24111	STRG.24111;SE:Chr16:4359761-4359849:4360160-4360237:-	Chr16	-	4359761-4359849:4360160-4360237	STRG.24111.1,STRG.24111.2,STRG.24111.3,STRG.24111.5,STRG.24111.4	STRG.24111.3,STRG.24111.2,STRG.24111.4,STRG.24111.6,STRG.24111.5,STRG.24111.1	5	6
SE	Chr16	STRG.24127	STRG.24127;SE:Chr16:4445456-4445546:4445713-4445870:-	Chr16	-	4445456-4445546:4445713-4445870	STRG.24127.3	STRG.24127.4,STRG.24127.2,STRG.24127.5,STRG.24127.7,STRG.24127.3,STRG.24127.6	1	6
SE	Chr16	STRG.24215	STRG.24215;SE:Chr16:5049067-5055840:5055943-5056544:-	Chr16	-	5049067-5055840:5055943-5056544	STRG.24215.4	STRG.24215.4,STRG.24215.2	1	2
SE	Chr16	STRG.24220	STRG.24220;SE:Chr16:5181601-5181748:5181892-5182595:-	Chr16	-	5181601-5181748:5181892-5182595	STRG.24220.8,STRG.24220.7	STRG.24220.8,STRG.24220.5,STRG.24220.7	2	3
SE	Chr16	STRG.24228	STRG.24228;SE:Chr16:5157900-5158039:5158158-5158558:+	Chr16	+	5157900-5158039:5158158-5158558	STRG.24228.3	STRG.24228.3,STRG.24228.2,STRG.24228.4	1	3
SE	Chr16	STRG.24302	STRG.24302;SE:Chr16:5670460-5670587:5671639-5677751:-	Chr16	-	5670460-5670587:5671639-5677751	STRG.24302.2	STRG.24302.2,STRG.24302.1	1	2
SE	Chr16	STRG.24308	STRG.24308;SE:Chr16:5717111-5717199:5717327-5717405:-	Chr16	-	5717111-5717199:5717327-5717405	STRG.24308.1	STRG.24308.1,STRG.24308.2	1	2
SE	Chr16	STRG.24317	STRG.24317;SE:Chr16:5797903-5798161:5798206-5798321:-	Chr16	-	5797903-5798161:5798206-5798321	STRG.24317.8	STRG.24317.7,STRG.24317.6,STRG.24317.8	1	3
SE	Chr16	STRG.24326	STRG.24326;SE:Chr16:5874386-5874463:5874492-5874721:+	Chr16	+	5874386-5874463:5874492-5874721	STRG.24326.1,STRG.24326.4,STRG.24326.3	STRG.24326.4,STRG.24326.1,STRG.24326.2,STRG.24326.3	3	4
SE	Chr16	STRG.24334	STRG.24334;SE:Chr16:5936676-5936779:5936879-5937106:+	Chr16	+	5936676-5936779:5936879-5937106	STRG.24334.3	STRG.24334.6,STRG.24334.3	1	2
SE	Chr16	STRG.24334	STRG.24334;SE:Chr16:5936676-5936779:5936888-5937106:+	Chr16	+	5936676-5936779:5936888-5937106	STRG.24334.1,STRG.24334.4	STRG.24334.4,STRG.24334.6,STRG.24334.1	2	3
SE	Chr16	STRG.24350	STRG.24350;SE:Chr16:6020549-6020645:6020758-6020912:-	Chr16	-	6020549-6020645:6020758-6020912	STRG.24350.3	STRG.24350.2,STRG.24350.3	1	2
SE	Chr16	STRG.24351	STRG.24351;SE:Chr16:6024347-6024639:6024818-6024904:+	Chr16	+	6024347-6024639:6024818-6024904	STRG.24351.1,STRG.24351.3	STRG.24351.4,STRG.24351.3,STRG.24351.1	2	3
SE	Chr16	STRG.24351	STRG.24351;SE:Chr16:6025341-6025502:6025592-6025941:+	Chr16	+	6025341-6025502:6025592-6025941	STRG.24351.1	STRG.24351.4,STRG.24351.3,STRG.24351.1	1	3
SE	Chr16	STRG.24381	STRG.24381;SE:Chr16:6283099-6283235:6283298-6283404:-	Chr16	-	6283099-6283235:6283298-6283404	STRG.24381.2	STRG.24381.1,STRG.24381.2	1	2
SE	Chr11	STRG.2439	STRG.2439;SE:Chr11:32947661-32949006:32949176-32950133:+	Chr11	+	32947661-32949006:32949176-32950133	STRG.2439.2	STRG.2439.2,STRG.2439.1	1	2
SE	Chr16	STRG.24392	STRG.24392;SE:Chr16:6332978-6333074:6333120-6333214:+	Chr16	+	6332978-6333074:6333120-6333214	STRG.24392.2	STRG.24392.3,STRG.24392.1,STRG.24392.2	1	3
SE	Chr16	STRG.24407	STRG.24407;SE:Chr16:6423687-6424289:6424384-6424518:-	Chr16	-	6423687-6424289:6424384-6424518	STRG.24407.2	STRG.24407.2,STRG.24407.3	1	2
SE	Chr16	STRG.24413	STRG.24413;SE:Chr16:6477608-6477692:6477790-6477876:-	Chr16	-	6477608-6477692:6477790-6477876	STRG.24413.2	STRG.24413.2,STRG.24413.1	1	2
SE	Chr16	STRG.24449	STRG.24449;SE:Chr16:6749161-6749248:6749318-6749553:+	Chr16	+	6749161-6749248:6749318-6749553	STRG.24449.1,STRG.24449.5	STRG.24449.2,STRG.24449.5,STRG.24449.1,STRG.24449.3	2	4
SE	Chr16	STRG.24449	STRG.24449;SE:Chr16:6749161-6749248:6749318-6749558:+	Chr16	+	6749161-6749248:6749318-6749558	STRG.24449.4	STRG.24449.4,STRG.24449.9,STRG.24449.8	1	3
SE	Chr16	STRG.24449	STRG.24449;SE:Chr16:6749318-6749553:6749636-6750223:+	Chr16	+	6749318-6749553:6749636-6750223	STRG.24449.1	STRG.24449.6,STRG.24449.1	1	2
SE	Chr16	STRG.24449	STRG.24449;SE:Chr16:6749318-6749558:6749636-6750223:+	Chr16	+	6749318-6749558:6749636-6750223	STRG.24449.4	STRG.24449.4,STRG.24449.6	1	2
SE	Chr16	STRG.24475	STRG.24475;SE:Chr16:6944567-6944743:6944840-6944924:-	Chr16	-	6944567-6944743:6944840-6944924	STRG.24475.1	STRG.24475.1,STRG.24475.2	1	2
SE	Chr16	STRG.24541	STRG.24541;SE:Chr16:7485674-7485792:7485860-7486576:-	Chr16	-	7485674-7485792:7485860-7486576	STRG.24541.3	STRG.24541.4,STRG.24541.3	1	2
SE	Chr16	STRG.24541	STRG.24541;SE:Chr16:7485674-7485818:7485860-7486576:-	Chr16	-	7485674-7485818:7485860-7486576	STRG.24541.6	STRG.24541.6,STRG.24541.4	1	2
SE	Chr16	STRG.24541	STRG.24541;SE:Chr16:7485674-7485889:7485974-7486576:-	Chr16	-	7485674-7485889:7485974-7486576	STRG.24541.5	STRG.24541.4,STRG.24541.5	1	2
SE	Chr16	STRG.24561	STRG.24561;SE:Chr16:7629191-7630003:7630274-7632445:+	Chr16	+	7629191-7630003:7630274-7632445	STRG.24561.7	STRG.24561.7,STRG.24561.5	1	2
SE	Chr16	STRG.24561	STRG.24561;SE:Chr16:7629191-7630221:7630274-7632445:+	Chr16	+	7629191-7630221:7630274-7632445	STRG.24561.1	STRG.24561.1,STRG.24561.5	1	2
SE	Chr16	STRG.24576	STRG.24576;SE:Chr16:7747212-7747297:7747394-7747478:+	Chr16	+	7747212-7747297:7747394-7747478	STRG.24576.3	STRG.24576.3,STRG.24576.2,STRG.24576.1	1	3
SE	Chr16	STRG.24576	STRG.24576;SE:Chr16:7747394-7747478:7747575-7747751:+	Chr16	+	7747394-7747478:7747575-7747751	STRG.24576.3	STRG.24576.3,STRG.24576.4	1	2
SE	Chr16	STRG.24587	STRG.24587;SE:Chr16:7820590-7820721:7820766-7820864:+	Chr16	+	7820590-7820721:7820766-7820864	STRG.24587.3	STRG.24587.2,STRG.24587.3,STRG.24587.1	1	3
SE	Chr16	STRG.24602	STRG.24602;SE:Chr16:7888234-7888307:7888376-7889274:+	Chr16	+	7888234-7888307:7888376-7889274	STRG.24602.6,STRG.24602.13	STRG.24602.5,STRG.24602.6,STRG.24602.8,STRG.24602.13	2	4
SE	Chr16	STRG.24602	STRG.24602;SE:Chr16:7888234-7888307:7888686-7889274:+	Chr16	+	7888234-7888307:7888686-7889274	STRG.24602.3,STRG.24602.7	STRG.24602.7,STRG.24602.8,STRG.24602.3,STRG.24602.5	2	4
SE	Chr16	STRG.24602	STRG.24602;SE:Chr16:7889359-7889440:7889604-7890275:+	Chr16	+	7889359-7889440:7889604-7890275	STRG.24602.8,STRG.24602.10	STRG.24602.12,STRG.24602.10,STRG.24602.3,STRG.24602.11,STRG.24602.13,STRG.24602.9,STRG.24602.8	2	7
SE	Chr16	STRG.24614	STRG.24614;SE:Chr16:8001985-8002076:8002213-8002486:-	Chr16	-	8001985-8002076:8002213-8002486	STRG.24614.1	STRG.24614.2,STRG.24614.6,STRG.24614.1	1	3
SE	Chr16	STRG.24616	STRG.24616;SE:Chr16:8020774-8021800:8022061-8022443:+	Chr16	+	8020774-8021800:8022061-8022443	STRG.24616.1	STRG.24616.2,STRG.24616.1	1	2
SE	Chr16	STRG.24616	STRG.24616;SE:Chr16:8022572-8023059:8023362-8024013:+	Chr16	+	8022572-8023059:8023362-8024013	STRG.24616.3	STRG.24616.2,STRG.24616.1,STRG.24616.3	1	3
SE	Chr16	STRG.24619	STRG.24619;SE:Chr16:8112595-8113666:8113731-8113871:-	Chr16	-	8112595-8113666:8113731-8113871	STRG.24619.2	STRG.24619.2,STRG.24619.1	1	2
SE	Chr16	STRG.24620	STRG.24620;SE:Chr16:8123582-8123716:8123891-8124006:+	Chr16	+	8123582-8123716:8123891-8124006	STRG.24620.9,STRG.24620.14	STRG.24620.7,STRG.24620.5,STRG.24620.18,STRG.24620.14,STRG.24620.12,STRG.24620.9	2	6
SE	Chr16	STRG.24620	STRG.24620;SE:Chr16:8123582-8123716:8123916-8124006:+	Chr16	+	8123582-8123716:8123916-8124006	STRG.24620.1,STRG.24620.6,STRG.24620.11	STRG.24620.7,STRG.24620.6,STRG.24620.5,STRG.24620.18,STRG.24620.12,STRG.24620.1,STRG.24620.11	3	7
SE	Chr16	STRG.24620	STRG.24620;SE:Chr16:8123582-8123745:8123891-8124006:+	Chr16	+	8123582-8123745:8123891-8124006	STRG.24620.15,STRG.24620.17	STRG.24620.7,STRG.24620.17,STRG.24620.15,STRG.24620.5,STRG.24620.18,STRG.24620.12	2	6
SE	Chr16	STRG.24620	STRG.24620;SE:Chr16:8123582-8123745:8123916-8124006:+	Chr16	+	8123582-8123745:8123916-8124006	STRG.24620.4,STRG.24620.16	STRG.24620.7,STRG.24620.4,STRG.24620.5,STRG.24620.18,STRG.24620.12,STRG.24620.16	2	6
SE	Chr16	STRG.24620	STRG.24620;SE:Chr16:8123582-8123805:8123891-8124006:+	Chr16	+	8123582-8123805:8123891-8124006	STRG.24620.2,STRG.24620.13	STRG.24620.7,STRG.24620.2,STRG.24620.5,STRG.24620.18,STRG.24620.12,STRG.24620.13	2	6
SE	Chr16	STRG.24620	STRG.24620;SE:Chr16:8123582-8123805:8123916-8124006:+	Chr16	+	8123582-8123805:8123916-8124006	STRG.24620.3,STRG.24620.8	STRG.24620.7,STRG.24620.8,STRG.24620.5,STRG.24620.3,STRG.24620.18,STRG.24620.12	2	6
SE	Chr16	STRG.24620	STRG.24620;SE:Chr16:8125079-8126444:8127632-8129277:+	Chr16	+	8125079-8126444:8127632-8129277	STRG.24620.18	STRG.24620.18,STRG.24620.17	1	2
SE	Chr16	STRG.24626	STRG.24626;SE:Chr16:8195021-8195621:8195685-8196349:+	Chr16	+	8195021-8195621:8195685-8196349	STRG.24626.2	STRG.24626.2,STRG.24626.3,STRG.24626.4,STRG.24626.6	1	4
SE	Chr16	STRG.24626	STRG.24626;SE:Chr16:8195685-8196349:8196413-8197355:+	Chr16	+	8195685-8196349:8196413-8197355	STRG.24626.2	STRG.24626.2,STRG.24626.5	1	2
SE	Chr16	STRG.24629	STRG.24629;SE:Chr16:8232093-8232221:8232454-8232540:-	Chr16	-	8232093-8232221:8232454-8232540	STRG.24629.3	STRG.24629.1,STRG.24629.3	1	2
SE	Chr16	STRG.24644	STRG.24644;SE:Chr16:8332739-8332938:8333030-8333164:+	Chr16	+	8332739-8332938:8333030-8333164	STRG.24644.3,STRG.24644.4	STRG.24644.2,STRG.24644.3,STRG.24644.1,STRG.24644.4	2	4
SE	Chr16	STRG.24652	STRG.24652;SE:Chr16:8374209-8374335:8374374-8374485:+	Chr16	+	8374209-8374335:8374374-8374485	STRG.24652.1,STRG.24652.2	STRG.24652.1,STRG.24652.2,STRG.24652.3	2	3
SE	Chr16	STRG.24654	STRG.24654;SE:Chr16:8384400-8384836:8384932-8385121:-	Chr16	-	8384400-8384836:8384932-8385121	STRG.24654.3,STRG.24654.1,STRG.24654.2,STRG.24654.4,STRG.24654.6	STRG.24654.1,STRG.24654.6,STRG.24654.4,STRG.24654.2,STRG.24654.5,STRG.24654.3	5	6
SE	Chr16	STRG.24672	STRG.24672;SE:Chr16:8523641-8524058:8524189-8524310:-	Chr16	-	8523641-8524058:8524189-8524310	STRG.24672.3	STRG.24672.4,STRG.24672.3	1	2
SE	Chr16	STRG.24704	STRG.24704;SE:Chr16:8765102-8765246:8765287-8765684:-	Chr16	-	8765102-8765246:8765287-8765684	STRG.24704.1,STRG.24704.2,STRG.24704.3	STRG.24704.1,STRG.24704.4,STRG.24704.2,STRG.24704.3	3	4
SE	Chr16	STRG.24726	STRG.24726;SE:Chr16:8963647-8966992:8967114-8967309:+	Chr16	+	8963647-8966992:8967114-8967309	STRG.24726.5	STRG.24726.5,STRG.24726.2	1	2
SE	Chr11	STRG.2475	STRG.2475;SE:Chr11:33241494-33241598:33241688-33241814:+	Chr11	+	33241494-33241598:33241688-33241814	STRG.2475.15,STRG.2475.16,STRG.2475.20,STRG.2475.19	STRG.2475.16,STRG.2475.19,STRG.2475.20,STRG.2475.18,STRG.2475.15	4	5
SE	Chr16	STRG.24769	STRG.24769;SE:Chr16:9433351-9433789:9433964-9434550:+	Chr16	+	9433351-9433789:9433964-9434550	STRG.24769.2	STRG.24769.2,STRG.24769.3	1	2
SE	Chr16	STRG.24769	STRG.24769;SE:Chr16:9433964-9434333:9434408-9434550:+	Chr16	+	9433964-9434333:9434408-9434550	STRG.24769.1	STRG.24769.1,STRG.24769.2	1	2
SE	Chr16	STRG.24772	STRG.24772;SE:Chr16:9453864-9453970:9454039-9454342:-	Chr16	-	9453864-9453970:9454039-9454342	STRG.24772.7	STRG.24772.7,STRG.24772.6,STRG.24772.4	1	3
SE	Chr16	STRG.24894	STRG.24894;SE:Chr16:10167808-10168083:10168171-10169400:+	Chr16	+	10167808-10168083:10168171-10169400	STRG.24894.2,STRG.24894.3,STRG.24894.5	STRG.24894.4,STRG.24894.5,STRG.24894.2,STRG.24894.3	3	4
SE	Chr16	STRG.24894	STRG.24894;SE:Chr16:10167808-10168083:10168185-10169400:+	Chr16	+	10167808-10168083:10168185-10169400	STRG.24894.1,STRG.24894.6	STRG.24894.6,STRG.24894.1,STRG.24894.4	2	3
SE	Chr16	STRG.24912	STRG.24912;SE:Chr16:10363171-10363348:10363445-10363529:-	Chr16	-	10363171-10363348:10363445-10363529	STRG.24912.1,STRG.24912.3	STRG.24912.1,STRG.24912.3,STRG.24912.2	2	3
SE	Chr16	STRG.24932	STRG.24932;SE:Chr16:10495145-10495266:10495309-10495661:-	Chr16	-	10495145-10495266:10495309-10495661	STRG.24932.3	STRG.24932.3,STRG.24932.2	1	2
SE	Chr16	STRG.24933	STRG.24933;SE:Chr16:10498792-10499559:10499620-10499907:+	Chr16	+	10498792-10499559:10499620-10499907	STRG.24933.3,STRG.24933.6,STRG.24933.9	STRG.24933.10,STRG.24933.5,STRG.24933.1,STRG.24933.8,STRG.24933.4,STRG.24933.7,STRG.24933.2,STRG.24933.6,STRG.24933.3,STRG.24933.9	3	10
SE	Chr16	STRG.24948	STRG.24948;SE:Chr16:10759564-10759694:10759939-10760089:+	Chr16	+	10759564-10759694:10759939-10760089	STRG.24948.1,STRG.24948.3	STRG.24948.3,STRG.24948.1,STRG.24948.2	2	3
SE	Chr16	STRG.24963	STRG.24963;SE:Chr16:10873599-10873730:10874079-10874255:+	Chr16	+	10873599-10873730:10874079-10874255	STRG.24963.4	STRG.24963.4,STRG.24963.9	1	2
SE	Chr16	STRG.24963	STRG.24963;SE:Chr16:10873599-10873946:10874079-10874255:+	Chr16	+	10873599-10873946:10874079-10874255	STRG.24963.3,STRG.24963.5	STRG.24963.3,STRG.24963.5,STRG.24963.9	2	3
SE	Chr16	STRG.24982	STRG.24982;SE:Chr16:10970267-10970420:10970507-10971066:+	Chr16	+	10970267-10970420:10970507-10971066	STRG.24982.2	STRG.24982.1,STRG.24982.2	1	2
SE	Chr16	STRG.24986	STRG.24986;SE:Chr16:10999493-10999650:10999833-10999934:-	Chr16	-	10999493-10999650:10999833-10999934	STRG.24986.2,STRG.24986.3,STRG.24986.4	STRG.24986.2,STRG.24986.3,STRG.24986.1,STRG.24986.4,STRG.24986.5	3	5
SE	Chr16	STRG.24986	STRG.24986;SE:Chr16:11000343-11000430:11000534-11000609:-	Chr16	-	11000343-11000430:11000534-11000609	STRG.24986.1,STRG.24986.3,STRG.24986.4	STRG.24986.5,STRG.24986.1,STRG.24986.4,STRG.24986.3	3	4
SE	Chr16	STRG.25014	STRG.25014;SE:Chr16:11315090-11315572:11315636-11315784:+	Chr16	+	11315090-11315572:11315636-11315784	STRG.25014.14,STRG.25014.7	STRG.25014.14,STRG.25014.2,STRG.25014.11,STRG.25014.9,STRG.25014.15,STRG.25014.1,STRG.25014.8,STRG.25014.16,STRG.25014.4,STRG.25014.13,STRG.25014.7	2	11
SE	Chr16	STRG.25014	STRG.25014;SE:Chr16:11315090-11315784:11315858-11316606:+	Chr16	+	11315090-11315784:11315858-11316606	STRG.25014.1,STRG.25014.15,STRG.25014.2,STRG.25014.13,STRG.25014.4,STRG.25014.11	STRG.25014.12,STRG.25014.6,STRG.25014.2,STRG.25014.11,STRG.25014.15,STRG.25014.1,STRG.25014.5,STRG.25014.3,STRG.25014.4,STRG.25014.13	6	10
SE	Chr16	STRG.25014	STRG.25014;SE:Chr16:11315090-11315784:11316243-11316606:+	Chr16	+	11315090-11315784:11316243-11316606	STRG.25014.16	STRG.25014.12,STRG.25014.6,STRG.25014.5,STRG.25014.3,STRG.25014.16	1	5
SE	Chr16	STRG.25020	STRG.25020;SE:Chr16:11408339-11408442:11408588-11409502:+	Chr16	+	11408339-11408442:11408588-11409502	STRG.25020.2,STRG.25020.6,STRG.25020.4,STRG.25020.5,STRG.25020.10	STRG.25020.3,STRG.25020.6,STRG.25020.10,STRG.25020.2,STRG.25020.4,STRG.25020.5	5	6
SE	Chr16	STRG.25020	STRG.25020;SE:Chr16:11408339-11408448:11408588-11409502:+	Chr16	+	11408339-11408448:11408588-11409502	STRG.25020.8,STRG.25020.7	STRG.25020.8,STRG.25020.7,STRG.25020.3	2	3
SE	Chr16	STRG.25020	STRG.25020;SE:Chr16:11409791-11410998:11411043-11411523:+	Chr16	+	11409791-11410998:11411043-11411523	STRG.25020.6,STRG.25020.8	STRG.25020.8,STRG.25020.1,STRG.25020.6	2	3
SE	Chr16	STRG.25020	STRG.25020;SE:Chr16:11411043-11411284:11412074-11412419:+	Chr16	+	11411043-11411284:11412074-11412419	STRG.25020.2	STRG.25020.10,STRG.25020.7,STRG.25020.2	1	3
SE	Chr16	STRG.25021	STRG.25021;SE:Chr16:11416814-11417364:11417473-11418435:-	Chr16	-	11416814-11417364:11417473-11418435	STRG.25021.4	STRG.25021.4,STRG.25021.9	1	2
SE	Chr16	STRG.25021	STRG.25021;SE:Chr16:11416814-11417364:11417473-11418991:-	Chr16	-	11416814-11417364:11417473-11418991	STRG.25021.3,STRG.25021.7	STRG.25021.5,STRG.25021.6,STRG.25021.7,STRG.25021.2,STRG.25021.3	2	5
SE	Chr16	STRG.25021	STRG.25021;SE:Chr16:11416814-11417364:11417473-11419478:-	Chr16	-	11416814-11417364:11417473-11419478	STRG.25021.8	STRG.25021.8,STRG.25021.10	1	2
SE	Chr16	STRG.25021	STRG.25021;SE:Chr16:11416814-11417364:11418115-11418991:-	Chr16	-	11416814-11417364:11418115-11418991	STRG.25021.1	STRG.25021.5,STRG.25021.6,STRG.25021.2,STRG.25021.1	1	4
SE	Chr16	STRG.25021	STRG.25021;SE:Chr16:11416814-11418435:11418517-11419478:-	Chr16	-	11416814-11418435:11418517-11419478	STRG.25021.9	STRG.25021.10,STRG.25021.9	1	2
SE	Chr16	STRG.25021	STRG.25021;SE:Chr16:11416814-11418991:11419163-11419478:-	Chr16	-	11416814-11418991:11419163-11419478	STRG.25021.6	STRG.25021.6,STRG.25021.10	1	2
SE	Chr16	STRG.25021	STRG.25021;SE:Chr16:11416814-11418991:11419221-11419478:-	Chr16	-	11416814-11418991:11419221-11419478	STRG.25021.2	STRG.25021.10,STRG.25021.2	1	2
SE	Chr16	STRG.25021	STRG.25021;SE:Chr16:11417473-11418435:11418517-11418991:-	Chr16	-	11417473-11418435:11418517-11418991	STRG.25021.4,STRG.25021.12	STRG.25021.3,STRG.25021.7,STRG.25021.4,STRG.25021.12	2	4
SE	Chr16	STRG.25021	STRG.25021;SE:Chr16:11417473-11418435:11418517-11419478:-	Chr16	-	11417473-11418435:11418517-11419478	STRG.25021.11	STRG.25021.8,STRG.25021.11	1	2
SE	Chr16	STRG.25021	STRG.25021;SE:Chr16:11417473-11418991:11419221-11419478:-	Chr16	-	11417473-11418991:11419221-11419478	STRG.25021.3,STRG.25021.7	STRG.25021.3,STRG.25021.8,STRG.25021.7	2	3
SE	Chr16	STRG.25021	STRG.25021;SE:Chr16:11418517-11418991:11419163-11419478:-	Chr16	-	11418517-11418991:11419163-11419478	STRG.25021.4	STRG.25021.11,STRG.25021.4,STRG.25021.9	1	3
SE	Chr16	STRG.25021	STRG.25021;SE:Chr16:11418517-11418991:11419221-11419478:-	Chr16	-	11418517-11418991:11419221-11419478	STRG.25021.12	STRG.25021.11,STRG.25021.9,STRG.25021.12	1	3
SE	Chr16	STRG.25021	STRG.25021;SE:Chr16:11420237-11420353:11420514-11421011:-	Chr16	-	11420237-11420353:11420514-11421011	STRG.25021.4,STRG.25021.10	STRG.25021.5,STRG.25021.6,STRG.25021.7,STRG.25021.10,STRG.25021.11,STRG.25021.2,STRG.25021.4,STRG.25021.9,STRG.25021.13,STRG.25021.1,STRG.25021.12	2	11
SE	Chr16	STRG.25021	STRG.25021;SE:Chr16:11421767-11421895:11422018-11422445:-	Chr16	-	11421767-11421895:11422018-11422445	STRG.25021.2,STRG.25021.3,STRG.25021.4,STRG.25021.10,STRG.25021.5,STRG.25021.6,STRG.25021.7,STRG.25021.8,STRG.25021.13	STRG.25021.5,STRG.25021.6,STRG.25021.7,STRG.25021.8,STRG.25021.10,STRG.25021.11,STRG.25021.2,STRG.25021.4,STRG.25021.13,STRG.25021.9,STRG.25021.1,STRG.25021.3,STRG.25021.12	9	13
SE	Chr16	STRG.25070	STRG.25070;SE:Chr16:12004874-12005091:12005179-12005413:+	Chr16	+	12004874-12005091:12005179-12005413	STRG.25070.1	STRG.25070.5,STRG.25070.1	1	2
SE	Chr16	STRG.25070	STRG.25070;SE:Chr16:12004874-12005091:12005245-12005413:+	Chr16	+	12004874-12005091:12005245-12005413	STRG.25070.2,STRG.25070.7	STRG.25070.5,STRG.25070.2,STRG.25070.7	2	3
SE	Chr16	STRG.25070	STRG.25070;SE:Chr16:12004874-12005095:12005245-12005413:+	Chr16	+	12004874-12005095:12005245-12005413	STRG.25070.3,STRG.25070.6	STRG.25070.5,STRG.25070.6,STRG.25070.3	2	3
SE	Chr16	STRG.25086	STRG.25086;SE:Chr16:12161011-12161260:12161411-12161957:-	Chr16	-	12161011-12161260:12161411-12161957	STRG.25086.2	STRG.25086.2,STRG.25086.1	1	2
SE	Chr16	STRG.25086	STRG.25086;SE:Chr16:12161011-12161353:12161411-12161957:-	Chr16	-	12161011-12161353:12161411-12161957	STRG.25086.3	STRG.25086.3,STRG.25086.1	1	2
SE	Chr16	STRG.25115	STRG.25115;SE:Chr16:12364616-12365042:12365119-12365379:+	Chr16	+	12364616-12365042:12365119-12365379	STRG.25115.4	STRG.25115.1,STRG.25115.4	1	2
SE	Chr16	STRG.25123	STRG.25123;SE:Chr16:12442712-12444235:12444354-12446484:-	Chr16	-	12442712-12444235:12444354-12446484	STRG.25123.5	STRG.25123.1,STRG.25123.5,STRG.25123.4	1	3
SE	Chr16	STRG.25123	STRG.25123;SE:Chr16:12442712-12444235:12444402-12447233:-	Chr16	-	12442712-12444235:12444402-12447233	STRG.25123.6	STRG.25123.2,STRG.25123.6,STRG.25123.3	1	3
SE	Chr16	STRG.25123	STRG.25123;SE:Chr16:12442712-12446484:12446553-12447233:-	Chr16	-	12442712-12446484:12446553-12447233	STRG.25123.1,STRG.25123.4	STRG.25123.2,STRG.25123.1,STRG.25123.4,STRG.25123.3	2	4
SE	Chr16	STRG.25123	STRG.25123;SE:Chr16:12451331-12451428:12451583-12451926:-	Chr16	-	12451331-12451428:12451583-12451926	STRG.25123.9,STRG.25123.8,STRG.25123.11	STRG.25123.11,STRG.25123.8,STRG.25123.10,STRG.25123.4,STRG.25123.2,STRG.25123.9,STRG.25123.3	3	7
SE	Chr16	STRG.25123	STRG.25123;SE:Chr16:12452583-12453200:12453210-12453323:-	Chr16	-	12452583-12453200:12453210-12453323	STRG.25123.9	STRG.25123.11,STRG.25123.8,STRG.25123.10,STRG.25123.4,STRG.25123.2,STRG.25123.9,STRG.25123.3	1	7
SE	Chr11	STRG.2514	STRG.2514;SE:Chr11:33705642-33705819:33705916-33706000:-	Chr11	-	33705642-33705819:33705916-33706000	STRG.2514.3	STRG.2514.2,STRG.2514.3,STRG.2514.1	1	3
SE	Chr11	STRG.2516	STRG.2516;SE:Chr11:33719081-33719452:33719493-33719850:-	Chr11	-	33719081-33719452:33719493-33719850	STRG.2516.6,STRG.2516.7,STRG.2516.8,STRG.2516.9	STRG.2516.6,STRG.2516.8,STRG.2516.10,STRG.2516.9,STRG.2516.11,STRG.2516.4,STRG.2516.5,STRG.2516.2,STRG.2516.3,STRG.2516.7	4	10
SE	Chr11	STRG.2516	STRG.2516;SE:Chr11:33720392-33720687:33720748-33721377:-	Chr11	-	33720392-33720687:33720748-33721377	STRG.2516.3,STRG.2516.2,STRG.2516.1,STRG.2516.6,STRG.2516.7,STRG.2516.8,STRG.2516.10,STRG.2516.9,STRG.2516.11	STRG.2516.6,STRG.2516.8,STRG.2516.9,STRG.2516.11,STRG.2516.4,STRG.2516.10,STRG.2516.1,STRG.2516.2,STRG.2516.3,STRG.2516.7,STRG.2516.5	9	11
SE	Chr16	STRG.25227	STRG.25227;SE:Chr16:13457281-13462575:13462646-13462967:+	Chr16	+	13457281-13462575:13462646-13462967	STRG.25227.2	STRG.25227.2,STRG.25227.4,STRG.25227.1	1	3
SE	Chr16	STRG.25231	STRG.25231;SE:Chr16:13526207-13527382:13527492-13527610:-	Chr16	-	13526207-13527382:13527492-13527610	STRG.25231.2	STRG.25231.1,STRG.25231.2	1	2
SE	Chr16	STRG.25240	STRG.25240;SE:Chr16:13580829-13583399:13583469-13583556:-	Chr16	-	13580829-13583399:13583469-13583556	STRG.25240.2	STRG.25240.2,STRG.25240.1	1	2
SE	Chr16	STRG.25244	STRG.25244;SE:Chr16:13622310-13622407:13622474-13623100:-	Chr16	-	13622310-13622407:13622474-13623100	STRG.25244.3,STRG.25244.6,STRG.25244.9	STRG.25244.3,STRG.25244.9,STRG.25244.6,STRG.25244.2,STRG.25244.5	3	5
SE	Chr16	STRG.25270	STRG.25270;SE:Chr16:13921236-13921320:13921417-13921593:+	Chr16	+	13921236-13921320:13921417-13921593	STRG.25270.1	STRG.25270.2,STRG.25270.1	1	2
SE	Chr16	STRG.25300	STRG.25300;SE:Chr16:14174859-14175344:14175388-14175880:+	Chr16	+	14174859-14175344:14175388-14175880	STRG.25300.2,STRG.25300.6	STRG.25300.2,STRG.25300.3,STRG.25300.4,STRG.25300.1,STRG.25300.6	2	5
SE	Chr16	STRG.25318	STRG.25318;SE:Chr16:14360090-14361062:14361219-14361680:-	Chr16	-	14360090-14361062:14361219-14361680	STRG.25318.3,STRG.25318.7	STRG.25318.9,STRG.25318.7,STRG.25318.3	2	3
SE	Chr16	STRG.25318	STRG.25318;SE:Chr16:14360090-14361068:14361219-14361680:-	Chr16	-	14360090-14361068:14361219-14361680	STRG.25318.8	STRG.25318.9,STRG.25318.8	1	2
SE	Chr16	STRG.25318	STRG.25318;SE:Chr16:14360090-14361071:14361219-14361680:-	Chr16	-	14360090-14361071:14361219-14361680	STRG.25318.1	STRG.25318.9,STRG.25318.1	1	2
SE	Chr16	STRG.25318	STRG.25318;SE:Chr16:14361789-14362017:14362077-14362237:-	Chr16	-	14361789-14362017:14362077-14362237	STRG.25318.4	STRG.25318.7,STRG.25318.8,STRG.25318.1,STRG.25318.3,STRG.25318.4,STRG.25318.9,STRG.25318.2	1	7
SE	Chr16	STRG.25326	STRG.25326;SE:Chr16:14415391-14415510:14415579-14415751:+	Chr16	+	14415391-14415510:14415579-14415751	STRG.25326.1	STRG.25326.2,STRG.25326.4,STRG.25326.1	1	3
SE	Chr16	STRG.25326	STRG.25326;SE:Chr16:14417454-14417601:14417690-14419772:+	Chr16	+	14417454-14417601:14417690-14419772	STRG.25326.1,STRG.25326.2,STRG.25326.3	STRG.25326.2,STRG.25326.1,STRG.25326.5,STRG.25326.3,STRG.25326.4	3	5
SE	Chr16	STRG.25330	STRG.25330;SE:Chr16:14510092-14510306:14510496-14510638:+	Chr16	+	14510092-14510306:14510496-14510638	STRG.25330.3	STRG.25330.6,STRG.25330.3	1	2
SE	Chr16	STRG.25330	STRG.25330;SE:Chr16:14510725-14510988:14511073-14511967:+	Chr16	+	14510725-14510988:14511073-14511967	STRG.25330.4	STRG.25330.4,STRG.25330.5,STRG.25330.2,STRG.25330.6,STRG.25330.3,STRG.25330.1	1	6
SE	Chr16	STRG.25334	STRG.25334;SE:Chr16:14583346-14583766:14583825-14583901:+	Chr16	+	14583346-14583766:14583825-14583901	STRG.25334.1	STRG.25334.3,STRG.25334.1,STRG.25334.4,STRG.25334.2	1	4
SE	Chr16	STRG.25355	STRG.25355;SE:Chr16:14873998-14874746:14874896-14875006:+	Chr16	+	14873998-14874746:14874896-14875006	STRG.25355.11	STRG.25355.11,STRG.25355.9,STRG.25355.4,STRG.25355.5,STRG.25355.6	1	5
SE	Chr16	STRG.25357	STRG.25357;SE:Chr16:14887041-14887336:14887419-14887559:-	Chr16	-	14887041-14887336:14887419-14887559	STRG.25357.6	STRG.25357.1,STRG.25357.2,STRG.25357.4,STRG.25357.6,STRG.25357.5	1	5
SE	Chr16	STRG.25367	STRG.25367;SE:Chr16:15031366-15031937:15032049-15032871:+	Chr16	+	15031366-15031937:15032049-15032871	STRG.25367.2	STRG.25367.2,STRG.25367.1	1	2
SE	Chr16	STRG.25376	STRG.25376;SE:Chr16:15085840-15086118:15086693-15087043:-	Chr16	-	15085840-15086118:15086693-15087043	STRG.25376.2,STRG.25376.4	STRG.25376.2,STRG.25376.1,STRG.25376.3,STRG.25376.4	2	4
SE	Chr16	STRG.25376	STRG.25376;SE:Chr16:15085840-15087043:15087088-15087219:-	Chr16	-	15085840-15087043:15087088-15087219	STRG.25376.1,STRG.25376.3	STRG.25376.3,STRG.25376.5,STRG.25376.1	2	3
SE	Chr16	STRG.25409	STRG.25409;SE:Chr16:15497438-15497525:15497629-15497834:-	Chr16	-	15497438-15497525:15497629-15497834	STRG.25409.5	STRG.25409.5,STRG.25409.4,STRG.25409.10,STRG.25409.1,STRG.25409.7,STRG.25409.9	1	6
SE	Chr16	STRG.25409	STRG.25409;SE:Chr16:15497438-15497525:15497672-15497834:-	Chr16	-	15497438-15497525:15497672-15497834	STRG.25409.6	STRG.25409.7,STRG.25409.4,STRG.25409.10,STRG.25409.1,STRG.25409.6,STRG.25409.9	1	6
SE	Chr16	STRG.25509	STRG.25509;SE:Chr16:16478702-16479073:16481465-16481721:+	Chr16	+	16478702-16479073:16481465-16481721	STRG.25509.1,STRG.25509.3	STRG.25509.4,STRG.25509.2,STRG.25509.1,STRG.25509.3	2	4
SE	Chr16	STRG.25511	STRG.25511;SE:Chr16:16506464-16506561:16506645-16506755:+	Chr16	+	16506464-16506561:16506645-16506755	STRG.25511.7	STRG.25511.5,STRG.25511.7,STRG.25511.1,STRG.25511.4,STRG.25511.2,STRG.25511.3,STRG.25511.6	1	7
SE	Chr16	STRG.25511	STRG.25511;SE:Chr16:16507407-16514567:16514884-16514988:+	Chr16	+	16507407-16514567:16514884-16514988	STRG.25511.2	STRG.25511.2,STRG.25511.1,STRG.25511.3	1	3
SE	Chr16	STRG.25511	STRG.25511;SE:Chr16:16515328-16515880:16515939-16516047:+	Chr16	+	16515328-16515880:16515939-16516047	STRG.25511.1,STRG.25511.3	STRG.25511.4,STRG.25511.1,STRG.25511.3,STRG.25511.11	2	4
SE	Chr16	STRG.25511	STRG.25511;SE:Chr16:16515328-16515891:16515939-16516047:+	Chr16	+	16515328-16515891:16515939-16516047	STRG.25511.10	STRG.25511.10,STRG.25511.4,STRG.25511.11	1	3
SE	Chr16	STRG.25511	STRG.25511;SE:Chr16:16515328-16516047:16516121-16516594:+	Chr16	+	16515328-16516047:16516121-16516594	STRG.25511.4,STRG.25511.11	STRG.25511.5,STRG.25511.12,STRG.25511.7,STRG.25511.4,STRG.25511.2,STRG.25511.9,STRG.25511.11	2	7
SE	Chr16	STRG.25535	STRG.25535;SE:Chr16:16939374-16939817:16940127-16940408:+	Chr16	+	16939374-16939817:16940127-16940408	STRG.25535.7	STRG.25535.1,STRG.25535.8,STRG.25535.7,STRG.25535.2	1	4
SE	Chr16	STRG.25535	STRG.25535;SE:Chr16:16940127-16940216:16940270-16940408:+	Chr16	+	16940127-16940216:16940270-16940408	STRG.25535.5	STRG.25535.5,STRG.25535.7	1	2
SE	Chr16	STRG.25538	STRG.25538;SE:Chr16:16971657-16972596:16972688-16978417:+	Chr16	+	16971657-16972596:16972688-16978417	STRG.25538.6	STRG.25538.6,STRG.25538.1,STRG.25538.2	1	3
SE	Chr16	STRG.25553	STRG.25553;SE:Chr16:17204401-17208501:17208808-17211335:+	Chr16	+	17204401-17208501:17208808-17211335	STRG.25553.1,STRG.25553.2,STRG.25553.3	STRG.25553.3,STRG.25553.2,STRG.25553.1,STRG.25553.4	3	4
SE	Chr16	STRG.25557	STRG.25557;SE:Chr16:17238823-17239077:17239196-17240561:+	Chr16	+	17238823-17239077:17239196-17240561	STRG.25557.3	STRG.25557.3,STRG.25557.1	1	2
SE	Chr16	STRG.25557	STRG.25557;SE:Chr16:17238823-17239086:17239196-17240561:+	Chr16	+	17238823-17239086:17239196-17240561	STRG.25557.2	STRG.25557.2,STRG.25557.1	1	2
SE	Chr11	STRG.2556	STRG.2556;SE:Chr11:34333308-34333418:34333462-34398097:-	Chr11	-	34333308-34333418:34333462-34398097	STRG.2556.5,STRG.2556.7	STRG.2556.2,STRG.2556.6,STRG.2556.7,STRG.2556.5	2	4
SE	Chr11	STRG.2556	STRG.2556;SE:Chr11:34333308-34333418:34333462-34398321:-	Chr11	-	34333308-34333418:34333462-34398321	STRG.2556.3	STRG.2556.3,STRG.2556.1	1	2
SE	Chr11	STRG.2556	STRG.2556;SE:Chr11:34333308-34398097:34398165-34398321:-	Chr11	-	34333308-34398097:34398165-34398321	STRG.2556.2,STRG.2556.6	STRG.2556.2,STRG.2556.6,STRG.2556.1	2	3
SE	Chr11	STRG.2556	STRG.2556;SE:Chr11:34333462-34398097:34398165-34398321:-	Chr11	-	34333462-34398097:34398165-34398321	STRG.2556.5,STRG.2556.7	STRG.2556.7,STRG.2556.5,STRG.2556.3	2	3
SE	Chr16	STRG.25591	STRG.25591;SE:Chr16:18973246-18973390:18973576-18973656:-	Chr16	-	18973246-18973390:18973576-18973656	STRG.25591.4	STRG.25591.5,STRG.25591.4,STRG.25591.8	1	3
SE	Chr16	STRG.25591	STRG.25591;SE:Chr16:18973246-18973399:18973576-18973656:-	Chr16	-	18973246-18973399:18973576-18973656	STRG.25591.7	STRG.25591.5,STRG.25591.7,STRG.25591.8	1	3
SE	Chr11	STRG.2563	STRG.2563;SE:Chr11:34426924-34431971:34432029-34432364:-	Chr11	-	34426924-34431971:34432029-34432364	STRG.2563.6	STRG.2563.4,STRG.2563.1,STRG.2563.6,STRG.2563.5	1	4
SE	Chr11	STRG.2563	STRG.2563;SE:Chr11:34426924-34432185:34432238-34432364:-	Chr11	-	34426924-34432185:34432238-34432364	STRG.2563.7	STRG.2563.5,STRG.2563.4,STRG.2563.1,STRG.2563.7	1	4
SE	Chr16	STRG.25682	STRG.25682;SE:Chr16:20540177-20540469:20540534-20540630:-	Chr16	-	20540177-20540469:20540534-20540630	STRG.25682.1,STRG.25682.2,STRG.25682.3	STRG.25682.2,STRG.25682.3,STRG.25682.1,STRG.25682.4	3	4
SE	Chr16	STRG.25741	STRG.25741;SE:Chr16:21675792-21676300:21676345-21676445:+	Chr16	+	21675792-21676300:21676345-21676445	STRG.25741.4	STRG.25741.3,STRG.25741.4,STRG.25741.6,STRG.25741.2,STRG.25741.5	1	5
SE	Chr16	STRG.25749	STRG.25749;SE:Chr16:21764137-21764253:21764369-21764691:+	Chr16	+	21764137-21764253:21764369-21764691	STRG.25749.3	STRG.25749.6,STRG.25749.2,STRG.25749.3	1	3
SE	Chr16	STRG.25754	STRG.25754;SE:Chr16:21844803-21844947:21845170-21845207:+	Chr16	+	21844803-21844947:21845170-21845207	STRG.25754.8	STRG.25754.13,STRG.25754.8	1	2
SE	Chr16	STRG.25792	STRG.25792;SE:Chr16:23271213-23271335:23271432-23271545:+	Chr16	+	23271213-23271335:23271432-23271545	STRG.25792.1,STRG.25792.13,STRG.25792.8,STRG.25792.11	STRG.25792.8,STRG.25792.3,STRG.25792.13,STRG.25792.11,STRG.25792.1	4	5
SE	Chr16	STRG.25792	STRG.25792;SE:Chr16:23271213-23271335:23271436-23271545:+	Chr16	+	23271213-23271335:23271436-23271545	STRG.25792.2,STRG.25792.7,STRG.25792.10,STRG.25792.9	STRG.25792.3,STRG.25792.9,STRG.25792.10,STRG.25792.7,STRG.25792.2	4	5
SE	Chr16	STRG.25792	STRG.25792;SE:Chr16:23271213-23271545:23271603-23272467:+	Chr16	+	23271213-23271545:23271603-23272467	STRG.25792.3	STRG.25792.3,STRG.25792.14,STRG.25792.12,STRG.25792.6,STRG.25792.4	1	5
SE	Chr16	STRG.25799	STRG.25799;SE:Chr16:23360667-23364966:23365114-23365214:-	Chr16	-	23360667-23364966:23365114-23365214	STRG.25799.2	STRG.25799.2,STRG.25799.1	1	2
SE	Chr16	STRG.25800	STRG.25800;SE:Chr16:23376262-23376558:23376668-23378688:-	Chr16	-	23376262-23376558:23376668-23378688	STRG.25800.2	STRG.25800.1,STRG.25800.2	1	2
SE	Chr16	STRG.25814	STRG.25814;SE:Chr16:22418277-22418398:22418440-22418527:+	Chr16	+	22418277-22418398:22418440-22418527	STRG.25814.2	STRG.25814.6,STRG.25814.2,STRG.25814.4,STRG.25814.3,STRG.25814.5,STRG.25814.1	1	6
SE	Chr11	STRG.2585	STRG.2585;SE:Chr11:34670395-34670749:34670840-34671110:-	Chr11	-	34670395-34670749:34670840-34671110	STRG.2585.2	STRG.2585.2,STRG.2585.1	1	2
SE	Chr16	STRG.25902	STRG.25902;SE:Chr16:23642263-23642506:23642565-23642649:+	Chr16	+	23642263-23642506:23642565-23642649	STRG.25902.2	STRG.25902.3,STRG.25902.1,STRG.25902.4,STRG.25902.6,STRG.25902.5,STRG.25902.2	1	6
SE	Chr16	STRG.25913	STRG.25913;SE:Chr16:23803644-23804591:23804749-23805004:-	Chr16	-	23803644-23804591:23804749-23805004	STRG.25913.6	STRG.25913.6,STRG.25913.3	1	2
SE	Chr16	STRG.25913	STRG.25913;SE:Chr16:23803740-23804591:23804749-23805004:-	Chr16	-	23803740-23804591:23804749-23805004	STRG.25913.5,STRG.25913.2	STRG.25913.5,STRG.25913.2,STRG.25913.4	2	3
SE	Chr16	STRG.25923	STRG.25923;SE:Chr16:23962881-23963339:23963447-23963545:-	Chr16	-	23962881-23963339:23963447-23963545	STRG.25923.2	STRG.25923.10,STRG.25923.2,STRG.25923.12,STRG.25923.13,STRG.25923.3,STRG.25923.9,STRG.25923.7,STRG.25923.11,STRG.25923.5	1	9
SE	Chr16	STRG.25923	STRG.25923;SE:Chr16:23964532-23964791:23964871-23964972:-	Chr16	-	23964532-23964791:23964871-23964972	STRG.25923.9	STRG.25923.6,STRG.25923.10,STRG.25923.2,STRG.25923.13,STRG.25923.9,STRG.25923.7,STRG.25923.11,STRG.25923.8,STRG.25923.5	1	9
SE	Chr16	STRG.25923	STRG.25923;SE:Chr16:23964532-23964795:23964871-23964972:-	Chr16	-	23964532-23964795:23964871-23964972	STRG.25923.12	STRG.25923.6,STRG.25923.10,STRG.25923.2,STRG.25923.12,STRG.25923.13,STRG.25923.7,STRG.25923.11,STRG.25923.8,STRG.25923.5	1	9
SE	Chr16	STRG.25923	STRG.25923;SE:Chr16:23965382-23965469:23965571-23965648:-	Chr16	-	23965382-23965469:23965571-23965648	STRG.25923.13,STRG.25923.14	STRG.25923.14,STRG.25923.13,STRG.25923.11	2	3
SE	Chr16	STRG.25923	STRG.25923;SE:Chr16:23965382-23965469:23965573-23965648:-	Chr16	-	23965382-23965469:23965573-23965648	STRG.25923.2,STRG.25923.3	STRG.25923.2,STRG.25923.11,STRG.25923.3	2	3
SE	Chr16	STRG.25923	STRG.25923;SE:Chr16:23965382-23965648:23965806-23967591:-	Chr16	-	23965382-23965648:23965806-23967591	STRG.25923.11	STRG.25923.6,STRG.25923.10,STRG.25923.11	1	3
SE	Chr16	STRG.25923	STRG.25923;SE:Chr16:23967615-23968810:23968929-23969261:-	Chr16	-	23967615-23968810:23968929-23969261	STRG.25923.2,STRG.25923.3,STRG.25923.9,STRG.25923.4,STRG.25923.5,STRG.25923.7,STRG.25923.13,STRG.25923.10,STRG.25923.11,STRG.25923.12,STRG.25923.14	STRG.25923.6,STRG.25923.10,STRG.25923.2,STRG.25923.4,STRG.25923.12,STRG.25923.13,STRG.25923.3,STRG.25923.9,STRG.25923.7,STRG.25923.11,STRG.25923.14,STRG.25923.8,STRG.25923.5	11	13
SE	Chr16	STRG.25942	STRG.25942;SE:Chr16:24895834-24895952:24895958-24896107:-	Chr16	-	24895834-24895952:24895958-24896107	STRG.25942.1,STRG.25942.2	STRG.25942.1,STRG.25942.2,STRG.25942.3	2	3
SE	Chr11	STRG.2599	STRG.2599;SE:Chr11:34843653-34844191:34844339-34844456:+	Chr11	+	34843653-34844191:34844339-34844456	STRG.2599.4	STRG.2599.6,STRG.2599.4,STRG.2599.1	1	3
SE	Chr16	STRG.26028	STRG.26028;SE:Chr16:29446644-29447021:29447085-29448193:+	Chr16	+	29446644-29447021:29447085-29448193	STRG.26028.4	STRG.26028.2,STRG.26028.4,STRG.26028.3,STRG.26028.1	1	4
SE	Chr16	STRG.26030	STRG.26030;SE:Chr16:29512260-29516356:29516400-29516926:+	Chr16	+	29512260-29516356:29516400-29516926	STRG.26030.2	STRG.26030.3,STRG.26030.4,STRG.26030.6,STRG.26030.2,STRG.26030.5	1	5
SE	Chr16	STRG.26035	STRG.26035;SE:Chr16:29695933-29696854:29696963-29698429:-	Chr16	-	29695933-29696854:29696963-29698429	STRG.26035.3	STRG.26035.3,STRG.26035.2,STRG.26035.1	1	3
SE	Chr16	STRG.26041	STRG.26041;SE:Chr16:30162278-30162784:30162811-30162912:-	Chr16	-	30162278-30162784:30162811-30162912	STRG.26041.1	STRG.26041.3,STRG.26041.1	1	2
SE	Chr16	STRG.26041	STRG.26041;SE:Chr16:30162278-30162784:30162844-30162912:-	Chr16	-	30162278-30162784:30162844-30162912	STRG.26041.2	STRG.26041.3,STRG.26041.2	1	2
SE	Chr16	STRG.26049	STRG.26049;SE:Chr16:30396235-30396410:30396704-30397934:-	Chr16	-	30396235-30396410:30396704-30397934	STRG.26049.2	STRG.26049.3,STRG.26049.2	1	2
SE	Chr16	STRG.26049	STRG.26049;SE:Chr16:30396235-30396410:30397803-30397934:-	Chr16	-	30396235-30396410:30397803-30397934	STRG.26049.4	STRG.26049.4,STRG.26049.3	1	2
SE	Chr16	STRG.26051	STRG.26051;SE:Chr16:31250041-31250523:31250613-31263197:+	Chr16	+	31250041-31250523:31250613-31263197	STRG.26051.2	STRG.26051.2,STRG.26051.1	1	2
SE	Chr16	STRG.26051	STRG.26051;SE:Chr16:31250041-31250541:31250613-31263197:+	Chr16	+	31250041-31250541:31250613-31263197	STRG.26051.3	STRG.26051.1,STRG.26051.3	1	2
SE	Chr16	STRG.26064	STRG.26064;SE:Chr16:31647732-31648529:31648635-31649123:-	Chr16	-	31647732-31648529:31648635-31649123	STRG.26064.1,STRG.26064.2	STRG.26064.4,STRG.26064.2,STRG.26064.1	2	3
SE	Chr16	STRG.26105	STRG.26105;SE:Chr16:36095855-36095982:36096007-36096373:+	Chr16	+	36095855-36095982:36096007-36096373	STRG.26105.1	STRG.26105.1,STRG.26105.2	1	2
SE	Chr16	STRG.26105	STRG.26105;SE:Chr16:36095855-36095982:36096116-36096373:+	Chr16	+	36095855-36095982:36096116-36096373	STRG.26105.3	STRG.26105.3,STRG.26105.2	1	2
SE	Chr16	STRG.26134	STRG.26134;SE:Chr16:36756524-36758519:36758582-36758963:+	Chr16	+	36756524-36758519:36758582-36758963	STRG.26134.3	STRG.26134.6,STRG.26134.4,STRG.26134.3,STRG.26134.1,STRG.26134.2	1	5
SE	Chr16	STRG.26157	STRG.26157;SE:Chr16:37216334-37217736:37217813-37218856:+	Chr16	+	37216334-37217736:37217813-37218856	STRG.26157.3	STRG.26157.2,STRG.26157.3	1	2
SE	Chr11	STRG.262	STRG.262;SE:Chr11:2344561-2345329:2345392-2345971:-	Chr11	-	2344561-2345329:2345392-2345971	STRG.262.1	STRG.262.1,STRG.262.2	1	2
SE	Chr16	STRG.26209	STRG.26209;SE:Chr16:33887175-33887714:33887857-33887961:+	Chr16	+	33887175-33887714:33887857-33887961	STRG.26209.1,STRG.26209.6	STRG.26209.4,STRG.26209.6,STRG.26209.5,STRG.26209.7,STRG.26209.1,STRG.26209.3	2	6
SE	Chr16	STRG.26209	STRG.26209;SE:Chr16:33887175-33887961:33888025-33895471:+	Chr16	+	33887175-33887961:33888025-33895471	STRG.26209.5,STRG.26209.4	STRG.26209.4,STRG.26209.5,STRG.26209.2,STRG.26209.8,STRG.26209.9,STRG.26209.10	2	6
SE	Chr16	STRG.26209	STRG.26209;SE:Chr16:33888025-33895165:33895242-33895471:+	Chr16	+	33888025-33895165:33895242-33895471	STRG.26209.7	STRG.26209.5,STRG.26209.7,STRG.26209.4,STRG.26209.1	1	4
SE	Chr16	STRG.26211	STRG.26211;SE:Chr16:33916076-33916153:33916164-33916284:-	Chr16	-	33916076-33916153:33916164-33916284	STRG.26211.13	STRG.26211.6,STRG.26211.13	1	2
SE	Chr16	STRG.26211	STRG.26211;SE:Chr16:33916354-33923005:33923072-33924370:-	Chr16	-	33916354-33923005:33923072-33924370	STRG.26211.5,STRG.26211.14	STRG.26211.8,STRG.26211.5,STRG.26211.7,STRG.26211.14,STRG.26211.3	2	5
SE	Chr16	STRG.26211	STRG.26211;SE:Chr16:33916354-33923005:33923465-33924370:-	Chr16	-	33916354-33923005:33923465-33924370	STRG.26211.9	STRG.26211.8,STRG.26211.9,STRG.26211.7,STRG.26211.3	1	4
SE	Chr16	STRG.26211	STRG.26211;SE:Chr16:33916354-33923018:33923072-33924370:-	Chr16	-	33916354-33923018:33923072-33924370	STRG.26211.1,STRG.26211.10,STRG.26211.4,STRG.26211.6,STRG.26211.13,STRG.26211.15	STRG.26211.3,STRG.26211.8,STRG.26211.13,STRG.26211.6,STRG.26211.10,STRG.26211.7,STRG.26211.1,STRG.26211.15,STRG.26211.4	6	9
SE	Chr16	STRG.26211	STRG.26211;SE:Chr16:33923072-33923412:33923465-33924370:-	Chr16	-	33923072-33923412:33923465-33924370	STRG.26211.16	STRG.26211.13,STRG.26211.6,STRG.26211.10,STRG.26211.16,STRG.26211.5,STRG.26211.14,STRG.26211.1,STRG.26211.15,STRG.26211.4	1	9
SE	Chr16	STRG.26234	STRG.26234;SE:Chr16:34375588-34375713:34375800-34376139:-	Chr16	-	34375588-34375713:34375800-34376139	STRG.26234.4	STRG.26234.2,STRG.26234.4	1	2
SE	Chr16	STRG.26234	STRG.26234;SE:Chr16:34389808-34389933:34390020-34390359:-	Chr16	-	34389808-34389933:34390020-34390359	STRG.26234.1	STRG.26234.6,STRG.26234.3,STRG.26234.1,STRG.26234.5	1	4
SE	Chr16	STRG.26266	STRG.26266;SE:Chr16:34891817-34892027:34892074-34892646:-	Chr16	-	34891817-34892027:34892074-34892646	STRG.26266.1,STRG.26266.3,STRG.26266.7,STRG.26266.9,STRG.26266.11	STRG.26266.4,STRG.26266.9,STRG.26266.10,STRG.26266.1,STRG.26266.3,STRG.26266.11,STRG.26266.8,STRG.26266.7	5	8
SE	Chr16	STRG.26267	STRG.26267;SE:Chr16:34942168-34942609:34942651-34942992:+	Chr16	+	34942168-34942609:34942651-34942992	STRG.26267.2	STRG.26267.2,STRG.26267.1,STRG.26267.3	1	3
SE	Chr16	STRG.26267	STRG.26267;SE:Chr16:34942433-34942609:34942651-34942992:+	Chr16	+	34942433-34942609:34942651-34942992	STRG.26267.6	STRG.26267.6,STRG.26267.7	1	2
SE	Chr16	STRG.26273	STRG.26273;SE:Chr16:35044418-35044618:35044685-35045891:+	Chr16	+	35044418-35044618:35044685-35045891	STRG.26273.1,STRG.26273.2	STRG.26273.3,STRG.26273.2,STRG.26273.1	2	3
SE	Chr16	STRG.26273	STRG.26273;SE:Chr16:35044418-35044618:35045531-35045891:+	Chr16	+	35044418-35044618:35045531-35045891	STRG.26273.4	STRG.26273.4,STRG.26273.3	1	2
SE	Chr16	STRG.26284	STRG.26284;SE:Chr16:35420357-35420482:35420585-35420674:+	Chr16	+	35420357-35420482:35420585-35420674	STRG.26284.5	STRG.26284.3,STRG.26284.4,STRG.26284.2,STRG.26284.1,STRG.26284.5	1	5
SE	Chr16	STRG.26288	STRG.26288;SE:Chr16:35509674-35510163:35510229-35522848:-	Chr16	-	35509674-35510163:35510229-35522848	STRG.26288.5,STRG.26288.7	STRG.26288.4,STRG.26288.7,STRG.26288.6,STRG.26288.1,STRG.26288.3,STRG.26288.5	2	6
SE	Chr16	STRG.26339	STRG.26339;SE:Chr16:26193504-26193638:26193669-26193795:-	Chr16	-	26193504-26193638:26193669-26193795	STRG.26339.7,STRG.26339.8	STRG.26339.1,STRG.26339.8,STRG.26339.7	2	3
SE	Chr16	STRG.26339	STRG.26339;SE:Chr16:26196300-26196404:26196477-26196558:-	Chr16	-	26196300-26196404:26196477-26196558	STRG.26339.8,STRG.26339.14	STRG.26339.12,STRG.26339.4,STRG.26339.14,STRG.26339.3,STRG.26339.8,STRG.26339.13,STRG.26339.1,STRG.26339.5,STRG.26339.10,STRG.26339.7,STRG.26339.11,STRG.26339.2,STRG.26339.6	2	13
SE	Chr16	STRG.26364	STRG.26364;SE:Chr16:26515069-26515884:26515976-26516148:+	Chr16	+	26515069-26515884:26515976-26516148	STRG.26364.4,STRG.26364.7,STRG.26364.8,STRG.26364.5,STRG.26364.1,STRG.26364.2,STRG.26364.6,STRG.26364.3	STRG.26364.3,STRG.26364.2,STRG.26364.11,STRG.26364.9,STRG.26364.5,STRG.26364.7,STRG.26364.10,STRG.26364.1,STRG.26364.8,STRG.26364.6,STRG.26364.4	8	11
SE	Chr16	STRG.26364	STRG.26364;SE:Chr16:26516469-26516970:26517031-26517129:+	Chr16	+	26516469-26516970:26517031-26517129	STRG.26364.4,STRG.26364.10	STRG.26364.3,STRG.26364.9,STRG.26364.10,STRG.26364.6,STRG.26364.4	2	5
SE	Chr16	STRG.26364	STRG.26364;SE:Chr16:26516469-26516973:26517031-26517129:+	Chr16	+	26516469-26516973:26517031-26517129	STRG.26364.5,STRG.26364.2,STRG.26364.11	STRG.26364.3,STRG.26364.2,STRG.26364.9,STRG.26364.5,STRG.26364.11,STRG.26364.6	3	6
SE	Chr16	STRG.26377	STRG.26377;SE:Chr16:26765812-26772029:26772079-26772714:-	Chr16	-	26765812-26772029:26772079-26772714	STRG.26377.4,STRG.26377.1,STRG.26377.2,STRG.26377.3,STRG.26377.5,STRG.26377.6,STRG.26377.7	STRG.26377.3,STRG.26377.4,STRG.26377.6,STRG.26377.8,STRG.26377.1,STRG.26377.5,STRG.26377.2,STRG.26377.7	7	8
SE	Chr16	STRG.26377	STRG.26377;SE:Chr16:26772079-26772714:26772788-26773939:-	Chr16	-	26772079-26772714:26772788-26773939	STRG.26377.4,STRG.26377.1,STRG.26377.2,STRG.26377.3,STRG.26377.5,STRG.26377.6,STRG.26377.7	STRG.26377.3,STRG.26377.9,STRG.26377.4,STRG.26377.6,STRG.26377.1,STRG.26377.5,STRG.26377.2,STRG.26377.7	7	8
SE	Chr16	STRG.26377	STRG.26377;SE:Chr16:26774995-26789057:26789211-26789297:-	Chr16	-	26774995-26789057:26789211-26789297	STRG.26377.1,STRG.26377.8	STRG.26377.8,STRG.26377.1,STRG.26377.6	2	3
SE	Chr16	STRG.26378	STRG.26378;SE:Chr16:26804299-26805244:26805437-26805530:-	Chr16	-	26804299-26805244:26805437-26805530	STRG.26378.5,STRG.26378.6,STRG.26378.4,STRG.26378.2	STRG.26378.11,STRG.26378.6,STRG.26378.2,STRG.26378.7,STRG.26378.4,STRG.26378.5,STRG.26378.17	4	7
SE	Chr16	STRG.26378	STRG.26378;SE:Chr16:27169646-27170759:27170798-27173358:-	Chr16	-	27169646-27170759:27170798-27173358	STRG.26378.2	STRG.26378.2,STRG.26378.3	1	2
SE	Chr16	STRG.26395	STRG.26395;SE:Chr16:27411418-27416422:27416492-27417606:+	Chr16	+	27411418-27416422:27416492-27417606	STRG.26395.3,STRG.26395.2,STRG.26395.4,STRG.26395.5	STRG.26395.5,STRG.26395.3,STRG.26395.4,STRG.26395.1,STRG.26395.2	4	5
SE	Chr16	STRG.26395	STRG.26395;SE:Chr16:27418746-27419670:27420076-27428645:+	Chr16	+	27418746-27419670:27420076-27428645	STRG.26395.4	STRG.26395.2,STRG.26395.5,STRG.26395.4	1	3
SE	Chr16	STRG.26408	STRG.26408;SE:Chr16:27696605-27698847:27699183-27699266:-	Chr16	-	27696605-27698847:27699183-27699266	STRG.26408.4	STRG.26408.2,STRG.26408.4	1	2
SE	Chr16	STRG.26408	STRG.26408;SE:Chr16:27696605-27699177:27699183-27699266:-	Chr16	-	27696605-27699177:27699183-27699266	STRG.26408.3	STRG.26408.2,STRG.26408.3	1	2
SE	Chr16	STRG.26408	STRG.26408;SE:Chr16:27696605-27699266:27699303-27699425:-	Chr16	-	27696605-27699266:27699303-27699425	STRG.26408.2	STRG.26408.2,STRG.26408.1	1	2
SE	Chr11	STRG.2641	STRG.2641;SE:Chr11:35323348-35323474:35323609-35323988:-	Chr11	-	35323348-35323474:35323609-35323988	STRG.2641.5	STRG.2641.6,STRG.2641.4,STRG.2641.5	1	3
SE	Chr11	STRG.2643	STRG.2643;SE:Chr11:35358556-35358869:35359069-35359180:-	Chr11	-	35358556-35358869:35359069-35359180	STRG.2643.4,STRG.2643.5,STRG.2643.6	STRG.2643.5,STRG.2643.6,STRG.2643.4,STRG.2643.11,STRG.2643.7	3	5
SE	Chr11	STRG.2643	STRG.2643;SE:Chr11:35361291-35361789:35361902-35362070:-	Chr11	-	35361291-35361789:35361902-35362070	STRG.2643.5	STRG.2643.5,STRG.2643.2,STRG.2643.8,STRG.2643.6,STRG.2643.10,STRG.2643.4,STRG.2643.11,STRG.2643.3,STRG.2643.7	1	9
SE	Chr11	STRG.2643	STRG.2643;SE:Chr11:35364510-35365736:35365775-35365937:-	Chr11	-	35364510-35365736:35365775-35365937	STRG.2643.4,STRG.2643.5,STRG.2643.6,STRG.2643.13	STRG.2643.5,STRG.2643.13,STRG.2643.2,STRG.2643.10,STRG.2643.6,STRG.2643.4,STRG.2643.12,STRG.2643.11	4	8
SE	Chr16	STRG.26430	STRG.26430;SE:Chr16:28024668-28025095:28025124-28025231:-	Chr16	-	28024668-28025095:28025124-28025231	STRG.26430.2,STRG.26430.7	STRG.26430.3,STRG.26430.4,STRG.26430.2,STRG.26430.7,STRG.26430.6,STRG.26430.10	2	6
SE	Chr16	STRG.26430	STRG.26430;SE:Chr16:28024668-28025095:28025126-28025231:-	Chr16	-	28024668-28025095:28025126-28025231	STRG.26430.8,STRG.26430.9	STRG.26430.3,STRG.26430.4,STRG.26430.8,STRG.26430.9,STRG.26430.6,STRG.26430.10	2	6
SE	Chr16	STRG.26430	STRG.26430;SE:Chr16:28024668-28025095:28025129-28025231:-	Chr16	-	28024668-28025095:28025129-28025231	STRG.26430.1,STRG.26430.5,STRG.26430.11	STRG.26430.3,STRG.26430.4,STRG.26430.5,STRG.26430.11,STRG.26430.1,STRG.26430.6,STRG.26430.10	3	7
SE	Chr16	STRG.26430	STRG.26430;SE:Chr16:28025285-28025721:28025846-28026121:-	Chr16	-	28025285-28025721:28025846-28026121	STRG.26430.11	STRG.26430.3,STRG.26430.4,STRG.26430.8,STRG.26430.5,STRG.26430.11,STRG.26430.9,STRG.26430.7,STRG.26430.6	1	8
SE	Chr16	STRG.26430	STRG.26430;SE:Chr16:28025285-28025846:28025878-28026121:-	Chr16	-	28025285-28025846:28025878-28026121	STRG.26430.10	STRG.26430.3,STRG.26430.4,STRG.26430.8,STRG.26430.5,STRG.26430.9,STRG.26430.7,STRG.26430.6,STRG.26430.10	1	8
SE	Chr16	STRG.26441	STRG.26441;SE:Chr16:28188834-28189567:28189680-28189735:-	Chr16	-	28188834-28189567:28189680-28189735	STRG.26441.6,STRG.26441.7,STRG.26441.8	STRG.26441.6,STRG.26441.7,STRG.26441.5,STRG.26441.8,STRG.26441.10,STRG.26441.9	3	6
SE	Chr16	STRG.26441	STRG.26441;SE:Chr16:28188834-28189567:28189680-28190168:-	Chr16	-	28188834-28189567:28189680-28190168	STRG.26441.11,STRG.26441.12	STRG.26441.12,STRG.26441.3,STRG.26441.1,STRG.26441.4,STRG.26441.2,STRG.26441.11	2	6
SE	Chr16	STRG.26441	STRG.26441;SE:Chr16:28188834-28189735:28189806-28190168:-	Chr16	-	28188834-28189735:28189806-28190168	STRG.26441.5,STRG.26441.10,STRG.26441.9	STRG.26441.3,STRG.26441.5,STRG.26441.1,STRG.26441.10,STRG.26441.4,STRG.26441.2,STRG.26441.9	3	7
SE	Chr16	STRG.26441	STRG.26441;SE:Chr16:28189680-28189735:28189806-28190168:-	Chr16	-	28189680-28189735:28189806-28190168	STRG.26441.6,STRG.26441.7,STRG.26441.8	STRG.26441.12,STRG.26441.6,STRG.26441.7,STRG.26441.8,STRG.26441.11	3	5
SE	Chr16	STRG.26468	STRG.26468;SE:Chr16:40157309-40157442:40157488-40158428:+	Chr16	+	40157309-40157442:40157488-40158428	STRG.26468.9	STRG.26468.9,STRG.26468.5,STRG.26468.2,STRG.26468.7	1	4
SE	Chr16	STRG.26468	STRG.26468;SE:Chr16:40159485-40159607:40159678-40159837:+	Chr16	+	40159485-40159607:40159678-40159837	STRG.26468.4,STRG.26468.9	STRG.26468.7,STRG.26468.4,STRG.26468.3,STRG.26468.1,STRG.26468.9,STRG.26468.5,STRG.26468.2,STRG.26468.6	2	8
SE	Chr16	STRG.26515	STRG.26515;SE:Chr16:41188025-41188725:41188886-41189295:+	Chr16	+	41188025-41188725:41188886-41189295	STRG.26515.1,STRG.26515.2	STRG.26515.1,STRG.26515.3,STRG.26515.2	2	3
SE	Chr01	STRG.26606	STRG.26606;SE:Chr01:1207946-1209029:1209075-1211050:-	Chr01	-	1207946-1209029:1209075-1211050	STRG.26606.2	STRG.26606.1,STRG.26606.2	1	2
SE	Chr01	STRG.26619	STRG.26619;SE:Chr01:2138049-2138214:2138294-2138513:+	Chr01	+	2138049-2138214:2138294-2138513	STRG.26619.1,STRG.26619.2	STRG.26619.1,STRG.26619.4,STRG.26619.2,STRG.26619.3	2	4
SE	Chr01	STRG.26624	STRG.26624;SE:Chr01:2205196-2205998:2206081-2207797:+	Chr01	+	2205196-2205998:2206081-2207797	STRG.26624.1,STRG.26624.3	STRG.26624.2,STRG.26624.3,STRG.26624.1	2	3
SE	Chr01	STRG.26635	STRG.26635;SE:Chr01:3737308-3738110:3738191-3738436:-	Chr01	-	3737308-3738110:3738191-3738436	STRG.26635.1,STRG.26635.2,STRG.26635.3,STRG.26635.4	STRG.26635.3,STRG.26635.1,STRG.26635.5,STRG.26635.4,STRG.26635.6,STRG.26635.2	4	6
SE	Chr01	STRG.26635	STRG.26635;SE:Chr01:3739985-3740429:3740479-3741114:-	Chr01	-	3739985-3740429:3740479-3741114	STRG.26635.3,STRG.26635.4,STRG.26635.6,STRG.26635.7	STRG.26635.3,STRG.26635.1,STRG.26635.4,STRG.26635.5,STRG.26635.6,STRG.26635.7,STRG.26635.2	4	7
SE	Chr01	STRG.26638	STRG.26638;SE:Chr01:3749026-3749438:3749516-3749928:-	Chr01	-	3749026-3749438:3749516-3749928	STRG.26638.1	STRG.26638.2,STRG.26638.1,STRG.26638.3	1	3
SE	Chr01	STRG.26661	STRG.26661;SE:Chr01:5866660-5867322:5867394-5867506:-	Chr01	-	5866660-5867322:5867394-5867506	STRG.26661.6,STRG.26661.5	STRG.26661.5,STRG.26661.2,STRG.26661.6,STRG.26661.7	2	4
SE	Chr01	STRG.26661	STRG.26661;SE:Chr01:5866660-5867322:5867399-5867506:-	Chr01	-	5866660-5867322:5867399-5867506	STRG.26661.4,STRG.26661.3	STRG.26661.4,STRG.26661.3,STRG.26661.2,STRG.26661.7	2	4
SE	Chr01	STRG.26661	STRG.26661;SE:Chr01:5867561-5867732:5867803-5868230:-	Chr01	-	5867561-5867732:5867803-5868230	STRG.26661.7,STRG.26661.6,STRG.26661.3,STRG.26661.11	STRG.26661.3,STRG.26661.9,STRG.26661.6,STRG.26661.7,STRG.26661.10,STRG.26661.5,STRG.26661.12,STRG.26661.2,STRG.26661.11,STRG.26661.4	4	10
SE	Chr01	STRG.26687	STRG.26687;SE:Chr01:6498910-6499833:6500381-6501725:+	Chr01	+	6498910-6499833:6500381-6501725	STRG.26687.4	STRG.26687.3,STRG.26687.4	1	2
SE	Chr01	STRG.26687	STRG.26687;SE:Chr01:6498910-6499833:6501803-6503181:+	Chr01	+	6498910-6499833:6501803-6503181	STRG.26687.5	STRG.26687.5,STRG.26687.1	1	2
SE	Chr01	STRG.26687	STRG.26687;SE:Chr01:6498910-6501725:6501803-6503181:+	Chr01	+	6498910-6501725:6501803-6503181	STRG.26687.3	STRG.26687.3,STRG.26687.1	1	2
SE	Chr01	STRG.26708	STRG.26708;SE:Chr01:7244203-7245169:7245306-7247375:-	Chr01	-	7244203-7245169:7245306-7247375	STRG.26708.3,STRG.26708.2,STRG.26708.1	STRG.26708.3,STRG.26708.1,STRG.26708.2,STRG.26708.4	3	4
SE	Chr01	STRG.26723	STRG.26723;SE:Chr01:7759877-7759998:7760066-7761004:-	Chr01	-	7759877-7759998:7760066-7761004	STRG.26723.2	STRG.26723.3,STRG.26723.1,STRG.26723.2	1	3
SE	Chr01	STRG.26734	STRG.26734;SE:Chr01:7924507-7933349:7934320-7934458:+	Chr01	+	7924507-7933349:7934320-7934458	STRG.26734.2	STRG.26734.3,STRG.26734.2	1	2
SE	Chr01	STRG.26741	STRG.26741;SE:Chr01:8018536-8018610:8018702-8019602:-	Chr01	-	8018536-8018610:8018702-8019602	STRG.26741.1	STRG.26741.2,STRG.26741.1	1	2
SE	Chr01	STRG.26750	STRG.26750;SE:Chr01:8286689-8286792:8286886-8287493:+	Chr01	+	8286689-8286792:8286886-8287493	STRG.26750.2	STRG.26750.1,STRG.26750.2	1	2
SE	Chr01	STRG.26750	STRG.26750;SE:Chr01:8286689-8286809:8286886-8287493:+	Chr01	+	8286689-8286809:8286886-8287493	STRG.26750.4,STRG.26750.7	STRG.26750.7,STRG.26750.1,STRG.26750.4	2	3
SE	Chr01	STRG.26750	STRG.26750;SE:Chr01:8287723-8288245:8288389-8290018:+	Chr01	+	8287723-8288245:8288389-8290018	STRG.26750.4,STRG.26750.3,STRG.26750.6	STRG.26750.7,STRG.26750.5,STRG.26750.2,STRG.26750.6,STRG.26750.4,STRG.26750.1,STRG.26750.3	3	7
SE	Chr01	STRG.26756	STRG.26756;SE:Chr01:8338640-8338795:8338882-8339142:+	Chr01	+	8338640-8338795:8338882-8339142	STRG.26756.4,STRG.26756.5	STRG.26756.6,STRG.26756.4,STRG.26756.5,STRG.26756.2,STRG.26756.3,STRG.26756.1	2	6
SE	Chr01	STRG.26799	STRG.26799;SE:Chr01:9041498-9042092:9042163-9043311:-	Chr01	-	9041498-9042092:9042163-9043311	STRG.26799.1,STRG.26799.2,STRG.26799.3,STRG.26799.4,STRG.26799.6,STRG.26799.5,STRG.26799.7	STRG.26799.3,STRG.26799.4,STRG.26799.6,STRG.26799.7,STRG.26799.5,STRG.26799.9,STRG.26799.2,STRG.26799.1	7	8
SE	Chr01	STRG.26840	STRG.26840;SE:Chr01:9781794-9787742:9787786-9787981:-	Chr01	-	9781794-9787742:9787786-9787981	STRG.26840.3,STRG.26840.4,STRG.26840.6,STRG.26840.8	STRG.26840.6,STRG.26840.8,STRG.26840.9,STRG.26840.3,STRG.26840.4	4	5
SE	Chr01	STRG.26843	STRG.26843;SE:Chr01:9801059-9801158:9801213-9803023:+	Chr01	+	9801059-9801158:9801213-9803023	STRG.26843.3	STRG.26843.3,STRG.26843.4,STRG.26843.2	1	3
SE	Chr01	STRG.26890	STRG.26890;SE:Chr01:10696439-10697084:10697187-10697705:-	Chr01	-	10696439-10697084:10697187-10697705	STRG.26890.1,STRG.26890.5	STRG.26890.3,STRG.26890.1,STRG.26890.5,STRG.26890.2	2	4
SE	Chr01	STRG.26933	STRG.26933;SE:Chr01:11578152-11578303:11578332-11578470:+	Chr01	+	11578152-11578303:11578332-11578470	STRG.26933.3	STRG.26933.3,STRG.26933.1	1	2
SE	Chr01	STRG.26933	STRG.26933;SE:Chr01:11578152-11578303:11578332-11578474:+	Chr01	+	11578152-11578303:11578332-11578474	STRG.26933.4	STRG.26933.4,STRG.26933.2	1	2
SE	Chr01	STRG.26940	STRG.26940;SE:Chr01:11650043-11651215:11651766-11660026:-	Chr01	-	11650043-11651215:11651766-11660026	STRG.26940.2	STRG.26940.2,STRG.26940.1	1	2
SE	Chr01	STRG.26940	STRG.26940;SE:Chr01:11650043-11651247:11651766-11660026:-	Chr01	-	11650043-11651247:11651766-11660026	STRG.26940.5	STRG.26940.1,STRG.26940.5	1	2
SE	Chr01	STRG.26940	STRG.26940;SE:Chr01:11650043-11651254:11651760-11660026:-	Chr01	-	11650043-11651254:11651760-11660026	STRG.26940.6	STRG.26940.6,STRG.26940.1	1	2
SE	Chr01	STRG.26940	STRG.26940;SE:Chr01:11650043-11651254:11651766-11660026:-	Chr01	-	11650043-11651254:11651766-11660026	STRG.26940.3	STRG.26940.3,STRG.26940.1	1	2
SE	Chr01	STRG.26970	STRG.26970;SE:Chr01:12089985-12090873:12090935-12097686:-	Chr01	-	12089985-12090873:12090935-12097686	STRG.26970.3	STRG.26970.3,STRG.26970.1	1	2
SE	Chr01	STRG.26970	STRG.26970;SE:Chr01:12090935-12097686:12097744-12098444:-	Chr01	-	12090935-12097686:12097744-12098444	STRG.26970.3	STRG.26970.3,STRG.26970.6	1	2
SE	Chr01	STRG.26984	STRG.26984;SE:Chr01:12396088-12396201:12396307-12397849:-	Chr01	-	12396088-12396201:12396307-12397849	STRG.26984.2,STRG.26984.6	STRG.26984.6,STRG.26984.2,STRG.26984.5	2	3
SE	Chr01	STRG.26984	STRG.26984;SE:Chr01:12396088-12396201:12396307-12398424:-	Chr01	-	12396088-12396201:12396307-12398424	STRG.26984.3,STRG.26984.9	STRG.26984.11,STRG.26984.9,STRG.26984.3	2	3
SE	Chr01	STRG.26984	STRG.26984;SE:Chr01:12396088-12396201:12397921-12398424:-	Chr01	-	12396088-12396201:12397921-12398424	STRG.26984.1,STRG.26984.10	STRG.26984.10,STRG.26984.11,STRG.26984.1	2	3
SE	Chr01	STRG.26984	STRG.26984;SE:Chr01:12396088-12397849:12397921-12398424:-	Chr01	-	12396088-12397849:12397921-12398424	STRG.26984.5	STRG.26984.5,STRG.26984.11	1	2
SE	Chr01	STRG.26984	STRG.26984;SE:Chr01:12396307-12397849:12397921-12398424:-	Chr01	-	12396307-12397849:12397921-12398424	STRG.26984.2,STRG.26984.6,STRG.26984.8	STRG.26984.2,STRG.26984.8,STRG.26984.6,STRG.26984.3,STRG.26984.9	3	5
SE	Chr01	STRG.27010	STRG.27010;SE:Chr01:13480711-13480803:13480879-13481077:+	Chr01	+	13480711-13480803:13480879-13481077	STRG.27010.3,STRG.27010.5	STRG.27010.2,STRG.27010.5,STRG.27010.3	2	3
SE	Chr01	STRG.27010	STRG.27010;SE:Chr01:13480711-13481077:13481157-13481539:+	Chr01	+	13480711-13481077:13481157-13481539	STRG.27010.2	STRG.27010.2,STRG.27010.1,STRG.27010.4	1	3
SE	Chr11	STRG.2702	STRG.2702;SE:Chr11:36017261-36017382:36017477-36017612:+	Chr11	+	36017261-36017382:36017477-36017612	STRG.2702.3,STRG.2702.6	STRG.2702.15,STRG.2702.6,STRG.2702.3	2	3
SE	Chr11	STRG.2702	STRG.2702;SE:Chr11:36017261-36017382:36017477-36018641:+	Chr11	+	36017261-36017382:36017477-36018641	STRG.2702.14	STRG.2702.14,STRG.2702.8,STRG.2702.5	1	3
SE	Chr11	STRG.2702	STRG.2702;SE:Chr11:36017261-36017382:36017695-36018641:+	Chr11	+	36017261-36017382:36017695-36018641	STRG.2702.1,STRG.2702.10	STRG.2702.10,STRG.2702.8,STRG.2702.5,STRG.2702.1	2	4
SE	Chr11	STRG.2702	STRG.2702;SE:Chr11:36017261-36017612:36017695-36018641:+	Chr11	+	36017261-36017612:36017695-36018641	STRG.2702.15	STRG.2702.8,STRG.2702.15,STRG.2702.5	1	3
SE	Chr11	STRG.2702	STRG.2702;SE:Chr11:36017477-36017612:36017695-36018641:+	Chr11	+	36017477-36017612:36017695-36018641	STRG.2702.3	STRG.2702.14,STRG.2702.3	1	2
SE	Chr01	STRG.27026	STRG.27026;SE:Chr01:13608435-13608736:13608799-13611644:+	Chr01	+	13608435-13608736:13608799-13611644	STRG.27026.4	STRG.27026.3,STRG.27026.9,STRG.27026.4	1	3
SE	Chr01	STRG.27026	STRG.27026;SE:Chr01:13608435-13611011:13611190-13611644:+	Chr01	+	13608435-13611011:13611190-13611644	STRG.27026.11,STRG.27026.12	STRG.27026.11,STRG.27026.12,STRG.27026.9,STRG.27026.3	2	4
SE	Chr01	STRG.27026	STRG.27026;SE:Chr01:13609450-13610007:13610075-13611011:+	Chr01	+	13609450-13610007:13610075-13611011	STRG.27026.5,STRG.27026.1,STRG.27026.6,STRG.27026.7	STRG.27026.5,STRG.27026.7,STRG.27026.13,STRG.27026.6,STRG.27026.1	4	5
SE	Chr01	STRG.27026	STRG.27026;SE:Chr01:13611748-13612008:13612103-13612700:+	Chr01	+	13611748-13612008:13612103-13612700	STRG.27026.1,STRG.27026.3,STRG.27026.10,STRG.27026.7,STRG.27026.12	STRG.27026.7,STRG.27026.13,STRG.27026.12,STRG.27026.6,STRG.27026.10,STRG.27026.9,STRG.27026.3,STRG.27026.1	5	8
SE	Chr01	STRG.27029	STRG.27029;SE:Chr01:13707905-13709163:13709171-13709281:+	Chr01	+	13707905-13709163:13709171-13709281	STRG.27029.2,STRG.27029.3	STRG.27029.2,STRG.27029.3,STRG.27029.1	2	3
SE	Chr01	STRG.27038	STRG.27038;SE:Chr01:13823739-13823856:13823908-13823985:+	Chr01	+	13823739-13823856:13823908-13823985	STRG.27038.6	STRG.27038.3,STRG.27038.6,STRG.27038.1,STRG.27038.4,STRG.27038.7,STRG.27038.5,STRG.27038.2	1	7
SE	Chr01	STRG.27038	STRG.27038;SE:Chr01:13824217-13826665:13826724-13826831:+	Chr01	+	13824217-13826665:13826724-13826831	STRG.27038.4	STRG.27038.3,STRG.27038.6,STRG.27038.1,STRG.27038.4,STRG.27038.7,STRG.27038.2	1	6
SE	Chr01	STRG.27078	STRG.27078;SE:Chr01:14472417-14472907:14472970-14474858:-	Chr01	-	14472417-14472907:14472970-14474858	STRG.27078.1	STRG.27078.3,STRG.27078.1	1	2
SE	Chr01	STRG.27078	STRG.27078;SE:Chr01:14472417-14472907:14472974-14474858:-	Chr01	-	14472417-14472907:14472974-14474858	STRG.27078.2,STRG.27078.6	STRG.27078.6,STRG.27078.3,STRG.27078.2	2	3
SE	Chr11	STRG.2708	STRG.2708;SE:Chr11:36073470-36074321:36074562-36075262:-	Chr11	-	36073470-36074321:36074562-36075262	STRG.2708.3	STRG.2708.5,STRG.2708.3	1	2
SE	Chr11	STRG.2708	STRG.2708;SE:Chr11:36073470-36074321:36074566-36075262:-	Chr11	-	36073470-36074321:36074566-36075262	STRG.2708.2	STRG.2708.2,STRG.2708.5	1	2
SE	Chr11	STRG.2708	STRG.2708;SE:Chr11:36073470-36074321:36074665-36075262:-	Chr11	-	36073470-36074321:36074665-36075262	STRG.2708.4	STRG.2708.5,STRG.2708.4	1	2
SE	Chr01	STRG.27090	STRG.27090;SE:Chr01:14680446-14681106:14681205-14682125:-	Chr01	-	14680446-14681106:14681205-14682125	STRG.27090.2	STRG.27090.2,STRG.27090.1	1	2
SE	Chr01	STRG.27093	STRG.27093;SE:Chr01:14722597-14722884:14722925-14723443:-	Chr01	-	14722597-14722884:14722925-14723443	STRG.27093.2,STRG.27093.5	STRG.27093.6,STRG.27093.2,STRG.27093.5	2	3
SE	Chr01	STRG.27093	STRG.27093;SE:Chr01:14722597-14722884:14722930-14723443:-	Chr01	-	14722597-14722884:14722930-14723443	STRG.27093.1,STRG.27093.3,STRG.27093.4	STRG.27093.6,STRG.27093.3,STRG.27093.1,STRG.27093.4	3	4
SE	Chr01	STRG.27097	STRG.27097;SE:Chr01:14774207-14774500:14774544-14774652:+	Chr01	+	14774207-14774500:14774544-14774652	STRG.27097.1	STRG.27097.2,STRG.27097.1	1	2
SE	Chr01	STRG.27145	STRG.27145;SE:Chr01:15480795-15481462:15481655-15481836:-	Chr01	-	15480795-15481462:15481655-15481836	STRG.27145.10	STRG.27145.4,STRG.27145.10,STRG.27145.9	1	3
SE	Chr01	STRG.27145	STRG.27145;SE:Chr01:15480795-15481462:15481660-15481836:-	Chr01	-	15480795-15481462:15481660-15481836	STRG.27145.11,STRG.27145.12	STRG.27145.11,STRG.27145.12,STRG.27145.4,STRG.27145.9	2	4
SE	Chr01	STRG.27145	STRG.27145;SE:Chr01:15480795-15481462:15481660-15481947:-	Chr01	-	15480795-15481462:15481660-15481947	STRG.27145.15	STRG.27145.15,STRG.27145.2	1	2
SE	Chr01	STRG.27145	STRG.27145;SE:Chr01:15480795-15481548:15481655-15481836:-	Chr01	-	15480795-15481548:15481655-15481836	STRG.27145.13	STRG.27145.4,STRG.27145.9,STRG.27145.13	1	3
SE	Chr01	STRG.27145	STRG.27145;SE:Chr01:15480795-15481548:15481660-15481836:-	Chr01	-	15480795-15481548:15481660-15481836	STRG.27145.14	STRG.27145.14,STRG.27145.4,STRG.27145.9	1	3
SE	Chr01	STRG.27145	STRG.27145;SE:Chr01:15480795-15481836:15481859-15481947:-	Chr01	-	15480795-15481836:15481859-15481947	STRG.27145.9	STRG.27145.2,STRG.27145.9	1	2
SE	Chr01	STRG.27145	STRG.27145;SE:Chr01:15481660-15481836:15481859-15481947:-	Chr01	-	15481660-15481836:15481859-15481947	STRG.27145.11	STRG.27145.11,STRG.27145.15	1	2
SE	Chr01	STRG.27147	STRG.27147;SE:Chr01:15535210-15535430:15535675-15536730:-	Chr01	-	15535210-15535430:15535675-15536730	STRG.27147.2	STRG.27147.1,STRG.27147.2	1	2
SE	Chr01	STRG.27150	STRG.27150;SE:Chr01:15592229-15592332:15592380-15592569:+	Chr01	+	15592229-15592332:15592380-15592569	STRG.27150.13,STRG.27150.7,STRG.27150.2,STRG.27150.15,STRG.27150.14,STRG.27150.3,STRG.27150.5,STRG.27150.6,STRG.27150.4,STRG.27150.1,STRG.27150.12	STRG.27150.6,STRG.27150.12,STRG.27150.11,STRG.27150.7,STRG.27150.5,STRG.27150.1,STRG.27150.14,STRG.27150.3,STRG.27150.13,STRG.27150.2,STRG.27150.9,STRG.27150.15,STRG.27150.4	11	13
SE	Chr01	STRG.27150	STRG.27150;SE:Chr01:15592229-15592332:15592397-15592569:+	Chr01	+	15592229-15592332:15592397-15592569	STRG.27150.16	STRG.27150.9,STRG.27150.16,STRG.27150.11	1	3
SE	Chr01	STRG.27150	STRG.27150;SE:Chr01:15592667-15592762:15592840-15593441:+	Chr01	+	15592667-15592762:15592840-15593441	STRG.27150.14,STRG.27150.3,STRG.27150.10,STRG.27150.5,STRG.27150.6,STRG.27150.12,STRG.27150.8	STRG.27150.6,STRG.27150.11,STRG.27150.5,STRG.27150.8,STRG.27150.7,STRG.27150.3,STRG.27150.14,STRG.27150.1,STRG.27150.12,STRG.27150.9,STRG.27150.16,STRG.27150.4,STRG.27150.15,STRG.27150.10	7	14
SE	Chr01	STRG.27173	STRG.27173;SE:Chr01:15804244-15804439:15804512-15804644:+	Chr01	+	15804244-15804439:15804512-15804644	STRG.27173.6	STRG.27173.6,STRG.27173.12	1	2
SE	Chr01	STRG.27173	STRG.27173;SE:Chr01:15804244-15804439:15804821-15805069:+	Chr01	+	15804244-15804439:15804821-15805069	STRG.27173.7	STRG.27173.7,STRG.27173.8	1	2
SE	Chr01	STRG.27173	STRG.27173;SE:Chr01:15804244-15804444:15804512-15804644:+	Chr01	+	15804244-15804444:15804512-15804644	STRG.27173.11	STRG.27173.11,STRG.27173.12	1	2
SE	Chr01	STRG.27173	STRG.27173;SE:Chr01:15804244-15804644:15804821-15805069:+	Chr01	+	15804244-15804644:15804821-15805069	STRG.27173.12	STRG.27173.8,STRG.27173.12	1	2
SE	Chr01	STRG.27173	STRG.27173;SE:Chr01:15804244-15804768:15804821-15805069:+	Chr01	+	15804244-15804768:15804821-15805069	STRG.27173.10	STRG.27173.8,STRG.27173.10	1	2
SE	Chr11	STRG.2718	STRG.2718;SE:Chr11:36204518-36204652:36204695-36205063:+	Chr11	+	36204518-36204652:36204695-36205063	STRG.2718.2	STRG.2718.2,STRG.2718.1	1	2
SE	Chr11	STRG.2719	STRG.2719;SE:Chr11:36212877-36213461:36213520-36214044:-	Chr11	-	36212877-36213461:36213520-36214044	STRG.2719.1	STRG.2719.2,STRG.2719.1	1	2
SE	Chr01	STRG.27204	STRG.27204;SE:Chr01:16090634-16091090:16091208-16091600:+	Chr01	+	16090634-16091090:16091208-16091600	STRG.27204.3,STRG.27204.1,STRG.27204.2	STRG.27204.6,STRG.27204.2,STRG.27204.4,STRG.27204.3,STRG.27204.1	3	5
SE	Chr01	STRG.27216	STRG.27216;SE:Chr01:16162152-16162508:16162654-16162995:-	Chr01	-	16162152-16162508:16162654-16162995	STRG.27216.1	STRG.27216.2,STRG.27216.1	1	2
SE	Chr01	STRG.27216	STRG.27216;SE:Chr01:16162152-16162531:16162654-16162995:-	Chr01	-	16162152-16162531:16162654-16162995	STRG.27216.3	STRG.27216.3,STRG.27216.2	1	2
SE	Chr01	STRG.27242	STRG.27242;SE:Chr01:16305684-16305920:16306072-16306404:-	Chr01	-	16305684-16305920:16306072-16306404	STRG.27242.3,STRG.27242.6	STRG.27242.7,STRG.27242.6,STRG.27242.2,STRG.27242.4,STRG.27242.3	2	5
SE	Chr01	STRG.27246	STRG.27246;SE:Chr01:16361249-16362588:16362617-16362704:+	Chr01	+	16361249-16362588:16362617-16362704	STRG.27246.1,STRG.27246.3	STRG.27246.2,STRG.27246.3,STRG.27246.1	2	3
SE	Chr11	STRG.2725	STRG.2725;SE:Chr11:36252277-36252584:36253447-36254298:+	Chr11	+	36252277-36252584:36253447-36254298	STRG.2725.1	STRG.2725.2,STRG.2725.1	1	2
SE	Chr11	STRG.2729	STRG.2729;SE:Chr11:36297822-36298146:36298223-36299374:-	Chr11	-	36297822-36298146:36298223-36299374	STRG.2729.2	STRG.2729.1,STRG.2729.2	1	2
SE	Chr01	STRG.27305	STRG.27305;SE:Chr01:17026524-17026659:17026759-17026883:-	Chr01	-	17026524-17026659:17026759-17026883	STRG.27305.3,STRG.27305.11,STRG.27305.9,STRG.27305.4	STRG.27305.5,STRG.27305.3,STRG.27305.7,STRG.27305.9,STRG.27305.1,STRG.27305.13,STRG.27305.6,STRG.27305.8,STRG.27305.4,STRG.27305.11,STRG.27305.2	4	11
SE	Chr11	STRG.2731	STRG.2731;SE:Chr11:36310781-36311917:36312158-36316250:-	Chr11	-	36310781-36311917:36312158-36316250	STRG.2731.2	STRG.2731.1,STRG.2731.2	1	2
SE	Chr11	STRG.2731	STRG.2731;SE:Chr11:36310781-36311917:36312274-36316250:-	Chr11	-	36310781-36311917:36312274-36316250	STRG.2731.3,STRG.2731.4,STRG.2731.5	STRG.2731.5,STRG.2731.4,STRG.2731.1,STRG.2731.3	3	4
SE	Chr11	STRG.2731	STRG.2731;SE:Chr11:36320109-36320379:36320411-36320515:-	Chr11	-	36320109-36320379:36320411-36320515	STRG.2731.1,STRG.2731.6,STRG.2731.7	STRG.2731.8,STRG.2731.1,STRG.2731.7,STRG.2731.2,STRG.2731.6,STRG.2731.3,STRG.2731.4,STRG.2731.9,STRG.2731.5	3	9
SE	Chr11	STRG.2731	STRG.2731;SE:Chr11:36321077-36321167:36321251-36322306:-	Chr11	-	36321077-36321167:36321251-36322306	STRG.2731.2,STRG.2731.5,STRG.2731.8	STRG.2731.8,STRG.2731.1,STRG.2731.6,STRG.2731.2,STRG.2731.7,STRG.2731.4,STRG.2731.5	3	7
SE	Chr11	STRG.2731	STRG.2731;SE:Chr11:36321077-36321167:36322222-36322306:-	Chr11	-	36321077-36321167:36322222-36322306	STRG.2731.9	STRG.2731.1,STRG.2731.7,STRG.2731.6,STRG.2731.4,STRG.2731.9	1	5
SE	Chr01	STRG.27329	STRG.27329;SE:Chr01:17240238-17241186:17241365-17241622:+	Chr01	+	17240238-17241186:17241365-17241622	STRG.27329.1,STRG.27329.6,STRG.27329.7,STRG.27329.3,STRG.27329.5,STRG.27329.8	STRG.27329.14,STRG.27329.5,STRG.27329.7,STRG.27329.6,STRG.27329.8,STRG.27329.13,STRG.27329.1,STRG.27329.3	6	8
SE	Chr01	STRG.27329	STRG.27329;SE:Chr01:17240238-17241262:17241365-17241622:+	Chr01	+	17240238-17241262:17241365-17241622	STRG.27329.2,STRG.27329.4,STRG.27329.9,STRG.27329.10,STRG.27329.11,STRG.27329.12	STRG.27329.14,STRG.27329.12,STRG.27329.11,STRG.27329.9,STRG.27329.10,STRG.27329.13,STRG.27329.4,STRG.27329.2	6	8
SE	Chr01	STRG.27337	STRG.27337;SE:Chr01:17324604-17325238:17325296-17325825:-	Chr01	-	17324604-17325238:17325296-17325825	STRG.27337.2	STRG.27337.2,STRG.27337.1	1	2
SE	Chr01	STRG.27341	STRG.27341;SE:Chr01:17365742-17365979:17366045-17366242:-	Chr01	-	17365742-17365979:17366045-17366242	STRG.27341.1,STRG.27341.2,STRG.27341.3,STRG.27341.4	STRG.27341.4,STRG.27341.3,STRG.27341.5,STRG.27341.2,STRG.27341.1	4	5
SE	Chr01	STRG.27444	STRG.27444;SE:Chr01:18520275-18521208:18521302-18521381:-	Chr01	-	18520275-18521208:18521302-18521381	STRG.27444.4	STRG.27444.2,STRG.27444.3,STRG.27444.4	1	3
SE	Chr01	STRG.27453	STRG.27453;SE:Chr01:18626603-18627039:18627121-18627247:-	Chr01	-	18626603-18627039:18627121-18627247	STRG.27453.2	STRG.27453.2,STRG.27453.3	1	2
SE	Chr01	STRG.27453	STRG.27453;SE:Chr01:18626606-18627039:18627121-18627247:-	Chr01	-	18626606-18627039:18627121-18627247	STRG.27453.4	STRG.27453.5,STRG.27453.4	1	2
SE	Chr01	STRG.27456	STRG.27456;SE:Chr01:18680286-18680448:18680553-18680864:+	Chr01	+	18680286-18680448:18680553-18680864	STRG.27456.1,STRG.27456.2,STRG.27456.3	STRG.27456.1,STRG.27456.2,STRG.27456.4,STRG.27456.3	3	4
SE	Chr01	STRG.27473	STRG.27473;SE:Chr01:18805597-18805751:18805789-18806649:+	Chr01	+	18805597-18805751:18805789-18806649	STRG.27473.1	STRG.27473.1,STRG.27473.2	1	2
SE	Chr01	STRG.27482	STRG.27482;SE:Chr01:18879722-18880398:18881047-18882827:-	Chr01	-	18879722-18880398:18881047-18882827	STRG.27482.1	STRG.27482.3,STRG.27482.1	1	2
SE	Chr01	STRG.27511	STRG.27511;SE:Chr01:19181899-19182339:19182376-19182521:+	Chr01	+	19181899-19182339:19182376-19182521	STRG.27511.2,STRG.27511.3,STRG.27511.5,STRG.27511.6	STRG.27511.4,STRG.27511.1,STRG.27511.6,STRG.27511.3,STRG.27511.2,STRG.27511.5	4	6
SE	Chr01	STRG.27512	STRG.27512;SE:Chr01:19187160-19187332:19187457-19187539:-	Chr01	-	19187160-19187332:19187457-19187539	STRG.27512.3	STRG.27512.3,STRG.27512.2	1	2
SE	Chr01	STRG.27595	STRG.27595;SE:Chr01:20443646-20456485:20456683-20456842:-	Chr01	-	20443646-20456485:20456683-20456842	STRG.27595.1	STRG.27595.1,STRG.27595.2	1	2
SE	Chr01	STRG.27601	STRG.27601;SE:Chr01:20556390-20557122:20557193-20557688:+	Chr01	+	20556390-20557122:20557193-20557688	STRG.27601.3	STRG.27601.3,STRG.27601.5	1	2
SE	Chr01	STRG.27603	STRG.27603;SE:Chr01:20580827-20580960:20581071-20581320:+	Chr01	+	20580827-20580960:20581071-20581320	STRG.27603.3,STRG.27603.1	STRG.27603.3,STRG.27603.1,STRG.27603.4	2	3
SE	Chr01	STRG.27603	STRG.27603;SE:Chr01:20580827-20580960:20581096-20581320:+	Chr01	+	20580827-20580960:20581096-20581320	STRG.27603.2	STRG.27603.2,STRG.27603.4	1	2
SE	Chr01	STRG.27611	STRG.27611;SE:Chr01:20654370-20654592:20654703-20654829:-	Chr01	-	20654370-20654592:20654703-20654829	STRG.27611.3	STRG.27611.1,STRG.27611.3	1	2
SE	Chr01	STRG.27627	STRG.27627;SE:Chr01:20781899-20782147:20782212-20782435:-	Chr01	-	20781899-20782147:20782212-20782435	STRG.27627.4	STRG.27627.2,STRG.27627.1,STRG.27627.3,STRG.27627.4	1	4
SE	Chr01	STRG.27631	STRG.27631;SE:Chr01:20804851-20805116:20805213-20805391:+	Chr01	+	20804851-20805116:20805213-20805391	STRG.27631.2	STRG.27631.1,STRG.27631.2	1	2
SE	Chr01	STRG.27640	STRG.27640;SE:Chr01:20916979-20917075:20917362-20917458:-	Chr01	-	20916979-20917075:20917362-20917458	STRG.27640.1,STRG.27640.3,STRG.27640.2	STRG.27640.2,STRG.27640.5,STRG.27640.3,STRG.27640.1	3	4
SE	Chr01	STRG.27646	STRG.27646;SE:Chr01:21027201-21027282:21027346-21027445:-	Chr01	-	21027201-21027282:21027346-21027445	STRG.27646.2	STRG.27646.1,STRG.27646.2	1	2
SE	Chr01	STRG.27656	STRG.27656;SE:Chr01:21086608-21086800:21087005-21088599:+	Chr01	+	21086608-21086800:21087005-21088599	STRG.27656.4	STRG.27656.4,STRG.27656.3	1	2
SE	Chr01	STRG.27656	STRG.27656;SE:Chr01:21086608-21086947:21087005-21088599:+	Chr01	+	21086608-21086947:21087005-21088599	STRG.27656.2	STRG.27656.3,STRG.27656.2	1	2
SE	Chr01	STRG.27672	STRG.27672;SE:Chr01:21184633-21186998:21187527-21195724:+	Chr01	+	21184633-21186998:21187527-21195724	STRG.27672.2	STRG.27672.2,STRG.27672.3	1	2
SE	Chr01	STRG.27672	STRG.27672;SE:Chr01:21184633-21187461:21187527-21195724:+	Chr01	+	21184633-21187461:21187527-21195724	STRG.27672.1,STRG.27672.4	STRG.27672.4,STRG.27672.3,STRG.27672.1	2	3
SE	Chr01	STRG.27672	STRG.27672;SE:Chr01:21195788-21196177:21196247-21196706:+	Chr01	+	21195788-21196177:21196247-21196706	STRG.27672.1,STRG.27672.2,STRG.27672.4	STRG.27672.4,STRG.27672.2,STRG.27672.3,STRG.27672.1	3	4
SE	Chr01	STRG.27672	STRG.27672;SE:Chr01:21197798-21198001:21198090-21198620:+	Chr01	+	21197798-21198001:21198090-21198620	STRG.27672.4	STRG.27672.4,STRG.27672.2,STRG.27672.3,STRG.27672.1	1	4
SE	Chr01	STRG.27704	STRG.27704;SE:Chr01:21471331-21471584:21471645-21472512:+	Chr01	+	21471331-21471584:21471645-21472512	STRG.27704.2,STRG.27704.1	STRG.27704.1,STRG.27704.4,STRG.27704.2	2	3
SE	Chr01	STRG.27704	STRG.27704;SE:Chr01:21471645-21472512:21472622-21472730:+	Chr01	+	21471645-21472512:21472622-21472730	STRG.27704.1	STRG.27704.1,STRG.27704.3	1	2
SE	Chr01	STRG.27715	STRG.27715;SE:Chr01:21509146-21509237:21509298-21509725:+	Chr01	+	21509146-21509237:21509298-21509725	STRG.27715.2	STRG.27715.3,STRG.27715.2	1	2
SE	Chr01	STRG.27715	STRG.27715;SE:Chr01:21509146-21509242:21509298-21509725:+	Chr01	+	21509146-21509242:21509298-21509725	STRG.27715.1	STRG.27715.3,STRG.27715.1	1	2
SE	Chr01	STRG.27748	STRG.27748;SE:Chr01:21923016-21923217:21923248-21924087:-	Chr01	-	21923016-21923217:21923248-21924087	STRG.27748.2	STRG.27748.6,STRG.27748.2	1	2
SE	Chr01	STRG.27748	STRG.27748;SE:Chr01:21923016-21923217:21923248-21924301:-	Chr01	-	21923016-21923217:21923248-21924301	STRG.27748.4	STRG.27748.5,STRG.27748.4,STRG.27748.3,STRG.27748.7	1	4
SE	Chr01	STRG.27748	STRG.27748;SE:Chr01:21923016-21923217:21924178-21924301:-	Chr01	-	21923016-21923217:21924178-21924301	STRG.27748.1	STRG.27748.5,STRG.27748.1,STRG.27748.3,STRG.27748.7	1	4
SE	Chr01	STRG.27748	STRG.27748;SE:Chr01:21923016-21924087:21924178-21924301:-	Chr01	-	21923016-21924087:21924178-21924301	STRG.27748.6	STRG.27748.6,STRG.27748.7,STRG.27748.3,STRG.27748.5	1	4
SE	Chr01	STRG.27748	STRG.27748;SE:Chr01:21923248-21924087:21924178-21924301:-	Chr01	-	21923248-21924087:21924178-21924301	STRG.27748.2	STRG.27748.2,STRG.27748.4	1	2
SE	Chr01	STRG.27772	STRG.27772;SE:Chr01:22111730-22112493:22112717-22112978:+	Chr01	+	22111730-22112493:22112717-22112978	STRG.27772.1	STRG.27772.1,STRG.27772.2	1	2
SE	Chr01	STRG.27822	STRG.27822;SE:Chr01:22619877-22619960:22620031-22620385:-	Chr01	-	22619877-22619960:22620031-22620385	STRG.27822.2	STRG.27822.1,STRG.27822.2	1	2
SE	Chr01	STRG.27856	STRG.27856;SE:Chr01:22992511-22992611:22992665-22992927:-	Chr01	-	22992511-22992611:22992665-22992927	STRG.27856.24	STRG.27856.14,STRG.27856.18,STRG.27856.24,STRG.27856.19,STRG.27856.15,STRG.27856.20,STRG.27856.22,STRG.27856.17,STRG.27856.21	1	9
SE	Chr01	STRG.27856	STRG.27856;SE:Chr01:22999602-23000077:23000260-23000648:-	Chr01	-	22999602-23000077:23000260-23000648	STRG.27856.39	STRG.27856.39,STRG.27856.37	1	2
SE	Chr01	STRG.27856	STRG.27856;SE:Chr01:22999602-23000077:23000277-23000648:-	Chr01	-	22999602-23000077:23000277-23000648	STRG.27856.32,STRG.27856.31,STRG.27856.33,STRG.27856.36,STRG.27856.38	STRG.27856.32,STRG.27856.33,STRG.27856.38,STRG.27856.36,STRG.27856.31,STRG.27856.37	5	6
SE	Chr01	STRG.27856	STRG.27856;SE:Chr01:23002372-23002649:23002729-23002840:-	Chr01	-	23002372-23002649:23002729-23002840	STRG.27856.33,STRG.27856.39,STRG.27856.34,STRG.27856.35,STRG.27856.36,STRG.27856.37,STRG.27856.38	STRG.27856.32,STRG.27856.33,STRG.27856.38,STRG.27856.36,STRG.27856.31,STRG.27856.37,STRG.27856.34,STRG.27856.35,STRG.27856.39	7	9
SE	Chr01	STRG.27856	STRG.27856;SE:Chr01:23051760-23052145:23052185-23052478:-	Chr01	-	23051760-23052145:23052185-23052478	STRG.27856.13,STRG.27856.40,STRG.27856.43	STRG.27856.41,STRG.27856.43,STRG.27856.13,STRG.27856.42,STRG.27856.40	3	5
SE	Chr01	STRG.27857	STRG.27857;SE:Chr01:22964010-22964183:22964284-22964367:+	Chr01	+	22964010-22964183:22964284-22964367	STRG.27857.1,STRG.27857.3	STRG.27857.2,STRG.27857.1,STRG.27857.3	2	3
SE	Chr01	STRG.27858	STRG.27858;SE:Chr01:22974680-22975192:22975241-22975395:-	Chr01	-	22974680-22975192:22975241-22975395	STRG.27858.5,STRG.27858.9,STRG.27858.10,STRG.27858.11,STRG.27858.15	STRG.27858.4,STRG.27858.15,STRG.27858.14,STRG.27858.10,STRG.27858.1,STRG.27858.12,STRG.27858.5,STRG.27858.11,STRG.27858.9	5	9
SE	Chr01	STRG.27858	STRG.27858;SE:Chr01:22975459-22976666:22976794-22977952:-	Chr01	-	22975459-22976666:22976794-22977952	STRG.27858.6,STRG.27858.2,STRG.27858.3,STRG.27858.4,STRG.27858.9,STRG.27858.10,STRG.27858.11,STRG.27858.12	STRG.27858.7,STRG.27858.6,STRG.27858.4,STRG.27858.15,STRG.27858.14,STRG.27858.10,STRG.27858.1,STRG.27858.12,STRG.27858.8,STRG.27858.5,STRG.27858.2,STRG.27858.11,STRG.27858.3,STRG.27858.9,STRG.27858.13	8	15
SE	Chr01	STRG.27858	STRG.27858;SE:Chr01:22978035-22978145:22978206-22978944:-	Chr01	-	22978035-22978145:22978206-22978944	STRG.27858.1,STRG.27858.7,STRG.27858.2,STRG.27858.4,STRG.27858.10,STRG.27858.15	STRG.27858.7,STRG.27858.4,STRG.27858.15,STRG.27858.10,STRG.27858.1,STRG.27858.8,STRG.27858.5,STRG.27858.2,STRG.27858.11,STRG.27858.3,STRG.27858.12	6	11
SE	Chr01	STRG.27858	STRG.27858;SE:Chr01:22978035-22978145:22978206-22979441:-	Chr01	-	22978035-22978145:22978206-22979441	STRG.27858.13	STRG.27858.14,STRG.27858.9,STRG.27858.6,STRG.27858.13	1	4
SE	Chr01	STRG.27858	STRG.27858;SE:Chr01:22978035-22978944:22979004-22979441:-	Chr01	-	22978035-22978944:22979004-22979441	STRG.27858.5,STRG.27858.8,STRG.27858.3,STRG.27858.11,STRG.27858.12	STRG.27858.6,STRG.27858.9,STRG.27858.14,STRG.27858.8,STRG.27858.5,STRG.27858.11,STRG.27858.3,STRG.27858.12	5	8
SE	Chr01	STRG.27858	STRG.27858;SE:Chr01:22978206-22978944:22979004-22979441:-	Chr01	-	22978206-22978944:22979004-22979441	STRG.27858.1,STRG.27858.7,STRG.27858.2,STRG.27858.4,STRG.27858.10,STRG.27858.15	STRG.27858.7,STRG.27858.4,STRG.27858.15,STRG.27858.10,STRG.27858.1,STRG.27858.2,STRG.27858.13	6	7
SE	Chr01	STRG.27860	STRG.27860;SE:Chr01:23039049-23039488:23039769-23040642:+	Chr01	+	23039049-23039488:23039769-23040642	STRG.27860.3,STRG.27860.2,STRG.27860.5,STRG.27860.6	STRG.27860.2,STRG.27860.5,STRG.27860.3,STRG.27860.4,STRG.27860.6	4	5
SE	Chr01	STRG.27916	STRG.27916;SE:Chr01:23598699-23603136:23603297-23603894:+	Chr01	+	23598699-23603136:23603297-23603894	STRG.27916.1	STRG.27916.1,STRG.27916.2	1	2
SE	Chr01	STRG.27939	STRG.27939;SE:Chr01:23729647-23729823:23729920-23730004:-	Chr01	-	23729647-23729823:23729920-23730004	STRG.27939.6	STRG.27939.6,STRG.27939.7	1	2
SE	Chr01	STRG.27946	STRG.27946;SE:Chr01:23776305-23776477:23776512-23776897:-	Chr01	-	23776305-23776477:23776512-23776897	STRG.27946.4	STRG.27946.2,STRG.27946.4	1	2
SE	Chr01	STRG.27949	STRG.27949;SE:Chr01:23788652-23789484:23789595-23789938:-	Chr01	-	23788652-23789484:23789595-23789938	STRG.27949.2	STRG.27949.1,STRG.27949.2	1	2
SE	Chr01	STRG.27978	STRG.27978;SE:Chr01:24111696-24112209:24112283-24113121:+	Chr01	+	24111696-24112209:24112283-24113121	STRG.27978.2	STRG.27978.1,STRG.27978.2	1	2
SE	Chr01	STRG.27978	STRG.27978;SE:Chr01:24111696-24112209:24112283-24113149:+	Chr01	+	24111696-24112209:24112283-24113149	STRG.27978.5	STRG.27978.5,STRG.27978.3	1	2
SE	Chr01	STRG.27978	STRG.27978;SE:Chr01:24112283-24112415:24112428-24113149:+	Chr01	+	24112283-24112415:24112428-24113149	STRG.27978.7	STRG.27978.7,STRG.27978.5	1	2
SE	Chr01	STRG.27978	STRG.27978;SE:Chr01:24113299-24113370:24113551-24113658:+	Chr01	+	24113299-24113370:24113551-24113658	STRG.27978.8	STRG.27978.7,STRG.27978.5,STRG.27978.9,STRG.27978.4,STRG.27978.2,STRG.27978.3,STRG.27978.1,STRG.27978.6,STRG.27978.8	1	9
SE	Chr01	STRG.27983	STRG.27983;SE:Chr01:24169521-24169659:24169742-24170200:-	Chr01	-	24169521-24169659:24169742-24170200	STRG.27983.1,STRG.27983.2	STRG.27983.1,STRG.27983.2,STRG.27983.3	2	3
SE	Chr11	STRG.2800	STRG.2800;SE:Chr11:36893120-36893343:36894336-36895012:+	Chr11	+	36893120-36893343:36894336-36895012	STRG.2800.1	STRG.2800.3,STRG.2800.1	1	2
SE	Chr11	STRG.2800	STRG.2800;SE:Chr11:36893120-36893343:36894477-36895012:+	Chr11	+	36893120-36893343:36894477-36895012	STRG.2800.2	STRG.2800.3,STRG.2800.2	1	2
SE	Chr11	STRG.2800	STRG.2800;SE:Chr11:36893120-36894387:36894477-36895012:+	Chr11	+	36893120-36894387:36894477-36895012	STRG.2800.4	STRG.2800.3,STRG.2800.4	1	2
SE	Chr01	STRG.28016	STRG.28016;SE:Chr01:24437365-24438080:24438203-24438860:+	Chr01	+	24437365-24438080:24438203-24438860	STRG.28016.1,STRG.28016.2,STRG.28016.4	STRG.28016.3,STRG.28016.4,STRG.28016.1,STRG.28016.2	3	4
SE	Chr01	STRG.28053	STRG.28053;SE:Chr01:24768084-24768177:24768208-24768374:-	Chr01	-	24768084-24768177:24768208-24768374	STRG.28053.3	STRG.28053.1,STRG.28053.2,STRG.28053.3,STRG.28053.4	1	4
SE	Chr01	STRG.28065	STRG.28065;SE:Chr01:24918044-24918204:24918350-24919044:+	Chr01	+	24918044-24918204:24918350-24919044	STRG.28065.3	STRG.28065.1,STRG.28065.3	1	2
SE	Chr01	STRG.28106	STRG.28106;SE:Chr01:25327488-25327707:25330823-25331308:+	Chr01	+	25327488-25327707:25330823-25331308	STRG.28106.5	STRG.28106.5,STRG.28106.4	1	2
SE	Chr01	STRG.28143	STRG.28143;SE:Chr01:25634826-25635734:25635782-25637344:-	Chr01	-	25634826-25635734:25635782-25637344	STRG.28143.2	STRG.28143.2,STRG.28143.1	1	2
SE	Chr01	STRG.28143	STRG.28143;SE:Chr01:25635782-25636247:25636316-25637344:-	Chr01	-	25635782-25636247:25636316-25637344	STRG.28143.4	STRG.28143.2,STRG.28143.4	1	2
SE	Chr01	STRG.28158	STRG.28158;SE:Chr01:25737650-25737751:25737781-25737971:-	Chr01	-	25737650-25737751:25737781-25737971	STRG.28158.3	STRG.28158.2,STRG.28158.3	1	2
SE	Chr11	STRG.2816	STRG.2816;SE:Chr11:37041495-37052126:37052330-37054600:-	Chr11	-	37041495-37052126:37052330-37054600	STRG.2816.4	STRG.2816.3,STRG.2816.4	1	2
SE	Chr11	STRG.2816	STRG.2816;SE:Chr11:37041495-37052126:37052345-37054600:-	Chr11	-	37041495-37052126:37052345-37054600	STRG.2816.1	STRG.2816.3,STRG.2816.1	1	2
SE	Chr11	STRG.2816	STRG.2816;SE:Chr11:37072117-37073041:37073124-37075954:-	Chr11	-	37072117-37073041:37073124-37075954	STRG.2816.8,STRG.2816.12,STRG.2816.15,STRG.2816.16,STRG.2816.17	STRG.2816.15,STRG.2816.16,STRG.2816.17,STRG.2816.19,STRG.2816.8,STRG.2816.12	5	6
SE	Chr01	STRG.28167	STRG.28167;SE:Chr01:25825461-25825551:25825910-25826010:+	Chr01	+	25825461-25825551:25825910-25826010	STRG.28167.1,STRG.28167.4	STRG.28167.3,STRG.28167.4,STRG.28167.1,STRG.28167.5	2	4
SE	Chr01	STRG.28202	STRG.28202;SE:Chr01:26119426-26119506:26119568-26119673:-	Chr01	-	26119426-26119506:26119568-26119673	STRG.28202.1	STRG.28202.1,STRG.28202.2	1	2
SE	Chr01	STRG.28215	STRG.28215;SE:Chr01:26239798-26239912:26240003-26240194:-	Chr01	-	26239798-26239912:26240003-26240194	STRG.28215.1	STRG.28215.1,STRG.28215.5,STRG.28215.4	1	3
SE	Chr01	STRG.28215	STRG.28215;SE:Chr01:26239798-26239912:26240020-26240194:-	Chr01	-	26239798-26239912:26240020-26240194	STRG.28215.2,STRG.28215.3	STRG.28215.5,STRG.28215.4,STRG.28215.2,STRG.28215.3	2	4
SE	Chr01	STRG.28238	STRG.28238;SE:Chr01:26373543-26373637:26373713-26373811:+	Chr01	+	26373543-26373637:26373713-26373811	STRG.28238.1	STRG.28238.1,STRG.28238.2	1	2
SE	Chr01	STRG.28253	STRG.28253;SE:Chr01:26484175-26484609:26484721-26484943:-	Chr01	-	26484175-26484609:26484721-26484943	STRG.28253.1,STRG.28253.2	STRG.28253.3,STRG.28253.2,STRG.28253.1	2	3
SE	Chr01	STRG.28332	STRG.28332;SE:Chr01:26998894-26999123:27000287-27000716:+	Chr01	+	26998894-26999123:27000287-27000716	STRG.28332.2	STRG.28332.2,STRG.28332.3	1	2
SE	Chr01	STRG.28332	STRG.28332;SE:Chr01:26998894-26999750:27000287-27000716:+	Chr01	+	26998894-26999750:27000287-27000716	STRG.28332.5	STRG.28332.5,STRG.28332.3	1	2
SE	Chr01	STRG.28334	STRG.28334;SE:Chr01:27010500-27017209:27017466-27017579:+	Chr01	+	27010500-27017209:27017466-27017579	STRG.28334.1	STRG.28334.2,STRG.28334.1	1	2
SE	Chr01	STRG.28334	STRG.28334;SE:Chr01:27010500-27017579:27017885-27017972:+	Chr01	+	27010500-27017579:27017885-27017972	STRG.28334.2	STRG.28334.2,STRG.28334.3	1	2
SE	Chr00	STRG.28346	STRG.28346;SE:Chr00:2845072-2845327:2845661-2845831:+	Chr00	+	2845072-2845327:2845661-2845831	STRG.28346.1,STRG.28346.4,STRG.28346.3,STRG.28346.5,STRG.28346.2	STRG.28346.2,STRG.28346.5,STRG.28346.3,STRG.28346.4,STRG.28346.6,STRG.28346.1	5	6
SE	Chr00	STRG.28351	STRG.28351;SE:Chr00:2932784-2932860:2932935-2935162:+	Chr00	+	2932784-2932860:2932935-2935162	STRG.28351.2	STRG.28351.2,STRG.28351.1	1	2
SE	Chr11	STRG.2841	STRG.2841;SE:Chr11:37414397-37414666:37414703-37415529:+	Chr11	+	37414397-37414666:37414703-37415529	STRG.2841.1,STRG.2841.2,STRG.2841.3	STRG.2841.1,STRG.2841.3,STRG.2841.4,STRG.2841.5,STRG.2841.2	3	5
SE	Chr01	STRG.28423	STRG.28423;SE:Chr01:27449219-27449379:27449638-27450324:-	Chr01	-	27449219-27449379:27449638-27450324	STRG.28423.1	STRG.28423.5,STRG.28423.1	1	2
SE	Chr11	STRG.2845	STRG.2845;SE:Chr11:37429963-37430052:37430117-37430452:-	Chr11	-	37429963-37430052:37430117-37430452	STRG.2845.3	STRG.2845.1,STRG.2845.2,STRG.2845.3	1	3
SE	Chr01	STRG.28481	STRG.28481;SE:Chr01:27866011-27866707:27866808-27867749:+	Chr01	+	27866011-27866707:27866808-27867749	STRG.28481.2,STRG.28481.3,STRG.28481.4	STRG.28481.2,STRG.28481.3,STRG.28481.4,STRG.28481.9,STRG.28481.8	3	5
SE	Chr01	STRG.28481	STRG.28481;SE:Chr01:27866011-27866707:27867041-27867749:+	Chr01	+	27866011-27866707:27867041-27867749	STRG.28481.1	STRG.28481.1,STRG.28481.8,STRG.28481.9	1	3
SE	Chr01	STRG.28481	STRG.28481;SE:Chr01:27866808-27867013:27867041-27867749:+	Chr01	+	27866808-27867013:27867041-27867749	STRG.28481.5,STRG.28481.6,STRG.28481.7	STRG.28481.2,STRG.28481.7,STRG.28481.3,STRG.28481.6,STRG.28481.4,STRG.28481.5	3	6
SE	Chr01	STRG.28481	STRG.28481;SE:Chr01:27867967-27868570:27868619-27868920:+	Chr01	+	27867967-27868570:27868619-27868920	STRG.28481.5,STRG.28481.6,STRG.28481.9	STRG.28481.2,STRG.28481.1,STRG.28481.3,STRG.28481.6,STRG.28481.4,STRG.28481.9,STRG.28481.8,STRG.28481.5	3	8
SE	Chr01	STRG.28481	STRG.28481;SE:Chr01:27870321-27871811:27871902-27872029:+	Chr01	+	27870321-27871811:27871902-27872029	STRG.28481.5	STRG.28481.9,STRG.28481.5	1	2
SE	Chr11	STRG.2849	STRG.2849;SE:Chr11:37465539-37468874:37468943-37469168:+	Chr11	+	37465539-37468874:37468943-37469168	STRG.2849.1	STRG.2849.3,STRG.2849.2,STRG.2849.1	1	3
SE	Chr01	STRG.28515	STRG.28515;SE:Chr01:28046175-28046369:28046556-28046640:+	Chr01	+	28046175-28046369:28046556-28046640	STRG.28515.1,STRG.28515.3	STRG.28515.3,STRG.28515.2,STRG.28515.1	2	3
SE	Chr01	STRG.28522	STRG.28522;SE:Chr01:28107341-28107455:28107502-28107662:-	Chr01	-	28107341-28107455:28107502-28107662	STRG.28522.2	STRG.28522.1,STRG.28522.2	1	2
SE	Chr01	STRG.28526	STRG.28526;SE:Chr01:28122936-28123284:28123351-28124029:+	Chr01	+	28122936-28123284:28123351-28124029	STRG.28526.2	STRG.28526.2,STRG.28526.1	1	2
SE	Chr01	STRG.28542	STRG.28542;SE:Chr01:28312731-28313067:28313140-28313557:+	Chr01	+	28312731-28313067:28313140-28313557	STRG.28542.2,STRG.28542.3	STRG.28542.4,STRG.28542.3,STRG.28542.2	2	3
SE	Chr01	STRG.28542	STRG.28542;SE:Chr01:28313702-28313778:28313903-28314085:+	Chr01	+	28313702-28313778:28313903-28314085	STRG.28542.4,STRG.28542.2	STRG.28542.4,STRG.28542.3,STRG.28542.2	2	3
SE	Chr01	STRG.28630	STRG.28630;SE:Chr01:29176840-29177432:29177473-29177607:+	Chr01	+	29176840-29177432:29177473-29177607	STRG.28630.3	STRG.28630.2,STRG.28630.3	1	2
SE	Chr01	STRG.28630	STRG.28630;SE:Chr01:29176840-29177448:29177473-29177607:+	Chr01	+	29176840-29177448:29177473-29177607	STRG.28630.1	STRG.28630.2,STRG.28630.1	1	2
SE	Chr01	STRG.28669	STRG.28669;SE:Chr01:29457984-29458717:29459323-29459541:+	Chr01	+	29457984-29458717:29459323-29459541	STRG.28669.2,STRG.28669.14,STRG.28669.12,STRG.28669.9	STRG.28669.14,STRG.28669.13,STRG.28669.7,STRG.28669.10,STRG.28669.11,STRG.28669.1,STRG.28669.16,STRG.28669.6,STRG.28669.12,STRG.28669.2,STRG.28669.9	4	11
SE	Chr01	STRG.28669	STRG.28669;SE:Chr01:29457984-29458997:29459323-29459541:+	Chr01	+	29457984-29458997:29459323-29459541	STRG.28669.3,STRG.28669.5,STRG.28669.15,STRG.28669.8	STRG.28669.8,STRG.28669.15,STRG.28669.10,STRG.28669.11,STRG.28669.3,STRG.28669.1,STRG.28669.16,STRG.28669.6,STRG.28669.13,STRG.28669.5,STRG.28669.7	4	11
SE	Chr01	STRG.28690	STRG.28690;SE:Chr01:29650279-29650562:29650629-29650717:-	Chr01	-	29650279-29650562:29650629-29650717	STRG.28690.2	STRG.28690.2,STRG.28690.1	1	2
SE	Chr01	STRG.28707	STRG.28707;SE:Chr01:29745041-29745120:29745206-29745288:-	Chr01	-	29745041-29745120:29745206-29745288	STRG.28707.3,STRG.28707.1	STRG.28707.2,STRG.28707.3,STRG.28707.1	2	3
SE	Chr01	STRG.28733	STRG.28733;SE:Chr01:29959271-29959381:29959493-29959572:-	Chr01	-	29959271-29959381:29959493-29959572	STRG.28733.1	STRG.28733.3,STRG.28733.4,STRG.28733.1	1	3
SE	Chr01	STRG.28756	STRG.28756;SE:Chr01:30160964-30161500:30161933-30162024:+	Chr01	+	30160964-30161500:30161933-30162024	STRG.28756.3	STRG.28756.2,STRG.28756.3	1	2
SE	Chr01	STRG.28761	STRG.28761;SE:Chr01:30242507-30243690:30243781-30243939:+	Chr01	+	30242507-30243690:30243781-30243939	STRG.28761.1	STRG.28761.1,STRG.28761.2	1	2
SE	Chr11	STRG.2877	STRG.2877;SE:Chr11:37882945-37883234:37883368-37885897:-	Chr11	-	37882945-37883234:37883368-37885897	STRG.2877.2,STRG.2877.4,STRG.2877.6	STRG.2877.4,STRG.2877.5,STRG.2877.2,STRG.2877.6	3	4
SE	Chr11	STRG.2877	STRG.2877;SE:Chr11:37882945-37883234:37884861-37885897:-	Chr11	-	37882945-37883234:37884861-37885897	STRG.2877.7	STRG.2877.7,STRG.2877.5	1	2
SE	Chr01	STRG.28774	STRG.28774;SE:Chr01:30312936-30313172:30313235-30313400:-	Chr01	-	30312936-30313172:30313235-30313400	STRG.28774.1	STRG.28774.2,STRG.28774.1	1	2
SE	Chr01	STRG.28801	STRG.28801;SE:Chr01:30508697-30508802:30508833-30508937:+	Chr01	+	30508697-30508802:30508833-30508937	STRG.28801.1,STRG.28801.3,STRG.28801.6	STRG.28801.1,STRG.28801.5,STRG.28801.6,STRG.28801.3	3	4
SE	Chr01	STRG.28806	STRG.28806;SE:Chr01:30545768-30546673:30546782-30547527:+	Chr01	+	30545768-30546673:30546782-30547527	STRG.28806.1,STRG.28806.3,STRG.28806.4,STRG.28806.2,STRG.28806.6	STRG.28806.2,STRG.28806.4,STRG.28806.3,STRG.28806.5,STRG.28806.6,STRG.28806.1	5	6
SE	Chr01	STRG.28806	STRG.28806;SE:Chr01:30588452-30588878:30588973-30589296:+	Chr01	+	30588452-30588878:30588973-30589296	STRG.28806.9	STRG.28806.10,STRG.28806.9	1	2
SE	Chr01	STRG.28807	STRG.28807;SE:Chr01:30538760-30538887:30538970-30539637:+	Chr01	+	30538760-30538887:30538970-30539637	STRG.28807.2	STRG.28807.2,STRG.28807.3	1	2
SE	Chr01	STRG.28835	STRG.28835;SE:Chr01:30762018-30762959:30763093-30763378:+	Chr01	+	30762018-30762959:30763093-30763378	STRG.28835.3	STRG.28835.3,STRG.28835.1,STRG.28835.4	1	3
SE	Chr01	STRG.28857	STRG.28857;SE:Chr01:30953920-30954536:30954627-30954797:-	Chr01	-	30953920-30954536:30954627-30954797	STRG.28857.1	STRG.28857.2,STRG.28857.1	1	2
SE	Chr01	STRG.28859	STRG.28859;SE:Chr01:30966213-30966429:30966541-30966777:+	Chr01	+	30966213-30966429:30966541-30966777	STRG.28859.1	STRG.28859.2,STRG.28859.1	1	2
SE	Chr01	STRG.28868	STRG.28868;SE:Chr01:31005596-31005807:31006007-31006805:-	Chr01	-	31005596-31005807:31006007-31006805	STRG.28868.1	STRG.28868.2,STRG.28868.1	1	2
SE	Chr01	STRG.28905	STRG.28905;SE:Chr01:31339081-31339183:31339250-31339476:+	Chr01	+	31339081-31339183:31339250-31339476	STRG.28905.1,STRG.28905.3	STRG.28905.4,STRG.28905.3,STRG.28905.1	2	3
SE	Chr01	STRG.28913	STRG.28913;SE:Chr01:31437952-31439377:31439446-31439559:-	Chr01	-	31437952-31439377:31439446-31439559	STRG.28913.4	STRG.28913.4,STRG.28913.3	1	2
SE	Chr01	STRG.28913	STRG.28913;SE:Chr01:31438155-31439377:31439446-31439559:-	Chr01	-	31438155-31439377:31439446-31439559	STRG.28913.2	STRG.28913.2,STRG.28913.6	1	2
SE	Chr01	STRG.28970	STRG.28970;SE:Chr01:31748741-31749875:31750142-31750301:+	Chr01	+	31748741-31749875:31750142-31750301	STRG.28970.2	STRG.28970.2,STRG.28970.1	1	2
SE	Chr01	STRG.28971	STRG.28971;SE:Chr01:31771679-31772815:31773082-31773234:+	Chr01	+	31771679-31772815:31773082-31773234	STRG.28971.2	STRG.28971.2,STRG.28971.1	1	2
SE	Chr01	STRG.28982	STRG.28982;SE:Chr01:31843977-31846441:31846765-31847249:+	Chr01	+	31843977-31846441:31846765-31847249	STRG.28982.1,STRG.28982.2,STRG.28982.4	STRG.28982.5,STRG.28982.2,STRG.28982.4,STRG.28982.1,STRG.28982.3	3	5
SE	Chr01	STRG.28989	STRG.28989;SE:Chr01:31883110-31883361:31883407-31883636:-	Chr01	-	31883110-31883361:31883407-31883636	STRG.28989.6	STRG.28989.6,STRG.28989.5	1	2
SE	Chr01	STRG.28989	STRG.28989;SE:Chr01:31883118-31883361:31883407-31883636:-	Chr01	-	31883118-31883361:31883407-31883636	STRG.28989.2	STRG.28989.2,STRG.28989.3	1	2
SE	Chr11	STRG.2902	STRG.2902;SE:Chr11:38100281-38101078:38102021-38102373:-	Chr11	-	38100281-38101078:38102021-38102373	STRG.2902.1,STRG.2902.5	STRG.2902.1,STRG.2902.2,STRG.2902.5	2	3
SE	Chr01	STRG.29047	STRG.29047;SE:Chr01:32171532-32171948:32172023-32172126:+	Chr01	+	32171532-32171948:32172023-32172126	STRG.29047.1	STRG.29047.2,STRG.29047.1	1	2
SE	Chr01	STRG.29050	STRG.29050;SE:Chr01:32198221-32198391:32198453-32198731:+	Chr01	+	32198221-32198391:32198453-32198731	STRG.29050.3	STRG.29050.2,STRG.29050.1,STRG.29050.3	1	3
SE	Chr01	STRG.29057	STRG.29057;SE:Chr01:32262971-32263633:32263792-32263886:-	Chr01	-	32262971-32263633:32263792-32263886	STRG.29057.3	STRG.29057.2,STRG.29057.3	1	2
SE	Chr01	STRG.29074	STRG.29074;SE:Chr01:32408410-32408764:32409030-32409127:-	Chr01	-	32408410-32408764:32409030-32409127	STRG.29074.11	STRG.29074.11,STRG.29074.9	1	2
SE	Chr01	STRG.29074	STRG.29074;SE:Chr01:32408410-32408883:32409030-32409127:-	Chr01	-	32408410-32408883:32409030-32409127	STRG.29074.1,STRG.29074.2,STRG.29074.3,STRG.29074.6,STRG.29074.10,STRG.29074.5,STRG.29074.8,STRG.29074.12,STRG.29074.4,STRG.29074.7	STRG.29074.4,STRG.29074.10,STRG.29074.2,STRG.29074.8,STRG.29074.12,STRG.29074.3,STRG.29074.5,STRG.29074.9,STRG.29074.6,STRG.29074.7,STRG.29074.1	10	11
SE	Chr01	STRG.29075	STRG.29075;SE:Chr01:32413550-32413770:32413858-32414160:-	Chr01	-	32413550-32413770:32413858-32414160	STRG.29075.1	STRG.29075.1,STRG.29075.3	1	2
SE	Chr01	STRG.29093	STRG.29093;SE:Chr01:32535832-32536106:32536235-32536411:-	Chr01	-	32535832-32536106:32536235-32536411	STRG.29093.4,STRG.29093.8	STRG.29093.7,STRG.29093.5,STRG.29093.4,STRG.29093.8,STRG.29093.9	2	5
SE	Chr01	STRG.29095	STRG.29095;SE:Chr01:32556552-32558765:32558952-32561118:+	Chr01	+	32556552-32558765:32558952-32561118	STRG.29095.4,STRG.29095.5,STRG.29095.6	STRG.29095.7,STRG.29095.2,STRG.29095.5,STRG.29095.6,STRG.29095.1,STRG.29095.4	3	6
SE	Chr01	STRG.29095	STRG.29095;SE:Chr01:32556552-32558765:32560620-32561118:+	Chr01	+	32556552-32558765:32560620-32561118	STRG.29095.3	STRG.29095.7,STRG.29095.3,STRG.29095.2,STRG.29095.1	1	4
SE	Chr01	STRG.29095	STRG.29095;SE:Chr01:32562157-32562753:32562805-32562949:+	Chr01	+	32562157-32562753:32562805-32562949	STRG.29095.3,STRG.29095.5	STRG.29095.3,STRG.29095.2,STRG.29095.5,STRG.29095.4	2	4
SE	Chr01	STRG.29096	STRG.29096;SE:Chr01:32566881-32567876:32568158-32568241:+	Chr01	+	32566881-32567876:32568158-32568241	STRG.29096.1,STRG.29096.4	STRG.29096.1,STRG.29096.4,STRG.29096.9	2	3
SE	Chr01	STRG.29096	STRG.29096;SE:Chr01:32566881-32567876:32568164-32568241:+	Chr01	+	32566881-32567876:32568164-32568241	STRG.29096.3,STRG.29096.5	STRG.29096.5,STRG.29096.3,STRG.29096.9	2	3
SE	Chr01	STRG.29096	STRG.29096;SE:Chr01:32566881-32567958:32568158-32568241:+	Chr01	+	32566881-32567958:32568158-32568241	STRG.29096.8	STRG.29096.8,STRG.29096.9	1	2
SE	Chr01	STRG.29096	STRG.29096;SE:Chr01:32566881-32567958:32568164-32568241:+	Chr01	+	32566881-32567958:32568164-32568241	STRG.29096.7,STRG.29096.6	STRG.29096.7,STRG.29096.9,STRG.29096.6	2	3
SE	Chr00	STRG.29116	STRG.29116;SE:Chr00:298053-298801:298871-299277:-	Chr00	-	298053-298801:298871-299277	STRG.29116.3	STRG.29116.3,STRG.29116.1	1	2
SE	Chr00	STRG.29116	STRG.29116;SE:Chr00:298053-298801:298874-299277:-	Chr00	-	298053-298801:298874-299277	STRG.29116.2	STRG.29116.1,STRG.29116.2	1	2
SE	Chr00	STRG.29196	STRG.29196;SE:Chr00:1198367-1205757:1205820-1205926:-	Chr00	-	1198367-1205757:1205820-1205926	STRG.29196.5	STRG.29196.3,STRG.29196.2,STRG.29196.1,STRG.29196.5	1	4
SE	Chr00	STRG.29210	STRG.29210;SE:Chr00:1331102-1331196:1331696-1331929:-	Chr00	-	1331102-1331196:1331696-1331929	STRG.29210.1,STRG.29210.4	STRG.29210.1,STRG.29210.4,STRG.29210.6	2	3
SE	Chr00	STRG.29219	STRG.29219;SE:Chr00:1389814-1392490:1392537-1392816:+	Chr00	+	1389814-1392490:1392537-1392816	STRG.29219.1,STRG.29219.2,STRG.29219.4	STRG.29219.1,STRG.29219.4,STRG.29219.3,STRG.29219.2	3	4
SE	Chr00	STRG.29222	STRG.29222;SE:Chr00:1398609-1398706:1398841-1399187:-	Chr00	-	1398609-1398706:1398841-1399187	STRG.29222.5	STRG.29222.3,STRG.29222.2,STRG.29222.5,STRG.29222.4	1	4
SE	Chr00	STRG.29225	STRG.29225;SE:Chr00:1423153-1423444:1424542-1424788:+	Chr00	+	1423153-1423444:1424542-1424788	STRG.29225.1,STRG.29225.4,STRG.29225.5,STRG.29225.6,STRG.29225.7,STRG.29225.8	STRG.29225.6,STRG.29225.8,STRG.29225.5,STRG.29225.2,STRG.29225.1,STRG.29225.4,STRG.29225.7	6	7
SE	Chr00	STRG.29235	STRG.29235;SE:Chr00:1460102-1460883:1461026-1461297:+	Chr00	+	1460102-1460883:1461026-1461297	STRG.29235.2	STRG.29235.2,STRG.29235.3	1	2
SE	Chr00	STRG.29250	STRG.29250;SE:Chr00:1675606-1675732:1675864-1678968:-	Chr00	-	1675606-1675732:1675864-1678968	STRG.29250.3	STRG.29250.3,STRG.29250.1	1	2
SE	Chr00	STRG.29250	STRG.29250;SE:Chr00:1675864-1676848:1676924-1678968:-	Chr00	-	1675864-1676848:1676924-1678968	STRG.29250.2	STRG.29250.2,STRG.29250.3	1	2
SE	Chr00	STRG.29257	STRG.29257;SE:Chr00:1744236-1744334:1744387-1744807:+	Chr00	+	1744236-1744334:1744387-1744807	STRG.29257.1,STRG.29257.3,STRG.29257.5,STRG.29257.2,STRG.29257.4	STRG.29257.2,STRG.29257.4,STRG.29257.1,STRG.29257.5,STRG.29257.6,STRG.29257.3	5	6
SE	Chr00	STRG.29257	STRG.29257;SE:Chr00:1745213-1745605:1745678-1746037:+	Chr00	+	1745213-1745605:1745678-1746037	STRG.29257.1,STRG.29257.3,STRG.29257.5,STRG.29257.2,STRG.29257.4	STRG.29257.2,STRG.29257.4,STRG.29257.1,STRG.29257.5,STRG.29257.6,STRG.29257.3	5	6
SE	Chr00	STRG.29262	STRG.29262;SE:Chr00:1792334-1792428:1792550-1792613:+	Chr00	+	1792334-1792428:1792550-1792613	STRG.29262.11	STRG.29262.1,STRG.29262.11,STRG.29262.3	1	3
SE	Chr00	STRG.29314	STRG.29314;SE:Chr00:3763549-3771789:3771951-3772475:+	Chr00	+	3763549-3771789:3771951-3772475	STRG.29314.2	STRG.29314.2,STRG.29314.6,STRG.29314.14,STRG.29314.16,STRG.29314.15	1	5
SE	Chr00	STRG.29314	STRG.29314;SE:Chr00:3774308-3774842:3775057-3775168:+	Chr00	+	3774308-3774842:3775057-3775168	STRG.29314.2,STRG.29314.14,STRG.29314.15,STRG.29314.16,STRG.29314.17,STRG.29314.18	STRG.29314.2,STRG.29314.6,STRG.29314.18,STRG.29314.17,STRG.29314.14,STRG.29314.16,STRG.29314.15	6	7
SE	Chr00	STRG.29341	STRG.29341;SE:Chr00:3896915-3897439:3897540-3899009:+	Chr00	+	3896915-3897439:3897540-3899009	STRG.29341.1,STRG.29341.5,STRG.29341.9,STRG.29341.6,STRG.29341.2,STRG.29341.3	STRG.29341.2,STRG.29341.3,STRG.29341.7,STRG.29341.6,STRG.29341.5,STRG.29341.9,STRG.29341.1	6	7
SE	Chr00	STRG.29341	STRG.29341;SE:Chr00:3899160-3900129:3900211-3900696:+	Chr00	+	3899160-3900129:3900211-3900696	STRG.29341.7	STRG.29341.7,STRG.29341.10,STRG.29341.5	1	3
SE	Chr00	STRG.29341	STRG.29341;SE:Chr00:3900211-3900297:3900436-3900696:+	Chr00	+	3900211-3900297:3900436-3900696	STRG.29341.1,STRG.29341.6,STRG.29341.2,STRG.29341.3	STRG.29341.2,STRG.29341.3,STRG.29341.7,STRG.29341.6,STRG.29341.1	4	5
SE	Chr00	STRG.29341	STRG.29341;SE:Chr00:3900211-3900400:3900436-3900696:+	Chr00	+	3900211-3900400:3900436-3900696	STRG.29341.9	STRG.29341.9,STRG.29341.7	1	2
SE	Chr00	STRG.29341	STRG.29341;SE:Chr00:3910777-3911454:3911495-3911783:+	Chr00	+	3910777-3911454:3911495-3911783	STRG.29341.6,STRG.29341.11	STRG.29341.2,STRG.29341.6,STRG.29341.11,STRG.29341.3	2	4
SE	Chr00	STRG.29344	STRG.29344;SE:Chr00:3929991-3930315:3930386-3930631:+	Chr00	+	3929991-3930315:3930386-3930631	STRG.29344.3,STRG.29344.5	STRG.29344.5,STRG.29344.6,STRG.29344.3,STRG.29344.1,STRG.29344.4	2	5
SE	Chr00	STRG.29344	STRG.29344;SE:Chr00:3968829-3968890:3969009-3969165:+	Chr00	+	3968829-3968890:3969009-3969165	STRG.29344.16,STRG.29344.18	STRG.29344.16,STRG.29344.15,STRG.29344.18,STRG.29344.13	2	4
SE	Chr00	STRG.29344	STRG.29344;SE:Chr00:3983656-3983731:3983782-3984251:+	Chr00	+	3983656-3983731:3983782-3984251	STRG.29344.12,STRG.29344.17	STRG.29344.17,STRG.29344.18,STRG.29344.12,STRG.29344.16,STRG.29344.20	2	5
SE	Chr00	STRG.29346	STRG.29346;SE:Chr00:3940667-3942354:3942416-3942924:-	Chr00	-	3940667-3942354:3942416-3942924	STRG.29346.16	STRG.29346.3,STRG.29346.2,STRG.29346.8,STRG.29346.16,STRG.29346.1	1	5
SE	Chr00	STRG.29346	STRG.29346;SE:Chr00:3941802-3942354:3942416-3942924:-	Chr00	-	3941802-3942354:3942416-3942924	STRG.29346.11	STRG.29346.7,STRG.29346.11	1	2
SE	Chr00	STRG.29346	STRG.29346;SE:Chr00:3944002-3944108:3944170-3944396:-	Chr00	-	3944002-3944108:3944170-3944396	STRG.29346.16,STRG.29346.9	STRG.29346.16,STRG.29346.12,STRG.29346.9	2	3
SE	Chr00	STRG.29346	STRG.29346;SE:Chr00:3944002-3944108:3944207-3944396:-	Chr00	-	3944002-3944108:3944207-3944396	STRG.29346.13	STRG.29346.12,STRG.29346.13	1	2
SE	Chr00	STRG.29346	STRG.29346;SE:Chr00:3944002-3944108:3944250-3944396:-	Chr00	-	3944002-3944108:3944250-3944396	STRG.29346.3,STRG.29346.5,STRG.29346.6,STRG.29346.8	STRG.29346.3,STRG.29346.8,STRG.29346.12,STRG.29346.5,STRG.29346.6	4	5
SE	Chr00	STRG.29346	STRG.29346;SE:Chr00:3944014-3944108:3944170-3944396:-	Chr00	-	3944014-3944108:3944170-3944396	STRG.29346.2,STRG.29346.11	STRG.29346.2,STRG.29346.17,STRG.29346.11,STRG.29346.15	2	4
SE	Chr00	STRG.29346	STRG.29346;SE:Chr00:3944014-3944108:3944250-3944396:-	Chr00	-	3944014-3944108:3944250-3944396	STRG.29346.1,STRG.29346.4,STRG.29346.7,STRG.29346.10,STRG.29346.14	STRG.29346.14,STRG.29346.10,STRG.29346.7,STRG.29346.1,STRG.29346.15,STRG.29346.17,STRG.29346.4	5	7
SE	Chr00	STRG.29346	STRG.29346;SE:Chr00:3944457-3949819:3949880-3950222:-	Chr00	-	3944457-3949819:3949880-3950222	STRG.29346.11,STRG.29346.14	STRG.29346.17,STRG.29346.12,STRG.29346.14,STRG.29346.11	2	4
SE	Chr00	STRG.29351	STRG.29351;SE:Chr00:4003090-4004276:4004360-4004823:-	Chr00	-	4003090-4004276:4004360-4004823	STRG.29351.1	STRG.29351.3,STRG.29351.2,STRG.29351.1	1	3
SE	Chr00	STRG.29358	STRG.29358;SE:Chr00:4053868-4053978:4054025-4054356:-	Chr00	-	4053868-4053978:4054025-4054356	STRG.29358.4	STRG.29358.3,STRG.29358.4	1	2
SE	Chr00	STRG.29358	STRG.29358;SE:Chr00:4053868-4053978:4054224-4054356:-	Chr00	-	4053868-4053978:4054224-4054356	STRG.29358.2	STRG.29358.2,STRG.29358.3	1	2
SE	Chr00	STRG.29358	STRG.29358;SE:Chr00:4054025-4054149:4054224-4054356:-	Chr00	-	4054025-4054149:4054224-4054356	STRG.29358.1	STRG.29358.4,STRG.29358.1	1	2
SE	Chr00	STRG.29376	STRG.29376;SE:Chr00:4464012-4464115:4464159-4464326:-	Chr00	-	4464012-4464115:4464159-4464326	STRG.29376.2	STRG.29376.2,STRG.29376.1,STRG.29376.4,STRG.29376.5	1	4
SE	Chr00	STRG.29378	STRG.29378;SE:Chr00:4469020-4469296:4470385-4470627:+	Chr00	+	4469020-4469296:4470385-4470627	STRG.29378.1,STRG.29378.6,STRG.29378.9	STRG.29378.6,STRG.29378.9,STRG.29378.1,STRG.29378.10,STRG.29378.3	3	5
SE	Chr00	STRG.29378	STRG.29378;SE:Chr00:4522066-4522593:4523688-4523892:+	Chr00	+	4522066-4522593:4523688-4523892	STRG.29378.14,STRG.29378.15	STRG.29378.18,STRG.29378.15,STRG.29378.14	2	3
SE	Chr00	STRG.29378	STRG.29378;SE:Chr00:4563313-4564148:4564185-4564378:+	Chr00	+	4563313-4564148:4564185-4564378	STRG.29378.25,STRG.29378.26,STRG.29378.27,STRG.29378.31	STRG.29378.26,STRG.29378.27,STRG.29378.29,STRG.29378.23,STRG.29378.33,STRG.29378.25,STRG.29378.31	4	7
SE	Chr00	STRG.29378	STRG.29378;SE:Chr00:4563313-4564148:4564185-4564694:+	Chr00	+	4563313-4564148:4564185-4564694	STRG.29378.32	STRG.29378.28,STRG.29378.24,STRG.29378.32,STRG.29378.30	1	4
SE	Chr00	STRG.29378	STRG.29378;SE:Chr00:4563313-4564378:4564493-4564694:+	Chr00	+	4563313-4564378:4564493-4564694	STRG.29378.23,STRG.29378.29,STRG.29378.33	STRG.29378.24,STRG.29378.29,STRG.29378.23,STRG.29378.33,STRG.29378.30,STRG.29378.28	3	6
SE	Chr00	STRG.29378	STRG.29378;SE:Chr00:4564185-4564378:4564493-4564694:+	Chr00	+	4564185-4564378:4564493-4564694	STRG.29378.25,STRG.29378.26,STRG.29378.27,STRG.29378.31	STRG.29378.26,STRG.29378.27,STRG.29378.25,STRG.29378.31,STRG.29378.32	4	5
SE	Chr00	STRG.29378	STRG.29378;SE:Chr00:4564801-4565541:4565605-4565690:+	Chr00	+	4564801-4565541:4565605-4565690	STRG.29378.25,STRG.29378.27,STRG.29378.28	STRG.29378.27,STRG.29378.24,STRG.29378.29,STRG.29378.23,STRG.29378.30,STRG.29378.33,STRG.29378.25,STRG.29378.31,STRG.29378.28,STRG.29378.26,STRG.29378.32	3	11
SE	Chr00	STRG.29378	STRG.29378;SE:Chr00:4568732-4569156:4570245-4570494:+	Chr00	+	4568732-4569156:4570245-4570494	STRG.29378.23,STRG.29378.24,STRG.29378.25,STRG.29378.26,STRG.29378.27,STRG.29378.28,STRG.29378.29,STRG.29378.34	STRG.29378.27,STRG.29378.34,STRG.29378.24,STRG.29378.29,STRG.29378.23,STRG.29378.21,STRG.29378.20,STRG.29378.25,STRG.29378.31,STRG.29378.28,STRG.29378.26	8	11
SE	Chr11	STRG.2938	STRG.2938;SE:Chr11:38485293-38488289:38488460-38489511:+	Chr11	+	38485293-38488289:38488460-38489511	STRG.2938.4	STRG.2938.4,STRG.2938.8	1	2
SE	Chr11	STRG.2938	STRG.2938;SE:Chr11:38485293-38488289:38489321-38489511:+	Chr11	+	38485293-38488289:38489321-38489511	STRG.2938.2	STRG.2938.2,STRG.2938.8	1	2
SE	Chr11	STRG.2938	STRG.2938;SE:Chr11:38488460-38488968:38489321-38489511:+	Chr11	+	38488460-38488968:38489321-38489511	STRG.2938.1	STRG.2938.4,STRG.2938.1	1	2
SE	Chr11	STRG.2938	STRG.2938;SE:Chr11:38488460-38488973:38489321-38489511:+	Chr11	+	38488460-38488973:38489321-38489511	STRG.2938.9,STRG.2938.10	STRG.2938.4,STRG.2938.9,STRG.2938.10	2	3
SE	Chr00	STRG.29387	STRG.29387;SE:Chr00:4526417-4526714:4526799-4527093:-	Chr00	-	4526417-4526714:4526799-4527093	STRG.29387.4,STRG.29387.8	STRG.29387.6,STRG.29387.1,STRG.29387.4,STRG.29387.8	2	4
SE	Chr00	STRG.29387	STRG.29387;SE:Chr00:4527638-4538585:4538952-4539174:-	Chr00	-	4527638-4538585:4538952-4539174	STRG.29387.1,STRG.29387.4,STRG.29387.7	STRG.29387.7,STRG.29387.5,STRG.29387.1,STRG.29387.4	3	4
SE	Chr00	STRG.29391	STRG.29391;SE:Chr00:4579509-4579621:4579671-4580163:+	Chr00	+	4579509-4579621:4579671-4580163	STRG.29391.1	STRG.29391.2,STRG.29391.1	1	2
SE	Chr00	STRG.29398	STRG.29398;SE:Chr00:4608803-4608891:4608983-4609510:+	Chr00	+	4608803-4608891:4608983-4609510	STRG.29398.2,STRG.29398.8,STRG.29398.9	STRG.29398.8,STRG.29398.9,STRG.29398.6,STRG.29398.2,STRG.29398.4,STRG.29398.5,STRG.29398.3	3	7
SE	Chr00	STRG.29430	STRG.29430;SE:Chr00:5162212-5162777:5162929-5163156:+	Chr00	+	5162212-5162777:5162929-5163156	STRG.29430.1,STRG.29430.3	STRG.29430.3,STRG.29430.2,STRG.29430.1	2	3
SE	Chr00	STRG.29437	STRG.29437;SE:Chr00:5304105-5305022:5305401-5305553:+	Chr00	+	5304105-5305022:5305401-5305553	STRG.29437.3	STRG.29437.4,STRG.29437.3	1	2
SE	Chr00	STRG.29452	STRG.29452;SE:Chr00:5730971-5731291:5731405-5732631:-	Chr00	-	5730971-5731291:5731405-5732631	STRG.29452.10,STRG.29452.11	STRG.29452.11,STRG.29452.1,STRG.29452.4,STRG.29452.10,STRG.29452.7,STRG.29452.3,STRG.29452.5,STRG.29452.8,STRG.29452.6,STRG.29452.9	2	10
SE	Chr00	STRG.29452	STRG.29452;SE:Chr00:5735961-5736994:5737038-5737242:-	Chr00	-	5735961-5736994:5737038-5737242	STRG.29452.2,STRG.29452.6,STRG.29452.9,STRG.29452.3,STRG.29452.8	STRG.29452.11,STRG.29452.1,STRG.29452.10,STRG.29452.7,STRG.29452.3,STRG.29452.5,STRG.29452.8,STRG.29452.6,STRG.29452.2,STRG.29452.9	5	10
SE	Chr00	STRG.29452	STRG.29452;SE:Chr00:5737320-5737416:5737514-5737996:-	Chr00	-	5737320-5737416:5737514-5737996	STRG.29452.2,STRG.29452.9,STRG.29452.3,STRG.29452.10,STRG.29452.11	STRG.29452.11,STRG.29452.4,STRG.29452.10,STRG.29452.7,STRG.29452.3,STRG.29452.6,STRG.29452.2,STRG.29452.9	5	8
SE	Chr00	STRG.29452	STRG.29452;SE:Chr00:5738096-5738193:5738365-5738524:-	Chr00	-	5738096-5738193:5738365-5738524	STRG.29452.1,STRG.29452.3,STRG.29452.8,STRG.29452.11	STRG.29452.11,STRG.29452.1,STRG.29452.4,STRG.29452.10,STRG.29452.7,STRG.29452.3,STRG.29452.5,STRG.29452.8,STRG.29452.2,STRG.29452.9	4	10
SE	Chr00	STRG.29493	STRG.29493;SE:Chr00:6368868-6369745:6369811-6373261:-	Chr00	-	6368868-6369745:6369811-6373261	STRG.29493.2	STRG.29493.2,STRG.29493.1	1	2
SE	Chr11	STRG.2957	STRG.2957;SE:Chr11:38618966-38619414:38619482-38622283:-	Chr11	-	38618966-38619414:38619482-38622283	STRG.2957.3	STRG.2957.3,STRG.2957.2	1	2
SE	Chr00	STRG.29616	STRG.29616;SE:Chr00:8718477-8719051:8719103-8719691:-	Chr00	-	8718477-8719051:8719103-8719691	STRG.29616.3,STRG.29616.2,STRG.29616.5	STRG.29616.9,STRG.29616.2,STRG.29616.3,STRG.29616.10,STRG.29616.5	3	5
SE	Chr00	STRG.29616	STRG.29616;SE:Chr00:8719103-8719222:8719373-8719691:-	Chr00	-	8719103-8719222:8719373-8719691	STRG.29616.4	STRG.29616.6,STRG.29616.2,STRG.29616.4,STRG.29616.3,STRG.29616.5	1	5
SE	Chr00	STRG.29616	STRG.29616;SE:Chr00:8719103-8719262:8719373-8719691:-	Chr00	-	8719103-8719262:8719373-8719691	STRG.29616.7,STRG.29616.8	STRG.29616.6,STRG.29616.7,STRG.29616.2,STRG.29616.3,STRG.29616.8,STRG.29616.5	2	6
SE	Chr00	STRG.29618	STRG.29618;SE:Chr00:8731191-8731358:8731436-8731603:+	Chr00	+	8731191-8731358:8731436-8731603	STRG.29618.22,STRG.29618.3	STRG.29618.20,STRG.29618.1,STRG.29618.22,STRG.29618.2,STRG.29618.14,STRG.29618.5,STRG.29618.3	2	7
SE	Chr00	STRG.29618	STRG.29618;SE:Chr00:8731191-8731358:8731436-8731612:+	Chr00	+	8731191-8731358:8731436-8731612	STRG.29618.6	STRG.29618.9,STRG.29618.18,STRG.29618.16,STRG.29618.6,STRG.29618.7,STRG.29618.4,STRG.29618.19,STRG.29618.15	1	8
SE	Chr00	STRG.29618	STRG.29618;SE:Chr00:8731191-8731358:8731516-8731612:+	Chr00	+	8731191-8731358:8731516-8731612	STRG.29618.12	STRG.29618.9,STRG.29618.12,STRG.29618.18,STRG.29618.16,STRG.29618.7,STRG.29618.4,STRG.29618.19,STRG.29618.15	1	8
SE	Chr00	STRG.29618	STRG.29618;SE:Chr00:8731191-8731367:8731436-8731603:+	Chr00	+	8731191-8731367:8731436-8731603	STRG.29618.11,STRG.29618.17	STRG.29618.20,STRG.29618.17,STRG.29618.1,STRG.29618.2,STRG.29618.14,STRG.29618.5,STRG.29618.11	2	7
SE	Chr00	STRG.29618	STRG.29618;SE:Chr00:8731191-8731367:8731436-8731612:+	Chr00	+	8731191-8731367:8731436-8731612	STRG.29618.8	STRG.29618.8,STRG.29618.9,STRG.29618.18,STRG.29618.16,STRG.29618.7,STRG.29618.4,STRG.29618.19,STRG.29618.15	1	8
SE	Chr00	STRG.29618	STRG.29618;SE:Chr00:8731191-8731367:8731516-8731612:+	Chr00	+	8731191-8731367:8731516-8731612	STRG.29618.23	STRG.29618.9,STRG.29618.18,STRG.29618.16,STRG.29618.23,STRG.29618.7,STRG.29618.4,STRG.29618.19,STRG.29618.15	1	8
SE	Chr00	STRG.29618	STRG.29618;SE:Chr00:8731191-8731603:8731681-8731928:+	Chr00	+	8731191-8731603:8731681-8731928	STRG.29618.2,STRG.29618.5,STRG.29618.20,STRG.29618.1,STRG.29618.14	STRG.29618.20,STRG.29618.1,STRG.29618.2,STRG.29618.14,STRG.29618.10,STRG.29618.5	5	6
SE	Chr00	STRG.29618	STRG.29618;SE:Chr00:8731191-8731612:8731681-8731928:+	Chr00	+	8731191-8731612:8731681-8731928	STRG.29618.16,STRG.29618.4,STRG.29618.7,STRG.29618.9,STRG.29618.15,STRG.29618.19,STRG.29618.18	STRG.29618.9,STRG.29618.18,STRG.29618.16,STRG.29618.10,STRG.29618.7,STRG.29618.4,STRG.29618.19,STRG.29618.15	7	8
SE	Chr00	STRG.29618	STRG.29618;SE:Chr00:8731271-8731367:8731436-8731612:+	Chr00	+	8731271-8731367:8731436-8731612	STRG.29618.21	STRG.29618.21,STRG.29618.13	1	2
SE	Chr00	STRG.29618	STRG.29618;SE:Chr00:8732452-8732692:8732837-8733018:+	Chr00	+	8732452-8732692:8732837-8733018	STRG.29618.11,STRG.29618.15,STRG.29618.18	STRG.29618.20,STRG.29618.18,STRG.29618.15,STRG.29618.11	3	4
SE	Chr00	STRG.29618	STRG.29618;SE:Chr00:8732452-8732692:8732837-8733075:+	Chr00	+	8732452-8732692:8732837-8733075	STRG.29618.14	STRG.29618.10,STRG.29618.22,STRG.29618.14	1	3
SE	Chr00	STRG.29618	STRG.29618;SE:Chr00:8732452-8732696:8732837-8733018:+	Chr00	+	8732452-8732696:8732837-8733018	STRG.29618.17	STRG.29618.20,STRG.29618.17	1	2
SE	Chr00	STRG.29618	STRG.29618;SE:Chr00:8733158-8733859:8733943-8734931:+	Chr00	+	8733158-8733859:8733943-8734931	STRG.29618.12,STRG.29618.16,STRG.29618.2,STRG.29618.4,STRG.29618.9,STRG.29618.10,STRG.29618.20,STRG.29618.1,STRG.29618.11,STRG.29618.13,STRG.29618.17,STRG.29618.19,STRG.29618.22,STRG.29618.3,STRG.29618.6,STRG.29618.14,STRG.29618.23	STRG.29618.20,STRG.29618.9,STRG.29618.12,STRG.29618.6,STRG.29618.5,STRG.29618.1,STRG.29618.8,STRG.29618.22,STRG.29618.2,STRG.29618.4,STRG.29618.13,STRG.29618.3,STRG.29618.21,STRG.29618.14,STRG.29618.19,STRG.29618.18,STRG.29618.17,STRG.29618.16,STRG.29618.10,STRG.29618.23,STRG.29618.11	17	21
SE	Chr00	STRG.29618	STRG.29618;SE:Chr00:8733158-8734931:8734997-8735358:+	Chr00	+	8733158-8734931:8734997-8735358	STRG.29618.5,STRG.29618.21,STRG.29618.8,STRG.29618.18	STRG.29618.8,STRG.29618.5,STRG.29618.21,STRG.29618.18,STRG.29618.15	4	5
SE	Chr00	STRG.29618	STRG.29618;SE:Chr00:8735458-8739736:8739875-8742323:+	Chr00	+	8735458-8739736:8739875-8742323	STRG.29618.18	STRG.29618.18,STRG.29618.14	1	2
SE	Chr00	STRG.29620	STRG.29620;SE:Chr00:8812204-8812328:8812444-8812527:-	Chr00	-	8812204-8812328:8812444-8812527	STRG.29620.5	STRG.29620.4,STRG.29620.6,STRG.29620.20,STRG.29620.3,STRG.29620.8,STRG.29620.5,STRG.29620.7	1	7
SE	Chr00	STRG.29620	STRG.29620;SE:Chr00:8818081-8818195:8818365-8818760:-	Chr00	-	8818081-8818195:8818365-8818760	STRG.29620.4,STRG.29620.6,STRG.29620.8	STRG.29620.6,STRG.29620.21,STRG.29620.8,STRG.29620.4	3	4
SE	Chr00	STRG.29620	STRG.29620;SE:Chr00:8818365-8818760:8818807-8819198:-	Chr00	-	8818365-8818760:8818807-8819198	STRG.29620.4,STRG.29620.6,STRG.29620.8	STRG.29620.3,STRG.29620.6,STRG.29620.8,STRG.29620.4	3	4
SE	Chr00	STRG.29620	STRG.29620;SE:Chr00:8819752-8820364:8820432-8821573:-	Chr00	-	8819752-8820364:8820432-8821573	STRG.29620.4	STRG.29620.9,STRG.29620.4,STRG.29620.6,STRG.29620.5,STRG.29620.21	1	5
SE	Chr00	STRG.29640	STRG.29640;SE:Chr00:9056641-9056853:9056882-9057497:+	Chr00	+	9056641-9056853:9056882-9057497	STRG.29640.13	STRG.29640.13,STRG.29640.4,STRG.29640.11,STRG.29640.10,STRG.29640.6	1	5
SE	Chr00	STRG.29675	STRG.29675;SE:Chr00:9605554-9609476:9609534-9612239:-	Chr00	-	9605554-9609476:9609534-9612239	STRG.29675.1,STRG.29675.4	STRG.29675.4,STRG.29675.1,STRG.29675.2,STRG.29675.3	2	4
SE	Chr11	STRG.297	STRG.297;SE:Chr11:2745437-2745545:2745674-2747440:+	Chr11	+	2745437-2745545:2745674-2747440	STRG.297.35	STRG.297.35,STRG.297.34,STRG.297.33	1	3
SE	Chr00	STRG.29737	STRG.29737;SE:Chr00:10392135-10392311:10392494-10395378:-	Chr00	-	10392135-10392311:10392494-10395378	STRG.29737.1,STRG.29737.2,STRG.29737.7	STRG.29737.7,STRG.29737.1,STRG.29737.2,STRG.29737.5	3	4
SE	Chr00	STRG.29737	STRG.29737;SE:Chr00:10392135-10392315:10392494-10395378:-	Chr00	-	10392135-10392315:10392494-10395378	STRG.29737.3,STRG.29737.4,STRG.29737.6	STRG.29737.3,STRG.29737.4,STRG.29737.6,STRG.29737.5	3	4
SE	Chr00	STRG.29739	STRG.29739;SE:Chr00:10464932-10465141:10465230-10465468:+	Chr00	+	10464932-10465141:10465230-10465468	STRG.29739.1	STRG.29739.1,STRG.29739.2	1	2
SE	Chr00	STRG.29743	STRG.29743;SE:Chr00:10507372-10507467:10507537-10513909:+	Chr00	+	10507372-10507467:10507537-10513909	STRG.29743.5	STRG.29743.9,STRG.29743.5	1	2
SE	Chr00	STRG.29743	STRG.29743;SE:Chr00:10507372-10507467:10507618-10513909:+	Chr00	+	10507372-10507467:10507618-10513909	STRG.29743.8,STRG.29743.7	STRG.29743.7,STRG.29743.8,STRG.29743.9	2	3
SE	Chr00	STRG.29743	STRG.29743;SE:Chr00:10507372-10507467:10507900-10513909:+	Chr00	+	10507372-10507467:10507900-10513909	STRG.29743.6,STRG.29743.2	STRG.29743.6,STRG.29743.2,STRG.29743.9	2	3
SE	Chr00	STRG.29748	STRG.29748;SE:Chr00:10568083-10568227:10568289-10568375:-	Chr00	-	10568083-10568227:10568289-10568375	STRG.29748.7,STRG.29748.8	STRG.29748.8,STRG.29748.7,STRG.29748.2,STRG.29748.1	2	4
SE	Chr00	STRG.29748	STRG.29748;SE:Chr00:10569366-10570387:10570440-10570539:-	Chr00	-	10569366-10570387:10570440-10570539	STRG.29748.8	STRG.29748.8,STRG.29748.7	1	2
SE	Chr00	STRG.29772	STRG.29772;SE:Chr00:10744301-10745344:10745404-10745874:+	Chr00	+	10744301-10745344:10745404-10745874	STRG.29772.1,STRG.29772.3,STRG.29772.2,STRG.29772.4,STRG.29772.5,STRG.29772.6,STRG.29772.8,STRG.29772.9,STRG.29772.7	STRG.29772.7,STRG.29772.8,STRG.29772.10,STRG.29772.6,STRG.29772.5,STRG.29772.9,STRG.29772.1,STRG.29772.3,STRG.29772.4,STRG.29772.2,STRG.29772.11	9	11
SE	Chr00	STRG.29772	STRG.29772;SE:Chr00:10748513-10752156:10752295-10752554:+	Chr00	+	10748513-10752156:10752295-10752554	STRG.29772.7	STRG.29772.7,STRG.29772.5,STRG.29772.2	1	3
SE	Chr11	STRG.2980	STRG.2980;SE:Chr11:38935736-38935842:38935884-38936167:-	Chr11	-	38935736-38935842:38935884-38936167	STRG.2980.2	STRG.2980.1,STRG.2980.2	1	2
SE	Chr00	STRG.29800	STRG.29800;SE:Chr00:11238904-11239566:11239729-11239820:+	Chr00	+	11238904-11239566:11239729-11239820	STRG.29800.3,STRG.29800.4	STRG.29800.2,STRG.29800.5,STRG.29800.3,STRG.29800.1,STRG.29800.7,STRG.29800.4,STRG.29800.6	2	7
SE	Chr00	STRG.29800	STRG.29800;SE:Chr00:11238904-11239698:11239729-11239820:+	Chr00	+	11238904-11239698:11239729-11239820	STRG.29800.8	STRG.29800.2,STRG.29800.5,STRG.29800.7,STRG.29800.1,STRG.29800.8,STRG.29800.6	1	6
SE	Chr11	STRG.2998	STRG.2998;SE:Chr11:39143407-39143486:39143524-39144440:-	Chr11	-	39143407-39143486:39143524-39144440	STRG.2998.2	STRG.2998.2,STRG.2998.1,STRG.2998.3	1	3
SE	Chr11	STRG.2998	STRG.2998;SE:Chr11:39147130-39147879:39147947-39148035:-	Chr11	-	39147130-39147879:39147947-39148035	STRG.2998.1	STRG.2998.2,STRG.2998.1,STRG.2998.3	1	3
SE	Chr00	STRG.30060	STRG.30060;SE:Chr00:15503022-15503102:15503268-15512281:-	Chr00	-	15503022-15503102:15503268-15512281	STRG.30060.1,STRG.30060.2,STRG.30060.4,STRG.30060.6	STRG.30060.1,STRG.30060.5,STRG.30060.4,STRG.30060.2,STRG.30060.6	4	5
SE	Chr00	STRG.30060	STRG.30060;SE:Chr00:15512446-15512604:15512755-15513084:-	Chr00	-	15512446-15512604:15512755-15513084	STRG.30060.5	STRG.30060.6,STRG.30060.5	1	2
SE	Chr00	STRG.30060	STRG.30060;SE:Chr00:15512755-15512894:15513000-15513084:-	Chr00	-	15512755-15512894:15513000-15513084	STRG.30060.1,STRG.30060.3,STRG.30060.4	STRG.30060.1,STRG.30060.3,STRG.30060.5,STRG.30060.4	3	4
SE	Chr00	STRG.30080	STRG.30080;SE:Chr00:15875616-15876451:15876551-15877594:-	Chr00	-	15875616-15876451:15876551-15877594	STRG.30080.6	STRG.30080.3,STRG.30080.6,STRG.30080.2,STRG.30080.4,STRG.30080.1,STRG.30080.5	1	6
SE	Chr00	STRG.30080	STRG.30080;SE:Chr00:15880704-15880777:15880825-15882422:-	Chr00	-	15880704-15880777:15880825-15882422	STRG.30080.2	STRG.30080.5,STRG.30080.2	1	2
SE	Chr00	STRG.30080	STRG.30080;SE:Chr00:15880704-15880777:15880829-15882422:-	Chr00	-	15880704-15880777:15880829-15882422	STRG.30080.1,STRG.30080.3,STRG.30080.4,STRG.30080.6	STRG.30080.3,STRG.30080.6,STRG.30080.4,STRG.30080.1,STRG.30080.5	4	5
SE	Chr00	STRG.30080	STRG.30080;SE:Chr00:15888794-15889368:15889559-15890327:-	Chr00	-	15888794-15889368:15889559-15890327	STRG.30080.2,STRG.30080.3,STRG.30080.6	STRG.30080.3,STRG.30080.6,STRG.30080.2,STRG.30080.4,STRG.30080.1,STRG.30080.5	3	6
SE	Chr00	STRG.30085	STRG.30085;SE:Chr00:15972118-15974308:15975596-15976320:-	Chr00	-	15972118-15974308:15975596-15976320	STRG.30085.2	STRG.30085.3,STRG.30085.2	1	2
SE	Chr00	STRG.30087	STRG.30087;SE:Chr00:16040152-16040305:16040442-16040537:+	Chr00	+	16040152-16040305:16040442-16040537	STRG.30087.4,STRG.30087.7,STRG.30087.8	STRG.30087.8,STRG.30087.5,STRG.30087.7,STRG.30087.9,STRG.30087.1,STRG.30087.2,STRG.30087.4	3	7
SE	Chr00	STRG.30087	STRG.30087;SE:Chr00:16040902-16041154:16041246-16045085:+	Chr00	+	16040902-16041154:16041246-16045085	STRG.30087.4,STRG.30087.7,STRG.30087.8	STRG.30087.8,STRG.30087.5,STRG.30087.7,STRG.30087.9,STRG.30087.1,STRG.30087.2,STRG.30087.4	3	7
SE	Chr00	STRG.30089	STRG.30089;SE:Chr00:16015539-16016117:16016178-16016900:-	Chr00	-	16015539-16016117:16016178-16016900	STRG.30089.2,STRG.30089.4	STRG.30089.4,STRG.30089.2,STRG.30089.3	2	3
SE	Chr00	STRG.30093	STRG.30093;SE:Chr00:16052873-16053236:16053288-16053670:-	Chr00	-	16052873-16053236:16053288-16053670	STRG.30093.5	STRG.30093.5,STRG.30093.4	1	2
SE	Chr00	STRG.30093	STRG.30093;SE:Chr00:16052873-16053248:16053288-16053670:-	Chr00	-	16052873-16053248:16053288-16053670	STRG.30093.3,STRG.30093.2	STRG.30093.2,STRG.30093.3,STRG.30093.4	2	3
SE	Chr00	STRG.30093	STRG.30093;SE:Chr00:16054681-16055371:16055850-16055971:-	Chr00	-	16054681-16055371:16055850-16055971	STRG.30093.1,STRG.30093.3,STRG.30093.5,STRG.30093.2	STRG.30093.3,STRG.30093.1,STRG.30093.4,STRG.30093.2,STRG.30093.5	4	5
SE	Chr11	STRG.301	STRG.301;SE:Chr11:2680839-2681060:2681162-2681625:-	Chr11	-	2680839-2681060:2681162-2681625	STRG.301.5	STRG.301.2,STRG.301.5,STRG.301.3	1	3
SE	Chr11	STRG.301	STRG.301;SE:Chr11:2680839-2681060:2681164-2681625:-	Chr11	-	2680839-2681060:2681164-2681625	STRG.301.4	STRG.301.2,STRG.301.3,STRG.301.4	1	3
SE	Chr11	STRG.301	STRG.301;SE:Chr11:2681164-2681256:2681322-2681625:-	Chr11	-	2681164-2681256:2681322-2681625	STRG.301.6	STRG.301.4,STRG.301.6	1	2
SE	Chr00	STRG.30106	STRG.30106;SE:Chr00:16842217-16842455:16842526-16842759:+	Chr00	+	16842217-16842455:16842526-16842759	STRG.30106.1,STRG.30106.4,STRG.30106.2,STRG.30106.3,STRG.30106.6,STRG.30106.10,STRG.30106.7,STRG.30106.8,STRG.30106.9,STRG.30106.11	STRG.30106.1,STRG.30106.7,STRG.30106.8,STRG.30106.9,STRG.30106.2,STRG.30106.5,STRG.30106.10,STRG.30106.11,STRG.30106.6,STRG.30106.3,STRG.30106.4	10	11
SE	Chr00	STRG.30106	STRG.30106;SE:Chr00:16843746-16843983:16844054-16844601:+	Chr00	+	16843746-16843983:16844054-16844601	STRG.30106.1,STRG.30106.7,STRG.30106.11	STRG.30106.1,STRG.30106.2,STRG.30106.5,STRG.30106.10,STRG.30106.11,STRG.30106.7	3	6
SE	Chr00	STRG.30106	STRG.30106;SE:Chr00:16844054-16844292:16844363-16844601:+	Chr00	+	16844054-16844292:16844363-16844601	STRG.30106.6	STRG.30106.1,STRG.30106.7,STRG.30106.11,STRG.30106.6	1	4
SE	Chr00	STRG.30106	STRG.30106;SE:Chr00:16844054-16844601:16844672-16845526:+	Chr00	+	16844054-16844601:16844672-16845526	STRG.30106.11	STRG.30106.3,STRG.30106.11	1	2
SE	Chr00	STRG.30106	STRG.30106;SE:Chr00:16844363-16844601:16844672-16844909:+	Chr00	+	16844363-16844601:16844672-16844909	STRG.30106.6	STRG.30106.9,STRG.30106.6	1	2
SE	Chr00	STRG.30106	STRG.30106;SE:Chr00:16844672-16844909:16844980-16845526:+	Chr00	+	16844672-16844909:16844980-16845526	STRG.30106.6	STRG.30106.2,STRG.30106.11,STRG.30106.6	1	3
SE	Chr00	STRG.30106	STRG.30106;SE:Chr00:16844672-16845526:16845597-16845835:+	Chr00	+	16844672-16845526:16845597-16845835	STRG.30106.2,STRG.30106.11	STRG.30106.2,STRG.30106.5,STRG.30106.11,STRG.30106.7	2	4
SE	Chr00	STRG.30106	STRG.30106;SE:Chr00:16844980-16845217:16845312-16845526:+	Chr00	+	16844980-16845217:16845312-16845526	STRG.30106.1,STRG.30106.10,STRG.30106.8,STRG.30106.9	STRG.30106.1,STRG.30106.8,STRG.30106.9,STRG.30106.10,STRG.30106.6	4	5
SE	Chr11	STRG.3011	STRG.3011;SE:Chr11:39277088-39277304:39278266-39278611:-	Chr11	-	39277088-39277304:39278266-39278611	STRG.3011.1,STRG.3011.3,STRG.3011.4,STRG.3011.7	STRG.3011.5,STRG.3011.1,STRG.3011.7,STRG.3011.3,STRG.3011.4,STRG.3011.6	4	6
SE	Chr11	STRG.3011	STRG.3011;SE:Chr11:39277088-39277304:39278304-39278611:-	Chr11	-	39277088-39277304:39278304-39278611	STRG.3011.2	STRG.3011.5,STRG.3011.2,STRG.3011.6	1	3
SE	Chr00	STRG.30116	STRG.30116;SE:Chr00:17074628-17075113:17075196-17076030:-	Chr00	-	17074628-17075113:17075196-17076030	STRG.30116.1	STRG.30116.2,STRG.30116.1	1	2
SE	Chr00	STRG.30126	STRG.30126;SE:Chr00:17508444-17508799:17508842-17509170:+	Chr00	+	17508444-17508799:17508842-17509170	STRG.30126.4	STRG.30126.4,STRG.30126.2	1	2
SE	Chr00	STRG.30126	STRG.30126;SE:Chr00:17508444-17508799:17509063-17509170:+	Chr00	+	17508444-17508799:17509063-17509170	STRG.30126.1	STRG.30126.2,STRG.30126.1	1	2
SE	Chr00	STRG.30138	STRG.30138;SE:Chr00:17761040-17761486:17761593-17761683:+	Chr00	+	17761040-17761486:17761593-17761683	STRG.30138.1	STRG.30138.2,STRG.30138.1	1	2
SE	Chr00	STRG.30178	STRG.30178;SE:Chr00:18649238-18649378:18649444-18649520:-	Chr00	-	18649238-18649378:18649444-18649520	STRG.30178.8,STRG.30178.1	STRG.30178.7,STRG.30178.1,STRG.30178.6,STRG.30178.8	2	4
SE	Chr00	STRG.30179	STRG.30179;SE:Chr00:18644429-18644513:18644610-18644786:+	Chr00	+	18644429-18644513:18644610-18644786	STRG.30179.1,STRG.30179.2	STRG.30179.1,STRG.30179.3,STRG.30179.2	2	3
SE	Chr00	STRG.30187	STRG.30187;SE:Chr00:19242886-19243945:19244066-19245239:+	Chr00	+	19242886-19243945:19244066-19245239	STRG.30187.4	STRG.30187.6,STRG.30187.5,STRG.30187.1,STRG.30187.3,STRG.30187.8,STRG.30187.7,STRG.30187.2,STRG.30187.4	1	8
SE	Chr00	STRG.30214	STRG.30214;SE:Chr00:19637610-19637716:19637784-19645094:+	Chr00	+	19637610-19637716:19637784-19645094	STRG.30214.2,STRG.30214.1	STRG.30214.1,STRG.30214.6,STRG.30214.2	2	3
SE	Chr00	STRG.30239	STRG.30239;SE:Chr00:19992832-19993039:19993086-19993162:-	Chr00	-	19992832-19993039:19993086-19993162	STRG.30239.4	STRG.30239.4,STRG.30239.3,STRG.30239.5,STRG.30239.2,STRG.30239.1	1	5
SE	Chr00	STRG.30241	STRG.30241;SE:Chr00:20111826-20112322:20112388-20115215:+	Chr00	+	20111826-20112322:20112388-20115215	STRG.30241.2	STRG.30241.1,STRG.30241.2	1	2
SE	Chr00	STRG.30256	STRG.30256;SE:Chr00:20364061-20364169:20364230-20364305:+	Chr00	+	20364061-20364169:20364230-20364305	STRG.30256.2,STRG.30256.9,STRG.30256.11,STRG.30256.12,STRG.30256.13,STRG.30256.14	STRG.30256.12,STRG.30256.13,STRG.30256.6,STRG.30256.7,STRG.30256.3,STRG.30256.10,STRG.30256.14,STRG.30256.11,STRG.30256.2,STRG.30256.9	6	10
SE	Chr00	STRG.30256	STRG.30256;SE:Chr00:20364061-20364171:20364230-20364305:+	Chr00	+	20364061-20364171:20364230-20364305	STRG.30256.4	STRG.30256.4,STRG.30256.6,STRG.30256.7,STRG.30256.3,STRG.30256.10	1	5
[truncated: 27,868 more rows]

## Sheet: AS_global_type_summary
event_type	n_events	n_genes	n_unique_inclusion_transcripts	n_unique_total_transcripts	event_fraction
[truncated: 7 more rows]

[truncated: 5 more sheets: TSAS_summary, TSAS_counts_by_tissue, TSAS_counts_by_tissue_type, PSI_mean_by_tissue, PSI_quantifiable_summary]
