# Supplementary material for: Comprehensive analysis of alternative splicing and transcriptome diversity in apple using long-read sequencing
Source: Front Plant Sci. 2026 May 11;17:1819201. doi: 10.3389/fpls.2026.1819201 (PMC13199297; doi:10.3389/fpls.2026.1819201)
Supplement: Supplementary Tables 1–16 — Corrected final supplementary tables supporting the gene-, transcript-, and alternative splicing-related analyses in this study. [file DataSheet1.zip › Supplementary_Table_13.xlsx]

## Sheet: DAS_summary
event_id	event_type	gene_id	seqname	chrom	strand	event_coordinates	comparison	dPSI	pvalue	abs_dPSI	is_significant	Direction
STRG.10346;SE:Chr12:401998-402127:402188-402504:+	SE	STRG.10346	Chr12	Chr12	+	401998-402127:402188-402504	45DAB-145DAB	-0.489944	0.00849151	0.489944	1	Negative_dPSI
STRG.11465;SE:Chr12:17288992-17289262:17289321-17289690:+	SE	STRG.11465	Chr12	Chr12	+	17288992-17289262:17289321-17289690	45DAB-145DAB	-0.421141	0.0314685	0.421141	1	Negative_dPSI
STRG.12631;SE:Chr12:29384650-29384839:29384911-29385013:+	SE	STRG.12631	Chr12	Chr12	+	29384650-29384839:29384911-29385013	45DAB-145DAB	-0.303889	0.045954	0.303889	1	Negative_dPSI
STRG.13328;SE:Chr15:1486914-1487055:1487101-1487216:+	SE	STRG.13328	Chr15	Chr15	+	1486914-1487055:1487101-1487216	45DAB-145DAB	-0.464375	0.030969	0.464375	1	Negative_dPSI
STRG.13348;SE:Chr15:1614116-1614622:1614707-1614988:-	SE	STRG.13348	Chr15	Chr15	-	1614116-1614622:1614707-1614988	45DAB-145DAB	-0.262125	0.044955	0.262125	1	Negative_dPSI
STRG.14731;SE:Chr15:11596833-11597129:11597150-11597398:-	SE	STRG.14731	Chr15	Chr15	-	11596833-11597129:11597150-11597398	45DAB-145DAB	-0.394547	0.025974	0.394547	1	Negative_dPSI
STRG.14809;SE:Chr15:12249717-12250187:12250198-12250998:+	SE	STRG.14809	Chr15	Chr15	+	12249717-12250187:12250198-12250998	45DAB-145DAB	-0.250699	0.0314685	0.250699	1	Negative_dPSI
STRG.16029;SE:Chr15:26702156-26702314:26702326-26702401:-	SE	STRG.16029	Chr15	Chr15	-	26702156-26702314:26702326-26702401	45DAB-145DAB	-0.293209	0.0499501	0.293209	1	Negative_dPSI
STRG.17469;SE:Chr15:51969264-51969433:51969493-51969639:+	SE	STRG.17469	Chr15	Chr15	+	51969264-51969433:51969493-51969639	45DAB-145DAB	-0.279614	0.0394605	0.279614	1	Negative_dPSI
STRG.19044;SE:Chr14:18200201-18200868:18201529-18201778:-	SE	STRG.19044	Chr14	Chr14	-	18200201-18200868:18201529-18201778	45DAB-145DAB	-0.545164	0.0234765	0.545164	1	Negative_dPSI
STRG.19191;SE:Chr14:19366570-19366713:19366825-19366969:+	SE	STRG.19191	Chr14	Chr14	+	19366570-19366713:19366825-19366969	45DAB-145DAB	-0.370985	0.0364635	0.370985	1	Negative_dPSI
STRG.19421;SE:Chr17:291691-292020:292110-292283:-	SE	STRG.19421	Chr17	Chr17	-	291691-292020:292110-292283	45DAB-145DAB	-0.345736	0.0184815	0.345736	1	Negative_dPSI
STRG.20554;SE:Chr14:32301631-32301819:32302031-32302728:-	SE	STRG.20554	Chr14	Chr14	-	32301631-32301819:32302031-32302728	45DAB-145DAB	-0.772063	0.020979	0.772063	1	Negative_dPSI
STRG.21913;SE:Chr17:13001083-13001633:13001689-13001943:+	SE	STRG.21913	Chr17	Chr17	+	13001083-13001633:13001689-13001943	45DAB-145DAB	-0.511468	0.00599401	0.511468	1	Negative_dPSI
STRG.22124;SE:Chr17:16140482-16140931:16140985-16141467:-	SE	STRG.22124	Chr17	Chr17	-	16140482-16140931:16140985-16141467	45DAB-145DAB	-0.443433	0.0404595	0.443433	1	Negative_dPSI
STRG.2293;SE:Chr11:31174070-31174164:31174266-31174507:+	SE	STRG.2293	Chr11	Chr11	+	31174070-31174164:31174266-31174507	45DAB-145DAB	-0.656252	0.016983	0.656252	1	Negative_dPSI
STRG.2293;SE:Chr11:31174070-31174220:31174266-31174507:+	SE	STRG.2293	Chr11	Chr11	+	31174070-31174220:31174266-31174507	45DAB-145DAB	-0.540977	0.016983	0.540977	1	Negative_dPSI
STRG.24228;SE:Chr16:5157900-5158039:5158158-5158558:+	SE	STRG.24228	Chr16	Chr16	+	5157900-5158039:5158158-5158558	45DAB-145DAB	-0.255057	0.0304695	0.255057	1	Negative_dPSI
STRG.24644;SE:Chr16:8332739-8332938:8333030-8333164:+	SE	STRG.24644	Chr16	Chr16	+	8332739-8332938:8333030-8333164	45DAB-145DAB	-0.664954	0.0104895	0.664954	1	Negative_dPSI
STRG.25509;SE:Chr16:16478702-16479073:16481465-16481721:+	SE	STRG.25509	Chr16	Chr16	+	16478702-16479073:16481465-16481721	45DAB-145DAB	-0.325624	0.028971	0.325624	1	Negative_dPSI
STRG.26266;SE:Chr16:34891817-34892027:34892074-34892646:-	SE	STRG.26266	Chr16	Chr16	-	34891817-34892027:34892074-34892646	45DAB-145DAB	-0.438322	0.038961	0.438322	1	Negative_dPSI
STRG.2643;SE:Chr11:35364510-35365736:35365775-35365937:-	SE	STRG.2643	Chr11	Chr11	-	35364510-35365736:35365775-35365937	45DAB-145DAB	-0.453715	0.047952	0.453715	1	Negative_dPSI
STRG.27337;SE:Chr01:17324604-17325238:17325296-17325825:-	SE	STRG.27337	Chr01	Chr01	-	17324604-17325238:17325296-17325825	45DAB-145DAB	-0.203147	0.0434565	0.203147	1	Negative_dPSI
STRG.28143;SE:Chr01:25634826-25635734:25635782-25637344:-	SE	STRG.28143	Chr01	Chr01	-	25634826-25635734:25635782-25637344	45DAB-145DAB	-0.223216	0.048951	0.223216	1	Negative_dPSI
STRG.28807;SE:Chr01:30538760-30538887:30538970-30539637:+	SE	STRG.28807	Chr01	Chr01	+	30538760-30538887:30538970-30539637	45DAB-145DAB	-0.502098	0.0404595	0.502098	1	Negative_dPSI
STRG.30426;SE:Chr00:23268891-23270225:23273285-23274377:+	SE	STRG.30426	Chr00	Chr00	+	23268891-23270225:23273285-23274377	45DAB-145DAB	-0.328383	0.034965	0.328383	1	Negative_dPSI
STRG.33791;SE:Chr03:27293282-27293518:27293638-27293766:-	SE	STRG.33791	Chr03	Chr03	-	27293282-27293518:27293638-27293766	45DAB-145DAB	-0.418764	0.0254745	0.418764	1	Negative_dPSI
STRG.33791;SE:Chr03:27295098-27295383:27295486-27295844:-	SE	STRG.33791	Chr03	Chr03	-	27295098-27295383:27295486-27295844	45DAB-145DAB	-0.336237	0.0254745	0.336237	1	Negative_dPSI
STRG.34115;SE:Chr03:31364046-31364331:31364545-31364710:-	SE	STRG.34115	Chr03	Chr03	-	31364046-31364331:31364545-31364710	45DAB-145DAB	-0.230951	0.0424575	0.230951	1	Negative_dPSI
STRG.35054;SE:Chr02:661980-667248:667333-667558:+	SE	STRG.35054	Chr02	Chr02	+	661980-667248:667333-667558	45DAB-145DAB	-0.561773	0.002997	0.561773	1	Negative_dPSI
STRG.35360;SE:Chr02:3290382-3365820:3365884-3365970:+	SE	STRG.35360	Chr02	Chr02	+	3290382-3365820:3365884-3365970	45DAB-145DAB	-0.765481	0.027972	0.765481	1	Negative_dPSI
STRG.38861;SE:Chr05:9973667-9973912:9974006-9974419:+	SE	STRG.38861	Chr05	Chr05	+	9973667-9973912:9974006-9974419	45DAB-145DAB	-0.53816	0.0194805	0.53816	1	Negative_dPSI
STRG.4098;SE:Chr10:14669376-14669610:14669746-14672299:-	SE	STRG.4098	Chr10	Chr10	-	14669376-14669610:14669746-14672299	45DAB-145DAB	-0.285069	0.034965	0.285069	1	Negative_dPSI
STRG.416;SE:Chr11:3632759-3634297:3634442-3635265:+	SE	STRG.416	Chr11	Chr11	+	3632759-3634297:3634442-3635265	45DAB-145DAB	-0.222321	0.0464535	0.222321	1	Negative_dPSI
STRG.42639;SE:Chr04:3663397-3663880:3663948-3664087:+	SE	STRG.42639	Chr04	Chr04	+	3663397-3663880:3663948-3664087	45DAB-145DAB	-0.381091	0.028971	0.381091	1	Negative_dPSI
STRG.42639;SE:Chr04:3663397-3663880:3663956-3664087:+	SE	STRG.42639	Chr04	Chr04	+	3663397-3663880:3663956-3664087	45DAB-145DAB	-0.450514	0.028971	0.450514	1	Negative_dPSI
STRG.44507;SE:Chr04:28980258-28980369:28980512-28980895:-	SE	STRG.44507	Chr04	Chr04	-	28980258-28980369:28980512-28980895	45DAB-145DAB	-0.331573	0.027972	0.331573	1	Negative_dPSI
STRG.44507;SE:Chr04:28980258-28980402:28980512-28980895:-	SE	STRG.44507	Chr04	Chr04	-	28980258-28980402:28980512-28980895	45DAB-145DAB	-0.449816	0.027972	0.449816	1	Negative_dPSI
STRG.45356;SE:Chr07:2874282-2875567:2875625-2875741:+	SE	STRG.45356	Chr07	Chr07	+	2874282-2875567:2875625-2875741	45DAB-145DAB	-0.544853	0.046953	0.544853	1	Negative_dPSI
STRG.47287;SE:Chr07:29151176-29152109:29152157-29154094:-	SE	STRG.47287	Chr07	Chr07	-	29151176-29152109:29152157-29154094	45DAB-145DAB	-0.283171	0.046953	0.283171	1	Negative_dPSI
STRG.48137;SE:Chr07:35799134-35800625:35800891-35801037:+	SE	STRG.48137	Chr07	Chr07	+	35799134-35800625:35800891-35801037	45DAB-145DAB	-0.29996	0.0394605	0.29996	1	Negative_dPSI
STRG.53019;SE:Chr09:17455412-17456048:17456120-17456220:+	SE	STRG.53019	Chr09	Chr09	+	17455412-17456048:17456120-17456220	45DAB-145DAB	-0.352224	0.036963	0.352224	1	Negative_dPSI
STRG.53019;SE:Chr09:17455412-17456053:17456120-17456220:+	SE	STRG.53019	Chr09	Chr09	+	17455412-17456053:17456120-17456220	45DAB-145DAB	-0.293671	0.038961	0.293671	1	Negative_dPSI
STRG.53563;SE:Chr09:29899918-29900176:29900265-29901867:+	SE	STRG.53563	Chr09	Chr09	+	29899918-29900176:29900265-29901867	45DAB-145DAB	-0.323609	0.0264735	0.323609	1	Negative_dPSI
STRG.54043;SE:Chr09:36510158-36510248:36510348-36510720:-	SE	STRG.54043	Chr09	Chr09	-	36510158-36510248:36510348-36510720	45DAB-145DAB	-0.330951	0.037962	0.330951	1	Negative_dPSI
STRG.54043;SE:Chr09:36510158-36510274:36510348-36510720:-	SE	STRG.54043	Chr09	Chr09	-	36510158-36510274:36510348-36510720	45DAB-145DAB	-0.279093	0.037962	0.279093	1	Negative_dPSI
STRG.55816;SE:Chr08:18360035-18360209:18360324-18360439:+	SE	STRG.55816	Chr08	Chr08	+	18360035-18360209:18360324-18360439	45DAB-145DAB	-0.557851	0.034965	0.557851	1	Negative_dPSI
STRG.55816;SE:Chr08:18360035-18360209:18360338-18360439:+	SE	STRG.55816	Chr08	Chr08	+	18360035-18360209:18360338-18360439	45DAB-145DAB	-0.441906	0.0414585	0.441906	1	Negative_dPSI
STRG.5913;SE:Chr10:30846341-30846800:30846897-30847040:-	SE	STRG.5913	Chr10	Chr10	-	30846341-30846800:30846897-30847040	45DAB-145DAB	-0.477965	0.046953	0.477965	1	Negative_dPSI
STRG.6911;SE:Chr10:38085502-38085944:38086112-38087282:+	SE	STRG.6911	Chr10	Chr10	+	38085502-38085944:38086112-38087282	45DAB-145DAB	-0.943282	0.0354645	0.943282	1	Negative_dPSI
STRG.6911;SE:Chr10:38085502-38086092:38086112-38087282:+	SE	STRG.6911	Chr10	Chr10	+	38085502-38086092:38086112-38087282	45DAB-145DAB	-0.992145	0.0354645	0.992145	1	Negative_dPSI
STRG.7161;SE:Chr10:40033287-40033461:40033515-40033599:-	SE	STRG.7161	Chr10	Chr10	-	40033287-40033461:40033515-40033599	45DAB-145DAB	-0.388775	0.017982	0.388775	1	Negative_dPSI
STRG.7320;SE:Chr10:40968698-40969783:40969863-40971803:-	SE	STRG.7320	Chr10	Chr10	-	40968698-40969783:40969863-40971803	45DAB-145DAB	-0.251502	0.0484515	0.251502	1	Negative_dPSI
STRG.9185;SE:Chr13:16109720-16110117:16112412-16112681:+	SE	STRG.9185	Chr13	Chr13	+	16109720-16110117:16112412-16112681	45DAB-145DAB	-0.284137	0.0244755	0.284137	1	Negative_dPSI
STRG.9651;SE:Chr13:23026895-23027016:23027022-23027176:-	SE	STRG.9651	Chr13	Chr13	-	23026895-23027016:23027022-23027176	45DAB-145DAB	-0.436804	0.010989	0.436804	1	Negative_dPSI
STRG.10346;A3:Chr12:408077-408595:408077-408683:+	A3	STRG.10346	Chr12	Chr12	+	408077-408595:408077-408683	45DAB-145DAB	-0.489944	0.00849151	0.489944	1	Negative_dPSI
STRG.10506;A3:Chr12:1891075-1891173:1890281-1891173:-	A3	STRG.10506	Chr12	Chr12	-	1891075-1891173:1890281-1891173	45DAB-145DAB	-0.361695	0.0484515	0.361695	1	Negative_dPSI
STRG.10656;A3:Chr12:3726540-3727155:3726535-3727155:-	A3	STRG.10656	Chr12	Chr12	-	3726540-3727155:3726535-3727155	45DAB-145DAB	-0.467797	0.017982	0.467797	1	Negative_dPSI
STRG.10769;A3:Chr12:4859442-4859799:4859442-4859862:+	A3	STRG.10769	Chr12	Chr12	+	4859442-4859799:4859442-4859862	45DAB-145DAB	-0.428434	0.026973	0.428434	1	Negative_dPSI
STRG.11069;A3:Chr12:8843262-8843347:8843262-8843352:+	A3	STRG.11069	Chr12	Chr12	+	8843262-8843347:8843262-8843352	45DAB-145DAB	-0.360404	0.0254745	0.360404	1	Negative_dPSI
STRG.11673;A3:Chr12:20180828-20181063:20180786-20181063:-	A3	STRG.11673	Chr12	Chr12	-	20180828-20181063:20180786-20181063	45DAB-145DAB	-0.344942	0.0262238	0.344942	1	Negative_dPSI
STRG.11744;A3:Chr12:20848585-20848929:20848465-20848929:-	A3	STRG.11744	Chr12	Chr12	-	20848585-20848929:20848465-20848929	45DAB-145DAB	-0.261655	0.047952	0.261655	1	Negative_dPSI
STRG.12303;A3:Chr12:26604953-26605774:26604950-26605774:-	A3	STRG.12303	Chr12	Chr12	-	26604953-26605774:26604950-26605774	45DAB-145DAB	-0.350362	0.018981	0.350362	1	Negative_dPSI
STRG.12659;A3:Chr12:29553548-29553685:29553544-29553685:-	A3	STRG.12659	Chr12	Chr12	-	29553548-29553685:29553544-29553685	45DAB-145DAB	-0.570206	0.046953	0.570206	1	Negative_dPSI
STRG.13734;A3:Chr15:4714001-4714710:4713876-4714710:-	A3	STRG.13734	Chr15	Chr15	-	4714001-4714710:4713876-4714710	45DAB-145DAB	-0.440162	0.020979	0.440162	1	Negative_dPSI
STRG.13858;A3:Chr15:5431188-5431593:5431188-5431596:+	A3	STRG.13858	Chr15	Chr15	+	5431188-5431593:5431188-5431596	45DAB-145DAB	-0.294125	0.0344655	0.294125	1	Negative_dPSI
STRG.14054;A3:Chr15:7212802-7221710:7212802-7229311:+	A3	STRG.14054	Chr15	Chr15	+	7212802-7221710:7212802-7229311	45DAB-145DAB	-0.632285	0.022977	0.632285	1	Negative_dPSI
STRG.14300;A3:Chr15:14065107-14065582:14065103-14065582:-	A3	STRG.14300	Chr15	Chr15	-	14065107-14065582:14065103-14065582	45DAB-145DAB	-0.320009	0.030969	0.320009	1	Negative_dPSI
STRG.14530;A3:Chr15:10037645-10037735:10037613-10037735:-	A3	STRG.14530	Chr15	Chr15	-	10037645-10037735:10037613-10037735	45DAB-145DAB	-0.394381	0.038961	0.394381	1	Negative_dPSI
STRG.14848;A3:Chr15:12538232-12538455:12538232-12538458:+	A3	STRG.14848	Chr15	Chr15	+	12538232-12538455:12538232-12538458	45DAB-145DAB	-0.484885	0.0134865	0.484885	1	Negative_dPSI
STRG.14974;A3:Chr15:14954651-14954820:14954651-14954825:+	A3	STRG.14974	Chr15	Chr15	+	14954651-14954820:14954651-14954825	45DAB-145DAB	-0.185021	0.0464535	0.185021	1	Negative_dPSI
STRG.14984;A3:Chr15:15030955-15031055:15030951-15031055:-	A3	STRG.14984	Chr15	Chr15	-	15030955-15031055:15030951-15031055	45DAB-145DAB	-0.455566	0.043956	0.455566	1	Negative_dPSI
STRG.15073;A3:Chr15:16065365-16065509:16065362-16065509:-	A3	STRG.15073	Chr15	Chr15	-	16065365-16065509:16065362-16065509	45DAB-145DAB	-0.26615	0.032967	0.26615	1	Negative_dPSI
STRG.15089;A3:Chr15:16185816-16185900:16185724-16185900:-	A3	STRG.15089	Chr15	Chr15	-	16185816-16185900:16185724-16185900	45DAB-145DAB	-0.666667	0.00899101	0.666667	1	Negative_dPSI
STRG.15908;A3:Chr15:24953914-24954044:24953914-24954047:+	A3	STRG.15908	Chr15	Chr15	+	24953914-24954044:24953914-24954047	45DAB-145DAB	-0.746037	0.0494505	0.746037	1	Negative_dPSI
STRG.168;A3:Chr11:1261283-1261405:1260541-1261405:-	A3	STRG.168	Chr11	Chr11	-	1261283-1261405:1260541-1261405	45DAB-145DAB	-0.664457	0.037962	0.664457	1	Negative_dPSI
STRG.170;A3:Chr11:1303158-1303299:1303155-1303299:-	A3	STRG.170	Chr11	Chr11	-	1303158-1303299:1303155-1303299	45DAB-145DAB	-0.4003	0.0464535	0.4003	1	Negative_dPSI
STRG.17655;A3:Chr15:53510601-53510832:53510601-53510843:+	A3	STRG.17655	Chr15	Chr15	+	53510601-53510832:53510601-53510843	45DAB-145DAB	-0.26654	0.021978	0.26654	1	Negative_dPSI
STRG.17786;A3:Chr14:277061-277287:277061-277290:+	A3	STRG.17786	Chr14	Chr14	+	277061-277287:277061-277290	45DAB-145DAB	-0.284808	0.035964	0.284808	1	Negative_dPSI
STRG.17835;A3:Chr14:626148-626312:626131-626312:-	A3	STRG.17835	Chr14	Chr14	-	626148-626312:626131-626312	45DAB-145DAB	-0.17747	0.0364635	0.17747	1	Negative_dPSI
STRG.17952;A3:Chr14:1666143-1666606:1666138-1666606:-	A3	STRG.17952	Chr14	Chr14	-	1666143-1666606:1666138-1666606	45DAB-145DAB	-0.288519	0.015984	0.288519	1	Negative_dPSI
STRG.1828;A3:Chr11:21273103-21273263:21273103-21274869:+	A3	STRG.1828	Chr11	Chr11	+	21273103-21273263:21273103-21274869	45DAB-145DAB	-0.347834	0.010989	0.347834	1	Negative_dPSI
STRG.18554;A3:Chr14:8050433-8052881:8050433-8052903:+	A3	STRG.18554	Chr14	Chr14	+	8050433-8052881:8050433-8052903	45DAB-145DAB	-0.244141	0.037962	0.244141	1	Negative_dPSI
STRG.18554;A3:Chr14:8061919-8062033:8061919-8062036:+	A3	STRG.18554	Chr14	Chr14	+	8061919-8062033:8061919-8062036	45DAB-145DAB	-0.231449	0.037962	0.231449	1	Negative_dPSI
STRG.18987;A3:Chr14:16883453-16883637:16882937-16883637:-	A3	STRG.18987	Chr14	Chr14	-	16883453-16883637:16882937-16883637	45DAB-145DAB	-0.763584	0.018981	0.763584	1	Negative_dPSI
STRG.19611;A3:Chr14:24912845-24912961:24912845-24913351:+	A3	STRG.19611	Chr14	Chr14	+	24912845-24912961:24912845-24913351	45DAB-145DAB	-0.26717	0.0254745	0.26717	1	Negative_dPSI
STRG.20786;A3:Chr17:2478426-2478997:2478426-2479008:+	A3	STRG.20786	Chr17	Chr17	+	2478426-2478997:2478426-2479008	45DAB-145DAB	-0.408882	0.047952	0.408882	1	Negative_dPSI
STRG.20861;A3:Chr17:3101280-3101664:3101280-3101666:+	A3	STRG.20861	Chr17	Chr17	+	3101280-3101664:3101280-3101666	45DAB-145DAB	-0.231868	0.031968	0.231868	1	Negative_dPSI
STRG.21166;A3:Chr17:5640822-5641865:5640822-5641951:+	A3	STRG.21166	Chr17	Chr17	+	5640822-5641865:5640822-5641951	45DAB-145DAB	-0.278132	0.048951	0.278132	1	Negative_dPSI
STRG.21235;A3:Chr17:6430995-6432036:6430938-6432036:-	A3	STRG.21235	Chr17	Chr17	-	6430995-6432036:6430938-6432036	45DAB-145DAB	-0.479229	0.022977	0.479229	1	Negative_dPSI
STRG.21422;A3:Chr17:8117964-8118535:8117892-8118535:-	A3	STRG.21422	Chr17	Chr17	-	8117964-8118535:8117892-8118535	45DAB-145DAB	-0.452521	0.025974	0.452521	1	Negative_dPSI
STRG.21983;A3:Chr17:13849039-13849123:13849039-13849217:+	A3	STRG.21983	Chr17	Chr17	+	13849039-13849123:13849039-13849217	45DAB-145DAB	-0.289584	0.045954	0.289584	1	Negative_dPSI
STRG.22989;A3:Chr17:29156239-29156353:29156239-29156382:+	A3	STRG.22989	Chr17	Chr17	+	29156239-29156353:29156239-29156382	45DAB-145DAB	-0.743746	0.0484515	0.743746	1	Negative_dPSI
STRG.23576;A3:Chr16:544929-545088:544923-545088:-	A3	STRG.23576	Chr16	Chr16	-	544929-545088:544923-545088	45DAB-145DAB	-0.33083	0.0324675	0.33083	1	Negative_dPSI
STRG.24112;A3:Chr16:4365821-4366247:4365821-4366250:+	A3	STRG.24112	Chr16	Chr16	+	4365821-4366247:4365821-4366250	45DAB-145DAB	-0.327958	0.0454545	0.327958	1	Negative_dPSI
STRG.24396;A3:Chr16:6352562-6353628:6352355-6353628:-	A3	STRG.24396	Chr16	Chr16	-	6352562-6353628:6352355-6353628	45DAB-145DAB	-0.380993	0.0344655	0.380993	1	Negative_dPSI
STRG.24396;A3:Chr16:6353277-6353628:6352355-6353628:-	A3	STRG.24396	Chr16	Chr16	-	6353277-6353628:6352355-6353628	45DAB-145DAB	-0.406971	0.0344655	0.406971	1	Negative_dPSI
STRG.2474;A3:Chr11:33203872-33204033:33203872-33204069:+	A3	STRG.2474	Chr11	Chr11	+	33203872-33204033:33203872-33204069	45DAB-145DAB	-0.428725	0.044955	0.428725	1	Negative_dPSI
STRG.2474;A3:Chr11:33206818-33212687:33206818-33212916:+	A3	STRG.2474	Chr11	Chr11	+	33206818-33212687:33206818-33212916	45DAB-145DAB	-0.506999	0.00499501	0.506999	1	Negative_dPSI
STRG.25123;A3:Chr16:12454213-12454371:12454211-12454371:-	A3	STRG.25123	Chr16	Chr16	-	12454213-12454371:12454211-12454371	45DAB-145DAB	-0.312363	0.032967	0.312363	1	Negative_dPSI
STRG.25329;A3:Chr16:14487684-14487772:14487678-14487772:-	A3	STRG.25329	Chr16	Chr16	-	14487684-14487772:14487678-14487772	45DAB-145DAB	-0.38799	0.0234765	0.38799	1	Negative_dPSI
STRG.26051;A3:Chr16:31250041-31250523:31250041-31250541:+	A3	STRG.26051	Chr16	Chr16	+	31250041-31250523:31250041-31250541	45DAB-145DAB	-0.304542	0.041958	0.304542	1	Negative_dPSI
STRG.26474;A3:Chr16:40400274-40400522:40400274-40400526:+	A3	STRG.26474	Chr16	Chr16	+	40400274-40400522:40400274-40400526	45DAB-145DAB	-0.368632	0.0354645	0.368632	1	Negative_dPSI
STRG.27098;A3:Chr01:14780273-14780944:14780273-14780994:+	A3	STRG.27098	Chr01	Chr01	+	14780273-14780944:14780273-14780994	45DAB-145DAB	-0.197713	0.045954	0.197713	1	Negative_dPSI
STRG.27388;A3:Chr01:17913927-17914455:17913927-17914554:+	A3	STRG.27388	Chr01	Chr01	+	17913927-17914455:17913927-17914554	45DAB-145DAB	-0.135166	0.0499501	0.135166	1	Negative_dPSI
STRG.28112;A3:Chr01:25411097-25411240:25411079-25411240:-	A3	STRG.28112	Chr01	Chr01	-	25411097-25411240:25411079-25411240	45DAB-145DAB	-0.322009	0.0404595	0.322009	1	Negative_dPSI
STRG.2895;A3:Chr11:38067045-38067436:38067041-38067436:-	A3	STRG.2895	Chr11	Chr11	-	38067045-38067436:38067041-38067436	45DAB-145DAB	-0.433791	0.0174825	0.433791	1	Negative_dPSI
STRG.29200;A3:Chr00:1218533-1218758:1218533-1218760:+	A3	STRG.29200	Chr00	Chr00	+	1218533-1218758:1218533-1218760	45DAB-145DAB	-0.625329	0.0424575	0.625329	1	Negative_dPSI
STRG.29430;A3:Chr00:5176206-5176322:5176206-5176681:+	A3	STRG.29430	Chr00	Chr00	+	5176206-5176322:5176206-5176681	45DAB-145DAB	-0.600903	0.0034965	0.600903	1	Negative_dPSI
STRG.29680;A3:Chr00:9660956-9661409:9660939-9661409:-	A3	STRG.29680	Chr00	Chr00	-	9660956-9661409:9660939-9661409	45DAB-145DAB	-0.368206	0.0214785	0.368206	1	Negative_dPSI
STRG.3266;A3:Chr11:41483235-41483327:41483232-41483327:-	A3	STRG.3266	Chr11	Chr11	-	41483235-41483327:41483232-41483327	45DAB-145DAB	-0.394656	0.036963	0.394656	1	Negative_dPSI
STRG.33;A3:Chr11:236631-237069:236631-237074:+	A3	STRG.33	Chr11	Chr11	+	236631-237069:236631-237074	45DAB-145DAB	-0.293586	0.0164835	0.293586	1	Negative_dPSI
STRG.35086;A3:Chr02:824753-824852:824753-824860:+	A3	STRG.35086	Chr02	Chr02	+	824753-824852:824753-824860	45DAB-145DAB	-0.304303	0.022977	0.304303	1	Negative_dPSI
STRG.3702;A3:Chr10:2699121-2699173:2699070-2699173:-	A3	STRG.3702	Chr10	Chr10	-	2699121-2699173:2699070-2699173	45DAB-145DAB	-0.259889	0.016983	0.259889	1	Negative_dPSI
STRG.3821;A3:Chr10:4011178-4011377:4011178-4011802:+	A3	STRG.3821	Chr10	Chr10	+	4011178-4011377:4011178-4011802	45DAB-145DAB	-0.801609	0.0314685	0.801609	1	Negative_dPSI
STRG.38403;A3:Chr05:2576660-2577281:2576652-2577281:-	A3	STRG.38403	Chr05	Chr05	-	2576660-2577281:2576652-2577281	45DAB-145DAB	-0.338289	0.0354645	0.338289	1	Negative_dPSI
STRG.40732;A3:Chr05:36169048-36169173:36169048-36169808:+	A3	STRG.40732	Chr05	Chr05	+	36169048-36169173:36169048-36169808	45DAB-145DAB	-0.852654	0.041958	0.852654	1	Negative_dPSI
STRG.41469;A3:Chr05:43408031-43408146:43408031-43408149:+	A3	STRG.41469	Chr05	Chr05	+	43408031-43408146:43408031-43408149	45DAB-145DAB	-0.33326	0.0464535	0.33326	1	Negative_dPSI
STRG.4180;A3:Chr10:6880523-6880591:6880523-6880647:+	A3	STRG.4180	Chr10	Chr10	+	6880523-6880591:6880523-6880647	45DAB-145DAB	-0.238726	0.034965	0.238726	1	Negative_dPSI
STRG.42568;A3:Chr04:3042597-3043840:3041721-3043840:-	A3	STRG.42568	Chr04	Chr04	-	3042597-3043840:3041721-3043840	45DAB-145DAB	-0.991269	0.000999001	0.991269	1	Negative_dPSI
STRG.43116;A3:Chr04:9619874-9624437:9619874-9624453:+	A3	STRG.43116	Chr04	Chr04	+	9619874-9624437:9619874-9624453	45DAB-145DAB	-0.397484	0.041958	0.397484	1	Negative_dPSI
STRG.44367;A3:Chr04:27941795-27942824:27941795-27942830:+	A3	STRG.44367	Chr04	Chr04	+	27941795-27942824:27941795-27942830	45DAB-145DAB	-0.278957	0.023976	0.278957	1	Negative_dPSI
STRG.44695;A3:Chr04:30289526-30289640:30289526-30289654:+	A3	STRG.44695	Chr04	Chr04	+	30289526-30289640:30289526-30289654	45DAB-145DAB	-0.358681	0.036963	0.358681	1	Negative_dPSI
STRG.45075;A3:Chr07:976904-976983:976904-976992:+	A3	STRG.45075	Chr07	Chr07	+	976904-976983:976904-976992	45DAB-145DAB	-0.287591	0.0424575	0.287591	1	Negative_dPSI
STRG.45331;A3:Chr07:2721336-2722163:2721336-2722212:+	A3	STRG.45331	Chr07	Chr07	+	2721336-2722163:2721336-2722212	45DAB-145DAB	-0.546079	0.027972	0.546079	1	Negative_dPSI
STRG.45376;A3:Chr07:3139049-3140165:3139049-3140169:+	A3	STRG.45376	Chr07	Chr07	+	3139049-3140165:3139049-3140169	45DAB-145DAB	-0.508509	0.00699301	0.508509	1	Negative_dPSI
STRG.46160;A3:Chr07:12422688-12423172:12422679-12423172:-	A3	STRG.46160	Chr07	Chr07	-	12422688-12423172:12422679-12423172	45DAB-145DAB	-0.233231	0.0499501	0.233231	1	Negative_dPSI
STRG.46899;A3:Chr07:25528182-25528677:25528177-25528677:-	A3	STRG.46899	Chr07	Chr07	-	25528182-25528677:25528177-25528677	45DAB-145DAB	-0.218718	0.043956	0.218718	1	Negative_dPSI
STRG.47070;A3:Chr07:27179274-27179411:27179271-27179411:-	A3	STRG.47070	Chr07	Chr07	-	27179274-27179411:27179271-27179411	45DAB-145DAB	-0.542896	0.040959	0.542896	1	Negative_dPSI
STRG.47309;A3:Chr07:29349245-29349328:29349245-29349360:+	A3	STRG.47309	Chr07	Chr07	+	29349245-29349328:29349245-29349360	45DAB-145DAB	-0.622249	0.003996	0.622249	1	Negative_dPSI
STRG.47446;A3:Chr07:30624019-30624269:30624019-30624272:+	A3	STRG.47446	Chr07	Chr07	+	30624019-30624269:30624019-30624272	45DAB-145DAB	-0.185444	0.048951	0.185444	1	Negative_dPSI
STRG.48243;A3:Chr07:36416993-36417133:36416993-36417152:+	A3	STRG.48243	Chr07	Chr07	+	36416993-36417133:36416993-36417152	45DAB-145DAB	-0.270857	0.0464535	0.270857	1	Negative_dPSI
STRG.48923;A3:Chr06:5194672-5195617:5194670-5195617:-	A3	STRG.48923	Chr06	Chr06	-	5194672-5195617:5194670-5195617	45DAB-145DAB	-0.348055	0.0234765	0.348055	1	Negative_dPSI
STRG.49214;A3:Chr06:14249355-14249886:14249336-14249886:-	A3	STRG.49214	Chr06	Chr06	-	14249355-14249886:14249336-14249886	45DAB-145DAB	-0.157675	0.0464535	0.157675	1	Negative_dPSI
STRG.49820;A3:Chr06:26702207-26702661:26702204-26702661:-	A3	STRG.49820	Chr06	Chr06	-	26702207-26702661:26702204-26702661	45DAB-145DAB	-0.368194	0.0494505	0.368194	1	Negative_dPSI
STRG.50470;A3:Chr06:32532682-32534237:32532682-32534246:+	A3	STRG.50470	Chr06	Chr06	+	32532682-32534237:32532682-32534246	45DAB-145DAB	-0.272107	0.048951	0.272107	1	Negative_dPSI
STRG.50621;A3:Chr06:33817411-33817512:33817401-33817512:-	A3	STRG.50621	Chr06	Chr06	-	33817411-33817512:33817401-33817512	45DAB-145DAB	-0.411115	0.028971	0.411115	1	Negative_dPSI
STRG.51263;A3:Chr09:1379361-1379445:1379361-1379537:+	A3	STRG.51263	Chr09	Chr09	+	1379361-1379445:1379361-1379537	45DAB-145DAB	-0.666621	0.01998	0.666621	1	Negative_dPSI
STRG.51968;A3:Chr09:6822521-6823067:6822519-6823067:-	A3	STRG.51968	Chr09	Chr09	-	6822521-6823067:6822519-6823067	45DAB-145DAB	-0.877228	0.036963	0.877228	1	Negative_dPSI
STRG.53696;A3:Chr09:32576552-32576692:32576552-32576792:+	A3	STRG.53696	Chr09	Chr09	+	32576552-32576692:32576552-32576792	45DAB-145DAB	-0.444505	0.0254745	0.444505	1	Negative_dPSI
STRG.54233;A3:Chr08:10062551-10062653:10062092-10062653:-	A3	STRG.54233	Chr08	Chr08	-	10062551-10062653:10062092-10062653	45DAB-145DAB	-0.205472	0.02997	0.205472	1	Negative_dPSI
STRG.54547;A3:Chr08:1966803-1966882:1966794-1966882:-	A3	STRG.54547	Chr08	Chr08	-	1966803-1966882:1966794-1966882	45DAB-145DAB	-0.307398	0.021978	0.307398	1	Negative_dPSI
STRG.55714;A3:Chr08:15233757-15233867:15233754-15233867:-	A3	STRG.55714	Chr08	Chr08	-	15233757-15233867:15233754-15233867	45DAB-145DAB	-0.276863	0.0337163	0.276863	1	Negative_dPSI
STRG.55714;A3:Chr08:15234178-15234310:15234175-15234310:-	A3	STRG.55714	Chr08	Chr08	-	15234178-15234310:15234175-15234310	45DAB-145DAB	-0.247552	0.0337163	0.247552	1	Negative_dPSI
STRG.56024;A3:Chr08:21810144-21810858:21810141-21810858:-	A3	STRG.56024	Chr08	Chr08	-	21810144-21810858:21810141-21810858	45DAB-145DAB	-0.25743	0.0484515	0.25743	1	Negative_dPSI
STRG.5789;A3:Chr10:29423931-29424026:29423931-29424032:+	A3	STRG.5789	Chr10	Chr10	+	29423931-29424026:29423931-29424032	45DAB-145DAB	-0.261078	0.047952	0.261078	1	Negative_dPSI
STRG.5913;A3:Chr10:30846907-30847040:30846341-30847040:-	A3	STRG.5913	Chr10	Chr10	-	30846907-30847040:30846341-30847040	45DAB-145DAB	-0.578969	0.047952	0.578969	1	Negative_dPSI
STRG.6903;A3:Chr10:38020575-38020650:38020575-38020655:+	A3	STRG.6903	Chr10	Chr10	+	38020575-38020650:38020575-38020655	45DAB-145DAB	-0.410586	0.0264735	0.410586	1	Negative_dPSI
STRG.7233;A3:Chr10:40465118-40465703:40465118-40465798:+	A3	STRG.7233	Chr10	Chr10	+	40465118-40465703:40465118-40465798	45DAB-145DAB	-0.186998	0.031968	0.186998	1	Negative_dPSI
STRG.819;A3:Chr11:6998688-6998892:6998688-6998895:+	A3	STRG.819	Chr11	Chr11	+	6998688-6998892:6998688-6998895	45DAB-145DAB	-0.195472	0.0464535	0.195472	1	Negative_dPSI
STRG.8277;A3:Chr13:7636144-7636842:7635969-7636842:-	A3	STRG.8277	Chr13	Chr13	-	7636144-7636842:7635969-7636842	45DAB-145DAB	-0.205287	0.0424575	0.205287	1	Negative_dPSI
STRG.9014;A3:Chr13:14313272-14313378:14313268-14313378:-	A3	STRG.9014	Chr13	Chr13	-	14313272-14313378:14313268-14313378	45DAB-145DAB	-0.270482	0.03996	0.270482	1	Negative_dPSI
STRG.9889;A3:Chr13:26819539-26823791:26819539-26824594:+	A3	STRG.9889	Chr13	Chr13	+	26819539-26823791:26819539-26824594	45DAB-145DAB	-0.631104	0.01998	0.631104	1	Negative_dPSI
STRG.11499;A5:Chr12:17782912-17783332:17782912-17783491:-	A5	STRG.11499	Chr12	Chr12	-	17782912-17783332:17782912-17783491	45DAB-145DAB	-0.26674	0.0314685	0.26674	1	Negative_dPSI
STRG.11534;A5:Chr12:18369584-18370008:18369584-18370945:-	A5	STRG.11534	Chr12	Chr12	-	18369584-18370008:18369584-18370945	45DAB-145DAB	-0.437712	0.043956	0.437712	1	Negative_dPSI
STRG.12295;A5:Chr12:26584055-26584842:26583974-26584842:+	A5	STRG.12295	Chr12	Chr12	+	26584055-26584842:26583974-26584842	45DAB-145DAB	-0.169004	0.033966	0.169004	1	Negative_dPSI
STRG.12468;A5:Chr12:28123167-28123797:28123021-28123797:+	A5	STRG.12468	Chr12	Chr12	+	28123167-28123797:28123021-28123797	45DAB-145DAB	-0.330125	0.01998	0.330125	1	Negative_dPSI
STRG.12810;A5:Chr12:30946182-30947305:30946182-30947310:-	A5	STRG.12810	Chr12	Chr12	-	30946182-30947305:30946182-30947310	45DAB-145DAB	-0.211293	0.0424575	0.211293	1	Negative_dPSI
STRG.14022;A5:Chr15:6803312-6803459:6803312-6803460:-	A5	STRG.14022	Chr15	Chr15	-	6803312-6803459:6803312-6803460	45DAB-145DAB	-0.336721	0.0232268	0.336721	1	Negative_dPSI
STRG.14034;A5:Chr15:6882623-6883350:6882617-6883350:+	A5	STRG.14034	Chr15	Chr15	+	6882623-6883350:6882617-6883350	45DAB-145DAB	-0.169479	0.0334665	0.169479	1	Negative_dPSI
STRG.14574;A5:Chr15:10391126-10391886:10391082-10391886:+	A5	STRG.14574	Chr15	Chr15	+	10391126-10391886:10391082-10391886	45DAB-145DAB	-0.254227	0.0334665	0.254227	1	Negative_dPSI
STRG.1518;A5:Chr11:14600788-14600892:14600687-14600892:+	A5	STRG.1518	Chr11	Chr11	+	14600788-14600892:14600687-14600892	45DAB-145DAB	-0.356262	0.037962	0.356262	1	Negative_dPSI
STRG.1613;A5:Chr11:15909700-15909810:15909700-15909881:-	A5	STRG.1613	Chr11	Chr11	-	15909700-15909810:15909700-15909881	45DAB-145DAB	-0.377314	0.032967	0.377314	1	Negative_dPSI
STRG.16849;A5:Chr15:44184598-44185225:44184480-44185225:+	A5	STRG.16849	Chr15	Chr15	+	44184598-44185225:44184480-44185225	45DAB-145DAB	-0.257622	0.0434565	0.257622	1	Negative_dPSI
STRG.17533;A5:Chr15:52486602-52487233:52486586-52487233:+	A5	STRG.17533	Chr15	Chr15	+	52486602-52487233:52486586-52487233	45DAB-145DAB	-0.35769	0.0394605	0.35769	1	Negative_dPSI
STRG.17546;A5:Chr15:52611791-52612101:52611791-52612975:-	A5	STRG.17546	Chr15	Chr15	-	52611791-52612101:52611791-52612975	45DAB-145DAB	-0.218794	0.041958	0.218794	1	Negative_dPSI
STRG.18720;A5:Chr14:10409526-10409618:10409526-10409661:-	A5	STRG.18720	Chr14	Chr14	-	10409526-10409618:10409526-10409661	45DAB-145DAB	-0.500886	0.002997	0.500886	1	Negative_dPSI
STRG.20020;A5:Chr14:28352657-28352774:28352605-28352774:+	A5	STRG.20020	Chr14	Chr14	+	28352657-28352774:28352605-28352774	45DAB-145DAB	-0.163773	0.0394605	0.163773	1	Negative_dPSI
STRG.20060;A5:Chr14:28636911-28637167:28636911-28641911:-	A5	STRG.20060	Chr14	Chr14	-	28636911-28637167:28636911-28641911	45DAB-145DAB	-0.341501	0.01998	0.341501	1	Negative_dPSI
STRG.20791;A5:Chr17:2514178-2514487:2514106-2514487:+	A5	STRG.20791	Chr17	Chr17	+	2514178-2514487:2514106-2514487	45DAB-145DAB	-0.674489	0.011988	0.674489	1	Negative_dPSI
STRG.21235;A5:Chr17:6432540-6432620:6432540-6432624:-	A5	STRG.21235	Chr17	Chr17	-	6432540-6432620:6432540-6432624	45DAB-145DAB	-0.373647	0.0384615	0.373647	1	Negative_dPSI
STRG.21513;A5:Chr17:8806998-8808280:8806994-8808280:+	A5	STRG.21513	Chr17	Chr17	+	8806998-8808280:8806994-8808280	45DAB-145DAB	-0.444335	0.011988	0.444335	1	Negative_dPSI
STRG.22521;A5:Chr17:23738895-23739743:23738895-23739798:-	A5	STRG.22521	Chr17	Chr17	-	23738895-23739743:23738895-23739798	45DAB-145DAB	-0.235846	0.041958	0.235846	1	Negative_dPSI
STRG.2308;A5:Chr11:31315217-31315304:31315217-31315345:-	A5	STRG.2308	Chr11	Chr11	-	31315217-31315304:31315217-31315345	45DAB-145DAB	-0.300086	0.0294705	0.300086	1	Negative_dPSI
STRG.23964;A5:Chr16:3240704-3241066:3240704-3241074:-	A5	STRG.23964	Chr16	Chr16	-	3240704-3241066:3240704-3241074	45DAB-145DAB	-0.190274	0.048951	0.190274	1	Negative_dPSI
STRG.24414;A5:Chr16:6483694-6483823:6483590-6483823:+	A5	STRG.24414	Chr16	Chr16	+	6483694-6483823:6483590-6483823	45DAB-145DAB	-0.492798	0.014985	0.492798	1	Negative_dPSI
STRG.24505;A5:Chr16:7220651-7221487:7220651-7221599:-	A5	STRG.24505	Chr16	Chr16	-	7220651-7221487:7220651-7221599	45DAB-145DAB	-0.149789	0.045954	0.149789	1	Negative_dPSI
STRG.24689;A5:Chr16:8622600-8622901:8622600-8623040:-	A5	STRG.24689	Chr16	Chr16	-	8622600-8622901:8622600-8623040	45DAB-145DAB	-0.345163	0.03996	0.345163	1	Negative_dPSI
STRG.2470;A5:Chr11:33179268-33179354:33179268-33179390:-	A5	STRG.2470	Chr11	Chr11	-	33179268-33179354:33179268-33179390	45DAB-145DAB	-0.563068	0.0214785	0.563068	1	Negative_dPSI
STRG.25115;A5:Chr16:12365119-12365379:12364616-12365379:+	A5	STRG.25115	Chr16	Chr16	+	12365119-12365379:12364616-12365379	45DAB-145DAB	-0.685736	0.0384615	0.685736	1	Negative_dPSI
STRG.25754;A5:Chr16:21844837-21844947:21844803-21844947:+	A5	STRG.25754	Chr16	Chr16	+	21844837-21844947:21844803-21844947	45DAB-145DAB	-0.470665	0.026973	0.470665	1	Negative_dPSI
STRG.26408;A5:Chr16:27696605-27698847:27696605-27699177:-	A5	STRG.26408	Chr16	Chr16	-	27696605-27698847:27696605-27699177	45DAB-145DAB	-0.347266	0.024975	0.347266	1	Negative_dPSI
STRG.2664;A5:Chr11:35591336-35592948:35591188-35592948:+	A5	STRG.2664	Chr11	Chr11	+	35591336-35592948:35591188-35592948	45DAB-145DAB	-0.349885	0.0224775	0.349885	1	Negative_dPSI
STRG.26806;A5:Chr01:9109998-9110120:9109994-9110120:+	A5	STRG.26806	Chr01	Chr01	+	9109998-9110120:9109994-9110120	45DAB-145DAB	-0.204983	0.045954	0.204983	1	Negative_dPSI
STRG.28143;A5:Chr01:25634826-25635734:25634826-25637344:-	A5	STRG.28143	Chr01	Chr01	-	25634826-25635734:25634826-25637344	45DAB-145DAB	-0.227589	0.0284715	0.227589	1	Negative_dPSI
STRG.28311;A5:Chr01:26881773-26882160:26881626-26882160:+	A5	STRG.28311	Chr01	Chr01	+	26881773-26882160:26881626-26882160	45DAB-145DAB	-0.470395	0.00649351	0.470395	1	Negative_dPSI
STRG.28480;A5:Chr01:27863087-27863855:27863087-27864103:-	A5	STRG.28480	Chr01	Chr01	-	27863087-27863855:27863087-27864103	45DAB-145DAB	-0.253554	0.0484515	0.253554	1	Negative_dPSI
STRG.29935;A5:Chr00:13260169-13260282:13260169-13260694:-	A5	STRG.29935	Chr00	Chr00	-	13260169-13260282:13260169-13260694	45DAB-145DAB	-0.260809	0.0404595	0.260809	1	Negative_dPSI
STRG.31855;A5:Chr03:353217-353390:353217-353520:-	A5	STRG.31855	Chr03	Chr03	-	353217-353390:353217-353520	45DAB-145DAB	-0.195768	0.046953	0.195768	1	Negative_dPSI
STRG.31927;A5:Chr03:1068014-1068335:1067836-1068335:+	A5	STRG.31927	Chr03	Chr03	+	1068014-1068335:1067836-1068335	45DAB-145DAB	-0.963457	0.00499501	0.963457	1	Negative_dPSI
STRG.32620;A5:Chr03:6547760-6548587:6547760-6549071:-	A5	STRG.32620	Chr03	Chr03	-	6547760-6548587:6547760-6549071	45DAB-145DAB	-0.361648	0.023976	0.361648	1	Negative_dPSI
STRG.32899;A5:Chr03:9087129-9087220:9087046-9087220:+	A5	STRG.32899	Chr03	Chr03	+	9087129-9087220:9087046-9087220	45DAB-145DAB	-0.464143	0.0314685	0.464143	1	Negative_dPSI
STRG.33163;A5:Chr03:15576685-15576909:15576611-15576909:+	A5	STRG.33163	Chr03	Chr03	+	15576685-15576909:15576611-15576909	45DAB-145DAB	-0.283675	0.02997	0.283675	1	Negative_dPSI
STRG.33319;A5:Chr03:19044918-19045142:19044109-19045142:+	A5	STRG.33319	Chr03	Chr03	+	19044918-19045142:19044109-19045142	45DAB-145DAB	-0.575574	0.0244755	0.575574	1	Negative_dPSI
STRG.334;A5:Chr11:2985722-2986543:2985722-2986888:-	A5	STRG.334	Chr11	Chr11	-	2985722-2986543:2985722-2986888	45DAB-145DAB	-0.737703	0.0224775	0.737703	1	Negative_dPSI
STRG.34964;A5:Chr02:111437-111557:111437-111632:-	A5	STRG.34964	Chr02	Chr02	-	111437-111557:111437-111632	45DAB-145DAB	-0.449772	0.0344655	0.449772	1	Negative_dPSI
STRG.36720;A5:Chr02:14381204-14381272:14381196-14381272:+	A5	STRG.36720	Chr02	Chr02	+	14381204-14381272:14381196-14381272	45DAB-145DAB	-0.345354	0.0244755	0.345354	1	Negative_dPSI
STRG.3702;A5:Chr10:2699070-2699122:2699070-2699173:-	A5	STRG.3702	Chr10	Chr10	-	2699070-2699122:2699070-2699173	45DAB-145DAB	-0.199245	0.0274725	0.199245	1	Negative_dPSI
STRG.37978;A5:Chr02:34888479-34888575:34888479-34890429:-	A5	STRG.37978	Chr02	Chr02	-	34888479-34888575:34888479-34890429	45DAB-145DAB	-0.896406	0.043956	0.896406	1	Negative_dPSI
STRG.38257;A5:Chr02:37364614-37364934:37364614-37364994:-	A5	STRG.38257	Chr02	Chr02	-	37364614-37364934:37364614-37364994	45DAB-145DAB	-0.415501	0.0194805	0.415501	1	Negative_dPSI
STRG.39217;A5:Chr05:18715204-18715228:18715204-18715393:-	A5	STRG.39217	Chr05	Chr05	-	18715204-18715228:18715204-18715393	45DAB-145DAB	-0.356665	0.0194805	0.356665	1	Negative_dPSI
STRG.39430;A5:Chr05:22286435-22287136:22286435-22287210:-	A5	STRG.39430	Chr05	Chr05	-	22286435-22287136:22286435-22287210	45DAB-145DAB	-0.279552	0.030969	0.279552	1	Negative_dPSI
STRG.39687;A5:Chr05:25057915-25058393:25057913-25058393:+	A5	STRG.39687	Chr05	Chr05	+	25057915-25058393:25057913-25058393	45DAB-145DAB	-0.243187	0.0499501	0.243187	1	Negative_dPSI
STRG.39844;A5:Chr05:26866016-26866110:26866016-26866863:-	A5	STRG.39844	Chr05	Chr05	-	26866016-26866110:26866016-26866863	45DAB-145DAB	-0.511793	0.045954	0.511793	1	Negative_dPSI
STRG.40504;A5:Chr05:32762123-32762339:32761638-32762339:+	A5	STRG.40504	Chr05	Chr05	+	32762123-32762339:32761638-32762339	45DAB-145DAB	-0.527944	0.00999001	0.527944	1	Negative_dPSI
STRG.41195;A5:Chr05:40788708-40788848:40788703-40788848:+	A5	STRG.41195	Chr05	Chr05	+	40788708-40788848:40788703-40788848	45DAB-145DAB	-0.963337	0.001998	0.963337	1	Negative_dPSI
STRG.41322;A5:Chr05:41918961-41919177:41918627-41919177:+	A5	STRG.41322	Chr05	Chr05	+	41918961-41919177:41918627-41919177	45DAB-145DAB	-0.551609	0.017982	0.551609	1	Negative_dPSI
STRG.41714;A5:Chr05:45097391-45097595:45096817-45097595:+	A5	STRG.41714	Chr05	Chr05	+	45097391-45097595:45096817-45097595	45DAB-145DAB	-0.409675	0.0144855	0.409675	1	Negative_dPSI
STRG.43820;A5:Chr04:21816836-21817044:21816836-21817077:-	A5	STRG.43820	Chr04	Chr04	-	21816836-21817044:21816836-21817077	45DAB-145DAB	-0.293516	0.0444555	0.293516	1	Negative_dPSI
STRG.45345;A5:Chr07:2831586-2832506:2831570-2832506:+	A5	STRG.45345	Chr07	Chr07	+	2831586-2832506:2831570-2832506	45DAB-145DAB	-0.482225	0.0384615	0.482225	1	Negative_dPSI
STRG.45401;A5:Chr07:3402622-3402727:3402600-3402727:+	A5	STRG.45401	Chr07	Chr07	+	3402622-3402727:3402600-3402727	45DAB-145DAB	-0.439995	0.036963	0.439995	1	Negative_dPSI
STRG.46820;A5:Chr07:23876666-23876752:23876666-23876926:-	A5	STRG.46820	Chr07	Chr07	-	23876666-23876752:23876666-23876926	45DAB-145DAB	-0.740193	0.02997	0.740193	1	Negative_dPSI
STRG.46832;A5:Chr07:23942892-23950953:23942888-23950953:+	A5	STRG.46832	Chr07	Chr07	+	23942892-23950953:23942888-23950953	45DAB-145DAB	-0.432911	0.0154845	0.432911	1	Negative_dPSI
STRG.46891;A5:Chr07:25369275-25371521:25369262-25371521:+	A5	STRG.46891	Chr07	Chr07	+	25369275-25371521:25369262-25371521	45DAB-145DAB	-0.240712	0.044955	0.240712	1	Negative_dPSI
STRG.47165;A5:Chr07:27954711-27955129:27954707-27955129:+	A5	STRG.47165	Chr07	Chr07	+	27954711-27955129:27954707-27955129	45DAB-145DAB	-0.147489	0.040959	0.147489	1	Negative_dPSI
STRG.47307;A5:Chr07:29316554-29316666:29315859-29316666:+	A5	STRG.47307	Chr07	Chr07	+	29316554-29316666:29315859-29316666	45DAB-145DAB	-0.417769	0.00799201	0.417769	1	Negative_dPSI
STRG.48083;A5:Chr07:35484714-35484826:35484714-35491034:-	A5	STRG.48083	Chr07	Chr07	-	35484714-35484826:35484714-35491034	45DAB-145DAB	-0.515776	0.0474525	0.515776	1	Negative_dPSI
STRG.4946;A5:Chr10:27510496-27511647:27510496-27511921:-	A5	STRG.4946	Chr10	Chr10	-	27510496-27511647:27510496-27511921	45DAB-145DAB	-0.283585	0.0404595	0.283585	1	Negative_dPSI
STRG.50169;A5:Chr06:29954017-29955861:29954017-29955901:-	A5	STRG.50169	Chr06	Chr06	-	29954017-29955861:29954017-29955901	45DAB-145DAB	-0.75557	0.00999001	0.75557	1	Negative_dPSI
STRG.5060;A5:Chr10:19890739-19890875:19890085-19890875:+	A5	STRG.5060	Chr10	Chr10	+	19890739-19890875:19890085-19890875	45DAB-145DAB	-0.958192	0.028971	0.958192	1	Negative_dPSI
STRG.5131;A5:Chr10:20973534-20973636:20973501-20973636:+	A5	STRG.5131	Chr10	Chr10	+	20973534-20973636:20973501-20973636	45DAB-145DAB	-0.598577	0.0494505	0.598577	1	Negative_dPSI
STRG.51649;A5:Chr09:4219634-4220481:4219634-4220505:-	A5	STRG.51649	Chr09	Chr09	-	4219634-4220481:4219634-4220505	45DAB-145DAB	-0.385601	0.0134865	0.385601	1	Negative_dPSI
STRG.52365;A5:Chr09:10120904-10121249:10120904-10121421:-	A5	STRG.52365	Chr09	Chr09	-	10120904-10121249:10120904-10121421	45DAB-145DAB	-0.356986	0.0424575	0.356986	1	Negative_dPSI
STRG.53189;A5:Chr09:20162455-20162771:20158860-20162771:+	A5	STRG.53189	Chr09	Chr09	+	20162455-20162771:20158860-20162771	45DAB-145DAB	-0.978682	0.028971	0.978682	1	Negative_dPSI
STRG.5379;A5:Chr10:23583772-23583891:23583772-23583895:-	A5	STRG.5379	Chr10	Chr10	-	23583772-23583891:23583772-23583895	45DAB-145DAB	-0.451072	0.0487013	0.451072	1	Negative_dPSI
STRG.54594;A5:Chr08:2250419-2250733:2250419-2251112:-	A5	STRG.54594	Chr08	Chr08	-	2250419-2250733:2250419-2251112	45DAB-145DAB	-0.260475	0.0499501	0.260475	1	Negative_dPSI
STRG.55084;A5:Chr08:6513740-6513884:6513736-6513884:+	A5	STRG.55084	Chr08	Chr08	+	6513740-6513884:6513736-6513884	45DAB-145DAB	-0.956469	0.0274725	0.956469	1	Negative_dPSI
STRG.56386;A5:Chr08:27297886-27303069:27297886-27303079:-	A5	STRG.56386	Chr08	Chr08	-	27297886-27303069:27297886-27303079	45DAB-145DAB	-0.4506	0.010989	0.4506	1	Negative_dPSI
STRG.56736;A5:Chr08:30925857-30926284:30925857-30926488:-	A5	STRG.56736	Chr08	Chr08	-	30925857-30926284:30925857-30926488	45DAB-145DAB	-0.308139	0.0334665	0.308139	1	Negative_dPSI
STRG.6324;A5:Chr10:32809538-32810648:32809538-32810653:-	A5	STRG.6324	Chr10	Chr10	-	32809538-32810648:32809538-32810653	45DAB-145DAB	-0.307111	0.0194805	0.307111	1	Negative_dPSI
STRG.7826;A5:Chr13:4310628-4310746:4310628-4310918:-	A5	STRG.7826	Chr13	Chr13	-	4310628-4310746:4310628-4310918	45DAB-145DAB	-0.363393	0.031968	0.363393	1	Negative_dPSI
STRG.9400;A5:Chr13:18967808-18968104:18967808-18969417:-	A5	STRG.9400	Chr13	Chr13	-	18967808-18968104:18967808-18969417	45DAB-145DAB	-0.509953	0.02997	0.509953	1	Negative_dPSI
STRG.942;A5:Chr11:7952258-7952528:7952254-7952528:+	A5	STRG.942	Chr11	Chr11	+	7952258-7952528:7952254-7952528	45DAB-145DAB	-0.217006	0.0224775	0.217006	1	Negative_dPSI
STRG.47577;MX:Chr07:31640897-31641003:31641162-31647897:31640897-31647654:31647813-31647897:-	MX	STRG.47577	Chr07	Chr07	-	31640897-31641003:31641162-31647897:31640897-31647654:31647813-31647897	45DAB-145DAB	-0.919604	0.0294705	0.919604	1	Negative_dPSI
STRG.11075;RI:Chr12:8846353:8847779-8848298:8848559:+	RI	STRG.11075	Chr12	Chr12	+	8846353:8847779-8848298:8848559	45DAB-145DAB	-0.472699	0.033966	0.472699	1	Negative_dPSI
STRG.11673;RI:Chr12:20180680:20180786-20181063:20181118:-	RI	STRG.11673	Chr12	Chr12	-	20180680:20180786-20181063:20181118	45DAB-145DAB	-0.336319	0.047952	0.336319	1	Negative_dPSI
STRG.11694;RI:Chr12:20363634:20363755-20363914:20364255:+	RI	STRG.11694	Chr12	Chr12	+	20363634:20363755-20363914:20364255	45DAB-145DAB	-0.209722	0.0499501	0.209722	1	Negative_dPSI
STRG.11895;RI:Chr12:22508340:22510957-22512979:22513034:-	RI	STRG.11895	Chr12	Chr12	-	22508340:22510957-22512979:22513034	45DAB-145DAB	-0.538834	0.0164835	0.538834	1	Negative_dPSI
STRG.1281;RI:Chr11:11848501:11848584-11848763:11848830:+	RI	STRG.1281	Chr11	Chr11	+	11848501:11848584-11848763:11848830	45DAB-145DAB	-0.510571	0.0274725	0.510571	1	Negative_dPSI
STRG.13227;RI:Chr15:738948:739157-739620:740317:+	RI	STRG.13227	Chr15	Chr15	+	738948:739157-739620:740317	45DAB-145DAB	-0.541122	0.018981	0.541122	1	Negative_dPSI
STRG.1452;RI:Chr11:13764150:13764205-13764447:13764483:-	RI	STRG.1452	Chr11	Chr11	-	13764150:13764205-13764447:13764483	45DAB-145DAB	-0.353948	0.0414585	0.353948	1	Negative_dPSI
STRG.14824;RI:Chr15:12356072:12356215-12356302:12358381:+	RI	STRG.14824	Chr15	Chr15	+	12356072:12356215-12356302:12358381	45DAB-145DAB	-0.497341	0.0234765	0.497341	1	Negative_dPSI
STRG.17005;RI:Chr15:46073733:46073886-46074424:46074484:+	RI	STRG.17005	Chr15	Chr15	+	46073733:46073886-46074424:46074484	45DAB-145DAB	-0.934114	0.0314685	0.934114	1	Negative_dPSI
STRG.17560;RI:Chr15:52736366:52736416-52738300:52738397:-	RI	STRG.17560	Chr15	Chr15	-	52736366:52736416-52738300:52738397	45DAB-145DAB	-0.275152	0.045954	0.275152	1	Negative_dPSI
STRG.17560;RI:Chr15:52739966:52740177-52740555:52741057:-	RI	STRG.17560	Chr15	Chr15	-	52739966:52740177-52740555:52741057	45DAB-145DAB	-0.342951	0.045954	0.342951	1	Negative_dPSI
STRG.17658;RI:Chr15:53532637:53533210-53534074:53534286:-	RI	STRG.17658	Chr15	Chr15	-	53532637:53533210-53534074:53534286	45DAB-145DAB	-0.389543	0.048951	0.389543	1	Negative_dPSI
STRG.17835;RI:Chr14:625810:626493-626518:626545:-	RI	STRG.17835	Chr14	Chr14	-	625810:626493-626518:626545	45DAB-145DAB	-0.234776	0.034965	0.234776	1	Negative_dPSI
STRG.2;RI:Chr11:37323:38092-38186:38438:-	RI	STRG.2	Chr11	Chr11	-	37323:38092-38186:38438	45DAB-145DAB	-0.426986	0.038961	0.426986	1	Negative_dPSI
STRG.20205;RI:Chr14:29662626:29662666-29662700:29663187:+	RI	STRG.20205	Chr14	Chr14	+	29662626:29662666-29662700:29663187	45DAB-145DAB	-0.357165	0.034965	0.357165	1	Negative_dPSI
STRG.22142;RI:Chr17:16324963:16325881-16326162:16326477:-	RI	STRG.22142	Chr17	Chr17	-	16324963:16325881-16326162:16326477	45DAB-145DAB	-0.473855	0.028971	0.473855	1	Negative_dPSI
STRG.24061;RI:Chr16:3989278:3989379-3989478:3989713:+	RI	STRG.24061	Chr16	Chr16	+	3989278:3989379-3989478:3989713	45DAB-145DAB	-0.352922	0.034965	0.352922	1	Negative_dPSI
STRG.24647;RI:Chr16:8342128:8343004-8343219:8344058:-	RI	STRG.24647	Chr16	Chr16	-	8342128:8343004-8343219:8344058	45DAB-145DAB	-0.377255	0.041958	0.377255	1	Negative_dPSI
STRG.24742;RI:Chr16:9192492:9192688-9192896:9192987:+	RI	STRG.24742	Chr16	Chr16	+	9192492:9192688-9192896:9192987	45DAB-145DAB	-0.247364	0.0494505	0.247364	1	Negative_dPSI
STRG.26262;RI:Chr16:34827898:34827911-34828071:34828198:+	RI	STRG.26262	Chr16	Chr16	+	34827898:34827911-34828071:34828198	45DAB-145DAB	-0.231031	0.03996	0.231031	1	Negative_dPSI
STRG.28451;RI:Chr01:27658757:27658933-27659021:27659113:+	RI	STRG.28451	Chr01	Chr01	+	27658757:27658933-27659021:27659113	45DAB-145DAB	-0.768244	0.002997	0.768244	1	Negative_dPSI
STRG.29108;RI:Chr00:105542:105626-105926:106541:+	RI	STRG.29108	Chr00	Chr00	+	105542:105626-105926:106541	45DAB-145DAB	-0.623193	0.0274725	0.623193	1	Negative_dPSI
STRG.29734;RI:Chr00:10349820:10349918-10349956:10350042:-	RI	STRG.29734	Chr00	Chr00	-	10349820:10349918-10349956:10350042	45DAB-145DAB	-0.327123	0.037962	0.327123	1	Negative_dPSI
STRG.29743;RI:Chr00:10506121:10506797-10507013:10507372:+	RI	STRG.29743	Chr00	Chr00	+	10506121:10506797-10507013:10507372	45DAB-145DAB	-0.62921	0.0454545	0.62921	1	Negative_dPSI
STRG.32333;RI:Chr03:4185332:4185428-4185801:4185985:-	RI	STRG.32333	Chr03	Chr03	-	4185332:4185428-4185801:4185985	45DAB-145DAB	-0.540616	0.031968	0.540616	1	Negative_dPSI
STRG.35781;RI:Chr02:6778708:6778996-6779079:6779461:+	RI	STRG.35781	Chr02	Chr02	+	6778708:6778996-6779079:6779461	45DAB-145DAB	-0.51122	0.0394605	0.51122	1	Negative_dPSI
STRG.36799;RI:Chr02:15457097:15457355-15457459:15457891:-	RI	STRG.36799	Chr02	Chr02	-	15457097:15457355-15457459:15457891	45DAB-145DAB	-0.509948	0.0114885	0.509948	1	Negative_dPSI
STRG.39644;RI:Chr05:24582424:24582456-24582489:24582544:-	RI	STRG.39644	Chr05	Chr05	-	24582424:24582456-24582489:24582544	45DAB-145DAB	-0.365306	0.028971	0.365306	1	Negative_dPSI
STRG.41058;RI:Chr05:39613026:39613212-39613404:39613718:-	RI	STRG.41058	Chr05	Chr05	-	39613026:39613212-39613404:39613718	45DAB-145DAB	-0.47508	0.0294705	0.47508	1	Negative_dPSI
STRG.4127;RI:Chr10:15469474:15469829-15469959:15470072:-	RI	STRG.4127	Chr10	Chr10	-	15469474:15469829-15469959:15470072	45DAB-145DAB	-0.404489	0.0474525	0.404489	1	Negative_dPSI
STRG.43385;RI:Chr04:16821684:16821806-16822791:16822866:-	RI	STRG.43385	Chr04	Chr04	-	16821684:16821806-16822791:16822866	45DAB-145DAB	-0.564453	0.034965	0.564453	1	Negative_dPSI
STRG.43693;RI:Chr04:20264414:20265047-20265408:20266973:-	RI	STRG.43693	Chr04	Chr04	-	20264414:20265047-20265408:20266973	45DAB-145DAB	-0.540881	0.040959	0.540881	1	Negative_dPSI
STRG.43783;RI:Chr04:21348890:21348979-21349284:21349408:+	RI	STRG.43783	Chr04	Chr04	+	21348890:21348979-21349284:21349408	45DAB-145DAB	-0.962973	0.023976	0.962973	1	Negative_dPSI
STRG.45129;RI:Chr07:1510151:1510179-1510227:1510427:+	RI	STRG.45129	Chr07	Chr07	+	1510151:1510179-1510227:1510427	45DAB-145DAB	-0.426144	0.0354645	0.426144	1	Negative_dPSI
STRG.46568;RI:Chr07:24524477:24524534-24524634:24524695:+	RI	STRG.46568	Chr07	Chr07	+	24524477:24524534-24524634:24524695	45DAB-145DAB	-0.498307	0.048951	0.498307	1	Negative_dPSI
STRG.46918;RI:Chr07:25653219:25653675-25654213:25654362:-	RI	STRG.46918	Chr07	Chr07	-	25653219:25653675-25654213:25654362	45DAB-145DAB	-0.384108	0.038961	0.384108	1	Negative_dPSI
STRG.46918;RI:Chr07:25653219:25653675-25654218:25654362:-	RI	STRG.46918	Chr07	Chr07	-	25653219:25653675-25654218:25654362	45DAB-145DAB	-0.436719	0.038961	0.436719	1	Negative_dPSI
STRG.47071;RI:Chr07:27188424:27188475-27189034:27189174:+	RI	STRG.47071	Chr07	Chr07	+	27188424:27188475-27189034:27189174	45DAB-145DAB	-0.379156	0.0114885	0.379156	1	Negative_dPSI
STRG.47287;RI:Chr07:29150933:29151176-29154094:29154209:-	RI	STRG.47287	Chr07	Chr07	-	29150933:29151176-29154094:29154209	45DAB-145DAB	-0.289064	0.028971	0.289064	1	Negative_dPSI
STRG.48169;RI:Chr07:36016150:36016858-36017093:36017448:-	RI	STRG.48169	Chr07	Chr07	-	36016150:36016858-36017093:36017448	45DAB-145DAB	-0.58374	0.0404595	0.58374	1	Negative_dPSI
STRG.49757;RI:Chr06:25997476:25998294-25998321:25998390:+	RI	STRG.49757	Chr06	Chr06	+	25997476:25998294-25998321:25998390	45DAB-145DAB	-0.976371	0.0044955	0.976371	1	Negative_dPSI
STRG.51777;RI:Chr09:5226777:5227211-5227239:5227391:+	RI	STRG.51777	Chr09	Chr09	+	5226777:5227211-5227239:5227391	45DAB-145DAB	-0.539432	0.021978	0.539432	1	Negative_dPSI
STRG.54157;RI:Chr08:9375194:9375603-9375760:9375839:+	RI	STRG.54157	Chr08	Chr08	+	9375194:9375603-9375760:9375839	45DAB-145DAB	-0.533544	0.028971	0.533544	1	Negative_dPSI
STRG.55083;RI:Chr08:6489566:6489782-6489879:6490020:+	RI	STRG.55083	Chr08	Chr08	+	6489566:6489782-6489879:6490020	45DAB-145DAB	-0.721471	0.0454545	0.721471	1	Negative_dPSI
STRG.56355;RI:Chr08:26909308:26909405-26909490:26909691:-	RI	STRG.56355	Chr08	Chr08	-	26909308:26909405-26909490:26909691	45DAB-145DAB	-1	0	1	1	Negative_dPSI
STRG.6911;RI:Chr10:38087282:38087413-38087731:38087835:+	RI	STRG.6911	Chr10	Chr10	+	38087282:38087413-38087731:38087835	45DAB-145DAB	-0.876683	0.044955	0.876683	1	Negative_dPSI
STRG.7569;RI:Chr13:2507065:2507133-2507239:2507398:-	RI	STRG.7569	Chr13	Chr13	-	2507065:2507133-2507239:2507398	45DAB-145DAB	-0.53519	0.0204795	0.53519	1	Negative_dPSI
STRG.8921;RI:Chr13:19787570:19787846-19788551:19788979:+	RI	STRG.8921	Chr13	Chr13	+	19787570:19787846-19788551:19788979	45DAB-145DAB	-0.424591	0.038628	0.424591	1	Negative_dPSI
STRG.8921;RI:Chr13:19787570:19787846-19788803:19788979:+	RI	STRG.8921	Chr13	Chr13	+	19787570:19787846-19788803:19788979	45DAB-145DAB	-0.527289	0.026973	0.527289	1	Negative_dPSI
STRG.12850;AF:Chr12:31189727-31189887:31190011:31189727-31195931:31196075:-	AF	STRG.12850	Chr12	Chr12	-	31189727-31189887:31190011:31189727-31195931:31196075	45DAB-145DAB	-0.555142	0.0334665	0.555142	1	Negative_dPSI
STRG.20983;AF:Chr17:4185496:4185865-4187779:4187174:4187315-4187779:+	AF	STRG.20983	Chr17	Chr17	+	4185496:4185865-4187779:4187174:4187315-4187779	45DAB-145DAB	-0.654554	0.018981	0.654554	1	Negative_dPSI
STRG.25722;AF:Chr16:21482789:21483231-21486157:21484149:21484432-21486157:+	AF	STRG.25722	Chr16	Chr16	+	21482789:21483231-21486157:21484149:21484432-21486157	45DAB-145DAB	-0.828059	0.010989	0.828059	1	Negative_dPSI
STRG.37451;AF:Chr02:29632052:29632400-29660653:29660249:29660564-29660653:+	AF	STRG.37451	Chr02	Chr02	+	29632052:29632400-29660653:29660249:29660564-29660653	45DAB-145DAB	-0.375177	0.046953	0.375177	1	Negative_dPSI
STRG.38359;AF:Chr05:1984823-1984943:1985002:1984823-1987591:1988691:-	AF	STRG.38359	Chr05	Chr05	-	1984823-1984943:1985002:1984823-1987591:1988691	45DAB-145DAB	-0.800745	0.00549451	0.800745	1	Negative_dPSI
STRG.53891;AF:Chr09:35145438-35152673:35153195:35145438-35192045:35192247:-	AF	STRG.53891	Chr09	Chr09	-	35145438-35152673:35153195:35145438-35192045:35192247	45DAB-145DAB	-0.423409	0.0374625	0.423409	1	Negative_dPSI
STRG.21520;AL:Chr17:8849008:8849239-8856553:8854144:8854287-8856553:-	AL	STRG.21520	Chr17	Chr17	-	8849008:8849239-8856553:8854144:8854287-8856553	45DAB-145DAB	-0.455398	0.0434565	0.455398	1	Negative_dPSI
STRG.21520;AL:Chr17:8849013:8849239-8856553:8854144:8854287-8856553:-	AL	STRG.21520	Chr17	Chr17	-	8849013:8849239-8856553:8854144:8854287-8856553	45DAB-145DAB	-0.414208	0.0434565	0.414208	1	Negative_dPSI
STRG.22100;AL:Chr17:15601618-15601911:15602141:15601618-15606069:15607388:+	AL	STRG.22100	Chr17	Chr17	+	15601618-15601911:15602141:15601618-15606069:15607388	45DAB-145DAB	-0.69544	0.03996	0.69544	1	Negative_dPSI
STRG.24061;AL:Chr16:3988853-3989278:3989810:3988853-3994741:3994907:+	AL	STRG.24061	Chr16	Chr16	+	3988853-3989278:3989810:3988853-3994741:3994907	45DAB-145DAB	-0.393804	0.041958	0.393804	1	Negative_dPSI
STRG.32316;AL:Chr03:4090236-4099340:4099634:4090236-4112663:4112863:+	AL	STRG.32316	Chr03	Chr03	+	4090236-4099340:4099634:4090236-4112663:4112863	45DAB-145DAB	-0.342073	0.0494505	0.342073	1	Negative_dPSI
STRG.6321;AL:Chr10:32764856:32765485-32766160:32765582:32765803-32766160:-	AL	STRG.6321	Chr10	Chr10	-	32764856:32765485-32766160:32765582:32765803-32766160	45DAB-145DAB	-0.568027	0.025974	0.568027	1	Negative_dPSI
STRG.16776;SE:Chr15:43136847-43137547:43137589-43137894:-	SE	STRG.16776	Chr15	Chr15	-	43136847-43137547:43137589-43137894	45DAB-145DAB	0.210879	0.0474525	0.210879	1	Positive_dPSI
STRG.19258;SE:Chr14:20032374-20032452:20032490-20032562:-	SE	STRG.19258	Chr14	Chr14	-	20032374-20032452:20032490-20032562	45DAB-145DAB	0.350753	0.0124875	0.350753	1	Positive_dPSI
STRG.20747;SE:Chr17:2189786-2190059:2190130-2190260:-	SE	STRG.20747	Chr17	Chr17	-	2189786-2190059:2190130-2190260	45DAB-145DAB	0.269248	0.047952	0.269248	1	Positive_dPSI
STRG.2120;SE:Chr11:28685379-28685520:28685628-28686410:-	SE	STRG.2120	Chr11	Chr11	-	28685379-28685520:28685628-28686410	45DAB-145DAB	1	0	1	1	Positive_dPSI
STRG.26041;SE:Chr16:30162278-30162784:30162844-30162912:-	SE	STRG.26041	Chr16	Chr16	-	30162278-30162784:30162844-30162912	45DAB-145DAB	0.252659	0.0499501	0.252659	1	Positive_dPSI
STRG.26234;SE:Chr16:34389808-34389933:34390020-34390359:-	SE	STRG.26234	Chr16	Chr16	-	34389808-34389933:34390020-34390359	45DAB-145DAB	0.396463	0.031968	0.396463	1	Positive_dPSI
STRG.28143;SE:Chr01:25635782-25636247:25636316-25637344:-	SE	STRG.28143	Chr01	Chr01	-	25635782-25636247:25636316-25637344	45DAB-145DAB	0.212283	0.048951	0.212283	1	Positive_dPSI
STRG.28970;SE:Chr01:31748741-31749875:31750142-31750301:+	SE	STRG.28970	Chr01	Chr01	+	31748741-31749875:31750142-31750301	45DAB-145DAB	0.540709	0.0134865	0.540709	1	Positive_dPSI
STRG.334;SE:Chr11:2985100-2985522:2985722-2986888:-	SE	STRG.334	Chr11	Chr11	-	2985100-2985522:2985722-2986888	45DAB-145DAB	0.639366	0.0194805	0.639366	1	Positive_dPSI
STRG.34482;SE:Chr03:33989526-33989603:33989641-33990670:-	SE	STRG.34482	Chr03	Chr03	-	33989526-33989603:33989641-33990670	45DAB-145DAB	0.341478	0.0234765	0.341478	1	Positive_dPSI
STRG.34505;SE:Chr03:34299425-34299511:34299670-34299948:-	SE	STRG.34505	Chr03	Chr03	-	34299425-34299511:34299670-34299948	45DAB-145DAB	0.928876	0.00599401	0.928876	1	Positive_dPSI
STRG.37399;SE:Chr02:29265482-29274303:29274356-29274777:+	SE	STRG.37399	Chr02	Chr02	+	29265482-29274303:29274356-29274777	45DAB-145DAB	0.416214	0.0194805	0.416214	1	Positive_dPSI
STRG.38505;SE:Chr05:3895100-3895428:3895473-3895689:-	SE	STRG.38505	Chr05	Chr05	-	3895100-3895428:3895473-3895689	45DAB-145DAB	0.219211	0.03996	0.219211	1	Positive_dPSI
STRG.39717;SE:Chr05:35347193-35347482:35347569-35347671:-	SE	STRG.39717	Chr05	Chr05	-	35347193-35347482:35347569-35347671	45DAB-145DAB	0.393886	0.0124875	0.393886	1	Positive_dPSI
STRG.44793;SE:Chr04:31003595-31004221:31004281-31004527:-	SE	STRG.44793	Chr04	Chr04	-	31003595-31004221:31004281-31004527	45DAB-145DAB	0.836205	0.00649351	0.836205	1	Positive_dPSI
STRG.45505;SE:Chr07:4700084-4700202:4700407-4701191:-	SE	STRG.45505	Chr07	Chr07	-	4700084-4700202:4700407-4701191	45DAB-145DAB	0.409282	0.00499501	0.409282	1	Positive_dPSI
STRG.48915;SE:Chr06:5106961-5107058:5107135-5107292:-	SE	STRG.48915	Chr06	Chr06	-	5106961-5107058:5107135-5107292	45DAB-145DAB	0.250007	0.037962	0.250007	1	Positive_dPSI
STRG.52146;SE:Chr09:8152006-8152530:8152571-8152673:+	SE	STRG.52146	Chr09	Chr09	+	8152006-8152530:8152571-8152673	45DAB-145DAB	0.787025	0.00499501	0.787025	1	Positive_dPSI
STRG.52621;SE:Chr09:12418200-12418552:12418655-12418856:-	SE	STRG.52621	Chr09	Chr09	-	12418200-12418552:12418655-12418856	45DAB-145DAB	0.542523	0.00699301	0.542523	1	Positive_dPSI
STRG.56035;SE:Chr08:22101215-22101655:22101690-22101878:+	SE	STRG.56035	Chr08	Chr08	+	22101215-22101655:22101690-22101878	45DAB-145DAB	0.287575	0.0374625	0.287575	1	Positive_dPSI
STRG.5606;SE:Chr10:26043837-26044033:26044117-26044252:-	SE	STRG.5606	Chr10	Chr10	-	26043837-26044033:26044117-26044252	45DAB-145DAB	0.415912	0.0444555	0.415912	1	Positive_dPSI
STRG.5920;SE:Chr13:53203-53304:53387-53485:-	SE	STRG.5920	Chr13	Chr13	-	53203-53304:53387-53485	45DAB-145DAB	0.430121	0.026973	0.430121	1	Positive_dPSI
STRG.8666;SE:Chr13:11237232-11237471:11237554-11238139:-	SE	STRG.8666	Chr13	Chr13	-	11237232-11237471:11237554-11238139	45DAB-145DAB	0.704746	0.048951	0.704746	1	Positive_dPSI
STRG.10283;A3:Chr13:42362011-42362997:42361917-42362997:-	A3	STRG.10283	Chr13	Chr13	-	42362011-42362997:42361917-42362997	45DAB-145DAB	0.364628	0.047952	0.364628	1	Positive_dPSI
STRG.10429;A3:Chr12:1075153-1076737:1074940-1076737:-	A3	STRG.10429	Chr12	Chr12	-	1075153-1076737:1074940-1076737	45DAB-145DAB	0.518635	0.041958	0.518635	1	Positive_dPSI
STRG.10957;A3:Chr12:7101878-7102038:7101875-7102038:-	A3	STRG.10957	Chr12	Chr12	-	7101878-7102038:7101875-7102038	45DAB-145DAB	0.296526	0.0224775	0.296526	1	Positive_dPSI
STRG.11586;A3:Chr12:19105265-19105611:19105265-19105625:+	A3	STRG.11586	Chr12	Chr12	+	19105265-19105611:19105265-19105625	45DAB-145DAB	0.503513	0.0044955	0.503513	1	Positive_dPSI
STRG.11673;A3:Chr12:20182956-20183069:20182905-20183069:-	A3	STRG.11673	Chr12	Chr12	-	20182956-20183069:20182905-20183069	45DAB-145DAB	0.442226	0.014985	0.442226	1	Positive_dPSI
STRG.12810;A3:Chr12:30944333-30944939:30944318-30944939:-	A3	STRG.12810	Chr12	Chr12	-	30944333-30944939:30944318-30944939	45DAB-145DAB	0.3377	0.01998	0.3377	1	Positive_dPSI
STRG.12933;A3:Chr12:31689505-31690754:31689505-31690923:+	A3	STRG.12933	Chr12	Chr12	+	31689505-31690754:31689505-31690923	45DAB-145DAB	0.878378	0.0014985	0.878378	1	Positive_dPSI
STRG.13195;A3:Chr15:548543-548662:548543-548741:+	A3	STRG.13195	Chr15	Chr15	+	548543-548662:548543-548741	45DAB-145DAB	0.222894	0.0484515	0.222894	1	Positive_dPSI
STRG.13875;A3:Chr15:5593128-5593210:5593125-5593210:-	A3	STRG.13875	Chr15	Chr15	-	5593128-5593210:5593125-5593210	45DAB-145DAB	0.344224	0.026973	0.344224	1	Positive_dPSI
STRG.13997;A3:Chr15:6646629-6647023:6646561-6647023:-	A3	STRG.13997	Chr15	Chr15	-	6646629-6647023:6646561-6647023	45DAB-145DAB	0.497124	0.038961	0.497124	1	Positive_dPSI
STRG.15451;A3:Chr15:19464115-19464949:19464100-19464949:-	A3	STRG.15451	Chr15	Chr15	-	19464115-19464949:19464100-19464949	45DAB-145DAB	0.444532	0.00549451	0.444532	1	Positive_dPSI
STRG.1613;A3:Chr11:15917230-15925663:15917150-15925663:-	A3	STRG.1613	Chr11	Chr11	-	15917230-15925663:15917150-15925663	45DAB-145DAB	0.520058	0.038961	0.520058	1	Positive_dPSI
STRG.2056;A3:Chr11:27450591-27450669:27450578-27450669:-	A3	STRG.2056	Chr11	Chr11	-	27450591-27450669:27450578-27450669	45DAB-145DAB	0.306236	0.034965	0.306236	1	Positive_dPSI
STRG.20568;A3:Chr14:32362582-32362905:32362539-32362905:-	A3	STRG.20568	Chr14	Chr14	-	32362582-32362905:32362539-32362905	45DAB-145DAB	0.298157	0.0344655	0.298157	1	Positive_dPSI
STRG.22469;A3:Chr17:23117876-23118595:23117876-23118608:+	A3	STRG.22469	Chr17	Chr17	+	23117876-23118595:23117876-23118608	45DAB-145DAB	0.248502	0.046953	0.248502	1	Positive_dPSI
STRG.22507;A3:Chr17:23643595-23643737:23643595-23643742:+	A3	STRG.22507	Chr17	Chr17	+	23643595-23643737:23643595-23643742	45DAB-145DAB	0.719734	0.00599401	0.719734	1	Positive_dPSI
STRG.23954;A3:Chr16:3177910-3178332:3177910-3178629:+	A3	STRG.23954	Chr16	Chr16	+	3177910-3178332:3177910-3178629	45DAB-145DAB	0.291904	0.03996	0.291904	1	Positive_dPSI
STRG.24112;A3:Chr16:4365821-4366250:4365821-4366254:+	A3	STRG.24112	Chr16	Chr16	+	4365821-4366250:4365821-4366254	45DAB-145DAB	0.319772	0.0454545	0.319772	1	Positive_dPSI
STRG.24112;A3:Chr16:4365821-4366250:4365821-4366286:+	A3	STRG.24112	Chr16	Chr16	+	4365821-4366250:4365821-4366286	45DAB-145DAB	0.328409	0.0454545	0.328409	1	Positive_dPSI
STRG.24450;A3:Chr16:6765926-6766565:6765926-6766568:+	A3	STRG.24450	Chr16	Chr16	+	6765926-6766565:6765926-6766568	45DAB-145DAB	0.324269	0.0374625	0.324269	1	Positive_dPSI
STRG.25031;A3:Chr16:11535531-11535668:11535528-11535668:-	A3	STRG.25031	Chr16	Chr16	-	11535531-11535668:11535528-11535668	45DAB-145DAB	0.286949	0.046953	0.286949	1	Positive_dPSI
STRG.26041;A3:Chr16:30162844-30162912:30162811-30162912:-	A3	STRG.26041	Chr16	Chr16	-	30162844-30162912:30162811-30162912	45DAB-145DAB	0.185917	0.046953	0.185917	1	Positive_dPSI
STRG.28311;A3:Chr01:26881626-26882160:26881626-26882189:+	A3	STRG.28311	Chr01	Chr01	+	26881626-26882160:26881626-26882189	45DAB-145DAB	0.392386	0.013986	0.392386	1	Positive_dPSI
STRG.29437;A3:Chr00:5304105-5305022:5304105-5305553:+	A3	STRG.29437	Chr00	Chr00	+	5304105-5305022:5304105-5305553	45DAB-145DAB	0.584851	0.033966	0.584851	1	Positive_dPSI
STRG.29446;A3:Chr00:5608173-5608890:5608173-5609044:+	A3	STRG.29446	Chr00	Chr00	+	5608173-5608890:5608173-5609044	45DAB-145DAB	0.553911	0.00899101	0.553911	1	Positive_dPSI
STRG.30768;A3:Chr00:29817543-29817628:29817543-29817854:+	A3	STRG.30768	Chr00	Chr00	+	29817543-29817628:29817543-29817854	45DAB-145DAB	0.374925	0.018981	0.374925	1	Positive_dPSI
STRG.3103;A3:Chr11:40110744-40110833:40110744-40110859:+	A3	STRG.3103	Chr11	Chr11	+	40110744-40110833:40110744-40110859	45DAB-145DAB	0.141274	0.046953	0.141274	1	Positive_dPSI
STRG.31737;A3:Chr03:11009416-11009518:11009411-11009518:-	A3	STRG.31737	Chr03	Chr03	-	11009416-11009518:11009411-11009518	45DAB-145DAB	1	0	1	1	Positive_dPSI
STRG.31944;A3:Chr03:1181333-1181475:1181191-1181475:-	A3	STRG.31944	Chr03	Chr03	-	1181333-1181475:1181191-1181475	45DAB-145DAB	0.85267	0.0382118	0.85267	1	Positive_dPSI
STRG.31944;A3:Chr03:1181401-1181475:1181191-1181475:-	A3	STRG.31944	Chr03	Chr03	-	1181401-1181475:1181191-1181475	45DAB-145DAB	1	0	1	1	Positive_dPSI
STRG.32333;A3:Chr03:4188464-4189565:4188303-4189565:-	A3	STRG.32333	Chr03	Chr03	-	4188464-4189565:4188303-4189565	45DAB-145DAB	0.587206	0.0114885	0.587206	1	Positive_dPSI
STRG.3266;A3:Chr11:41482887-41482959:41482878-41482959:-	A3	STRG.3266	Chr11	Chr11	-	41482887-41482959:41482878-41482959	45DAB-145DAB	0.315061	0.036963	0.315061	1	Positive_dPSI
STRG.33042;A3:Chr03:13123009-13123385:13123009-13123411:+	A3	STRG.33042	Chr03	Chr03	+	13123009-13123385:13123009-13123411	45DAB-145DAB	0.342052	0.044955	0.342052	1	Positive_dPSI
STRG.334;A3:Chr11:2985722-2986888:2985617-2986888:-	A3	STRG.334	Chr11	Chr11	-	2985722-2986888:2985617-2986888	45DAB-145DAB	0.679506	0.0034965	0.679506	1	Positive_dPSI
STRG.33452;A3:Chr03:22833492-22833644:22833489-22833644:-	A3	STRG.33452	Chr03	Chr03	-	22833492-22833644:22833489-22833644	45DAB-145DAB	0.272573	0.0414585	0.272573	1	Positive_dPSI
STRG.35677;A3:Chr02:6032968-6033134:6032968-6033138:+	A3	STRG.35677	Chr02	Chr02	+	6032968-6033134:6032968-6033138	45DAB-145DAB	0.386209	0.045954	0.386209	1	Positive_dPSI
STRG.36098;A3:Chr02:9546032-9546137:9546032-9546283:+	A3	STRG.36098	Chr02	Chr02	+	9546032-9546137:9546032-9546283	45DAB-145DAB	0.494462	0.042957	0.494462	1	Positive_dPSI
STRG.36129;A3:Chr02:9761197-9761413:9761197-9761509:+	A3	STRG.36129	Chr02	Chr02	+	9761197-9761413:9761197-9761509	45DAB-145DAB	0.498445	0.010989	0.498445	1	Positive_dPSI
STRG.37978;A3:Chr02:34888479-34890429:34887533-34890429:-	A3	STRG.37978	Chr02	Chr02	-	34888479-34890429:34887533-34890429	45DAB-145DAB	0.952834	0.024975	0.952834	1	Positive_dPSI
STRG.3821;A3:Chr10:4011178-4011802:4011178-4011878:+	A3	STRG.3821	Chr10	Chr10	+	4011178-4011802:4011178-4011878	45DAB-145DAB	0.708906	0.0314685	0.708906	1	Positive_dPSI
STRG.38893;A3:Chr05:11661978-11662185:11661978-11662186:+	A3	STRG.38893	Chr05	Chr05	+	11661978-11662185:11661978-11662186	45DAB-145DAB	0.890918	0.040959	0.890918	1	Positive_dPSI
STRG.40063;A3:Chr05:28525009-28525173:28525009-28525179:+	A3	STRG.40063	Chr05	Chr05	+	28525009-28525173:28525009-28525179	45DAB-145DAB	0.962089	0.022977	0.962089	1	Positive_dPSI
STRG.40340;A3:Chr05:31137634-31137798:31137629-31137798:-	A3	STRG.40340	Chr05	Chr05	-	31137634-31137798:31137629-31137798	45DAB-145DAB	0.360077	0.023976	0.360077	1	Positive_dPSI
STRG.42499;A3:Chr04:2461985-2463820:2460858-2463820:-	A3	STRG.42499	Chr04	Chr04	-	2461985-2463820:2460858-2463820	45DAB-145DAB	0.69774	0.0124875	0.69774	1	Positive_dPSI
STRG.42620;A3:Chr04:3470558-3470619:3470552-3470619:-	A3	STRG.42620	Chr04	Chr04	-	3470558-3470619:3470552-3470619	45DAB-145DAB	0.309639	0.015984	0.309639	1	Positive_dPSI
STRG.43216;A3:Chr04:10920619-10920706:10920619-10920712:+	A3	STRG.43216	Chr04	Chr04	+	10920619-10920706:10920619-10920712	45DAB-145DAB	0.393615	0.016983	0.393615	1	Positive_dPSI
STRG.43436;A3:Chr04:17667136-17667237:17667130-17667237:-	A3	STRG.43436	Chr04	Chr04	-	17667136-17667237:17667130-17667237	45DAB-145DAB	0.338936	0.030969	0.338936	1	Positive_dPSI
STRG.44507;A3:Chr04:28987569-28987659:28987566-28987659:-	A3	STRG.44507	Chr04	Chr04	-	28987569-28987659:28987566-28987659	45DAB-145DAB	0.302681	0.0424575	0.302681	1	Positive_dPSI
STRG.45331;A3:Chr07:2721336-2722159:2721336-2722163:+	A3	STRG.45331	Chr07	Chr07	+	2721336-2722159:2721336-2722163	45DAB-145DAB	0.485646	0.027972	0.485646	1	Positive_dPSI
STRG.45505;A3:Chr07:4700407-4701191:4700084-4701191:-	A3	STRG.45505	Chr07	Chr07	-	4700407-4701191:4700084-4701191	45DAB-145DAB	0.612156	0.00699301	0.612156	1	Positive_dPSI
STRG.45532;A3:Chr07:4968289-4969565:4968289-4969571:+	A3	STRG.45532	Chr07	Chr07	+	4968289-4969565:4968289-4969571	45DAB-145DAB	0.24556	0.0204795	0.24556	1	Positive_dPSI
STRG.45691;A3:Chr07:6606804-6608365:6605804-6608365:-	A3	STRG.45691	Chr07	Chr07	-	6606804-6608365:6605804-6608365	45DAB-145DAB	0.587908	0.037962	0.587908	1	Positive_dPSI
STRG.46276;A3:Chr07:14643971-14644498:14643971-14644823:+	A3	STRG.46276	Chr07	Chr07	+	14643971-14644498:14643971-14644823	45DAB-145DAB	0.476816	0.0204795	0.476816	1	Positive_dPSI
STRG.46895;A3:Chr07:25427333-25427690:25427319-25427690:-	A3	STRG.46895	Chr07	Chr07	-	25427333-25427690:25427319-25427690	45DAB-145DAB	0.422175	0.0304695	0.422175	1	Positive_dPSI
STRG.48385;A3:Chr06:911611-913111:911585-913111:-	A3	STRG.48385	Chr06	Chr06	-	911611-913111:911585-913111	45DAB-145DAB	0.666667	0.038961	0.666667	1	Positive_dPSI
STRG.49435;A3:Chr06:21424238-21424795:21424218-21424795:-	A3	STRG.49435	Chr06	Chr06	-	21424238-21424795:21424218-21424795	45DAB-145DAB	0.313749	0.0414585	0.313749	1	Positive_dPSI
STRG.49740;A3:Chr06:25718543-25718811:25718543-25718833:+	A3	STRG.49740	Chr06	Chr06	+	25718543-25718811:25718543-25718833	45DAB-145DAB	0.42542	0.00999001	0.42542	1	Positive_dPSI
STRG.49788;A3:Chr06:26336488-26337079:26336484-26337079:-	A3	STRG.49788	Chr06	Chr06	-	26336488-26337079:26336484-26337079	45DAB-145DAB	0.175864	0.0364635	0.175864	1	Positive_dPSI
STRG.50444;A3:Chr06:32315875-32315898:32315867-32315898:-	A3	STRG.50444	Chr06	Chr06	-	32315875-32315898:32315867-32315898	45DAB-145DAB	0.486541	0.00949051	0.486541	1	Positive_dPSI
STRG.50591;A3:Chr06:33318524-33319181:33318524-33319304:+	A3	STRG.50591	Chr06	Chr06	+	33318524-33319181:33318524-33319304	45DAB-145DAB	0.280734	0.026973	0.280734	1	Positive_dPSI
STRG.51787;A3:Chr09:5352143-5352249:5352143-5352429:+	A3	STRG.51787	Chr09	Chr09	+	5352143-5352249:5352143-5352429	45DAB-145DAB	0.306672	0.026973	0.306672	1	Positive_dPSI
STRG.52382;A3:Chr09:10194190-10194388:10193760-10194388:-	A3	STRG.52382	Chr09	Chr09	-	10194190-10194388:10193760-10194388	45DAB-145DAB	0.336744	0.0334665	0.336744	1	Positive_dPSI
STRG.52774;A3:Chr09:14574144-14574387:14574141-14574387:-	A3	STRG.52774	Chr09	Chr09	-	14574144-14574387:14574141-14574387	45DAB-145DAB	0.384051	0.034965	0.384051	1	Positive_dPSI
STRG.53007;A3:Chr09:17236090-17237433:17235920-17237433:-	A3	STRG.53007	Chr09	Chr09	-	17236090-17237433:17235920-17237433	45DAB-145DAB	0.285548	0.01998	0.285548	1	Positive_dPSI
STRG.54583;A3:Chr08:2200228-2200303:2200171-2200303:-	A3	STRG.54583	Chr08	Chr08	-	2200228-2200303:2200171-2200303	45DAB-145DAB	0.572129	0.00599401	0.572129	1	Positive_dPSI
STRG.54631;A3:Chr08:2439210-2439315:2439210-2439371:+	A3	STRG.54631	Chr08	Chr08	+	2439210-2439315:2439210-2439371	45DAB-145DAB	0.523629	0.0354645	0.523629	1	Positive_dPSI
STRG.56680;A3:Chr08:30492426-30492609:30492426-30492612:+	A3	STRG.56680	Chr08	Chr08	+	30492426-30492609:30492426-30492612	45DAB-145DAB	0.428551	0.012987	0.428551	1	Positive_dPSI
STRG.5860;A3:Chr10:30097180-30097459:30097169-30097459:-	A3	STRG.5860	Chr10	Chr10	-	30097180-30097459:30097169-30097459	45DAB-145DAB	0.238805	0.020979	0.238805	1	Positive_dPSI
STRG.5948;A3:Chr13:218474-219072:218471-219072:-	A3	STRG.5948	Chr13	Chr13	-	218474-219072:218471-219072	45DAB-145DAB	0.591381	0.00499501	0.591381	1	Positive_dPSI
STRG.6175;A3:Chr10:31481270-31481351:31481267-31481351:-	A3	STRG.6175	Chr10	Chr10	-	31481270-31481351:31481267-31481351	45DAB-145DAB	0.526895	0.00849151	0.526895	1	Positive_dPSI
STRG.6351;A3:Chr10:32951186-32951778:32951186-32952150:+	A3	STRG.6351	Chr10	Chr10	+	32951186-32951778:32951186-32952150	45DAB-145DAB	0.246794	0.0424575	0.246794	1	Positive_dPSI
STRG.12659;A5:Chr12:29554144-29554679:29554144-29554779:-	A5	STRG.12659	Chr12	Chr12	-	29554144-29554679:29554144-29554779	45DAB-145DAB	0.634852	0.0274725	0.634852	1	Positive_dPSI
STRG.13289;A5:Chr15:1214505-1216320:1213312-1216320:+	A5	STRG.13289	Chr15	Chr15	+	1214505-1216320:1213312-1216320	45DAB-145DAB	0.382899	0.032967	0.382899	1	Positive_dPSI
STRG.13494;A5:Chr15:2940738-2941012:2940738-2941023:-	A5	STRG.13494	Chr15	Chr15	-	2940738-2941012:2940738-2941023	45DAB-145DAB	0.48576	0.003996	0.48576	1	Positive_dPSI
STRG.13500;A5:Chr15:2975869-2975961:2975838-2975961:+	A5	STRG.13500	Chr15	Chr15	+	2975869-2975961:2975838-2975961	45DAB-145DAB	0.286262	0.046953	0.286262	1	Positive_dPSI
STRG.13615;A5:Chr15:3760715-3760828:3760414-3760828:+	A5	STRG.13615	Chr15	Chr15	+	3760715-3760828:3760414-3760828	45DAB-145DAB	0.882269	0.00799201	0.882269	1	Positive_dPSI
STRG.14022;A5:Chr15:6803312-6803429:6803312-6803459:-	A5	STRG.14022	Chr15	Chr15	-	6803312-6803429:6803312-6803459	45DAB-145DAB	0.425706	0.0232268	0.425706	1	Positive_dPSI
STRG.14121;A5:Chr15:7581079-7581204:7581079-7581216:-	A5	STRG.14121	Chr15	Chr15	-	7581079-7581204:7581079-7581216	45DAB-145DAB	0.267975	0.0364635	0.267975	1	Positive_dPSI
STRG.15012;A5:Chr15:15361869-15361976:15361869-15361980:-	A5	STRG.15012	Chr15	Chr15	-	15361869-15361976:15361869-15361980	45DAB-145DAB	0.401313	0.0124875	0.401313	1	Positive_dPSI
STRG.15073;A5:Chr15:16063160-16063238:16063160-16063246:-	A5	STRG.15073	Chr15	Chr15	-	16063160-16063238:16063160-16063246	45DAB-145DAB	0.276313	0.036963	0.276313	1	Positive_dPSI
STRG.1518;A5:Chr11:14600687-14600892:14599977-14600892:+	A5	STRG.1518	Chr11	Chr11	+	14600687-14600892:14599977-14600892	45DAB-145DAB	0.44787	0.031968	0.44787	1	Positive_dPSI
STRG.15342;A5:Chr15:18421648-18421730:18421648-18421742:-	A5	STRG.15342	Chr15	Chr15	-	18421648-18421730:18421648-18421742	45DAB-145DAB	0.370367	0.0224775	0.370367	1	Positive_dPSI
STRG.1598;A5:Chr11:15611074-15611923:15611074-15612143:-	A5	STRG.1598	Chr11	Chr11	-	15611074-15611923:15611074-15612143	45DAB-145DAB	0.333333	0.0304695	0.333333	1	Positive_dPSI
STRG.16280;A5:Chr15:31403853-31404085:31403853-31404192:-	A5	STRG.16280	Chr15	Chr15	-	31403853-31404085:31403853-31404192	45DAB-145DAB	0.191813	0.045954	0.191813	1	Positive_dPSI
STRG.16378;A5:Chr15:33310239-33310798:33310235-33310798:+	A5	STRG.16378	Chr15	Chr15	+	33310239-33310798:33310235-33310798	45DAB-145DAB	0.252677	0.0484515	0.252677	1	Positive_dPSI
STRG.16509;A5:Chr15:36272718-36272836:36272718-36272985:-	A5	STRG.16509	Chr15	Chr15	-	36272718-36272836:36272718-36272985	45DAB-145DAB	0.216535	0.0474525	0.216535	1	Positive_dPSI
STRG.17433;A5:Chr15:51632132-51632297:51632081-51632297:+	A5	STRG.17433	Chr15	Chr15	+	51632132-51632297:51632081-51632297	45DAB-145DAB	0.278557	0.034965	0.278557	1	Positive_dPSI
STRG.17705;A5:Chr15:53953629-53954514:53953624-53954514:+	A5	STRG.17705	Chr15	Chr15	+	53953629-53954514:53953624-53954514	45DAB-145DAB	0.666667	0.027972	0.666667	1	Positive_dPSI
STRG.17781;A5:Chr14:220960-221128:220956-221128:+	A5	STRG.17781	Chr14	Chr14	+	220960-221128:220956-221128	45DAB-145DAB	0.133033	0.0499501	0.133033	1	Positive_dPSI
STRG.19396;A5:Chr17:110535-110880:110530-110880:+	A5	STRG.19396	Chr17	Chr17	+	110535-110880:110530-110880	45DAB-145DAB	0.230122	0.0434565	0.230122	1	Positive_dPSI
STRG.20671;A5:Chr17:1611820-1611975:1611798-1611975:+	A5	STRG.20671	Chr17	Chr17	+	1611820-1611975:1611798-1611975	45DAB-145DAB	0.376183	0.0124875	0.376183	1	Positive_dPSI
STRG.2075;A5:Chr11:27931318-27932159:27931318-27932177:-	A5	STRG.2075	Chr11	Chr11	-	27931318-27932159:27931318-27932177	45DAB-145DAB	0.269453	0.036963	0.269453	1	Positive_dPSI
STRG.22427;A5:Chr17:22404814-22406103:22404810-22406103:+	A5	STRG.22427	Chr17	Chr17	+	22404814-22406103:22404810-22406103	45DAB-145DAB	0.332972	0.0234765	0.332972	1	Positive_dPSI
STRG.23675;A5:Chr16:1274830-1275557:1274830-1275648:-	A5	STRG.23675	Chr16	Chr16	-	1274830-1275557:1274830-1275648	45DAB-145DAB	0.363394	0.0434565	0.363394	1	Positive_dPSI
STRG.24689;A5:Chr16:8622600-8622901:8622600-8624318:-	A5	STRG.24689	Chr16	Chr16	-	8622600-8622901:8622600-8624318	45DAB-145DAB	0.595418	0.00599401	0.595418	1	Positive_dPSI
STRG.24689;A5:Chr16:8622600-8623040:8622600-8624318:-	A5	STRG.24689	Chr16	Chr16	-	8622600-8623040:8622600-8624318	45DAB-145DAB	0.533505	0.00599401	0.533505	1	Positive_dPSI
STRG.25535;A5:Chr16:16940127-16940216:16940123-16940216:+	A5	STRG.25535	Chr16	Chr16	+	16940127-16940216:16940123-16940216	45DAB-145DAB	0.575171	0.033966	0.575171	1	Positive_dPSI
STRG.26890;A5:Chr01:10699963-10700979:10699963-10700984:-	A5	STRG.26890	Chr01	Chr01	-	10699963-10700979:10699963-10700984	45DAB-145DAB	0.44382	0.0499501	0.44382	1	Positive_dPSI
STRG.27522;A5:Chr01:19241308-19242136:19241193-19242136:+	A5	STRG.27522	Chr01	Chr01	+	19241308-19242136:19241193-19242136	45DAB-145DAB	0.483164	0.0474525	0.483164	1	Positive_dPSI
STRG.28053;A5:Chr01:24767669-24767767:24767669-24767803:-	A5	STRG.28053	Chr01	Chr01	-	24767669-24767767:24767669-24767803	45DAB-145DAB	0.236931	0.0304695	0.236931	1	Positive_dPSI
STRG.29132;A5:Chr00:625972-626232:625972-626343:-	A5	STRG.29132	Chr00	Chr00	-	625972-626232:625972-626343	45DAB-145DAB	0.521459	0.011988	0.521459	1	Positive_dPSI
STRG.2933;A5:Chr11:38404455-38404562:38404455-38405495:-	A5	STRG.2933	Chr11	Chr11	-	38404455-38404562:38404455-38405495	45DAB-145DAB	0.525925	0.025974	0.525925	1	Positive_dPSI
STRG.30389;A5:Chr00:22634843-22634926:22634824-22634926:+	A5	STRG.30389	Chr00	Chr00	+	22634843-22634926:22634824-22634926	45DAB-145DAB	0.326538	0.0204795	0.326538	1	Positive_dPSI
STRG.306;A5:Chr11:2685354-2685867:2685354-2685881:-	A5	STRG.306	Chr11	Chr11	-	2685354-2685867:2685354-2685881	45DAB-145DAB	0.465682	0.025974	0.465682	1	Positive_dPSI
STRG.31299;A5:Chr00:44642549-44642783:44642489-44642783:+	A5	STRG.31299	Chr00	Chr00	+	44642549-44642783:44642489-44642783	45DAB-145DAB	0.504488	0.0334665	0.504488	1	Positive_dPSI
STRG.34104;A5:Chr03:31295674-31296060:31295388-31296060:+	A5	STRG.34104	Chr03	Chr03	+	31295674-31296060:31295388-31296060	45DAB-145DAB	0.668096	0.00999001	0.668096	1	Positive_dPSI
STRG.34104;A5:Chr03:31295949-31296060:31295388-31296060:+	A5	STRG.34104	Chr03	Chr03	+	31295949-31296060:31295388-31296060	45DAB-145DAB	0.665638	0.00999001	0.665638	1	Positive_dPSI
STRG.35357;A5:Chr02:3267556-3267668:3266872-3267668:+	A5	STRG.35357	Chr02	Chr02	+	3267556-3267668:3266872-3267668	45DAB-145DAB	0.3686	0.0254745	0.3686	1	Positive_dPSI
STRG.35623;A5:Chr02:5532637-5533076:5532637-5533092:-	A5	STRG.35623	Chr02	Chr02	-	5532637-5533076:5532637-5533092	45DAB-145DAB	0.155313	0.0374625	0.155313	1	Positive_dPSI
STRG.36596;A5:Chr02:13105323-13105536:13105323-13105761:-	A5	STRG.36596	Chr02	Chr02	-	13105323-13105536:13105323-13105761	45DAB-145DAB	0.248827	0.048951	0.248827	1	Positive_dPSI
STRG.3820;A5:Chr10:4007349-4007673:4007327-4007673:+	A5	STRG.3820	Chr10	Chr10	+	4007349-4007673:4007327-4007673	45DAB-145DAB	0.45014	0.011988	0.45014	1	Positive_dPSI
STRG.38257;A5:Chr02:37364614-37364994:37364614-37365132:-	A5	STRG.38257	Chr02	Chr02	-	37364614-37364994:37364614-37365132	45DAB-145DAB	0.448191	0.0194805	0.448191	1	Positive_dPSI
STRG.38610;A5:Chr05:5091759-5092062:5090342-5092062:+	A5	STRG.38610	Chr05	Chr05	+	5091759-5092062:5090342-5092062	45DAB-145DAB	0.552556	0.0434565	0.552556	1	Positive_dPSI
STRG.38610;A5:Chr05:5095464-5096289:5095235-5096289:+	A5	STRG.38610	Chr05	Chr05	+	5095464-5096289:5095235-5096289	45DAB-145DAB	0.301	0.0434565	0.301	1	Positive_dPSI
STRG.38693;A5:Chr05:9528497-9529535:9528497-9529543:-	A5	STRG.38693	Chr05	Chr05	-	9528497-9529535:9528497-9529543	45DAB-145DAB	0.30337	0.0374625	0.30337	1	Positive_dPSI
STRG.39416;A5:Chr05:22036656-22036980:22036625-22036980:+	A5	STRG.39416	Chr05	Chr05	+	22036656-22036980:22036625-22036980	45DAB-145DAB	0.309686	0.02997	0.309686	1	Positive_dPSI
STRG.39637;A5:Chr05:24528194-24528977:24528184-24528977:+	A5	STRG.39637	Chr05	Chr05	+	24528194-24528977:24528184-24528977	45DAB-145DAB	0.319592	0.0334665	0.319592	1	Positive_dPSI
STRG.39788;A5:Chr05:36046465-36046633:36046465-36046644:-	A5	STRG.39788	Chr05	Chr05	-	36046465-36046633:36046465-36046644	45DAB-145DAB	0.454047	0.0334665	0.454047	1	Positive_dPSI
STRG.40455;A5:Chr05:32235988-32236697:32235988-32236985:-	A5	STRG.40455	Chr05	Chr05	-	32235988-32236697:32235988-32236985	45DAB-145DAB	0.306814	0.0124875	0.306814	1	Positive_dPSI
STRG.4050;A5:Chr10:13562264-13562602:13559929-13562602:+	A5	STRG.4050	Chr10	Chr10	+	13562264-13562602:13559929-13562602	45DAB-145DAB	0.506175	0.043956	0.506175	1	Positive_dPSI
STRG.41372;A5:Chr05:42249271-42249604:42249271-42249729:-	A5	STRG.41372	Chr05	Chr05	-	42249271-42249604:42249271-42249729	45DAB-145DAB	0.365376	0.0264735	0.365376	1	Positive_dPSI
STRG.44804;A5:Chr04:31075997-31076266:31075997-31076589:-	A5	STRG.44804	Chr04	Chr04	-	31075997-31076266:31075997-31076589	45DAB-145DAB	0.272366	0.0354645	0.272366	1	Positive_dPSI
STRG.44815;A5:Chr04:31143407-31143662:31143401-31143662:+	A5	STRG.44815	Chr04	Chr04	+	31143407-31143662:31143401-31143662	45DAB-145DAB	0.301683	0.0384615	0.301683	1	Positive_dPSI
STRG.46097;A5:Chr07:11598073-11598210:11598073-11598221:-	A5	STRG.46097	Chr07	Chr07	-	11598073-11598210:11598073-11598221	45DAB-145DAB	0.463294	0.0454545	0.463294	1	Positive_dPSI
STRG.46832;A5:Chr07:23951728-23951937:23951714-23951937:+	A5	STRG.46832	Chr07	Chr07	+	23951728-23951937:23951714-23951937	45DAB-145DAB	0.439534	0.0154845	0.439534	1	Positive_dPSI
STRG.46997;A5:Chr07:26545394-26545865:26545390-26545865:+	A5	STRG.46997	Chr07	Chr07	+	26545394-26545865:26545390-26545865	45DAB-145DAB	0.544084	0.003996	0.544084	1	Positive_dPSI
STRG.4946;A5:Chr10:27510496-27511512:27510496-27511647:-	A5	STRG.4946	Chr10	Chr10	-	27510496-27511512:27510496-27511647	45DAB-145DAB	0.473795	0.011988	0.473795	1	Positive_dPSI
STRG.49910;A5:Chr06:27676932-27677052:27676932-27677058:-	A5	STRG.49910	Chr06	Chr06	-	27676932-27677052:27676932-27677058	45DAB-145DAB	0.246661	0.042957	0.246661	1	Positive_dPSI
STRG.50288;A5:Chr06:30995309-30996546:30995309-30996553:-	A5	STRG.50288	Chr06	Chr06	-	30995309-30996546:30995309-30996553	45DAB-145DAB	0.312599	0.0214785	0.312599	1	Positive_dPSI
STRG.51263;A5:Chr09:1379008-1379264:1378999-1379264:+	A5	STRG.51263	Chr09	Chr09	+	1379008-1379264:1378999-1379264	45DAB-145DAB	0.628081	0.0294705	0.628081	1	Positive_dPSI
STRG.52823;A5:Chr09:15114186-15114488:15114106-15114488:+	A5	STRG.52823	Chr09	Chr09	+	15114186-15114488:15114106-15114488	45DAB-145DAB	0.483825	0.010989	0.483825	1	Positive_dPSI
STRG.53359;A5:Chr09:26626989-26627231:26626759-26627231:+	A5	STRG.53359	Chr09	Chr09	+	26626989-26627231:26626759-26627231	45DAB-145DAB	0.520192	0.0244755	0.520192	1	Positive_dPSI
STRG.53555;A5:Chr09:29667255-29668643:29667255-29668736:-	A5	STRG.53555	Chr09	Chr09	-	29667255-29668643:29667255-29668736	45DAB-145DAB	0.26348	0.0214785	0.26348	1	Positive_dPSI
STRG.5379;A5:Chr10:23583772-23583887:23583772-23583891:-	A5	STRG.5379	Chr10	Chr10	-	23583772-23583887:23583772-23583891	45DAB-145DAB	0.344889	0.0487013	0.344889	1	Positive_dPSI
STRG.54157;A5:Chr08:9375603-9375760:9375509-9375760:+	A5	STRG.54157	Chr08	Chr08	+	9375603-9375760:9375509-9375760	45DAB-145DAB	0.485796	0.024975	0.485796	1	Positive_dPSI
STRG.56563;A5:Chr08:29067143-29067491:29066881-29067491:+	A5	STRG.56563	Chr08	Chr08	+	29067143-29067491:29066881-29067491	45DAB-145DAB	0.447253	0.034965	0.447253	1	Positive_dPSI
STRG.56768;A5:Chr08:31140468-31141177:31140468-31141182:-	A5	STRG.56768	Chr08	Chr08	-	31140468-31141177:31140468-31141182	45DAB-145DAB	0.213906	0.045954	0.213906	1	Positive_dPSI
STRG.8058;A5:Chr13:6068061-6068158:6068032-6068158:+	A5	STRG.8058	Chr13	Chr13	+	6068061-6068158:6068032-6068158	45DAB-145DAB	0.228308	0.0324675	0.228308	1	Positive_dPSI
STRG.8637;A5:Chr13:10952910-10953058:10952881-10953058:+	A5	STRG.8637	Chr13	Chr13	+	10952910-10953058:10952881-10953058	45DAB-145DAB	0.356095	0.0499501	0.356095	1	Positive_dPSI
STRG.9000;A5:Chr13:14149383-14149465:14149383-14149466:-	A5	STRG.9000	Chr13	Chr13	-	14149383-14149465:14149383-14149466	45DAB-145DAB	0.172622	0.045954	0.172622	1	Positive_dPSI
STRG.9719;A5:Chr13:24219371-24220312:24219371-24220328:-	A5	STRG.9719	Chr13	Chr13	-	24219371-24220312:24219371-24220328	45DAB-145DAB	0.312371	0.020979	0.312371	1	Positive_dPSI
STRG.27145;MX:Chr01:15480795-15481462:15481660-15481947:15480795-15481836:15481859-15481947:-	MX	STRG.27145	Chr01	Chr01	-	15480795-15481462:15481660-15481947:15480795-15481836:15481859-15481947	45DAB-145DAB	0.52725	0.046953	0.52725	1	Positive_dPSI
STRG.37451;MX:Chr02:29632400-29632491:29632585-29660847:29632400-29660653:29660747-29660847:+	MX	STRG.37451	Chr02	Chr02	+	29632400-29632491:29632585-29660847:29632400-29660653:29660747-29660847	45DAB-145DAB	0.523841	0.046953	0.523841	1	Positive_dPSI
STRG.55648;MX:Chr08:14204576-14204659:14204818-14211663:14204576-14211398:14211557-14211663:+	MX	STRG.55648	Chr08	Chr08	+	14204576-14204659:14204818-14211663:14204576-14211398:14211557-14211663	45DAB-145DAB	0.770467	0.048951	0.770467	1	Positive_dPSI
STRG.12935;RI:Chr12:31728281:31728341-31728594:31728932:-	RI	STRG.12935	Chr12	Chr12	-	31728281:31728341-31728594:31728932	45DAB-145DAB	0.432792	0.0184815	0.432792	1	Positive_dPSI
STRG.13532;RI:Chr15:3165810:3166838-3166912:3167005:-	RI	STRG.13532	Chr15	Chr15	-	3165810:3166838-3166912:3167005	45DAB-145DAB	0.251696	0.047952	0.251696	1	Positive_dPSI
STRG.15019;RI:Chr15:15487288:15487350-15487479:15487574:+	RI	STRG.15019	Chr15	Chr15	+	15487288:15487350-15487479:15487574	45DAB-145DAB	0.490533	0.014985	0.490533	1	Positive_dPSI
STRG.15661;RI:Chr15:21941935:21942058-21942233:21942483:+	RI	STRG.15661	Chr15	Chr15	+	21941935:21942058-21942233:21942483	45DAB-145DAB	0.261106	0.0364635	0.261106	1	Positive_dPSI
STRG.15877;RI:Chr15:24623395:24623651-24623787:24624801:+	RI	STRG.15877	Chr15	Chr15	+	24623395:24623651-24623787:24624801	45DAB-145DAB	1	0	1	1	Positive_dPSI
STRG.16230;RI:Chr15:30545069:30545194-30545254:30545365:-	RI	STRG.16230	Chr15	Chr15	-	30545069:30545194-30545254:30545365	45DAB-145DAB	0.727323	0.011988	0.727323	1	Positive_dPSI
STRG.16902;RI:Chr15:45001276:45001407-45001502:45001592:+	RI	STRG.16902	Chr15	Chr15	+	45001276:45001407-45001502:45001592	45DAB-145DAB	0.290191	0.023976	0.290191	1	Positive_dPSI
STRG.17835;RI:Chr14:625810:626148-626312:626545:-	RI	STRG.17835	Chr14	Chr14	-	625810:626148-626312:626545	45DAB-145DAB	0.315707	0.034965	0.315707	1	Positive_dPSI
STRG.17835;RI:Chr14:626312:626545-626567:626787:-	RI	STRG.17835	Chr14	Chr14	-	626312:626545-626567:626787	45DAB-145DAB	0.22544	0.034965	0.22544	1	Positive_dPSI
STRG.19909;RI:Chr14:27625446:27625505-27625706:27625793:+	RI	STRG.19909	Chr14	Chr14	+	27625446:27625505-27625706:27625793	45DAB-145DAB	0.377629	0.0304695	0.377629	1	Positive_dPSI
STRG.21806;RI:Chr17:11769170:11769267-11769386:11769599:-	RI	STRG.21806	Chr17	Chr17	-	11769170:11769267-11769386:11769599	45DAB-145DAB	0.241836	0.0394605	0.241836	1	Positive_dPSI
STRG.23218;RI:Chr17:31888595:31888895-31889119:31889316:-	RI	STRG.23218	Chr17	Chr17	-	31888595:31888895-31889119:31889316	45DAB-145DAB	0.463852	0.034965	0.463852	1	Positive_dPSI
STRG.24644;RI:Chr16:8336156:8336437-8336485:8336700:+	RI	STRG.24644	Chr16	Chr16	+	8336156:8336437-8336485:8336700	45DAB-145DAB	0.682366	0.00799201	0.682366	1	Positive_dPSI
STRG.25123;RI:Chr16:12453323:12454213-12454371:12454500:-	RI	STRG.25123	Chr16	Chr16	-	12453323:12454213-12454371:12454500	45DAB-145DAB	0.297996	0.037962	0.297996	1	Positive_dPSI
STRG.25535;RI:Chr16:16940216:16940270-16940408:16940461:+	RI	STRG.25535	Chr16	Chr16	+	16940216:16940270-16940408:16940461	45DAB-145DAB	0.575171	0.0344655	0.575171	1	Positive_dPSI
STRG.25535;RI:Chr16:16940556:16940602-16940686:16940746:+	RI	STRG.25535	Chr16	Chr16	+	16940556:16940602-16940686:16940746	45DAB-145DAB	0.442619	0.0344655	0.442619	1	Positive_dPSI
STRG.26377;RI:Chr16:26789057:26789107-26789131:26789211:-	RI	STRG.26377	Chr16	Chr16	-	26789057:26789107-26789131:26789211	45DAB-145DAB	0.418776	0.0484515	0.418776	1	Positive_dPSI
STRG.27694;RI:Chr01:21387397:21387592-21387683:21387972:-	RI	STRG.27694	Chr01	Chr01	-	21387397:21387592-21387683:21387972	45DAB-145DAB	0.517776	0.0124875	0.517776	1	Positive_dPSI
STRG.27864;RI:Chr01:23106887:23107241-23107340:23107729:+	RI	STRG.27864	Chr01	Chr01	+	23106887:23107241-23107340:23107729	45DAB-145DAB	0.377363	0.021978	0.377363	1	Positive_dPSI
STRG.28158;RI:Chr01:25737101:25737650-25737971:25739661:-	RI	STRG.28158	Chr01	Chr01	-	25737101:25737650-25737971:25739661	45DAB-145DAB	0.656657	0.0264735	0.656657	1	Positive_dPSI
STRG.29446;RI:Chr00:5607960:5608173-5609044:5609130:+	RI	STRG.29446	Chr00	Chr00	+	5607960:5608173-5609044:5609130	45DAB-145DAB	0.644124	0.00549451	0.644124	1	Positive_dPSI
STRG.29966;RI:Chr00:13698961:13699187-13699327:13701478:-	RI	STRG.29966	Chr00	Chr00	-	13698961:13699187-13699327:13701478	45DAB-145DAB	0.326109	0.046953	0.326109	1	Positive_dPSI
STRG.30113;RI:Chr00:16958624:16959043-16959142:16959507:-	RI	STRG.30113	Chr00	Chr00	-	16958624:16959043-16959142:16959507	45DAB-145DAB	0.235319	0.046953	0.235319	1	Positive_dPSI
STRG.30126;RI:Chr00:17508799:17509063-17509170:17509473:+	RI	STRG.30126	Chr00	Chr00	+	17508799:17509063-17509170:17509473	45DAB-145DAB	0.64377	0.0474525	0.64377	1	Positive_dPSI
STRG.31142;RI:Chr00:38649107:38649386-38649474:38649533:-	RI	STRG.31142	Chr00	Chr00	-	38649107:38649386-38649474:38649533	45DAB-145DAB	0.321139	0.044955	0.321139	1	Positive_dPSI
STRG.31299;RI:Chr00:44642468:44642489-44642783:44642897:+	RI	STRG.31299	Chr00	Chr00	+	44642468:44642489-44642783:44642897	45DAB-145DAB	0.510568	0.046953	0.510568	1	Positive_dPSI
STRG.33847;RI:Chr03:27714228:27714288-27714404:27719861:+	RI	STRG.33847	Chr03	Chr03	+	27714228:27714288-27714404:27719861	45DAB-145DAB	0.644639	0.0364635	0.644639	1	Positive_dPSI
STRG.33847;RI:Chr03:27714404:27718896-27719363:27719661:+	RI	STRG.33847	Chr03	Chr03	+	27714404:27718896-27719363:27719661	45DAB-145DAB	0.507612	0.0364635	0.507612	1	Positive_dPSI
STRG.34426;RI:Chr03:33433228:33433361-33434232:33434664:-	RI	STRG.34426	Chr03	Chr03	-	33433228:33433361-33434232:33434664	45DAB-145DAB	0.433094	0.0474525	0.433094	1	Positive_dPSI
STRG.35097;RI:Chr02:928743:928945-929112:929791:+	RI	STRG.35097	Chr02	Chr02	+	928743:928945-929112:929791	45DAB-145DAB	0.596558	0.0304695	0.596558	1	Positive_dPSI
STRG.35572;RI:Chr02:5194340:5194484-5194641:5194806:+	RI	STRG.35572	Chr02	Chr02	+	5194340:5194484-5194641:5194806	45DAB-145DAB	0.311827	0.048951	0.311827	1	Positive_dPSI
STRG.35712;RI:Chr02:6304036:6304602-6305845:6306633:-	RI	STRG.35712	Chr02	Chr02	-	6304036:6304602-6305845:6306633	45DAB-145DAB	0.702465	0.013986	0.702465	1	Positive_dPSI
STRG.38065;RI:Chr02:35616347:35616517-35617978:35621381:+	RI	STRG.38065	Chr02	Chr02	+	35616347:35616517-35617978:35621381	45DAB-145DAB	0.665372	0.044955	0.665372	1	Positive_dPSI
STRG.41928;RI:Chr05:46176484:46177056-46177222:46177721:+	RI	STRG.41928	Chr05	Chr05	+	46176484:46177056-46177222:46177721	45DAB-145DAB	0.29717	0.044955	0.29717	1	Positive_dPSI
STRG.42736;RI:Chr04:7619059:7619110-7619227:7619354:+	RI	STRG.42736	Chr04	Chr04	+	7619059:7619110-7619227:7619354	45DAB-145DAB	0.605766	0.0364635	0.605766	1	Positive_dPSI
STRG.43730;RI:Chr04:20748169:20748433-20748464:20748864:+	RI	STRG.43730	Chr04	Chr04	+	20748169:20748433-20748464:20748864	45DAB-145DAB	0.216045	0.045954	0.216045	1	Positive_dPSI
STRG.44443;RI:Chr04:28525062:28525217-28525330:28525382:-	RI	STRG.44443	Chr04	Chr04	-	28525062:28525217-28525330:28525382	45DAB-145DAB	0.266199	0.0264735	0.266199	1	Positive_dPSI
STRG.44831;RI:Chr04:31221172:31222257-31222639:31222969:+	RI	STRG.44831	Chr04	Chr04	+	31221172:31222257-31222639:31222969	45DAB-145DAB	0.281908	0.0444555	0.281908	1	Positive_dPSI
STRG.45505;RI:Chr07:4699915:4700084-4700202:4700407:-	RI	STRG.45505	Chr07	Chr07	-	4699915:4700084-4700202:4700407	45DAB-145DAB	0.390096	0.038961	0.390096	1	Positive_dPSI
STRG.45972;RI:Chr07:10268917:10269244-10269330:10269420:+	RI	STRG.45972	Chr07	Chr07	+	10268917:10269244-10269330:10269420	45DAB-145DAB	0.351872	0.0499501	0.351872	1	Positive_dPSI
STRG.49658;RI:Chr06:24890368:24890732-24890818:24891275:+	RI	STRG.49658	Chr06	Chr06	+	24890368:24890732-24890818:24891275	45DAB-145DAB	0.656017	0.03996	0.656017	1	Positive_dPSI
STRG.50257;RI:Chr06:30616205:30616417-30616508:30617455:-	RI	STRG.50257	Chr06	Chr06	-	30616205:30616417-30616508:30617455	45DAB-145DAB	0.284706	0.038961	0.284706	1	Positive_dPSI
STRG.50733;RI:Chr06:34722794:34723012-34723678:34726704:-	RI	STRG.50733	Chr06	Chr06	-	34722794:34723012-34723678:34726704	45DAB-145DAB	0.403479	0.00899101	0.403479	1	Positive_dPSI
STRG.51571;RI:Chr09:3629543:3629708-3629745:3629762:-	RI	STRG.51571	Chr09	Chr09	-	3629543:3629708-3629745:3629762	45DAB-145DAB	0.192273	0.044955	0.192273	1	Positive_dPSI
STRG.54428;RI:Chr08:1061853:1062094-1062805:1062870:+	RI	STRG.54428	Chr08	Chr08	+	1061853:1062094-1062805:1062870	45DAB-145DAB	0.575381	0.0184815	0.575381	1	Positive_dPSI
STRG.54564;RI:Chr08:2071114:2071469-2071496:2071531:+	RI	STRG.54564	Chr08	Chr08	+	2071114:2071469-2071496:2071531	45DAB-145DAB	0.549909	0.002997	0.549909	1	Positive_dPSI
STRG.54821;RI:Chr08:4122622:4122798-4122875:4122973:+	RI	STRG.54821	Chr08	Chr08	+	4122622:4122798-4122875:4122973	45DAB-145DAB	0.363515	0.0154845	0.363515	1	Positive_dPSI
STRG.54919;RI:Chr08:5013647:5014043-5014325:5015323:-	RI	STRG.54919	Chr08	Chr08	-	5013647:5014043-5014325:5015323	45DAB-145DAB	0.369822	0.0414585	0.369822	1	Positive_dPSI
STRG.5588;RI:Chr10:25707922:25709177-25710261:25710505:-	RI	STRG.5588	Chr10	Chr10	-	25707922:25709177-25710261:25710505	45DAB-145DAB	0.302313	0.027972	0.302313	1	Positive_dPSI
STRG.56563;RI:Chr08:29065958:29066012-29066177:29066199:+	RI	STRG.56563	Chr08	Chr08	+	29065958:29066012-29066177:29066199	45DAB-145DAB	0.577538	0.015984	0.577538	1	Positive_dPSI
STRG.6754;RI:Chr10:36780992:36781260-36781717:36781775:+	RI	STRG.6754	Chr10	Chr10	+	36780992:36781260-36781717:36781775	45DAB-145DAB	0.289001	0.0484515	0.289001	1	Positive_dPSI
STRG.6956;RI:Chr10:38450136:38450781-38450878:38451031:-	RI	STRG.6956	Chr10	Chr10	-	38450136:38450781-38450878:38451031	45DAB-145DAB	0.379562	0.0114885	0.379562	1	Positive_dPSI
STRG.7275;RI:Chr10:40754906:40755061-40755298:40755524:+	RI	STRG.7275	Chr10	Chr10	+	40754906:40755061-40755298:40755524	45DAB-145DAB	0.531264	0.003996	0.531264	1	Positive_dPSI
STRG.7840;RI:Chr13:4367180:4367332-4367356:4367422:-	RI	STRG.7840	Chr13	Chr13	-	4367180:4367332-4367356:4367422	45DAB-145DAB	0.563067	0.0354645	0.563067	1	Positive_dPSI
STRG.829;RI:Chr11:7063376:7064824-7065176:7065289:-	RI	STRG.829	Chr11	Chr11	-	7063376:7064824-7065176:7065289	45DAB-145DAB	0.361898	0.0404595	0.361898	1	Positive_dPSI
STRG.8503;RI:Chr13:9707897:9708346-9708450:9708698:-	RI	STRG.8503	Chr13	Chr13	-	9707897:9708346-9708450:9708698	45DAB-145DAB	0.322675	0.0454545	0.322675	1	Positive_dPSI
STRG.8921;RI:Chr13:19787151:19787472-19787570:19787995:+	RI	STRG.8921	Chr13	Chr13	+	19787151:19787472-19787570:19787995	45DAB-145DAB	0.396988	0.026973	0.396988	1	Positive_dPSI
STRG.9216;RI:Chr13:16450584:16450622-16450747:16450921:+	RI	STRG.9216	Chr13	Chr13	+	16450584:16450622-16450747:16450921	45DAB-145DAB	0.629753	0.025974	0.629753	1	Positive_dPSI
STRG.942;RI:Chr11:7950241:7950548-7950630:7950735:+	RI	STRG.942	Chr11	Chr11	+	7950241:7950548-7950630:7950735	45DAB-145DAB	0.352945	0.013986	0.352945	1	Positive_dPSI
STRG.22931;AF:Chr17:28508157-28508253:28508367:28508157-28509808:28509935:-	AF	STRG.22931	Chr17	Chr17	-	28508157-28508253:28508367:28508157-28509808:28509935	45DAB-145DAB	0.391376	0.0374625	0.391376	1	Positive_dPSI
STRG.31514;AF:Chr00:47077517:47077747-47079343:47078617:47079126-47079343:+	AF	STRG.31514	Chr00	Chr00	+	47077517:47077747-47079343:47078617:47079126-47079343	45DAB-145DAB	1	0	1	1	Positive_dPSI
STRG.41093;AF:Chr05:39857314:39857553-39865768:39859773:39859970-39865768:+	AF	STRG.41093	Chr05	Chr05	+	39857314:39857553-39865768:39859773:39859970-39865768	45DAB-145DAB	0.762978	0.046953	0.762978	1	Positive_dPSI
STRG.41379;AF:Chr05:42300092-42300402:42300692:42300092-42300808:42300850:-	AF	STRG.41379	Chr05	Chr05	-	42300092-42300402:42300692:42300092-42300808:42300850	45DAB-145DAB	0.468479	0.0444555	0.468479	1	Positive_dPSI
STRG.45646;AF:Chr07:6164205-6165785:6165911:6164205-6194663:6194809:-	AF	STRG.45646	Chr07	Chr07	-	6164205-6165785:6165911:6164205-6194663:6194809	45DAB-145DAB	0.858486	0.0034965	0.858486	1	Positive_dPSI
STRG.48233;AF:Chr07:36342465:36342735-36343797:36343248:36343691-36343797:+	AF	STRG.48233	Chr07	Chr07	+	36342465:36342735-36343797:36343248:36343691-36343797	45DAB-145DAB	0.732283	0.035964	0.732283	1	Positive_dPSI
STRG.48575;AF:Chr06:2577206-2578123:2578706:2577206-2600659:2603448:-	AF	STRG.48575	Chr06	Chr06	-	2577206-2578123:2578706:2577206-2600659:2603448	45DAB-145DAB	0.792445	0.022977	0.792445	1	Positive_dPSI
STRG.8070;AF:Chr13:6137993-6138220:6138422:6137993-6138785:6139029:-	AF	STRG.8070	Chr13	Chr13	-	6137993-6138220:6138422:6137993-6138785:6139029	45DAB-145DAB	0.769938	0.0194805	0.769938	1	Positive_dPSI
STRG.23964;AL:Chr16:3240670:3240704-3273447:3272501:3273069-3273447:-	AL	STRG.23964	Chr16	Chr16	-	3240670:3240704-3273447:3272501:3273069-3273447	45DAB-145DAB	0.366742	0.0434565	0.366742	1	Positive_dPSI
STRG.34104;AL:Chr03:31296107-31296205:31296566:31296107-31314964:31315306:+	AL	STRG.34104	Chr03	Chr03	+	31296107-31296205:31296566:31296107-31314964:31315306	45DAB-145DAB	0.668096	0.033966	0.668096	1	Positive_dPSI
STRG.36885;AL:Chr02:16513101:16513127-16514732:16514322:16514589-16514732:-	AL	STRG.36885	Chr02	Chr02	-	16513101:16513127-16514732:16514322:16514589-16514732	45DAB-145DAB	0.525005	0.02997	0.525005	1	Positive_dPSI
STRG.42159;AL:Chr05:47378840:47379630-47380922:47380372:47380721-47380922:-	AL	STRG.42159	Chr05	Chr05	-	47378840:47379630-47380922:47380372:47380721-47380922	45DAB-145DAB	0.396064	0.0424575	0.396064	1	Positive_dPSI
STRG.42159;AL:Chr05:47378840:47379686-47380922:47380372:47380721-47380922:-	AL	STRG.42159	Chr05	Chr05	-	47378840:47379686-47380922:47380372:47380721-47380922	45DAB-145DAB	0.526002	0.0424575	0.526002	1	Positive_dPSI
STRG.45646;AL:Chr07:6034709:6034833-6162913:6158379:6158587-6162913:-	AL	STRG.45646	Chr07	Chr07	-	6034709:6034833-6162913:6158379:6158587-6162913	45DAB-145DAB	0.698465	0.031968	0.698465	1	Positive_dPSI
STRG.806;AL:Chr11:6933655-6933853:6934707:6933655-6938573:6939571:+	AL	STRG.806	Chr11	Chr11	+	6933655-6933853:6934707:6933655-6938573:6939571	45DAB-145DAB	0.567935	0.0384615	0.567935	1	Positive_dPSI
STRG.10346;SE:Chr12:401998-402127:402188-402504:+	SE	STRG.10346	Chr12	Chr12	+	401998-402127:402188-402504	45DAB-95DAB	-0.38723	0.0154845	0.38723	1	Negative_dPSI
STRG.10652;SE:Chr12:3689923-3690182:3690254-3690412:-	SE	STRG.10652	Chr12	Chr12	-	3689923-3690182:3690254-3690412	45DAB-95DAB	-0.280184	0.0284715	0.280184	1	Negative_dPSI
STRG.10739;SE:Chr12:4475710-4475967:4476121-4476308:+	SE	STRG.10739	Chr12	Chr12	+	4475710-4475967:4476121-4476308	45DAB-95DAB	-0.322416	0.0214785	0.322416	1	Negative_dPSI
STRG.10868;SE:Chr12:5987641-5987894:5987977-5988102:+	SE	STRG.10868	Chr12	Chr12	+	5987641-5987894:5987977-5988102	45DAB-95DAB	-0.416108	0.048951	0.416108	1	Negative_dPSI
STRG.11465;SE:Chr12:17288992-17289262:17289321-17289690:+	SE	STRG.11465	Chr12	Chr12	+	17288992-17289262:17289321-17289690	45DAB-95DAB	-0.432624	0.033966	0.432624	1	Negative_dPSI
STRG.11776;SE:Chr12:21262561-21262702:21262861-21263063:-	SE	STRG.11776	Chr12	Chr12	-	21262561-21262702:21262861-21263063	45DAB-95DAB	-0.347843	0.025974	0.347843	1	Negative_dPSI
STRG.11776;SE:Chr12:21262561-21262714:21262861-21263063:-	SE	STRG.11776	Chr12	Chr12	-	21262561-21262714:21262861-21263063	45DAB-95DAB	-0.488555	0.025974	0.488555	1	Negative_dPSI
STRG.12550;SE:Chr12:28813111-28813334:28813420-28813916:+	SE	STRG.12550	Chr12	Chr12	+	28813111-28813334:28813420-28813916	45DAB-95DAB	-0.24787	0.03996	0.24787	1	Negative_dPSI
STRG.12631;SE:Chr12:29384650-29384839:29384911-29385013:+	SE	STRG.12631	Chr12	Chr12	+	29384650-29384839:29384911-29385013	45DAB-95DAB	-0.286584	0.033966	0.286584	1	Negative_dPSI
STRG.14151;SE:Chr15:7857332-7857706:7857938-7858118:-	SE	STRG.14151	Chr15	Chr15	-	7857332-7857706:7857938-7858118	45DAB-95DAB	-0.761762	0.0499501	0.761762	1	Negative_dPSI
STRG.14444;SE:Chr15:9336698-9336775:9336870-9336948:-	SE	STRG.14444	Chr15	Chr15	-	9336698-9336775:9336870-9336948	45DAB-95DAB	-0.28679	0.0484515	0.28679	1	Negative_dPSI
STRG.14576;SE:Chr15:10408704-10409316:10409442-10410562:-	SE	STRG.14576	Chr15	Chr15	-	10408704-10409316:10409442-10410562	45DAB-95DAB	-0.218979	0.0444555	0.218979	1	Negative_dPSI
STRG.14731;SE:Chr15:11596833-11597129:11597150-11597398:-	SE	STRG.14731	Chr15	Chr15	-	11596833-11597129:11597150-11597398	45DAB-95DAB	-0.475826	0.014985	0.475826	1	Negative_dPSI
STRG.14809;SE:Chr15:12249717-12250187:12250198-12250998:+	SE	STRG.14809	Chr15	Chr15	+	12249717-12250187:12250198-12250998	45DAB-95DAB	-0.252342	0.047952	0.252342	1	Negative_dPSI
STRG.14814;SE:Chr15:12286189-12286439:12286500-12287192:-	SE	STRG.14814	Chr15	Chr15	-	12286189-12286439:12286500-12287192	45DAB-95DAB	-0.393118	0.0434565	0.393118	1	Negative_dPSI
STRG.16029;SE:Chr15:26702156-26702314:26702326-26702401:-	SE	STRG.16029	Chr15	Chr15	-	26702156-26702314:26702326-26702401	45DAB-95DAB	-0.343987	0.037962	0.343987	1	Negative_dPSI
STRG.16032;SE:Chr15:26722580-26723126:26723166-26723321:-	SE	STRG.16032	Chr15	Chr15	-	26722580-26723126:26723166-26723321	45DAB-95DAB	-0.714528	0.003996	0.714528	1	Negative_dPSI
STRG.16926;SE:Chr15:54864760-54864874:54864998-54865076:-	SE	STRG.16926	Chr15	Chr15	-	54864760-54864874:54864998-54865076	45DAB-95DAB	-0.390626	0.011988	0.390626	1	Negative_dPSI
STRG.17427;SE:Chr15:51417462-51418400:51418511-51419107:+	SE	STRG.17427	Chr15	Chr15	+	51417462-51418400:51418511-51419107	45DAB-95DAB	-0.399782	0.013986	0.399782	1	Negative_dPSI
STRG.17427;SE:Chr15:51417462-51418400:51418627-51419107:+	SE	STRG.17427	Chr15	Chr15	+	51417462-51418400:51418627-51419107	45DAB-95DAB	-0.659525	0.00599401	0.659525	1	Negative_dPSI
STRG.17469;SE:Chr15:51969264-51969433:51969493-51969639:+	SE	STRG.17469	Chr15	Chr15	+	51969264-51969433:51969493-51969639	45DAB-95DAB	-0.299028	0.0354645	0.299028	1	Negative_dPSI
STRG.17546;SE:Chr15:52611791-52612101:52612228-52612975:-	SE	STRG.17546	Chr15	Chr15	-	52611791-52612101:52612228-52612975	45DAB-95DAB	-0.419988	0.025974	0.419988	1	Negative_dPSI
STRG.17546;SE:Chr15:52611791-52612101:52612236-52612975:-	SE	STRG.17546	Chr15	Chr15	-	52611791-52612101:52612236-52612975	45DAB-95DAB	-0.449007	0.023976	0.449007	1	Negative_dPSI
STRG.17664;SE:Chr15:53599458-53599969:53600079-53600562:+	SE	STRG.17664	Chr15	Chr15	+	53599458-53599969:53600079-53600562	45DAB-95DAB	-0.359441	0.01998	0.359441	1	Negative_dPSI
STRG.17714;SE:Chr15:54024303-54027075:54027526-54027670:+	SE	STRG.17714	Chr15	Chr15	+	54024303-54027075:54027526-54027670	45DAB-95DAB	-0.253872	0.0344655	0.253872	1	Negative_dPSI
STRG.17910;SE:Chr14:1264963-1267443:1267553-1268021:+	SE	STRG.17910	Chr14	Chr14	+	1264963-1267443:1267553-1268021	45DAB-95DAB	-0.31282	0.0394605	0.31282	1	Negative_dPSI
STRG.18185;SE:Chr14:3727642-3728046:3728149-3728800:-	SE	STRG.18185	Chr14	Chr14	-	3727642-3728046:3728149-3728800	45DAB-95DAB	-0.373932	0.035964	0.373932	1	Negative_dPSI
STRG.18287;SE:Chr14:4834548-4834780:4835058-4835272:+	SE	STRG.18287	Chr14	Chr14	+	4834548-4834780:4835058-4835272	45DAB-95DAB	-0.481022	0.00599401	0.481022	1	Negative_dPSI
STRG.18303;SE:Chr14:4983586-4983798:4983882-4983995:+	SE	STRG.18303	Chr14	Chr14	+	4983586-4983798:4983882-4983995	45DAB-95DAB	-0.413471	0.015984	0.413471	1	Negative_dPSI
STRG.1898;SE:Chr11:22426697-22428029:22428130-22428610:-	SE	STRG.1898	Chr11	Chr11	-	22426697-22428029:22428130-22428610	45DAB-95DAB	-0.491614	0.011988	0.491614	1	Negative_dPSI
STRG.18983;SE:Chr14:16830105-16830205:16830209-16830364:-	SE	STRG.18983	Chr14	Chr14	-	16830105-16830205:16830209-16830364	45DAB-95DAB	-0.280963	0.0284715	0.280963	1	Negative_dPSI
STRG.19013;SE:Chr14:17493813-17494142:17494383-17494731:-	SE	STRG.19013	Chr14	Chr14	-	17493813-17494142:17494383-17494731	45DAB-95DAB	-0.644075	0.043956	0.644075	1	Negative_dPSI
STRG.19044;SE:Chr14:18200201-18200868:18201529-18201778:-	SE	STRG.19044	Chr14	Chr14	-	18200201-18200868:18201529-18201778	45DAB-95DAB	-0.707846	0.0214785	0.707846	1	Negative_dPSI
STRG.19191;SE:Chr14:19366570-19366713:19366825-19366969:+	SE	STRG.19191	Chr14	Chr14	+	19366570-19366713:19366825-19366969	45DAB-95DAB	-0.626451	0.0124875	0.626451	1	Negative_dPSI
STRG.19402;SE:Chr17:145003-147515:147630-148029:-	SE	STRG.19402	Chr17	Chr17	-	145003-147515:147630-148029	45DAB-95DAB	-0.621754	0.0024975	0.621754	1	Negative_dPSI
STRG.19413;SE:Chr17:207868-208010:208075-208550:-	SE	STRG.19413	Chr17	Chr17	-	207868-208010:208075-208550	45DAB-95DAB	-0.545539	0.0044955	0.545539	1	Negative_dPSI
STRG.20013;SE:Chr14:28301768-28301998:28302362-28303381:-	SE	STRG.20013	Chr14	Chr14	-	28301768-28301998:28302362-28303381	45DAB-95DAB	-0.36779	0.017982	0.36779	1	Negative_dPSI
STRG.20554;SE:Chr14:32301631-32301819:32302031-32302728:-	SE	STRG.20554	Chr14	Chr14	-	32301631-32301819:32302031-32302728	45DAB-95DAB	-0.679738	0.035964	0.679738	1	Negative_dPSI
STRG.20597;SE:Chr17:1176803-1176909:1176983-1177345:+	SE	STRG.20597	Chr17	Chr17	+	1176803-1176909:1176983-1177345	45DAB-95DAB	-0.565664	0.011988	0.565664	1	Negative_dPSI
STRG.20622;SE:Chr17:1317937-1318131:1318187-1318289:-	SE	STRG.20622	Chr17	Chr17	-	1317937-1318131:1318187-1318289	45DAB-95DAB	-0.691363	0.003996	0.691363	1	Negative_dPSI
STRG.21913;SE:Chr17:13001083-13001633:13001689-13001943:+	SE	STRG.21913	Chr17	Chr17	+	13001083-13001633:13001689-13001943	45DAB-95DAB	-0.291067	0.0474525	0.291067	1	Negative_dPSI
STRG.22124;SE:Chr17:16140482-16140931:16140985-16141467:-	SE	STRG.22124	Chr17	Chr17	-	16140482-16140931:16140985-16141467	45DAB-95DAB	-0.676531	0.018981	0.676531	1	Negative_dPSI
STRG.2293;SE:Chr11:31174070-31174220:31174266-31174507:+	SE	STRG.2293	Chr11	Chr11	+	31174070-31174220:31174266-31174507	45DAB-95DAB	-0.575852	0.017982	0.575852	1	Negative_dPSI
STRG.23132;SE:Chr17:30495819-30496632:30496691-30496798:-	SE	STRG.23132	Chr17	Chr17	-	30495819-30496632:30496691-30496798	45DAB-95DAB	-0.427984	0.034965	0.427984	1	Negative_dPSI
STRG.23132;SE:Chr17:30495819-30496632:30496713-30496798:-	SE	STRG.23132	Chr17	Chr17	-	30495819-30496632:30496713-30496798	45DAB-95DAB	-0.606333	0.031968	0.606333	1	Negative_dPSI
STRG.23537;SE:Chr16:162801-163482:163533-163682:-	SE	STRG.23537	Chr16	Chr16	-	162801-163482:163533-163682	45DAB-95DAB	-0.272334	0.0474525	0.272334	1	Negative_dPSI
STRG.2388;SE:Chr11:32213030-32213620:32213659-32214043:-	SE	STRG.2388	Chr11	Chr11	-	32213030-32213620:32213659-32214043	45DAB-95DAB	-0.465351	0.026973	0.465351	1	Negative_dPSI
STRG.2388;SE:Chr11:32213030-32213620:32213774-32214043:-	SE	STRG.2388	Chr11	Chr11	-	32213030-32213620:32213774-32214043	45DAB-95DAB	-0.339729	0.0464535	0.339729	1	Negative_dPSI
STRG.24228;SE:Chr16:5157900-5158039:5158158-5158558:+	SE	STRG.24228	Chr16	Chr16	+	5157900-5158039:5158158-5158558	45DAB-95DAB	-0.310233	0.0234765	0.310233	1	Negative_dPSI
STRG.24986;SE:Chr16:10999493-10999650:10999833-10999934:-	SE	STRG.24986	Chr16	Chr16	-	10999493-10999650:10999833-10999934	45DAB-95DAB	-0.342437	0.041958	0.342437	1	Negative_dPSI
STRG.25086;SE:Chr16:12161011-12161260:12161411-12161957:-	SE	STRG.25086	Chr16	Chr16	-	12161011-12161260:12161411-12161957	45DAB-95DAB	-0.786175	0.0204795	0.786175	1	Negative_dPSI
STRG.26049;SE:Chr16:30396235-30396410:30396704-30397934:-	SE	STRG.26049	Chr16	Chr16	-	30396235-30396410:30396704-30397934	45DAB-95DAB	-0.365355	0.03996	0.365355	1	Negative_dPSI
STRG.26049;SE:Chr16:30396235-30396410:30397803-30397934:-	SE	STRG.26049	Chr16	Chr16	-	30396235-30396410:30397803-30397934	45DAB-95DAB	-0.457079	0.03996	0.457079	1	Negative_dPSI
STRG.2643;SE:Chr11:35364510-35365736:35365775-35365937:-	SE	STRG.2643	Chr11	Chr11	-	35364510-35365736:35365775-35365937	45DAB-95DAB	-0.47324	0.038961	0.47324	1	Negative_dPSI
STRG.26635;SE:Chr01:3737308-3738110:3738191-3738436:-	SE	STRG.26635	Chr01	Chr01	-	3737308-3738110:3738191-3738436	45DAB-95DAB	-0.519775	0.043956	0.519775	1	Negative_dPSI
STRG.27337;SE:Chr01:17324604-17325238:17325296-17325825:-	SE	STRG.27337	Chr01	Chr01	-	17324604-17325238:17325296-17325825	45DAB-95DAB	-0.325806	0.0214785	0.325806	1	Negative_dPSI
STRG.27453;SE:Chr01:18626606-18627039:18627121-18627247:-	SE	STRG.27453	Chr01	Chr01	-	18626606-18627039:18627121-18627247	45DAB-95DAB	-0.654375	0.018981	0.654375	1	Negative_dPSI
STRG.27772;SE:Chr01:22111730-22112493:22112717-22112978:+	SE	STRG.27772	Chr01	Chr01	+	22111730-22112493:22112717-22112978	45DAB-95DAB	-0.255709	0.02997	0.255709	1	Negative_dPSI
STRG.28143;SE:Chr01:25634826-25635734:25635782-25637344:-	SE	STRG.28143	Chr01	Chr01	-	25634826-25635734:25635782-25637344	45DAB-95DAB	-0.385607	0.028971	0.385607	1	Negative_dPSI
STRG.28807;SE:Chr01:30538760-30538887:30538970-30539637:+	SE	STRG.28807	Chr01	Chr01	+	30538760-30538887:30538970-30539637	45DAB-95DAB	-0.846048	0.00649351	0.846048	1	Negative_dPSI
STRG.28989;SE:Chr01:31883118-31883361:31883407-31883636:-	SE	STRG.28989	Chr01	Chr01	-	31883118-31883361:31883407-31883636	45DAB-95DAB	-0.332452	0.032967	0.332452	1	Negative_dPSI
STRG.29430;SE:Chr00:5162212-5162777:5162929-5163156:+	SE	STRG.29430	Chr00	Chr00	+	5162212-5162777:5162929-5163156	45DAB-95DAB	-0.290377	0.0304695	0.290377	1	Negative_dPSI
STRG.29640;SE:Chr00:9056641-9056853:9056882-9057497:+	SE	STRG.29640	Chr00	Chr00	+	9056641-9056853:9056882-9057497	45DAB-95DAB	-0.33007	0.0474525	0.33007	1	Negative_dPSI
STRG.30093;SE:Chr00:16052873-16053236:16053288-16053670:-	SE	STRG.30093	Chr00	Chr00	-	16052873-16053236:16053288-16053670	45DAB-95DAB	-0.742513	0.0384615	0.742513	1	Negative_dPSI
STRG.30093;SE:Chr00:16052873-16053248:16053288-16053670:-	SE	STRG.30093	Chr00	Chr00	-	16052873-16053248:16053288-16053670	45DAB-95DAB	-0.412522	0.0384615	0.412522	1	Negative_dPSI
STRG.30093;SE:Chr00:16054681-16055371:16055850-16055971:-	SE	STRG.30093	Chr00	Chr00	-	16054681-16055371:16055850-16055971	45DAB-95DAB	-0.321759	0.0384615	0.321759	1	Negative_dPSI
STRG.30138;SE:Chr00:17761040-17761486:17761593-17761683:+	SE	STRG.30138	Chr00	Chr00	+	17761040-17761486:17761593-17761683	45DAB-95DAB	-0.184968	0.047952	0.184968	1	Negative_dPSI
STRG.31612;SE:Chr00:51784872-51784962:51785022-51785480:+	SE	STRG.31612	Chr00	Chr00	+	51784872-51784962:51785022-51785480	45DAB-95DAB	-0.517954	0.0364635	0.517954	1	Negative_dPSI
STRG.32217;SE:Chr03:3275739-3276585:3276623-3276871:+	SE	STRG.32217	Chr03	Chr03	+	3275739-3276585:3276623-3276871	45DAB-95DAB	-0.454025	0.035964	0.454025	1	Negative_dPSI
STRG.33154;SE:Chr03:15370300-15370430:15370552-15370792:+	SE	STRG.33154	Chr03	Chr03	+	15370300-15370430:15370552-15370792	45DAB-95DAB	-0.586898	0.0494505	0.586898	1	Negative_dPSI
STRG.33305;SE:Chr03:18790994-18791165:18791302-18791993:+	SE	STRG.33305	Chr03	Chr03	+	18790994-18791165:18791302-18791993	45DAB-95DAB	-0.743296	0.0034965	0.743296	1	Negative_dPSI
STRG.33305;SE:Chr03:18790994-18791165:18791302-18792058:+	SE	STRG.33305	Chr03	Chr03	+	18790994-18791165:18791302-18792058	45DAB-95DAB	-0.659127	0.0034965	0.659127	1	Negative_dPSI
STRG.34115;SE:Chr03:31364046-31364331:31364545-31364710:-	SE	STRG.34115	Chr03	Chr03	-	31364046-31364331:31364545-31364710	45DAB-95DAB	-0.222733	0.047952	0.222733	1	Negative_dPSI
STRG.35054;SE:Chr02:661980-667248:667333-667558:+	SE	STRG.35054	Chr02	Chr02	+	661980-667248:667333-667558	45DAB-95DAB	-0.544241	0.0034965	0.544241	1	Negative_dPSI
STRG.35360;SE:Chr02:3290382-3365820:3365884-3365970:+	SE	STRG.35360	Chr02	Chr02	+	3290382-3365820:3365884-3365970	45DAB-95DAB	-0.642562	0.038961	0.642562	1	Negative_dPSI
STRG.36856;SE:Chr02:16204928-16206844:16206901-16207894:+	SE	STRG.36856	Chr02	Chr02	+	16204928-16206844:16206901-16207894	45DAB-95DAB	-0.3064	0.035964	0.3064	1	Negative_dPSI
STRG.36856;SE:Chr02:16208174-16209608:16209724-16210282:+	SE	STRG.36856	Chr02	Chr02	+	16208174-16209608:16209724-16210282	45DAB-95DAB	-0.3064	0.035964	0.3064	1	Negative_dPSI
STRG.37461;SE:Chr02:29681948-29682772:29682838-29684554:-	SE	STRG.37461	Chr02	Chr02	-	29681948-29682772:29682838-29684554	45DAB-95DAB	-0.680285	0.035964	0.680285	1	Negative_dPSI
STRG.37563;SE:Chr02:30782151-30782317:30782422-30782537:+	SE	STRG.37563	Chr02	Chr02	+	30782151-30782317:30782422-30782537	45DAB-95DAB	-0.480672	0.040959	0.480672	1	Negative_dPSI
STRG.37988;SE:Chr02:34905896-34906025:34906064-34906211:+	SE	STRG.37988	Chr02	Chr02	+	34905896-34906025:34906064-34906211	45DAB-95DAB	-0.398165	0.0134865	0.398165	1	Negative_dPSI
STRG.38132;SE:Chr02:36415252-36420723:36420847-36434045:+	SE	STRG.38132	Chr02	Chr02	+	36415252-36420723:36420847-36434045	45DAB-95DAB	-0.666667	0.020979	0.666667	1	Negative_dPSI
STRG.38315;SE:Chr05:1388916-1389131:1389172-1389413:-	SE	STRG.38315	Chr05	Chr05	-	1388916-1389131:1389172-1389413	45DAB-95DAB	-0.523254	0.032967	0.523254	1	Negative_dPSI
STRG.38348;SE:Chr05:1821725-1821910:1821932-1822020:-	SE	STRG.38348	Chr05	Chr05	-	1821725-1821910:1821932-1822020	45DAB-95DAB	-0.437413	0.0174825	0.437413	1	Negative_dPSI
STRG.38627;SE:Chr05:5378064-5378203:5378304-5378608:+	SE	STRG.38627	Chr05	Chr05	+	5378064-5378203:5378304-5378608	45DAB-95DAB	-0.5251	0.034965	0.5251	1	Negative_dPSI
STRG.38861;SE:Chr05:9973667-9973912:9974006-9974419:+	SE	STRG.38861	Chr05	Chr05	+	9973667-9973912:9974006-9974419	45DAB-95DAB	-0.565814	0.0244755	0.565814	1	Negative_dPSI
STRG.38931;SE:Chr05:10595384-10595703:10595797-10596228:-	SE	STRG.38931	Chr05	Chr05	-	10595384-10595703:10595797-10596228	45DAB-95DAB	-0.459442	0.00699301	0.459442	1	Negative_dPSI
STRG.39018;SE:Chr05:13305176-13305860:13305891-13306348:-	SE	STRG.39018	Chr05	Chr05	-	13305176-13305860:13305891-13306348	45DAB-95DAB	-0.4189	0.026973	0.4189	1	Negative_dPSI
STRG.39469;SE:Chr05:22811665-22812924:22812985-22813502:-	SE	STRG.39469	Chr05	Chr05	-	22811665-22812924:22812985-22813502	45DAB-95DAB	-0.359551	0.0144855	0.359551	1	Negative_dPSI
STRG.416;SE:Chr11:3632759-3634297:3634442-3635265:+	SE	STRG.416	Chr11	Chr11	+	3632759-3634297:3634442-3635265	45DAB-95DAB	-0.219911	0.0494505	0.219911	1	Negative_dPSI
STRG.41803;SE:Chr05:45534543-45534645:45534990-45535086:+	SE	STRG.41803	Chr05	Chr05	+	45534543-45534645:45534990-45535086	45DAB-95DAB	-0.666667	0.0454545	0.666667	1	Negative_dPSI
STRG.42639;SE:Chr04:3663397-3663880:3663948-3664087:+	SE	STRG.42639	Chr04	Chr04	+	3663397-3663880:3663948-3664087	45DAB-95DAB	-0.442632	0.033966	0.442632	1	Negative_dPSI
STRG.43975;SE:Chr04:24118974-24119194:24119280-24119436:+	SE	STRG.43975	Chr04	Chr04	+	24118974-24119194:24119280-24119436	45DAB-95DAB	-0.323934	0.020979	0.323934	1	Negative_dPSI
STRG.44711;SE:Chr04:30377019-30377146:30377212-30377868:+	SE	STRG.44711	Chr04	Chr04	+	30377019-30377146:30377212-30377868	45DAB-95DAB	-0.48742	0.0424575	0.48742	1	Negative_dPSI
STRG.46244;SE:Chr07:14072734-14072856:14072873-14073033:+	SE	STRG.46244	Chr07	Chr07	+	14072734-14072856:14072873-14073033	45DAB-95DAB	-0.450507	0.020979	0.450507	1	Negative_dPSI
STRG.46244;SE:Chr07:14072734-14072856:14072873-14073078:+	SE	STRG.46244	Chr07	Chr07	+	14072734-14072856:14072873-14073078	45DAB-95DAB	-0.380088	0.0264735	0.380088	1	Negative_dPSI
STRG.46276;SE:Chr07:14643971-14644172:14644265-14644498:+	SE	STRG.46276	Chr07	Chr07	+	14643971-14644172:14644265-14644498	45DAB-95DAB	-0.538847	0.021978	0.538847	1	Negative_dPSI
STRG.47287;SE:Chr07:29151176-29152109:29152157-29154094:-	SE	STRG.47287	Chr07	Chr07	-	29151176-29152109:29152157-29154094	45DAB-95DAB	-0.342161	0.0274725	0.342161	1	Negative_dPSI
STRG.47407;SE:Chr07:30241328-30241516:30241569-30242173:+	SE	STRG.47407	Chr07	Chr07	+	30241328-30241516:30241569-30242173	45DAB-95DAB	-0.505329	0.011988	0.505329	1	Negative_dPSI
STRG.47561;SE:Chr07:31426969-31427055:31427160-31429907:-	SE	STRG.47561	Chr07	Chr07	-	31426969-31427055:31427160-31429907	45DAB-95DAB	-0.724966	0.0134865	0.724966	1	Negative_dPSI
STRG.47675;SE:Chr07:32251851-32252118:32252215-32252394:+	SE	STRG.47675	Chr07	Chr07	+	32251851-32252118:32252215-32252394	45DAB-95DAB	-0.932093	0.0284715	0.932093	1	Negative_dPSI
STRG.48137;SE:Chr07:35799134-35800625:35800891-35801037:+	SE	STRG.48137	Chr07	Chr07	+	35799134-35800625:35800891-35801037	45DAB-95DAB	-0.325445	0.0324675	0.325445	1	Negative_dPSI
STRG.49712;SE:Chr06:25602721-25602838:25602901-25603233:-	SE	STRG.49712	Chr06	Chr06	-	25602721-25602838:25602901-25603233	45DAB-95DAB	-0.271019	0.043956	0.271019	1	Negative_dPSI
STRG.50454;SE:Chr06:32374958-32375190:32375531-32376145:-	SE	STRG.50454	Chr06	Chr06	-	32374958-32375190:32375531-32376145	45DAB-95DAB	-0.325961	0.024975	0.325961	1	Negative_dPSI
STRG.50477;SE:Chr06:32584126-32584897:32584952-32585536:-	SE	STRG.50477	Chr06	Chr06	-	32584126-32584897:32584952-32585536	45DAB-95DAB	-0.38082	0.034965	0.38082	1	Negative_dPSI
STRG.50830;SE:Chr06:35476142-35476648:35476716-35476831:-	SE	STRG.50830	Chr06	Chr06	-	35476142-35476648:35476716-35476831	45DAB-95DAB	-0.56078	0.00649351	0.56078	1	Negative_dPSI
STRG.50830;SE:Chr06:35476142-35476648:35476719-35476831:-	SE	STRG.50830	Chr06	Chr06	-	35476142-35476648:35476719-35476831	45DAB-95DAB	-0.811795	0.000999001	0.811795	1	Negative_dPSI
STRG.5097;SE:Chr10:20523158-20523695:20523835-20524476:-	SE	STRG.5097	Chr10	Chr10	-	20523158-20523695:20523835-20524476	45DAB-95DAB	-0.344439	0.01998	0.344439	1	Negative_dPSI
STRG.5110;SE:Chr10:20657448-20662426:20662504-20663020:-	SE	STRG.5110	Chr10	Chr10	-	20657448-20662426:20662504-20663020	45DAB-95DAB	-0.463683	0.00499501	0.463683	1	Negative_dPSI
STRG.51114;SE:Chr09:549432-549881:549946-550084:+	SE	STRG.51114	Chr09	Chr09	+	549432-549881:549946-550084	45DAB-95DAB	-0.47253	0.030969	0.47253	1	Negative_dPSI
STRG.51187;SE:Chr09:984716-990268:990331-990452:-	SE	STRG.51187	Chr09	Chr09	-	984716-990268:990331-990452	45DAB-95DAB	-0.86735	0.035964	0.86735	1	Negative_dPSI
STRG.51317;SE:Chr09:1832686-1833206:1833274-1833935:-	SE	STRG.51317	Chr09	Chr09	-	1832686-1833206:1833274-1833935	45DAB-95DAB	-0.378665	0.012987	0.378665	1	Negative_dPSI
STRG.5165;SE:Chr10:21414212-21414544:21414581-21415031:-	SE	STRG.5165	Chr10	Chr10	-	21414212-21414544:21414581-21415031	45DAB-95DAB	-0.436467	0.0484515	0.436467	1	Negative_dPSI
STRG.5165;SE:Chr10:21414212-21414544:21414589-21415031:-	SE	STRG.5165	Chr10	Chr10	-	21414212-21414544:21414589-21415031	45DAB-95DAB	-0.415815	0.0484515	0.415815	1	Negative_dPSI
STRG.51936;SE:Chr09:6566561-6567483:6567585-6567931:+	SE	STRG.51936	Chr09	Chr09	+	6566561-6567483:6567585-6567931	45DAB-95DAB	-0.526142	0.033966	0.526142	1	Negative_dPSI
STRG.52779;SE:Chr09:14631386-14631592:14631672-14632373:-	SE	STRG.52779	Chr09	Chr09	-	14631386-14631592:14631672-14632373	45DAB-95DAB	-0.428965	0.049284	0.428965	1	Negative_dPSI
STRG.52779;SE:Chr09:14631386-14631592:14631857-14632373:-	SE	STRG.52779	Chr09	Chr09	-	14631386-14631592:14631857-14632373	45DAB-95DAB	-0.457246	0.049284	0.457246	1	Negative_dPSI
STRG.53563;SE:Chr09:29899918-29900176:29900265-29901867:+	SE	STRG.53563	Chr09	Chr09	+	29899918-29900176:29900265-29901867	45DAB-95DAB	-0.552299	0.00499501	0.552299	1	Negative_dPSI
STRG.54319;SE:Chr08:376672-377214:377261-377339:-	SE	STRG.54319	Chr08	Chr08	-	376672-377214:377261-377339	45DAB-95DAB	-0.345778	0.041958	0.345778	1	Negative_dPSI
STRG.56043;SE:Chr08:22156740-22157886:22157936-22158852:+	SE	STRG.56043	Chr08	Chr08	+	22156740-22157886:22157936-22158852	45DAB-95DAB	-0.643772	0.040959	0.643772	1	Negative_dPSI
STRG.56343;SE:Chr08:26670362-26670826:26670883-26670991:-	SE	STRG.56343	Chr08	Chr08	-	26670362-26670826:26670883-26670991	45DAB-95DAB	-0.434328	0.0114885	0.434328	1	Negative_dPSI
STRG.56502;SE:Chr08:28445694-28446728:28446838-28447458:+	SE	STRG.56502	Chr08	Chr08	+	28445694-28446728:28446838-28447458	45DAB-95DAB	-0.304247	0.024975	0.304247	1	Negative_dPSI
STRG.56502;SE:Chr08:28445694-28446728:28446954-28447458:+	SE	STRG.56502	Chr08	Chr08	+	28445694-28446728:28446954-28447458	45DAB-95DAB	-0.424554	0.017982	0.424554	1	Negative_dPSI
STRG.56755;SE:Chr08:31062852-31063170:31063394-31063540:+	SE	STRG.56755	Chr08	Chr08	+	31062852-31063170:31063394-31063540	45DAB-95DAB	-0.67124	0.0164835	0.67124	1	Negative_dPSI
STRG.5913;SE:Chr10:30846341-30846800:30846897-30847040:-	SE	STRG.5913	Chr10	Chr10	-	30846341-30846800:30846897-30847040	45DAB-95DAB	-0.5047	0.037962	0.5047	1	Negative_dPSI
STRG.6258;SE:Chr10:32185334-32185708:32185785-32187153:-	SE	STRG.6258	Chr10	Chr10	-	32185334-32185708:32185785-32187153	45DAB-95DAB	-0.468921	0.018981	0.468921	1	Negative_dPSI
STRG.6258;SE:Chr10:32185334-32185708:32185785-32187192:-	SE	STRG.6258	Chr10	Chr10	-	32185334-32185708:32185785-32187192	45DAB-95DAB	-0.390391	0.018981	0.390391	1	Negative_dPSI
STRG.656;SE:Chr11:6020352-6020658:6020767-6021079:-	SE	STRG.656	Chr11	Chr11	-	6020352-6020658:6020767-6021079	45DAB-95DAB	-0.589326	0.036963	0.589326	1	Negative_dPSI
STRG.6911;SE:Chr10:38085502-38085944:38086112-38087282:+	SE	STRG.6911	Chr10	Chr10	+	38085502-38085944:38086112-38087282	45DAB-95DAB	-1	0	1	1	Negative_dPSI
STRG.6911;SE:Chr10:38085502-38086092:38086112-38087282:+	SE	STRG.6911	Chr10	Chr10	+	38085502-38086092:38086112-38087282	45DAB-95DAB	-0.956616	0.0254745	0.956616	1	Negative_dPSI
STRG.6964;SE:Chr10:38498584-38498732:38498765-38499081:+	SE	STRG.6964	Chr10	Chr10	+	38498584-38498732:38498765-38499081	45DAB-95DAB	-0.282535	0.031968	0.282535	1	Negative_dPSI
STRG.7188;SE:Chr10:40183546-40184747:40184817-40186649:-	SE	STRG.7188	Chr10	Chr10	-	40183546-40184747:40184817-40186649	45DAB-95DAB	-0.289925	0.0454545	0.289925	1	Negative_dPSI
STRG.7320;SE:Chr10:40968698-40969783:40969863-40971803:-	SE	STRG.7320	Chr10	Chr10	-	40968698-40969783:40969863-40971803	45DAB-95DAB	-0.278636	0.0434565	0.278636	1	Negative_dPSI
STRG.7879;SE:Chr13:4617034-4617591:4617702-4618077:-	SE	STRG.7879	Chr13	Chr13	-	4617034-4617591:4617702-4618077	45DAB-95DAB	-0.334748	0.033966	0.334748	1	Negative_dPSI
STRG.844;SE:Chr11:7361678-7362133:7362185-7362601:-	SE	STRG.844	Chr11	Chr11	-	7361678-7362133:7362185-7362601	45DAB-95DAB	-0.600161	0.0224775	0.600161	1	Negative_dPSI
STRG.8801;SE:Chr13:12431184-12431962:12432043-12432128:-	SE	STRG.8801	Chr13	Chr13	-	12431184-12431962:12432043-12432128	45DAB-95DAB	-0.35518	0.022977	0.35518	1	Negative_dPSI
STRG.8801;SE:Chr13:12432826-12433034:12433189-12433999:-	SE	STRG.8801	Chr13	Chr13	-	12432826-12433034:12433189-12433999	45DAB-95DAB	-0.228702	0.0499501	0.228702	1	Negative_dPSI
STRG.8892;SE:Chr13:13192640-13192833:13192921-13193082:-	SE	STRG.8892	Chr13	Chr13	-	13192640-13192833:13192921-13193082	45DAB-95DAB	-0.333333	0.044955	0.333333	1	Negative_dPSI
STRG.8892;SE:Chr13:13194261-13194535:13194686-13194867:-	SE	STRG.8892	Chr13	Chr13	-	13194261-13194535:13194686-13194867	45DAB-95DAB	-0.333333	0.044955	0.333333	1	Negative_dPSI
STRG.9028;SE:Chr13:14414290-14414369:14414413-14414583:+	SE	STRG.9028	Chr13	Chr13	+	14414290-14414369:14414413-14414583	45DAB-95DAB	-0.331142	0.024975	0.331142	1	Negative_dPSI
STRG.9040;SE:Chr13:14518220-14518512:14519207-14519587:-	SE	STRG.9040	Chr13	Chr13	-	14518220-14518512:14519207-14519587	45DAB-95DAB	-0.493648	0.018981	0.493648	1	Negative_dPSI
STRG.9185;SE:Chr13:16109720-16110117:16112412-16112681:+	SE	STRG.9185	Chr13	Chr13	+	16109720-16110117:16112412-16112681	45DAB-95DAB	-0.382207	0.014985	0.382207	1	Negative_dPSI
STRG.9343;SE:Chr13:18154937-18155247:18155573-18155713:+	SE	STRG.9343	Chr13	Chr13	+	18154937-18155247:18155573-18155713	45DAB-95DAB	-0.504409	0.00899101	0.504409	1	Negative_dPSI
STRG.9343;SE:Chr13:18154937-18155499:18155573-18155713:+	SE	STRG.9343	Chr13	Chr13	+	18154937-18155499:18155573-18155713	45DAB-95DAB	-0.451056	0.00899101	0.451056	1	Negative_dPSI
STRG.9406;SE:Chr13:19075589-19076238:19076360-19076793:+	SE	STRG.9406	Chr13	Chr13	+	19075589-19076238:19076360-19076793	45DAB-95DAB	-0.380157	0.0174825	0.380157	1	Negative_dPSI
STRG.9865;SE:Chr13:26518085-26528843:26528897-26529000:+	SE	STRG.9865	Chr13	Chr13	+	26518085-26528843:26528897-26529000	45DAB-95DAB	-0.604836	0.044955	0.604836	1	Negative_dPSI
STRG.10346;A3:Chr12:408077-408595:408077-408683:+	A3	STRG.10346	Chr12	Chr12	+	408077-408595:408077-408683	45DAB-95DAB	-0.38723	0.0224775	0.38723	1	Negative_dPSI
STRG.10429;A3:Chr12:1075544-1076737:1074940-1076737:-	A3	STRG.10429	Chr12	Chr12	-	1075544-1076737:1074940-1076737	45DAB-95DAB	-0.388271	0.044955	0.388271	1	Negative_dPSI
STRG.11287;A3:Chr12:10807159-10808963:10807159-10809009:+	A3	STRG.11287	Chr12	Chr12	+	10807159-10808963:10807159-10809009	45DAB-95DAB	-0.334205	0.030969	0.334205	1	Negative_dPSI
STRG.11296;A3:Chr12:12378273-12379416:12378273-12379433:+	A3	STRG.11296	Chr12	Chr12	+	12378273-12379416:12378273-12379433	45DAB-95DAB	-0.556097	0.041958	0.556097	1	Negative_dPSI
STRG.11498;A3:Chr12:17775368-17775773:17775330-17775773:-	A3	STRG.11498	Chr12	Chr12	-	17775368-17775773:17775330-17775773	45DAB-95DAB	-0.30348	0.024975	0.30348	1	Negative_dPSI
STRG.11534;A3:Chr12:18369595-18370945:18369584-18370945:-	A3	STRG.11534	Chr12	Chr12	-	18369595-18370945:18369584-18370945	45DAB-95DAB	-0.260742	0.034965	0.260742	1	Negative_dPSI
STRG.12021;A3:Chr12:23949647-23949825:23949647-23950025:+	A3	STRG.12021	Chr12	Chr12	+	23949647-23949825:23949647-23950025	45DAB-95DAB	-0.351222	0.0134865	0.351222	1	Negative_dPSI
STRG.12303;A3:Chr12:26604953-26605774:26604950-26605774:-	A3	STRG.12303	Chr12	Chr12	-	26604953-26605774:26604950-26605774	45DAB-95DAB	-0.337635	0.0174825	0.337635	1	Negative_dPSI
STRG.12336;A3:Chr12:27009371-27009448:27009263-27009448:-	A3	STRG.12336	Chr12	Chr12	-	27009371-27009448:27009263-27009448	45DAB-95DAB	-0.419354	0.0284715	0.419354	1	Negative_dPSI
STRG.12343;A3:Chr12:27047993-27048811:27047993-27048814:+	A3	STRG.12343	Chr12	Chr12	+	27047993-27048811:27047993-27048814	45DAB-95DAB	-0.505455	0.003996	0.505455	1	Negative_dPSI
STRG.12381;A3:Chr12:27434460-27434560:27434440-27434560:-	A3	STRG.12381	Chr12	Chr12	-	27434460-27434560:27434440-27434560	45DAB-95DAB	-0.20962	0.044955	0.20962	1	Negative_dPSI
STRG.12606;A3:Chr12:29323474-29323548:29323474-29323986:+	A3	STRG.12606	Chr12	Chr12	+	29323474-29323548:29323474-29323986	45DAB-95DAB	-0.620464	0.031968	0.620464	1	Negative_dPSI
STRG.12906;A3:Chr12:31547533-31548689:31547514-31548689:-	A3	STRG.12906	Chr12	Chr12	-	31547533-31548689:31547514-31548689	45DAB-95DAB	-0.331704	0.041958	0.331704	1	Negative_dPSI
STRG.13089;A3:Chr12:33023674-33023766:33023671-33023766:-	A3	STRG.13089	Chr12	Chr12	-	33023674-33023766:33023671-33023766	45DAB-95DAB	-0.334546	0.023976	0.334546	1	Negative_dPSI
STRG.13264;A3:Chr15:1011677-1011814:1011677-1011821:+	A3	STRG.13264	Chr15	Chr15	+	1011677-1011814:1011677-1011821	45DAB-95DAB	-0.394306	0.015984	0.394306	1	Negative_dPSI
STRG.13694;A3:Chr15:4429159-4429986:4429153-4429986:-	A3	STRG.13694	Chr15	Chr15	-	4429159-4429986:4429153-4429986	45DAB-95DAB	-0.364726	0.0234765	0.364726	1	Negative_dPSI
STRG.13858;A3:Chr15:5431188-5431593:5431188-5431596:+	A3	STRG.13858	Chr15	Chr15	+	5431188-5431593:5431188-5431596	45DAB-95DAB	-0.239576	0.0464535	0.239576	1	Negative_dPSI
STRG.13943;A3:Chr15:6172773-6173040:6172767-6173040:-	A3	STRG.13943	Chr15	Chr15	-	6172773-6173040:6172767-6173040	45DAB-95DAB	-0.336635	0.033966	0.336635	1	Negative_dPSI
STRG.14100;A3:Chr15:7450001-7450143:7449990-7450143:-	A3	STRG.14100	Chr15	Chr15	-	7450001-7450143:7449990-7450143	45DAB-95DAB	-0.320857	0.03996	0.320857	1	Negative_dPSI
STRG.14100;A3:Chr15:7450001-7450156:7449990-7450156:-	A3	STRG.14100	Chr15	Chr15	-	7450001-7450156:7449990-7450156	45DAB-95DAB	-0.412697	0.03996	0.412697	1	Negative_dPSI
STRG.14136;A3:Chr15:7697776-7698019:7697768-7698019:-	A3	STRG.14136	Chr15	Chr15	-	7697776-7698019:7697768-7698019	45DAB-95DAB	-0.470164	0.01998	0.470164	1	Negative_dPSI
STRG.14530;A3:Chr15:10037645-10037735:10037613-10037735:-	A3	STRG.14530	Chr15	Chr15	-	10037645-10037735:10037613-10037735	45DAB-95DAB	-0.462609	0.034965	0.462609	1	Negative_dPSI
STRG.14581;A3:Chr15:10444695-10444887:10444695-10444895:+	A3	STRG.14581	Chr15	Chr15	+	10444695-10444887:10444695-10444895	45DAB-95DAB	-0.291108	0.0354645	0.291108	1	Negative_dPSI
STRG.14630;A3:Chr15:10860124-10860318:10860076-10860318:-	A3	STRG.14630	Chr15	Chr15	-	10860124-10860318:10860076-10860318	45DAB-95DAB	-0.385167	0.047952	0.385167	1	Negative_dPSI
STRG.14788;A3:Chr15:12046411-12046532:12046411-12051214:+	A3	STRG.14788	Chr15	Chr15	+	12046411-12046532:12046411-12051214	45DAB-95DAB	-0.652399	0.0484515	0.652399	1	Negative_dPSI
STRG.14974;A3:Chr15:14954651-14954820:14954651-14954825:+	A3	STRG.14974	Chr15	Chr15	+	14954651-14954820:14954651-14954825	45DAB-95DAB	-0.229952	0.037962	0.229952	1	Negative_dPSI
STRG.15073;A3:Chr15:16065365-16065509:16065362-16065509:-	A3	STRG.15073	Chr15	Chr15	-	16065365-16065509:16065362-16065509	45DAB-95DAB	-0.270721	0.038961	0.270721	1	Negative_dPSI
STRG.15089;A3:Chr15:16185816-16185900:16185724-16185900:-	A3	STRG.15089	Chr15	Chr15	-	16185816-16185900:16185724-16185900	45DAB-95DAB	-0.57435	0.00949051	0.57435	1	Negative_dPSI
STRG.15415;A3:Chr15:19077155-19077280:19077149-19077280:-	A3	STRG.15415	Chr15	Chr15	-	19077155-19077280:19077149-19077280	45DAB-95DAB	-0.248429	0.0344655	0.248429	1	Negative_dPSI
STRG.1545;A3:Chr11:15062349-15062612:15062349-15063167:+	A3	STRG.1545	Chr11	Chr11	+	15062349-15062612:15062349-15063167	45DAB-95DAB	-0.815746	0.0014985	0.815746	1	Negative_dPSI
STRG.1545;A3:Chr11:15062349-15062612:15062349-15063240:+	A3	STRG.1545	Chr11	Chr11	+	15062349-15062612:15062349-15063240	45DAB-95DAB	-0.436046	0.015984	0.436046	1	Negative_dPSI
STRG.15726;A3:Chr15:22656186-22656269:22656181-22656269:-	A3	STRG.15726	Chr15	Chr15	-	22656186-22656269:22656181-22656269	45DAB-95DAB	-0.290797	0.0224775	0.290797	1	Negative_dPSI
STRG.15845;A3:Chr15:24227103-24227714:24227103-24227725:+	A3	STRG.15845	Chr15	Chr15	+	24227103-24227714:24227103-24227725	45DAB-95DAB	-0.293516	0.025974	0.293516	1	Negative_dPSI
STRG.15886;A3:Chr15:24729840-24730083:24729840-24730086:+	A3	STRG.15886	Chr15	Chr15	+	24729840-24730083:24729840-24730086	45DAB-95DAB	-0.252275	0.046953	0.252275	1	Negative_dPSI
STRG.15945;A3:Chr15:25783507-25783671:25783501-25783671:-	A3	STRG.15945	Chr15	Chr15	-	25783507-25783671:25783501-25783671	45DAB-95DAB	-0.249414	0.045954	0.249414	1	Negative_dPSI
STRG.16365;A3:Chr15:33062676-33063269:33062676-33063454:+	A3	STRG.16365	Chr15	Chr15	+	33062676-33063269:33062676-33063454	45DAB-95DAB	-0.433327	0.0314685	0.433327	1	Negative_dPSI
STRG.16365;A3:Chr15:33062676-33063272:33062676-33063454:+	A3	STRG.16365	Chr15	Chr15	+	33062676-33063272:33062676-33063454	45DAB-95DAB	-0.286843	0.0434565	0.286843	1	Negative_dPSI
STRG.168;A3:Chr11:1261283-1261405:1260541-1261405:-	A3	STRG.168	Chr11	Chr11	-	1261283-1261405:1260541-1261405	45DAB-95DAB	-0.749981	0.012987	0.749981	1	Negative_dPSI
STRG.17005;A3:Chr15:46073586-46073733:46073586-46074424:+	A3	STRG.17005	Chr15	Chr15	+	46073586-46073733:46073586-46074424	45DAB-95DAB	-0.740132	0.0384615	0.740132	1	Negative_dPSI
STRG.1715;A3:Chr11:18025101-18025537:18025101-18025648:+	A3	STRG.1715	Chr11	Chr11	+	18025101-18025537:18025101-18025648	45DAB-95DAB	-0.454787	0.0314685	0.454787	1	Negative_dPSI
STRG.1715;A3:Chr11:18025101-18025537:18025101-18025658:+	A3	STRG.1715	Chr11	Chr11	+	18025101-18025537:18025101-18025658	45DAB-95DAB	-0.462818	0.0314685	0.462818	1	Negative_dPSI
STRG.17158;A3:Chr15:48099246-48099467:48099246-48099470:+	A3	STRG.17158	Chr15	Chr15	+	48099246-48099467:48099246-48099470	45DAB-95DAB	-0.221628	0.03996	0.221628	1	Negative_dPSI
STRG.17427;A3:Chr15:51417462-51418400:51417462-51419107:+	A3	STRG.17427	Chr15	Chr15	+	51417462-51418400:51417462-51419107	45DAB-95DAB	-0.487648	0.00899101	0.487648	1	Negative_dPSI
STRG.17655;A3:Chr15:53510601-53510832:53510601-53510843:+	A3	STRG.17655	Chr15	Chr15	+	53510601-53510832:53510601-53510843	45DAB-95DAB	-0.374698	0.0114885	0.374698	1	Negative_dPSI
STRG.17952;A3:Chr14:1666143-1666606:1666138-1666606:-	A3	STRG.17952	Chr14	Chr14	-	1666143-1666606:1666138-1666606	45DAB-95DAB	-0.268094	0.0194805	0.268094	1	Negative_dPSI
STRG.1828;A3:Chr11:21273103-21273263:21273103-21274869:+	A3	STRG.1828	Chr11	Chr11	+	21273103-21273263:21273103-21274869	45DAB-95DAB	-0.248742	0.034965	0.248742	1	Negative_dPSI
STRG.18987;A3:Chr14:16883453-16883637:16882937-16883637:-	A3	STRG.18987	Chr14	Chr14	-	16883453-16883637:16882937-16883637	45DAB-95DAB	-0.949497	0.013986	0.949497	1	Negative_dPSI
STRG.19524;A3:Chr14:24029125-24029971:24029117-24029971:-	A3	STRG.19524	Chr14	Chr14	-	24029125-24029971:24029117-24029971	45DAB-95DAB	-0.401531	0.0344655	0.401531	1	Negative_dPSI
STRG.19611;A3:Chr14:24912845-24912961:24912845-24913351:+	A3	STRG.19611	Chr14	Chr14	+	24912845-24912961:24912845-24913351	45DAB-95DAB	-0.359376	0.0124875	0.359376	1	Negative_dPSI
STRG.19775;A3:Chr14:26431457-26436963:26431457-26437002:+	A3	STRG.19775	Chr14	Chr14	+	26431457-26436963:26431457-26437002	45DAB-95DAB	-0.255583	0.032967	0.255583	1	Negative_dPSI
STRG.20248;A3:Chr14:29956416-29957420:29956416-29957423:+	A3	STRG.20248	Chr14	Chr14	+	29956416-29957420:29956416-29957423	45DAB-95DAB	-0.208839	0.045954	0.208839	1	Negative_dPSI
STRG.20477;A3:Chr14:31733817-31733980:31733751-31733980:-	A3	STRG.20477	Chr14	Chr14	-	31733817-31733980:31733751-31733980	45DAB-95DAB	-0.326208	0.0224775	0.326208	1	Negative_dPSI
STRG.20639;A3:Chr17:1429906-1430441:1429906-1430482:+	A3	STRG.20639	Chr17	Chr17	+	1429906-1430441:1429906-1430482	45DAB-95DAB	-0.220249	0.044955	0.220249	1	Negative_dPSI
STRG.20743;A3:Chr17:2145874-2145959:2145874-2145976:+	A3	STRG.20743	Chr17	Chr17	+	2145874-2145959:2145874-2145976	45DAB-95DAB	-0.424231	0.022977	0.424231	1	Negative_dPSI
STRG.20762;A3:Chr17:2298754-2298918:2298399-2298918:-	A3	STRG.20762	Chr17	Chr17	-	2298754-2298918:2298399-2298918	45DAB-95DAB	-0.247625	0.0344655	0.247625	1	Negative_dPSI
STRG.21422;A3:Chr17:8117964-8118535:8117892-8118535:-	A3	STRG.21422	Chr17	Chr17	-	8117964-8118535:8117892-8118535	45DAB-95DAB	-0.534352	0.010989	0.534352	1	Negative_dPSI
STRG.21558;A3:Chr17:9275770-9275935:9275741-9275935:-	A3	STRG.21558	Chr17	Chr17	-	9275770-9275935:9275741-9275935	45DAB-95DAB	-0.461523	0.01998	0.461523	1	Negative_dPSI
STRG.21558;A3:Chr17:9275793-9275935:9275741-9275935:-	A3	STRG.21558	Chr17	Chr17	-	9275793-9275935:9275741-9275935	45DAB-95DAB	-0.746547	0.017982	0.746547	1	Negative_dPSI
STRG.21633;A3:Chr17:9845445-9845777:9845445-9845921:+	A3	STRG.21633	Chr17	Chr17	+	9845445-9845777:9845445-9845921	45DAB-95DAB	-0.478727	0.023976	0.478727	1	Negative_dPSI
STRG.21633;A3:Chr17:9845445-9845777:9845445-9845954:+	A3	STRG.21633	Chr17	Chr17	+	9845445-9845777:9845445-9845954	45DAB-95DAB	-0.450542	0.023976	0.450542	1	Negative_dPSI
STRG.21762;A3:Chr17:11354742-11354830:11354742-11354836:+	A3	STRG.21762	Chr17	Chr17	+	11354742-11354830:11354742-11354836	45DAB-95DAB	-0.45714	0.016983	0.45714	1	Negative_dPSI
STRG.21982;A3:Chr17:13831193-13831669:13831189-13831669:-	A3	STRG.21982	Chr17	Chr17	-	13831193-13831669:13831189-13831669	45DAB-95DAB	-0.378643	0.0144855	0.378643	1	Negative_dPSI
STRG.21983;A3:Chr17:13849039-13849123:13849039-13849217:+	A3	STRG.21983	Chr17	Chr17	+	13849039-13849123:13849039-13849217	45DAB-95DAB	-0.330771	0.040959	0.330771	1	Negative_dPSI
STRG.22072;A3:Chr17:15264024-15265388:15264024-15265425:+	A3	STRG.22072	Chr17	Chr17	+	15264024-15265388:15264024-15265425	45DAB-95DAB	-0.288986	0.022977	0.288986	1	Negative_dPSI
STRG.22152;A3:Chr17:16464223-16464334:16463323-16464334:-	A3	STRG.22152	Chr17	Chr17	-	16464223-16464334:16463323-16464334	45DAB-95DAB	-0.342592	0.035964	0.342592	1	Negative_dPSI
STRG.22236;A3:Chr17:17783728-17783817:17783438-17783817:-	A3	STRG.22236	Chr17	Chr17	-	17783728-17783817:17783438-17783817	45DAB-95DAB	-0.463239	0.00649351	0.463239	1	Negative_dPSI
STRG.22693;A3:Chr17:26082494-26083304:26082484-26083304:-	A3	STRG.22693	Chr17	Chr17	-	26082494-26083304:26082484-26083304	45DAB-95DAB	-0.321925	0.030969	0.321925	1	Negative_dPSI
STRG.22921;A3:Chr17:28437901-28438007:28437901-28438012:+	A3	STRG.22921	Chr17	Chr17	+	28437901-28438007:28437901-28438012	45DAB-95DAB	-0.301261	0.0294705	0.301261	1	Negative_dPSI
STRG.22989;A3:Chr17:29156239-29156353:29156239-29156382:+	A3	STRG.22989	Chr17	Chr17	+	29156239-29156353:29156239-29156382	45DAB-95DAB	-0.817399	0.0284715	0.817399	1	Negative_dPSI
STRG.23535;A3:Chr16:139561-139648:139561-139653:+	A3	STRG.23535	Chr16	Chr16	+	139561-139648:139561-139653	45DAB-95DAB	-0.300098	0.031968	0.300098	1	Negative_dPSI
STRG.23549;A3:Chr16:233297-233771:233297-233774:+	A3	STRG.23549	Chr16	Chr16	+	233297-233771:233297-233774	45DAB-95DAB	-0.298918	0.040959	0.298918	1	Negative_dPSI
STRG.23778;A3:Chr16:1950578-1950686:1950578-1951191:+	A3	STRG.23778	Chr16	Chr16	+	1950578-1950686:1950578-1951191	45DAB-95DAB	-0.628452	0.030969	0.628452	1	Negative_dPSI
STRG.24111;A3:Chr16:4362811-4362970:4362805-4362970:-	A3	STRG.24111	Chr16	Chr16	-	4362811-4362970:4362805-4362970	45DAB-95DAB	-0.264567	0.0374625	0.264567	1	Negative_dPSI
STRG.24717;A3:Chr16:8890392-8890690:8890341-8890690:-	A3	STRG.24717	Chr16	Chr16	-	8890392-8890690:8890341-8890690	45DAB-95DAB	-0.285644	0.0494505	0.285644	1	Negative_dPSI
STRG.24717;A3:Chr16:8890392-8890690:8890386-8890690:-	A3	STRG.24717	Chr16	Chr16	-	8890392-8890690:8890386-8890690	45DAB-95DAB	-0.290641	0.0494505	0.290641	1	Negative_dPSI
STRG.2474;A3:Chr11:33203872-33204033:33203872-33204069:+	A3	STRG.2474	Chr11	Chr11	+	33203872-33204033:33203872-33204069	45DAB-95DAB	-0.590407	0.013986	0.590407	1	Negative_dPSI
STRG.2474;A3:Chr11:33206818-33212687:33206818-33212916:+	A3	STRG.2474	Chr11	Chr11	+	33206818-33212687:33206818-33212916	45DAB-95DAB	-0.34842	0.013986	0.34842	1	Negative_dPSI
STRG.24860;A3:Chr16:10006826-10006909:10006826-10006969:+	A3	STRG.24860	Chr16	Chr16	+	10006826-10006909:10006826-10006969	45DAB-95DAB	-0.18976	0.0344655	0.18976	1	Negative_dPSI
STRG.25014;A3:Chr16:11315090-11315784:11315090-11316606:+	A3	STRG.25014	Chr16	Chr16	+	11315090-11315784:11315090-11316606	45DAB-95DAB	-0.627284	0.020979	0.627284	1	Negative_dPSI
STRG.25329;A3:Chr16:14487684-14487772:14487678-14487772:-	A3	STRG.25329	Chr16	Chr16	-	14487684-14487772:14487678-14487772	45DAB-95DAB	-0.592921	0.00699301	0.592921	1	Negative_dPSI
STRG.25384;A3:Chr16:15218263-15218743:15218260-15218743:-	A3	STRG.25384	Chr16	Chr16	-	15218263-15218743:15218260-15218743	45DAB-95DAB	-0.211904	0.0374625	0.211904	1	Negative_dPSI
STRG.25602;A3:Chr16:19074306-19074402:19074306-19074408:+	A3	STRG.25602	Chr16	Chr16	+	19074306-19074402:19074306-19074408	45DAB-95DAB	-0.321992	0.022977	0.321992	1	Negative_dPSI
STRG.26378;A3:Chr16:26826132-26826248:26826130-26826248:-	A3	STRG.26378	Chr16	Chr16	-	26826132-26826248:26826130-26826248	45DAB-95DAB	-0.324959	0.0244755	0.324959	1	Negative_dPSI
STRG.2643;A3:Chr11:35365775-35365937:35364510-35365937:-	A3	STRG.2643	Chr11	Chr11	-	35365775-35365937:35364510-35365937	45DAB-95DAB	-0.597585	0.0499501	0.597585	1	Negative_dPSI
STRG.2643;A3:Chr11:35400524-35401074:35400519-35401074:-	A3	STRG.2643	Chr11	Chr11	-	35400524-35401074:35400519-35401074	45DAB-95DAB	-0.586626	0.0499501	0.586626	1	Negative_dPSI
STRG.26991;A3:Chr01:13037758-13038886:13037755-13038886:-	A3	STRG.26991	Chr01	Chr01	-	13037758-13038886:13037755-13038886	45DAB-95DAB	-0.163165	0.0384615	0.163165	1	Negative_dPSI
STRG.27098;A3:Chr01:14780273-14780944:14780273-14780994:+	A3	STRG.27098	Chr01	Chr01	+	14780273-14780944:14780273-14780994	45DAB-95DAB	-0.268355	0.0214785	0.268355	1	Negative_dPSI
STRG.27374;A3:Chr01:17787236-17787670:17787226-17787670:-	A3	STRG.27374	Chr01	Chr01	-	17787236-17787670:17787226-17787670	45DAB-95DAB	-0.324318	0.0224775	0.324318	1	Negative_dPSI
STRG.27738;A3:Chr01:21815836-21816158:21815827-21816158:-	A3	STRG.27738	Chr01	Chr01	-	21815836-21816158:21815827-21816158	45DAB-95DAB	-0.502685	0.0234765	0.502685	1	Negative_dPSI
STRG.27738;A3:Chr01:21815836-21816187:21815827-21816187:-	A3	STRG.27738	Chr01	Chr01	-	21815836-21816187:21815827-21816187	45DAB-95DAB	-0.606002	0.017982	0.606002	1	Negative_dPSI
STRG.27811;A3:Chr01:22379717-22379798:22379601-22379798:-	A3	STRG.27811	Chr01	Chr01	-	22379717-22379798:22379601-22379798	45DAB-95DAB	-0.33273	0.020979	0.33273	1	Negative_dPSI
STRG.27864;A3:Chr01:23113057-23113451:23113057-23113454:+	A3	STRG.27864	Chr01	Chr01	+	23113057-23113451:23113057-23113454	45DAB-95DAB	-0.27062	0.0499501	0.27062	1	Negative_dPSI
STRG.27978;A3:Chr01:24112283-24112415:24112283-24113121:+	A3	STRG.27978	Chr01	Chr01	+	24112283-24112415:24112283-24113121	45DAB-95DAB	-0.722589	0.021978	0.722589	1	Negative_dPSI
STRG.28765;A3:Chr01:30264729-30264796:30264718-30264796:-	A3	STRG.28765	Chr01	Chr01	-	30264729-30264796:30264718-30264796	45DAB-95DAB	-0.491354	0.003996	0.491354	1	Negative_dPSI
STRG.29096;A3:Chr01:32566881-32567876:32566881-32567958:+	A3	STRG.29096	Chr01	Chr01	+	32566881-32567876:32566881-32567958	45DAB-95DAB	-0.402188	0.045954	0.402188	1	Negative_dPSI
STRG.29196;A3:Chr00:1198160-1198232:1198022-1198232:-	A3	STRG.29196	Chr00	Chr00	-	1198160-1198232:1198022-1198232	45DAB-95DAB	-0.633664	0.040959	0.633664	1	Negative_dPSI
STRG.29200;A3:Chr00:1218533-1218758:1218533-1218760:+	A3	STRG.29200	Chr00	Chr00	+	1218533-1218758:1218533-1218760	45DAB-95DAB	-0.460476	0.042957	0.460476	1	Negative_dPSI
STRG.29387;A3:Chr00:4526713-4527093:4526417-4527093:-	A3	STRG.29387	Chr00	Chr00	-	4526713-4527093:4526417-4527093	45DAB-95DAB	-0.678547	0.022977	0.678547	1	Negative_dPSI
STRG.29430;A3:Chr00:5176206-5176322:5176206-5176681:+	A3	STRG.29430	Chr00	Chr00	+	5176206-5176322:5176206-5176681	45DAB-95DAB	-0.262226	0.027972	0.262226	1	Negative_dPSI
STRG.29497;A3:Chr00:6384180-6384336:6384180-6384340:+	A3	STRG.29497	Chr00	Chr00	+	6384180-6384336:6384180-6384340	45DAB-95DAB	-0.319616	0.0204795	0.319616	1	Negative_dPSI
STRG.29640;A3:Chr00:9056641-9057435:9056641-9057497:+	A3	STRG.29640	Chr00	Chr00	+	9056641-9057435:9056641-9057497	45DAB-95DAB	-0.412874	0.0194805	0.412874	1	Negative_dPSI
STRG.29680;A3:Chr00:9660956-9661409:9660939-9661409:-	A3	STRG.29680	Chr00	Chr00	-	9660956-9661409:9660939-9661409	45DAB-95DAB	-0.706114	0	0.706114	1	Negative_dPSI
STRG.29772;A3:Chr00:10748513-10752156:10748513-10752554:+	A3	STRG.29772	Chr00	Chr00	+	10748513-10752156:10748513-10752554	45DAB-95DAB	-0.332291	0.0444555	0.332291	1	Negative_dPSI
STRG.31142;A3:Chr00:38656524-38656649:38656515-38656649:-	A3	STRG.31142	Chr00	Chr00	-	38656524-38656649:38656515-38656649	45DAB-95DAB	-0.404494	0.0464535	0.404494	1	Negative_dPSI
STRG.31220;A3:Chr00:40684298-40684378:40684298-40684455:+	A3	STRG.31220	Chr00	Chr00	+	40684298-40684378:40684298-40684455	45DAB-95DAB	-0.413713	0.0404595	0.413713	1	Negative_dPSI
STRG.31869;A3:Chr03:476935-477563:476935-477598:+	A3	STRG.31869	Chr03	Chr03	+	476935-477563:476935-477598	45DAB-95DAB	-0.500325	0.041958	0.500325	1	Negative_dPSI
STRG.3190;A3:Chr11:40931874-40932190:40931866-40932190:-	A3	STRG.3190	Chr11	Chr11	-	40931874-40932190:40931866-40932190	45DAB-95DAB	-0.2401	0.048951	0.2401	1	Negative_dPSI
STRG.31946;A3:Chr03:1203900-1204025:1203857-1204025:-	A3	STRG.31946	Chr03	Chr03	-	1203900-1204025:1203857-1204025	45DAB-95DAB	-0.379126	0.020979	0.379126	1	Negative_dPSI
STRG.31946;A3:Chr03:1203900-1204025:1203897-1204025:-	A3	STRG.31946	Chr03	Chr03	-	1203900-1204025:1203897-1204025	45DAB-95DAB	-0.408623	0.020979	0.408623	1	Negative_dPSI
STRG.32145;A3:Chr03:2641444-2653460:2641438-2653460:-	A3	STRG.32145	Chr03	Chr03	-	2641444-2653460:2641438-2653460	45DAB-95DAB	-0.37044	0.034965	0.37044	1	Negative_dPSI
STRG.32170;A3:Chr03:2901989-2902818:2901989-2902821:+	A3	STRG.32170	Chr03	Chr03	+	2901989-2902818:2901989-2902821	45DAB-95DAB	-0.636997	0.017982	0.636997	1	Negative_dPSI
STRG.33;A3:Chr11:236631-237069:236631-237074:+	A3	STRG.33	Chr11	Chr11	+	236631-237069:236631-237074	45DAB-95DAB	-0.159456	0.03996	0.159456	1	Negative_dPSI
STRG.33217;A3:Chr03:16634133-16634564:16634133-16634675:+	A3	STRG.33217	Chr03	Chr03	+	16634133-16634564:16634133-16634675	45DAB-95DAB	-0.382458	0.012987	0.382458	1	Negative_dPSI
STRG.33299;A3:Chr03:18373598-18374081:18373444-18374081:-	A3	STRG.33299	Chr03	Chr03	-	18373598-18374081:18373444-18374081	45DAB-95DAB	-0.374151	0.0384615	0.374151	1	Negative_dPSI
STRG.33305;A3:Chr03:18790994-18791165:18790994-18791993:+	A3	STRG.33305	Chr03	Chr03	+	18790994-18791165:18790994-18791993	45DAB-95DAB	-0.60766	0.0137363	0.60766	1	Negative_dPSI
STRG.33305;A3:Chr03:18790994-18791165:18790994-18792058:+	A3	STRG.33305	Chr03	Chr03	+	18790994-18791165:18790994-18792058	45DAB-95DAB	-0.612047	0.0137363	0.612047	1	Negative_dPSI
STRG.34892;A3:Chr03:37045323-37045490:37045323-37045495:+	A3	STRG.34892	Chr03	Chr03	+	37045323-37045490:37045323-37045495	45DAB-95DAB	-0.472377	0.011988	0.472377	1	Negative_dPSI
STRG.34952;A3:Chr02:26641-27082:26485-27082:-	A3	STRG.34952	Chr02	Chr02	-	26641-27082:26485-27082	45DAB-95DAB	-0.348836	0.0144855	0.348836	1	Negative_dPSI
STRG.35069;A3:Chr02:725087-725233:725066-725233:-	A3	STRG.35069	Chr02	Chr02	-	725087-725233:725066-725233	45DAB-95DAB	-0.379384	0.0144855	0.379384	1	Negative_dPSI
STRG.35086;A3:Chr02:824753-824852:824753-824860:+	A3	STRG.35086	Chr02	Chr02	+	824753-824852:824753-824860	45DAB-95DAB	-0.334415	0.0154845	0.334415	1	Negative_dPSI
STRG.3559;A3:Chr10:1320691-1320870:1320670-1320870:-	A3	STRG.3559	Chr10	Chr10	-	1320691-1320870:1320670-1320870	45DAB-95DAB	-0.47383	0.00699301	0.47383	1	Negative_dPSI
STRG.35848;A3:Chr02:7470530-7471078:7470530-7471080:+	A3	STRG.35848	Chr02	Chr02	+	7470530-7471078:7470530-7471080	45DAB-95DAB	-0.22958	0.035964	0.22958	1	Negative_dPSI
STRG.37638;A3:Chr02:31489586-31489721:31489583-31489721:-	A3	STRG.37638	Chr02	Chr02	-	31489586-31489721:31489583-31489721	45DAB-95DAB	-0.449305	0.017982	0.449305	1	Negative_dPSI
STRG.37638;A3:Chr02:31489589-31489721:31489583-31489721:-	A3	STRG.37638	Chr02	Chr02	-	31489589-31489721:31489583-31489721	45DAB-95DAB	-0.535094	0.017982	0.535094	1	Negative_dPSI
STRG.37638;A3:Chr02:31489592-31489721:31489583-31489721:-	A3	STRG.37638	Chr02	Chr02	-	31489592-31489721:31489583-31489721	45DAB-95DAB	-0.439374	0.017982	0.439374	1	Negative_dPSI
STRG.37715;A3:Chr02:32131814-32131897:32131814-32131919:+	A3	STRG.37715	Chr02	Chr02	+	32131814-32131897:32131814-32131919	45DAB-95DAB	-0.422953	0.026973	0.422953	1	Negative_dPSI
STRG.37734;A3:Chr02:32364162-32364455:32364159-32364455:-	A3	STRG.37734	Chr02	Chr02	-	32364162-32364455:32364159-32364455	45DAB-95DAB	-0.268863	0.040959	0.268863	1	Negative_dPSI
STRG.38316;A3:Chr05:1418734-1418857:1418734-1418860:+	A3	STRG.38316	Chr05	Chr05	+	1418734-1418857:1418734-1418860	45DAB-95DAB	-0.23055	0.037962	0.23055	1	Negative_dPSI
STRG.38401;A3:Chr05:2566588-2566678:2566588-2566682:+	A3	STRG.38401	Chr05	Chr05	+	2566588-2566678:2566588-2566682	45DAB-95DAB	-0.29413	0.0244755	0.29413	1	Negative_dPSI
STRG.38403;A3:Chr05:2576660-2577281:2576652-2577281:-	A3	STRG.38403	Chr05	Chr05	-	2576660-2577281:2576652-2577281	45DAB-95DAB	-0.309442	0.0414585	0.309442	1	Negative_dPSI
STRG.39018;A3:Chr05:13305891-13306348:13305176-13306348:-	A3	STRG.39018	Chr05	Chr05	-	13305891-13306348:13305176-13306348	45DAB-95DAB	-0.546134	0.012987	0.546134	1	Negative_dPSI
STRG.39078;A3:Chr05:15530442-15530849:15530442-15531199:+	A3	STRG.39078	Chr05	Chr05	+	15530442-15530849:15530442-15531199	45DAB-95DAB	-0.597494	0.0374625	0.597494	1	Negative_dPSI
STRG.39886;A3:Chr05:27101545-27101685:27101545-27101689:+	A3	STRG.39886	Chr05	Chr05	+	27101545-27101685:27101545-27101689	45DAB-95DAB	-0.181487	0.0444555	0.181487	1	Negative_dPSI
STRG.40222;A3:Chr05:30031665-30032345:30031665-30032351:+	A3	STRG.40222	Chr05	Chr05	+	30031665-30032345:30031665-30032351	45DAB-95DAB	-0.547293	0.0194805	0.547293	1	Negative_dPSI
STRG.40222;A3:Chr05:30031665-30032348:30031665-30032351:+	A3	STRG.40222	Chr05	Chr05	+	30031665-30032348:30031665-30032351	45DAB-95DAB	-0.466972	0.044955	0.466972	1	Negative_dPSI
STRG.40453;A3:Chr05:32222788-32223035:32222788-32223038:+	A3	STRG.40453	Chr05	Chr05	+	32222788-32223035:32222788-32223038	45DAB-95DAB	-0.305351	0.026973	0.305351	1	Negative_dPSI
STRG.4060;A3:Chr10:13618316-13618437:13618313-13618437:-	A3	STRG.4060	Chr10	Chr10	-	13618316-13618437:13618313-13618437	45DAB-95DAB	-0.237985	0.0434565	0.237985	1	Negative_dPSI
STRG.40806;A3:Chr05:36724391-36724542:36724336-36724542:-	A3	STRG.40806	Chr05	Chr05	-	36724391-36724542:36724336-36724542	45DAB-95DAB	-0.488079	0.016983	0.488079	1	Negative_dPSI
STRG.41376;A3:Chr05:42275046-42275321:42275046-42275371:+	A3	STRG.41376	Chr05	Chr05	+	42275046-42275321:42275046-42275371	45DAB-95DAB	-0.267313	0.033966	0.267313	1	Negative_dPSI
STRG.4180;A3:Chr10:6880523-6880591:6880523-6880647:+	A3	STRG.4180	Chr10	Chr10	+	6880523-6880591:6880523-6880647	45DAB-95DAB	-0.280786	0.032967	0.280786	1	Negative_dPSI
STRG.42236;A3:Chr05:47944117-47944304:47944011-47944304:-	A3	STRG.42236	Chr05	Chr05	-	47944117-47944304:47944011-47944304	45DAB-95DAB	-0.327203	0.0234765	0.327203	1	Negative_dPSI
STRG.42429;A3:Chr04:1629885-1630339:1629704-1630339:-	A3	STRG.42429	Chr04	Chr04	-	1629885-1630339:1629704-1630339	45DAB-95DAB	-0.493512	0.0314685	0.493512	1	Negative_dPSI
STRG.42480;A3:Chr04:2160877-2161050:2160872-2161050:-	A3	STRG.42480	Chr04	Chr04	-	2160877-2161050:2160872-2161050	45DAB-95DAB	-0.361588	0.0264735	0.361588	1	Negative_dPSI
STRG.42568;A3:Chr04:3042597-3043840:3041721-3043840:-	A3	STRG.42568	Chr04	Chr04	-	3042597-3043840:3041721-3043840	45DAB-95DAB	-0.656826	0.010989	0.656826	1	Negative_dPSI
STRG.42678;A3:Chr04:3990966-3991468:3990966-3991684:+	A3	STRG.42678	Chr04	Chr04	+	3990966-3991468:3990966-3991684	45DAB-95DAB	-0.259296	0.0394605	0.259296	1	Negative_dPSI
STRG.42747;A3:Chr04:4728981-4729154:4728981-4729185:+	A3	STRG.42747	Chr04	Chr04	+	4728981-4729154:4728981-4729185	45DAB-95DAB	-0.247848	0.047952	0.247848	1	Negative_dPSI
STRG.42747;A3:Chr04:4730865-4732006:4730865-4732039:+	A3	STRG.42747	Chr04	Chr04	+	4730865-4732006:4730865-4732039	45DAB-95DAB	-0.247848	0.047952	0.247848	1	Negative_dPSI
STRG.4275;A3:Chr10:7923238-7923425:7923238-7923644:+	A3	STRG.4275	Chr10	Chr10	+	7923238-7923425:7923238-7923644	45DAB-95DAB	-0.367381	0.045954	0.367381	1	Negative_dPSI
STRG.42818;A3:Chr04:5530039-5530119:5530039-5530198:+	A3	STRG.42818	Chr04	Chr04	+	5530039-5530119:5530039-5530198	45DAB-95DAB	-0.338171	0.048951	0.338171	1	Negative_dPSI
STRG.42874;A3:Chr04:6058017-6058198:6058017-6058229:+	A3	STRG.42874	Chr04	Chr04	+	6058017-6058198:6058017-6058229	45DAB-95DAB	-0.281231	0.0244755	0.281231	1	Negative_dPSI
STRG.43805;A3:Chr04:21562869-21565183:21562832-21565183:-	A3	STRG.43805	Chr04	Chr04	-	21562869-21565183:21562832-21565183	45DAB-95DAB	-0.251068	0.044955	0.251068	1	Negative_dPSI
STRG.43954;A3:Chr04:23954237-23954298:23954220-23954298:-	A3	STRG.43954	Chr04	Chr04	-	23954237-23954298:23954220-23954298	45DAB-95DAB	-0.567203	0.036963	0.567203	1	Negative_dPSI
STRG.44375;A3:Chr04:27977579-27978248:27977579-27978251:+	A3	STRG.44375	Chr04	Chr04	+	27977579-27978248:27977579-27978251	45DAB-95DAB	-0.133479	0.0499501	0.133479	1	Negative_dPSI
STRG.44695;A3:Chr04:30289526-30289640:30289526-30289654:+	A3	STRG.44695	Chr04	Chr04	+	30289526-30289640:30289526-30289654	45DAB-95DAB	-0.358689	0.036963	0.358689	1	Negative_dPSI
STRG.44841;A3:Chr04:31295203-31295366:31295178-31295366:-	A3	STRG.44841	Chr04	Chr04	-	31295203-31295366:31295178-31295366	45DAB-95DAB	-0.540672	0.041958	0.540672	1	Negative_dPSI
STRG.44955;A3:Chr04:32096665-32097338:32096665-32097341:+	A3	STRG.44955	Chr04	Chr04	+	32096665-32097338:32096665-32097341	45DAB-95DAB	-0.217115	0.031968	0.217115	1	Negative_dPSI
STRG.45075;A3:Chr07:976904-976983:976904-976992:+	A3	STRG.45075	Chr07	Chr07	+	976904-976983:976904-976992	45DAB-95DAB	-0.295143	0.0354645	0.295143	1	Negative_dPSI
STRG.45726;A3:Chr07:6932814-6933295:6932814-6933369:+	A3	STRG.45726	Chr07	Chr07	+	6932814-6933295:6932814-6933369	45DAB-95DAB	-0.607435	0.010989	0.607435	1	Negative_dPSI
STRG.45758;A3:Chr07:7237328-7237757:7237328-7237763:+	A3	STRG.45758	Chr07	Chr07	+	7237328-7237757:7237328-7237763	45DAB-95DAB	-0.259662	0.0364635	0.259662	1	Negative_dPSI
STRG.46199;A3:Chr07:12980352-12982767:12980326-12982767:-	A3	STRG.46199	Chr07	Chr07	-	12980352-12982767:12980326-12982767	45DAB-95DAB	-0.215159	0.0464535	0.215159	1	Negative_dPSI
STRG.46226;A3:Chr07:13724146-13725893:13724146-13726479:+	A3	STRG.46226	Chr07	Chr07	+	13724146-13725893:13724146-13726479	45DAB-95DAB	-0.277478	0.0344655	0.277478	1	Negative_dPSI
STRG.46654;A3:Chr07:21701702-21701961:21701702-21702015:+	A3	STRG.46654	Chr07	Chr07	+	21701702-21701961:21701702-21702015	45DAB-95DAB	-0.448206	0.00749251	0.448206	1	Negative_dPSI
STRG.4688;A3:Chr10:16281835-16281924:16281835-16281986:+	A3	STRG.4688	Chr10	Chr10	+	16281835-16281924:16281835-16281986	45DAB-95DAB	-0.548848	0.038961	0.548848	1	Negative_dPSI
STRG.47104;A3:Chr07:27430222-27430531:27429630-27430531:-	A3	STRG.47104	Chr07	Chr07	-	27430222-27430531:27429630-27430531	45DAB-95DAB	-0.439585	0.0434565	0.439585	1	Negative_dPSI
STRG.47161;A3:Chr07:27863147-27863558:27863079-27863558:-	A3	STRG.47161	Chr07	Chr07	-	27863147-27863558:27863079-27863558	45DAB-95DAB	-0.523269	0.048951	0.523269	1	Negative_dPSI
STRG.47188;A3:Chr07:28155403-28155561:28155403-28156445:+	A3	STRG.47188	Chr07	Chr07	+	28155403-28155561:28155403-28156445	45DAB-95DAB	-0.294812	0.027972	0.294812	1	Negative_dPSI
STRG.47309;A3:Chr07:29349245-29349328:29349245-29349360:+	A3	STRG.47309	Chr07	Chr07	+	29349245-29349328:29349245-29349360	45DAB-95DAB	-0.622249	0.003996	0.622249	1	Negative_dPSI
STRG.475;A3:Chr11:4205310-4206230:4205310-4206234:+	A3	STRG.475	Chr11	Chr11	+	4205310-4206230:4205310-4206234	45DAB-95DAB	-0.308128	0.0174825	0.308128	1	Negative_dPSI
STRG.47614;A3:Chr07:31887231-31888325:31887223-31888325:-	A3	STRG.47614	Chr07	Chr07	-	31887231-31888325:31887223-31888325	45DAB-95DAB	-0.46955	0.020979	0.46955	1	Negative_dPSI
STRG.47626;A3:Chr07:31955527-31956302:31955527-31956413:+	A3	STRG.47626	Chr07	Chr07	+	31955527-31956302:31955527-31956413	45DAB-95DAB	-0.366832	0.016983	0.366832	1	Negative_dPSI
STRG.47959;A3:Chr07:34442558-34442638:34442558-34442647:+	A3	STRG.47959	Chr07	Chr07	+	34442558-34442638:34442558-34442647	45DAB-95DAB	-0.291936	0.0174825	0.291936	1	Negative_dPSI
STRG.49413;A3:Chr06:20870260-20870386:20870162-20870386:-	A3	STRG.49413	Chr06	Chr06	-	20870260-20870386:20870162-20870386	45DAB-95DAB	-0.419441	0.0414585	0.419441	1	Negative_dPSI
STRG.49788;A3:Chr06:26336488-26337079:26336484-26337079:-	A3	STRG.49788	Chr06	Chr06	-	26336488-26337079:26336484-26337079	45DAB-95DAB	-0.141424	0.045954	0.141424	1	Negative_dPSI
STRG.50942;A3:Chr06:36457418-36457731:36457418-36457734:+	A3	STRG.50942	Chr06	Chr06	+	36457418-36457731:36457418-36457734	45DAB-95DAB	-0.209192	0.040959	0.209192	1	Negative_dPSI
STRG.51053;A3:Chr09:180762-182139:180703-182139:-	A3	STRG.51053	Chr09	Chr09	-	180762-182139:180703-182139	45DAB-95DAB	-0.270392	0.047952	0.270392	1	Negative_dPSI
STRG.51188;A3:Chr09:985053-985173:985053-986487:+	A3	STRG.51188	Chr09	Chr09	+	985053-985173:985053-986487	45DAB-95DAB	-0.588873	0.0024975	0.588873	1	Negative_dPSI
STRG.51188;A3:Chr09:987214-987469:987214-987636:+	A3	STRG.51188	Chr09	Chr09	+	987214-987469:987214-987636	45DAB-95DAB	-0.525614	0.01998	0.525614	1	Negative_dPSI
STRG.51188;A3:Chr09:987214-987477:987214-987636:+	A3	STRG.51188	Chr09	Chr09	+	987214-987477:987214-987636	45DAB-95DAB	-0.424923	0.01998	0.424923	1	Negative_dPSI
STRG.51317;A3:Chr09:1833042-1833206:1832686-1833206:-	A3	STRG.51317	Chr09	Chr09	-	1833042-1833206:1832686-1833206	45DAB-95DAB	-0.304071	0.044955	0.304071	1	Negative_dPSI
STRG.51648;A3:Chr09:4211729-4211843:4211669-4211843:-	A3	STRG.51648	Chr09	Chr09	-	4211729-4211843:4211669-4211843	45DAB-95DAB	-0.20212	0.048951	0.20212	1	Negative_dPSI
STRG.51724;A3:Chr09:4791846-4792426:4791775-4792426:-	A3	STRG.51724	Chr09	Chr09	-	4791846-4792426:4791775-4792426	45DAB-95DAB	-0.405358	0.031968	0.405358	1	Negative_dPSI
STRG.52245;A3:Chr09:9128219-9128428:9128219-9135012:+	A3	STRG.52245	Chr09	Chr09	+	9128219-9128428:9128219-9135012	45DAB-95DAB	-0.404414	0.02997	0.404414	1	Negative_dPSI
STRG.52250;A3:Chr09:9183374-9183612:9183328-9183612:-	A3	STRG.52250	Chr09	Chr09	-	9183374-9183612:9183328-9183612	45DAB-95DAB	-0.60206	0.011988	0.60206	1	Negative_dPSI
STRG.52365;A3:Chr09:10113660-10118821:10113630-10118821:-	A3	STRG.52365	Chr09	Chr09	-	10113660-10118821:10113630-10118821	45DAB-95DAB	-0.42334	0.015984	0.42334	1	Negative_dPSI
STRG.52466;A3:Chr09:11026751-11026980:11026717-11026980:-	A3	STRG.52466	Chr09	Chr09	-	11026751-11026980:11026717-11026980	45DAB-95DAB	-0.368965	0.032967	0.368965	1	Negative_dPSI
STRG.52641;A3:Chr09:12646231-12646422:12646231-12647015:+	A3	STRG.52641	Chr09	Chr09	+	12646231-12646422:12646231-12647015	45DAB-95DAB	-0.29711	0.0354645	0.29711	1	Negative_dPSI
STRG.52684;A3:Chr09:13051269-13051667:13051266-13051667:-	A3	STRG.52684	Chr09	Chr09	-	13051269-13051667:13051266-13051667	45DAB-95DAB	-0.280946	0.02997	0.280946	1	Negative_dPSI
STRG.52820;A3:Chr09:15098312-15098943:15098312-15098947:+	A3	STRG.52820	Chr09	Chr09	+	15098312-15098943:15098312-15098947	45DAB-95DAB	-0.559401	0.00949051	0.559401	1	Negative_dPSI
STRG.53078;A3:Chr09:18103321-18103959:18103321-18103962:+	A3	STRG.53078	Chr09	Chr09	+	18103321-18103959:18103321-18103962	45DAB-95DAB	-0.330706	0.040959	0.330706	1	Negative_dPSI
STRG.53131;A3:Chr09:18826577-18826671:18826572-18826671:-	A3	STRG.53131	Chr09	Chr09	-	18826577-18826671:18826572-18826671	45DAB-95DAB	-0.450522	0.0114885	0.450522	1	Negative_dPSI
STRG.53518;A3:Chr09:29376296-29376781:29376296-29376924:+	A3	STRG.53518	Chr09	Chr09	+	29376296-29376781:29376296-29376924	45DAB-95DAB	-0.462578	0.0454545	0.462578	1	Negative_dPSI
STRG.53518;A3:Chr09:29376296-29376781:29376296-29377044:+	A3	STRG.53518	Chr09	Chr09	+	29376296-29376781:29376296-29377044	45DAB-95DAB	-0.440987	0.0454545	0.440987	1	Negative_dPSI
STRG.53638;A3:Chr09:31782818-31783071:31782818-31783435:+	A3	STRG.53638	Chr09	Chr09	+	31782818-31783071:31782818-31783435	45DAB-95DAB	-0.278447	0.040959	0.278447	1	Negative_dPSI
STRG.53696;A3:Chr09:32576552-32576692:32576552-32576792:+	A3	STRG.53696	Chr09	Chr09	+	32576552-32576692:32576552-32576792	45DAB-95DAB	-0.537218	0.034965	0.537218	1	Negative_dPSI
STRG.54319;A3:Chr08:377261-377339:376672-377339:-	A3	STRG.54319	Chr08	Chr08	-	377261-377339:376672-377339	45DAB-95DAB	-0.390552	0.0194805	0.390552	1	Negative_dPSI
STRG.54547;A3:Chr08:1966803-1966882:1966794-1966882:-	A3	STRG.54547	Chr08	Chr08	-	1966803-1966882:1966794-1966882	45DAB-95DAB	-0.356031	0.0134865	0.356031	1	Negative_dPSI
STRG.55580;A3:Chr08:13155108-13155256:13155108-13155339:+	A3	STRG.55580	Chr08	Chr08	+	13155108-13155256:13155108-13155339	45DAB-95DAB	-0.387789	0.044955	0.387789	1	Negative_dPSI
STRG.55580;A3:Chr08:13155108-13155256:13155108-13155579:+	A3	STRG.55580	Chr08	Chr08	+	13155108-13155256:13155108-13155579	45DAB-95DAB	-0.655437	0.023976	0.655437	1	Negative_dPSI
STRG.55580;A3:Chr08:13155108-13155339:13155108-13155579:+	A3	STRG.55580	Chr08	Chr08	+	13155108-13155339:13155108-13155579	45DAB-95DAB	-0.541892	0.044955	0.541892	1	Negative_dPSI
STRG.55582;A3:Chr08:13186505-13186883:13186505-13186982:+	A3	STRG.55582	Chr08	Chr08	+	13186505-13186883:13186505-13186982	45DAB-95DAB	-0.357938	0.043956	0.357938	1	Negative_dPSI
STRG.55781;A3:Chr08:17186592-17186692:17186589-17186692:-	A3	STRG.55781	Chr08	Chr08	-	17186592-17186692:17186589-17186692	45DAB-95DAB	-0.279087	0.02997	0.279087	1	Negative_dPSI
STRG.56243;A3:Chr08:25621543-25621782:25621543-25621805:+	A3	STRG.56243	Chr08	Chr08	+	25621543-25621782:25621543-25621805	45DAB-95DAB	-0.430014	0.037962	0.430014	1	Negative_dPSI
STRG.56347;A3:Chr08:26815214-26815381:26815214-26815445:+	A3	STRG.56347	Chr08	Chr08	+	26815214-26815381:26815214-26815445	45DAB-95DAB	-0.686175	0.00749251	0.686175	1	Negative_dPSI
STRG.56350;A3:Chr08:26869880-26869963:26869877-26869963:-	A3	STRG.56350	Chr08	Chr08	-	26869880-26869963:26869877-26869963	45DAB-95DAB	-0.255263	0.038961	0.255263	1	Negative_dPSI
STRG.56799;A3:Chr08:31477999-31479377:31477996-31479377:-	A3	STRG.56799	Chr08	Chr08	-	31477999-31479377:31477996-31479377	45DAB-95DAB	-0.389091	0.0294705	0.389091	1	Negative_dPSI
STRG.5711;A3:Chr10:28527692-28527827:28527692-28528496:+	A3	STRG.5711	Chr10	Chr10	+	28527692-28527827:28527692-28528496	45DAB-95DAB	-0.444091	0.0124875	0.444091	1	Negative_dPSI
STRG.5913;A3:Chr10:30845962-30846046:30845947-30846046:-	A3	STRG.5913	Chr10	Chr10	-	30845962-30846046:30845947-30846046	45DAB-95DAB	-0.342804	0.0499501	0.342804	1	Negative_dPSI
STRG.5913;A3:Chr10:30846897-30847040:30846341-30847040:-	A3	STRG.5913	Chr10	Chr10	-	30846897-30847040:30846341-30847040	45DAB-95DAB	-0.686866	0.025974	0.686866	1	Negative_dPSI
STRG.5913;A3:Chr10:30846907-30847040:30846341-30847040:-	A3	STRG.5913	Chr10	Chr10	-	30846907-30847040:30846341-30847040	45DAB-95DAB	-0.460601	0.032967	0.460601	1	Negative_dPSI
STRG.6556;A3:Chr10:35083044-35083335:35083044-35083403:+	A3	STRG.6556	Chr10	Chr10	+	35083044-35083335:35083044-35083403	45DAB-95DAB	-0.55732	0.0494505	0.55732	1	Negative_dPSI
STRG.6556;A3:Chr10:35083044-35083335:35083044-35083513:+	A3	STRG.6556	Chr10	Chr10	+	35083044-35083335:35083044-35083513	45DAB-95DAB	-0.76252	0.0494505	0.76252	1	Negative_dPSI
STRG.7233;A3:Chr10:40465118-40465703:40465118-40465798:+	A3	STRG.7233	Chr10	Chr10	+	40465118-40465703:40465118-40465798	45DAB-95DAB	-0.36862	0.0144855	0.36862	1	Negative_dPSI
STRG.7955;A3:Chr13:5264088-5264217:5264088-5264226:+	A3	STRG.7955	Chr13	Chr13	+	5264088-5264217:5264088-5264226	45DAB-95DAB	-0.175212	0.038961	0.175212	1	Negative_dPSI
STRG.820;A3:Chr11:7002479-7002643:7002203-7002643:-	A3	STRG.820	Chr11	Chr11	-	7002479-7002643:7002203-7002643	45DAB-95DAB	-0.388149	0.011988	0.388149	1	Negative_dPSI
STRG.8277;A3:Chr13:7636144-7636842:7635969-7636842:-	A3	STRG.8277	Chr13	Chr13	-	7636144-7636842:7635969-7636842	45DAB-95DAB	-0.342238	0.015984	0.342238	1	Negative_dPSI
STRG.8364;A3:Chr13:8338175-8338290:8338169-8338290:-	A3	STRG.8364	Chr13	Chr13	-	8338175-8338290:8338169-8338290	45DAB-95DAB	-0.330976	0.045954	0.330976	1	Negative_dPSI
STRG.8872;A3:Chr13:12973865-12973985:12973865-12973989:+	A3	STRG.8872	Chr13	Chr13	+	12973865-12973985:12973865-12973989	45DAB-95DAB	-0.317661	0.043956	0.317661	1	Negative_dPSI
STRG.8921;A3:Chr13:19787846-19788551:19787846-19788803:+	A3	STRG.8921	Chr13	Chr13	+	19787846-19788551:19787846-19788803	45DAB-95DAB	-0.5994	0.0494505	0.5994	1	Negative_dPSI
STRG.9000;A3:Chr13:14148261-14148349:14148258-14148349:-	A3	STRG.9000	Chr13	Chr13	-	14148261-14148349:14148258-14148349	45DAB-95DAB	-0.296578	0.023976	0.296578	1	Negative_dPSI
STRG.935;A3:Chr11:7911654-7912004:7911651-7912004:-	A3	STRG.935	Chr11	Chr11	-	7911654-7912004:7911651-7912004	45DAB-95DAB	-0.349297	0.0412088	0.349297	1	Negative_dPSI
STRG.935;A3:Chr11:7911657-7912004:7911651-7912004:-	A3	STRG.935	Chr11	Chr11	-	7911657-7912004:7911651-7912004	45DAB-95DAB	-0.413441	0.03996	0.413441	1	Negative_dPSI
STRG.9364;A3:Chr13:18378441-18378538:18378441-18378544:+	A3	STRG.9364	Chr13	Chr13	+	18378441-18378538:18378441-18378544	45DAB-95DAB	-0.323729	0.0234765	0.323729	1	Negative_dPSI
STRG.10339;A5:Chr12:284979-285158:284957-285158:+	A5	STRG.10339	Chr12	Chr12	+	284979-285158:284957-285158	45DAB-95DAB	-0.180226	0.0394605	0.180226	1	Negative_dPSI
STRG.10565;A5:Chr12:2670891-2671465:2670891-2671632:-	A5	STRG.10565	Chr12	Chr12	-	2670891-2671465:2670891-2671632	45DAB-95DAB	-0.418067	0.0304695	0.418067	1	Negative_dPSI
STRG.11020;A5:Chr12:7954892-7955000:7954868-7955000:+	A5	STRG.11020	Chr12	Chr12	+	7954892-7955000:7954868-7955000	45DAB-95DAB	-0.497521	0.00599401	0.497521	1	Negative_dPSI
STRG.11499;A5:Chr12:17782912-17783332:17782912-17783491:-	A5	STRG.11499	Chr12	Chr12	-	17782912-17783332:17782912-17783491	45DAB-95DAB	-0.36546	0.0144855	0.36546	1	Negative_dPSI
STRG.11534;A5:Chr12:18369584-18370008:18369584-18370945:-	A5	STRG.11534	Chr12	Chr12	-	18369584-18370008:18369584-18370945	45DAB-95DAB	-0.337203	0.047952	0.337203	1	Negative_dPSI
STRG.11534;A5:Chr12:18369584-18370624:18369584-18370945:-	A5	STRG.11534	Chr12	Chr12	-	18369584-18370624:18369584-18370945	45DAB-95DAB	-0.326228	0.047952	0.326228	1	Negative_dPSI
STRG.12233;A5:Chr12:25978147-25978250:25978131-25978250:+	A5	STRG.12233	Chr12	Chr12	+	25978147-25978250:25978131-25978250	45DAB-95DAB	-0.66266	0.038961	0.66266	1	Negative_dPSI
STRG.12295;A5:Chr12:26584055-26584842:26583974-26584842:+	A5	STRG.12295	Chr12	Chr12	+	26584055-26584842:26583974-26584842	45DAB-95DAB	-0.178071	0.027972	0.178071	1	Negative_dPSI
STRG.12382;A5:Chr12:27437133-27444978:27436744-27444978:+	A5	STRG.12382	Chr12	Chr12	+	27437133-27444978:27436744-27444978	45DAB-95DAB	-0.733083	0.0254745	0.733083	1	Negative_dPSI
STRG.12468;A5:Chr12:28123167-28123797:28123021-28123797:+	A5	STRG.12468	Chr12	Chr12	+	28123167-28123797:28123021-28123797	45DAB-95DAB	-0.301088	0.031968	0.301088	1	Negative_dPSI
STRG.14100;A5:Chr15:7449990-7450147:7449990-7450156:-	A5	STRG.14100	Chr15	Chr15	-	7449990-7450147:7449990-7450156	45DAB-95DAB	-0.500571	0.037962	0.500571	1	Negative_dPSI
STRG.15373;A5:Chr15:18734978-18735261:18734978-18735770:-	A5	STRG.15373	Chr15	Chr15	-	18734978-18735261:18734978-18735770	45DAB-95DAB	-0.391832	0.048951	0.391832	1	Negative_dPSI
STRG.1613;A5:Chr11:15909700-15909810:15909700-15909881:-	A5	STRG.1613	Chr11	Chr11	-	15909700-15909810:15909700-15909881	45DAB-95DAB	-0.278108	0.047952	0.278108	1	Negative_dPSI
STRG.16849;A5:Chr15:44184598-44185225:44184480-44185225:+	A5	STRG.16849	Chr15	Chr15	+	44184598-44185225:44184480-44185225	45DAB-95DAB	-0.379252	0.0194805	0.379252	1	Negative_dPSI
STRG.17012;A5:Chr15:46178013-46178401:46177837-46178401:+	A5	STRG.17012	Chr15	Chr15	+	46178013-46178401:46177837-46178401	45DAB-95DAB	-0.9147	0.020979	0.9147	1	Negative_dPSI
STRG.17012;A5:Chr15:46178114-46178401:46177837-46178401:+	A5	STRG.17012	Chr15	Chr15	+	46178114-46178401:46177837-46178401	45DAB-95DAB	-0.743172	0.020979	0.743172	1	Negative_dPSI
STRG.17427;A5:Chr15:51418627-51419107:51418511-51419107:+	A5	STRG.17427	Chr15	Chr15	+	51418627-51419107:51418511-51419107	45DAB-95DAB	-0.324444	0.025974	0.324444	1	Negative_dPSI
STRG.17533;A5:Chr15:52486602-52487233:52486586-52487233:+	A5	STRG.17533	Chr15	Chr15	+	52486602-52487233:52486586-52487233	45DAB-95DAB	-0.364539	0.0494505	0.364539	1	Negative_dPSI
STRG.17546;A5:Chr15:52611791-52612101:52611791-52612975:-	A5	STRG.17546	Chr15	Chr15	-	52611791-52612101:52611791-52612975	45DAB-95DAB	-0.285065	0.028971	0.285065	1	Negative_dPSI
STRG.17658;A5:Chr15:53532353-53532637:53532353-53534074:-	A5	STRG.17658	Chr15	Chr15	-	53532353-53532637:53532353-53534074	45DAB-95DAB	-0.528728	0.0324675	0.528728	1	Negative_dPSI
STRG.17664;A5:Chr15:53600079-53600562:53599458-53600562:+	A5	STRG.17664	Chr15	Chr15	+	53600079-53600562:53599458-53600562	45DAB-95DAB	-0.376054	0.028971	0.376054	1	Negative_dPSI
STRG.18720;A5:Chr14:10409526-10409618:10409526-10409661:-	A5	STRG.18720	Chr14	Chr14	-	10409526-10409618:10409526-10409661	45DAB-95DAB	-0.32737	0.020979	0.32737	1	Negative_dPSI
STRG.18983;A5:Chr14:16833950-16834415:16833950-16834843:-	A5	STRG.18983	Chr14	Chr14	-	16833950-16834415:16833950-16834843	45DAB-95DAB	-0.280963	0.018981	0.280963	1	Negative_dPSI
STRG.19655;A5:Chr14:25284478-25284966:25284478-25284989:-	A5	STRG.19655	Chr14	Chr14	-	25284478-25284966:25284478-25284989	45DAB-95DAB	-0.368967	0.016983	0.368967	1	Negative_dPSI
STRG.20020;A5:Chr14:28352657-28352774:28352605-28352774:+	A5	STRG.20020	Chr14	Chr14	+	28352657-28352774:28352605-28352774	45DAB-95DAB	-0.183666	0.038961	0.183666	1	Negative_dPSI
STRG.20152;A5:Chr14:29344928-29345157:29344928-29345525:-	A5	STRG.20152	Chr14	Chr14	-	29344928-29345157:29344928-29345525	45DAB-95DAB	-0.828438	0.0264735	0.828438	1	Negative_dPSI
STRG.20217;A5:Chr14:29728000-29728242:29728000-29728368:-	A5	STRG.20217	Chr14	Chr14	-	29728000-29728242:29728000-29728368	45DAB-95DAB	-0.220464	0.02997	0.220464	1	Negative_dPSI
STRG.20287;A5:Chr14:30226016-30226485:30225387-30226485:+	A5	STRG.20287	Chr14	Chr14	+	30226016-30226485:30225387-30226485	45DAB-95DAB	-0.512547	0.01998	0.512547	1	Negative_dPSI
STRG.20597;A5:Chr17:1176983-1177345:1176913-1177345:+	A5	STRG.20597	Chr17	Chr17	+	1176983-1177345:1176913-1177345	45DAB-95DAB	-0.748514	0.0014985	0.748514	1	Negative_dPSI
STRG.20980;A5:Chr17:4174531-4175669:4174531-4175771:-	A5	STRG.20980	Chr17	Chr17	-	4174531-4175669:4174531-4175771	45DAB-95DAB	-0.356499	0.0499501	0.356499	1	Negative_dPSI
STRG.21121;A5:Chr17:5312764-5313002:5312759-5313002:+	A5	STRG.21121	Chr17	Chr17	+	5312764-5313002:5312759-5313002	45DAB-95DAB	-0.177556	0.0394605	0.177556	1	Negative_dPSI
STRG.21284;A5:Chr17:6882383-6882927:6882383-6883103:-	A5	STRG.21284	Chr17	Chr17	-	6882383-6882927:6882383-6883103	45DAB-95DAB	-0.850895	0.0414585	0.850895	1	Negative_dPSI
STRG.21456;A5:Chr17:8456001-8456201:8455929-8456201:+	A5	STRG.21456	Chr17	Chr17	+	8456001-8456201:8455929-8456201	45DAB-95DAB	-0.491104	0.00799201	0.491104	1	Negative_dPSI
STRG.21513;A5:Chr17:8806998-8808280:8806994-8808280:+	A5	STRG.21513	Chr17	Chr17	+	8806998-8808280:8806994-8808280	45DAB-95DAB	-0.424389	0.028971	0.424389	1	Negative_dPSI
STRG.21810;A5:Chr17:11867149-11867988:11867149-11868381:-	A5	STRG.21810	Chr17	Chr17	-	11867149-11867988:11867149-11868381	45DAB-95DAB	-0.30767	0.0234765	0.30767	1	Negative_dPSI
STRG.22521;A5:Chr17:23738895-23739743:23738895-23739798:-	A5	STRG.22521	Chr17	Chr17	-	23738895-23739743:23738895-23739798	45DAB-95DAB	-0.233689	0.0454545	0.233689	1	Negative_dPSI
STRG.22788;A5:Chr17:27096714-27096935:27096714-27097269:-	A5	STRG.22788	Chr17	Chr17	-	27096714-27096935:27096714-27097269	45DAB-95DAB	-0.281945	0.0354645	0.281945	1	Negative_dPSI
STRG.23174;A5:Chr17:31095957-31096100:31095957-31096411:-	A5	STRG.23174	Chr17	Chr17	-	31095957-31096100:31095957-31096411	45DAB-95DAB	-0.311765	0.0334665	0.311765	1	Negative_dPSI
STRG.23470;A5:Chr17:34292580-34292671:34292580-34293357:-	A5	STRG.23470	Chr17	Chr17	-	34292580-34292671:34292580-34293357	45DAB-95DAB	-0.290282	0.0454545	0.290282	1	Negative_dPSI
STRG.2388;A5:Chr11:32213030-32213620:32213030-32214043:-	A5	STRG.2388	Chr11	Chr11	-	32213030-32213620:32213030-32214043	45DAB-95DAB	-0.30548	0.0334665	0.30548	1	Negative_dPSI
STRG.24020;A5:Chr16:3703607-3703832:3703607-3703851:-	A5	STRG.24020	Chr16	Chr16	-	3703607-3703832:3703607-3703851	45DAB-95DAB	-0.255017	0.0454545	0.255017	1	Negative_dPSI
STRG.24114;A5:Chr16:4379316-4379515:4379290-4379515:+	A5	STRG.24114	Chr16	Chr16	+	4379316-4379515:4379290-4379515	45DAB-95DAB	-0.331352	0.02997	0.331352	1	Negative_dPSI
STRG.24505;A5:Chr16:7220651-7221487:7220651-7221599:-	A5	STRG.24505	Chr16	Chr16	-	7220651-7221487:7220651-7221599	45DAB-95DAB	-0.352916	0.00799201	0.352916	1	Negative_dPSI
STRG.2470;A5:Chr11:33179268-33179354:33179268-33179390:-	A5	STRG.2470	Chr11	Chr11	-	33179268-33179354:33179268-33179390	45DAB-95DAB	-0.632643	0.0304695	0.632643	1	Negative_dPSI
STRG.25212;A5:Chr16:13259502-13259631:13259502-13259676:-	A5	STRG.25212	Chr16	Chr16	-	13259502-13259631:13259502-13259676	45DAB-95DAB	-0.371743	0.026973	0.371743	1	Negative_dPSI
STRG.26408;A5:Chr16:27696605-27698847:27696605-27699177:-	A5	STRG.26408	Chr16	Chr16	-	27696605-27698847:27696605-27699177	45DAB-95DAB	-0.360409	0.0224775	0.360409	1	Negative_dPSI
STRG.2664;A5:Chr11:35591336-35592948:35591188-35592948:+	A5	STRG.2664	Chr11	Chr11	+	35591336-35592948:35591188-35592948	45DAB-95DAB	-0.340056	0.0254745	0.340056	1	Negative_dPSI
STRG.26806;A5:Chr01:9109998-9110120:9109994-9110120:+	A5	STRG.26806	Chr01	Chr01	+	9109998-9110120:9109994-9110120	45DAB-95DAB	-0.269875	0.023976	0.269875	1	Negative_dPSI
STRG.2800;A5:Chr11:36894477-36895012:36894336-36895012:+	A5	STRG.2800	Chr11	Chr11	+	36894477-36895012:36894336-36895012	45DAB-95DAB	-0.376857	0.025974	0.376857	1	Negative_dPSI
STRG.28143;A5:Chr01:25634826-25635734:25634826-25637344:-	A5	STRG.28143	Chr01	Chr01	-	25634826-25635734:25634826-25637344	45DAB-95DAB	-0.498921	0.00549451	0.498921	1	Negative_dPSI
STRG.28311;A5:Chr01:26881773-26882160:26881626-26882160:+	A5	STRG.28311	Chr01	Chr01	+	26881773-26882160:26881626-26882160	45DAB-95DAB	-0.294675	0.0224775	0.294675	1	Negative_dPSI
STRG.28698;A5:Chr01:29677163-29677678:29677163-29677929:-	A5	STRG.28698	Chr01	Chr01	-	29677163-29677678:29677163-29677929	45DAB-95DAB	-0.335285	0.0194805	0.335285	1	Negative_dPSI
STRG.28891;A5:Chr01:31179773-31180068:31179773-31180271:-	A5	STRG.28891	Chr01	Chr01	-	31179773-31180068:31179773-31180271	45DAB-95DAB	-0.239012	0.037962	0.239012	1	Negative_dPSI
STRG.28953;A5:Chr01:31658983-31659783:31658983-31660031:-	A5	STRG.28953	Chr01	Chr01	-	31658983-31659783:31658983-31660031	45DAB-95DAB	-0.290551	0.0394605	0.290551	1	Negative_dPSI
STRG.29772;A5:Chr00:10752295-10752554:10748513-10752554:+	A5	STRG.29772	Chr00	Chr00	+	10752295-10752554:10748513-10752554	45DAB-95DAB	-0.28078	0.03996	0.28078	1	Negative_dPSI
STRG.30093;A5:Chr00:16052873-16053248:16052873-16053670:-	A5	STRG.30093	Chr00	Chr00	-	16052873-16053248:16052873-16053670	45DAB-95DAB	-0.468818	0.021978	0.468818	1	Negative_dPSI
STRG.30781;A5:Chr00:30069962-30070085:30069962-30070092:-	A5	STRG.30781	Chr00	Chr00	-	30069962-30070085:30069962-30070092	45DAB-95DAB	-0.301217	0.0454545	0.301217	1	Negative_dPSI
STRG.31068;A5:Chr00:35706092-35706196:35706090-35706196:+	A5	STRG.31068	Chr00	Chr00	+	35706092-35706196:35706090-35706196	45DAB-95DAB	-0.333333	0.0274725	0.333333	1	Negative_dPSI
STRG.31183;A5:Chr00:39561153-39566389:39561153-39566396:-	A5	STRG.31183	Chr00	Chr00	-	39561153-39566389:39561153-39566396	45DAB-95DAB	-0.438162	0.042957	0.438162	1	Negative_dPSI
STRG.31888;A5:Chr03:647769-648064:647769-648152:-	A5	STRG.31888	Chr03	Chr03	-	647769-648064:647769-648152	45DAB-95DAB	-0.609161	0.0444555	0.609161	1	Negative_dPSI
STRG.31927;A5:Chr03:1068014-1068335:1067836-1068335:+	A5	STRG.31927	Chr03	Chr03	+	1068014-1068335:1067836-1068335	45DAB-95DAB	-0.904933	0.010989	0.904933	1	Negative_dPSI
STRG.32558;A5:Chr03:6008634-6009248:6008634-6009377:-	A5	STRG.32558	Chr03	Chr03	-	6008634-6009248:6008634-6009377	45DAB-95DAB	-0.425277	0.02997	0.425277	1	Negative_dPSI
STRG.32620;A5:Chr03:6547760-6548587:6547760-6549071:-	A5	STRG.32620	Chr03	Chr03	-	6547760-6548587:6547760-6549071	45DAB-95DAB	-0.406989	0.0164835	0.406989	1	Negative_dPSI
STRG.32899;A5:Chr03:9087129-9087220:9087046-9087220:+	A5	STRG.32899	Chr03	Chr03	+	9087129-9087220:9087046-9087220	45DAB-95DAB	-0.469124	0.023976	0.469124	1	Negative_dPSI
STRG.33163;A5:Chr03:15576685-15576909:15576611-15576909:+	A5	STRG.33163	Chr03	Chr03	+	15576685-15576909:15576611-15576909	45DAB-95DAB	-0.405402	0.0114885	0.405402	1	Negative_dPSI
STRG.33207;A5:Chr03:16420849-16421124:16419981-16421124:+	A5	STRG.33207	Chr03	Chr03	+	16420849-16421124:16419981-16421124	45DAB-95DAB	-0.510441	0.02997	0.510441	1	Negative_dPSI
STRG.33301;A5:Chr03:18462094-18462408:18462094-18462531:-	A5	STRG.33301	Chr03	Chr03	-	18462094-18462408:18462094-18462531	45DAB-95DAB	-0.182908	0.042957	0.182908	1	Negative_dPSI
STRG.33319;A5:Chr03:19044918-19045142:19044109-19045142:+	A5	STRG.33319	Chr03	Chr03	+	19044918-19045142:19044109-19045142	45DAB-95DAB	-0.630202	0.030969	0.630202	1	Negative_dPSI
STRG.334;A5:Chr11:2985722-2986543:2985722-2986888:-	A5	STRG.334	Chr11	Chr11	-	2985722-2986543:2985722-2986888	45DAB-95DAB	-0.741073	0.035964	0.741073	1	Negative_dPSI
STRG.33763;A5:Chr03:26971580-26971741:26971580-26971746:-	A5	STRG.33763	Chr03	Chr03	-	26971580-26971741:26971580-26971746	45DAB-95DAB	-0.273517	0.0414585	0.273517	1	Negative_dPSI
STRG.35134;A5:Chr02:1358831-1359203:1358831-1359294:-	A5	STRG.35134	Chr02	Chr02	-	1358831-1359203:1358831-1359294	45DAB-95DAB	-0.277194	0.041958	0.277194	1	Negative_dPSI
STRG.35134;A5:Chr02:1358935-1359203:1358935-1359294:-	A5	STRG.35134	Chr02	Chr02	-	1358935-1359203:1358935-1359294	45DAB-95DAB	-0.310245	0.041958	0.310245	1	Negative_dPSI
STRG.3612;A5:Chr10:1903801-1903880:1903801-1903884:-	A5	STRG.3612	Chr10	Chr10	-	1903801-1903880:1903801-1903884	45DAB-95DAB	-0.726681	0.0234765	0.726681	1	Negative_dPSI
STRG.36720;A5:Chr02:14381204-14381272:14381196-14381272:+	A5	STRG.36720	Chr02	Chr02	+	14381204-14381272:14381196-14381272	45DAB-95DAB	-0.325399	0.041958	0.325399	1	Negative_dPSI
STRG.368;A5:Chr11:3201208-3201356:3201196-3201356:+	A5	STRG.368	Chr11	Chr11	+	3201208-3201356:3201196-3201356	45DAB-95DAB	-0.242136	0.037962	0.242136	1	Negative_dPSI
STRG.37704;A5:Chr02:32001146-32002001:32000551-32002001:+	A5	STRG.37704	Chr02	Chr02	+	32001146-32002001:32000551-32002001	45DAB-95DAB	-0.631454	0.0374625	0.631454	1	Negative_dPSI
STRG.38257;A5:Chr02:37364614-37364934:37364614-37364994:-	A5	STRG.38257	Chr02	Chr02	-	37364614-37364934:37364614-37364994	45DAB-95DAB	-0.410108	0.028971	0.410108	1	Negative_dPSI
STRG.38354;A5:Chr05:1883086-1883244:1883082-1883244:+	A5	STRG.38354	Chr05	Chr05	+	1883086-1883244:1883082-1883244	45DAB-95DAB	-0.28483	0.031968	0.28483	1	Negative_dPSI
STRG.38658;A5:Chr05:5887310-5887446:5887310-5887576:-	A5	STRG.38658	Chr05	Chr05	-	5887310-5887446:5887310-5887576	45DAB-95DAB	-0.442886	0.0484515	0.442886	1	Negative_dPSI
STRG.39029;A5:Chr05:13500242-13500571:13500242-13500761:-	A5	STRG.39029	Chr05	Chr05	-	13500242-13500571:13500242-13500761	45DAB-95DAB	-0.533369	0.00649351	0.533369	1	Negative_dPSI
STRG.39430;A5:Chr05:22286435-22287136:22286435-22287210:-	A5	STRG.39430	Chr05	Chr05	-	22286435-22287136:22286435-22287210	45DAB-95DAB	-0.42559	0.00799201	0.42559	1	Negative_dPSI
STRG.39472;A5:Chr05:22840622-22840712:22840622-22840716:-	A5	STRG.39472	Chr05	Chr05	-	22840622-22840712:22840622-22840716	45DAB-95DAB	-0.256972	0.0444555	0.256972	1	Negative_dPSI
STRG.39656;A5:Chr05:24693230-24693511:24693230-24693613:-	A5	STRG.39656	Chr05	Chr05	-	24693230-24693511:24693230-24693613	45DAB-95DAB	-0.432161	0.00699301	0.432161	1	Negative_dPSI
STRG.39687;A5:Chr05:25057915-25058393:25057913-25058393:+	A5	STRG.39687	Chr05	Chr05	+	25057915-25058393:25057913-25058393	45DAB-95DAB	-0.274047	0.031968	0.274047	1	Negative_dPSI
STRG.40176;A5:Chr05:29575715-29576191:29575715-29576316:-	A5	STRG.40176	Chr05	Chr05	-	29575715-29576191:29575715-29576316	45DAB-95DAB	-0.200485	0.031968	0.200485	1	Negative_dPSI
STRG.41195;A5:Chr05:40788708-40788848:40788703-40788848:+	A5	STRG.41195	Chr05	Chr05	+	40788708-40788848:40788703-40788848	45DAB-95DAB	-0.954607	0.00899101	0.954607	1	Negative_dPSI
STRG.415;A5:Chr11:3627617-3627929:3627606-3627929:+	A5	STRG.415	Chr11	Chr11	+	3627617-3627929:3627606-3627929	45DAB-95DAB	-0.286346	0.031968	0.286346	1	Negative_dPSI
STRG.41714;A5:Chr05:45097391-45097595:45096817-45097595:+	A5	STRG.41714	Chr05	Chr05	+	45097391-45097595:45096817-45097595	45DAB-95DAB	-0.376105	0.012987	0.376105	1	Negative_dPSI
STRG.41994;A5:Chr05:46504124-46504381:46504036-46504381:+	A5	STRG.41994	Chr05	Chr05	+	46504124-46504381:46504036-46504381	45DAB-95DAB	-0.3337	0.035964	0.3337	1	Negative_dPSI
STRG.42404;A5:Chr04:1394486-1394691:1394486-1394728:-	A5	STRG.42404	Chr04	Chr04	-	1394486-1394691:1394486-1394728	45DAB-95DAB	-0.310259	0.0254745	0.310259	1	Negative_dPSI
STRG.42824;A5:Chr04:5464471-5465146:5464471-5465154:-	A5	STRG.42824	Chr04	Chr04	-	5464471-5465146:5464471-5465154	45DAB-95DAB	-0.331135	0.012987	0.331135	1	Negative_dPSI
STRG.43450;A5:Chr04:17800466-17800528:17800420-17800528:+	A5	STRG.43450	Chr04	Chr04	+	17800466-17800528:17800420-17800528	45DAB-95DAB	-0.225047	0.027972	0.225047	1	Negative_dPSI
STRG.44313;A5:Chr04:27507695-27508358:27507286-27508358:+	A5	STRG.44313	Chr04	Chr04	+	27507695-27508358:27507286-27508358	45DAB-95DAB	-0.235565	0.044955	0.235565	1	Negative_dPSI
STRG.45345;A5:Chr07:2831586-2832506:2831570-2832506:+	A5	STRG.45345	Chr07	Chr07	+	2831586-2832506:2831570-2832506	45DAB-95DAB	-0.666667	0.033966	0.666667	1	Negative_dPSI
STRG.45366;A5:Chr07:3034789-3034910:3034789-3034914:-	A5	STRG.45366	Chr07	Chr07	-	3034789-3034910:3034789-3034914	45DAB-95DAB	-0.215435	0.0354645	0.215435	1	Negative_dPSI
STRG.45726;A5:Chr07:6915141-6915211:6915112-6915211:+	A5	STRG.45726	Chr07	Chr07	+	6915141-6915211:6915112-6915211	45DAB-95DAB	-0.607435	0.0104895	0.607435	1	Negative_dPSI
STRG.46216;A5:Chr07:13347224-13347410:13347185-13347410:+	A5	STRG.46216	Chr07	Chr07	+	13347224-13347410:13347185-13347410	45DAB-95DAB	-0.380608	0.0464535	0.380608	1	Negative_dPSI
STRG.46678;A5:Chr07:21873847-21874331:21873847-21874364:-	A5	STRG.46678	Chr07	Chr07	-	21873847-21874331:21873847-21874364	45DAB-95DAB	-0.374	0.0214785	0.374	1	Negative_dPSI
STRG.46832;A5:Chr07:23942892-23950953:23942888-23950953:+	A5	STRG.46832	Chr07	Chr07	+	23942892-23950953:23942888-23950953	45DAB-95DAB	-0.394827	0.033966	0.394827	1	Negative_dPSI
STRG.46891;A5:Chr07:25369275-25371521:25369262-25371521:+	A5	STRG.46891	Chr07	Chr07	+	25369275-25371521:25369262-25371521	45DAB-95DAB	-0.194536	0.0494505	0.194536	1	Negative_dPSI
STRG.46912;A5:Chr07:25632027-25632125:25632027-25632156:-	A5	STRG.46912	Chr07	Chr07	-	25632027-25632125:25632027-25632156	45DAB-95DAB	-0.401795	0.032967	0.401795	1	Negative_dPSI
STRG.47307;A5:Chr07:29316554-29316666:29315859-29316666:+	A5	STRG.47307	Chr07	Chr07	+	29316554-29316666:29315859-29316666	45DAB-95DAB	-0.475603	0.00599401	0.475603	1	Negative_dPSI
STRG.47675;A5:Chr07:32252032-32252394:32251851-32252394:+	A5	STRG.47675	Chr07	Chr07	+	32252032-32252394:32251851-32252394	45DAB-95DAB	-0.82804	0.0154845	0.82804	1	Negative_dPSI
STRG.47775;A5:Chr07:33269621-33269718:33269612-33269718:+	A5	STRG.47775	Chr07	Chr07	+	33269621-33269718:33269612-33269718	45DAB-95DAB	-0.20693	0.048951	0.20693	1	Negative_dPSI
STRG.48870;A5:Chr06:4790853-4791165:4790853-4791616:-	A5	STRG.48870	Chr06	Chr06	-	4790853-4791165:4790853-4791616	45DAB-95DAB	-0.674546	0.011988	0.674546	1	Negative_dPSI
STRG.48883;A5:Chr06:4855483-4857570:4854226-4857570:+	A5	STRG.48883	Chr06	Chr06	+	4855483-4857570:4854226-4857570	45DAB-95DAB	-0.584976	0.00899101	0.584976	1	Negative_dPSI
STRG.48986;A5:Chr06:6119714-6120780:6119714-6120855:-	A5	STRG.48986	Chr06	Chr06	-	6119714-6120780:6119714-6120855	45DAB-95DAB	-0.452662	0.0104895	0.452662	1	Negative_dPSI
STRG.48986;A5:Chr06:6119717-6120780:6119717-6120855:-	A5	STRG.48986	Chr06	Chr06	-	6119717-6120780:6119717-6120855	45DAB-95DAB	-0.302868	0.0164835	0.302868	1	Negative_dPSI
STRG.4940;A5:Chr10:27435669-27435815:27435616-27435815:+	A5	STRG.4940	Chr10	Chr10	+	27435669-27435815:27435616-27435815	45DAB-95DAB	-0.477281	0.046953	0.477281	1	Negative_dPSI
STRG.50009;A5:Chr06:28582117-28582271:28582024-28582271:+	A5	STRG.50009	Chr06	Chr06	+	28582117-28582271:28582024-28582271	45DAB-95DAB	-0.206223	0.0454545	0.206223	1	Negative_dPSI
STRG.50169;A5:Chr06:29954017-29955861:29954017-29955901:-	A5	STRG.50169	Chr06	Chr06	-	29954017-29955861:29954017-29955901	45DAB-95DAB	-0.929047	0.00599401	0.929047	1	Negative_dPSI
STRG.50375;A5:Chr06:31905285-31905375:31905285-31905727:-	A5	STRG.50375	Chr06	Chr06	-	31905285-31905375:31905285-31905727	45DAB-95DAB	-0.520934	0.01998	0.520934	1	Negative_dPSI
STRG.50375;A5:Chr06:31905285-31905593:31905285-31905727:-	A5	STRG.50375	Chr06	Chr06	-	31905285-31905593:31905285-31905727	45DAB-95DAB	-0.585039	0.01998	0.585039	1	Negative_dPSI
STRG.50376;A5:Chr06:31911212-31912405:31911210-31912405:+	A5	STRG.50376	Chr06	Chr06	+	31911212-31912405:31911210-31912405	45DAB-95DAB	-0.309509	0.0364635	0.309509	1	Negative_dPSI
STRG.50830;A5:Chr06:35474390-35474461:35474390-35474514:-	A5	STRG.50830	Chr06	Chr06	-	35474390-35474461:35474390-35474514	45DAB-95DAB	-0.162686	0.0444555	0.162686	1	Negative_dPSI
STRG.5097;A5:Chr10:20522604-20522743:20522604-20522797:-	A5	STRG.5097	Chr10	Chr10	-	20522604-20522743:20522604-20522797	45DAB-95DAB	-0.242125	0.024975	0.242125	1	Negative_dPSI
STRG.51322;A5:Chr09:1859574-1859760:1859449-1859760:+	A5	STRG.51322	Chr09	Chr09	+	1859574-1859760:1859449-1859760	45DAB-95DAB	-0.245623	0.015984	0.245623	1	Negative_dPSI
STRG.51649;A5:Chr09:4219634-4220481:4219634-4220505:-	A5	STRG.51649	Chr09	Chr09	-	4219634-4220481:4219634-4220505	45DAB-95DAB	-0.495922	0.003996	0.495922	1	Negative_dPSI
STRG.5165;A5:Chr10:21415101-21422178:21415101-21422215:-	A5	STRG.5165	Chr10	Chr10	-	21415101-21422178:21415101-21422215	45DAB-95DAB	-0.389911	0.031968	0.389911	1	Negative_dPSI
STRG.51719;A5:Chr09:4746084-4746181:4746084-4746402:-	A5	STRG.51719	Chr09	Chr09	-	4746084-4746181:4746084-4746402	45DAB-95DAB	-0.74483	0.00999001	0.74483	1	Negative_dPSI
STRG.52094;A5:Chr09:13972941-13973056:13972941-13973062:-	A5	STRG.52094	Chr09	Chr09	-	13972941-13973056:13972941-13973062	45DAB-95DAB	-0.209372	0.0354645	0.209372	1	Negative_dPSI
STRG.52705;A5:Chr09:13331205-13331957:13331205-13332107:-	A5	STRG.52705	Chr09	Chr09	-	13331205-13331957:13331205-13332107	45DAB-95DAB	-0.244487	0.0444555	0.244487	1	Negative_dPSI
STRG.53053;A5:Chr09:17986366-17986476:17986268-17986476:+	A5	STRG.53053	Chr09	Chr09	+	17986366-17986476:17986268-17986476	45DAB-95DAB	-0.855749	0.000499501	0.855749	1	Negative_dPSI
STRG.53054;A5:Chr09:17991170-17991258:17991170-17991620:-	A5	STRG.53054	Chr09	Chr09	-	17991170-17991258:17991170-17991620	45DAB-95DAB	-0.433554	0.0314685	0.433554	1	Negative_dPSI
STRG.53463;A5:Chr09:28535997-28536098:28534041-28536098:+	A5	STRG.53463	Chr09	Chr09	+	28535997-28536098:28534041-28536098	45DAB-95DAB	-0.329931	0.0274725	0.329931	1	Negative_dPSI
STRG.54496;A5:Chr08:1582876-1582976:1582872-1582976:+	A5	STRG.54496	Chr08	Chr08	+	1582876-1582976:1582872-1582976	45DAB-95DAB	-0.268811	0.024975	0.268811	1	Negative_dPSI
STRG.54868;A5:Chr08:4628539-4629147:4628539-4629151:-	A5	STRG.54868	Chr08	Chr08	-	4628539-4629147:4628539-4629151	45DAB-95DAB	-0.215694	0.0499501	0.215694	1	Negative_dPSI
STRG.54953;A5:Chr08:5308421-5308814:5308292-5308814:+	A5	STRG.54953	Chr08	Chr08	+	5308421-5308814:5308292-5308814	45DAB-95DAB	-0.657052	0.035964	0.657052	1	Negative_dPSI
STRG.55165;A5:Chr08:7248820-7249027:7248641-7249027:+	A5	STRG.55165	Chr08	Chr08	+	7248820-7249027:7248641-7249027	45DAB-95DAB	-0.700099	0.026973	0.700099	1	Negative_dPSI
STRG.56010;A5:Chr08:21642360-21642488:21642360-21642681:-	A5	STRG.56010	Chr08	Chr08	-	21642360-21642488:21642360-21642681	45DAB-95DAB	-0.432456	0.016983	0.432456	1	Negative_dPSI
STRG.56043;A5:Chr08:22157936-22158852:22156740-22158852:+	A5	STRG.56043	Chr08	Chr08	+	22157936-22158852:22156740-22158852	45DAB-95DAB	-0.588298	0.028971	0.588298	1	Negative_dPSI
STRG.5811;A5:Chr10:29615345-29616104:29614223-29616104:+	A5	STRG.5811	Chr10	Chr10	+	29615345-29616104:29614223-29616104	45DAB-95DAB	-0.813064	0.012987	0.813064	1	Negative_dPSI
STRG.6235;A5:Chr10:32052435-32052640:32052400-32052640:+	A5	STRG.6235	Chr10	Chr10	+	32052435-32052640:32052400-32052640	45DAB-95DAB	-0.423077	0.0262238	0.423077	1	Negative_dPSI
STRG.6258;A5:Chr10:32185334-32187153:32185334-32187192:-	A5	STRG.6258	Chr10	Chr10	-	32185334-32187153:32185334-32187192	45DAB-95DAB	-0.284871	0.0334665	0.284871	1	Negative_dPSI
STRG.6258;A5:Chr10:32185785-32187153:32185785-32187192:-	A5	STRG.6258	Chr10	Chr10	-	32185785-32187153:32185785-32187192	45DAB-95DAB	-0.24829	0.0334665	0.24829	1	Negative_dPSI
STRG.6537;A5:Chr10:34683857-34683934:34683857-34684141:-	A5	STRG.6537	Chr10	Chr10	-	34683857-34683934:34683857-34684141	45DAB-95DAB	-0.213358	0.040959	0.213358	1	Negative_dPSI
STRG.7068;A5:Chr10:39257498-39257586:39257290-39257586:+	A5	STRG.7068	Chr10	Chr10	+	39257498-39257586:39257290-39257586	45DAB-95DAB	-0.496848	0.028971	0.496848	1	Negative_dPSI
STRG.7557;A5:Chr13:2467258-2467428:2467253-2467428:+	A5	STRG.7557	Chr13	Chr13	+	2467258-2467428:2467253-2467428	45DAB-95DAB	-0.383022	0.046953	0.383022	1	Negative_dPSI
STRG.7778;A5:Chr13:3940221-3940388:3940221-3940661:-	A5	STRG.7778	Chr13	Chr13	-	3940221-3940388:3940221-3940661	45DAB-95DAB	-0.450907	0.023976	0.450907	1	Negative_dPSI
STRG.7826;A5:Chr13:4310628-4310746:4310628-4310918:-	A5	STRG.7826	Chr13	Chr13	-	4310628-4310746:4310628-4310918	45DAB-95DAB	-0.641203	0.0254745	0.641203	1	Negative_dPSI
STRG.797;A5:Chr11:6848181-6848572:6848181-6848579:-	A5	STRG.797	Chr11	Chr11	-	6848181-6848572:6848181-6848579	45DAB-95DAB	-0.429996	0.024975	0.429996	1	Negative_dPSI
STRG.8785;A5:Chr13:12235972-12236318:12235967-12236318:+	A5	STRG.8785	Chr13	Chr13	+	12235972-12236318:12235967-12236318	45DAB-95DAB	-0.205001	0.0364635	0.205001	1	Negative_dPSI
STRG.9040;A5:Chr13:14518220-14518512:14518220-14519587:-	A5	STRG.9040	Chr13	Chr13	-	14518220-14518512:14518220-14519587	45DAB-95DAB	-0.451008	0.00699301	0.451008	1	Negative_dPSI
STRG.9187;A5:Chr13:16133077-16133924:16133072-16133924:+	A5	STRG.9187	Chr13	Chr13	+	16133077-16133924:16133072-16133924	45DAB-95DAB	-0.280362	0.0244755	0.280362	1	Negative_dPSI
STRG.942;A5:Chr11:7952258-7952528:7952254-7952528:+	A5	STRG.942	Chr11	Chr11	+	7952258-7952528:7952254-7952528	45DAB-95DAB	-0.426301	0.00649351	0.426301	1	Negative_dPSI
STRG.9710;A5:Chr13:24122447-24122599:24122424-24122599:+	A5	STRG.9710	Chr13	Chr13	+	24122447-24122599:24122424-24122599	45DAB-95DAB	-0.269406	0.043956	0.269406	1	Negative_dPSI
STRG.9980;A5:Chr13:31000843-31001612:31000471-31001612:+	A5	STRG.9980	Chr13	Chr13	+	31000843-31001612:31000471-31001612	45DAB-95DAB	-0.431904	0.002997	0.431904	1	Negative_dPSI
STRG.54227;MX:Chr08:10032821-10032913:10032982-10033253:10032821-10033005:10033165-10033253:-	MX	STRG.54227	Chr08	Chr08	-	10032821-10032913:10032982-10033253:10032821-10033005:10033165-10033253	45DAB-95DAB	-0.578539	0.037962	0.578539	1	Negative_dPSI
STRG.55582;MX:Chr08:13186505-13186883:13186937-13187255:13186505-13186982:13187117-13187255:+	MX	STRG.55582	Chr08	Chr08	+	13186505-13186883:13186937-13187255:13186505-13186982:13187117-13187255	45DAB-95DAB	-0.519876	0.0424575	0.519876	1	Negative_dPSI
STRG.10198;RI:Chr13:38454457:38455432-38455515:38456466:+	RI	STRG.10198	Chr13	Chr13	+	38454457:38455432-38455515:38456466	45DAB-95DAB	-0.446257	0.0444555	0.446257	1	Negative_dPSI
STRG.10906;RI:Chr12:6505710:6506759-6507105:6507234:-	RI	STRG.10906	Chr12	Chr12	-	6505710:6506759-6507105:6507234	45DAB-95DAB	-0.577908	0.0204795	0.577908	1	Negative_dPSI
STRG.11031;RI:Chr12:8100214:8100282-8100768:8100815:+	RI	STRG.11031	Chr12	Chr12	+	8100214:8100282-8100768:8100815	45DAB-95DAB	-0.995312	0.0124875	0.995312	1	Negative_dPSI
STRG.11075;RI:Chr12:8846353:8847779-8848298:8848559:+	RI	STRG.11075	Chr12	Chr12	+	8846353:8847779-8848298:8848559	45DAB-95DAB	-0.53756	0.0224775	0.53756	1	Negative_dPSI
STRG.1111;RI:Chr11:9895038:9895178-9895338:9895500:+	RI	STRG.1111	Chr11	Chr11	+	9895038:9895178-9895338:9895500	45DAB-95DAB	-0.22468	0.045954	0.22468	1	Negative_dPSI
STRG.11506;RI:Chr12:17864268:17864342-17865055:17865130:-	RI	STRG.11506	Chr12	Chr12	-	17864268:17864342-17865055:17865130	45DAB-95DAB	-0.50266	0.033966	0.50266	1	Negative_dPSI
STRG.11694;RI:Chr12:20363634:20363755-20363914:20364255:+	RI	STRG.11694	Chr12	Chr12	+	20363634:20363755-20363914:20364255	45DAB-95DAB	-0.247756	0.0414585	0.247756	1	Negative_dPSI
STRG.12381;RI:Chr12:27432861:27432923-27433553:27433640:-	RI	STRG.12381	Chr12	Chr12	-	27432861:27432923-27433553:27433640	45DAB-95DAB	-0.25304	0.037962	0.25304	1	Negative_dPSI
STRG.13227;RI:Chr15:738948:739157-739620:740317:+	RI	STRG.13227	Chr15	Chr15	+	738948:739157-739620:740317	45DAB-95DAB	-0.573163	0.0184815	0.573163	1	Negative_dPSI
STRG.13581;RI:Chr15:3556143:3556851-3557071:3557404:+	RI	STRG.13581	Chr15	Chr15	+	3556143:3556851-3557071:3557404	45DAB-95DAB	-0.376541	0.036963	0.376541	1	Negative_dPSI
STRG.13688;RI:Chr15:4373103:4373512-4373612:4373789:-	RI	STRG.13688	Chr15	Chr15	-	4373103:4373512-4373612:4373789	45DAB-95DAB	-0.343269	0.016983	0.343269	1	Negative_dPSI
STRG.13922;RI:Chr15:5985755:5985960-5986134:5986354:-	RI	STRG.13922	Chr15	Chr15	-	5985755:5985960-5986134:5986354	45DAB-95DAB	-0.47015	0.0464535	0.47015	1	Negative_dPSI
STRG.14824;RI:Chr15:12356072:12356215-12356302:12358381:+	RI	STRG.14824	Chr15	Chr15	+	12356072:12356215-12356302:12358381	45DAB-95DAB	-0.42072	0.0494505	0.42072	1	Negative_dPSI
STRG.15373;RI:Chr15:18734606:18734978-18735770:18735913:-	RI	STRG.15373	Chr15	Chr15	-	18734606:18734978-18735770:18735913	45DAB-95DAB	-0.449578	0.043956	0.449578	1	Negative_dPSI
STRG.16072;RI:Chr15:27180793:27180844-27180923:27181186:-	RI	STRG.16072	Chr15	Chr15	-	27180793:27180844-27180923:27181186	45DAB-95DAB	-0.299605	0.021978	0.299605	1	Negative_dPSI
STRG.17005;RI:Chr15:46073733:46073886-46074424:46074484:+	RI	STRG.17005	Chr15	Chr15	+	46073733:46073886-46074424:46074484	45DAB-95DAB	-0.885869	0.0224775	0.885869	1	Negative_dPSI
STRG.17107;RI:Chr15:47275608:47275851-47276113:47276235:-	RI	STRG.17107	Chr15	Chr15	-	47275608:47275851-47276113:47276235	45DAB-95DAB	-0.473041	0.021978	0.473041	1	Negative_dPSI
STRG.17469;RI:Chr15:51969494:51970927-51970955:51971447:+	RI	STRG.17469	Chr15	Chr15	+	51969494:51970927-51970955:51971447	45DAB-95DAB	-0.436753	0.0499501	0.436753	1	Negative_dPSI
STRG.17560;RI:Chr15:52736366:52736416-52738300:52738397:-	RI	STRG.17560	Chr15	Chr15	-	52736366:52736416-52738300:52738397	45DAB-95DAB	-0.328757	0.02997	0.328757	1	Negative_dPSI
STRG.17560;RI:Chr15:52739966:52740177-52740555:52741057:-	RI	STRG.17560	Chr15	Chr15	-	52739966:52740177-52740555:52741057	45DAB-95DAB	-0.362749	0.02997	0.362749	1	Negative_dPSI
STRG.17595;RI:Chr15:52987835:52988121-52988398:52988709:-	RI	STRG.17595	Chr15	Chr15	-	52987835:52988121-52988398:52988709	45DAB-95DAB	-0.276939	0.0444555	0.276939	1	Negative_dPSI
STRG.18287;RI:Chr14:4833429:4833511-4833589:4833747:+	RI	STRG.18287	Chr14	Chr14	+	4833429:4833511-4833589:4833747	45DAB-95DAB	-0.62748	0.011988	0.62748	1	Negative_dPSI
STRG.18467;RI:Chr14:7051500:7051764-7051889:7051957:+	RI	STRG.18467	Chr14	Chr14	+	7051500:7051764-7051889:7051957	45DAB-95DAB	-0.404399	0.0244755	0.404399	1	Negative_dPSI
STRG.19191;RI:Chr14:19366365:19366570-19366969:19367172:+	RI	STRG.19191	Chr14	Chr14	+	19366365:19366570-19366969:19367172	45DAB-95DAB	-0.442341	0.0262238	0.442341	1	Negative_dPSI
STRG.19614;RI:Chr14:24920545:24920646-24920740:24920824:-	RI	STRG.19614	Chr14	Chr14	-	24920545:24920646-24920740:24920824	45DAB-95DAB	-0.572479	0.021978	0.572479	1	Negative_dPSI
STRG.19709;RI:Chr14:25796955:25797035-25797140:25797182:-	RI	STRG.19709	Chr14	Chr14	-	25796955:25797035-25797140:25797182	45DAB-95DAB	-0.385293	0.0484515	0.385293	1	Negative_dPSI
STRG.2;RI:Chr11:37323:38092-38186:38438:-	RI	STRG.2	Chr11	Chr11	-	37323:38092-38186:38438	45DAB-95DAB	-0.459788	0.0334665	0.459788	1	Negative_dPSI
STRG.20650;RI:Chr17:1503624:1503711-1504178:1505468:+	RI	STRG.20650	Chr17	Chr17	+	1503624:1503711-1504178:1505468	45DAB-95DAB	-0.615427	0.0434565	0.615427	1	Negative_dPSI
STRG.21564;RI:Chr17:9311742:9311781-9311963:9312278:+	RI	STRG.21564	Chr17	Chr17	+	9311742:9311781-9311963:9312278	45DAB-95DAB	-0.53528	0.0114885	0.53528	1	Negative_dPSI
STRG.21597;RI:Chr17:9595811:9595931-9596050:9596301:-	RI	STRG.21597	Chr17	Chr17	-	9595811:9595931-9596050:9596301	45DAB-95DAB	-0.451139	0.0184815	0.451139	1	Negative_dPSI
STRG.21898;RI:Chr17:12824147:12824215-12824301:12824791:+	RI	STRG.21898	Chr17	Chr17	+	12824147:12824215-12824301:12824791	45DAB-95DAB	-0.356195	0.0174825	0.356195	1	Negative_dPSI
STRG.22124;RI:Chr17:16142421:16143656-16144668:16144786:-	RI	STRG.22124	Chr17	Chr17	-	16142421:16143656-16144668:16144786	45DAB-95DAB	-0.492869	0.0244755	0.492869	1	Negative_dPSI
STRG.22142;RI:Chr17:16324963:16325881-16326162:16326477:-	RI	STRG.22142	Chr17	Chr17	-	16324963:16325881-16326162:16326477	45DAB-95DAB	-0.398798	0.0354645	0.398798	1	Negative_dPSI
STRG.22831;RI:Chr17:27479378:27479560-27479726:27479808:+	RI	STRG.22831	Chr17	Chr17	+	27479378:27479560-27479726:27479808	45DAB-95DAB	-0.485931	0.0274725	0.485931	1	Negative_dPSI
STRG.2293;RI:Chr11:31173919:31174070-31174507:31175319:+	RI	STRG.2293	Chr11	Chr11	+	31173919:31174070-31174507:31175319	45DAB-95DAB	-0.387711	0.0324675	0.387711	1	Negative_dPSI
STRG.22943;RI:Chr17:28663142:28663343-28663395:28663878:+	RI	STRG.22943	Chr17	Chr17	+	28663142:28663343-28663395:28663878	45DAB-95DAB	-0.347291	0.040959	0.347291	1	Negative_dPSI
STRG.24061;RI:Chr16:3989278:3989379-3989478:3989713:+	RI	STRG.24061	Chr16	Chr16	+	3989278:3989379-3989478:3989713	45DAB-95DAB	-0.660775	0.00749251	0.660775	1	Negative_dPSI
STRG.24111;RI:Chr16:4360451:4360491-4360615:4360657:-	RI	STRG.24111	Chr16	Chr16	-	4360451:4360491-4360615:4360657	45DAB-95DAB	-0.264567	0.045954	0.264567	1	Negative_dPSI
STRG.25368;RI:Chr16:15038722:15038874-15038929:15039294:+	RI	STRG.25368	Chr16	Chr16	+	15038722:15038874-15038929:15039294	45DAB-95DAB	-0.362383	0.0444555	0.362383	1	Negative_dPSI
STRG.26262;RI:Chr16:34827898:34827911-34828071:34828198:+	RI	STRG.26262	Chr16	Chr16	+	34827898:34827911-34828071:34828198	45DAB-95DAB	-0.283153	0.041958	0.283153	1	Negative_dPSI
STRG.26799;RI:Chr01:9041228:9041293-9041386:9041498:-	RI	STRG.26799	Chr01	Chr01	-	9041228:9041293-9041386:9041498	45DAB-95DAB	-0.866733	0.032967	0.866733	1	Negative_dPSI
STRG.26840;RI:Chr01:9763391:9764282-9765798:9779539:-	RI	STRG.26840	Chr01	Chr01	-	9763391:9764282-9765798:9779539	45DAB-95DAB	-0.504042	0.040959	0.504042	1	Negative_dPSI
STRG.28451;RI:Chr01:27658757:27658933-27659021:27659113:+	RI	STRG.28451	Chr01	Chr01	+	27658757:27658933-27659021:27659113	45DAB-95DAB	-0.78293	0.003996	0.78293	1	Negative_dPSI
STRG.28807;RI:Chr01:30540509:30540633-30540728:30540854:+	RI	STRG.28807	Chr01	Chr01	+	30540509:30540633-30540728:30540854	45DAB-95DAB	-0.659461	0.0204795	0.659461	1	Negative_dPSI
STRG.28895;RI:Chr01:31221613:31222970-31225275:31226199:+	RI	STRG.28895	Chr01	Chr01	+	31221613:31222970-31225275:31226199	45DAB-95DAB	-0.359332	0.0494505	0.359332	1	Negative_dPSI
STRG.29089;RI:Chr01:32484247:32484346-32484522:32484602:-	RI	STRG.29089	Chr01	Chr01	-	32484247:32484346-32484522:32484602	45DAB-95DAB	-0.41117	0.011988	0.41117	1	Negative_dPSI
STRG.29108;RI:Chr00:105542:105626-105926:106541:+	RI	STRG.29108	Chr00	Chr00	+	105542:105626-105926:106541	45DAB-95DAB	-0.581108	0.0294705	0.581108	1	Negative_dPSI
STRG.29380;RI:Chr00:4474684:4474828-4475705:4476201:-	RI	STRG.29380	Chr00	Chr00	-	4474684:4474828-4475705:4476201	45DAB-95DAB	-0.51686	0.045954	0.51686	1	Negative_dPSI
STRG.29734;RI:Chr00:10349820:10349918-10349956:10350042:-	RI	STRG.29734	Chr00	Chr00	-	10349820:10349918-10349956:10350042	45DAB-95DAB	-0.530642	0.00999001	0.530642	1	Negative_dPSI
STRG.31183;RI:Chr00:39560790:39560963-39561051:39561153:-	RI	STRG.31183	Chr00	Chr00	-	39560790:39560963-39561051:39561153	45DAB-95DAB	-0.693707	0.0474525	0.693707	1	Negative_dPSI
STRG.33939;RI:Chr03:29047869:29048408-29048637:29049037:-	RI	STRG.33939	Chr03	Chr03	-	29047869:29048408-29048637:29049037	45DAB-95DAB	-0.293879	0.0474525	0.293879	1	Negative_dPSI
STRG.33939;RI:Chr03:29047869:29048528-29048757:29049037:-	RI	STRG.33939	Chr03	Chr03	-	29047869:29048528-29048757:29049037	45DAB-95DAB	-0.203339	0.0474525	0.203339	1	Negative_dPSI
STRG.35027;RI:Chr02:476550:476803-476941:477048:-	RI	STRG.35027	Chr02	Chr02	-	476550:476803-476941:477048	45DAB-95DAB	-0.334376	0.0294705	0.334376	1	Negative_dPSI
STRG.35413;RI:Chr02:3683146:3686050-3686213:3687470:+	RI	STRG.35413	Chr02	Chr02	+	3683146:3686050-3686213:3687470	45DAB-95DAB	-0.253561	0.0414585	0.253561	1	Negative_dPSI
STRG.35595;RI:Chr02:5331199:5332028-5332930:5333132:+	RI	STRG.35595	Chr02	Chr02	+	5331199:5332028-5332930:5333132	45DAB-95DAB	-0.324587	0.022977	0.324587	1	Negative_dPSI
STRG.37815;RI:Chr02:33156046:33156339-33156548:33156685:+	RI	STRG.37815	Chr02	Chr02	+	33156046:33156339-33156548:33156685	45DAB-95DAB	-0.594252	0.015984	0.594252	1	Negative_dPSI
STRG.40366;RI:Chr05:31468670:31468748-31468864:31469066:-	RI	STRG.40366	Chr05	Chr05	-	31468670:31468748-31468864:31469066	45DAB-95DAB	-0.338806	0.0464535	0.338806	1	Negative_dPSI
STRG.41058;RI:Chr05:39613026:39613212-39613404:39613718:-	RI	STRG.41058	Chr05	Chr05	-	39613026:39613212-39613404:39613718	45DAB-95DAB	-0.489965	0.01998	0.489965	1	Negative_dPSI
STRG.42094;RI:Chr05:46949499:46951015-46951092:46951203:-	RI	STRG.42094	Chr05	Chr05	-	46949499:46951015-46951092:46951203	45DAB-95DAB	-0.373083	0.0354645	0.373083	1	Negative_dPSI
STRG.42368;RI:Chr04:1057665:1057764-1058007:1058225:-	RI	STRG.42368	Chr04	Chr04	-	1057665:1057764-1058007:1058225	45DAB-95DAB	-0.293132	0.0184815	0.293132	1	Negative_dPSI
STRG.42717;RI:Chr04:4298762:4299393-4299539:4299594:-	RI	STRG.42717	Chr04	Chr04	-	4298762:4299393-4299539:4299594	45DAB-95DAB	-0.245155	0.02997	0.245155	1	Negative_dPSI
STRG.43086;RI:Chr04:9044027:9044272-9044398:9044853:+	RI	STRG.43086	Chr04	Chr04	+	9044027:9044272-9044398:9044853	45DAB-95DAB	-0.766613	0.0234765	0.766613	1	Negative_dPSI
STRG.43693;RI:Chr04:20264414:20265047-20265408:20266973:-	RI	STRG.43693	Chr04	Chr04	-	20264414:20265047-20265408:20266973	45DAB-95DAB	-0.482103	0.0414585	0.482103	1	Negative_dPSI
STRG.43693;RI:Chr04:20265408:20265466-20265842:20266973:-	RI	STRG.43693	Chr04	Chr04	-	20265408:20265466-20265842:20266973	45DAB-95DAB	-0.476715	0.0414585	0.476715	1	Negative_dPSI
STRG.44007;RI:Chr04:24365971:24366161-24366245:24366330:-	RI	STRG.44007	Chr04	Chr04	-	24365971:24366161-24366245:24366330	45DAB-95DAB	-0.437764	0.0124875	0.437764	1	Negative_dPSI
STRG.44010;RI:Chr04:24384372:24384872-24384956:24385039:-	RI	STRG.44010	Chr04	Chr04	-	24384372:24384872-24384956:24385039	45DAB-95DAB	-0.419314	0.0194805	0.419314	1	Negative_dPSI
STRG.45364;RI:Chr07:3020869:3020999-3021078:3021187:+	RI	STRG.45364	Chr07	Chr07	+	3020869:3020999-3021078:3021187	45DAB-95DAB	-0.214823	0.044955	0.214823	1	Negative_dPSI
STRG.46568;RI:Chr07:24524477:24524534-24524634:24524695:+	RI	STRG.46568	Chr07	Chr07	+	24524477:24524534-24524634:24524695	45DAB-95DAB	-0.500882	0.024975	0.500882	1	Negative_dPSI
STRG.46918;RI:Chr07:25653219:25653675-25654213:25654362:-	RI	STRG.46918	Chr07	Chr07	-	25653219:25653675-25654213:25654362	45DAB-95DAB	-0.510376	0.014985	0.510376	1	Negative_dPSI
STRG.46918;RI:Chr07:25653219:25653675-25654218:25654362:-	RI	STRG.46918	Chr07	Chr07	-	25653219:25653675-25654218:25654362	45DAB-95DAB	-0.572878	0.014985	0.572878	1	Negative_dPSI
STRG.47089;RI:Chr07:27331733:27334005-27334508:27334633:-	RI	STRG.47089	Chr07	Chr07	-	27331733:27334005-27334508:27334633	45DAB-95DAB	-0.364108	0.0374625	0.364108	1	Negative_dPSI
STRG.47287;RI:Chr07:29150933:29151176-29154094:29154209:-	RI	STRG.47287	Chr07	Chr07	-	29150933:29151176-29154094:29154209	45DAB-95DAB	-0.358846	0.015984	0.358846	1	Negative_dPSI
STRG.48169;RI:Chr07:36016150:36016858-36017093:36017448:-	RI	STRG.48169	Chr07	Chr07	-	36016150:36016858-36017093:36017448	45DAB-95DAB	-0.717353	0.0314685	0.717353	1	Negative_dPSI
STRG.48169;RI:Chr07:36016150:36016858-36017380:36017448:-	RI	STRG.48169	Chr07	Chr07	-	36016150:36016858-36017380:36017448	45DAB-95DAB	-0.432907	0.0404595	0.432907	1	Negative_dPSI
STRG.49421;RI:Chr06:21179753:21181073-21181446:21181537:-	RI	STRG.49421	Chr06	Chr06	-	21179753:21181073-21181446:21181537	45DAB-95DAB	-0.394091	0.034965	0.394091	1	Negative_dPSI
STRG.50988;RI:Chr06:36853886:36853950-36854026:36854517:+	RI	STRG.50988	Chr06	Chr06	+	36853886:36853950-36854026:36854517	45DAB-95DAB	-0.374828	0.034965	0.374828	1	Negative_dPSI
STRG.51198;RI:Chr09:1047534:1048247-1048354:1048798:-	RI	STRG.51198	Chr09	Chr09	-	1047534:1048247-1048354:1048798	45DAB-95DAB	-0.663129	0.0499501	0.663129	1	Negative_dPSI
STRG.5155;RI:Chr10:21250070:21250961-21251071:21251339:-	RI	STRG.5155	Chr10	Chr10	-	21250070:21250961-21251071:21251339	45DAB-95DAB	-0.261415	0.027972	0.261415	1	Negative_dPSI
STRG.51777;RI:Chr09:5226777:5227211-5227239:5227391:+	RI	STRG.51777	Chr09	Chr09	+	5226777:5227211-5227239:5227391	45DAB-95DAB	-0.384718	0.0394605	0.384718	1	Negative_dPSI
STRG.52406;RI:Chr09:10375560:10375656-10375823:10375966:+	RI	STRG.52406	Chr09	Chr09	+	10375560:10375656-10375823:10375966	45DAB-95DAB	-0.423666	0.0184815	0.423666	1	Negative_dPSI
STRG.54443;RI:Chr08:1235471:1236674-1236999:1237439:-	RI	STRG.54443	Chr08	Chr08	-	1235471:1236674-1236999:1237439	45DAB-95DAB	-0.371276	0.0114885	0.371276	1	Negative_dPSI
STRG.56355;RI:Chr08:26909308:26909405-26909490:26909691:-	RI	STRG.56355	Chr08	Chr08	-	26909308:26909405-26909490:26909691	45DAB-95DAB	-0.641676	0.0424575	0.641676	1	Negative_dPSI
STRG.56670;RI:Chr08:30410904:30411203-30411298:30411514:-	RI	STRG.56670	Chr08	Chr08	-	30410904:30411203-30411298:30411514	45DAB-95DAB	-0.525841	0.0244755	0.525841	1	Negative_dPSI
STRG.5914;RI:Chr10:30866651:30866693-30866787:30867039:+	RI	STRG.5914	Chr10	Chr10	+	30866651:30866693-30866787:30867039	45DAB-95DAB	-0.47188	0.0134865	0.47188	1	Negative_dPSI
STRG.6220;RI:Chr10:31921330:31921500-31921651:31921909:-	RI	STRG.6220	Chr10	Chr10	-	31921330:31921500-31921651:31921909	45DAB-95DAB	-0.21299	0.0384615	0.21299	1	Negative_dPSI
STRG.6537;RI:Chr10:34691799:34692033-34692170:34692303:-	RI	STRG.6537	Chr10	Chr10	-	34691799:34692033-34692170:34692303	45DAB-95DAB	-0.439201	0.0154845	0.439201	1	Negative_dPSI
STRG.6911;RI:Chr10:38087282:38087413-38087731:38087835:+	RI	STRG.6911	Chr10	Chr10	+	38087282:38087413-38087731:38087835	45DAB-95DAB	-0.896029	0.0164835	0.896029	1	Negative_dPSI
STRG.7381;RI:Chr10:41519249:41519419-41519504:41519615:+	RI	STRG.7381	Chr10	Chr10	+	41519249:41519419-41519504:41519615	45DAB-95DAB	-0.606904	0.00499501	0.606904	1	Negative_dPSI
STRG.7662;RI:Chr13:3178997:3179253-3179342:3179491:-	RI	STRG.7662	Chr13	Chr13	-	3178997:3179253-3179342:3179491	45DAB-95DAB	-0.348252	0.0444555	0.348252	1	Negative_dPSI
STRG.7967;RI:Chr13:5380497:5380537-5380834:5380881:-	RI	STRG.7967	Chr13	Chr13	-	5380497:5380537-5380834:5380881	45DAB-95DAB	-0.285574	0.02997	0.285574	1	Negative_dPSI
STRG.935;RI:Chr11:7909445:7909899-7910274:7911146:-	RI	STRG.935	Chr11	Chr11	-	7909445:7909899-7910274:7911146	45DAB-95DAB	-0.54855	0.0134865	0.54855	1	Negative_dPSI
STRG.9850;RI:Chr13:26191762:26191826-26192470:26192674:+	RI	STRG.9850	Chr13	Chr13	+	26191762:26191826-26192470:26192674	45DAB-95DAB	-0.499936	0.0254745	0.499936	1	Negative_dPSI
STRG.18731;AF:Chr14:13025693-13026705:13026853:13025693-13028315:13028762:-	AF	STRG.18731	Chr14	Chr14	-	13025693-13026705:13026853:13025693-13028315:13028762	45DAB-95DAB	-0.401018	0.0474525	0.401018	1	Negative_dPSI
STRG.20043;AF:Chr14:28556584:28556748-28574051:28571442:28571969-28574051:+	AF	STRG.20043	Chr14	Chr14	+	28556584:28556748-28574051:28571442:28571969-28574051	45DAB-95DAB	-0.523144	0.0304695	0.523144	1	Negative_dPSI
STRG.25959;AF:Chr16:25183408-25183622:25183747:25183408-25183982:25184175:-	AF	STRG.25959	Chr16	Chr16	-	25183408-25183622:25183747:25183408-25183982:25184175	45DAB-95DAB	-0.49914	0.0224775	0.49914	1	Negative_dPSI
STRG.33439;AF:Chr03:22355517-22357591:22358053:22355517-22358111:22358210:-	AF	STRG.33439	Chr03	Chr03	-	22355517-22357591:22358053:22355517-22358111:22358210	45DAB-95DAB	-0.429834	0.048951	0.429834	1	Negative_dPSI
STRG.33439;AF:Chr03:22357873-22357975:22358053:22357873-22358111:22358208:-	AF	STRG.33439	Chr03	Chr03	-	22357873-22357975:22358053:22357873-22358111:22358208	45DAB-95DAB	-0.431339	0.0487013	0.431339	1	Negative_dPSI
STRG.33439;AF:Chr03:22357873-22357975:22358084:22357873-22358111:22358208:-	AF	STRG.33439	Chr03	Chr03	-	22357873-22357975:22358084:22357873-22358111:22358208	45DAB-95DAB	-0.554253	0.0487013	0.554253	1	Negative_dPSI
STRG.36597;AF:Chr02:13118642-13119779:13120760:13118642-13120787:13120994:-	AF	STRG.36597	Chr02	Chr02	-	13118642-13119779:13120760:13118642-13120787:13120994	45DAB-95DAB	-0.446071	0.0374625	0.446071	1	Negative_dPSI
STRG.38359;AF:Chr05:1984823-1984943:1985002:1984823-1987591:1988691:-	AF	STRG.38359	Chr05	Chr05	-	1984823-1984943:1985002:1984823-1987591:1988691	45DAB-95DAB	-0.446195	0.0384615	0.446195	1	Negative_dPSI
STRG.48915;AF:Chr06:5108566-5108713:5108872:5108566-5108963:5109210:-	AF	STRG.48915	Chr06	Chr06	-	5108566-5108713:5108872:5108566-5108963:5109210	45DAB-95DAB	-0.803509	0.043956	0.803509	1	Negative_dPSI
STRG.48915;AF:Chr06:5108566-5108713:5108872:5108566-5108972:5109132:-	AF	STRG.48915	Chr06	Chr06	-	5108566-5108713:5108872:5108566-5108972:5109132	45DAB-95DAB	-0.598461	0.043956	0.598461	1	Negative_dPSI
STRG.48915;AF:Chr06:5108566-5108713:5108872:5108566-5108972:5109208:-	AF	STRG.48915	Chr06	Chr06	-	5108566-5108713:5108872:5108566-5108972:5109208	45DAB-95DAB	-0.633731	0.043956	0.633731	1	Negative_dPSI
STRG.53891;AF:Chr09:35145438-35152673:35153195:35145438-35192045:35192247:-	AF	STRG.53891	Chr09	Chr09	-	35145438-35152673:35153195:35145438-35192045:35192247	45DAB-95DAB	-0.651245	0.0144855	0.651245	1	Negative_dPSI
STRG.6393;AF:Chr10:33275342-33275528:33275647:33275342-33275718:33275936:-	AF	STRG.6393	Chr10	Chr10	-	33275342-33275528:33275647:33275342-33275718:33275936	45DAB-95DAB	-0.527942	0.043956	0.527942	1	Negative_dPSI
STRG.12371;AL:Chr12:27366395-27366508:27366537:27366395-27366665:27366717:+	AL	STRG.12371	Chr12	Chr12	+	27366395-27366508:27366537:27366395-27366665:27366717	45DAB-95DAB	-0.852302	0.030969	0.852302	1	Negative_dPSI
STRG.17223;AL:Chr15:49138714:49139084-49140123:49139327:49139981-49140123:-	AL	STRG.17223	Chr15	Chr15	-	49138714:49139084-49140123:49139327:49139981-49140123	45DAB-95DAB	-0.491029	0.03996	0.491029	1	Negative_dPSI
STRG.17223;AL:Chr15:49138714:49139084-49140123:49139327:49140020-49140123:-	AL	STRG.17223	Chr15	Chr15	-	49138714:49139084-49140123:49139327:49140020-49140123	45DAB-95DAB	-0.430557	0.03996	0.430557	1	Negative_dPSI
STRG.17223;AL:Chr15:49138741:49139088-49140123:49139327:49139981-49140123:-	AL	STRG.17223	Chr15	Chr15	-	49138741:49139088-49140123:49139327:49139981-49140123	45DAB-95DAB	-0.447722	0.03996	0.447722	1	Negative_dPSI
STRG.17223;AL:Chr15:49138741:49139088-49140123:49139327:49140020-49140123:-	AL	STRG.17223	Chr15	Chr15	-	49138741:49139088-49140123:49139327:49140020-49140123	45DAB-95DAB	-0.357489	0.0404595	0.357489	1	Negative_dPSI
STRG.21520;AL:Chr17:8849008:8849239-8856553:8854144:8854287-8856553:-	AL	STRG.21520	Chr17	Chr17	-	8849008:8849239-8856553:8854144:8854287-8856553	45DAB-95DAB	-0.542401	0.0214785	0.542401	1	Negative_dPSI
STRG.21520;AL:Chr17:8849013:8849239-8856553:8854144:8854287-8856553:-	AL	STRG.21520	Chr17	Chr17	-	8849013:8849239-8856553:8854144:8854287-8856553	45DAB-95DAB	-0.528394	0.0214785	0.528394	1	Negative_dPSI
STRG.24061;AL:Chr16:3988853-3989278:3989810:3988853-3994741:3994907:+	AL	STRG.24061	Chr16	Chr16	+	3988853-3989278:3989810:3988853-3994741:3994907	45DAB-95DAB	-0.398177	0.033966	0.398177	1	Negative_dPSI
STRG.27711;AL:Chr01:21495629:21495806-21496881:21495919:21496128-21496881:-	AL	STRG.27711	Chr01	Chr01	-	21495629:21495806-21496881:21495919:21496128-21496881	45DAB-95DAB	-0.425615	0.041958	0.425615	1	Negative_dPSI
STRG.37863;AL:Chr02:33680839:33681595-33689593:33688750:33689241-33689593:-	AL	STRG.37863	Chr02	Chr02	-	33680839:33681595-33689593:33688750:33689241-33689593	45DAB-95DAB	-0.572745	0.0374625	0.572745	1	Negative_dPSI
STRG.39876;AL:Chr05:26994881-26995396:26995681:26994881-26996372:26996587:+	AL	STRG.39876	Chr05	Chr05	+	26994881-26995396:26995681:26994881-26996372:26996587	45DAB-95DAB	-0.718791	0.033966	0.718791	1	Negative_dPSI
STRG.50723;AL:Chr06:34628803-34631074:34631913:34628803-34644938:34645410:+	AL	STRG.50723	Chr06	Chr06	+	34628803-34631074:34631913:34628803-34644938:34645410	45DAB-95DAB	-0.40075	0.0344655	0.40075	1	Negative_dPSI
STRG.10283;SE:Chr13:42351150-42352399:42354910-42355444:-	SE	STRG.10283	Chr13	Chr13	-	42351150-42352399:42354910-42355444	45DAB-95DAB	0.634754	0.024975	0.634754	1	Positive_dPSI
STRG.12080;SE:Chr12:24604787-24605008:24605098-24605238:-	SE	STRG.12080	Chr12	Chr12	-	24604787-24605008:24605098-24605238	45DAB-95DAB	0.438018	0.032967	0.438018	1	Positive_dPSI
STRG.12550;SE:Chr12:28811511-28812030:28812090-28812458:+	SE	STRG.12550	Chr12	Chr12	+	28811511-28812030:28812090-28812458	45DAB-95DAB	0.263271	0.03996	0.263271	1	Positive_dPSI
STRG.12777;SE:Chr12:30653692-30654002:30654048-30654232:+	SE	STRG.12777	Chr12	Chr12	+	30653692-30654002:30654048-30654232	45DAB-95DAB	0.241946	0.0334665	0.241946	1	Positive_dPSI
STRG.13094;SE:Chr15:5929-6040:6190-6303:+	SE	STRG.13094	Chr15	Chr15	+	5929-6040:6190-6303	45DAB-95DAB	0.31753	0.035964	0.31753	1	Positive_dPSI
STRG.13094;SE:Chr15:5929-6040:6190-6308:+	SE	STRG.13094	Chr15	Chr15	+	5929-6040:6190-6308	45DAB-95DAB	0.462153	0.035964	0.462153	1	Positive_dPSI
STRG.13500;SE:Chr15:2975614-2975698:2975869-2975961:+	SE	STRG.13500	Chr15	Chr15	+	2975614-2975698:2975869-2975961	45DAB-95DAB	0.447486	0.034965	0.447486	1	Positive_dPSI
STRG.14200;SE:Chr15:8139852-8140929:8141139-8141761:-	SE	STRG.14200	Chr15	Chr15	-	8139852-8140929:8141139-8141761	45DAB-95DAB	0.316064	0.0264735	0.316064	1	Positive_dPSI
STRG.14810;SE:Chr15:12256065-12256177:12256239-12256303:-	SE	STRG.14810	Chr15	Chr15	-	12256065-12256177:12256239-12256303	45DAB-95DAB	0.431307	0.0334665	0.431307	1	Positive_dPSI
STRG.14831;SE:Chr15:12390721-12390823:12391797-12391974:-	SE	STRG.14831	Chr15	Chr15	-	12390721-12390823:12391797-12391974	45DAB-95DAB	0.870131	0.0354645	0.870131	1	Positive_dPSI
STRG.1678;SE:Chr11:17573856-17573948:17574020-17574811:+	SE	STRG.1678	Chr11	Chr11	+	17573856-17573948:17574020-17574811	45DAB-95DAB	0.250082	0.041958	0.250082	1	Positive_dPSI
STRG.17340;SE:Chr15:50554495-50554655:50554721-50555893:+	SE	STRG.17340	Chr15	Chr15	+	50554495-50554655:50554721-50555893	45DAB-95DAB	0.558945	0.014985	0.558945	1	Positive_dPSI
STRG.18467;SE:Chr14:7051764-7051889:7051957-7052095:+	SE	STRG.18467	Chr14	Chr14	+	7051764-7051889:7051957-7052095	45DAB-95DAB	0.760713	0.011988	0.760713	1	Positive_dPSI
STRG.18743;SE:Chr14:10975410-10976224:10976502-10976667:-	SE	STRG.18743	Chr14	Chr14	-	10975410-10976224:10976502-10976667	45DAB-95DAB	0.252744	0.0484515	0.252744	1	Positive_dPSI
STRG.19258;SE:Chr14:20032374-20032452:20032490-20032562:-	SE	STRG.19258	Chr14	Chr14	-	20032374-20032452:20032490-20032562	45DAB-95DAB	0.248522	0.0454545	0.248522	1	Positive_dPSI
STRG.20553;SE:Chr14:32272456-32273097:32273153-32273581:+	SE	STRG.20553	Chr14	Chr14	+	32272456-32273097:32273153-32273581	45DAB-95DAB	0.263959	0.033966	0.263959	1	Positive_dPSI
STRG.22997;SE:Chr17:29198460-29198970:29199107-29199185:-	SE	STRG.22997	Chr17	Chr17	-	29198460-29198970:29199107-29199185	45DAB-95DAB	0.427771	0.023976	0.427771	1	Positive_dPSI
STRG.2390;SE:Chr11:32280316-32280558:32280713-32286174:+	SE	STRG.2390	Chr11	Chr11	+	32280316-32280558:32280713-32286174	45DAB-95DAB	1	0	1	1	Positive_dPSI
STRG.24616;SE:Chr16:8020774-8021800:8022061-8022443:+	SE	STRG.24616	Chr16	Chr16	+	8020774-8021800:8022061-8022443	45DAB-95DAB	0.624678	0.010989	0.624678	1	Positive_dPSI
STRG.25367;SE:Chr16:15031366-15031937:15032049-15032871:+	SE	STRG.25367	Chr16	Chr16	+	15031366-15031937:15032049-15032871	45DAB-95DAB	0.244897	0.0484515	0.244897	1	Positive_dPSI
STRG.26635;SE:Chr01:3739985-3740429:3740479-3741114:-	SE	STRG.26635	Chr01	Chr01	-	3739985-3740429:3740479-3741114	45DAB-95DAB	0.481284	0.043956	0.481284	1	Positive_dPSI
STRG.27090;SE:Chr01:14680446-14681106:14681205-14682125:-	SE	STRG.27090	Chr01	Chr01	-	14680446-14681106:14681205-14682125	45DAB-95DAB	0.339828	0.013986	0.339828	1	Positive_dPSI
STRG.27150;SE:Chr01:15592229-15592332:15592397-15592569:+	SE	STRG.27150	Chr01	Chr01	+	15592229-15592332:15592397-15592569	45DAB-95DAB	0.825501	0.0337163	0.825501	1	Positive_dPSI
STRG.27150;SE:Chr01:15592667-15592762:15592840-15593441:+	SE	STRG.27150	Chr01	Chr01	+	15592667-15592762:15592840-15593441	45DAB-95DAB	0.302242	0.0337163	0.302242	1	Positive_dPSI
STRG.31220;SE:Chr00:40683898-40684196:40684298-40684455:+	SE	STRG.31220	Chr00	Chr00	+	40683898-40684196:40684298-40684455	45DAB-95DAB	0.600254	0.012987	0.600254	1	Positive_dPSI
STRG.32076;SE:Chr03:2155441-2156243:2156305-2156467:-	SE	STRG.32076	Chr03	Chr03	-	2155441-2156243:2156305-2156467	45DAB-95DAB	0.354082	0.048951	0.354082	1	Positive_dPSI
STRG.32543;SE:Chr03:5877426-5878225:5878329-5878469:+	SE	STRG.32543	Chr03	Chr03	+	5877426-5878225:5878329-5878469	45DAB-95DAB	0.524495	0.030969	0.524495	1	Positive_dPSI
STRG.34505;SE:Chr03:34299425-34299511:34299670-34299948:-	SE	STRG.34505	Chr03	Chr03	-	34299425-34299511:34299670-34299948	45DAB-95DAB	0.588081	0.0284715	0.588081	1	Positive_dPSI
STRG.34811;SE:Chr03:36538329-36540009:36540125-36540246:+	SE	STRG.34811	Chr03	Chr03	+	36538329-36540009:36540125-36540246	45DAB-95DAB	0.352942	0.0184815	0.352942	1	Positive_dPSI
STRG.35023;SE:Chr02:462868-463257:463400-463500:+	SE	STRG.35023	Chr02	Chr02	+	462868-463257:463400-463500	45DAB-95DAB	0.567826	0.021978	0.567826	1	Positive_dPSI
STRG.35848;SE:Chr02:7470530-7470843:7470963-7471078:+	SE	STRG.35848	Chr02	Chr02	+	7470530-7470843:7470963-7471078	45DAB-95DAB	0.208108	0.0434565	0.208108	1	Positive_dPSI
STRG.37381;SE:Chr02:28919586-28920355:28920458-28921692:-	SE	STRG.37381	Chr02	Chr02	-	28919586-28920355:28920458-28921692	45DAB-95DAB	0.664011	0.035964	0.664011	1	Positive_dPSI
STRG.37557;SE:Chr02:30725774-30726001:30726053-30726224:+	SE	STRG.37557	Chr02	Chr02	+	30725774-30726001:30726053-30726224	45DAB-95DAB	0.379331	0.0104895	0.379331	1	Positive_dPSI
STRG.37746;SE:Chr02:32525478-32525567:32525603-32527512:-	SE	STRG.37746	Chr02	Chr02	-	32525478-32525567:32525603-32527512	45DAB-95DAB	0.322948	0.0374625	0.322948	1	Positive_dPSI
STRG.3783;SE:Chr10:3571787-3571871:3571959-3572883:-	SE	STRG.3783	Chr10	Chr10	-	3571787-3571871:3571959-3572883	45DAB-95DAB	0.39695	0.0404595	0.39695	1	Positive_dPSI
STRG.38043;SE:Chr02:35475065-35475154:35475279-35475825:-	SE	STRG.38043	Chr02	Chr02	-	35475065-35475154:35475279-35475825	45DAB-95DAB	0.21722	0.0414585	0.21722	1	Positive_dPSI
STRG.38354;SE:Chr05:1882748-1883032:1883082-1883244:+	SE	STRG.38354	Chr05	Chr05	+	1882748-1883032:1883082-1883244	45DAB-95DAB	0.505085	0.00699301	0.505085	1	Positive_dPSI
STRG.38354;SE:Chr05:1882748-1883032:1883086-1883244:+	SE	STRG.38354	Chr05	Chr05	+	1882748-1883032:1883086-1883244	45DAB-95DAB	0.252316	0.041958	0.252316	1	Positive_dPSI
STRG.38505;SE:Chr05:3895100-3895428:3895473-3895689:-	SE	STRG.38505	Chr05	Chr05	-	3895100-3895428:3895473-3895689	45DAB-95DAB	0.402045	0.0134865	0.402045	1	Positive_dPSI
STRG.38532;SE:Chr05:4173708-4173792:4173901-4175327:-	SE	STRG.38532	Chr05	Chr05	-	4173708-4173792:4173901-4175327	45DAB-95DAB	0.448777	0.0464535	0.448777	1	Positive_dPSI
STRG.38790;SE:Chr05:8066930-8067037:8067101-8067634:-	SE	STRG.38790	Chr05	Chr05	-	8066930-8067037:8067101-8067634	45DAB-95DAB	0.20995	0.0484515	0.20995	1	Positive_dPSI
STRG.39096;SE:Chr05:16107062-16107194:16107268-16107547:+	SE	STRG.39096	Chr05	Chr05	+	16107062-16107194:16107268-16107547	45DAB-95DAB	0.223414	0.0454545	0.223414	1	Positive_dPSI
STRG.39405;SE:Chr05:21889606-21889951:21890025-21890127:-	SE	STRG.39405	Chr05	Chr05	-	21889606-21889951:21890025-21890127	45DAB-95DAB	0.29279	0.0234765	0.29279	1	Positive_dPSI
STRG.4275;SE:Chr10:7919673-7921011:7921123-7921841:+	SE	STRG.4275	Chr10	Chr10	+	7919673-7921011:7921123-7921841	45DAB-95DAB	0.457576	0.01998	0.457576	1	Positive_dPSI
STRG.4359;SE:Chr10:8794511-8794685:8794785-8794948:+	SE	STRG.4359	Chr10	Chr10	+	8794511-8794685:8794785-8794948	45DAB-95DAB	0.316836	0.0494505	0.316836	1	Positive_dPSI
STRG.44793;SE:Chr04:31003595-31004221:31004281-31004527:-	SE	STRG.44793	Chr04	Chr04	-	31003595-31004221:31004281-31004527	45DAB-95DAB	0.491017	0.032967	0.491017	1	Positive_dPSI
STRG.45505;SE:Chr07:4700084-4700202:4700407-4701191:-	SE	STRG.45505	Chr07	Chr07	-	4700084-4700202:4700407-4701191	45DAB-95DAB	0.469742	0.00949051	0.469742	1	Positive_dPSI
STRG.45570;SE:Chr07:5305750-5305911:5305957-5306245:-	SE	STRG.45570	Chr07	Chr07	-	5305750-5305911:5305957-5306245	45DAB-95DAB	0.280773	0.0434565	0.280773	1	Positive_dPSI
STRG.46340;SE:Chr07:17885167-17886297:17886349-17886545:-	SE	STRG.46340	Chr07	Chr07	-	17885167-17886297:17886349-17886545	45DAB-95DAB	0.492297	0.0424575	0.492297	1	Positive_dPSI
STRG.47164;SE:Chr07:27950629-27951750:27951838-27952796:-	SE	STRG.47164	Chr07	Chr07	-	27950629-27951750:27951838-27952796	45DAB-95DAB	0.564823	0.00974026	0.564823	1	Positive_dPSI
STRG.47164;SE:Chr07:27950629-27951754:27951867-27952796:-	SE	STRG.47164	Chr07	Chr07	-	27950629-27951754:27951867-27952796	45DAB-95DAB	0.691072	0.00974026	0.691072	1	Positive_dPSI
STRG.47539;SE:Chr07:31218647-31218774:31218835-31220199:+	SE	STRG.47539	Chr07	Chr07	+	31218647-31218774:31218835-31220199	45DAB-95DAB	0.432229	0.00649351	0.432229	1	Positive_dPSI
STRG.47655;SE:Chr07:32114954-32115096:32115181-32115406:+	SE	STRG.47655	Chr07	Chr07	+	32114954-32115096:32115181-32115406	45DAB-95DAB	0.338409	0.0194805	0.338409	1	Positive_dPSI
STRG.48915;SE:Chr06:5106961-5107058:5107135-5107292:-	SE	STRG.48915	Chr06	Chr06	-	5106961-5107058:5107135-5107292	45DAB-95DAB	0.268351	0.0354645	0.268351	1	Positive_dPSI
STRG.4952;SE:Chr10:27503499-27505088:27505210-27505291:-	SE	STRG.4952	Chr10	Chr10	-	27503499-27505088:27505210-27505291	45DAB-95DAB	0.553361	0.0294705	0.553361	1	Positive_dPSI
STRG.51034;SE:Chr09:17407-17594:17646-17746:-	SE	STRG.51034	Chr09	Chr09	-	17407-17594:17646-17746	45DAB-95DAB	0.348306	0.021978	0.348306	1	Positive_dPSI
STRG.51263;SE:Chr09:1378999-1379088:1379180-1379264:+	SE	STRG.51263	Chr09	Chr09	+	1378999-1379088:1379180-1379264	45DAB-95DAB	0.464078	0.044955	0.464078	1	Positive_dPSI
STRG.51377;SE:Chr09:2218049-2218516:2218667-2219511:+	SE	STRG.51377	Chr09	Chr09	+	2218049-2218516:2218667-2219511	45DAB-95DAB	0.206035	0.041958	0.206035	1	Positive_dPSI
STRG.51725;SE:Chr09:4884287-4888394:4889041-4889395:+	SE	STRG.51725	Chr09	Chr09	+	4884287-4888394:4889041-4889395	45DAB-95DAB	0.249704	0.0474525	0.249704	1	Positive_dPSI
STRG.51972;SE:Chr09:6862010-6862655:6862717-6862851:+	SE	STRG.51972	Chr09	Chr09	+	6862010-6862655:6862717-6862851	45DAB-95DAB	0.681402	0.0374625	0.681402	1	Positive_dPSI
STRG.5218;SE:Chr10:22032948-22033827:22033949-22034057:-	SE	STRG.5218	Chr10	Chr10	-	22032948-22033827:22033949-22034057	45DAB-95DAB	0.366502	0.042957	0.366502	1	Positive_dPSI
STRG.52621;SE:Chr09:12418200-12418552:12418655-12418856:-	SE	STRG.52621	Chr09	Chr09	-	12418200-12418552:12418655-12418856	45DAB-95DAB	0.495213	0.0114885	0.495213	1	Positive_dPSI
STRG.52779;SE:Chr09:14629087-14629289:14629365-14629536:-	SE	STRG.52779	Chr09	Chr09	-	14629087-14629289:14629365-14629536	45DAB-95DAB	0.30088	0.049284	0.30088	1	Positive_dPSI
STRG.53078;SE:Chr09:18101400-18101522:18101575-18101858:+	SE	STRG.53078	Chr09	Chr09	+	18101400-18101522:18101575-18101858	45DAB-95DAB	0.210221	0.040959	0.210221	1	Positive_dPSI
STRG.53463;SE:Chr09:28532886-28533985:28534041-28536098:+	SE	STRG.53463	Chr09	Chr09	+	28532886-28533985:28534041-28536098	45DAB-95DAB	0.436217	0.040959	0.436217	1	Positive_dPSI
STRG.53762;SE:Chr09:33300501-33300597:33300633-33302343:+	SE	STRG.53762	Chr09	Chr09	+	33300501-33300597:33300633-33302343	45DAB-95DAB	0.309117	0.02997	0.309117	1	Positive_dPSI
STRG.56208;SE:Chr08:24961988-24962068:24962167-24962659:+	SE	STRG.56208	Chr08	Chr08	+	24961988-24962068:24962167-24962659	45DAB-95DAB	0.351272	0.0194805	0.351272	1	Positive_dPSI
STRG.5669;SE:Chr10:26646979-26647358:26647436-26648046:+	SE	STRG.5669	Chr10	Chr10	+	26646979-26647358:26647436-26648046	45DAB-95DAB	0.274805	0.024975	0.274805	1	Positive_dPSI
STRG.56755;SE:Chr08:31060849-31060970:31061187-31061289:+	SE	STRG.56755	Chr08	Chr08	+	31060849-31060970:31061187-31061289	45DAB-95DAB	0.568237	0.0164835	0.568237	1	Positive_dPSI
STRG.5739;SE:Chr10:28836242-28836624:28836688-28836921:+	SE	STRG.5739	Chr10	Chr10	+	28836242-28836624:28836688-28836921	45DAB-95DAB	0.810167	0.0264735	0.810167	1	Positive_dPSI
STRG.5831;SE:Chr10:29806947-29807038:29807094-29807271:-	SE	STRG.5831	Chr10	Chr10	-	29806947-29807038:29807094-29807271	45DAB-95DAB	0.414386	0.0154845	0.414386	1	Positive_dPSI
STRG.5920;SE:Chr13:53203-53304:53387-53485:-	SE	STRG.5920	Chr13	Chr13	-	53203-53304:53387-53485	45DAB-95DAB	0.517852	0.024975	0.517852	1	Positive_dPSI
STRG.5977;SE:Chr13:405178-405400:405507-405625:-	SE	STRG.5977	Chr13	Chr13	-	405178-405400:405507-405625	45DAB-95DAB	0.334768	0.020979	0.334768	1	Positive_dPSI
STRG.8666;SE:Chr13:11237232-11237471:11237554-11238139:-	SE	STRG.8666	Chr13	Chr13	-	11237232-11237471:11237554-11238139	45DAB-95DAB	0.704746	0.032967	0.704746	1	Positive_dPSI
STRG.10283;A3:Chr13:42362011-42362997:42361917-42362997:-	A3	STRG.10283	Chr13	Chr13	-	42362011-42362997:42361917-42362997	45DAB-95DAB	0.465591	0.0164835	0.465591	1	Positive_dPSI
STRG.10854;A3:Chr12:5850729-5851150:5850639-5851150:-	A3	STRG.10854	Chr12	Chr12	-	5850729-5851150:5850639-5851150	45DAB-95DAB	0.337853	0.0304695	0.337853	1	Positive_dPSI
STRG.10957;A3:Chr12:7101878-7102038:7101875-7102038:-	A3	STRG.10957	Chr12	Chr12	-	7101878-7102038:7101875-7102038	45DAB-95DAB	0.249792	0.0434565	0.249792	1	Positive_dPSI
STRG.11020;A3:Chr12:7958269-7959668:7958269-7959734:+	A3	STRG.11020	Chr12	Chr12	+	7958269-7959668:7958269-7959734	45DAB-95DAB	0.444361	0.034965	0.444361	1	Positive_dPSI
STRG.11241;A3:Chr12:10118062-10118884:10118062-10118905:+	A3	STRG.11241	Chr12	Chr12	+	10118062-10118884:10118062-10118905	45DAB-95DAB	0.341848	0.0214785	0.341848	1	Positive_dPSI
STRG.11586;A3:Chr12:19105265-19105611:19105265-19105625:+	A3	STRG.11586	Chr12	Chr12	+	19105265-19105611:19105265-19105625	45DAB-95DAB	0.485054	0.0254745	0.485054	1	Positive_dPSI
STRG.1234;A3:Chr11:11363090-11371763:11362838-11371763:-	A3	STRG.1234	Chr11	Chr11	-	11363090-11371763:11362838-11371763	45DAB-95DAB	0.331829	0.02997	0.331829	1	Positive_dPSI
STRG.12465;A3:Chr12:28103765-28103862:28103765-28104214:+	A3	STRG.12465	Chr12	Chr12	+	28103765-28103862:28103765-28104214	45DAB-95DAB	0.598527	0.0024975	0.598527	1	Positive_dPSI
STRG.12777;A3:Chr12:30653692-30654193:30653692-30654232:+	A3	STRG.12777	Chr12	Chr12	+	30653692-30654193:30653692-30654232	45DAB-95DAB	0.455337	0.00999001	0.455337	1	Positive_dPSI
STRG.12933;A3:Chr12:31689505-31690754:31689505-31690923:+	A3	STRG.12933	Chr12	Chr12	+	31689505-31690754:31689505-31690923	45DAB-95DAB	0.878378	0.000999001	0.878378	1	Positive_dPSI
STRG.13252;A3:Chr15:952070-952195:952070-952354:+	A3	STRG.13252	Chr15	Chr15	+	952070-952195:952070-952354	45DAB-95DAB	0.440528	0.035964	0.440528	1	Positive_dPSI
STRG.13997;A3:Chr15:6646629-6647023:6646561-6647023:-	A3	STRG.13997	Chr15	Chr15	-	6646629-6647023:6646561-6647023	45DAB-95DAB	0.528552	0.0474525	0.528552	1	Positive_dPSI
STRG.14201;A3:Chr15:8148676-8149343:8148598-8149343:-	A3	STRG.14201	Chr15	Chr15	-	8148676-8149343:8148598-8149343	45DAB-95DAB	0.276124	0.0314685	0.276124	1	Positive_dPSI
STRG.14630;A3:Chr15:10860076-10860318:10859813-10860318:-	A3	STRG.14630	Chr15	Chr15	-	10860076-10860318:10859813-10860318	45DAB-95DAB	0.308333	0.047952	0.308333	1	Positive_dPSI
STRG.14845;A3:Chr15:12495622-12497346:12495619-12497346:-	A3	STRG.14845	Chr15	Chr15	-	12495622-12497346:12495619-12497346	45DAB-95DAB	0.238614	0.046953	0.238614	1	Positive_dPSI
STRG.15259;A3:Chr15:17708759-17708868:17708689-17708868:-	A3	STRG.15259	Chr15	Chr15	-	17708759-17708868:17708689-17708868	45DAB-95DAB	0.585564	0.0044955	0.585564	1	Positive_dPSI
STRG.1545;A3:Chr11:15062349-15063167:15062349-15063240:+	A3	STRG.1545	Chr11	Chr11	+	15062349-15063167:15062349-15063240	45DAB-95DAB	0.393509	0.015984	0.393509	1	Positive_dPSI
STRG.16681;A3:Chr15:41512665-41512755:41512644-41512755:-	A3	STRG.16681	Chr15	Chr15	-	41512665-41512755:41512644-41512755	45DAB-95DAB	0.368151	0.0194805	0.368151	1	Positive_dPSI
STRG.16681;A3:Chr15:41514925-41522201:41514922-41522201:-	A3	STRG.16681	Chr15	Chr15	-	41514925-41522201:41514922-41522201	45DAB-95DAB	0.368151	0.0194805	0.368151	1	Positive_dPSI
STRG.16926;A3:Chr15:54864366-54864600:54863920-54864600:-	A3	STRG.16926	Chr15	Chr15	-	54864366-54864600:54863920-54864600	45DAB-95DAB	0.391613	0.0124875	0.391613	1	Positive_dPSI
STRG.16928;A3:Chr15:54883656-54883753:54883644-54883753:-	A3	STRG.16928	Chr15	Chr15	-	54883656-54883753:54883644-54883753	45DAB-95DAB	0.163964	0.036963	0.163964	1	Positive_dPSI
STRG.17119;A3:Chr15:47572154-47573428:47572040-47573428:-	A3	STRG.17119	Chr15	Chr15	-	47572154-47573428:47572040-47573428	45DAB-95DAB	0.315172	0.0244755	0.315172	1	Positive_dPSI
STRG.17450;A3:Chr15:51804272-51804812:51804272-51804817:+	A3	STRG.17450	Chr15	Chr15	+	51804272-51804812:51804272-51804817	45DAB-95DAB	0.653511	0.028971	0.653511	1	Positive_dPSI
STRG.18514;A3:Chr14:7578382-7578733:7578332-7578733:-	A3	STRG.18514	Chr14	Chr14	-	7578382-7578733:7578332-7578733	45DAB-95DAB	0.391792	0.0174825	0.391792	1	Positive_dPSI
STRG.20317;A3:Chr14:30426197-30426531:30426197-30426727:+	A3	STRG.20317	Chr14	Chr14	+	30426197-30426531:30426197-30426727	45DAB-95DAB	0.544515	0.0224775	0.544515	1	Positive_dPSI
STRG.2056;A3:Chr11:27450591-27450669:27450578-27450669:-	A3	STRG.2056	Chr11	Chr11	-	27450591-27450669:27450578-27450669	45DAB-95DAB	0.306236	0.033966	0.306236	1	Positive_dPSI
STRG.20641;A3:Chr17:1451866-1452015:1451866-1452039:+	A3	STRG.20641	Chr17	Chr17	+	1451866-1452015:1451866-1452039	45DAB-95DAB	0.332969	0.0194805	0.332969	1	Positive_dPSI
STRG.20671;A3:Chr17:1609704-1609781:1609704-1609789:+	A3	STRG.20671	Chr17	Chr17	+	1609704-1609781:1609704-1609789	45DAB-95DAB	0.228183	0.034965	0.228183	1	Positive_dPSI
STRG.20861;A3:Chr17:3101280-3101664:3101280-3101666:+	A3	STRG.20861	Chr17	Chr17	+	3101280-3101664:3101280-3101666	45DAB-95DAB	0.347425	0.0164835	0.347425	1	Positive_dPSI
STRG.21213;A3:Chr17:6018455-6018601:6018455-6018605:+	A3	STRG.21213	Chr17	Chr17	+	6018455-6018601:6018455-6018605	45DAB-95DAB	0.377543	0.0374625	0.377543	1	Positive_dPSI
STRG.21520;A3:Chr17:8878512-8878931:8878422-8878931:-	A3	STRG.21520	Chr17	Chr17	-	8878512-8878931:8878422-8878931	45DAB-95DAB	0.483151	0.00499501	0.483151	1	Positive_dPSI
STRG.22134;A3:Chr17:16206171-16206873:16206141-16206873:-	A3	STRG.22134	Chr17	Chr17	-	16206171-16206873:16206141-16206873	45DAB-95DAB	0.17449	0.0494505	0.17449	1	Positive_dPSI
STRG.22196;A3:Chr17:17145880-17146311:17145880-17146355:+	A3	STRG.22196	Chr17	Chr17	+	17145880-17146311:17145880-17146355	45DAB-95DAB	0.262625	0.0394605	0.262625	1	Positive_dPSI
STRG.22295;A3:Chr17:20232103-20232229:20232054-20232229:-	A3	STRG.22295	Chr17	Chr17	-	20232103-20232229:20232054-20232229	45DAB-95DAB	0.561397	0.041958	0.561397	1	Positive_dPSI
STRG.22544;A3:Chr17:24322883-24323002:24322880-24323002:-	A3	STRG.22544	Chr17	Chr17	-	24322883-24323002:24322880-24323002	45DAB-95DAB	0.337032	0.0394605	0.337032	1	Positive_dPSI
STRG.22701;A3:Chr17:26138760-26139513:26138757-26139513:-	A3	STRG.22701	Chr17	Chr17	-	26138760-26139513:26138757-26139513	45DAB-95DAB	0.303889	0.0324675	0.303889	1	Positive_dPSI
STRG.22831;A3:Chr17:27480531-27480802:27480531-27480923:+	A3	STRG.22831	Chr17	Chr17	+	27480531-27480802:27480531-27480923	45DAB-95DAB	0.373056	0.015984	0.373056	1	Positive_dPSI
STRG.23470;A3:Chr17:34305771-34306044:34305769-34306044:-	A3	STRG.23470	Chr17	Chr17	-	34305771-34306044:34305769-34306044	45DAB-95DAB	0.550137	0.0464535	0.550137	1	Positive_dPSI
STRG.24414;A3:Chr16:6486431-6486521:6486431-6486563:+	A3	STRG.24414	Chr16	Chr16	+	6486431-6486521:6486431-6486563	45DAB-95DAB	0.438825	0.023976	0.438825	1	Positive_dPSI
STRG.24414;A3:Chr16:6486431-6486548:6486431-6486563:+	A3	STRG.24414	Chr16	Chr16	+	6486431-6486548:6486431-6486563	45DAB-95DAB	0.362482	0.0322178	0.362482	1	Positive_dPSI
STRG.24541;A3:Chr16:7485860-7486576:7485674-7486576:-	A3	STRG.24541	Chr16	Chr16	-	7485860-7486576:7485674-7486576	45DAB-95DAB	0.404705	0.0164835	0.404705	1	Positive_dPSI
STRG.25077;A3:Chr16:12032743-12033163:12032726-12033163:-	A3	STRG.25077	Chr16	Chr16	-	12032743-12033163:12032726-12033163	45DAB-95DAB	0.322297	0.023976	0.322297	1	Positive_dPSI
STRG.2539;A3:Chr11:34098682-34101454:34098465-34101454:-	A3	STRG.2539	Chr11	Chr11	-	34098682-34101454:34098465-34101454	45DAB-95DAB	0.385747	0.010989	0.385747	1	Positive_dPSI
STRG.25635;A3:Chr16:19749554-19751458:19749495-19751458:-	A3	STRG.25635	Chr16	Chr16	-	19749554-19751458:19749495-19751458	45DAB-95DAB	0.344928	0.035964	0.344928	1	Positive_dPSI
STRG.25923;A3:Chr16:23965382-23967591:23965235-23967591:-	A3	STRG.25923	Chr16	Chr16	-	23965382-23967591:23965235-23967591	45DAB-95DAB	0.727466	0.00899101	0.727466	1	Positive_dPSI
STRG.25968;A3:Chr16:25393154-25394118:25393154-25394217:+	A3	STRG.25968	Chr16	Chr16	+	25393154-25394118:25393154-25394217	45DAB-95DAB	0.450512	0.0184815	0.450512	1	Positive_dPSI
STRG.26078;A3:Chr16:32127274-32127470:32127274-32127554:+	A3	STRG.26078	Chr16	Chr16	+	32127274-32127470:32127274-32127554	45DAB-95DAB	0.212915	0.0444555	0.212915	1	Positive_dPSI
STRG.26262;A3:Chr16:34832526-34846236:34832526-34846239:+	A3	STRG.26262	Chr16	Chr16	+	34832526-34846236:34832526-34846239	45DAB-95DAB	0.317152	0.0244755	0.317152	1	Positive_dPSI
STRG.26416;A3:Chr16:27864927-27865989:27864927-27866123:+	A3	STRG.26416	Chr16	Chr16	+	27864927-27865989:27864927-27866123	45DAB-95DAB	0.324619	0.032967	0.324619	1	Positive_dPSI
STRG.26416;A3:Chr16:27864927-27865995:27864927-27866123:+	A3	STRG.26416	Chr16	Chr16	+	27864927-27865995:27864927-27866123	45DAB-95DAB	0.480703	0.032967	0.480703	1	Positive_dPSI
STRG.26725;A3:Chr01:7792021-7792250:7792021-7792508:+	A3	STRG.26725	Chr01	Chr01	+	7792021-7792250:7792021-7792508	45DAB-95DAB	0.377084	0.018981	0.377084	1	Positive_dPSI
STRG.27468;A3:Chr01:18756626-18757943:18756626-18757998:+	A3	STRG.27468	Chr01	Chr01	+	18756626-18757943:18756626-18757998	45DAB-95DAB	0.476174	0.027972	0.476174	1	Positive_dPSI
STRG.27946;A3:Chr01:23776329-23776477:23776305-23776477:-	A3	STRG.27946	Chr01	Chr01	-	23776329-23776477:23776305-23776477	45DAB-95DAB	0.954811	0.0014985	0.954811	1	Positive_dPSI
STRG.27946;A3:Chr01:23776329-23776477:23776308-23776477:-	A3	STRG.27946	Chr01	Chr01	-	23776329-23776477:23776308-23776477	45DAB-95DAB	0.516568	0.002997	0.516568	1	Positive_dPSI
STRG.27978;A3:Chr01:24112283-24113121:24112283-24113149:+	A3	STRG.27978	Chr01	Chr01	+	24112283-24113121:24112283-24113149	45DAB-95DAB	0.669998	0.032967	0.669998	1	Positive_dPSI
STRG.29162;A3:Chr00:962526-962755:962261-962755:-	A3	STRG.29162	Chr00	Chr00	-	962526-962755:962261-962755	45DAB-95DAB	0.348648	0.031968	0.348648	1	Positive_dPSI
STRG.29649;A3:Chr00:9114321-9114685:9114321-9114868:+	A3	STRG.29649	Chr00	Chr00	+	9114321-9114685:9114321-9114868	45DAB-95DAB	0.441545	0.0434565	0.441545	1	Positive_dPSI
STRG.30093;A3:Chr00:16052020-16052765:16052014-16052765:-	A3	STRG.30093	Chr00	Chr00	-	16052020-16052765:16052014-16052765	45DAB-95DAB	0.288217	0.03996	0.288217	1	Positive_dPSI
STRG.30186;A3:Chr00:19100527-19101081:19100515-19101081:-	A3	STRG.30186	Chr00	Chr00	-	19100527-19101081:19100515-19101081	45DAB-95DAB	0.238845	0.032967	0.238845	1	Positive_dPSI
STRG.30542;A3:Chr00:25680988-25681232:25680886-25681232:-	A3	STRG.30542	Chr00	Chr00	-	25680988-25681232:25680886-25681232	45DAB-95DAB	0.336475	0.0204795	0.336475	1	Positive_dPSI
STRG.30758;A3:Chr00:29605023-29605117:29604864-29605117:-	A3	STRG.30758	Chr00	Chr00	-	29605023-29605117:29604864-29605117	45DAB-95DAB	0.361344	0.040959	0.361344	1	Positive_dPSI
STRG.30768;A3:Chr00:29817543-29817628:29817543-29817854:+	A3	STRG.30768	Chr00	Chr00	+	29817543-29817628:29817543-29817854	45DAB-95DAB	0.318492	0.020979	0.318492	1	Positive_dPSI
STRG.31737;A3:Chr03:11009416-11009518:11009411-11009518:-	A3	STRG.31737	Chr03	Chr03	-	11009416-11009518:11009411-11009518	45DAB-95DAB	1	0	1	1	Positive_dPSI
STRG.31882;A3:Chr03:598276-614124:598274-614124:-	A3	STRG.31882	Chr03	Chr03	-	598276-614124:598274-614124	45DAB-95DAB	0.229454	0.028971	0.229454	1	Positive_dPSI
STRG.3219;A3:Chr11:41189664-41189754:41189651-41189754:-	A3	STRG.3219	Chr11	Chr11	-	41189664-41189754:41189651-41189754	45DAB-95DAB	0.268386	0.0434565	0.268386	1	Positive_dPSI
STRG.32333;A3:Chr03:4188464-4189565:4188303-4189565:-	A3	STRG.32333	Chr03	Chr03	-	4188464-4189565:4188303-4189565	45DAB-95DAB	0.648626	0.00749251	0.648626	1	Positive_dPSI
STRG.32543;A3:Chr03:5877426-5878225:5877426-5878469:+	A3	STRG.32543	Chr03	Chr03	+	5877426-5878225:5877426-5878469	45DAB-95DAB	0.536665	0.018981	0.536665	1	Positive_dPSI
STRG.32934;A3:Chr03:9438477-9438894:9438435-9438894:-	A3	STRG.32934	Chr03	Chr03	-	9438477-9438894:9438435-9438894	45DAB-95DAB	0.552704	0.024975	0.552704	1	Positive_dPSI
STRG.32968;A3:Chr03:9747953-9748071:9747790-9748071:-	A3	STRG.32968	Chr03	Chr03	-	9747953-9748071:9747790-9748071	45DAB-95DAB	0.4965	0.021978	0.4965	1	Positive_dPSI
STRG.33035;A3:Chr03:13002615-13002994:13002615-13003020:+	A3	STRG.33035	Chr03	Chr03	+	13002615-13002994:13002615-13003020	45DAB-95DAB	0.351592	0.034965	0.351592	1	Positive_dPSI
STRG.334;A3:Chr11:2985722-2986888:2985617-2986888:-	A3	STRG.334	Chr11	Chr11	-	2985722-2986888:2985617-2986888	45DAB-95DAB	0.389957	0.028971	0.389957	1	Positive_dPSI
STRG.33452;A3:Chr03:22833492-22833644:22833489-22833644:-	A3	STRG.33452	Chr03	Chr03	-	22833492-22833644:22833489-22833644	45DAB-95DAB	0.252628	0.0454545	0.252628	1	Positive_dPSI
STRG.3399;A3:Chr11:42371934-42372633:42371934-42372662:+	A3	STRG.3399	Chr11	Chr11	+	42371934-42372633:42371934-42372662	45DAB-95DAB	0.246771	0.0314685	0.246771	1	Positive_dPSI
STRG.35023;A3:Chr02:462868-463257:462868-463500:+	A3	STRG.35023	Chr02	Chr02	+	462868-463257:462868-463500	45DAB-95DAB	0.54717	0.00999001	0.54717	1	Positive_dPSI
STRG.35066;A3:Chr02:711746-711995:711434-711995:-	A3	STRG.35066	Chr02	Chr02	-	711746-711995:711434-711995	45DAB-95DAB	0.281478	0.042957	0.281478	1	Positive_dPSI
STRG.35567;A3:Chr02:5144996-5145253:5142921-5145253:-	A3	STRG.35567	Chr02	Chr02	-	5144996-5145253:5142921-5145253	45DAB-95DAB	0.322049	0.021978	0.322049	1	Positive_dPSI
STRG.36207;A3:Chr02:10461398-10461490:10461315-10461490:-	A3	STRG.36207	Chr02	Chr02	-	10461398-10461490:10461315-10461490	45DAB-95DAB	0.547314	0.0194805	0.547314	1	Positive_dPSI
STRG.38398;A3:Chr05:2499140-2499248:2499140-2499253:+	A3	STRG.38398	Chr05	Chr05	+	2499140-2499248:2499140-2499253	45DAB-95DAB	0.3855	0.0304695	0.3855	1	Positive_dPSI
STRG.38430;A3:Chr05:2865736-2866678:2865195-2866678:-	A3	STRG.38430	Chr05	Chr05	-	2865736-2866678:2865195-2866678	45DAB-95DAB	0.267013	0.0499501	0.267013	1	Positive_dPSI
STRG.38945;A3:Chr05:10910085-10910183:10909663-10910183:-	A3	STRG.38945	Chr05	Chr05	-	10910085-10910183:10909663-10910183	45DAB-95DAB	0.263445	0.0354645	0.263445	1	Positive_dPSI
STRG.38950;A3:Chr05:10993771-10994285:10993771-10994884:+	A3	STRG.38950	Chr05	Chr05	+	10993771-10994285:10993771-10994884	45DAB-95DAB	0.336684	0.0484515	0.336684	1	Positive_dPSI
STRG.3962;A3:Chr10:5885964-5893866:5885940-5893866:-	A3	STRG.3962	Chr10	Chr10	-	5885964-5893866:5885940-5893866	45DAB-95DAB	0.478202	0.0374625	0.478202	1	Positive_dPSI
STRG.39718;A3:Chr05:35358346-35358943:35358333-35358943:-	A3	STRG.39718	Chr05	Chr05	-	35358346-35358943:35358333-35358943	45DAB-95DAB	0.213506	0.0314685	0.213506	1	Positive_dPSI
STRG.41301;A3:Chr05:41743406-41743804:41743379-41743804:-	A3	STRG.41301	Chr05	Chr05	-	41743406-41743804:41743379-41743804	45DAB-95DAB	0.214116	0.0404595	0.214116	1	Positive_dPSI
STRG.41611;A3:Chr05:44477505-44477722:44477505-44478071:+	A3	STRG.41611	Chr05	Chr05	+	44477505-44477722:44477505-44478071	45DAB-95DAB	0.329188	0.0194805	0.329188	1	Positive_dPSI
STRG.42409;A3:Chr04:1530774-1532011:1530771-1532011:-	A3	STRG.42409	Chr04	Chr04	-	1530774-1532011:1530771-1532011	45DAB-95DAB	0.223222	0.033966	0.223222	1	Positive_dPSI
STRG.42678;A3:Chr04:3995521-3995610:3995521-3995784:+	A3	STRG.42678	Chr04	Chr04	+	3995521-3995610:3995521-3995784	45DAB-95DAB	0.259296	0.0394605	0.259296	1	Positive_dPSI
STRG.4337;A3:Chr10:8557824-8558371:8557690-8558371:-	A3	STRG.4337	Chr10	Chr10	-	8557824-8558371:8557690-8558371	45DAB-95DAB	0.663254	0.0044955	0.663254	1	Positive_dPSI
STRG.43436;A3:Chr04:17667136-17667237:17667130-17667237:-	A3	STRG.43436	Chr04	Chr04	-	17667136-17667237:17667130-17667237	45DAB-95DAB	0.914639	0	0.914639	1	Positive_dPSI
STRG.43608;A3:Chr04:19102043-19102934:19102043-19103254:+	A3	STRG.43608	Chr04	Chr04	+	19102043-19102934:19102043-19103254	45DAB-95DAB	0.36074	0.016983	0.36074	1	Positive_dPSI
STRG.43870;A3:Chr04:23279468-23279678:23279468-23281594:+	A3	STRG.43870	Chr04	Chr04	+	23279468-23279678:23279468-23281594	45DAB-95DAB	0.399952	0.0484515	0.399952	1	Positive_dPSI
STRG.44202;A3:Chr04:26523565-26524471:26523565-26524490:+	A3	STRG.44202	Chr04	Chr04	+	26523565-26524471:26523565-26524490	45DAB-95DAB	0.464175	0.035964	0.464175	1	Positive_dPSI
STRG.44202;A3:Chr04:26523565-26524471:26523565-26524502:+	A3	STRG.44202	Chr04	Chr04	+	26523565-26524471:26523565-26524502	45DAB-95DAB	0.406385	0.035964	0.406385	1	Positive_dPSI
STRG.44442;A3:Chr04:28512998-28513875:28512980-28513875:-	A3	STRG.44442	Chr04	Chr04	-	28512998-28513875:28512980-28513875	45DAB-95DAB	0.256496	0.0464535	0.256496	1	Positive_dPSI
STRG.44674;A3:Chr04:30112499-30112626:30112499-30112681:+	A3	STRG.44674	Chr04	Chr04	+	30112499-30112626:30112499-30112681	45DAB-95DAB	0.253042	0.043956	0.253042	1	Positive_dPSI
STRG.45356;A3:Chr07:2874282-2874441:2874282-2875567:+	A3	STRG.45356	Chr07	Chr07	+	2874282-2874441:2874282-2875567	45DAB-95DAB	0.535981	0.0254745	0.535981	1	Positive_dPSI
STRG.45505;A3:Chr07:4700407-4701191:4700084-4701191:-	A3	STRG.45505	Chr07	Chr07	-	4700407-4701191:4700084-4701191	45DAB-95DAB	0.577604	0.010989	0.577604	1	Positive_dPSI
STRG.45532;A3:Chr07:4968289-4969565:4968289-4969571:+	A3	STRG.45532	Chr07	Chr07	+	4968289-4969565:4968289-4969571	45DAB-95DAB	0.205618	0.034965	0.205618	1	Positive_dPSI
STRG.46244;A3:Chr07:14072734-14073033:14072734-14073078:+	A3	STRG.46244	Chr07	Chr07	+	14072734-14073033:14072734-14073078	45DAB-95DAB	0.388968	0.0394605	0.388968	1	Positive_dPSI
STRG.46244;A3:Chr07:14072873-14073033:14072873-14073078:+	A3	STRG.46244	Chr07	Chr07	+	14072873-14073033:14072873-14073078	45DAB-95DAB	0.312333	0.0394605	0.312333	1	Positive_dPSI
STRG.46455;A3:Chr07:19730868-19731605:19730868-19731609:+	A3	STRG.46455	Chr07	Chr07	+	19730868-19731605:19730868-19731609	45DAB-95DAB	0.174943	0.0454545	0.174943	1	Positive_dPSI
STRG.46713;A3:Chr07:22287584-22289000:22287584-22289006:+	A3	STRG.46713	Chr07	Chr07	+	22287584-22289000:22287584-22289006	45DAB-95DAB	0.39635	0.0114885	0.39635	1	Positive_dPSI
STRG.468;A3:Chr11:4137726-4139028:4137726-4139045:+	A3	STRG.468	Chr11	Chr11	+	4137726-4139028:4137726-4139045	45DAB-95DAB	0.692156	0.002997	0.692156	1	Positive_dPSI
STRG.47908;A3:Chr07:34185644-34186098:34185546-34186098:-	A3	STRG.47908	Chr07	Chr07	-	34185644-34186098:34185546-34186098	45DAB-95DAB	0.223465	0.0494505	0.223465	1	Positive_dPSI
STRG.48563;A3:Chr06:2204071-2204297:2204008-2204297:-	A3	STRG.48563	Chr06	Chr06	-	2204071-2204297:2204008-2204297	45DAB-95DAB	0.434292	0.020979	0.434292	1	Positive_dPSI
STRG.48883;A3:Chr06:4854701-4855371:4854701-4855445:+	A3	STRG.48883	Chr06	Chr06	+	4854701-4855371:4854701-4855445	45DAB-95DAB	0.519414	0.040959	0.519414	1	Positive_dPSI
STRG.49214;A3:Chr06:14249355-14249886:14249336-14249886:-	A3	STRG.49214	Chr06	Chr06	-	14249355-14249886:14249336-14249886	45DAB-95DAB	0.312791	0.016983	0.312791	1	Positive_dPSI
STRG.49740;A3:Chr06:25718543-25718811:25718543-25718833:+	A3	STRG.49740	Chr06	Chr06	+	25718543-25718811:25718543-25718833	45DAB-95DAB	0.27142	0.048951	0.27142	1	Positive_dPSI
STRG.50787;A3:Chr06:35194999-35195088:35194999-35195509:+	A3	STRG.50787	Chr06	Chr06	+	35194999-35195088:35194999-35195509	45DAB-95DAB	0.406659	0.012987	0.406659	1	Positive_dPSI
STRG.50897;A3:Chr06:35972459-35973495:35972436-35973495:-	A3	STRG.50897	Chr06	Chr06	-	35972459-35973495:35972436-35973495	45DAB-95DAB	0.189529	0.0499501	0.189529	1	Positive_dPSI
STRG.51185;A3:Chr09:969518-969598:969518-969887:+	A3	STRG.51185	Chr09	Chr09	+	969518-969598:969518-969887	45DAB-95DAB	0.518686	0.014985	0.518686	1	Positive_dPSI
STRG.51363;A3:Chr09:2134308-2134734:2134275-2134734:-	A3	STRG.51363	Chr09	Chr09	-	2134308-2134734:2134275-2134734	45DAB-95DAB	0.342194	0.040959	0.342194	1	Positive_dPSI
STRG.51787;A3:Chr09:5352143-5352249:5352143-5352429:+	A3	STRG.51787	Chr09	Chr09	+	5352143-5352249:5352143-5352429	45DAB-95DAB	0.415606	0.0104895	0.415606	1	Positive_dPSI
STRG.51980;A3:Chr09:6907994-6908331:6907833-6908331:-	A3	STRG.51980	Chr09	Chr09	-	6907994-6908331:6907833-6908331	45DAB-95DAB	0.263179	0.0424575	0.263179	1	Positive_dPSI
STRG.52708;A3:Chr09:13368892-13369635:13368892-13369664:+	A3	STRG.52708	Chr09	Chr09	+	13368892-13369635:13368892-13369664	45DAB-95DAB	0.386431	0.011988	0.386431	1	Positive_dPSI
STRG.52774;A3:Chr09:14574144-14574387:14574141-14574387:-	A3	STRG.52774	Chr09	Chr09	-	14574144-14574387:14574141-14574387	45DAB-95DAB	0.437459	0.0184815	0.437459	1	Positive_dPSI
STRG.53375;A3:Chr09:30023270-30024422:30023270-30024455:+	A3	STRG.53375	Chr09	Chr09	+	30023270-30024422:30023270-30024455	45DAB-95DAB	0.442086	0.0294705	0.442086	1	Positive_dPSI
STRG.53518;A3:Chr09:29377859-29379605:29377859-29379625:+	A3	STRG.53518	Chr09	Chr09	+	29377859-29379605:29377859-29379625	45DAB-95DAB	0.561109	0.0284715	0.561109	1	Positive_dPSI
STRG.53588;A3:Chr09:30961467-30963029:30961467-30963330:+	A3	STRG.53588	Chr09	Chr09	+	30961467-30963029:30961467-30963330	45DAB-95DAB	0.231613	0.0494505	0.231613	1	Positive_dPSI
STRG.54171;A3:Chr08:9524639-9525405:9524639-9526778:+	A3	STRG.54171	Chr08	Chr08	+	9524639-9525405:9524639-9526778	45DAB-95DAB	0.26187	0.035964	0.26187	1	Positive_dPSI
STRG.54227;A3:Chr08:10027096-10032780:10025423-10032780:-	A3	STRG.54227	Chr08	Chr08	-	10027096-10032780:10025423-10032780	45DAB-95DAB	0.578539	0.018981	0.578539	1	Positive_dPSI
STRG.54583;A3:Chr08:2200228-2200303:2200171-2200303:-	A3	STRG.54583	Chr08	Chr08	-	2200228-2200303:2200171-2200303	45DAB-95DAB	0.572129	0.017982	0.572129	1	Positive_dPSI
STRG.54737;A3:Chr08:3340136-3379138:3340136-3379803:+	A3	STRG.54737	Chr08	Chr08	+	3340136-3379138:3340136-3379803	45DAB-95DAB	0.564065	0.023976	0.564065	1	Positive_dPSI
STRG.5586;A3:Chr10:25684036-25684061:25683988-25684061:-	A3	STRG.5586	Chr10	Chr10	-	25684036-25684061:25683988-25684061	45DAB-95DAB	0.249474	0.040959	0.249474	1	Positive_dPSI
STRG.56499;A3:Chr08:28411298-28411428:28411298-28411445:+	A3	STRG.56499	Chr08	Chr08	+	28411298-28411428:28411298-28411445	45DAB-95DAB	0.218501	0.036963	0.218501	1	Positive_dPSI
STRG.56602;A3:Chr08:29533855-29535663:29533855-29535688:+	A3	STRG.56602	Chr08	Chr08	+	29533855-29535663:29533855-29535688	45DAB-95DAB	0.353991	0.047952	0.353991	1	Positive_dPSI
STRG.56622;A3:Chr08:29829881-29830601:29829881-29830629:+	A3	STRG.56622	Chr08	Chr08	+	29829881-29830601:29829881-29830629	45DAB-95DAB	0.13117	0.0499501	0.13117	1	Positive_dPSI
STRG.56680;A3:Chr08:30492426-30492609:30492426-30492612:+	A3	STRG.56680	Chr08	Chr08	+	30492426-30492609:30492426-30492612	45DAB-95DAB	0.397267	0.00849151	0.397267	1	Positive_dPSI
STRG.5806;A3:Chr10:29579193-29579286:29579188-29579286:-	A3	STRG.5806	Chr10	Chr10	-	29579193-29579286:29579188-29579286	45DAB-95DAB	0.218437	0.0484515	0.218437	1	Positive_dPSI
STRG.5860;A3:Chr10:30097180-30097459:30097169-30097459:-	A3	STRG.5860	Chr10	Chr10	-	30097180-30097459:30097169-30097459	45DAB-95DAB	0.266654	0.023976	0.266654	1	Positive_dPSI
STRG.5948;A3:Chr13:218474-219072:218471-219072:-	A3	STRG.5948	Chr13	Chr13	-	218474-219072:218471-219072	45DAB-95DAB	0.591381	0.00749251	0.591381	1	Positive_dPSI
STRG.6175;A3:Chr10:31481270-31481351:31481267-31481351:-	A3	STRG.6175	Chr10	Chr10	-	31481270-31481351:31481267-31481351	45DAB-95DAB	0.559999	0.011988	0.559999	1	Positive_dPSI
STRG.629;A3:Chr11:5583890-5585077:5583890-5585152:+	A3	STRG.629	Chr11	Chr11	+	5583890-5585077:5583890-5585152	45DAB-95DAB	0.261786	0.0194805	0.261786	1	Positive_dPSI
STRG.6312;A3:Chr10:32646925-32647088:32646922-32647088:-	A3	STRG.6312	Chr10	Chr10	-	32646925-32647088:32646922-32647088	45DAB-95DAB	0.465328	0.023976	0.465328	1	Positive_dPSI
STRG.6414;A3:Chr10:33459859-33460040:33459859-33460047:+	A3	STRG.6414	Chr10	Chr10	+	33459859-33460040:33459859-33460047	45DAB-95DAB	0.884955	0.044955	0.884955	1	Positive_dPSI
STRG.6494;A3:Chr10:34211643-34211958:34211540-34211958:-	A3	STRG.6494	Chr10	Chr10	-	34211643-34211958:34211540-34211958	45DAB-95DAB	0.34893	0.0374625	0.34893	1	Positive_dPSI
STRG.6494;A3:Chr10:34211643-34211958:34211583-34211958:-	A3	STRG.6494	Chr10	Chr10	-	34211643-34211958:34211583-34211958	45DAB-95DAB	0.548886	0.00999001	0.548886	1	Positive_dPSI
STRG.7381;A3:Chr10:41519615-41520170:41519615-41520329:+	A3	STRG.7381	Chr10	Chr10	+	41519615-41520170:41519615-41520329	45DAB-95DAB	0.728329	0.0044955	0.728329	1	Positive_dPSI
STRG.7448;A3:Chr13:1768985-1769111:1768985-1769115:+	A3	STRG.7448	Chr13	Chr13	+	1768985-1769111:1768985-1769115	45DAB-95DAB	0.256825	0.0444555	0.256825	1	Positive_dPSI
STRG.7820;A3:Chr13:4270649-4271454:4270642-4271454:-	A3	STRG.7820	Chr13	Chr13	-	4270649-4271454:4270642-4271454	45DAB-95DAB	0.146448	0.0434565	0.146448	1	Positive_dPSI
STRG.7872;A3:Chr13:4562320-4562499:4562320-4562568:+	A3	STRG.7872	Chr13	Chr13	+	4562320-4562499:4562320-4562568	45DAB-95DAB	0.252193	0.046953	0.252193	1	Positive_dPSI
STRG.7949;A3:Chr13:5224587-5224911:5224286-5224911:-	A3	STRG.7949	Chr13	Chr13	-	5224587-5224911:5224286-5224911	45DAB-95DAB	0.367036	0.023976	0.367036	1	Positive_dPSI
STRG.7983;A3:Chr13:5474849-5475119:5474847-5475119:-	A3	STRG.7983	Chr13	Chr13	-	5474849-5475119:5474847-5475119	45DAB-95DAB	0.477658	0.035964	0.477658	1	Positive_dPSI
STRG.832;A3:Chr11:7073885-7074048:7073885-7074108:+	A3	STRG.832	Chr11	Chr11	+	7073885-7074048:7073885-7074108	45DAB-95DAB	0.490887	0.025974	0.490887	1	Positive_dPSI
STRG.9980;A3:Chr13:31000245-31000266:31000245-31000268:+	A3	STRG.9980	Chr13	Chr13	+	31000245-31000266:31000245-31000268	45DAB-95DAB	0.453931	0.0044955	0.453931	1	Positive_dPSI
STRG.11051;A5:Chr12:8311645-8312415:8311628-8312415:+	A5	STRG.11051	Chr12	Chr12	+	8311645-8312415:8311628-8312415	45DAB-95DAB	0.610761	0.025974	0.610761	1	Positive_dPSI
STRG.12080;A5:Chr12:24604574-24605008:24604574-24605238:-	A5	STRG.12080	Chr12	Chr12	-	24604574-24605008:24604574-24605238	45DAB-95DAB	0.2149	0.047952	0.2149	1	Positive_dPSI
STRG.1261;A5:Chr11:11686862-11689243:11686862-11689271:-	A5	STRG.1261	Chr11	Chr11	-	11686862-11689243:11686862-11689271	45DAB-95DAB	0.40651	0.0294705	0.40651	1	Positive_dPSI
STRG.13557;A5:Chr15:3346374-3346458:3346374-3346516:-	A5	STRG.13557	Chr15	Chr15	-	3346374-3346458:3346374-3346516	45DAB-95DAB	0.27143	0.0434565	0.27143	1	Positive_dPSI
STRG.13557;A5:Chr15:3346584-3346651:3346584-3346676:-	A5	STRG.13557	Chr15	Chr15	-	3346584-3346651:3346584-3346676	45DAB-95DAB	0.402358	0.038961	0.402358	1	Positive_dPSI
STRG.14100;A5:Chr15:7449990-7450143:7449990-7450147:-	A5	STRG.14100	Chr15	Chr15	-	7449990-7450143:7449990-7450147	45DAB-95DAB	0.532411	0.037962	0.532411	1	Positive_dPSI
STRG.14121;A5:Chr15:7581079-7581204:7581079-7581216:-	A5	STRG.14121	Chr15	Chr15	-	7581079-7581204:7581079-7581216	45DAB-95DAB	0.375672	0.0124875	0.375672	1	Positive_dPSI
STRG.14411;A5:Chr15:9102210-9102733:9102210-9102773:-	A5	STRG.14411	Chr15	Chr15	-	9102210-9102733:9102210-9102773	45DAB-95DAB	0.168014	0.0434565	0.168014	1	Positive_dPSI
STRG.14651;A5:Chr15:10982624-10982723:10982592-10982723:+	A5	STRG.14651	Chr15	Chr15	+	10982624-10982723:10982592-10982723	45DAB-95DAB	0.489388	0.018981	0.489388	1	Positive_dPSI
STRG.15073;A5:Chr15:16063160-16063238:16063160-16063246:-	A5	STRG.15073	Chr15	Chr15	-	16063160-16063238:16063160-16063246	45DAB-95DAB	0.295015	0.031968	0.295015	1	Positive_dPSI
STRG.15151;A5:Chr15:16776655-16776761:16776655-16776764:-	A5	STRG.15151	Chr15	Chr15	-	16776655-16776761:16776655-16776764	45DAB-95DAB	0.228565	0.020979	0.228565	1	Positive_dPSI
STRG.15342;A5:Chr15:18421648-18421730:18421648-18421742:-	A5	STRG.15342	Chr15	Chr15	-	18421648-18421730:18421648-18421742	45DAB-95DAB	0.425654	0.037962	0.425654	1	Positive_dPSI
STRG.16280;A5:Chr15:31403853-31404085:31403853-31404192:-	A5	STRG.16280	Chr15	Chr15	-	31403853-31404085:31403853-31404192	45DAB-95DAB	0.30743	0.0174825	0.30743	1	Positive_dPSI
STRG.16509;A5:Chr15:36272718-36272836:36272718-36272985:-	A5	STRG.16509	Chr15	Chr15	-	36272718-36272836:36272718-36272985	45DAB-95DAB	0.199758	0.0454545	0.199758	1	Positive_dPSI
STRG.17478;A5:Chr15:52042700-52043341:52042700-52044215:-	A5	STRG.17478	Chr15	Chr15	-	52042700-52043341:52042700-52044215	45DAB-95DAB	0.394045	0.00949051	0.394045	1	Positive_dPSI
STRG.17705;A5:Chr15:53953629-53954514:53953624-53954514:+	A5	STRG.17705	Chr15	Chr15	+	53953629-53954514:53953624-53954514	45DAB-95DAB	0.333333	0.048951	0.333333	1	Positive_dPSI
STRG.17781;A5:Chr14:220960-221128:220956-221128:+	A5	STRG.17781	Chr14	Chr14	+	220960-221128:220956-221128	45DAB-95DAB	0.288866	0.0124875	0.288866	1	Positive_dPSI
STRG.18335;A5:Chr14:5472705-5472850:5472705-5474222:-	A5	STRG.18335	Chr14	Chr14	-	5472705-5472850:5472705-5474222	45DAB-95DAB	0.309138	0.038961	0.309138	1	Positive_dPSI
STRG.19396;A5:Chr17:110535-110880:110530-110880:+	A5	STRG.19396	Chr17	Chr17	+	110535-110880:110530-110880	45DAB-95DAB	0.30961	0.0174825	0.30961	1	Positive_dPSI
STRG.20103;A5:Chr14:28991221-28991915:28991221-28991966:-	A5	STRG.20103	Chr14	Chr14	-	28991221-28991915:28991221-28991966	45DAB-95DAB	0.271752	0.042957	0.271752	1	Positive_dPSI
STRG.20152;A5:Chr14:29344699-29344785:29344699-29344879:-	A5	STRG.20152	Chr14	Chr14	-	29344699-29344785:29344699-29344879	45DAB-95DAB	0.718255	0.0264735	0.718255	1	Positive_dPSI
STRG.20528;A5:Chr14:32082797-32082962:32082793-32082962:+	A5	STRG.20528	Chr14	Chr14	+	32082797-32082962:32082793-32082962	45DAB-95DAB	0.341465	0.0214785	0.341465	1	Positive_dPSI
STRG.20645;A5:Chr17:1479108-1479389:1478621-1479389:+	A5	STRG.20645	Chr17	Chr17	+	1479108-1479389:1478621-1479389	45DAB-95DAB	0.492554	0.044955	0.492554	1	Positive_dPSI
STRG.20671;A5:Chr17:1611820-1611975:1611798-1611975:+	A5	STRG.20671	Chr17	Chr17	+	1611820-1611975:1611798-1611975	45DAB-95DAB	0.322033	0.0104895	0.322033	1	Positive_dPSI
STRG.21926;A5:Chr17:13104880-13104991:13104841-13104991:+	A5	STRG.21926	Chr17	Chr17	+	13104880-13104991:13104841-13104991	45DAB-95DAB	0.282763	0.031968	0.282763	1	Positive_dPSI
STRG.22427;A5:Chr17:22404814-22406103:22404810-22406103:+	A5	STRG.22427	Chr17	Chr17	+	22404814-22406103:22404810-22406103	45DAB-95DAB	0.434424	0.017982	0.434424	1	Positive_dPSI
STRG.22434;A5:Chr17:22526067-22526568:22526067-22526583:-	A5	STRG.22434	Chr17	Chr17	-	22526067-22526568:22526067-22526583	45DAB-95DAB	0.24182	0.031968	0.24182	1	Positive_dPSI
STRG.23948;A5:Chr16:3152025-3152141:3151616-3152141:+	A5	STRG.23948	Chr16	Chr16	+	3152025-3152141:3151616-3152141	45DAB-95DAB	0.349556	0.0204795	0.349556	1	Positive_dPSI
STRG.24616;A5:Chr16:8022061-8022443:8020774-8022443:+	A5	STRG.24616	Chr16	Chr16	+	8022061-8022443:8020774-8022443	45DAB-95DAB	0.349818	0.02997	0.349818	1	Positive_dPSI
STRG.24654;A5:Chr16:8385526-8385604:8385526-8385628:-	A5	STRG.24654	Chr16	Chr16	-	8385526-8385604:8385526-8385628	45DAB-95DAB	0.362958	0.023976	0.362958	1	Positive_dPSI
STRG.24919;A5:Chr16:10403506-10403700:10403502-10403700:+	A5	STRG.24919	Chr16	Chr16	+	10403506-10403700:10403502-10403700	45DAB-95DAB	0.308492	0.0394605	0.308492	1	Positive_dPSI
STRG.25535;A5:Chr16:16940127-16940216:16940123-16940216:+	A5	STRG.25535	Chr16	Chr16	+	16940127-16940216:16940123-16940216	45DAB-95DAB	0.708857	0.017982	0.708857	1	Positive_dPSI
STRG.26755;A5:Chr01:8311278-8312295:8311252-8312295:+	A5	STRG.26755	Chr01	Chr01	+	8311278-8312295:8311252-8312295	45DAB-95DAB	0.272437	0.0204795	0.272437	1	Positive_dPSI
STRG.26890;A5:Chr01:10699963-10700979:10699963-10700984:-	A5	STRG.26890	Chr01	Chr01	-	10699963-10700979:10699963-10700984	45DAB-95DAB	0.623678	0.014985	0.623678	1	Positive_dPSI
STRG.27341;A5:Chr01:17368667-17368760:17368667-17368765:-	A5	STRG.27341	Chr01	Chr01	-	17368667-17368760:17368667-17368765	45DAB-95DAB	0.26721	0.042957	0.26721	1	Positive_dPSI
STRG.28053;A5:Chr01:24767669-24767767:24767669-24767803:-	A5	STRG.28053	Chr01	Chr01	-	24767669-24767767:24767669-24767803	45DAB-95DAB	0.354404	0.023976	0.354404	1	Positive_dPSI
STRG.29132;A5:Chr00:625972-626232:625972-626343:-	A5	STRG.29132	Chr00	Chr00	-	625972-626232:625972-626343	45DAB-95DAB	0.272826	0.044955	0.272826	1	Positive_dPSI
STRG.2933;A5:Chr11:38404455-38404562:38404455-38405495:-	A5	STRG.2933	Chr11	Chr11	-	38404455-38404562:38404455-38405495	45DAB-95DAB	0.344685	0.0274725	0.344685	1	Positive_dPSI
STRG.306;A5:Chr11:2685354-2685867:2685354-2685881:-	A5	STRG.306	Chr11	Chr11	-	2685354-2685867:2685354-2685881	45DAB-95DAB	0.454161	0.0134865	0.454161	1	Positive_dPSI
STRG.3158;A5:Chr11:40621717-40621818:40621691-40621818:+	A5	STRG.3158	Chr11	Chr11	+	40621717-40621818:40621691-40621818	45DAB-95DAB	0.306562	0.033966	0.306562	1	Positive_dPSI
STRG.34952;A5:Chr02:29569-29738:29569-29760:-	A5	STRG.34952	Chr02	Chr02	-	29569-29738:29569-29760	45DAB-95DAB	0.340471	0.0334665	0.340471	1	Positive_dPSI
STRG.35023;A5:Chr02:463400-463500:463280-463500:+	A5	STRG.35023	Chr02	Chr02	+	463400-463500:463280-463500	45DAB-95DAB	0.45381	0.020979	0.45381	1	Positive_dPSI
STRG.35623;A5:Chr02:5532637-5533076:5532637-5533092:-	A5	STRG.35623	Chr02	Chr02	-	5532637-5533076:5532637-5533092	45DAB-95DAB	0.151818	0.032967	0.151818	1	Positive_dPSI
STRG.3649;A5:Chr10:2217003-2217854:2216950-2217854:+	A5	STRG.3649	Chr10	Chr10	+	2217003-2217854:2216950-2217854	45DAB-95DAB	0.328104	0.0104895	0.328104	1	Positive_dPSI
STRG.36596;A5:Chr02:13105323-13105536:13105323-13105761:-	A5	STRG.36596	Chr02	Chr02	-	13105323-13105536:13105323-13105761	45DAB-95DAB	0.301303	0.034965	0.301303	1	Positive_dPSI
STRG.37715;A5:Chr02:32135082-32135376:32134702-32135376:+	A5	STRG.37715	Chr02	Chr02	+	32135082-32135376:32134702-32135376	45DAB-95DAB	0.40306	0.048951	0.40306	1	Positive_dPSI
STRG.3820;A5:Chr10:4007349-4007673:4007327-4007673:+	A5	STRG.3820	Chr10	Chr10	+	4007349-4007673:4007327-4007673	45DAB-95DAB	0.393114	0.020979	0.393114	1	Positive_dPSI
STRG.38257;A5:Chr02:37364614-37364994:37364614-37365132:-	A5	STRG.38257	Chr02	Chr02	-	37364614-37364994:37364614-37365132	45DAB-95DAB	0.86891	0.003996	0.86891	1	Positive_dPSI
STRG.38589;A5:Chr05:4814566-4814775:4814542-4814775:+	A5	STRG.38589	Chr05	Chr05	+	4814566-4814775:4814542-4814775	45DAB-95DAB	0.356668	0.018981	0.356668	1	Positive_dPSI
STRG.39008;A5:Chr05:13081670-13083880:13081604-13083880:+	A5	STRG.39008	Chr05	Chr05	+	13081670-13083880:13081604-13083880	45DAB-95DAB	0.277843	0.041958	0.277843	1	Positive_dPSI
STRG.39421;A5:Chr05:22106633-22107020:22106544-22107020:+	A5	STRG.39421	Chr05	Chr05	+	22106633-22107020:22106544-22107020	45DAB-95DAB	0.535642	0.018981	0.535642	1	Positive_dPSI
STRG.39698;A5:Chr05:25214388-25214494:25214388-25214565:-	A5	STRG.39698	Chr05	Chr05	-	25214388-25214494:25214388-25214565	45DAB-95DAB	0.481541	0.045954	0.481541	1	Positive_dPSI
STRG.40882;A5:Chr05:37514010-37514195:37514010-37514199:-	A5	STRG.40882	Chr05	Chr05	-	37514010-37514195:37514010-37514199	45DAB-95DAB	0.171249	0.028971	0.171249	1	Positive_dPSI
STRG.41994;A5:Chr05:46505254-46505340:46505175-46505340:+	A5	STRG.41994	Chr05	Chr05	+	46505254-46505340:46505175-46505340	45DAB-95DAB	0.211847	0.0427073	0.211847	1	Positive_dPSI
STRG.4275;A5:Chr10:7922396-7922906:7922370-7922906:+	A5	STRG.4275	Chr10	Chr10	+	7922396-7922906:7922370-7922906	45DAB-95DAB	0.235597	0.0499501	0.235597	1	Positive_dPSI
STRG.4275;A5:Chr10:7924748-7924861:7924686-7924861:+	A5	STRG.4275	Chr10	Chr10	+	7924748-7924861:7924686-7924861	45DAB-95DAB	0.235597	0.0499501	0.235597	1	Positive_dPSI
STRG.42751;A5:Chr04:4780018-4781391:4780018-4781498:-	A5	STRG.42751	Chr04	Chr04	-	4780018-4781391:4780018-4781498	45DAB-95DAB	0.2769	0.0474525	0.2769	1	Positive_dPSI
STRG.43870;A5:Chr04:23279815-23281594:23279468-23281594:+	A5	STRG.43870	Chr04	Chr04	+	23279815-23281594:23279468-23281594	45DAB-95DAB	0.405622	0.01998	0.405622	1	Positive_dPSI
STRG.44548;A5:Chr04:29278973-29279071:29278973-29279194:-	A5	STRG.44548	Chr04	Chr04	-	29278973-29279071:29278973-29279194	45DAB-95DAB	0.418505	0.0204795	0.418505	1	Positive_dPSI
STRG.46058;A5:Chr07:17191942-17192240:17191942-17192581:-	A5	STRG.46058	Chr07	Chr07	-	17191942-17192240:17191942-17192581	45DAB-95DAB	0.207405	0.042957	0.207405	1	Positive_dPSI
STRG.46097;A5:Chr07:11598073-11598210:11598073-11598221:-	A5	STRG.46097	Chr07	Chr07	-	11598073-11598210:11598073-11598221	45DAB-95DAB	0.581376	0.0244755	0.581376	1	Positive_dPSI
STRG.46406;A5:Chr07:19127791-19128329:19127760-19128329:+	A5	STRG.46406	Chr07	Chr07	+	19127791-19128329:19127760-19128329	45DAB-95DAB	0.565716	0.00674326	0.565716	1	Positive_dPSI
STRG.46406;A5:Chr07:19128152-19128329:19127760-19128329:+	A5	STRG.46406	Chr07	Chr07	+	19128152-19128329:19127760-19128329	45DAB-95DAB	0.57999	0.00674326	0.57999	1	Positive_dPSI
STRG.46912;A5:Chr07:25632027-25632156:25632027-25632627:-	A5	STRG.46912	Chr07	Chr07	-	25632027-25632156:25632027-25632627	45DAB-95DAB	0.501156	0.031968	0.501156	1	Positive_dPSI
STRG.47321;A5:Chr07:29494664-29494931:29494664-29495058:-	A5	STRG.47321	Chr07	Chr07	-	29494664-29494931:29494664-29495058	45DAB-95DAB	0.514136	0.0404595	0.514136	1	Positive_dPSI
STRG.47561;A5:Chr07:31426044-31426134:31426044-31426138:-	A5	STRG.47561	Chr07	Chr07	-	31426044-31426134:31426044-31426138	45DAB-95DAB	0.818895	0.010989	0.818895	1	Positive_dPSI
STRG.47890;A5:Chr07:33964224-33964335:33964068-33964335:+	A5	STRG.47890	Chr07	Chr07	+	33964224-33964335:33964068-33964335	45DAB-95DAB	0.225112	0.040959	0.225112	1	Positive_dPSI
STRG.48090;A5:Chr07:35526492-35527351:35526492-35527374:-	A5	STRG.48090	Chr07	Chr07	-	35526492-35527351:35526492-35527374	45DAB-95DAB	0.310112	0.0244755	0.310112	1	Positive_dPSI
STRG.48986;A5:Chr06:6117751-6118487:6117751-6118490:-	A5	STRG.48986	Chr06	Chr06	-	6117751-6118487:6117751-6118490	45DAB-95DAB	0.486174	0.0104895	0.486174	1	Positive_dPSI
STRG.49102;A5:Chr06:8355545-8355649:8355538-8355649:+	A5	STRG.49102	Chr06	Chr06	+	8355545-8355649:8355538-8355649	45DAB-95DAB	0.475082	0.00599401	0.475082	1	Positive_dPSI
STRG.49276;A5:Chr06:18189439-18189585:18189168-18189585:+	A5	STRG.49276	Chr06	Chr06	+	18189439-18189585:18189168-18189585	45DAB-95DAB	0.659374	0.032967	0.659374	1	Positive_dPSI
STRG.493;A5:Chr11:4425011-4425140:4425007-4425140:+	A5	STRG.493	Chr11	Chr11	+	4425011-4425140:4425007-4425140	45DAB-95DAB	0.204627	0.046953	0.204627	1	Positive_dPSI
STRG.49910;A5:Chr06:27676932-27677052:27676932-27677058:-	A5	STRG.49910	Chr06	Chr06	-	27676932-27677052:27676932-27677058	45DAB-95DAB	0.310392	0.0274725	0.310392	1	Positive_dPSI
STRG.50288;A5:Chr06:30995309-30996546:30995309-30996553:-	A5	STRG.50288	Chr06	Chr06	-	30995309-30996546:30995309-30996553	45DAB-95DAB	0.310366	0.0254745	0.310366	1	Positive_dPSI
STRG.51263;A5:Chr09:1379008-1379264:1378999-1379264:+	A5	STRG.51263	Chr09	Chr09	+	1379008-1379264:1378999-1379264	45DAB-95DAB	0.582319	0.0474525	0.582319	1	Positive_dPSI
STRG.52527;A5:Chr09:11411584-11411693:11411584-11411706:-	A5	STRG.52527	Chr09	Chr09	-	11411584-11411693:11411584-11411706	45DAB-95DAB	0.307496	0.026973	0.307496	1	Positive_dPSI
STRG.52684;A5:Chr09:13053617-13053704:13053617-13054704:-	A5	STRG.52684	Chr09	Chr09	-	13053617-13053704:13053617-13054704	45DAB-95DAB	0.455783	0.00749251	0.455783	1	Positive_dPSI
STRG.53359;A5:Chr09:26626989-26627231:26626759-26627231:+	A5	STRG.53359	Chr09	Chr09	+	26626989-26627231:26626759-26627231	45DAB-95DAB	0.613705	0.0174825	0.613705	1	Positive_dPSI
STRG.53555;A5:Chr09:29667255-29668643:29667255-29668736:-	A5	STRG.53555	Chr09	Chr09	-	29667255-29668643:29667255-29668736	45DAB-95DAB	0.142385	0.045954	0.142385	1	Positive_dPSI
STRG.54177;A5:Chr08:9578645-9578740:9578645-9579182:-	A5	STRG.54177	Chr08	Chr08	-	9578645-9578740:9578645-9579182	45DAB-95DAB	0.450022	0.013986	0.450022	1	Positive_dPSI
STRG.55714;A5:Chr08:15234175-15234304:15234175-15234310:-	A5	STRG.55714	Chr08	Chr08	-	15234175-15234304:15234175-15234310	45DAB-95DAB	0.197825	0.046953	0.197825	1	Positive_dPSI
STRG.55888;A5:Chr08:19507527-19507612:19507527-19507645:-	A5	STRG.55888	Chr08	Chr08	-	19507527-19507612:19507527-19507645	45DAB-95DAB	0.305514	0.0164835	0.305514	1	Positive_dPSI
STRG.56351;A5:Chr08:26881430-26881534:26881430-26881583:-	A5	STRG.56351	Chr08	Chr08	-	26881430-26881534:26881430-26881583	45DAB-95DAB	0.225091	0.017982	0.225091	1	Positive_dPSI
STRG.56680;A5:Chr08:30493483-30493588:30493436-30493588:+	A5	STRG.56680	Chr08	Chr08	+	30493483-30493588:30493436-30493588	45DAB-95DAB	0.513105	0.0114885	0.513105	1	Positive_dPSI
STRG.6235;A5:Chr10:32017668-32019284:32017634-32019284:+	A5	STRG.6235	Chr10	Chr10	+	32017668-32019284:32017634-32019284	45DAB-95DAB	0.40716	0.0262238	0.40716	1	Positive_dPSI
STRG.6494;A5:Chr10:34212012-34212104:34212012-34212173:-	A5	STRG.6494	Chr10	Chr10	-	34212012-34212104:34212012-34212173	45DAB-95DAB	0.415753	0.027972	0.415753	1	Positive_dPSI
STRG.6575;A5:Chr10:35230040-35230136:35230040-35230158:-	A5	STRG.6575	Chr10	Chr10	-	35230040-35230136:35230040-35230158	45DAB-95DAB	0.526514	0.01998	0.526514	1	Positive_dPSI
STRG.6575;A5:Chr10:35230040-35230136:35230040-35230177:-	A5	STRG.6575	Chr10	Chr10	-	35230040-35230136:35230040-35230177	45DAB-95DAB	0.279757	0.043956	0.279757	1	Positive_dPSI
STRG.7381;A5:Chr10:41523546-41523729:41523528-41523729:+	A5	STRG.7381	Chr10	Chr10	+	41523546-41523729:41523528-41523729	45DAB-95DAB	0.333508	0.042957	0.333508	1	Positive_dPSI
STRG.7385;A5:Chr10:41554287-41554378:41554287-41554473:-	A5	STRG.7385	Chr10	Chr10	-	41554287-41554378:41554287-41554473	45DAB-95DAB	0.353602	0.037962	0.353602	1	Positive_dPSI
STRG.7401;A5:Chr10:41647799-41647915:41647655-41647915:+	A5	STRG.7401	Chr10	Chr10	+	41647799-41647915:41647655-41647915	45DAB-95DAB	0.674902	0.031968	0.674902	1	Positive_dPSI
STRG.7949;A5:Chr13:5224286-5224485:5224286-5224911:-	A5	STRG.7949	Chr13	Chr13	-	5224286-5224485:5224286-5224911	45DAB-95DAB	0.331687	0.0224775	0.331687	1	Positive_dPSI
STRG.7975;A5:Chr13:5437310-5437720:5437310-5437727:-	A5	STRG.7975	Chr13	Chr13	-	5437310-5437720:5437310-5437727	45DAB-95DAB	0.323854	0.0134865	0.323854	1	Positive_dPSI
STRG.8168;A5:Chr13:6852607-6852715:6852601-6852715:+	A5	STRG.8168	Chr13	Chr13	+	6852607-6852715:6852601-6852715	45DAB-95DAB	0.251042	0.01998	0.251042	1	Positive_dPSI
STRG.8218;A5:Chr13:7199482-7199832:7199482-7199963:-	A5	STRG.8218	Chr13	Chr13	-	7199482-7199832:7199482-7199963	45DAB-95DAB	0.236203	0.032967	0.236203	1	Positive_dPSI
STRG.8223;A5:Chr13:7240209-7240510:7240209-7240521:-	A5	STRG.8223	Chr13	Chr13	-	7240209-7240510:7240209-7240521	45DAB-95DAB	0.228654	0.040959	0.228654	1	Positive_dPSI
STRG.9000;A5:Chr13:14149383-14149465:14149383-14149466:-	A5	STRG.9000	Chr13	Chr13	-	14149383-14149465:14149383-14149466	45DAB-95DAB	0.176365	0.042957	0.176365	1	Positive_dPSI
STRG.9185;A5:Chr13:16107279-16107876:16107274-16107876:+	A5	STRG.9185	Chr13	Chr13	+	16107279-16107876:16107274-16107876	45DAB-95DAB	0.278464	0.0414585	0.278464	1	Positive_dPSI
STRG.9185;A5:Chr13:16107279-16107880:16107274-16107880:+	A5	STRG.9185	Chr13	Chr13	+	16107279-16107880:16107274-16107880	45DAB-95DAB	0.242977	0.0414585	0.242977	1	Positive_dPSI
STRG.9518;A5:Chr13:21074474-21074563:21074474-21074890:-	A5	STRG.9518	Chr13	Chr13	-	21074474-21074563:21074474-21074890	45DAB-95DAB	0.279612	0.0314685	0.279612	1	Positive_dPSI
STRG.9719;A5:Chr13:24219371-24220312:24219371-24220328:-	A5	STRG.9719	Chr13	Chr13	-	24219371-24220312:24219371-24220328	45DAB-95DAB	0.212794	0.0374625	0.212794	1	Positive_dPSI
STRG.31219;MX:Chr00:40672149-40672426:40672545-40673735:40672149-40672738:40673511-40673735:-	MX	STRG.31219	Chr00	Chr00	-	40672149-40672426:40672545-40673735:40672149-40672738:40673511-40673735	45DAB-95DAB	0.82481	0.014985	0.82481	1	Positive_dPSI
STRG.10345;RI:Chr12:394687:395908-395941:395988:+	RI	STRG.10345	Chr12	Chr12	+	394687:395908-395941:395988	45DAB-95DAB	0.320064	0.044955	0.320064	1	Positive_dPSI
STRG.10446;RI:Chr12:1249368:1249420-1249516:1249700:-	RI	STRG.10446	Chr12	Chr12	-	1249368:1249420-1249516:1249700	45DAB-95DAB	0.322377	0.016983	0.322377	1	Positive_dPSI
STRG.10739;RI:Chr12:4475463:4475710-4475967:4476121:+	RI	STRG.10739	Chr12	Chr12	+	4475463:4475710-4475967:4476121	45DAB-95DAB	0.630516	0.044955	0.630516	1	Positive_dPSI
STRG.11013;RI:Chr12:7850349:7850446-7850689:7850768:+	RI	STRG.11013	Chr12	Chr12	+	7850349:7850446-7850689:7850768	45DAB-95DAB	0.20024	0.0454545	0.20024	1	Positive_dPSI
STRG.12367;RI:Chr12:27344276:27344341-27344825:27345220:-	RI	STRG.12367	Chr12	Chr12	-	27344276:27344341-27344825:27345220	45DAB-95DAB	0.777655	0.01998	0.777655	1	Positive_dPSI
STRG.12935;RI:Chr12:31728281:31728341-31728594:31728932:-	RI	STRG.12935	Chr12	Chr12	-	31728281:31728341-31728594:31728932	45DAB-95DAB	0.360621	0.037962	0.360621	1	Positive_dPSI
STRG.13922;RI:Chr15:5985755:5985838-5986134:5986354:-	RI	STRG.13922	Chr15	Chr15	-	5985755:5985838-5986134:5986354	45DAB-95DAB	0.408238	0.0464535	0.408238	1	Positive_dPSI
STRG.15019;RI:Chr15:15487288:15487350-15487479:15487574:+	RI	STRG.15019	Chr15	Chr15	+	15487288:15487350-15487479:15487574	45DAB-95DAB	0.510021	0.00999001	0.510021	1	Positive_dPSI
STRG.15213;RI:Chr15:17339391:17339444-17339683:17339772:-	RI	STRG.15213	Chr15	Chr15	-	17339391:17339444-17339683:17339772	45DAB-95DAB	0.505445	0.040959	0.505445	1	Positive_dPSI
STRG.15336;RI:Chr15:18356325:18356417-18356547:18356594:+	RI	STRG.15336	Chr15	Chr15	+	18356325:18356417-18356547:18356594	45DAB-95DAB	0.408355	0.033966	0.408355	1	Positive_dPSI
STRG.15471;RI:Chr15:19660595:19661313-19661539:19661695:-	RI	STRG.15471	Chr15	Chr15	-	19660595:19661313-19661539:19661695	45DAB-95DAB	0.592949	0.01998	0.592949	1	Positive_dPSI
STRG.15539;RI:Chr15:20278182:20278548-20278683:20279113:+	RI	STRG.15539	Chr15	Chr15	+	20278182:20278548-20278683:20279113	45DAB-95DAB	0.247725	0.0384615	0.247725	1	Positive_dPSI
STRG.15661;RI:Chr15:21941935:21942058-21942233:21942483:+	RI	STRG.15661	Chr15	Chr15	+	21941935:21942058-21942233:21942483	45DAB-95DAB	0.283687	0.028971	0.283687	1	Positive_dPSI
STRG.1568;RI:Chr11:16426217:16426263-16429081:16429193:+	RI	STRG.1568	Chr11	Chr11	+	16426217:16426263-16429081:16429193	45DAB-95DAB	0.574029	0.031968	0.574029	1	Positive_dPSI
STRG.16324;RI:Chr15:32114502:32114630-32115256:32116647:+	RI	STRG.16324	Chr15	Chr15	+	32114502:32114630-32115256:32116647	45DAB-95DAB	0.444705	0.042957	0.444705	1	Positive_dPSI
STRG.16902;RI:Chr15:45001276:45001407-45001502:45001592:+	RI	STRG.16902	Chr15	Chr15	+	45001276:45001407-45001502:45001592	45DAB-95DAB	0.342551	0.0154845	0.342551	1	Positive_dPSI
STRG.19090;RI:Chr14:18824267:18824379-18824512:18824634:-	RI	STRG.19090	Chr14	Chr14	-	18824267:18824379-18824512:18824634	45DAB-95DAB	0.287171	0.0424575	0.287171	1	Positive_dPSI
STRG.19191;RI:Chr14:19366713:19366825-19366969:19367172:+	RI	STRG.19191	Chr14	Chr14	+	19366713:19366825-19366969:19367172	45DAB-95DAB	0.82878	0.0262238	0.82878	1	Positive_dPSI
STRG.20597;RI:Chr17:1176909:1176983-1177345:1177407:+	RI	STRG.20597	Chr17	Chr17	+	1176909:1176983-1177345:1177407	45DAB-95DAB	0.609395	0.020979	0.609395	1	Positive_dPSI
STRG.21506;RI:Chr17:8778340:8778428-8778623:8778737:+	RI	STRG.21506	Chr17	Chr17	+	8778340:8778428-8778623:8778737	45DAB-95DAB	0.351716	0.0184815	0.351716	1	Positive_dPSI
STRG.21897;RI:Chr17:12801908:12801941-12801967:12802184:+	RI	STRG.21897	Chr17	Chr17	+	12801908:12801941-12801967:12802184	45DAB-95DAB	0.246863	0.0454545	0.246863	1	Positive_dPSI
STRG.21942;RI:Chr17:13262508:13262565-13262716:13262830:-	RI	STRG.21942	Chr17	Chr17	-	13262508:13262565-13262716:13262830	45DAB-95DAB	0.351735	0.0414585	0.351735	1	Positive_dPSI
STRG.23576;RI:Chr16:585951:586545-586842:587106:-	RI	STRG.23576	Chr16	Chr16	-	585951:586545-586842:587106	45DAB-95DAB	0.382674	0.0364635	0.382674	1	Positive_dPSI
STRG.24541;RI:Chr16:7485399:7485674-7485792:7485860:-	RI	STRG.24541	Chr16	Chr16	-	7485399:7485674-7485792:7485860	45DAB-95DAB	0.563134	0.00699301	0.563134	1	Positive_dPSI
STRG.24541;RI:Chr16:7485399:7485674-7485818:7485860:-	RI	STRG.24541	Chr16	Chr16	-	7485399:7485674-7485818:7485860	45DAB-95DAB	0.484957	0.00699301	0.484957	1	Positive_dPSI
STRG.25123;RI:Chr16:12453323:12454213-12454371:12454500:-	RI	STRG.25123	Chr16	Chr16	-	12453323:12454213-12454371:12454500	45DAB-95DAB	0.323047	0.045954	0.323047	1	Positive_dPSI
STRG.25334;RI:Chr16:14581143:14581340-14581369:14581531:+	RI	STRG.25334	Chr16	Chr16	+	14581143:14581340-14581369:14581531	45DAB-95DAB	0.439013	0.030969	0.439013	1	Positive_dPSI
STRG.25535;RI:Chr16:16940216:16940270-16940408:16940461:+	RI	STRG.25535	Chr16	Chr16	+	16940216:16940270-16940408:16940461	45DAB-95DAB	0.708857	0.018981	0.708857	1	Positive_dPSI
STRG.25667;RI:Chr16:20414133:20414189-20415153:20415303:-	RI	STRG.25667	Chr16	Chr16	-	20414133:20414189-20415153:20415303	45DAB-95DAB	0.58152	0.00949051	0.58152	1	Positive_dPSI
STRG.26028;RI:Chr16:29448193:29448262-29448352:29448744:+	RI	STRG.26028	Chr16	Chr16	+	29448193:29448262-29448352:29448744	45DAB-95DAB	0.54699	0.0144855	0.54699	1	Positive_dPSI
STRG.26272;RI:Chr16:35038481:35038520-35038692:35038723:-	RI	STRG.26272	Chr16	Chr16	-	35038481:35038520-35038692:35038723	45DAB-95DAB	0.625659	0.03996	0.625659	1	Positive_dPSI
STRG.26377;RI:Chr16:26789057:26789107-26789131:26789211:-	RI	STRG.26377	Chr16	Chr16	-	26789057:26789107-26789131:26789211	45DAB-95DAB	0.438124	0.035964	0.438124	1	Positive_dPSI
STRG.27694;RI:Chr01:21387397:21387592-21387683:21387972:-	RI	STRG.27694	Chr01	Chr01	-	21387397:21387592-21387683:21387972	45DAB-95DAB	0.341023	0.0444555	0.341023	1	Positive_dPSI
STRG.27946;RI:Chr01:23776477:23776512-23776637:23776818:-	RI	STRG.27946	Chr01	Chr01	-	23776477:23776512-23776637:23776818	45DAB-95DAB	0.948909	0.000999001	0.948909	1	Positive_dPSI
STRG.28339;RI:Chr01:32618916:32619206-32619314:32619403:+	RI	STRG.28339	Chr01	Chr01	+	32618916:32619206-32619314:32619403	45DAB-95DAB	0.594578	0.035964	0.594578	1	Positive_dPSI
STRG.28740;RI:Chr01:30026548:30026809-30027044:30027761:+	RI	STRG.28740	Chr01	Chr01	+	30026548:30026809-30027044:30027761	45DAB-95DAB	0.383924	0.022977	0.383924	1	Positive_dPSI
STRG.28807;RI:Chr01:30538676:30538760-30538887:30538970:+	RI	STRG.28807	Chr01	Chr01	+	30538676:30538760-30538887:30538970	45DAB-95DAB	0.717761	0.0204795	0.717761	1	Positive_dPSI
STRG.29196;RI:Chr00:1197144:1198160-1198232:1198367:-	RI	STRG.29196	Chr00	Chr00	-	1197144:1198160-1198232:1198367	45DAB-95DAB	0.589172	0.02997	0.589172	1	Positive_dPSI
STRG.29446;RI:Chr00:5607960:5608173-5609044:5609130:+	RI	STRG.29446	Chr00	Chr00	+	5607960:5608173-5609044:5609130	45DAB-95DAB	0.41963	0.018981	0.41963	1	Positive_dPSI
STRG.30004;RI:Chr00:14536238:14536367-14537483:14537542:+	RI	STRG.30004	Chr00	Chr00	+	14536238:14536367-14537483:14537542	45DAB-95DAB	0.339612	0.0484515	0.339612	1	Positive_dPSI
STRG.30648;RI:Chr00:27033824:27033866-27039762:27039852:-	RI	STRG.30648	Chr00	Chr00	-	27033824:27033866-27039762:27039852	45DAB-95DAB	0.225704	0.0474525	0.225704	1	Positive_dPSI
STRG.307;RI:Chr11:2695239:2702787-2702896:2703254:+	RI	STRG.307	Chr11	Chr11	+	2695239:2702787-2702896:2703254	45DAB-95DAB	0.294547	0.030969	0.294547	1	Positive_dPSI
STRG.31142;RI:Chr00:38649107:38649386-38649474:38649533:-	RI	STRG.31142	Chr00	Chr00	-	38649107:38649386-38649474:38649533	45DAB-95DAB	0.348552	0.0404595	0.348552	1	Positive_dPSI
STRG.31946;RI:Chr03:1204203:1204340-1204364:1204387:-	RI	STRG.31946	Chr03	Chr03	-	1204203:1204340-1204364:1204387	45DAB-95DAB	0.474999	0.00699301	0.474999	1	Positive_dPSI
STRG.32341;RI:Chr03:4253382:4253717-4253839:4253887:+	RI	STRG.32341	Chr03	Chr03	+	4253382:4253717-4253839:4253887	45DAB-95DAB	0.391102	0.046953	0.391102	1	Positive_dPSI
STRG.32574;RI:Chr03:6278157:6278294-6278707:6279081:+	RI	STRG.32574	Chr03	Chr03	+	6278157:6278294-6278707:6279081	45DAB-95DAB	0.431706	0.046953	0.431706	1	Positive_dPSI
STRG.32859;RI:Chr03:8675417:8679113-8679468:8679698:-	RI	STRG.32859	Chr03	Chr03	-	8675417:8679113-8679468:8679698	45DAB-95DAB	0.749522	0.0444555	0.749522	1	Positive_dPSI
STRG.3480;RI:Chr10:481607:481623-481751:481965:+	RI	STRG.3480	Chr10	Chr10	+	481607:481623-481751:481965	45DAB-95DAB	0.299583	0.0444555	0.299583	1	Positive_dPSI
STRG.35097;RI:Chr02:928743:928945-929112:929791:+	RI	STRG.35097	Chr02	Chr02	+	928743:928945-929112:929791	45DAB-95DAB	0.592563	0.0294705	0.592563	1	Positive_dPSI
STRG.35572;RI:Chr02:5194340:5194484-5194641:5194806:+	RI	STRG.35572	Chr02	Chr02	+	5194340:5194484-5194641:5194806	45DAB-95DAB	0.446463	0.0144855	0.446463	1	Positive_dPSI
STRG.35712;RI:Chr02:6304036:6304602-6305845:6306633:-	RI	STRG.35712	Chr02	Chr02	-	6304036:6304602-6305845:6306633	45DAB-95DAB	0.743569	0.020979	0.743569	1	Positive_dPSI
STRG.35954;RI:Chr02:8306771:8306827-8306852:8307265:-	RI	STRG.35954	Chr02	Chr02	-	8306771:8306827-8306852:8307265	45DAB-95DAB	0.363557	0.02997	0.363557	1	Positive_dPSI
STRG.37710;RI:Chr02:32068413:32068827-32068910:32069119:-	RI	STRG.37710	Chr02	Chr02	-	32068413:32068827-32068910:32069119	45DAB-95DAB	0.848071	0.02997	0.848071	1	Positive_dPSI
STRG.39656;RI:Chr05:24693128:24693230-24693511:24693957:-	RI	STRG.39656	Chr05	Chr05	-	24693128:24693230-24693511:24693957	45DAB-95DAB	0.342718	0.027972	0.342718	1	Positive_dPSI
STRG.39677;RI:Chr05:24959135:24959214-24959317:24959562:+	RI	STRG.39677	Chr05	Chr05	+	24959135:24959214-24959317:24959562	45DAB-95DAB	0.400132	0.0194805	0.400132	1	Positive_dPSI
STRG.39876;RI:Chr05:26994823:26994881-26995396:26995681:+	RI	STRG.39876	Chr05	Chr05	+	26994823:26994881-26995396:26995681	45DAB-95DAB	0.318763	0.0234765	0.318763	1	Positive_dPSI
STRG.40366;RI:Chr05:31468670:31468740-31468848:31469066:-	RI	STRG.40366	Chr05	Chr05	-	31468670:31468740-31468848:31469066	45DAB-95DAB	0.328372	0.0464535	0.328372	1	Positive_dPSI
STRG.42013;RI:Chr05:46571146:46571187-46571317:46571523:+	RI	STRG.42013	Chr05	Chr05	+	46571146:46571187-46571317:46571523	45DAB-95DAB	0.505027	0.0484515	0.505027	1	Positive_dPSI
STRG.424;RI:Chr11:3733733:3733777-3734121:3734454:-	RI	STRG.424	Chr11	Chr11	-	3733733:3733777-3734121:3734454	45DAB-95DAB	0.495097	0.012987	0.495097	1	Positive_dPSI
STRG.424;RI:Chr11:3733733:3733777-3734196:3734454:-	RI	STRG.424	Chr11	Chr11	-	3733733:3733777-3734196:3734454	45DAB-95DAB	0.661275	0.010989	0.661275	1	Positive_dPSI
STRG.42429;RI:Chr04:1626097:1629885-1630339:1630405:-	RI	STRG.42429	Chr04	Chr04	-	1626097:1629885-1630339:1630405	45DAB-95DAB	0.467636	0.0487013	0.467636	1	Positive_dPSI
STRG.42429;RI:Chr04:1632401:1632464-1632571:1632646:-	RI	STRG.42429	Chr04	Chr04	-	1632401:1632464-1632571:1632646	45DAB-95DAB	0.441939	0.0487013	0.441939	1	Positive_dPSI
STRG.4245;RI:Chr10:7704595:7704694-7704803:7704844:+	RI	STRG.4245	Chr10	Chr10	+	7704595:7704694-7704803:7704844	45DAB-95DAB	0.391852	0.0384615	0.391852	1	Positive_dPSI
STRG.43086;RI:Chr04:9044398:9044542-9044627:9044853:+	RI	STRG.43086	Chr04	Chr04	+	9044398:9044542-9044627:9044853	45DAB-95DAB	0.432372	0.0234765	0.432372	1	Positive_dPSI
STRG.44332;RI:Chr04:27628678:27628966-27629062:27629157:-	RI	STRG.44332	Chr04	Chr04	-	27628678:27628966-27629062:27629157	45DAB-95DAB	0.589036	0.010989	0.589036	1	Positive_dPSI
STRG.44841;RI:Chr04:31292266:31292413-31292501:31292589:-	RI	STRG.44841	Chr04	Chr04	-	31292266:31292413-31292501:31292589	45DAB-95DAB	0.540672	0.0404595	0.540672	1	Positive_dPSI
STRG.47444;RI:Chr07:30595437:30595568-30596097:30596210:-	RI	STRG.47444	Chr07	Chr07	-	30595437:30595568-30596097:30596210	45DAB-95DAB	0.297579	0.0414585	0.297579	1	Positive_dPSI
STRG.47561;RI:Chr07:31425092:31425368-31425532:31425649:-	RI	STRG.47561	Chr07	Chr07	-	31425092:31425368-31425532:31425649	45DAB-95DAB	0.580709	0.0314685	0.580709	1	Positive_dPSI
STRG.48386;RI:Chr06:918828:918875-920158:920779:+	RI	STRG.48386	Chr06	Chr06	+	918828:918875-920158:920779	45DAB-95DAB	0.537872	0.031968	0.537872	1	Positive_dPSI
STRG.50257;RI:Chr06:30616205:30616417-30616508:30617455:-	RI	STRG.50257	Chr06	Chr06	-	30616205:30616417-30616508:30617455	45DAB-95DAB	0.266308	0.047952	0.266308	1	Positive_dPSI
STRG.50477;RI:Chr06:32582263:32582349-32582530:32582735:-	RI	STRG.50477	Chr06	Chr06	-	32582263:32582349-32582530:32582735	45DAB-95DAB	0.353298	0.0284715	0.353298	1	Positive_dPSI
STRG.50989;RI:Chr06:36822822:36823018-36823115:36823692:+	RI	STRG.50989	Chr06	Chr06	+	36822822:36823018-36823115:36823692	45DAB-95DAB	0.241503	0.041958	0.241503	1	Positive_dPSI
STRG.51247;RI:Chr09:1293056:1293143-1293168:1294395:-	RI	STRG.51247	Chr09	Chr09	-	1293056:1293143-1293168:1294395	45DAB-95DAB	0.331709	0.017982	0.331709	1	Positive_dPSI
STRG.51571;RI:Chr09:3629543:3629708-3629745:3629762:-	RI	STRG.51571	Chr09	Chr09	-	3629543:3629708-3629745:3629762	45DAB-95DAB	0.205783	0.03996	0.205783	1	Positive_dPSI
STRG.52406;RI:Chr09:10378645:10378717-10379000:10379090:+	RI	STRG.52406	Chr09	Chr09	+	10378645:10378717-10379000:10379090	45DAB-95DAB	0.401311	0.0184815	0.401311	1	Positive_dPSI
STRG.53053;RI:Chr09:17986476:17986617-17986708:17987012:+	RI	STRG.53053	Chr09	Chr09	+	17986476:17986617-17986708:17987012	45DAB-95DAB	0.855749	0.0014985	0.855749	1	Positive_dPSI
STRG.53088;RI:Chr09:18249241:18249697-18249935:18249973:-	RI	STRG.53088	Chr09	Chr09	-	18249241:18249697-18249935:18249973	45DAB-95DAB	0.531496	0.0499501	0.531496	1	Positive_dPSI
STRG.54428;RI:Chr08:1061853:1062094-1062805:1062870:+	RI	STRG.54428	Chr08	Chr08	+	1061853:1062094-1062805:1062870	45DAB-95DAB	0.475667	0.032967	0.475667	1	Positive_dPSI
STRG.54821;RI:Chr08:4122622:4122798-4122875:4122973:+	RI	STRG.54821	Chr08	Chr08	+	4122622:4122798-4122875:4122973	45DAB-95DAB	0.363515	0.016983	0.363515	1	Positive_dPSI
STRG.55218;RI:Chr08:7699490:7699599-7699672:7699726:+	RI	STRG.55218	Chr08	Chr08	+	7699490:7699599-7699672:7699726	45DAB-95DAB	0.822973	0.000999001	0.822973	1	Positive_dPSI
STRG.55667;RI:Chr08:14409053:14409101-14409809:14409894:+	RI	STRG.55667	Chr08	Chr08	+	14409053:14409101-14409809:14409894	45DAB-95DAB	0.655663	0.035964	0.655663	1	Positive_dPSI
STRG.55730;RI:Chr08:16417808:16417892-16418122:16418304:-	RI	STRG.55730	Chr08	Chr08	-	16417808:16417892-16418122:16418304	45DAB-95DAB	0.295241	0.047952	0.295241	1	Positive_dPSI
STRG.56343;RI:Chr08:26660006:26660095-26660306:26660443:-	RI	STRG.56343	Chr08	Chr08	-	26660006:26660095-26660306:26660443	45DAB-95DAB	0.651752	0.024975	0.651752	1	Positive_dPSI
STRG.5739;RI:Chr10:28835268:28836242-28836921:28837397:+	RI	STRG.5739	Chr10	Chr10	+	28835268:28836242-28836921:28837397	45DAB-95DAB	0.467413	0.021978	0.467413	1	Positive_dPSI
STRG.5831;RI:Chr10:29806897:29806947-29807271:29807358:-	RI	STRG.5831	Chr10	Chr10	-	29806897:29806947-29807271:29807358	45DAB-95DAB	0.50553	0.013986	0.50553	1	Positive_dPSI
STRG.6107;RI:Chr13:1276826:1277032-1277477:1277785:-	RI	STRG.6107	Chr13	Chr13	-	1276826:1277032-1277477:1277785	45DAB-95DAB	0.453583	0.0404595	0.453583	1	Positive_dPSI
STRG.6292;RI:Chr10:32444573:32445031-32445727:32445780:-	RI	STRG.6292	Chr10	Chr10	-	32444573:32445031-32445727:32445780	45DAB-95DAB	0.240291	0.041958	0.240291	1	Positive_dPSI
STRG.6556;RI:Chr10:35082997:35083044-35083335:35083543:+	RI	STRG.6556	Chr10	Chr10	+	35082997:35083044-35083335:35083543	45DAB-95DAB	0.743736	0.026973	0.743736	1	Positive_dPSI
STRG.7275;RI:Chr10:40754906:40755061-40755298:40755524:+	RI	STRG.7275	Chr10	Chr10	+	40754906:40755061-40755298:40755524	45DAB-95DAB	0.290655	0.02997	0.290655	1	Positive_dPSI
STRG.7342;RI:Chr10:41203179:41203276-41204697:41204934:+	RI	STRG.7342	Chr10	Chr10	+	41203179:41203276-41204697:41204934	45DAB-95DAB	0.499463	0.0214785	0.499463	1	Positive_dPSI
STRG.8218;RI:Chr13:7199164:7199482-7202181:7202368:-	RI	STRG.8218	Chr13	Chr13	-	7199164:7199482-7202181:7202368	45DAB-95DAB	0.269016	0.025974	0.269016	1	Positive_dPSI
STRG.8218;RI:Chr13:7203664:7203760-7204215:7205015:-	RI	STRG.8218	Chr13	Chr13	-	7203664:7203760-7204215:7205015	45DAB-95DAB	0.325048	0.025974	0.325048	1	Positive_dPSI
STRG.8218;RI:Chr13:7204215:7205015-7205103:7205421:-	RI	STRG.8218	Chr13	Chr13	-	7204215:7205015-7205103:7205421	45DAB-95DAB	0.371156	0.025974	0.371156	1	Positive_dPSI
STRG.8313;RI:Chr13:7940295:7940474-7940556:7941721:-	RI	STRG.8313	Chr13	Chr13	-	7940295:7940474-7940556:7941721	45DAB-95DAB	0.527998	0.0244755	0.527998	1	Positive_dPSI
STRG.8502;RI:Chr13:9702385:9702913-9702980:9703041:-	RI	STRG.8502	Chr13	Chr13	-	9702385:9702913-9702980:9703041	45DAB-95DAB	0.338152	0.0294705	0.338152	1	Positive_dPSI
STRG.9343;RI:Chr13:18155713:18155867-18156243:18157053:+	RI	STRG.9343	Chr13	Chr13	+	18155713:18155867-18156243:18157053	45DAB-95DAB	0.590377	0.010989	0.590377	1	Positive_dPSI
STRG.9343;RI:Chr13:18155713:18155867-18156368:18157053:+	RI	STRG.9343	Chr13	Chr13	+	18155713:18155867-18156368:18157053	45DAB-95DAB	0.489757	0.0134865	0.489757	1	Positive_dPSI
STRG.9850;RI:Chr13:26193011:26193117-26193143:26193666:+	RI	STRG.9850	Chr13	Chr13	+	26193011:26193117-26193143:26193666	45DAB-95DAB	0.642832	0.0254745	0.642832	1	Positive_dPSI
STRG.16637;AF:Chr15:40581633-40581756:40585098:40581633-40588927:40589270:-	AF	STRG.16637	Chr15	Chr15	-	40581633-40581756:40585098:40581633-40588927:40589270	45DAB-95DAB	0.516252	0.0367133	0.516252	1	Positive_dPSI
STRG.16637;AF:Chr15:40581633-40584179:40585098:40581633-40588927:40589270:-	AF	STRG.16637	Chr15	Chr15	-	40581633-40584179:40585098:40581633-40588927:40589270	45DAB-95DAB	0.752766	0.017982	0.752766	1	Positive_dPSI
STRG.20554;AF:Chr14:32302901-32303064:32303222:32302901-32306184:32306676:-	AF	STRG.20554	Chr14	Chr14	-	32302901-32303064:32303222:32302901-32306184:32306676	45DAB-95DAB	0.800232	0.035964	0.800232	1	Positive_dPSI
STRG.20554;AF:Chr14:32302901-32303064:32303498:32302901-32306184:32306676:-	AF	STRG.20554	Chr14	Chr14	-	32302901-32303064:32303498:32302901-32306184:32306676	45DAB-95DAB	0.663867	0.035964	0.663867	1	Positive_dPSI
STRG.25422;AF:Chr16:15626913-15627213:15627382:15626913-15632147:15632368:-	AF	STRG.25422	Chr16	Chr16	-	15626913-15627213:15627382:15626913-15632147:15632368	45DAB-95DAB	0.384542	0.043956	0.384542	1	Positive_dPSI
STRG.30470;AF:Chr00:24127416-24128242:24128456:24127416-24128479:24128618:-	AF	STRG.30470	Chr00	Chr00	-	24127416-24128242:24128456:24127416-24128479:24128618	45DAB-95DAB	0.6091	0.0344655	0.6091	1	Positive_dPSI
STRG.32059;AF:Chr03:2111193-2111278:2111324:2111193-2144341:2144400:-	AF	STRG.32059	Chr03	Chr03	-	2111193-2111278:2111324:2111193-2144341:2144400	45DAB-95DAB	0.704875	0.025974	0.704875	1	Positive_dPSI
STRG.35326;AF:Chr02:2794550-2794771:2795190:2794550-2795406:2795452:-	AF	STRG.35326	Chr02	Chr02	-	2794550-2794771:2795190:2794550-2795406:2795452	45DAB-95DAB	0.427803	0.0324675	0.427803	1	Positive_dPSI
STRG.41379;AF:Chr05:42300092-42300402:42300692:42300092-42300808:42300850:-	AF	STRG.41379	Chr05	Chr05	-	42300092-42300402:42300692:42300092-42300808:42300850	45DAB-95DAB	0.468425	0.042957	0.468425	1	Positive_dPSI
STRG.45646;AF:Chr07:6164205-6165785:6165911:6164205-6194663:6194809:-	AF	STRG.45646	Chr07	Chr07	-	6164205-6165785:6165911:6164205-6194663:6194809	45DAB-95DAB	0.542966	0.024975	0.542966	1	Positive_dPSI
STRG.45980;AF:Chr07:10468901:10468947-10469764:10469227:10469488-10469764:+	AF	STRG.45980	Chr07	Chr07	+	10468901:10468947-10469764:10469227:10469488-10469764	45DAB-95DAB	0.363365	0.0444555	0.363365	1	Positive_dPSI
STRG.46;AF:Chr11:336142-336598:336901:336142-443842:443978:-	AF	STRG.46	Chr11	Chr11	-	336142-336598:336901:336142-443842:443978	45DAB-95DAB	0.770149	0.0164835	0.770149	1	Positive_dPSI
STRG.46316;AF:Chr07:17532636:17532823-17534200:17533914:17534063-17534200:+	AF	STRG.46316	Chr07	Chr07	+	17532636:17532823-17534200:17533914:17534063-17534200	45DAB-95DAB	0.407214	0.048951	0.407214	1	Positive_dPSI
STRG.52855;AF:Chr09:15438736:15438918-15439270:15439016:15439040-15439270:+	AF	STRG.52855	Chr09	Chr09	+	15438736:15438918-15439270:15439016:15439040-15439270	45DAB-95DAB	0.635313	0.0334665	0.635313	1	Positive_dPSI
STRG.8070;AF:Chr13:6137993-6138220:6138422:6137993-6138785:6139029:-	AF	STRG.8070	Chr13	Chr13	-	6137993-6138220:6138422:6137993-6138785:6139029	45DAB-95DAB	0.553565	0.0384615	0.553565	1	Positive_dPSI
STRG.18679;AL:Chr14:10720855:10721003-10725757:10725422:10725665-10725757:-	AL	STRG.18679	Chr14	Chr14	-	10720855:10721003-10725757:10725422:10725665-10725757	45DAB-95DAB	0.536736	0.0294705	0.536736	1	Positive_dPSI
STRG.19402;AL:Chr17:144806:145003-148029:146887:147630-148029:-	AL	STRG.19402	Chr17	Chr17	-	144806:145003-148029:146887:147630-148029	45DAB-95DAB	0.52727	0.03996	0.52727	1	Positive_dPSI
STRG.23964;AL:Chr16:3240670:3240704-3273447:3272501:3273069-3273447:-	AL	STRG.23964	Chr16	Chr16	-	3240670:3240704-3273447:3272501:3273069-3273447	45DAB-95DAB	0.461958	0.0274725	0.461958	1	Positive_dPSI
STRG.28119;AL:Chr01:25444048-25446866:25447147:25444048-25465575:25465834:+	AL	STRG.28119	Chr01	Chr01	+	25444048-25446866:25447147:25444048-25465575:25465834	45DAB-95DAB	0.489249	0.0264735	0.489249	1	Positive_dPSI
STRG.29032;AL:Chr01:32105401:32105515-32107668:32106060:32107036-32107668:-	AL	STRG.29032	Chr01	Chr01	-	32105401:32105515-32107668:32106060:32107036-32107668	45DAB-95DAB	0.397212	0.037962	0.397212	1	Positive_dPSI
STRG.29688;AL:Chr00:9718498-9718606:9719499:9718498-9723225:9723470:+	AL	STRG.29688	Chr00	Chr00	+	9718498-9718606:9719499:9718498-9723225:9723470	45DAB-95DAB	0.778315	0.021978	0.778315	1	Positive_dPSI
STRG.39010;AL:Chr05:14504788:14512392-14514190:14513428:14513633-14514190:-	AL	STRG.39010	Chr05	Chr05	-	14504788:14512392-14514190:14513428:14513633-14514190	45DAB-95DAB	0.638576	0.0294705	0.638576	1	Positive_dPSI
STRG.47419;AL:Chr07:30378927:30379154-30384739:30384442:30384644-30384739:-	AL	STRG.47419	Chr07	Chr07	-	30378927:30379154-30384739:30384442:30384644-30384739	45DAB-95DAB	0.614367	0.0324675	0.614367	1	Positive_dPSI
STRG.47419;AL:Chr07:30378927:30379154-30384739:30384443:30384644-30384739:-	AL	STRG.47419	Chr07	Chr07	-	30378927:30379154-30384739:30384443:30384644-30384739	45DAB-95DAB	0.42013	0.0324675	0.42013	1	Positive_dPSI
STRG.51778;AL:Chr09:5226918:5226991-5314007:5292798:5292946-5314007:-	AL	STRG.51778	Chr09	Chr09	-	5226918:5226991-5314007:5292798:5292946-5314007	45DAB-95DAB	0.422161	0.0344655	0.422161	1	Positive_dPSI
STRG.52365;AL:Chr09:10066689:10066733-10113323:10112500:10113231-10113323:-	AL	STRG.52365	Chr09	Chr09	-	10066689:10066733-10113323:10112500:10113231-10113323	45DAB-95DAB	0.451854	0.0324675	0.451854	1	Positive_dPSI
STRG.52365;AL:Chr09:10066689:10066733-10113323:10112501:10113231-10113323:-	AL	STRG.52365	Chr09	Chr09	-	10066689:10066733-10113323:10112501:10113231-10113323	45DAB-95DAB	0.666667	0.0262238	0.666667	1	Positive_dPSI
STRG.52365;AL:Chr09:10066689:10066733-10113323:10112502:10113231-10113323:-	AL	STRG.52365	Chr09	Chr09	-	10066689:10066733-10113323:10112502:10113231-10113323	45DAB-95DAB	0.762279	0.0262238	0.762279	1	Positive_dPSI
STRG.52365;AL:Chr09:10066689:10066733-10113323:10112530:10113231-10113323:-	AL	STRG.52365	Chr09	Chr09	-	10066689:10066733-10113323:10112530:10113231-10113323	45DAB-95DAB	0.70668	0.0262238	0.70668	1	Positive_dPSI
STRG.52365;AL:Chr09:10066689:10066733-10113323:10112621:10113231-10113323:-	AL	STRG.52365	Chr09	Chr09	-	10066689:10066733-10113323:10112621:10113231-10113323	45DAB-95DAB	0.666667	0.0262238	0.666667	1	Positive_dPSI
STRG.7134;AL:Chr10:39856627:39856877-39858597:39857886:39858176-39858597:-	AL	STRG.7134	Chr10	Chr10	-	39856627:39856877-39858597:39857886:39858176-39858597	45DAB-95DAB	0.618473	0.025974	0.618473	1	Positive_dPSI
STRG.806;AL:Chr11:6933655-6933853:6934707:6933655-6938573:6939571:+	AL	STRG.806	Chr11	Chr11	+	6933655-6933853:6934707:6933655-6938573:6939571	45DAB-95DAB	0.65158	0.0264735	0.65158	1	Positive_dPSI
STRG.949;AL:Chr11:7969277:7969410-7971131:7969856:7970308-7971131:-	AL	STRG.949	Chr11	Chr11	-	7969277:7969410-7971131:7969856:7970308-7971131	45DAB-95DAB	0.861098	0.0034965	0.861098	1	Positive_dPSI
STRG.10359;SE:Chr12:531850-532008:532120-534007:-	SE	STRG.10359	Chr12	Chr12	-	531850-532008:532120-534007	95DAB-145DAB	-0.888483	0.0104895	0.888483	1	Negative_dPSI
STRG.10899;SE:Chr12:6391526-6391641:6391760-6391909:+	SE	STRG.10899	Chr12	Chr12	+	6391526-6391641:6391760-6391909	95DAB-145DAB	-0.641379	0.0304695	0.641379	1	Negative_dPSI
STRG.10899;SE:Chr12:6391526-6391641:6391774-6391909:+	SE	STRG.10899	Chr12	Chr12	+	6391526-6391641:6391774-6391909	95DAB-145DAB	-0.628672	0.0304695	0.628672	1	Negative_dPSI
STRG.12080;SE:Chr12:24604787-24605008:24605098-24605238:-	SE	STRG.12080	Chr12	Chr12	-	24604787-24605008:24605098-24605238	95DAB-145DAB	-0.337055	0.0374625	0.337055	1	Negative_dPSI
STRG.12777;SE:Chr12:30653692-30654002:30654048-30654232:+	SE	STRG.12777	Chr12	Chr12	+	30653692-30654002:30654048-30654232	95DAB-145DAB	-0.248568	0.0324675	0.248568	1	Negative_dPSI
STRG.13094;SE:Chr15:5929-6040:6190-6303:+	SE	STRG.13094	Chr15	Chr15	+	5929-6040:6190-6303	95DAB-145DAB	-0.456512	0.022977	0.456512	1	Negative_dPSI
STRG.13094;SE:Chr15:5929-6040:6190-6308:+	SE	STRG.13094	Chr15	Chr15	+	5929-6040:6190-6308	95DAB-145DAB	-0.359561	0.025974	0.359561	1	Negative_dPSI
STRG.13500;SE:Chr15:2975614-2975698:2975838-2975961:+	SE	STRG.13500	Chr15	Chr15	+	2975614-2975698:2975838-2975961	95DAB-145DAB	-0.308729	0.0484515	0.308729	1	Negative_dPSI
STRG.13500;SE:Chr15:2975614-2975698:2975869-2975961:+	SE	STRG.13500	Chr15	Chr15	+	2975614-2975698:2975869-2975961	95DAB-145DAB	-0.261659	0.0484515	0.261659	1	Negative_dPSI
STRG.13572;SE:Chr15:3474832-3475440:3475594-3475681:-	SE	STRG.13572	Chr15	Chr15	-	3474832-3475440:3475594-3475681	95DAB-145DAB	-0.536432	0.0354645	0.536432	1	Negative_dPSI
STRG.13695;SE:Chr15:4432291-4432407:4432448-4432669:+	SE	STRG.13695	Chr15	Chr15	+	4432291-4432407:4432448-4432669	95DAB-145DAB	-0.272994	0.041958	0.272994	1	Negative_dPSI
STRG.14200;SE:Chr15:8139852-8140929:8141139-8141761:-	SE	STRG.14200	Chr15	Chr15	-	8139852-8140929:8141139-8141761	95DAB-145DAB	-0.245297	0.0499501	0.245297	1	Negative_dPSI
STRG.14810;SE:Chr15:12256065-12256177:12256239-12256303:-	SE	STRG.14810	Chr15	Chr15	-	12256065-12256177:12256239-12256303	95DAB-145DAB	-0.346261	0.025974	0.346261	1	Negative_dPSI
STRG.17186;SE:Chr15:48525320-48527149:48527211-48527380:+	SE	STRG.17186	Chr15	Chr15	+	48525320-48527149:48527211-48527380	95DAB-145DAB	-0.442507	0.045954	0.442507	1	Negative_dPSI
STRG.17340;SE:Chr15:50554495-50554655:50554721-50555893:+	SE	STRG.17340	Chr15	Chr15	+	50554495-50554655:50554721-50555893	95DAB-145DAB	-0.478617	0.011988	0.478617	1	Negative_dPSI
STRG.17694;SE:Chr15:53828145-53828752:53828810-53829072:-	SE	STRG.17694	Chr15	Chr15	-	53828145-53828752:53828810-53829072	95DAB-145DAB	-0.738611	0.0414585	0.738611	1	Negative_dPSI
STRG.18467;SE:Chr14:7051764-7051889:7051957-7052095:+	SE	STRG.18467	Chr14	Chr14	+	7051764-7051889:7051957-7052095	95DAB-145DAB	-0.426835	0.0244755	0.426835	1	Negative_dPSI
STRG.19260;SE:Chr14:20066595-20067509:20067581-20067764:+	SE	STRG.19260	Chr14	Chr14	+	20066595-20067509:20067581-20067764	95DAB-145DAB	-0.54677	0.0382118	0.54677	1	Negative_dPSI
STRG.19260;SE:Chr14:20066595-20067509:20067594-20067764:+	SE	STRG.19260	Chr14	Chr14	+	20066595-20067509:20067594-20067764	95DAB-145DAB	-0.359844	0.0382118	0.359844	1	Negative_dPSI
STRG.19421;SE:Chr17:291691-292020:292110-292283:-	SE	STRG.19421	Chr17	Chr17	-	291691-292020:292110-292283	95DAB-145DAB	-0.300251	0.0244755	0.300251	1	Negative_dPSI
STRG.20645;SE:Chr17:1478621-1478961:1479108-1479389:+	SE	STRG.20645	Chr17	Chr17	+	1478621-1478961:1479108-1479389	95DAB-145DAB	-0.456116	0.040959	0.456116	1	Negative_dPSI
STRG.24644;SE:Chr16:8332739-8332938:8333030-8333164:+	SE	STRG.24644	Chr16	Chr16	+	8332739-8332938:8333030-8333164	95DAB-145DAB	-0.613807	0.0134865	0.613807	1	Negative_dPSI
STRG.25227;SE:Chr16:13457281-13462575:13462646-13462967:+	SE	STRG.25227	Chr16	Chr16	+	13457281-13462575:13462646-13462967	95DAB-145DAB	-0.550507	0.043956	0.550507	1	Negative_dPSI
STRG.26266;SE:Chr16:34891817-34892027:34892074-34892646:-	SE	STRG.26266	Chr16	Chr16	-	34891817-34892027:34892074-34892646	95DAB-145DAB	-0.483813	0.032967	0.483813	1	Negative_dPSI
STRG.26635;SE:Chr01:3739985-3740429:3740479-3741114:-	SE	STRG.26635	Chr01	Chr01	-	3739985-3740429:3740479-3741114	95DAB-145DAB	-0.489663	0.037962	0.489663	1	Negative_dPSI
STRG.27090;SE:Chr01:14680446-14681106:14681205-14682125:-	SE	STRG.27090	Chr01	Chr01	-	14680446-14681106:14681205-14682125	95DAB-145DAB	-0.285727	0.020979	0.285727	1	Negative_dPSI
STRG.27147;SE:Chr01:15535210-15535430:15535675-15536730:-	SE	STRG.27147	Chr01	Chr01	-	15535210-15535430:15535675-15536730	95DAB-145DAB	-0.313965	0.017982	0.313965	1	Negative_dPSI
STRG.31220;SE:Chr00:40683898-40684196:40684298-40684455:+	SE	STRG.31220	Chr00	Chr00	+	40683898-40684196:40684298-40684455	95DAB-145DAB	-0.293982	0.0454545	0.293982	1	Negative_dPSI
STRG.32543;SE:Chr03:5877426-5878225:5878329-5878469:+	SE	STRG.32543	Chr03	Chr03	+	5877426-5878225:5878329-5878469	95DAB-145DAB	-0.564865	0.027972	0.564865	1	Negative_dPSI
STRG.32968;SE:Chr03:9747790-9747879:9747953-9748071:-	SE	STRG.32968	Chr03	Chr03	-	9747790-9747879:9747953-9748071	95DAB-145DAB	-0.446414	0.0464535	0.446414	1	Negative_dPSI
STRG.32968;SE:Chr03:9747790-9747888:9747953-9748071:-	SE	STRG.32968	Chr03	Chr03	-	9747790-9747888:9747953-9748071	95DAB-145DAB	-0.485989	0.0464535	0.485989	1	Negative_dPSI
STRG.34811;SE:Chr03:36538329-36540009:36540125-36540246:+	SE	STRG.34811	Chr03	Chr03	+	36538329-36540009:36540125-36540246	95DAB-145DAB	-0.238714	0.0364635	0.238714	1	Negative_dPSI
STRG.34971;SE:Chr02:197430-197726:198277-207936:+	SE	STRG.34971	Chr02	Chr02	+	197430-197726:198277-207936	95DAB-145DAB	-0.218672	0.037962	0.218672	1	Negative_dPSI
STRG.35023;SE:Chr02:462868-463257:463400-463500:+	SE	STRG.35023	Chr02	Chr02	+	462868-463257:463400-463500	95DAB-145DAB	-0.612723	0.016983	0.612723	1	Negative_dPSI
STRG.35848;SE:Chr02:7470530-7470843:7470963-7471078:+	SE	STRG.35848	Chr02	Chr02	+	7470530-7470843:7470963-7471078	95DAB-145DAB	-0.283816	0.0224775	0.283816	1	Negative_dPSI
STRG.36190;SE:Chr02:10314263-10314442:10314567-10314656:+	SE	STRG.36190	Chr02	Chr02	+	10314263-10314442:10314567-10314656	95DAB-145DAB	-0.478746	0.00899101	0.478746	1	Negative_dPSI
STRG.37557;SE:Chr02:30725774-30726001:30726053-30726224:+	SE	STRG.37557	Chr02	Chr02	+	30725774-30726001:30726053-30726224	95DAB-145DAB	-0.250363	0.0324675	0.250363	1	Negative_dPSI
STRG.37746;SE:Chr02:32525478-32525567:32525603-32527512:-	SE	STRG.37746	Chr02	Chr02	-	32525478-32525567:32525603-32527512	95DAB-145DAB	-0.288694	0.045954	0.288694	1	Negative_dPSI
STRG.38354;SE:Chr05:1882748-1883032:1883082-1883244:+	SE	STRG.38354	Chr05	Chr05	+	1882748-1883032:1883082-1883244	95DAB-145DAB	-0.450132	0.00599401	0.450132	1	Negative_dPSI
STRG.38505;SE:Chr05:3895100-3895428:3895473-3895689:-	SE	STRG.38505	Chr05	Chr05	-	3895100-3895428:3895473-3895689	95DAB-145DAB	-0.182834	0.0464535	0.182834	1	Negative_dPSI
STRG.38532;SE:Chr05:4173708-4173792:4173901-4175327:-	SE	STRG.38532	Chr05	Chr05	-	4173708-4173792:4173901-4175327	95DAB-145DAB	-0.46699	0.031968	0.46699	1	Negative_dPSI
STRG.38569;SE:Chr05:4536786-4536873:4536912-4537023:+	SE	STRG.38569	Chr05	Chr05	+	4536786-4536873:4536912-4537023	95DAB-145DAB	-0.544793	0.0499501	0.544793	1	Negative_dPSI
STRG.38881;SE:Chr05:11439884-11439962:11440069-11440308:+	SE	STRG.38881	Chr05	Chr05	+	11439884-11439962:11440069-11440308	95DAB-145DAB	-0.287781	0.0234765	0.287781	1	Negative_dPSI
STRG.39405;SE:Chr05:21889606-21889951:21890025-21890127:-	SE	STRG.39405	Chr05	Chr05	-	21889606-21889951:21890025-21890127	95DAB-145DAB	-0.263171	0.0294705	0.263171	1	Negative_dPSI
STRG.40049;SE:Chr05:28429787-28430039:28430108-28430877:+	SE	STRG.40049	Chr05	Chr05	+	28429787-28430039:28430108-28430877	95DAB-145DAB	-0.453817	0.047952	0.453817	1	Negative_dPSI
STRG.41512;SE:Chr05:43781602-43781868:43781918-43782006:-	SE	STRG.41512	Chr05	Chr05	-	43781602-43781868:43781918-43782006	95DAB-145DAB	-0.276033	0.0404595	0.276033	1	Negative_dPSI
STRG.42669;SE:Chr04:3878566-3899204:3899270-3900524:+	SE	STRG.42669	Chr04	Chr04	+	3878566-3899204:3899270-3900524	95DAB-145DAB	-1	0	1	1	Negative_dPSI
STRG.4359;SE:Chr10:8794511-8794685:8794785-8794948:+	SE	STRG.4359	Chr10	Chr10	+	8794511-8794685:8794785-8794948	95DAB-145DAB	-0.288945	0.0364635	0.288945	1	Negative_dPSI
STRG.45570;SE:Chr07:5305750-5305911:5305957-5306245:-	SE	STRG.45570	Chr07	Chr07	-	5305750-5305911:5305957-5306245	95DAB-145DAB	-0.269826	0.040959	0.269826	1	Negative_dPSI
STRG.46340;SE:Chr07:17885167-17886297:17886349-17886545:-	SE	STRG.46340	Chr07	Chr07	-	17885167-17886297:17886349-17886545	95DAB-145DAB	-0.845145	0.00699301	0.845145	1	Negative_dPSI
STRG.47164;SE:Chr07:27950629-27951750:27951838-27952796:-	SE	STRG.47164	Chr07	Chr07	-	27950629-27951750:27951838-27952796	95DAB-145DAB	-0.317198	0.014985	0.317198	1	Negative_dPSI
STRG.47164;SE:Chr07:27950629-27951754:27951867-27952796:-	SE	STRG.47164	Chr07	Chr07	-	27950629-27951754:27951867-27952796	95DAB-145DAB	-0.488892	0.014985	0.488892	1	Negative_dPSI
STRG.47539;SE:Chr07:31218647-31218774:31218835-31220199:+	SE	STRG.47539	Chr07	Chr07	+	31218647-31218774:31218835-31220199	95DAB-145DAB	-0.38783	0.00499501	0.38783	1	Negative_dPSI
STRG.47655;SE:Chr07:32114954-32115096:32115181-32115406:+	SE	STRG.47655	Chr07	Chr07	+	32114954-32115096:32115181-32115406	95DAB-145DAB	-0.270176	0.0254745	0.270176	1	Negative_dPSI
STRG.49227;SE:Chr06:15390485-15390706:15390774-15392162:-	SE	STRG.49227	Chr06	Chr06	-	15390485-15390706:15390774-15392162	95DAB-145DAB	-0.224282	0.0344655	0.224282	1	Negative_dPSI
STRG.4952;SE:Chr10:27503499-27505088:27505210-27505291:-	SE	STRG.4952	Chr10	Chr10	-	27503499-27505088:27505210-27505291	95DAB-145DAB	-0.496818	0.012987	0.496818	1	Negative_dPSI
STRG.5060;SE:Chr10:19890085-19890681:19890739-19890875:+	SE	STRG.5060	Chr10	Chr10	+	19890085-19890681:19890739-19890875	95DAB-145DAB	-0.694056	0.0304695	0.694056	1	Negative_dPSI
STRG.5109;SE:Chr10:20637112-20637412:20638275-20640604:-	SE	STRG.5109	Chr10	Chr10	-	20637112-20637412:20638275-20640604	95DAB-145DAB	-0.203045	0.046953	0.203045	1	Negative_dPSI
STRG.51377;SE:Chr09:2218049-2218516:2218667-2219511:+	SE	STRG.51377	Chr09	Chr09	+	2218049-2218516:2218667-2219511	95DAB-145DAB	-0.327609	0.0104895	0.327609	1	Negative_dPSI
STRG.51688;SE:Chr09:4488753-4488862:4488944-4489609:-	SE	STRG.51688	Chr09	Chr09	-	4488753-4488862:4488944-4489609	95DAB-145DAB	-0.27446	0.041958	0.27446	1	Negative_dPSI
STRG.53463;SE:Chr09:28532886-28533985:28534041-28536098:+	SE	STRG.53463	Chr09	Chr09	+	28532886-28533985:28534041-28536098	95DAB-145DAB	-0.437919	0.027972	0.437919	1	Negative_dPSI
STRG.53762;SE:Chr09:33300501-33300597:33300633-33302343:+	SE	STRG.53762	Chr09	Chr09	+	33300501-33300597:33300633-33302343	95DAB-145DAB	-0.280712	0.0484515	0.280712	1	Negative_dPSI
STRG.5381;SE:Chr10:23589158-23589345:23589366-23589486:+	SE	STRG.5381	Chr10	Chr10	+	23589158-23589345:23589366-23589486	95DAB-145DAB	-0.733139	0.0404595	0.733139	1	Negative_dPSI
STRG.55264;SE:Chr08:8162007-8162204:8162326-8162632:-	SE	STRG.55264	Chr08	Chr08	-	8162007-8162204:8162326-8162632	95DAB-145DAB	-0.606607	0.0367133	0.606607	1	Negative_dPSI
STRG.55816;SE:Chr08:18360035-18360209:18360324-18360439:+	SE	STRG.55816	Chr08	Chr08	+	18360035-18360209:18360324-18360439	95DAB-145DAB	-0.518124	0.0334665	0.518124	1	Negative_dPSI
STRG.55816;SE:Chr08:18360035-18360209:18360338-18360439:+	SE	STRG.55816	Chr08	Chr08	+	18360035-18360209:18360338-18360439	95DAB-145DAB	-0.44363	0.0334665	0.44363	1	Negative_dPSI
STRG.56208;SE:Chr08:24961988-24962068:24962167-24962659:+	SE	STRG.56208	Chr08	Chr08	+	24961988-24962068:24962167-24962659	95DAB-145DAB	-0.52171	0.00849151	0.52171	1	Negative_dPSI
STRG.56320;SE:Chr08:26495407-26495624:26496081-26496811:-	SE	STRG.56320	Chr08	Chr08	-	26495407-26495624:26496081-26496811	95DAB-145DAB	-0.571466	0.038961	0.571466	1	Negative_dPSI
STRG.56755;SE:Chr08:31060849-31060970:31061187-31061289:+	SE	STRG.56755	Chr08	Chr08	+	31060849-31060970:31061187-31061289	95DAB-145DAB	-0.50045	0.0114885	0.50045	1	Negative_dPSI
STRG.5831;SE:Chr10:29806947-29807038:29807094-29807271:-	SE	STRG.5831	Chr10	Chr10	-	29806947-29807038:29807094-29807271	95DAB-145DAB	-0.305584	0.0344655	0.305584	1	Negative_dPSI
STRG.5977;SE:Chr13:405178-405400:405507-405625:-	SE	STRG.5977	Chr13	Chr13	-	405178-405400:405507-405625	95DAB-145DAB	-0.335337	0.018981	0.335337	1	Negative_dPSI
STRG.7949;SE:Chr13:5224286-5224485:5224582-5224911:-	SE	STRG.7949	Chr13	Chr13	-	5224286-5224485:5224582-5224911	95DAB-145DAB	-0.252785	0.047952	0.252785	1	Negative_dPSI
STRG.7949;SE:Chr13:5224286-5224485:5224587-5224911:-	SE	STRG.7949	Chr13	Chr13	-	5224286-5224485:5224587-5224911	95DAB-145DAB	-0.245503	0.047952	0.245503	1	Negative_dPSI
STRG.7967;SE:Chr13:5381114-5381292:5381359-5381745:-	SE	STRG.7967	Chr13	Chr13	-	5381114-5381292:5381359-5381745	95DAB-145DAB	-0.484579	0.02997	0.484579	1	Negative_dPSI
STRG.7967;SE:Chr13:5381114-5381299:5381355-5381745:-	SE	STRG.7967	Chr13	Chr13	-	5381114-5381299:5381355-5381745	95DAB-145DAB	-0.514265	0.027972	0.514265	1	Negative_dPSI
STRG.8401;SE:Chr13:8674369-8674529:8674708-8674809:+	SE	STRG.8401	Chr13	Chr13	+	8674369-8674529:8674708-8674809	95DAB-145DAB	-0.276061	0.046953	0.276061	1	Negative_dPSI
STRG.9651;SE:Chr13:23026895-23027016:23027022-23027176:-	SE	STRG.9651	Chr13	Chr13	-	23026895-23027016:23027022-23027176	95DAB-145DAB	-0.406071	0.014985	0.406071	1	Negative_dPSI
STRG.10769;A3:Chr12:4859442-4859799:4859442-4859862:+	A3	STRG.10769	Chr12	Chr12	+	4859442-4859799:4859442-4859862	95DAB-145DAB	-0.55283	0.017982	0.55283	1	Negative_dPSI
STRG.11744;A3:Chr12:20848585-20848929:20848465-20848929:-	A3	STRG.11744	Chr12	Chr12	-	20848585-20848929:20848465-20848929	95DAB-145DAB	-0.352745	0.0184815	0.352745	1	Negative_dPSI
STRG.12465;A3:Chr12:28103765-28103862:28103765-28104214:+	A3	STRG.12465	Chr12	Chr12	+	28103765-28103862:28103765-28104214	95DAB-145DAB	-0.567018	0.0034965	0.567018	1	Negative_dPSI
STRG.12777;A3:Chr12:30653692-30654193:30653692-30654232:+	A3	STRG.12777	Chr12	Chr12	+	30653692-30654193:30653692-30654232	95DAB-145DAB	-0.57429	0.0034965	0.57429	1	Negative_dPSI
STRG.12822;A3:Chr12:31019378-31019569:31019347-31019569:-	A3	STRG.12822	Chr12	Chr12	-	31019378-31019569:31019347-31019569	95DAB-145DAB	-0.260746	0.0334665	0.260746	1	Negative_dPSI
STRG.1335;A3:Chr11:12436687-12437120:12436687-12437178:+	A3	STRG.1335	Chr11	Chr11	+	12436687-12437120:12436687-12437178	95DAB-145DAB	-0.792084	0.033966	0.792084	1	Negative_dPSI
STRG.13412;A3:Chr15:2314803-2315111:2314803-2315132:+	A3	STRG.13412	Chr15	Chr15	+	2314803-2315111:2314803-2315132	95DAB-145DAB	-0.945757	0.0424575	0.945757	1	Negative_dPSI
STRG.13734;A3:Chr15:4714001-4714710:4713876-4714710:-	A3	STRG.13734	Chr15	Chr15	-	4714001-4714710:4713876-4714710	95DAB-145DAB	-0.393084	0.047952	0.393084	1	Negative_dPSI
STRG.14845;A3:Chr15:12495622-12497346:12495619-12497346:-	A3	STRG.14845	Chr15	Chr15	-	12495622-12497346:12495619-12497346	95DAB-145DAB	-0.30101	0.0234765	0.30101	1	Negative_dPSI
STRG.14848;A3:Chr15:12538232-12538455:12538232-12538458:+	A3	STRG.14848	Chr15	Chr15	+	12538232-12538455:12538232-12538458	95DAB-145DAB	-0.513414	0.015984	0.513414	1	Negative_dPSI
STRG.14998;A3:Chr15:15201403-15201722:15201355-15201722:-	A3	STRG.14998	Chr15	Chr15	-	15201403-15201722:15201355-15201722	95DAB-145DAB	-0.179782	0.0414585	0.179782	1	Negative_dPSI
STRG.15245;A3:Chr15:17580085-17581024:17580085-17581352:+	A3	STRG.15245	Chr15	Chr15	+	17580085-17581024:17580085-17581352	95DAB-145DAB	-0.368023	0.047952	0.368023	1	Negative_dPSI
STRG.15259;A3:Chr15:17708759-17708868:17708689-17708868:-	A3	STRG.15259	Chr15	Chr15	-	17708759-17708868:17708689-17708868	95DAB-145DAB	-0.381801	0.0234765	0.381801	1	Negative_dPSI
STRG.16286;A3:Chr15:31498607-31499198:31498574-31499198:-	A3	STRG.16286	Chr15	Chr15	-	31498607-31499198:31498574-31499198	95DAB-145DAB	-0.258262	0.0274725	0.258262	1	Negative_dPSI
STRG.16608;A3:Chr15:38250135-38250235:38250041-38250235:-	A3	STRG.16608	Chr15	Chr15	-	38250135-38250235:38250041-38250235	95DAB-145DAB	-0.348624	0.0424575	0.348624	1	Negative_dPSI
STRG.16616;A3:Chr15:38387993-38388107:38387993-38388840:+	A3	STRG.16616	Chr15	Chr15	+	38387993-38388107:38387993-38388840	95DAB-145DAB	-0.284107	0.044955	0.284107	1	Negative_dPSI
STRG.16681;A3:Chr15:41512665-41512755:41512644-41512755:-	A3	STRG.16681	Chr15	Chr15	-	41512665-41512755:41512644-41512755	95DAB-145DAB	-0.368951	0.0204795	0.368951	1	Negative_dPSI
STRG.16681;A3:Chr15:41514925-41522201:41514922-41522201:-	A3	STRG.16681	Chr15	Chr15	-	41514925-41522201:41514922-41522201	95DAB-145DAB	-0.368951	0.0204795	0.368951	1	Negative_dPSI
STRG.16926;A3:Chr15:54864366-54864600:54863920-54864600:-	A3	STRG.16926	Chr15	Chr15	-	54864366-54864600:54863920-54864600	95DAB-145DAB	-0.430743	0.00649351	0.430743	1	Negative_dPSI
STRG.16928;A3:Chr15:54883656-54883753:54883644-54883753:-	A3	STRG.16928	Chr15	Chr15	-	54883656-54883753:54883644-54883753	95DAB-145DAB	-0.170835	0.030969	0.170835	1	Negative_dPSI
STRG.17450;A3:Chr15:51804272-51804812:51804272-51804817:+	A3	STRG.17450	Chr15	Chr15	+	51804272-51804812:51804272-51804817	95DAB-145DAB	-0.45919	0.0424575	0.45919	1	Negative_dPSI
STRG.17786;A3:Chr14:277061-277287:277061-277290:+	A3	STRG.17786	Chr14	Chr14	+	277061-277287:277061-277290	95DAB-145DAB	-0.243204	0.048951	0.243204	1	Negative_dPSI
STRG.1845;A3:Chr11:21536362-21537045:21536362-21537054:+	A3	STRG.1845	Chr11	Chr11	+	21536362-21537045:21536362-21537054	95DAB-145DAB	-0.264267	0.037962	0.264267	1	Negative_dPSI
STRG.18514;A3:Chr14:7578382-7578733:7578332-7578733:-	A3	STRG.18514	Chr14	Chr14	-	7578382-7578733:7578332-7578733	95DAB-145DAB	-0.250712	0.047952	0.250712	1	Negative_dPSI
STRG.18838;A3:Chr14:14466915-14468111:14466915-14468139:+	A3	STRG.18838	Chr14	Chr14	+	14466915-14468111:14466915-14468139	95DAB-145DAB	-0.714727	0.0254745	0.714727	1	Negative_dPSI
STRG.20075;A3:Chr14:28762734-28762864:28762734-28762884:+	A3	STRG.20075	Chr14	Chr14	+	28762734-28762864:28762734-28762884	95DAB-145DAB	-0.716478	0.044955	0.716478	1	Negative_dPSI
STRG.20317;A3:Chr14:30426197-30426531:30426197-30426727:+	A3	STRG.20317	Chr14	Chr14	+	30426197-30426531:30426197-30426727	95DAB-145DAB	-0.42437	0.0194805	0.42437	1	Negative_dPSI
STRG.20641;A3:Chr17:1451866-1452015:1451866-1452039:+	A3	STRG.20641	Chr17	Chr17	+	1451866-1452015:1451866-1452039	95DAB-145DAB	-0.234557	0.043956	0.234557	1	Negative_dPSI
STRG.20783;A3:Chr17:2462587-2463281:2462587-2463342:+	A3	STRG.20783	Chr17	Chr17	+	2462587-2463281:2462587-2463342	95DAB-145DAB	-0.759258	0.020979	0.759258	1	Negative_dPSI
STRG.20861;A3:Chr17:3101280-3101664:3101280-3101666:+	A3	STRG.20861	Chr17	Chr17	+	3101280-3101664:3101280-3101666	95DAB-145DAB	-0.579292	0.002997	0.579292	1	Negative_dPSI
STRG.21235;A3:Chr17:6430995-6432036:6430938-6432036:-	A3	STRG.21235	Chr17	Chr17	-	6430995-6432036:6430938-6432036	95DAB-145DAB	-0.464258	0.0124875	0.464258	1	Negative_dPSI
STRG.2136;A3:Chr11:28974415-28975252:28974412-28975252:-	A3	STRG.2136	Chr11	Chr11	-	28974415-28975252:28974412-28975252	95DAB-145DAB	-0.222582	0.0334665	0.222582	1	Negative_dPSI
STRG.21520;A3:Chr17:8878512-8878931:8878422-8878931:-	A3	STRG.21520	Chr17	Chr17	-	8878512-8878931:8878422-8878931	95DAB-145DAB	-0.307062	0.011988	0.307062	1	Negative_dPSI
STRG.22342;A3:Chr17:20979209-20979366:20979209-20979527:+	A3	STRG.22342	Chr17	Chr17	+	20979209-20979366:20979209-20979527	95DAB-145DAB	-0.341769	0.037962	0.341769	1	Negative_dPSI
STRG.22768;A3:Chr17:26972902-26972993:26972902-26972998:+	A3	STRG.22768	Chr17	Chr17	+	26972902-26972993:26972902-26972998	95DAB-145DAB	-0.194415	0.0434565	0.194415	1	Negative_dPSI
STRG.22831;A3:Chr17:27480531-27480802:27480531-27480923:+	A3	STRG.22831	Chr17	Chr17	+	27480531-27480802:27480531-27480923	95DAB-145DAB	-0.441577	0.0174825	0.441577	1	Negative_dPSI
STRG.24414;A3:Chr16:6486431-6486521:6486431-6486563:+	A3	STRG.24414	Chr16	Chr16	+	6486431-6486521:6486431-6486563	95DAB-145DAB	-0.544899	0.026973	0.544899	1	Negative_dPSI
STRG.24541;A3:Chr16:7485860-7486576:7485674-7486576:-	A3	STRG.24541	Chr16	Chr16	-	7485860-7486576:7485674-7486576	95DAB-145DAB	-0.56664	0.00549451	0.56664	1	Negative_dPSI
STRG.2475;A3:Chr11:33241688-33241783:33241688-33241814:+	A3	STRG.2475	Chr11	Chr11	+	33241688-33241783:33241688-33241814	95DAB-145DAB	-0.270074	0.0499501	0.270074	1	Negative_dPSI
STRG.25123;A3:Chr16:12454213-12454371:12454211-12454371:-	A3	STRG.25123	Chr16	Chr16	-	12454213-12454371:12454211-12454371	95DAB-145DAB	-0.285265	0.0354645	0.285265	1	Negative_dPSI
STRG.2539;A3:Chr11:34098682-34101454:34098465-34101454:-	A3	STRG.2539	Chr11	Chr11	-	34098682-34101454:34098465-34101454	95DAB-145DAB	-0.392618	0.0124875	0.392618	1	Negative_dPSI
STRG.25923;A3:Chr16:23965382-23967591:23965235-23967591:-	A3	STRG.25923	Chr16	Chr16	-	23965382-23967591:23965235-23967591	95DAB-145DAB	-0.561467	0.00899101	0.561467	1	Negative_dPSI
STRG.25968;A3:Chr16:25393154-25394118:25393154-25394217:+	A3	STRG.25968	Chr16	Chr16	+	25393154-25394118:25393154-25394217	95DAB-145DAB	-0.355175	0.0234765	0.355175	1	Negative_dPSI
STRG.26262;A3:Chr16:34832526-34846236:34832526-34846239:+	A3	STRG.26262	Chr16	Chr16	+	34832526-34846236:34832526-34846239	95DAB-145DAB	-0.254045	0.0194805	0.254045	1	Negative_dPSI
STRG.26474;A3:Chr16:40400274-40400522:40400274-40400526:+	A3	STRG.26474	Chr16	Chr16	+	40400274-40400522:40400274-40400526	95DAB-145DAB	-0.397406	0.014985	0.397406	1	Negative_dPSI
STRG.27388;A3:Chr01:17913927-17914455:17913927-17914554:+	A3	STRG.27388	Chr01	Chr01	+	17913927-17914455:17913927-17914554	95DAB-145DAB	-0.190996	0.032967	0.190996	1	Negative_dPSI
STRG.27468;A3:Chr01:18756626-18757943:18756626-18757998:+	A3	STRG.27468	Chr01	Chr01	+	18756626-18757943:18756626-18757998	95DAB-145DAB	-0.324996	0.044955	0.324996	1	Negative_dPSI
STRG.27946;A3:Chr01:23776329-23776477:23776305-23776477:-	A3	STRG.27946	Chr01	Chr01	-	23776329-23776477:23776305-23776477	95DAB-145DAB	-0.927804	0.0014985	0.927804	1	Negative_dPSI
STRG.27946;A3:Chr01:23776329-23776477:23776308-23776477:-	A3	STRG.27946	Chr01	Chr01	-	23776329-23776477:23776308-23776477	95DAB-145DAB	-0.509303	0.00599401	0.509303	1	Negative_dPSI
STRG.2895;A3:Chr11:38067045-38067436:38067041-38067436:-	A3	STRG.2895	Chr11	Chr11	-	38067045-38067436:38067041-38067436	95DAB-145DAB	-0.419737	0.0144855	0.419737	1	Negative_dPSI
STRG.29411;A3:Chr00:4801926-4802049:4801926-4802052:+	A3	STRG.29411	Chr00	Chr00	+	4801926-4802049:4801926-4802052	95DAB-145DAB	-0.237388	0.048951	0.237388	1	Negative_dPSI
STRG.29430;A3:Chr00:5176206-5176322:5176206-5176681:+	A3	STRG.29430	Chr00	Chr00	+	5176206-5176322:5176206-5176681	95DAB-145DAB	-0.338677	0.0164835	0.338677	1	Negative_dPSI
STRG.29649;A3:Chr00:9114321-9114685:9114321-9114868:+	A3	STRG.29649	Chr00	Chr00	+	9114321-9114685:9114321-9114868	95DAB-145DAB	-0.45507	0.0424575	0.45507	1	Negative_dPSI
STRG.30093;A3:Chr00:16052020-16052765:16052014-16052765:-	A3	STRG.30093	Chr00	Chr00	-	16052020-16052765:16052014-16052765	95DAB-145DAB	-0.325928	0.0314685	0.325928	1	Negative_dPSI
STRG.32543;A3:Chr03:5877426-5878225:5877426-5878469:+	A3	STRG.32543	Chr03	Chr03	+	5877426-5878225:5877426-5878469	95DAB-145DAB	-0.43111	0.043956	0.43111	1	Negative_dPSI
STRG.32934;A3:Chr03:9438477-9438894:9438435-9438894:-	A3	STRG.32934	Chr03	Chr03	-	9438477-9438894:9438435-9438894	95DAB-145DAB	-0.576297	0.032967	0.576297	1	Negative_dPSI
STRG.32968;A3:Chr03:9747953-9748071:9747790-9748071:-	A3	STRG.32968	Chr03	Chr03	-	9747953-9748071:9747790-9748071	95DAB-145DAB	-0.492551	0.028971	0.492551	1	Negative_dPSI
STRG.33;A3:Chr11:236631-237069:236631-237074:+	A3	STRG.33	Chr11	Chr11	+	236631-237069:236631-237074	95DAB-145DAB	-0.13413	0.0494505	0.13413	1	Negative_dPSI
STRG.33035;A3:Chr03:13002615-13002994:13002615-13003020:+	A3	STRG.33035	Chr03	Chr03	+	13002615-13002994:13002615-13003020	95DAB-145DAB	-0.255124	0.042957	0.255124	1	Negative_dPSI
STRG.34221;A3:Chr03:32052994-32058113:32052994-32059103:+	A3	STRG.34221	Chr03	Chr03	+	32052994-32058113:32052994-32059103	95DAB-145DAB	-0.824948	0.0464535	0.824948	1	Negative_dPSI
STRG.34682;A3:Chr03:35639528-35639932:35639463-35639932:-	A3	STRG.34682	Chr03	Chr03	-	35639528-35639932:35639463-35639932	95DAB-145DAB	-0.704487	0.046953	0.704487	1	Negative_dPSI
STRG.35023;A3:Chr02:462868-463257:462868-463500:+	A3	STRG.35023	Chr02	Chr02	+	462868-463257:462868-463500	95DAB-145DAB	-0.541437	0.00749251	0.541437	1	Negative_dPSI
STRG.35038;A3:Chr02:565393-565588:565049-565588:-	A3	STRG.35038	Chr02	Chr02	-	565393-565588:565049-565588	95DAB-145DAB	-0.296615	0.0344655	0.296615	1	Negative_dPSI
STRG.35709;A3:Chr02:6274568-6275021:6274565-6275021:-	A3	STRG.35709	Chr02	Chr02	-	6274568-6275021:6274565-6275021	95DAB-145DAB	-0.215157	0.037962	0.215157	1	Negative_dPSI
STRG.3702;A3:Chr10:2699121-2699173:2699070-2699173:-	A3	STRG.3702	Chr10	Chr10	-	2699121-2699173:2699070-2699173	95DAB-145DAB	-0.259889	0.021978	0.259889	1	Negative_dPSI
STRG.38945;A3:Chr05:10910085-10910183:10909663-10910183:-	A3	STRG.38945	Chr05	Chr05	-	10910085-10910183:10909663-10910183	95DAB-145DAB	-0.352307	0.0154845	0.352307	1	Negative_dPSI
STRG.39718;A3:Chr05:35358346-35358943:35358333-35358943:-	A3	STRG.39718	Chr05	Chr05	-	35358346-35358943:35358333-35358943	95DAB-145DAB	-0.183236	0.034965	0.183236	1	Negative_dPSI
STRG.40539;A3:Chr05:33102352-33102475:33102346-33102475:-	A3	STRG.40539	Chr05	Chr05	-	33102352-33102475:33102346-33102475	95DAB-145DAB	-0.351787	0.0467532	0.351787	1	Negative_dPSI
STRG.40539;A3:Chr05:33107808-33108025:33107804-33108025:-	A3	STRG.40539	Chr05	Chr05	-	33107808-33108025:33107804-33108025	95DAB-145DAB	-0.478005	0.0467532	0.478005	1	Negative_dPSI
STRG.40539;A3:Chr05:33108821-33109154:33108812-33109154:-	A3	STRG.40539	Chr05	Chr05	-	33108821-33109154:33108812-33109154	95DAB-145DAB	-0.447416	0.0467532	0.447416	1	Negative_dPSI
STRG.41301;A3:Chr05:41743406-41743804:41743379-41743804:-	A3	STRG.41301	Chr05	Chr05	-	41743406-41743804:41743379-41743804	95DAB-145DAB	-0.271132	0.024975	0.271132	1	Negative_dPSI
STRG.41611;A3:Chr05:44477505-44477722:44477505-44478071:+	A3	STRG.41611	Chr05	Chr05	+	44477505-44477722:44477505-44478071	95DAB-145DAB	-0.25988	0.017982	0.25988	1	Negative_dPSI
STRG.4211;A3:Chr10:7203905-7203984:7203905-7204000:+	A3	STRG.4211	Chr10	Chr10	+	7203905-7203984:7203905-7204000	95DAB-145DAB	-0.393534	0.0274725	0.393534	1	Negative_dPSI
STRG.42409;A3:Chr04:1530774-1532011:1530771-1532011:-	A3	STRG.42409	Chr04	Chr04	-	1530774-1532011:1530771-1532011	95DAB-145DAB	-0.1553	0.0499501	0.1553	1	Negative_dPSI
STRG.42568;A3:Chr04:3042597-3043840:3041721-3043840:-	A3	STRG.42568	Chr04	Chr04	-	3042597-3043840:3041721-3043840	95DAB-145DAB	-0.334443	0.040959	0.334443	1	Negative_dPSI
STRG.4337;A3:Chr10:8557824-8558371:8557690-8558371:-	A3	STRG.4337	Chr10	Chr10	-	8557824-8558371:8557690-8558371	95DAB-145DAB	-0.72318	0.0044955	0.72318	1	Negative_dPSI
STRG.43436;A3:Chr04:17667136-17667237:17667130-17667237:-	A3	STRG.43436	Chr04	Chr04	-	17667136-17667237:17667130-17667237	95DAB-145DAB	-0.575703	0.002997	0.575703	1	Negative_dPSI
STRG.43608;A3:Chr04:19102043-19102934:19102043-19103254:+	A3	STRG.43608	Chr04	Chr04	+	19102043-19102934:19102043-19103254	95DAB-145DAB	-0.288883	0.025974	0.288883	1	Negative_dPSI
STRG.44202;A3:Chr04:26523565-26524471:26523565-26524490:+	A3	STRG.44202	Chr04	Chr04	+	26523565-26524471:26523565-26524490	95DAB-145DAB	-0.443875	0.035964	0.443875	1	Negative_dPSI
STRG.44202;A3:Chr04:26523565-26524471:26523565-26524502:+	A3	STRG.44202	Chr04	Chr04	+	26523565-26524471:26523565-26524502	95DAB-145DAB	-0.401768	0.035964	0.401768	1	Negative_dPSI
STRG.44674;A3:Chr04:30112499-30112626:30112499-30112681:+	A3	STRG.44674	Chr04	Chr04	+	30112499-30112626:30112499-30112681	95DAB-145DAB	-0.254596	0.047952	0.254596	1	Negative_dPSI
STRG.45376;A3:Chr07:3139049-3140165:3139049-3140169:+	A3	STRG.45376	Chr07	Chr07	+	3139049-3140165:3139049-3140169	95DAB-145DAB	-0.427667	0.0104895	0.427667	1	Negative_dPSI
STRG.4591;A3:Chr10:12229601-12230676:12229601-12230716:+	A3	STRG.4591	Chr10	Chr10	+	12229601-12230676:12229601-12230716	95DAB-145DAB	-0.698664	0.0244755	0.698664	1	Negative_dPSI
STRG.46244;A3:Chr07:14072734-14073033:14072734-14073078:+	A3	STRG.46244	Chr07	Chr07	+	14072734-14073033:14072734-14073078	95DAB-145DAB	-0.407806	0.030969	0.407806	1	Negative_dPSI
STRG.46713;A3:Chr07:22287584-22289000:22287584-22289006:+	A3	STRG.46713	Chr07	Chr07	+	22287584-22289000:22287584-22289006	95DAB-145DAB	-0.479046	0.00599401	0.479046	1	Negative_dPSI
STRG.468;A3:Chr11:4137726-4139028:4137726-4139045:+	A3	STRG.468	Chr11	Chr11	+	4137726-4139028:4137726-4139045	95DAB-145DAB	-0.424643	0.014985	0.424643	1	Negative_dPSI
STRG.47349;A3:Chr07:29778808-29778911:29778704-29778911:-	A3	STRG.47349	Chr07	Chr07	-	29778808-29778911:29778704-29778911	95DAB-145DAB	-0.175729	0.0484515	0.175729	1	Negative_dPSI
STRG.47603;A3:Chr07:31823968-31824227:31823968-31824239:+	A3	STRG.47603	Chr07	Chr07	+	31823968-31824227:31823968-31824239	95DAB-145DAB	-0.407925	0.010989	0.407925	1	Negative_dPSI
STRG.4775;A3:Chr10:17581061-17581412:17581061-17581442:+	A3	STRG.4775	Chr10	Chr10	+	17581061-17581412:17581061-17581442	95DAB-145DAB	-0.239787	0.0394605	0.239787	1	Negative_dPSI
STRG.48011;A3:Chr07:34788116-34788260:34788116-34789365:+	A3	STRG.48011	Chr07	Chr07	+	34788116-34788260:34788116-34789365	95DAB-145DAB	-0.303387	0.0314685	0.303387	1	Negative_dPSI
STRG.48011;A3:Chr07:34788116-34788263:34788116-34789365:+	A3	STRG.48011	Chr07	Chr07	+	34788116-34788263:34788116-34789365	95DAB-145DAB	-0.399078	0.0314685	0.399078	1	Negative_dPSI
STRG.48243;A3:Chr07:36416993-36417133:36416993-36417152:+	A3	STRG.48243	Chr07	Chr07	+	36416993-36417133:36416993-36417152	95DAB-145DAB	-0.369522	0.011988	0.369522	1	Negative_dPSI
STRG.48923;A3:Chr06:5194672-5195617:5194670-5195617:-	A3	STRG.48923	Chr06	Chr06	-	5194672-5195617:5194670-5195617	95DAB-145DAB	-0.363036	0.023976	0.363036	1	Negative_dPSI
STRG.49134;A3:Chr06:9029525-9030169:9029428-9030169:-	A3	STRG.49134	Chr06	Chr06	-	9029525-9030169:9029428-9030169	95DAB-145DAB	-0.444319	0.047952	0.444319	1	Negative_dPSI
STRG.49214;A3:Chr06:14249355-14249886:14249336-14249886:-	A3	STRG.49214	Chr06	Chr06	-	14249355-14249886:14249336-14249886	95DAB-145DAB	-0.470466	0.00649351	0.470466	1	Negative_dPSI
STRG.49382;A3:Chr06:20133288-20133988:20133288-20134033:+	A3	STRG.49382	Chr06	Chr06	+	20133288-20133988:20133288-20134033	95DAB-145DAB	-0.361948	0.015984	0.361948	1	Negative_dPSI
STRG.50329;A3:Chr06:31354815-31355085:31354815-31355088:+	A3	STRG.50329	Chr06	Chr06	+	31354815-31355085:31354815-31355088	95DAB-145DAB	-0.307803	0.03996	0.307803	1	Negative_dPSI
STRG.50787;A3:Chr06:35194999-35195088:35194999-35195509:+	A3	STRG.50787	Chr06	Chr06	+	35194999-35195088:35194999-35195509	95DAB-145DAB	-0.359464	0.0154845	0.359464	1	Negative_dPSI
STRG.50830;A3:Chr06:35470924-35471024:35470818-35471024:-	A3	STRG.50830	Chr06	Chr06	-	35470924-35471024:35470818-35471024	95DAB-145DAB	-0.441223	0.0244755	0.441223	1	Negative_dPSI
STRG.50897;A3:Chr06:35972459-35973495:35972436-35973495:-	A3	STRG.50897	Chr06	Chr06	-	35972459-35973495:35972436-35973495	95DAB-145DAB	-0.159007	0.036963	0.159007	1	Negative_dPSI
STRG.51185;A3:Chr09:969518-969598:969518-969887:+	A3	STRG.51185	Chr09	Chr09	+	969518-969598:969518-969887	95DAB-145DAB	-0.588452	0.012987	0.588452	1	Negative_dPSI
STRG.51203;A3:Chr09:1073257-1073341:1073167-1073341:-	A3	STRG.51203	Chr09	Chr09	-	1073257-1073341:1073167-1073341	95DAB-145DAB	-0.19855	0.038961	0.19855	1	Negative_dPSI
STRG.51392;A3:Chr09:2283463-2283843:2283183-2283843:-	A3	STRG.51392	Chr09	Chr09	-	2283463-2283843:2283183-2283843	95DAB-145DAB	-0.253857	0.0474525	0.253857	1	Negative_dPSI
STRG.51523;A3:Chr09:3294905-3295853:3294250-3295853:-	A3	STRG.51523	Chr09	Chr09	-	3294905-3295853:3294250-3295853	95DAB-145DAB	-0.735434	0.0244755	0.735434	1	Negative_dPSI
STRG.51719;A3:Chr09:4743924-4745449:4743658-4745449:-	A3	STRG.51719	Chr09	Chr09	-	4743924-4745449:4743658-4745449	95DAB-145DAB	-0.345401	0.0354645	0.345401	1	Negative_dPSI
STRG.51777;A3:Chr09:5227211-5227239:5227211-5227284:+	A3	STRG.51777	Chr09	Chr09	+	5227211-5227239:5227211-5227284	95DAB-145DAB	-0.218513	0.046953	0.218513	1	Negative_dPSI
STRG.51980;A3:Chr09:6907994-6908331:6907833-6908331:-	A3	STRG.51980	Chr09	Chr09	-	6907994-6908331:6907833-6908331	95DAB-145DAB	-0.299905	0.025974	0.299905	1	Negative_dPSI
STRG.52195;A3:Chr09:8721668-8722029:8721666-8722029:-	A3	STRG.52195	Chr09	Chr09	-	8721668-8722029:8721666-8722029	95DAB-145DAB	-0.343158	0.045954	0.343158	1	Negative_dPSI
STRG.52352;A3:Chr09:9954799-9958117:9953183-9958117:-	A3	STRG.52352	Chr09	Chr09	-	9954799-9958117:9953183-9958117	95DAB-145DAB	-0.386802	0.018981	0.386802	1	Negative_dPSI
STRG.52497;A3:Chr09:11193387-11193487:11193319-11193487:-	A3	STRG.52497	Chr09	Chr09	-	11193387-11193487:11193319-11193487	95DAB-145DAB	-0.534348	0.02997	0.534348	1	Negative_dPSI
STRG.52497;A3:Chr09:11193420-11193487:11193319-11193487:-	A3	STRG.52497	Chr09	Chr09	-	11193420-11193487:11193319-11193487	95DAB-145DAB	-0.435094	0.02997	0.435094	1	Negative_dPSI
STRG.52663;A3:Chr09:12881312-12881766:12881309-12881766:-	A3	STRG.52663	Chr09	Chr09	-	12881312-12881766:12881309-12881766	95DAB-145DAB	-0.340476	0.017982	0.340476	1	Negative_dPSI
STRG.52708;A3:Chr09:13368892-13369635:13368892-13369664:+	A3	STRG.52708	Chr09	Chr09	+	13368892-13369635:13368892-13369664	95DAB-145DAB	-0.316403	0.0184815	0.316403	1	Negative_dPSI
STRG.53518;A3:Chr09:29377859-29379605:29377859-29379625:+	A3	STRG.53518	Chr09	Chr09	+	29377859-29379605:29377859-29379625	95DAB-145DAB	-0.486596	0.0404595	0.486596	1	Negative_dPSI
STRG.53588;A3:Chr09:30961467-30963029:30961467-30963330:+	A3	STRG.53588	Chr09	Chr09	+	30961467-30963029:30961467-30963330	95DAB-145DAB	-0.185241	0.048951	0.185241	1	Negative_dPSI
STRG.54171;A3:Chr08:9524639-9525405:9524639-9526778:+	A3	STRG.54171	Chr08	Chr08	+	9524639-9525405:9524639-9526778	95DAB-145DAB	-0.252301	0.042957	0.252301	1	Negative_dPSI
STRG.55714;A3:Chr08:15233757-15233867:15233754-15233867:-	A3	STRG.55714	Chr08	Chr08	-	15233757-15233867:15233754-15233867	95DAB-145DAB	-0.477795	0.0104895	0.477795	1	Negative_dPSI
STRG.55714;A3:Chr08:15234178-15234310:15234175-15234310:-	A3	STRG.55714	Chr08	Chr08	-	15234178-15234310:15234175-15234310	95DAB-145DAB	-0.429917	0.0104895	0.429917	1	Negative_dPSI
STRG.5586;A3:Chr10:25684036-25684061:25683988-25684061:-	A3	STRG.5586	Chr10	Chr10	-	25684036-25684061:25683988-25684061	95DAB-145DAB	-0.233566	0.0484515	0.233566	1	Negative_dPSI
STRG.55934;A3:Chr08:20373675-20373778:20373675-20373793:+	A3	STRG.55934	Chr08	Chr08	+	20373675-20373778:20373675-20373793	95DAB-145DAB	-0.254625	0.0404595	0.254625	1	Negative_dPSI
STRG.56499;A3:Chr08:28411298-28411428:28411298-28411445:+	A3	STRG.56499	Chr08	Chr08	+	28411298-28411428:28411298-28411445	95DAB-145DAB	-0.187479	0.044955	0.187479	1	Negative_dPSI
STRG.629;A3:Chr11:5583890-5585077:5583890-5585152:+	A3	STRG.629	Chr11	Chr11	+	5583890-5585077:5583890-5585152	95DAB-145DAB	-0.156876	0.040959	0.156876	1	Negative_dPSI
STRG.6414;A3:Chr10:33459859-33460040:33459859-33460047:+	A3	STRG.6414	Chr10	Chr10	+	33459859-33460040:33459859-33460047	95DAB-145DAB	-0.856695	0.0384615	0.856695	1	Negative_dPSI
STRG.6494;A3:Chr10:34211643-34211958:34211540-34211958:-	A3	STRG.6494	Chr10	Chr10	-	34211643-34211958:34211540-34211958	95DAB-145DAB	-0.353751	0.01998	0.353751	1	Negative_dPSI
STRG.6494;A3:Chr10:34211643-34211958:34211583-34211958:-	A3	STRG.6494	Chr10	Chr10	-	34211643-34211958:34211583-34211958	95DAB-145DAB	-0.47612	0.01998	0.47612	1	Negative_dPSI
STRG.6926;A3:Chr10:38205492-38205789:38205492-38205945:+	A3	STRG.6926	Chr10	Chr10	+	38205492-38205789:38205492-38205945	95DAB-145DAB	-0.251595	0.044955	0.251595	1	Negative_dPSI
STRG.6934;A3:Chr10:38255512-38255853:38255512-38255889:+	A3	STRG.6934	Chr10	Chr10	+	38255512-38255853:38255512-38255889	95DAB-145DAB	-0.427061	0.041958	0.427061	1	Negative_dPSI
STRG.7381;A3:Chr10:41519615-41520170:41519615-41520329:+	A3	STRG.7381	Chr10	Chr10	+	41519615-41520170:41519615-41520329	95DAB-145DAB	-0.41066	0.0254745	0.41066	1	Negative_dPSI
STRG.7569;A3:Chr13:2507532-2514285:2507398-2514285:-	A3	STRG.7569	Chr13	Chr13	-	2507532-2514285:2507398-2514285	95DAB-145DAB	-0.694589	0.015984	0.694589	1	Negative_dPSI
STRG.7820;A3:Chr13:4270649-4271454:4270642-4271454:-	A3	STRG.7820	Chr13	Chr13	-	4270649-4271454:4270642-4271454	95DAB-145DAB	-0.153369	0.0414585	0.153369	1	Negative_dPSI
STRG.7872;A3:Chr13:4562320-4562499:4562320-4562568:+	A3	STRG.7872	Chr13	Chr13	+	4562320-4562499:4562320-4562568	95DAB-145DAB	-0.257224	0.040959	0.257224	1	Negative_dPSI
STRG.7949;A3:Chr13:5224587-5224911:5224286-5224911:-	A3	STRG.7949	Chr13	Chr13	-	5224587-5224911:5224286-5224911	95DAB-145DAB	-0.442788	0.014985	0.442788	1	Negative_dPSI
STRG.7983;A3:Chr13:5474849-5475119:5474847-5475119:-	A3	STRG.7983	Chr13	Chr13	-	5474849-5475119:5474847-5475119	95DAB-145DAB	-0.561998	0.011988	0.561998	1	Negative_dPSI
STRG.819;A3:Chr11:6998688-6998892:6998688-6998895:+	A3	STRG.819	Chr11	Chr11	+	6998688-6998892:6998688-6998895	95DAB-145DAB	-0.190253	0.0434565	0.190253	1	Negative_dPSI
STRG.8401;A3:Chr13:8672942-8673505:8672942-8673510:+	A3	STRG.8401	Chr13	Chr13	+	8672942-8673505:8672942-8673510	95DAB-145DAB	-0.311306	0.0474525	0.311306	1	Negative_dPSI
STRG.8468;A3:Chr13:9282965-9283044:9282965-9283078:+	A3	STRG.8468	Chr13	Chr13	+	9282965-9283044:9282965-9283078	95DAB-145DAB	-0.210087	0.0464535	0.210087	1	Negative_dPSI
STRG.8791;A3:Chr13:12303182-12303471:12303182-12303488:+	A3	STRG.8791	Chr13	Chr13	+	12303182-12303471:12303182-12303488	95DAB-145DAB	-0.315496	0.0384615	0.315496	1	Negative_dPSI
STRG.8849;A3:Chr13:12814609-12814731:12814572-12814731:-	A3	STRG.8849	Chr13	Chr13	-	12814609-12814731:12814572-12814731	95DAB-145DAB	-0.281732	0.038961	0.281732	1	Negative_dPSI
STRG.9768;A3:Chr13:25297593-25301215:25297593-25301335:+	A3	STRG.9768	Chr13	Chr13	+	25297593-25301215:25297593-25301335	95DAB-145DAB	-0.724134	0.0374625	0.724134	1	Negative_dPSI
STRG.9889;A3:Chr13:26819539-26823791:26819539-26824594:+	A3	STRG.9889	Chr13	Chr13	+	26819539-26823791:26819539-26824594	95DAB-145DAB	-0.363577	0.036963	0.363577	1	Negative_dPSI
STRG.9980;A3:Chr13:31000245-31000266:31000245-31000268:+	A3	STRG.9980	Chr13	Chr13	+	31000245-31000266:31000245-31000268	95DAB-145DAB	-0.325199	0.017982	0.325199	1	Negative_dPSI
STRG.10170;A5:Chr13:37600028-37600164:37600028-37600333:-	A5	STRG.10170	Chr13	Chr13	-	37600028-37600164:37600028-37600333	95DAB-145DAB	-0.774158	0.0334665	0.774158	1	Negative_dPSI
STRG.1051;A5:Chr11:8951263-8951920:8951170-8951920:+	A5	STRG.1051	Chr11	Chr11	+	8951263-8951920:8951170-8951920	95DAB-145DAB	-0.469608	0.0324675	0.469608	1	Negative_dPSI
STRG.11856;A5:Chr12:22046151-22046270:22046151-22047577:-	A5	STRG.11856	Chr12	Chr12	-	22046151-22046270:22046151-22047577	95DAB-145DAB	-0.409096	0.044955	0.409096	1	Negative_dPSI
STRG.1261;A5:Chr11:11686862-11689243:11686862-11689271:-	A5	STRG.1261	Chr11	Chr11	-	11686862-11689243:11686862-11689271	95DAB-145DAB	-0.461453	0.016983	0.461453	1	Negative_dPSI
STRG.12810;A5:Chr12:30946182-30947305:30946182-30947310:-	A5	STRG.12810	Chr12	Chr12	-	30946182-30947305:30946182-30947310	95DAB-145DAB	-0.237384	0.03996	0.237384	1	Negative_dPSI
STRG.12871;A5:Chr12:31348769-31349005:31348765-31349005:+	A5	STRG.12871	Chr12	Chr12	+	31348769-31349005:31348765-31349005	95DAB-145DAB	-0.144728	0.0414585	0.144728	1	Negative_dPSI
STRG.12993;A5:Chr12:32252920-32254061:32252831-32254061:+	A5	STRG.12993	Chr12	Chr12	+	32252920-32254061:32252831-32254061	95DAB-145DAB	-0.340632	0.0134865	0.340632	1	Negative_dPSI
STRG.13468;A5:Chr15:2741636-2742049:2741636-2742064:-	A5	STRG.13468	Chr15	Chr15	-	2741636-2742049:2741636-2742064	95DAB-145DAB	-0.244231	0.042957	0.244231	1	Negative_dPSI
STRG.14034;A5:Chr15:6882623-6883350:6882617-6883350:+	A5	STRG.14034	Chr15	Chr15	+	6882623-6883350:6882617-6883350	95DAB-145DAB	-0.13559	0.044955	0.13559	1	Negative_dPSI
STRG.14574;A5:Chr15:10391126-10391886:10391082-10391886:+	A5	STRG.14574	Chr15	Chr15	+	10391126-10391886:10391082-10391886	95DAB-145DAB	-0.243549	0.035964	0.243549	1	Negative_dPSI
STRG.14651;A5:Chr15:10982624-10982723:10982592-10982723:+	A5	STRG.14651	Chr15	Chr15	+	10982624-10982723:10982592-10982723	95DAB-145DAB	-0.463069	0.025974	0.463069	1	Negative_dPSI
STRG.15151;A5:Chr15:16776655-16776761:16776655-16776764:-	A5	STRG.15151	Chr15	Chr15	-	16776655-16776761:16776655-16776764	95DAB-145DAB	-0.260525	0.0244755	0.260525	1	Negative_dPSI
STRG.15245;A5:Chr15:17581263-17581352:17580085-17581352:+	A5	STRG.15245	Chr15	Chr15	+	17581263-17581352:17580085-17581352	95DAB-145DAB	-0.298369	0.047952	0.298369	1	Negative_dPSI
STRG.15808;A5:Chr15:23671460-23673085:23671460-23673396:-	A5	STRG.15808	Chr15	Chr15	-	23671460-23673085:23671460-23673396	95DAB-145DAB	-0.466309	0.0314685	0.466309	1	Negative_dPSI
STRG.17084;A5:Chr15:47121094-47121883:47121081-47121883:+	A5	STRG.17084	Chr15	Chr15	+	47121094-47121883:47121081-47121883	95DAB-145DAB	-0.208657	0.0434565	0.208657	1	Negative_dPSI
STRG.17243;A5:Chr15:49494103-49494190:49494103-49494352:-	A5	STRG.17243	Chr15	Chr15	-	49494103-49494190:49494103-49494352	95DAB-145DAB	-0.467468	0.0487013	0.467468	1	Negative_dPSI
STRG.17243;A5:Chr15:49494103-49494190:49494103-49494735:-	A5	STRG.17243	Chr15	Chr15	-	49494103-49494190:49494103-49494735	95DAB-145DAB	-0.55222	0.0487013	0.55222	1	Negative_dPSI
STRG.17478;A5:Chr15:52042700-52043341:52042700-52044215:-	A5	STRG.17478	Chr15	Chr15	-	52042700-52043341:52042700-52044215	95DAB-145DAB	-0.334842	0.013986	0.334842	1	Negative_dPSI
STRG.17564;A5:Chr15:52767684-52767897:52767684-52768364:-	A5	STRG.17564	Chr15	Chr15	-	52767684-52767897:52767684-52768364	95DAB-145DAB	-0.43246	0.0314685	0.43246	1	Negative_dPSI
STRG.17781;A5:Chr14:220960-221128:220956-221128:+	A5	STRG.17781	Chr14	Chr14	+	220960-221128:220956-221128	95DAB-145DAB	-0.155833	0.037962	0.155833	1	Negative_dPSI
STRG.18335;A5:Chr14:5472705-5472850:5472705-5474222:-	A5	STRG.18335	Chr14	Chr14	-	5472705-5472850:5472705-5474222	95DAB-145DAB	-0.476038	0.00899101	0.476038	1	Negative_dPSI
STRG.18467;A5:Chr14:7051957-7052095:7051764-7052095:+	A5	STRG.18467	Chr14	Chr14	+	7051957-7052095:7051764-7052095	95DAB-145DAB	-0.328972	0.0394605	0.328972	1	Negative_dPSI
STRG.19915;A5:Chr14:27667227-27668678:27667227-27668705:-	A5	STRG.19915	Chr14	Chr14	-	27667227-27668678:27667227-27668705	95DAB-145DAB	-0.233848	0.030969	0.233848	1	Negative_dPSI
STRG.20060;A5:Chr14:28636911-28637167:28636911-28641911:-	A5	STRG.20060	Chr14	Chr14	-	28636911-28637167:28636911-28641911	95DAB-145DAB	-0.377239	0.00999001	0.377239	1	Negative_dPSI
STRG.20533;A5:Chr14:32113335-32113542:32113335-32113546:-	A5	STRG.20533	Chr14	Chr14	-	32113335-32113542:32113335-32113546	95DAB-145DAB	-0.290445	0.020979	0.290445	1	Negative_dPSI
STRG.20645;A5:Chr17:1479108-1479389:1478621-1479389:+	A5	STRG.20645	Chr17	Chr17	+	1479108-1479389:1478621-1479389	95DAB-145DAB	-0.523437	0.036963	0.523437	1	Negative_dPSI
STRG.20778;A5:Chr17:2402168-2402553:2402168-2402574:-	A5	STRG.20778	Chr17	Chr17	-	2402168-2402553:2402168-2402574	95DAB-145DAB	-0.289342	0.03996	0.289342	1	Negative_dPSI
STRG.21506;A5:Chr17:8777594-8777868:8777583-8777868:+	A5	STRG.21506	Chr17	Chr17	+	8777594-8777868:8777583-8777868	95DAB-145DAB	-0.383688	0.040959	0.383688	1	Negative_dPSI
STRG.21528;A5:Chr17:8914241-8915112:8914230-8915112:+	A5	STRG.21528	Chr17	Chr17	+	8914241-8915112:8914230-8915112	95DAB-145DAB	-0.602348	0.026973	0.602348	1	Negative_dPSI
STRG.21907;A5:Chr17:12922873-12922957:12922873-12922961:-	A5	STRG.21907	Chr17	Chr17	-	12922873-12922957:12922873-12922961	95DAB-145DAB	-0.216386	0.047952	0.216386	1	Negative_dPSI
STRG.22434;A5:Chr17:22526067-22526568:22526067-22526583:-	A5	STRG.22434	Chr17	Chr17	-	22526067-22526568:22526067-22526583	95DAB-145DAB	-0.327016	0.017982	0.327016	1	Negative_dPSI
STRG.22854;A5:Chr17:27633758-27635050:27633743-27635050:+	A5	STRG.22854	Chr17	Chr17	+	27633758-27635050:27633743-27635050	95DAB-145DAB	-0.536501	0.023976	0.536501	1	Negative_dPSI
STRG.24403;A5:Chr16:6382171-6382248:6382171-6382283:-	A5	STRG.24403	Chr16	Chr16	-	6382171-6382248:6382171-6382283	95DAB-145DAB	-0.459283	0.0144855	0.459283	1	Negative_dPSI
STRG.24414;A5:Chr16:6483694-6483823:6483590-6483823:+	A5	STRG.24414	Chr16	Chr16	+	6483694-6483823:6483590-6483823	95DAB-145DAB	-0.445139	0.0154845	0.445139	1	Negative_dPSI
STRG.24654;A5:Chr16:8385526-8385604:8385526-8385628:-	A5	STRG.24654	Chr16	Chr16	-	8385526-8385604:8385526-8385628	95DAB-145DAB	-0.340974	0.0234765	0.340974	1	Negative_dPSI
STRG.25754;A5:Chr16:21844837-21844947:21844803-21844947:+	A5	STRG.25754	Chr16	Chr16	+	21844837-21844947:21844803-21844947	95DAB-145DAB	-0.632508	0.00899101	0.632508	1	Negative_dPSI
STRG.26562;A5:Chr16:38421056-38421785:38421042-38421785:+	A5	STRG.26562	Chr16	Chr16	+	38421056-38421785:38421042-38421785	95DAB-145DAB	-0.248163	0.0384615	0.248163	1	Negative_dPSI
STRG.26755;A5:Chr01:8311278-8312295:8311252-8312295:+	A5	STRG.26755	Chr01	Chr01	+	8311278-8312295:8311252-8312295	95DAB-145DAB	-0.261264	0.026973	0.261264	1	Negative_dPSI
STRG.28480;A5:Chr01:27863087-27863855:27863087-27864103:-	A5	STRG.28480	Chr01	Chr01	-	27863087-27863855:27863087-27864103	95DAB-145DAB	-0.279018	0.034965	0.279018	1	Negative_dPSI
STRG.29843;A5:Chr00:12053439-12053666:12053439-12053822:-	A5	STRG.29843	Chr00	Chr00	-	12053439-12053666:12053439-12053822	95DAB-145DAB	-0.32455	0.0264735	0.32455	1	Negative_dPSI
STRG.34615;A5:Chr03:35129126-35129228:35129100-35129228:+	A5	STRG.34615	Chr03	Chr03	+	35129126-35129228:35129100-35129228	95DAB-145DAB	-0.312262	0.0444555	0.312262	1	Negative_dPSI
STRG.3494;A5:Chr10:592688-594406:591734-594406:+	A5	STRG.3494	Chr10	Chr10	+	592688-594406:591734-594406	95DAB-145DAB	-0.162616	0.0494505	0.162616	1	Negative_dPSI
STRG.34952;A5:Chr02:29569-29738:29569-29760:-	A5	STRG.34952	Chr02	Chr02	-	29569-29738:29569-29760	95DAB-145DAB	-0.365854	0.028971	0.365854	1	Negative_dPSI
STRG.35023;A5:Chr02:463400-463500:463280-463500:+	A5	STRG.35023	Chr02	Chr02	+	463400-463500:463280-463500	95DAB-145DAB	-0.516507	0.024975	0.516507	1	Negative_dPSI
STRG.35567;A5:Chr02:5140310-5140391:5140310-5140395:-	A5	STRG.35567	Chr02	Chr02	-	5140310-5140391:5140310-5140395	95DAB-145DAB	-0.31421	0.0164835	0.31421	1	Negative_dPSI
STRG.36521;A5:Chr02:12324160-12324356:12324160-12325605:-	A5	STRG.36521	Chr02	Chr02	-	12324160-12324356:12324160-12325605	95DAB-145DAB	-0.148437	0.0454545	0.148437	1	Negative_dPSI
STRG.3702;A5:Chr10:2699070-2699122:2699070-2699173:-	A5	STRG.3702	Chr10	Chr10	-	2699070-2699122:2699070-2699173	95DAB-145DAB	-0.199245	0.0284715	0.199245	1	Negative_dPSI
STRG.37690;A5:Chr02:31900384-31900582:31900197-31900582:+	A5	STRG.37690	Chr02	Chr02	+	31900384-31900582:31900197-31900582	95DAB-145DAB	-0.242174	0.0424575	0.242174	1	Negative_dPSI
STRG.37838;A5:Chr02:33435986-33436087:33435980-33436087:+	A5	STRG.37838	Chr02	Chr02	+	33435986-33436087:33435980-33436087	95DAB-145DAB	-0.251614	0.042957	0.251614	1	Negative_dPSI
STRG.37923;A5:Chr02:34274657-34275094:34274657-34275107:-	A5	STRG.37923	Chr02	Chr02	-	34274657-34275094:34274657-34275107	95DAB-145DAB	-0.581577	0.036963	0.581577	1	Negative_dPSI
STRG.38589;A5:Chr05:4814566-4814775:4814542-4814775:+	A5	STRG.38589	Chr05	Chr05	+	4814566-4814775:4814542-4814775	95DAB-145DAB	-0.301209	0.030969	0.301209	1	Negative_dPSI
STRG.39008;A5:Chr05:13081670-13083880:13081604-13083880:+	A5	STRG.39008	Chr05	Chr05	+	13081670-13083880:13081604-13083880	95DAB-145DAB	-0.288589	0.0294705	0.288589	1	Negative_dPSI
STRG.39184;A5:Chr05:17735245-17735591:17735245-17735987:-	A5	STRG.39184	Chr05	Chr05	-	17735245-17735591:17735245-17735987	95DAB-145DAB	-0.499486	0.00549451	0.499486	1	Negative_dPSI
STRG.39217;A5:Chr05:18715204-18715228:18715204-18715393:-	A5	STRG.39217	Chr05	Chr05	-	18715204-18715228:18715204-18715393	95DAB-145DAB	-0.36596	0.0114885	0.36596	1	Negative_dPSI
STRG.39698;A5:Chr05:25214388-25214494:25214388-25214565:-	A5	STRG.39698	Chr05	Chr05	-	25214388-25214494:25214388-25214565	95DAB-145DAB	-0.502843	0.0404595	0.502843	1	Negative_dPSI
STRG.40504;A5:Chr05:32761945-32762339:32761638-32762339:+	A5	STRG.40504	Chr05	Chr05	+	32761945-32762339:32761638-32762339	95DAB-145DAB	-0.397071	0.0104895	0.397071	1	Negative_dPSI
STRG.40504;A5:Chr05:32762123-32762339:32761638-32762339:+	A5	STRG.40504	Chr05	Chr05	+	32762123-32762339:32761638-32762339	95DAB-145DAB	-0.380673	0.0104895	0.380673	1	Negative_dPSI
STRG.40882;A5:Chr05:37514010-37514195:37514010-37514199:-	A5	STRG.40882	Chr05	Chr05	-	37514010-37514195:37514010-37514199	95DAB-145DAB	-0.157736	0.0374625	0.157736	1	Negative_dPSI
STRG.41058;A5:Chr05:39610388-39610575:39610388-39610612:-	A5	STRG.41058	Chr05	Chr05	-	39610388-39610575:39610388-39610612	95DAB-145DAB	-0.284579	0.047952	0.284579	1	Negative_dPSI
STRG.41584;A5:Chr05:44351474-44354900:44351423-44354900:+	A5	STRG.41584	Chr05	Chr05	+	44351474-44354900:44351423-44354900	95DAB-145DAB	-0.378076	0.010989	0.378076	1	Negative_dPSI
STRG.44102;A5:Chr04:25657468-25657585:25657386-25657585:+	A5	STRG.44102	Chr04	Chr04	+	25657468-25657585:25657386-25657585	95DAB-145DAB	-0.304741	0.0444555	0.304741	1	Negative_dPSI
STRG.44548;A5:Chr04:29278973-29279071:29278973-29279194:-	A5	STRG.44548	Chr04	Chr04	-	29278973-29279071:29278973-29279194	95DAB-145DAB	-0.316906	0.026973	0.316906	1	Negative_dPSI
STRG.47561;A5:Chr07:31426044-31426134:31426044-31426138:-	A5	STRG.47561	Chr07	Chr07	-	31426044-31426134:31426044-31426138	95DAB-145DAB	-0.491023	0.0444555	0.491023	1	Negative_dPSI
STRG.48986;A5:Chr06:6117751-6118487:6117751-6118490:-	A5	STRG.48986	Chr06	Chr06	-	6117751-6118487:6117751-6118490	95DAB-145DAB	-0.381816	0.0164835	0.381816	1	Negative_dPSI
STRG.49102;A5:Chr06:8355545-8355649:8355538-8355649:+	A5	STRG.49102	Chr06	Chr06	+	8355545-8355649:8355538-8355649	95DAB-145DAB	-0.464767	0.0044955	0.464767	1	Negative_dPSI
STRG.493;A5:Chr11:4425011-4425140:4425007-4425140:+	A5	STRG.493	Chr11	Chr11	+	4425011-4425140:4425007-4425140	95DAB-145DAB	-0.27257	0.0234765	0.27257	1	Negative_dPSI
STRG.4946;A5:Chr10:27510496-27511647:27510496-27511921:-	A5	STRG.4946	Chr10	Chr10	-	27510496-27511647:27510496-27511921	95DAB-145DAB	-0.347944	0.0172328	0.347944	1	Negative_dPSI
STRG.52527;A5:Chr09:11411584-11411693:11411584-11411706:-	A5	STRG.52527	Chr09	Chr09	-	11411584-11411693:11411584-11411706	95DAB-145DAB	-0.249571	0.0454545	0.249571	1	Negative_dPSI
STRG.52684;A5:Chr09:13053617-13053704:13053617-13054704:-	A5	STRG.52684	Chr09	Chr09	-	13053617-13053704:13053617-13054704	95DAB-145DAB	-0.358216	0.0134865	0.358216	1	Negative_dPSI
STRG.53826;A5:Chr09:34167634-34168243:34167622-34168243:+	A5	STRG.53826	Chr09	Chr09	+	34167634-34168243:34167622-34168243	95DAB-145DAB	-0.293691	0.032967	0.293691	1	Negative_dPSI
STRG.53988;A5:Chr09:35844804-35844930:35844804-35845225:-	A5	STRG.53988	Chr09	Chr09	-	35844804-35844930:35844804-35845225	95DAB-145DAB	-0.35032	0.0204795	0.35032	1	Negative_dPSI
STRG.54177;A5:Chr08:9578645-9578740:9578645-9579182:-	A5	STRG.54177	Chr08	Chr08	-	9578645-9578740:9578645-9579182	95DAB-145DAB	-0.309361	0.0274725	0.309361	1	Negative_dPSI
STRG.54737;A5:Chr08:3338638-3338791:3338635-3338791:+	A5	STRG.54737	Chr08	Chr08	+	3338638-3338791:3338635-3338791	95DAB-145DAB	-0.258051	0.040959	0.258051	1	Negative_dPSI
STRG.55084;A5:Chr08:6513740-6513884:6513736-6513884:+	A5	STRG.55084	Chr08	Chr08	+	6513740-6513884:6513736-6513884	95DAB-145DAB	-0.740781	0.0334665	0.740781	1	Negative_dPSI
STRG.55714;A5:Chr08:15234175-15234304:15234175-15234310:-	A5	STRG.55714	Chr08	Chr08	-	15234175-15234304:15234175-15234310	95DAB-145DAB	-0.201989	0.038961	0.201989	1	Negative_dPSI
STRG.55888;A5:Chr08:19507527-19507612:19507527-19507645:-	A5	STRG.55888	Chr08	Chr08	-	19507527-19507612:19507527-19507645	95DAB-145DAB	-0.318094	0.0174825	0.318094	1	Negative_dPSI
STRG.56208;A5:Chr08:24962001-24962659:24961988-24962659:+	A5	STRG.56208	Chr08	Chr08	+	24962001-24962659:24961988-24962659	95DAB-145DAB	-0.35845	0.021978	0.35845	1	Negative_dPSI
STRG.56351;A5:Chr08:26881430-26881534:26881430-26881583:-	A5	STRG.56351	Chr08	Chr08	-	26881430-26881534:26881430-26881583	95DAB-145DAB	-0.215379	0.0384615	0.215379	1	Negative_dPSI
STRG.56386;A5:Chr08:27297886-27303069:27297886-27303079:-	A5	STRG.56386	Chr08	Chr08	-	27297886-27303069:27297886-27303079	95DAB-145DAB	-0.4506	0.00899101	0.4506	1	Negative_dPSI
STRG.56567;A5:Chr08:29264537-29264844:29263683-29264844:+	A5	STRG.56567	Chr08	Chr08	+	29264537-29264844:29263683-29264844	95DAB-145DAB	-0.227344	0.0394605	0.227344	1	Negative_dPSI
STRG.56680;A5:Chr08:30493483-30493588:30493436-30493588:+	A5	STRG.56680	Chr08	Chr08	+	30493483-30493588:30493436-30493588	95DAB-145DAB	-0.520261	0.0014985	0.520261	1	Negative_dPSI
STRG.6235;A5:Chr10:32017668-32019284:32017634-32019284:+	A5	STRG.6235	Chr10	Chr10	+	32017668-32019284:32017634-32019284	95DAB-145DAB	-0.344223	0.0487013	0.344223	1	Negative_dPSI
STRG.6494;A5:Chr10:34212012-34212104:34212012-34212173:-	A5	STRG.6494	Chr10	Chr10	-	34212012-34212104:34212012-34212173	95DAB-145DAB	-0.354182	0.027972	0.354182	1	Negative_dPSI
STRG.6575;A5:Chr10:35230040-35230136:35230040-35230158:-	A5	STRG.6575	Chr10	Chr10	-	35230040-35230136:35230040-35230158	95DAB-145DAB	-0.511818	0.003996	0.511818	1	Negative_dPSI
STRG.6575;A5:Chr10:35230040-35230136:35230040-35230177:-	A5	STRG.6575	Chr10	Chr10	-	35230040-35230136:35230040-35230177	95DAB-145DAB	-0.239265	0.0499501	0.239265	1	Negative_dPSI
STRG.6636;A5:Chr10:35792163-35792253:35792147-35792253:+	A5	STRG.6636	Chr10	Chr10	+	35792163-35792253:35792147-35792253	95DAB-145DAB	-0.201306	0.048951	0.201306	1	Negative_dPSI
STRG.7381;A5:Chr10:41523546-41523729:41523528-41523729:+	A5	STRG.7381	Chr10	Chr10	+	41523546-41523729:41523528-41523729	95DAB-145DAB	-0.380252	0.033966	0.380252	1	Negative_dPSI
STRG.7385;A5:Chr10:41554287-41554378:41554287-41554473:-	A5	STRG.7385	Chr10	Chr10	-	41554287-41554378:41554287-41554473	95DAB-145DAB	-0.313879	0.02997	0.313879	1	Negative_dPSI
STRG.7401;A5:Chr10:41647799-41647915:41647655-41647915:+	A5	STRG.7401	Chr10	Chr10	+	41647799-41647915:41647655-41647915	95DAB-145DAB	-0.454754	0.043956	0.454754	1	Negative_dPSI
STRG.7949;A5:Chr13:5224286-5224485:5224286-5224911:-	A5	STRG.7949	Chr13	Chr13	-	5224286-5224485:5224286-5224911	95DAB-145DAB	-0.270504	0.025974	0.270504	1	Negative_dPSI
STRG.7975;A5:Chr13:5437310-5437720:5437310-5437727:-	A5	STRG.7975	Chr13	Chr13	-	5437310-5437720:5437310-5437727	95DAB-145DAB	-0.333211	0.017982	0.333211	1	Negative_dPSI
STRG.9185;A5:Chr13:16107279-16107880:16107274-16107880:+	A5	STRG.9185	Chr13	Chr13	+	16107279-16107880:16107274-16107880	95DAB-145DAB	-0.293052	0.041958	0.293052	1	Negative_dPSI
STRG.9400;A5:Chr13:18967808-18968104:18967808-18969417:-	A5	STRG.9400	Chr13	Chr13	-	18967808-18968104:18967808-18969417	95DAB-145DAB	-0.514072	0.041958	0.514072	1	Negative_dPSI
STRG.31219;MX:Chr00:40672149-40672426:40672545-40673735:40672149-40672738:40673511-40673735:-	MX	STRG.31219	Chr00	Chr00	-	40672149-40672426:40672545-40673735:40672149-40672738:40673511-40673735	95DAB-145DAB	-0.78967	0.0174825	0.78967	1	Negative_dPSI
STRG.6931;MX:Chr10:38228955-38229865:38229929-38236355:38228955-38235924:38235988-38236355:+	MX	STRG.6931	Chr10	Chr10	+	38228955-38229865:38229929-38236355:38228955-38235924:38235988-38236355	95DAB-145DAB	-0.660056	0.034965	0.660056	1	Negative_dPSI
STRG.6931;MX:Chr10:38228955-38229865:38229946-38236355:38228955-38235924:38235988-38236355:+	MX	STRG.6931	Chr10	Chr10	+	38228955-38229865:38229946-38236355:38228955-38235924:38235988-38236355	95DAB-145DAB	-0.852552	0.034965	0.852552	1	Negative_dPSI
STRG.10446;RI:Chr12:1249368:1249420-1249516:1249700:-	RI	STRG.10446	Chr12	Chr12	-	1249368:1249420-1249516:1249700	95DAB-145DAB	-0.274049	0.023976	0.274049	1	Negative_dPSI
STRG.10739;RI:Chr12:4475463:4475710-4475967:4476121:+	RI	STRG.10739	Chr12	Chr12	+	4475463:4475710-4475967:4476121	95DAB-145DAB	-0.737336	0.011988	0.737336	1	Negative_dPSI
STRG.11653;RI:Chr12:20001925:20002060-20002355:20002541:-	RI	STRG.11653	Chr12	Chr12	-	20001925:20002060-20002355:20002541	95DAB-145DAB	-0.244945	0.03996	0.244945	1	Negative_dPSI
STRG.11895;RI:Chr12:22508340:22510957-22512979:22513034:-	RI	STRG.11895	Chr12	Chr12	-	22508340:22510957-22512979:22513034	95DAB-145DAB	-0.362684	0.033966	0.362684	1	Negative_dPSI
STRG.1275;RI:Chr11:11807791:11807940-11808762:11808763:-	RI	STRG.1275	Chr11	Chr11	-	11807791:11807940-11808762:11808763	95DAB-145DAB	-0.39558	0.034965	0.39558	1	Negative_dPSI
STRG.1452;RI:Chr11:13764150:13764205-13764447:13764483:-	RI	STRG.1452	Chr11	Chr11	-	13764150:13764205-13764447:13764483	95DAB-145DAB	-0.376437	0.0464535	0.376437	1	Negative_dPSI
STRG.14683;RI:Chr15:11143494:11143930-11144936:11145996:+	RI	STRG.14683	Chr15	Chr15	+	11143494:11143930-11144936:11145996	95DAB-145DAB	-0.307319	0.0484515	0.307319	1	Negative_dPSI
STRG.15291;RI:Chr15:18030871:18031034-18031136:18031204:+	RI	STRG.15291	Chr15	Chr15	+	18030871:18031034-18031136:18031204	95DAB-145DAB	-0.309198	0.048951	0.309198	1	Negative_dPSI
STRG.15471;RI:Chr15:19660595:19661313-19661539:19661695:-	RI	STRG.15471	Chr15	Chr15	-	19660595:19661313-19661539:19661695	95DAB-145DAB	-0.459549	0.042957	0.459549	1	Negative_dPSI
STRG.15916;RI:Chr15:25151583:25153401-25154462:25154659:-	RI	STRG.15916	Chr15	Chr15	-	25151583:25153401-25154462:25154659	95DAB-145DAB	-0.427931	0.0454545	0.427931	1	Negative_dPSI
STRG.18172;RI:Chr14:3505666:3505685-3505775:3506099:+	RI	STRG.18172	Chr14	Chr14	+	3505666:3505685-3505775:3506099	95DAB-145DAB	-0.291462	0.0494505	0.291462	1	Negative_dPSI
STRG.19517;RI:Chr14:23971043:23971085-23971431:23971528:+	RI	STRG.19517	Chr14	Chr14	+	23971043:23971085-23971431:23971528	95DAB-145DAB	-0.449413	0.035964	0.449413	1	Negative_dPSI
STRG.20205;RI:Chr14:29662626:29662666-29662700:29663187:+	RI	STRG.20205	Chr14	Chr14	+	29662626:29662666-29662700:29663187	95DAB-145DAB	-0.291657	0.020979	0.291657	1	Negative_dPSI
STRG.20533;RI:Chr14:32114776:32114945-32115357:32115775:-	RI	STRG.20533	Chr14	Chr14	-	32114776:32114945-32115357:32115775	95DAB-145DAB	-0.304578	0.0314685	0.304578	1	Negative_dPSI
STRG.20597;RI:Chr17:1176909:1176983-1177345:1177407:+	RI	STRG.20597	Chr17	Chr17	+	1176909:1176983-1177345:1177407	95DAB-145DAB	-0.450684	0.041958	0.450684	1	Negative_dPSI
STRG.21506;RI:Chr17:8778340:8778428-8778623:8778737:+	RI	STRG.21506	Chr17	Chr17	+	8778340:8778428-8778623:8778737	95DAB-145DAB	-0.28157	0.031968	0.28157	1	Negative_dPSI
STRG.23873;RI:Chr16:2597699:2598005-2598591:2598762:-	RI	STRG.23873	Chr16	Chr16	-	2597699:2598005-2598591:2598762	95DAB-145DAB	-0.271223	0.0444555	0.271223	1	Negative_dPSI
STRG.24541;RI:Chr16:7485399:7485674-7485792:7485860:-	RI	STRG.24541	Chr16	Chr16	-	7485399:7485674-7485792:7485860	95DAB-145DAB	-0.543565	0.010989	0.543565	1	Negative_dPSI
STRG.24541;RI:Chr16:7485399:7485674-7485818:7485860:-	RI	STRG.24541	Chr16	Chr16	-	7485399:7485674-7485818:7485860	95DAB-145DAB	-0.476993	0.010989	0.476993	1	Negative_dPSI
STRG.24647;RI:Chr16:8342128:8343004-8343219:8344058:-	RI	STRG.24647	Chr16	Chr16	-	8342128:8343004-8343219:8344058	95DAB-145DAB	-0.411566	0.033966	0.411566	1	Negative_dPSI
STRG.25667;RI:Chr16:20414133:20414189-20415153:20415303:-	RI	STRG.25667	Chr16	Chr16	-	20414133:20414189-20415153:20415303	95DAB-145DAB	-0.379082	0.021978	0.379082	1	Negative_dPSI
STRG.26028;RI:Chr16:29448193:29448262-29448352:29448744:+	RI	STRG.26028	Chr16	Chr16	+	29448193:29448262-29448352:29448744	95DAB-145DAB	-0.588646	0.00649351	0.588646	1	Negative_dPSI
STRG.26319;RI:Chr16:37996436:37996554-37997233:37997303:-	RI	STRG.26319	Chr16	Chr16	-	37996436:37996554-37997233:37997303	95DAB-145DAB	-0.387503	0.042957	0.387503	1	Negative_dPSI
STRG.26453;RI:Chr16:28406985:28407173-28408215:28408273:-	RI	STRG.26453	Chr16	Chr16	-	28406985:28407173-28408215:28408273	95DAB-145DAB	-0.553379	0.0499501	0.553379	1	Negative_dPSI
STRG.26687;RI:Chr01:6499833:6500381-6501725:6501803:+	RI	STRG.26687	Chr01	Chr01	+	6499833:6500381-6501725:6501803	95DAB-145DAB	-0.554811	0.0204795	0.554811	1	Negative_dPSI
STRG.276;RI:Chr11:2434428:2434478-2434791:2435051:+	RI	STRG.276	Chr11	Chr11	+	2434428:2434478-2434791:2435051	95DAB-145DAB	-0.621172	0.032967	0.621172	1	Negative_dPSI
STRG.27946;RI:Chr01:23776477:23776512-23776637:23776818:-	RI	STRG.27946	Chr01	Chr01	-	23776477:23776512-23776637:23776818	95DAB-145DAB	-0.898963	0.000999001	0.898963	1	Negative_dPSI
STRG.28339;RI:Chr01:32618916:32619206-32619314:32619403:+	RI	STRG.28339	Chr01	Chr01	+	32618916:32619206-32619314:32619403	95DAB-145DAB	-0.569716	0.034965	0.569716	1	Negative_dPSI
STRG.28740;RI:Chr01:30026548:30026809-30027044:30027761:+	RI	STRG.28740	Chr01	Chr01	+	30026548:30026809-30027044:30027761	95DAB-145DAB	-0.322224	0.018981	0.322224	1	Negative_dPSI
STRG.29688;RI:Chr00:9717144:9717400-9717449:9717767:+	RI	STRG.29688	Chr00	Chr00	+	9717144:9717400-9717449:9717767	95DAB-145DAB	-0.270294	0.0424575	0.270294	1	Negative_dPSI
STRG.30942;RI:Chr00:32797441:32797621-32798221:32798470:-	RI	STRG.30942	Chr00	Chr00	-	32797441:32797621-32798221:32798470	95DAB-145DAB	-0.295661	0.0384615	0.295661	1	Negative_dPSI
STRG.31946;RI:Chr03:1204203:1204340-1204364:1204387:-	RI	STRG.31946	Chr03	Chr03	-	1204203:1204340-1204364:1204387	95DAB-145DAB	-0.324489	0.020979	0.324489	1	Negative_dPSI
STRG.32574;RI:Chr03:6278157:6278294-6278707:6279081:+	RI	STRG.32574	Chr03	Chr03	+	6278157:6278294-6278707:6279081	95DAB-145DAB	-0.44745	0.032967	0.44745	1	Negative_dPSI
STRG.32810;RI:Chr03:8358401:8358954-8359057:8359087:-	RI	STRG.32810	Chr03	Chr03	-	8358401:8358954-8359057:8359087	95DAB-145DAB	-0.222834	0.048951	0.222834	1	Negative_dPSI
STRG.32859;RI:Chr03:8675417:8679113-8679468:8679698:-	RI	STRG.32859	Chr03	Chr03	-	8675417:8679113-8679468:8679698	95DAB-145DAB	-0.896535	0.0434565	0.896535	1	Negative_dPSI
STRG.36799;RI:Chr02:15457097:15457355-15457459:15457891:-	RI	STRG.36799	Chr02	Chr02	-	15457097:15457355-15457459:15457891	95DAB-145DAB	-0.343408	0.0234765	0.343408	1	Negative_dPSI
STRG.37690;RI:Chr02:31897344:31897438-31897521:31897638:+	RI	STRG.37690	Chr02	Chr02	+	31897344:31897438-31897521:31897638	95DAB-145DAB	-0.288948	0.046953	0.288948	1	Negative_dPSI
STRG.38314;RI:Chr05:1372645:1372833-1372930:1372998:+	RI	STRG.38314	Chr05	Chr05	+	1372645:1372833-1372930:1372998	95DAB-145DAB	-0.456938	0.030969	0.456938	1	Negative_dPSI
STRG.39656;RI:Chr05:24693128:24693230-24693511:24693957:-	RI	STRG.39656	Chr05	Chr05	-	24693128:24693230-24693511:24693957	95DAB-145DAB	-0.403179	0.018981	0.403179	1	Negative_dPSI
STRG.39677;RI:Chr05:24959135:24959214-24959317:24959562:+	RI	STRG.39677	Chr05	Chr05	+	24959135:24959214-24959317:24959562	95DAB-145DAB	-0.512533	0.00849151	0.512533	1	Negative_dPSI
STRG.41372;RI:Chr05:42248541:42249271-42249604:42249771:-	RI	STRG.41372	Chr05	Chr05	-	42248541:42249271-42249604:42249771	95DAB-145DAB	-0.423806	0.028971	0.423806	1	Negative_dPSI
STRG.4146;RI:Chr10:15727269:15727578-15728217:15728319:+	RI	STRG.4146	Chr10	Chr10	+	15727269:15727578-15728217:15728319	95DAB-145DAB	-0.399415	0.046953	0.399415	1	Negative_dPSI
STRG.424;RI:Chr11:3733733:3733777-3734121:3734454:-	RI	STRG.424	Chr11	Chr11	-	3733733:3733777-3734121:3734454	95DAB-145DAB	-0.290945	0.023976	0.290945	1	Negative_dPSI
STRG.424;RI:Chr11:3733733:3733777-3734196:3734454:-	RI	STRG.424	Chr11	Chr11	-	3733733:3733777-3734196:3734454	95DAB-145DAB	-0.455725	0.014985	0.455725	1	Negative_dPSI
STRG.4245;RI:Chr10:7704595:7704694-7704803:7704844:+	RI	STRG.4245	Chr10	Chr10	+	7704595:7704694-7704803:7704844	95DAB-145DAB	-0.793181	0.0044955	0.793181	1	Negative_dPSI
STRG.42694;RI:Chr04:4157512:4157644-4157772:4157981:+	RI	STRG.42694	Chr04	Chr04	+	4157512:4157644-4157772:4157981	95DAB-145DAB	-0.293045	0.0274725	0.293045	1	Negative_dPSI
STRG.44332;RI:Chr04:27628678:27628966-27629062:27629157:-	RI	STRG.44332	Chr04	Chr04	-	27628678:27628966-27629062:27629157	95DAB-145DAB	-0.378608	0.0464535	0.378608	1	Negative_dPSI
STRG.45129;RI:Chr07:1510151:1510179-1510227:1510427:+	RI	STRG.45129	Chr07	Chr07	+	1510151:1510179-1510227:1510427	95DAB-145DAB	-0.388001	0.0374625	0.388001	1	Negative_dPSI
STRG.46581;RI:Chr07:24734061:24734240-24735049:24735267:+	RI	STRG.46581	Chr07	Chr07	+	24734061:24734240-24735049:24735267	95DAB-145DAB	-0.295347	0.036963	0.295347	1	Negative_dPSI
STRG.47071;RI:Chr07:27188424:27188475-27189034:27189174:+	RI	STRG.47071	Chr07	Chr07	+	27188424:27188475-27189034:27189174	95DAB-145DAB	-0.410385	0.00849151	0.410385	1	Negative_dPSI
STRG.48020;RI:Chr07:34869556:34869677-34870512:34870666:-	RI	STRG.48020	Chr07	Chr07	-	34869556:34869677-34870512:34870666	95DAB-145DAB	-0.346596	0.042957	0.346596	1	Negative_dPSI
STRG.48109;RI:Chr07:35630975:35631016-35631037:35631254:+	RI	STRG.48109	Chr07	Chr07	+	35630975:35631016-35631037:35631254	95DAB-145DAB	-0.456981	0.025974	0.456981	1	Negative_dPSI
STRG.48109;RI:Chr07:35633489:35633607-35633718:35634476:+	RI	STRG.48109	Chr07	Chr07	+	35633489:35633607-35633718:35634476	95DAB-145DAB	-0.297027	0.043956	0.297027	1	Negative_dPSI
STRG.48386;RI:Chr06:918828:918875-920158:920779:+	RI	STRG.48386	Chr06	Chr06	+	918828:918875-920158:920779	95DAB-145DAB	-0.414535	0.0499501	0.414535	1	Negative_dPSI
STRG.49757;RI:Chr06:25997476:25998294-25998321:25998390:+	RI	STRG.49757	Chr06	Chr06	+	25997476:25998294-25998321:25998390	95DAB-145DAB	-0.976371	0	0.976371	1	Negative_dPSI
STRG.50055;RI:Chr06:28968376:28970212-28970608:28970704:-	RI	STRG.50055	Chr06	Chr06	-	28968376:28970212-28970608:28970704	95DAB-145DAB	-0.662963	0.021978	0.662963	1	Negative_dPSI
STRG.51198;RI:Chr09:1047534:1048247-1048354:1048786:-	RI	STRG.51198	Chr09	Chr09	-	1047534:1048247-1048354:1048786	95DAB-145DAB	-0.357831	0.0384615	0.357831	1	Negative_dPSI
STRG.51247;RI:Chr09:1293056:1293143-1293168:1294395:-	RI	STRG.51247	Chr09	Chr09	-	1293056:1293143-1293168:1294395	95DAB-145DAB	-0.302668	0.0224775	0.302668	1	Negative_dPSI
STRG.51640;RI:Chr09:4166417:4167062-4167166:4167333:-	RI	STRG.51640	Chr09	Chr09	-	4166417:4167062-4167166:4167333	95DAB-145DAB	-0.566305	0.0304695	0.566305	1	Negative_dPSI
STRG.52406;RI:Chr09:10378645:10378717-10379000:10379090:+	RI	STRG.52406	Chr09	Chr09	+	10378645:10378717-10379000:10379090	95DAB-145DAB	-0.288893	0.0314685	0.288893	1	Negative_dPSI
STRG.54157;RI:Chr08:9375194:9375603-9375760:9375839:+	RI	STRG.54157	Chr08	Chr08	+	9375194:9375603-9375760:9375839	95DAB-145DAB	-0.268837	0.0474525	0.268837	1	Negative_dPSI
STRG.54157;RI:Chr08:9375194:9375644-9375760:9375839:+	RI	STRG.54157	Chr08	Chr08	+	9375194:9375644-9375760:9375839	95DAB-145DAB	-0.784229	0.00599401	0.784229	1	Negative_dPSI
STRG.54361;RI:Chr08:620965:621081-621293:621389:-	RI	STRG.54361	Chr08	Chr08	-	620965:621081-621293:621389	95DAB-145DAB	-0.34796	0.0444555	0.34796	1	Negative_dPSI
STRG.55218;RI:Chr08:7699490:7699599-7699672:7699726:+	RI	STRG.55218	Chr08	Chr08	+	7699490:7699599-7699672:7699726	95DAB-145DAB	-0.72601	0.000999001	0.72601	1	Negative_dPSI
[truncated: 15,207 more rows]

## Sheet: DAS_by_comparison
comparison	n_significant_DAS_event_comparison_rows
45DAB-145DAB	536
45DAB-95DAB	1085
95DAB-145DAB	892
Flower-145DAB	884
Flower-45DAB	734
Flower-95DAB	1388
Leaf-145DAB	652
Leaf-45DAB	725
Leaf-95DAB	1105
Leaf-Flower	624
Root-145DAB	572
Root-45DAB	620
Root-95DAB	1257
Root-Flower	682
Root-Leaf	414
Root-Stem	582
Stem-145DAB	792
Stem-45DAB	661
Stem-95DAB	1609
Stem-Flower	712
Stem-Leaf	680

## Sheet: DAS_by_comp_type
comparison	event_type	n_significant_DAS_event_comparison_rows
45DAB-145DAB	SE	78
45DAB-145DAB	A3	169
45DAB-145DAB	A5	150
45DAB-145DAB	MX	4
45DAB-145DAB	RI	108
45DAB-145DAB	AF	14
45DAB-145DAB	AL	13
45DAB-95DAB	SE	219
45DAB-95DAB	A3	367
45DAB-95DAB	A5	248
45DAB-95DAB	MX	3
45DAB-95DAB	RI	190
45DAB-95DAB	AF	28
45DAB-95DAB	AL	30
95DAB-145DAB	SE	169
95DAB-145DAB	A3	309
95DAB-145DAB	A5	221
95DAB-145DAB	MX	5
95DAB-145DAB	RI	152
95DAB-145DAB	AF	22
95DAB-145DAB	AL	14
Flower-145DAB	SE	153
Flower-145DAB	A3	259
Flower-145DAB	A5	249
Flower-145DAB	MX	4
Flower-145DAB	RI	152
Flower-145DAB	AF	43
Flower-145DAB	AL	24
Flower-45DAB	SE	115
Flower-45DAB	A3	224
Flower-45DAB	A5	200
Flower-45DAB	MX	4
Flower-45DAB	RI	136
Flower-45DAB	AF	33
Flower-45DAB	AL	22
Flower-95DAB	SE	276
Flower-95DAB	A3	440
Flower-95DAB	A5	346
Flower-95DAB	MX	6
Flower-95DAB	RI	229
Flower-95DAB	AF	53
Flower-95DAB	AL	38
Leaf-145DAB	SE	79
Leaf-145DAB	A3	199
Leaf-145DAB	A5	171
Leaf-145DAB	MX	5
Leaf-145DAB	RI	146
Leaf-145DAB	AF	33
Leaf-145DAB	AL	19
Leaf-45DAB	SE	107
Leaf-45DAB	A3	203
Leaf-45DAB	A5	195
Leaf-45DAB	MX	3
Leaf-45DAB	RI	150
Leaf-45DAB	AF	48
Leaf-45DAB	AL	19
Leaf-95DAB	SE	187
Leaf-95DAB	A3	335
Leaf-95DAB	A5	271
Leaf-95DAB	MX	1
Leaf-95DAB	RI	223
Leaf-95DAB	AF	54
Leaf-95DAB	AL	34
Leaf-Flower	SE	103
Leaf-Flower	A3	188
Leaf-Flower	A5	152
Leaf-Flower	MX	5
Leaf-Flower	RI	113
Leaf-Flower	AF	36
Leaf-Flower	AL	27
Root-145DAB	SE	71
Root-145DAB	A3	165
Root-145DAB	A5	164
Root-145DAB	MX	1
Root-145DAB	RI	122
Root-145DAB	AF	43
Root-145DAB	AL	6
Root-45DAB	SE	73
Root-45DAB	A3	179
Root-45DAB	A5	170
Root-45DAB	MX	1
Root-45DAB	RI	128
Root-45DAB	AF	50
Root-45DAB	AL	19
Root-95DAB	SE	225
Root-95DAB	A3	409
Root-95DAB	A5	306
Root-95DAB	MX	6
Root-95DAB	RI	226
Root-95DAB	AF	65
Root-95DAB	AL	20
Root-Flower	SE	113
Root-Flower	A3	221
Root-Flower	A5	184
Root-Flower	MX	4
Root-Flower	RI	107
Root-Flower	AF	40
Root-Flower	AL	13
Root-Leaf	SE	67
Root-Leaf	A3	133
Root-Leaf	A5	114
Root-Leaf	MX	2
Root-Leaf	RI	72
Root-Leaf	AF	14
Root-Leaf	AL	12
Root-Stem	SE	86
Root-Stem	A3	163
Root-Stem	A5	155
Root-Stem	MX	1
Root-Stem	RI	116
Root-Stem	AF	49
Root-Stem	AL	12
Stem-145DAB	SE	154
Stem-145DAB	A3	232
Stem-145DAB	A5	201
Stem-145DAB	MX	7
Stem-145DAB	RI	141
Stem-145DAB	AF	39
Stem-145DAB	AL	18
Stem-45DAB	SE	103
Stem-45DAB	A3	198
Stem-45DAB	A5	166
Stem-45DAB	MX	2
Stem-45DAB	RI	136
Stem-45DAB	AF	43
Stem-45DAB	AL	13
Stem-95DAB	SE	311
Stem-95DAB	A3	531
Stem-95DAB	A5	389
Stem-95DAB	MX	1
Stem-95DAB	RI	275
Stem-95DAB	AF	61
Stem-95DAB	AL	41
Stem-Flower	SE	118
Stem-Flower	A3	221
Stem-Flower	A5	183
Stem-Flower	MX	4
Stem-Flower	RI	127
Stem-Flower	AF	37
Stem-Flower	AL	22
Stem-Leaf	SE	116
Stem-Leaf	A3	212
Stem-Leaf	A5	170
Stem-Leaf	MX	2
Stem-Leaf	RI	120
Stem-Leaf	AF	34
Stem-Leaf	AL	26

## Sheet: DAS_by_comp_direction
comparison	Direction	n_significant_DAS_event_comparison_rows
45DAB-145DAB	Negative_dPSI	295
45DAB-145DAB	Positive_dPSI	241
45DAB-95DAB	Negative_dPSI	633
45DAB-95DAB	Positive_dPSI	452
95DAB-145DAB	Negative_dPSI	406
95DAB-145DAB	Positive_dPSI	486
Flower-145DAB	Negative_dPSI	524
Flower-145DAB	Positive_dPSI	360
Flower-45DAB	Negative_dPSI	384
Flower-45DAB	Positive_dPSI	350
Flower-95DAB	Negative_dPSI	828
Flower-95DAB	Positive_dPSI	560
Leaf-145DAB	Negative_dPSI	349
Leaf-145DAB	Positive_dPSI	303
Leaf-45DAB	Negative_dPSI	346
Leaf-45DAB	Positive_dPSI	379
Leaf-95DAB	Negative_dPSI	620
Leaf-95DAB	Positive_dPSI	485
Leaf-Flower	Negative_dPSI	281
Leaf-Flower	Positive_dPSI	343
Root-145DAB	Negative_dPSI	323
Root-145DAB	Positive_dPSI	249
Root-45DAB	Negative_dPSI	311
Root-45DAB	Positive_dPSI	309
Root-95DAB	Negative_dPSI	735
Root-95DAB	Positive_dPSI	522
Root-Flower	Negative_dPSI	333
Root-Flower	Positive_dPSI	349
Root-Leaf	Negative_dPSI	242
Root-Leaf	Positive_dPSI	172
Root-Stem	Negative_dPSI	264
Root-Stem	Positive_dPSI	318
Stem-145DAB	Negative_dPSI	450
Stem-145DAB	Positive_dPSI	342
Stem-45DAB	Negative_dPSI	367
Stem-45DAB	Positive_dPSI	294
Stem-95DAB	Negative_dPSI	999
Stem-95DAB	Positive_dPSI	610
Stem-Flower	Negative_dPSI	352
Stem-Flower	Positive_dPSI	360
Stem-Leaf	Negative_dPSI	376
Stem-Leaf	Positive_dPSI	304

## Sheet: DAS_by_comp_dir_type
comparison	Direction	event_type	n_significant_DAS_event_comparison_rows
45DAB-145DAB	Negative_dPSI	SE	55
45DAB-145DAB	Negative_dPSI	A3	98
45DAB-145DAB	Negative_dPSI	A5	80
45DAB-145DAB	Negative_dPSI	MX	1
45DAB-145DAB	Negative_dPSI	RI	49
45DAB-145DAB	Negative_dPSI	AF	6
45DAB-145DAB	Negative_dPSI	AL	6
45DAB-145DAB	Positive_dPSI	SE	23
45DAB-145DAB	Positive_dPSI	A3	71
45DAB-145DAB	Positive_dPSI	A5	70
45DAB-145DAB	Positive_dPSI	MX	3
45DAB-145DAB	Positive_dPSI	RI	59
45DAB-145DAB	Positive_dPSI	AF	8
45DAB-145DAB	Positive_dPSI	AL	7
45DAB-95DAB	Negative_dPSI	SE	145
45DAB-95DAB	Negative_dPSI	A3	222
45DAB-95DAB	Negative_dPSI	A5	147
45DAB-95DAB	Negative_dPSI	MX	2
45DAB-95DAB	Negative_dPSI	RI	92
45DAB-95DAB	Negative_dPSI	AF	13
45DAB-95DAB	Negative_dPSI	AL	12
45DAB-95DAB	Positive_dPSI	SE	74
45DAB-95DAB	Positive_dPSI	A3	145
45DAB-95DAB	Positive_dPSI	A5	101
45DAB-95DAB	Positive_dPSI	MX	1
45DAB-95DAB	Positive_dPSI	RI	98
45DAB-95DAB	Positive_dPSI	AF	15
45DAB-95DAB	Positive_dPSI	AL	18
95DAB-145DAB	Negative_dPSI	SE	77
95DAB-145DAB	Negative_dPSI	A3	141
95DAB-145DAB	Negative_dPSI	A5	93
95DAB-145DAB	Negative_dPSI	MX	3
95DAB-145DAB	Negative_dPSI	RI	72
95DAB-145DAB	Negative_dPSI	AF	9
95DAB-145DAB	Negative_dPSI	AL	11
95DAB-145DAB	Positive_dPSI	SE	92
95DAB-145DAB	Positive_dPSI	A3	168
95DAB-145DAB	Positive_dPSI	A5	128
95DAB-145DAB	Positive_dPSI	MX	2
95DAB-145DAB	Positive_dPSI	RI	80
95DAB-145DAB	Positive_dPSI	AF	13
95DAB-145DAB	Positive_dPSI	AL	3
Flower-145DAB	Negative_dPSI	SE	87
Flower-145DAB	Negative_dPSI	A3	167
Flower-145DAB	Negative_dPSI	A5	139
Flower-145DAB	Negative_dPSI	MX	1
Flower-145DAB	Negative_dPSI	RI	96
Flower-145DAB	Negative_dPSI	AF	21
Flower-145DAB	Negative_dPSI	AL	13
Flower-145DAB	Positive_dPSI	SE	66
Flower-145DAB	Positive_dPSI	A3	92
Flower-145DAB	Positive_dPSI	A5	110
Flower-145DAB	Positive_dPSI	MX	3
Flower-145DAB	Positive_dPSI	RI	56
Flower-145DAB	Positive_dPSI	AF	22
Flower-145DAB	Positive_dPSI	AL	11
Flower-45DAB	Negative_dPSI	SE	53
Flower-45DAB	Negative_dPSI	A3	117
Flower-45DAB	Negative_dPSI	A5	99
Flower-45DAB	Negative_dPSI	MX	1
Flower-45DAB	Negative_dPSI	RI	86
Flower-45DAB	Negative_dPSI	AF	16
Flower-45DAB	Negative_dPSI	AL	12
Flower-45DAB	Positive_dPSI	SE	62
Flower-45DAB	Positive_dPSI	A3	107
Flower-45DAB	Positive_dPSI	A5	101
Flower-45DAB	Positive_dPSI	MX	3
Flower-45DAB	Positive_dPSI	RI	50
Flower-45DAB	Positive_dPSI	AF	17
Flower-45DAB	Positive_dPSI	AL	10
Flower-95DAB	Negative_dPSI	SE	176
Flower-95DAB	Negative_dPSI	A3	278
Flower-95DAB	Negative_dPSI	A5	189
Flower-95DAB	Negative_dPSI	MX	3
Flower-95DAB	Negative_dPSI	RI	145
Flower-95DAB	Negative_dPSI	AF	25
Flower-95DAB	Negative_dPSI	AL	12
Flower-95DAB	Positive_dPSI	SE	100
Flower-95DAB	Positive_dPSI	A3	162
Flower-95DAB	Positive_dPSI	A5	157
Flower-95DAB	Positive_dPSI	MX	3
Flower-95DAB	Positive_dPSI	RI	84
Flower-95DAB	Positive_dPSI	AF	28
Flower-95DAB	Positive_dPSI	AL	26
Leaf-145DAB	Negative_dPSI	SE	39
Leaf-145DAB	Negative_dPSI	A3	107
Leaf-145DAB	Negative_dPSI	A5	91
Leaf-145DAB	Negative_dPSI	MX	1
Leaf-145DAB	Negative_dPSI	RI	80
Leaf-145DAB	Negative_dPSI	AF	21
Leaf-145DAB	Negative_dPSI	AL	10
Leaf-145DAB	Positive_dPSI	SE	40
Leaf-145DAB	Positive_dPSI	A3	92
Leaf-145DAB	Positive_dPSI	A5	80
Leaf-145DAB	Positive_dPSI	MX	4
Leaf-145DAB	Positive_dPSI	RI	66
Leaf-145DAB	Positive_dPSI	AF	12
Leaf-145DAB	Positive_dPSI	AL	9
Leaf-45DAB	Negative_dPSI	SE	46
Leaf-45DAB	Negative_dPSI	A3	100
Leaf-45DAB	Negative_dPSI	A5	80
Leaf-45DAB	Negative_dPSI	MX	1
Leaf-45DAB	Negative_dPSI	RI	91
Leaf-45DAB	Negative_dPSI	AF	20
Leaf-45DAB	Negative_dPSI	AL	8
Leaf-45DAB	Positive_dPSI	SE	61
Leaf-45DAB	Positive_dPSI	A3	103
Leaf-45DAB	Positive_dPSI	A5	115
Leaf-45DAB	Positive_dPSI	MX	2
Leaf-45DAB	Positive_dPSI	RI	59
Leaf-45DAB	Positive_dPSI	AF	28
Leaf-45DAB	Positive_dPSI	AL	11
Leaf-95DAB	Negative_dPSI	SE	112
Leaf-95DAB	Negative_dPSI	A3	196
Leaf-95DAB	Negative_dPSI	A5	148
Leaf-95DAB	Negative_dPSI	MX	0
Leaf-95DAB	Negative_dPSI	RI	128
Leaf-95DAB	Negative_dPSI	AF	25
Leaf-95DAB	Negative_dPSI	AL	11
Leaf-95DAB	Positive_dPSI	SE	75
Leaf-95DAB	Positive_dPSI	A3	139
Leaf-95DAB	Positive_dPSI	A5	123
Leaf-95DAB	Positive_dPSI	MX	1
Leaf-95DAB	Positive_dPSI	RI	95
Leaf-95DAB	Positive_dPSI	AF	29
Leaf-95DAB	Positive_dPSI	AL	23
Leaf-Flower	Negative_dPSI	SE	44
Leaf-Flower	Negative_dPSI	A3	84
Leaf-Flower	Negative_dPSI	A5	68
Leaf-Flower	Negative_dPSI	MX	4
Leaf-Flower	Negative_dPSI	RI	50
Leaf-Flower	Negative_dPSI	AF	19
Leaf-Flower	Negative_dPSI	AL	12
Leaf-Flower	Positive_dPSI	SE	59
Leaf-Flower	Positive_dPSI	A3	104
Leaf-Flower	Positive_dPSI	A5	84
Leaf-Flower	Positive_dPSI	MX	1
Leaf-Flower	Positive_dPSI	RI	63
Leaf-Flower	Positive_dPSI	AF	17
Leaf-Flower	Positive_dPSI	AL	15
Root-145DAB	Negative_dPSI	SE	36
Root-145DAB	Negative_dPSI	A3	97
Root-145DAB	Negative_dPSI	A5	91
Root-145DAB	Negative_dPSI	MX	0
Root-145DAB	Negative_dPSI	RI	76
Root-145DAB	Negative_dPSI	AF	20
Root-145DAB	Negative_dPSI	AL	3
Root-145DAB	Positive_dPSI	SE	35
Root-145DAB	Positive_dPSI	A3	68
Root-145DAB	Positive_dPSI	A5	73
Root-145DAB	Positive_dPSI	MX	1
Root-145DAB	Positive_dPSI	RI	46
Root-145DAB	Positive_dPSI	AF	23
Root-145DAB	Positive_dPSI	AL	3
Root-45DAB	Negative_dPSI	SE	27
Root-45DAB	Negative_dPSI	A3	97
Root-45DAB	Negative_dPSI	A5	76
Root-45DAB	Negative_dPSI	MX	1
Root-45DAB	Negative_dPSI	RI	79
Root-45DAB	Negative_dPSI	AF	20
Root-45DAB	Negative_dPSI	AL	11
Root-45DAB	Positive_dPSI	SE	46
Root-45DAB	Positive_dPSI	A3	82
Root-45DAB	Positive_dPSI	A5	94
Root-45DAB	Positive_dPSI	MX	0
Root-45DAB	Positive_dPSI	RI	49
Root-45DAB	Positive_dPSI	AF	30
Root-45DAB	Positive_dPSI	AL	8
Root-95DAB	Negative_dPSI	SE	130
Root-95DAB	Negative_dPSI	A3	245
Root-95DAB	Negative_dPSI	A5	177
Root-95DAB	Negative_dPSI	MX	3
Root-95DAB	Negative_dPSI	RI	145
Root-95DAB	Negative_dPSI	AF	29
Root-95DAB	Negative_dPSI	AL	6
Root-95DAB	Positive_dPSI	SE	95
Root-95DAB	Positive_dPSI	A3	164
Root-95DAB	Positive_dPSI	A5	129
Root-95DAB	Positive_dPSI	MX	3
Root-95DAB	Positive_dPSI	RI	81
Root-95DAB	Positive_dPSI	AF	36
Root-95DAB	Positive_dPSI	AL	14
Root-Flower	Negative_dPSI	SE	51
Root-Flower	Negative_dPSI	A3	96
Root-Flower	Negative_dPSI	A5	100
Root-Flower	Negative_dPSI	MX	2
Root-Flower	Negative_dPSI	RI	57
Root-Flower	Negative_dPSI	AF	21
Root-Flower	Negative_dPSI	AL	6
Root-Flower	Positive_dPSI	SE	62
Root-Flower	Positive_dPSI	A3	125
Root-Flower	Positive_dPSI	A5	84
Root-Flower	Positive_dPSI	MX	2
Root-Flower	Positive_dPSI	RI	50
Root-Flower	Positive_dPSI	AF	19
Root-Flower	Positive_dPSI	AL	7
Root-Leaf	Negative_dPSI	SE	41
Root-Leaf	Negative_dPSI	A3	72
Root-Leaf	Negative_dPSI	A5	73
Root-Leaf	Negative_dPSI	MX	0
Root-Leaf	Negative_dPSI	RI	47
Root-Leaf	Negative_dPSI	AF	4
Root-Leaf	Negative_dPSI	AL	5
Root-Leaf	Positive_dPSI	SE	26
Root-Leaf	Positive_dPSI	A3	61
Root-Leaf	Positive_dPSI	A5	41
Root-Leaf	Positive_dPSI	MX	2
Root-Leaf	Positive_dPSI	RI	25
Root-Leaf	Positive_dPSI	AF	10
Root-Leaf	Positive_dPSI	AL	7
Root-Stem	Negative_dPSI	SE	28
Root-Stem	Negative_dPSI	A3	76
Root-Stem	Negative_dPSI	A5	69
Root-Stem	Negative_dPSI	MX	0
Root-Stem	Negative_dPSI	RI	66
Root-Stem	Negative_dPSI	AF	19
Root-Stem	Negative_dPSI	AL	6
Root-Stem	Positive_dPSI	SE	58
Root-Stem	Positive_dPSI	A3	87
Root-Stem	Positive_dPSI	A5	86
Root-Stem	Positive_dPSI	MX	1
Root-Stem	Positive_dPSI	RI	50
Root-Stem	Positive_dPSI	AF	30
Root-Stem	Positive_dPSI	AL	6
Stem-145DAB	Negative_dPSI	SE	101
Stem-145DAB	Negative_dPSI	A3	125
Stem-145DAB	Negative_dPSI	A5	120
Stem-145DAB	Negative_dPSI	MX	2
Stem-145DAB	Negative_dPSI	RI	74
Stem-145DAB	Negative_dPSI	AF	18
Stem-145DAB	Negative_dPSI	AL	10
Stem-145DAB	Positive_dPSI	SE	53
Stem-145DAB	Positive_dPSI	A3	107
Stem-145DAB	Positive_dPSI	A5	81
Stem-145DAB	Positive_dPSI	MX	5
Stem-145DAB	Positive_dPSI	RI	67
Stem-145DAB	Positive_dPSI	AF	21
Stem-145DAB	Positive_dPSI	AL	8
Stem-45DAB	Negative_dPSI	SE	57
Stem-45DAB	Negative_dPSI	A3	112
Stem-45DAB	Negative_dPSI	A5	89
Stem-45DAB	Negative_dPSI	MX	1
Stem-45DAB	Negative_dPSI	RI	83
Stem-45DAB	Negative_dPSI	AF	18
Stem-45DAB	Negative_dPSI	AL	7
Stem-45DAB	Positive_dPSI	SE	46
Stem-45DAB	Positive_dPSI	A3	86
Stem-45DAB	Positive_dPSI	A5	77
Stem-45DAB	Positive_dPSI	MX	1
Stem-45DAB	Positive_dPSI	RI	53
Stem-45DAB	Positive_dPSI	AF	25
Stem-45DAB	Positive_dPSI	AL	6
Stem-95DAB	Negative_dPSI	SE	224
Stem-95DAB	Negative_dPSI	A3	332
Stem-95DAB	Negative_dPSI	A5	235
Stem-95DAB	Negative_dPSI	MX	1
Stem-95DAB	Negative_dPSI	RI	160
Stem-95DAB	Negative_dPSI	AF	29
Stem-95DAB	Negative_dPSI	AL	18
Stem-95DAB	Positive_dPSI	SE	87
Stem-95DAB	Positive_dPSI	A3	199
Stem-95DAB	Positive_dPSI	A5	154
Stem-95DAB	Positive_dPSI	MX	0
Stem-95DAB	Positive_dPSI	RI	115
Stem-95DAB	Positive_dPSI	AF	32
Stem-95DAB	Positive_dPSI	AL	23
Stem-Flower	Negative_dPSI	SE	65
Stem-Flower	Negative_dPSI	A3	98
Stem-Flower	Negative_dPSI	A5	97
Stem-Flower	Negative_dPSI	MX	2
Stem-Flower	Negative_dPSI	RI	55
Stem-Flower	Negative_dPSI	AF	19
Stem-Flower	Negative_dPSI	AL	16
Stem-Flower	Positive_dPSI	SE	53
Stem-Flower	Positive_dPSI	A3	123
Stem-Flower	Positive_dPSI	A5	86
Stem-Flower	Positive_dPSI	MX	2
Stem-Flower	Positive_dPSI	RI	72
Stem-Flower	Positive_dPSI	AF	18
Stem-Flower	Positive_dPSI	AL	6
Stem-Leaf	Negative_dPSI	SE	80
Stem-Leaf	Negative_dPSI	A3	118
Stem-Leaf	Negative_dPSI	A5	98
Stem-Leaf	Negative_dPSI	MX	1
Stem-Leaf	Negative_dPSI	RI	48
Stem-Leaf	Negative_dPSI	AF	15
Stem-Leaf	Negative_dPSI	AL	16
Stem-Leaf	Positive_dPSI	SE	36
Stem-Leaf	Positive_dPSI	A3	94
Stem-Leaf	Positive_dPSI	A5	72
Stem-Leaf	Positive_dPSI	MX	1
Stem-Leaf	Positive_dPSI	RI	72
Stem-Leaf	Positive_dPSI	AF	19
Stem-Leaf	Positive_dPSI	AL	10

## Sheet: DAS_unique_events
event_id	event_type	n_significant_comparisons	comparisons	n_involved_tissues	involved_tissues	gene_id	seqname	chrom	strand	event_coordinates
STRG.10239;SE:Chr13:39598812-39599672:39599757-39600597:+	SE	2	Flower-45DAB,Stem-45DAB	3	45DAB,Flower,Stem	STRG.10239	Chr13	Chr13	+	39598812-39599672:39599757-39600597
STRG.10283;SE:Chr13:42351150-42352399:42354910-42355444:-	SE	2	45DAB-95DAB,Root-45DAB	3	45DAB,95DAB,Root	STRG.10283	Chr13	Chr13	-	42351150-42352399:42354910-42355444
STRG.10283;SE:Chr13:42354910-42355444:42355504-42356067:-	SE	1	Leaf-95DAB	2	95DAB,Leaf	STRG.10283	Chr13	Chr13	-	42354910-42355444:42355504-42356067
STRG.10346;SE:Chr12:401998-402127:402188-402504:+	SE	7	45DAB-145DAB,45DAB-95DAB,Flower-145DAB,Leaf-145DAB,Root-45DAB,Stem-145DAB,Stem-45DAB	7	145DAB,45DAB,95DAB,Flower,Leaf,Root,Stem	STRG.10346	Chr12	Chr12	+	401998-402127:402188-402504
STRG.10359;SE:Chr12:531850-532008:532120-534007:-	SE	11	95DAB-145DAB,Flower-145DAB,Flower-95DAB,Leaf-145DAB,Leaf-Flower,Root-145DAB,Root-Flower,Root-Stem,Stem-95DAB,Stem-Flower,Stem-Leaf	6	145DAB,95DAB,Flower,Leaf,Root,Stem	STRG.10359	Chr12	Chr12	-	531850-532008:532120-534007
STRG.10514;SE:Chr12:1961217-1970243:1970348-1970857:-	SE	2	Root-Stem,Stem-Flower	3	Flower,Root,Stem	STRG.10514	Chr12	Chr12	-	1961217-1970243:1970348-1970857
STRG.10517;SE:Chr12:1986398-1986661:1986776-1986963:-	SE	2	Flower-95DAB,Stem-95DAB	3	95DAB,Flower,Stem	STRG.10517	Chr12	Chr12	-	1986398-1986661:1986776-1986963
STRG.10590;SE:Chr12:2994996-2995891:2995978-2996253:+	SE	2	Flower-95DAB,Stem-95DAB	3	95DAB,Flower,Stem	STRG.10590	Chr12	Chr12	+	2994996-2995891:2995978-2996253
STRG.10652;SE:Chr12:3689923-3690182:3690254-3690412:-	SE	13	45DAB-95DAB,95DAB-145DAB,Flower-95DAB,Leaf-45DAB,Leaf-95DAB,Root-145DAB,Root-45DAB,Root-95DAB,Root-Stem,Stem-145DAB,Stem-45DAB,Stem-Flower,Stem-Leaf	7	145DAB,45DAB,95DAB,Flower,Leaf,Root,Stem	STRG.10652	Chr12	Chr12	-	3689923-3690182:3690254-3690412
STRG.10739;SE:Chr12:4475710-4475967:4476121-4476308:+	SE	11	45DAB-95DAB,95DAB-145DAB,Flower-95DAB,Leaf-95DAB,Leaf-Flower,Root-145DAB,Root-45DAB,Root-Flower,Root-Leaf,Root-Stem,Stem-95DAB	7	145DAB,45DAB,95DAB,Flower,Leaf,Root,Stem	STRG.10739	Chr12	Chr12	+	4475710-4475967:4476121-4476308
STRG.10812;SE:Chr12:5322535-5322636:5322729-5324808:-	SE	5	Leaf-Flower,Root-Flower,Stem-145DAB,Stem-45DAB,Stem-Flower	6	145DAB,45DAB,Flower,Leaf,Root,Stem	STRG.10812	Chr12	Chr12	-	5322535-5322636:5322729-5324808
STRG.10868;SE:Chr12:5987641-5987894:5987977-5988102:+	SE	3	45DAB-95DAB,Flower-45DAB,Leaf-45DAB	4	45DAB,95DAB,Flower,Leaf	STRG.10868	Chr12	Chr12	+	5987641-5987894:5987977-5988102
STRG.10899;SE:Chr12:6391526-6391641:6391712-6391909:+	SE	1	Leaf-45DAB	2	45DAB,Leaf	STRG.10899	Chr12	Chr12	+	6391526-6391641:6391712-6391909
STRG.10899;SE:Chr12:6391526-6391641:6391760-6391909:+	SE	5	95DAB-145DAB,Flower-95DAB,Leaf-45DAB,Leaf-95DAB,Root-Leaf	6	145DAB,45DAB,95DAB,Flower,Leaf,Root	STRG.10899	Chr12	Chr12	+	6391526-6391641:6391760-6391909
STRG.10899;SE:Chr12:6391526-6391641:6391774-6391909:+	SE	4	95DAB-145DAB,Flower-95DAB,Leaf-45DAB,Leaf-95DAB	5	145DAB,45DAB,95DAB,Flower,Leaf	STRG.10899	Chr12	Chr12	+	6391526-6391641:6391774-6391909
STRG.10906;SE:Chr12:6503729-6504147:6504296-6504884:-	SE	2	Stem-95DAB,Stem-Leaf	3	95DAB,Leaf,Stem	STRG.10906	Chr12	Chr12	-	6503729-6504147:6504296-6504884
STRG.10969;SE:Chr12:7301051-7301415:7301683-7301933:-	SE	3	95DAB-145DAB,Leaf-95DAB,Stem-95DAB	4	145DAB,95DAB,Leaf,Stem	STRG.10969	Chr12	Chr12	-	7301051-7301415:7301683-7301933
STRG.10969;SE:Chr12:7301051-7301415:7301689-7301933:-	SE	2	Leaf-95DAB,Stem-95DAB	3	95DAB,Leaf,Stem	STRG.10969	Chr12	Chr12	-	7301051-7301415:7301689-7301933
STRG.11172;SE:Chr12:9322224-9322398:9322477-9322663:+	SE	1	Leaf-Flower	2	Flower,Leaf	STRG.11172	Chr12	Chr12	+	9322224-9322398:9322477-9322663
STRG.11204;SE:Chr12:9726606-9727036:9727092-9727198:+	SE	9	Flower-145DAB,Flower-45DAB,Flower-95DAB,Leaf-145DAB,Root-Flower,Root-Stem,Stem-45DAB,Stem-Flower,Stem-Leaf	7	145DAB,45DAB,95DAB,Flower,Leaf,Root,Stem	STRG.11204	Chr12	Chr12	+	9726606-9727036:9727092-9727198
STRG.11210;SE:Chr12:9758454-9759092:9759197-9759487:-	SE	3	Flower-95DAB,Leaf-Flower,Stem-Leaf	4	95DAB,Flower,Leaf,Stem	STRG.11210	Chr12	Chr12	-	9758454-9759092:9759197-9759487
STRG.1146;SE:Chr11:10452918-10453188:10453382-10453785:-	SE	8	Flower-145DAB,Flower-45DAB,Flower-95DAB,Leaf-145DAB,Leaf-95DAB,Root-Flower,Stem-Flower,Stem-Leaf	7	145DAB,45DAB,95DAB,Flower,Leaf,Root,Stem	STRG.1146	Chr11	Chr11	-	10452918-10453188:10453382-10453785
STRG.11465;SE:Chr12:17288992-17289262:17289321-17289690:+	SE	6	45DAB-145DAB,45DAB-95DAB,Leaf-45DAB,Stem-145DAB,Stem-95DAB,Stem-Leaf	5	145DAB,45DAB,95DAB,Leaf,Stem	STRG.11465	Chr12	Chr12	+	17288992-17289262:17289321-17289690
STRG.11495;SE:Chr12:17741861-17742448:17742578-17742900:+	SE	1	Root-Stem	2	Root,Stem	STRG.11495	Chr12	Chr12	+	17741861-17742448:17742578-17742900
STRG.11668;SE:Chr12:20148477-20148586:20148693-20148798:-	SE	2	Leaf-Flower,Root-Flower	3	Flower,Leaf,Root	STRG.11668	Chr12	Chr12	-	20148477-20148586:20148693-20148798
STRG.11776;SE:Chr12:21262561-21262702:21262861-21263063:-	SE	3	45DAB-95DAB,95DAB-145DAB,Stem-95DAB	4	145DAB,45DAB,95DAB,Stem	STRG.11776	Chr12	Chr12	-	21262561-21262702:21262861-21263063
STRG.11776;SE:Chr12:21262561-21262714:21262861-21263063:-	SE	3	45DAB-95DAB,95DAB-145DAB,Stem-95DAB	4	145DAB,45DAB,95DAB,Stem	STRG.11776	Chr12	Chr12	-	21262561-21262714:21262861-21263063
STRG.12058;SE:Chr12:24411453-24411630:24414253-24414482:-	SE	1	Root-45DAB	2	45DAB,Root	STRG.12058	Chr12	Chr12	-	24411453-24411630:24414253-24414482
STRG.12080;SE:Chr12:24604787-24605008:24605098-24605238:-	SE	6	45DAB-95DAB,95DAB-145DAB,Flower-95DAB,Leaf-95DAB,Root-95DAB,Stem-95DAB	7	145DAB,45DAB,95DAB,Flower,Leaf,Root,Stem	STRG.12080	Chr12	Chr12	-	24604787-24605008:24605098-24605238
STRG.12089;SE:Chr12:24646867-24647119:24647230-24647742:-	SE	5	Flower-145DAB,Flower-45DAB,Flower-95DAB,Leaf-Flower,Stem-Flower	6	145DAB,45DAB,95DAB,Flower,Leaf,Stem	STRG.12089	Chr12	Chr12	-	24646867-24647119:24647230-24647742
STRG.1209;SE:Chr11:11172466-11172711:11172755-11172868:+	SE	1	Leaf-145DAB	2	145DAB,Leaf	STRG.1209	Chr11	Chr11	+	11172466-11172711:11172755-11172868
STRG.125;SE:Chr11:835650-836315:836392-836715:-	SE	2	Root-45DAB,Root-95DAB	3	45DAB,95DAB,Root	STRG.125	Chr11	Chr11	-	835650-836315:836392-836715
STRG.12550;SE:Chr12:28811511-28812030:28812090-28812458:+	SE	5	45DAB-95DAB,Leaf-45DAB,Root-95DAB,Root-Leaf,Root-Stem	5	45DAB,95DAB,Leaf,Root,Stem	STRG.12550	Chr12	Chr12	+	28811511-28812030:28812090-28812458
STRG.12550;SE:Chr12:28813111-28813334:28813420-28813916:+	SE	2	45DAB-95DAB,Leaf-45DAB	3	45DAB,95DAB,Leaf	STRG.12550	Chr12	Chr12	+	28813111-28813334:28813420-28813916
STRG.12606;SE:Chr12:29335768-29339652:29339806-29341817:+	SE	3	Flower-145DAB,Flower-45DAB,Flower-95DAB	4	145DAB,45DAB,95DAB,Flower	STRG.12606	Chr12	Chr12	+	29335768-29339652:29339806-29341817
STRG.12631;SE:Chr12:29384650-29384839:29384911-29385013:+	SE	4	45DAB-145DAB,45DAB-95DAB,Root-145DAB,Root-95DAB	4	145DAB,45DAB,95DAB,Root	STRG.12631	Chr12	Chr12	+	29384650-29384839:29384911-29385013
STRG.12638;SE:Chr12:29418688-29419027:29419171-29419514:+	SE	3	Root-45DAB,Root-Flower,Root-Leaf	4	45DAB,Flower,Leaf,Root	STRG.12638	Chr12	Chr12	+	29418688-29419027:29419171-29419514
STRG.12649;SE:Chr12:29486570-29486675:29486818-29487192:-	SE	2	Root-Flower,Stem-Flower	3	Flower,Root,Stem	STRG.12649	Chr12	Chr12	-	29486570-29486675:29486818-29487192
STRG.12747;SE:Chr12:30325083-30325474:30325627-30326044:-	SE	1	Leaf-95DAB	2	95DAB,Leaf	STRG.12747	Chr12	Chr12	-	30325083-30325474:30325627-30326044
STRG.12747;SE:Chr12:30326126-30326221:30326261-30326931:-	SE	6	Flower-45DAB,Flower-95DAB,Leaf-45DAB,Leaf-95DAB,Root-Flower,Root-Leaf	5	45DAB,95DAB,Flower,Leaf,Root	STRG.12747	Chr12	Chr12	-	30326126-30326221:30326261-30326931
STRG.12747;SE:Chr12:30326126-30326221:30326379-30326931:-	SE	1	Leaf-95DAB	2	95DAB,Leaf	STRG.12747	Chr12	Chr12	-	30326126-30326221:30326379-30326931
STRG.12777;SE:Chr12:30653692-30654002:30654048-30654232:+	SE	6	45DAB-95DAB,95DAB-145DAB,Flower-95DAB,Leaf-95DAB,Root-95DAB,Stem-95DAB	7	145DAB,45DAB,95DAB,Flower,Leaf,Root,Stem	STRG.12777	Chr12	Chr12	+	30653692-30654002:30654048-30654232
STRG.12891;SE:Chr12:31457367-31458561:31458737-31459304:+	SE	1	Flower-45DAB	2	45DAB,Flower	STRG.12891	Chr12	Chr12	+	31457367-31458561:31458737-31459304
STRG.12920;SE:Chr12:31631891-31632200:31632265-31632827:-	SE	3	Root-Stem,Stem-Flower,Stem-Leaf	4	Flower,Leaf,Root,Stem	STRG.12920	Chr12	Chr12	-	31631891-31632200:31632265-31632827
STRG.12933;SE:Chr12:31689505-31690754:31690840-31690923:+	SE	3	Leaf-45DAB,Root-Stem,Stem-Leaf	4	45DAB,Leaf,Root,Stem	STRG.12933	Chr12	Chr12	+	31689505-31690754:31690840-31690923
STRG.12939;SE:Chr12:31830892-31831470:31831665-31831855:-	SE	5	Flower-145DAB,Flower-45DAB,Flower-95DAB,Leaf-Flower,Stem-Flower	6	145DAB,45DAB,95DAB,Flower,Leaf,Stem	STRG.12939	Chr12	Chr12	-	31830892-31831470:31831665-31831855
STRG.12955;SE:Chr12:31886390-31886508:31886654-31886873:-	SE	6	95DAB-145DAB,Leaf-145DAB,Stem-45DAB,Stem-95DAB,Stem-Flower,Stem-Leaf	6	145DAB,45DAB,95DAB,Flower,Leaf,Stem	STRG.12955	Chr12	Chr12	-	31886390-31886508:31886654-31886873
STRG.12955;SE:Chr12:31886390-31886508:31886657-31886873:-	SE	1	Leaf-145DAB	2	145DAB,Leaf	STRG.12955	Chr12	Chr12	-	31886390-31886508:31886657-31886873
STRG.12964;SE:Chr12:32057147-32057306:32057366-32058445:-	SE	1	Leaf-45DAB	2	45DAB,Leaf	STRG.12964	Chr12	Chr12	-	32057147-32057306:32057366-32058445
STRG.12992;SE:Chr12:32240786-32240879:32240973-32241492:+	SE	1	Root-95DAB	2	95DAB,Root	STRG.12992	Chr12	Chr12	+	32240786-32240879:32240973-32241492
STRG.13016;SE:Chr12:32434880-32434970:32435119-32435279:+	SE	1	Stem-45DAB	2	45DAB,Stem	STRG.13016	Chr12	Chr12	+	32434880-32434970:32435119-32435279
STRG.13094;SE:Chr15:5929-6040:6190-6303:+	SE	4	45DAB-95DAB,95DAB-145DAB,Flower-95DAB,Stem-95DAB	5	145DAB,45DAB,95DAB,Flower,Stem	STRG.13094	Chr15	Chr15	+	5929-6040:6190-6303
STRG.13094;SE:Chr15:5929-6040:6190-6308:+	SE	3	45DAB-95DAB,95DAB-145DAB,Stem-95DAB	4	145DAB,45DAB,95DAB,Stem	STRG.13094	Chr15	Chr15	+	5929-6040:6190-6308
STRG.13150;SE:Chr15:334979-335659:335768-335860:+	SE	4	Flower-45DAB,Flower-95DAB,Root-Flower,Stem-Flower	5	45DAB,95DAB,Flower,Root,Stem	STRG.13150	Chr15	Chr15	+	334979-335659:335768-335860
STRG.13192;SE:Chr15:539364-539758:539852-540025:-	SE	2	Root-45DAB,Root-95DAB	3	45DAB,95DAB,Root	STRG.13192	Chr15	Chr15	-	539364-539758:539852-540025
STRG.1320;SE:Chr11:12262083-12262574:12262668-12262829:-	SE	7	Flower-145DAB,Flower-45DAB,Flower-95DAB,Leaf-145DAB,Leaf-Flower,Root-Flower,Stem-Flower	7	145DAB,45DAB,95DAB,Flower,Leaf,Root,Stem	STRG.1320	Chr11	Chr11	-	12262083-12262574:12262668-12262829
STRG.13277;SE:Chr15:1099215-1099568:1099696-1100024:-	SE	1	Root-45DAB	2	45DAB,Root	STRG.13277	Chr15	Chr15	-	1099215-1099568:1099696-1100024
STRG.13304;SE:Chr15:1317345-1317481:1317541-1317668:+	SE	1	Flower-95DAB	2	95DAB,Flower	STRG.13304	Chr15	Chr15	+	1317345-1317481:1317541-1317668
STRG.13328;SE:Chr15:1486914-1487055:1487101-1487216:+	SE	2	45DAB-145DAB,Root-145DAB	3	145DAB,45DAB,Root	STRG.13328	Chr15	Chr15	+	1486914-1487055:1487101-1487216
STRG.13348;SE:Chr15:1614116-1614622:1614707-1614988:-	SE	2	45DAB-145DAB,Stem-45DAB	3	145DAB,45DAB,Stem	STRG.13348	Chr15	Chr15	-	1614116-1614622:1614707-1614988
STRG.13369;SE:Chr15:1779183-1779299:1779426-1779714:-	SE	3	Root-45DAB,Root-95DAB,Stem-95DAB	4	45DAB,95DAB,Root,Stem	STRG.13369	Chr15	Chr15	-	1779183-1779299:1779426-1779714
STRG.13497;SE:Chr15:2952389-2952567:2952612-2953654:+	SE	2	Leaf-145DAB,Stem-Leaf	3	145DAB,Leaf,Stem	STRG.13497	Chr15	Chr15	+	2952389-2952567:2952612-2953654
STRG.13500;SE:Chr15:2975614-2975698:2975838-2975961:+	SE	1	95DAB-145DAB	2	145DAB,95DAB	STRG.13500	Chr15	Chr15	+	2975614-2975698:2975838-2975961
STRG.13500;SE:Chr15:2975614-2975698:2975869-2975961:+	SE	2	45DAB-95DAB,95DAB-145DAB	3	145DAB,45DAB,95DAB	STRG.13500	Chr15	Chr15	+	2975614-2975698:2975869-2975961
STRG.13572;SE:Chr15:3474832-3475440:3475594-3475681:-	SE	4	95DAB-145DAB,Flower-95DAB,Leaf-95DAB,Stem-95DAB	5	145DAB,95DAB,Flower,Leaf,Stem	STRG.13572	Chr15	Chr15	-	3474832-3475440:3475594-3475681
STRG.13695;SE:Chr15:4432291-4432407:4432448-4432669:+	SE	2	95DAB-145DAB,Stem-95DAB	3	145DAB,95DAB,Stem	STRG.13695	Chr15	Chr15	+	4432291-4432407:4432448-4432669
STRG.13707;SE:Chr15:4548470-4548689:4548763-4550022:+	SE	6	Flower-145DAB,Flower-45DAB,Flower-95DAB,Leaf-Flower,Root-Flower,Stem-Flower	7	145DAB,45DAB,95DAB,Flower,Leaf,Root,Stem	STRG.13707	Chr15	Chr15	+	4548470-4548689:4548763-4550022
STRG.13713;SE:Chr15:4588353-4588630:4588704-4588796:-	SE	8	Flower-95DAB,Leaf-Flower,Root-145DAB,Root-95DAB,Root-Leaf,Stem-145DAB,Stem-95DAB,Stem-Leaf	6	145DAB,95DAB,Flower,Leaf,Root,Stem	STRG.13713	Chr15	Chr15	-	4588353-4588630:4588704-4588796
STRG.1387;SE:Chr11:13023427-13023521:13023689-13023856:-	SE	1	Stem-145DAB	2	145DAB,Stem	STRG.1387	Chr11	Chr11	-	13023427-13023521:13023689-13023856
STRG.13878;SE:Chr15:5612197-5612414:5612523-5613105:-	SE	4	Flower-145DAB,Flower-95DAB,Leaf-95DAB,Stem-95DAB	5	145DAB,95DAB,Flower,Leaf,Stem	STRG.13878	Chr15	Chr15	-	5612197-5612414:5612523-5613105
STRG.13922;SE:Chr15:5985253-5985353:5985443-5985525:-	SE	1	Flower-95DAB	2	95DAB,Flower	STRG.13922	Chr15	Chr15	-	5985253-5985353:5985443-5985525
STRG.13944;SE:Chr15:6184268-6185085:6185158-6186447:+	SE	4	Flower-45DAB,Leaf-Flower,Root-Flower,Stem-Flower	5	45DAB,Flower,Leaf,Root,Stem	STRG.13944	Chr15	Chr15	+	6184268-6185085:6185158-6186447
STRG.1400;SE:Chr11:13243265-13245103:13245159-13246833:+	SE	1	Stem-45DAB	2	45DAB,Stem	STRG.1400	Chr11	Chr11	+	13243265-13245103:13245159-13246833
STRG.14043;SE:Chr15:6936247-6936528:6936642-6936805:+	SE	5	Flower-95DAB,Leaf-45DAB,Leaf-95DAB,Root-45DAB,Root-95DAB	5	45DAB,95DAB,Flower,Leaf,Root	STRG.14043	Chr15	Chr15	+	6936247-6936528:6936642-6936805
STRG.14133;SE:Chr15:7675617-7675758:7675787-7676061:+	SE	4	Flower-145DAB,Flower-45DAB,Stem-145DAB,Stem-45DAB	4	145DAB,45DAB,Flower,Stem	STRG.14133	Chr15	Chr15	+	7675617-7675758:7675787-7676061
STRG.14151;SE:Chr15:7857332-7857706:7857938-7858118:-	SE	1	45DAB-95DAB	2	45DAB,95DAB	STRG.14151	Chr15	Chr15	-	7857332-7857706:7857938-7858118
STRG.14186;SE:Chr15:8079132-8079256:8079314-8079892:-	SE	1	Stem-95DAB	2	95DAB,Stem	STRG.14186	Chr15	Chr15	-	8079132-8079256:8079314-8079892
STRG.14186;SE:Chr15:8079314-8079442:8079482-8079892:-	SE	6	Flower-95DAB,Root-Stem,Stem-145DAB,Stem-45DAB,Stem-Flower,Stem-Leaf	7	145DAB,45DAB,95DAB,Flower,Leaf,Root,Stem	STRG.14186	Chr15	Chr15	-	8079314-8079442:8079482-8079892
STRG.14200;SE:Chr15:8139852-8140929:8141139-8141761:-	SE	3	45DAB-95DAB,95DAB-145DAB,Root-95DAB	4	145DAB,45DAB,95DAB,Root	STRG.14200	Chr15	Chr15	-	8139852-8140929:8141139-8141761
STRG.14300;SE:Chr15:14064583-14064674:14064742-14064970:-	SE	2	Flower-145DAB,Stem-145DAB	3	145DAB,Flower,Stem	STRG.14300	Chr15	Chr15	-	14064583-14064674:14064742-14064970
STRG.1435;SE:Chr11:13500786-13501842:13502027-13502175:+	SE	3	Flower-145DAB,Flower-45DAB,Root-Flower	4	145DAB,45DAB,Flower,Root	STRG.1435	Chr11	Chr11	+	13500786-13501842:13502027-13502175
STRG.1435;SE:Chr11:13500786-13501842:13502045-13502175:+	SE	3	Flower-145DAB,Flower-45DAB,Root-Flower	4	145DAB,45DAB,Flower,Root	STRG.1435	Chr11	Chr11	+	13500786-13501842:13502045-13502175
STRG.14440;SE:Chr15:9311006-9311197:9311286-9312203:-	SE	5	Flower-145DAB,Leaf-145DAB,Leaf-95DAB,Root-145DAB,Stem-145DAB	6	145DAB,95DAB,Flower,Leaf,Root,Stem	STRG.14440	Chr15	Chr15	-	9311006-9311197:9311286-9312203
STRG.14444;SE:Chr15:9336698-9336775:9336870-9336948:-	SE	1	45DAB-95DAB	2	45DAB,95DAB	STRG.14444	Chr15	Chr15	-	9336698-9336775:9336870-9336948
STRG.14556;SE:Chr15:10189979-10190266:10190341-10190442:+	SE	1	Root-Stem	2	Root,Stem	STRG.14556	Chr15	Chr15	+	10189979-10190266:10190341-10190442
STRG.14576;SE:Chr15:10408704-10409316:10409442-10410562:-	SE	9	45DAB-95DAB,95DAB-145DAB,Flower-145DAB,Flower-45DAB,Leaf-Flower,Root-145DAB,Root-Stem,Stem-95DAB,Stem-Flower	7	145DAB,45DAB,95DAB,Flower,Leaf,Root,Stem	STRG.14576	Chr15	Chr15	-	10408704-10409316:10409442-10410562
STRG.14654;SE:Chr15:11003673-11010329:11010471-11010617:-	SE	1	Stem-Leaf	2	Leaf,Stem	STRG.14654	Chr15	Chr15	-	11003673-11010329:11010471-11010617
STRG.14731;SE:Chr15:11596833-11597052:11597150-11597398:-	SE	3	Leaf-45DAB,Root-45DAB,Stem-Leaf	4	45DAB,Leaf,Root,Stem	STRG.14731	Chr15	Chr15	-	11596833-11597052:11597150-11597398
STRG.14731;SE:Chr15:11596833-11597129:11597150-11597398:-	SE	9	45DAB-145DAB,45DAB-95DAB,Leaf-45DAB,Root-45DAB,Root-Stem,Stem-145DAB,Stem-95DAB,Stem-Flower,Stem-Leaf	7	145DAB,45DAB,95DAB,Flower,Leaf,Root,Stem	STRG.14731	Chr15	Chr15	-	11596833-11597129:11597150-11597398
STRG.14809;SE:Chr15:12249717-12250187:12250198-12250998:+	SE	4	45DAB-145DAB,45DAB-95DAB,Leaf-45DAB,Stem-45DAB	5	145DAB,45DAB,95DAB,Leaf,Stem	STRG.14809	Chr15	Chr15	+	12249717-12250187:12250198-12250998
STRG.14810;SE:Chr15:12256065-12256177:12256239-12256303:-	SE	3	45DAB-95DAB,95DAB-145DAB,Leaf-95DAB	4	145DAB,45DAB,95DAB,Leaf	STRG.14810	Chr15	Chr15	-	12256065-12256177:12256239-12256303
STRG.14814;SE:Chr15:12286189-12286439:12286485-12287192:-	SE	2	Flower-95DAB,Leaf-Flower	3	95DAB,Flower,Leaf	STRG.14814	Chr15	Chr15	-	12286189-12286439:12286485-12287192
STRG.14814;SE:Chr15:12286189-12286439:12286500-12287192:-	SE	3	45DAB-95DAB,95DAB-145DAB,Flower-95DAB	4	145DAB,45DAB,95DAB,Flower	STRG.14814	Chr15	Chr15	-	12286189-12286439:12286500-12287192
STRG.14831;SE:Chr15:12390721-12390823:12391797-12391974:-	SE	5	45DAB-95DAB,Flower-95DAB,Leaf-45DAB,Leaf-Flower,Stem-45DAB	5	45DAB,95DAB,Flower,Leaf,Stem	STRG.14831	Chr15	Chr15	-	12390721-12390823:12391797-12391974
STRG.14944;SE:Chr15:14734181-14734296:14734462-14734609:-	SE	1	Stem-95DAB	2	95DAB,Stem	STRG.14944	Chr15	Chr15	-	14734181-14734296:14734462-14734609
STRG.14969;SE:Chr15:14926549-14927142:14927199-14928102:+	SE	3	Leaf-45DAB,Root-Leaf,Stem-Leaf	4	45DAB,Leaf,Root,Stem	STRG.14969	Chr15	Chr15	+	14926549-14927142:14927199-14928102
STRG.1498;SE:Chr11:14278502-14278653:14278768-14284245:-	SE	1	Flower-145DAB	2	145DAB,Flower	STRG.1498	Chr11	Chr11	-	14278502-14278653:14278768-14284245
STRG.14980;SE:Chr15:15006046-15006144:15006252-15006623:-	SE	1	Flower-95DAB	2	95DAB,Flower	STRG.14980	Chr15	Chr15	-	15006046-15006144:15006252-15006623
STRG.14980;SE:Chr15:15006252-15006623:15006716-15006988:-	SE	4	95DAB-145DAB,Flower-95DAB,Leaf-95DAB,Stem-95DAB	5	145DAB,95DAB,Flower,Leaf,Stem	STRG.14980	Chr15	Chr15	-	15006252-15006623:15006716-15006988
STRG.15050;SE:Chr15:15838809-15839059:15839185-15840314:+	SE	3	Flower-95DAB,Root-95DAB,Stem-95DAB	4	95DAB,Flower,Root,Stem	STRG.15050	Chr15	Chr15	+	15838809-15839059:15839185-15840314
STRG.15050;SE:Chr15:15838809-15839129:15839283-15840314:+	SE	1	Stem-95DAB	2	95DAB,Stem	STRG.15050	Chr15	Chr15	+	15838809-15839129:15839283-15840314
STRG.15119;SE:Chr15:16342834-16343455:16343515-16343754:-	SE	3	Leaf-145DAB,Leaf-45DAB,Stem-Leaf	4	145DAB,45DAB,Leaf,Stem	STRG.15119	Chr15	Chr15	-	16342834-16343455:16343515-16343754
STRG.15208;SE:Chr15:17262232-17263220:17263738-17265817:-	SE	6	Flower-145DAB,Flower-45DAB,Flower-95DAB,Leaf-Flower,Root-Flower,Stem-Flower	7	145DAB,45DAB,95DAB,Flower,Leaf,Root,Stem	STRG.15208	Chr15	Chr15	-	17262232-17263220:17263738-17265817
STRG.15358;SE:Chr15:18579388-18579471:18579568-18580098:+	SE	2	Leaf-45DAB,Leaf-95DAB	3	45DAB,95DAB,Leaf	STRG.15358	Chr15	Chr15	+	18579388-18579471:18579568-18580098
STRG.15373;SE:Chr15:18734978-18735402:18735584-18735770:-	SE	3	Leaf-145DAB,Leaf-95DAB,Leaf-Flower	4	145DAB,95DAB,Flower,Leaf	STRG.15373	Chr15	Chr15	-	18734978-18735402:18735584-18735770
STRG.15385;SE:Chr15:18869811-18870260:18870308-18870474:+	SE	2	Flower-95DAB,Stem-95DAB	3	95DAB,Flower,Stem	STRG.15385	Chr15	Chr15	+	18869811-18870260:18870308-18870474
STRG.15428;SE:Chr15:19279564-19279718:19279746-19280421:-	SE	1	Root-95DAB	2	95DAB,Root	STRG.15428	Chr15	Chr15	-	19279564-19279718:19279746-19280421
STRG.15623;SE:Chr15:21345494-21346576:21346598-21347866:+	SE	2	Leaf-95DAB,Stem-95DAB	3	95DAB,Leaf,Stem	STRG.15623	Chr15	Chr15	+	21345494-21346576:21346598-21347866
STRG.15627;SE:Chr15:21398748-21399264:21399429-21399673:+	SE	6	Root-Stem,Stem-145DAB,Stem-45DAB,Stem-95DAB,Stem-Flower,Stem-Leaf	7	145DAB,45DAB,95DAB,Flower,Leaf,Root,Stem	STRG.15627	Chr15	Chr15	+	21398748-21399264:21399429-21399673
STRG.15627;SE:Chr15:21398748-21399281:21399429-21399673:+	SE	6	Root-Stem,Stem-145DAB,Stem-45DAB,Stem-95DAB,Stem-Flower,Stem-Leaf	7	145DAB,45DAB,95DAB,Flower,Leaf,Root,Stem	STRG.15627	Chr15	Chr15	+	21398748-21399281:21399429-21399673
STRG.15648;SE:Chr15:21703853-21704233:21704289-21704853:+	SE	6	Flower-145DAB,Flower-45DAB,Flower-95DAB,Leaf-Flower,Root-95DAB,Stem-95DAB	7	145DAB,45DAB,95DAB,Flower,Leaf,Root,Stem	STRG.15648	Chr15	Chr15	+	21703853-21704233:21704289-21704853
STRG.15808;SE:Chr15:23671460-23673396:23673564-23673665:-	SE	3	Flower-95DAB,Leaf-Flower,Stem-Flower	4	95DAB,Flower,Leaf,Stem	STRG.15808	Chr15	Chr15	-	23671460-23673396:23673564-23673665
STRG.16015;SE:Chr15:28119185-28119703:28119766-28120340:-	SE	2	Flower-45DAB,Leaf-45DAB	3	45DAB,Flower,Leaf	STRG.16015	Chr15	Chr15	-	28119185-28119703:28119766-28120340
STRG.16029;SE:Chr15:26702156-26702314:26702326-26702401:-	SE	8	45DAB-145DAB,45DAB-95DAB,Flower-45DAB,Root-Stem,Stem-145DAB,Stem-95DAB,Stem-Flower,Stem-Leaf	7	145DAB,45DAB,95DAB,Flower,Leaf,Root,Stem	STRG.16029	Chr15	Chr15	-	26702156-26702314:26702326-26702401
STRG.1603;SE:Chr11:15700530-15700739:15700846-15702182:+	SE	4	Leaf-145DAB,Leaf-45DAB,Leaf-Flower,Root-Leaf	5	145DAB,45DAB,Flower,Leaf,Root	STRG.1603	Chr11	Chr11	+	15700530-15700739:15700846-15702182
STRG.16032;SE:Chr15:26722580-26723126:26723166-26723321:-	SE	6	45DAB-95DAB,95DAB-145DAB,Flower-95DAB,Leaf-95DAB,Root-95DAB,Stem-95DAB	7	145DAB,45DAB,95DAB,Flower,Leaf,Root,Stem	STRG.16032	Chr15	Chr15	-	26722580-26723126:26723166-26723321
STRG.16057;SE:Chr15:26996948-26998066:26998116-26999282:+	SE	1	Root-145DAB	2	145DAB,Root	STRG.16057	Chr15	Chr15	+	26996948-26998066:26998116-26999282
STRG.16118;SE:Chr15:27880968-27881187:27881287-27881798:+	SE	3	Flower-145DAB,Flower-95DAB,Stem-Flower	4	145DAB,95DAB,Flower,Stem	STRG.16118	Chr15	Chr15	+	27880968-27881187:27881287-27881798
STRG.16521;SE:Chr15:36398834-36398935:36399081-36399802:-	SE	1	95DAB-145DAB	2	145DAB,95DAB	STRG.16521	Chr15	Chr15	-	36398834-36398935:36399081-36399802
STRG.1659;SE:Chr11:17072046-17074038:17074128-17074650:+	SE	1	Flower-95DAB	2	95DAB,Flower	STRG.1659	Chr11	Chr11	+	17072046-17074038:17074128-17074650
STRG.1659;SE:Chr11:17072046-17074052:17074128-17074650:+	SE	1	Flower-95DAB	2	95DAB,Flower	STRG.1659	Chr11	Chr11	+	17072046-17074052:17074128-17074650
STRG.1659;SE:Chr11:17076106-17085404:17088251-17145314:+	SE	1	Flower-95DAB	2	95DAB,Flower	STRG.1659	Chr11	Chr11	+	17076106-17085404:17088251-17145314
STRG.16616;SE:Chr15:38387993-38388107:38388179-38388840:+	SE	1	Flower-95DAB	2	95DAB,Flower	STRG.16616	Chr15	Chr15	+	38387993-38388107:38388179-38388840
STRG.16659;SE:Chr15:41182014-41182267:41182418-41182759:-	SE	3	Leaf-95DAB,Root-95DAB,Stem-95DAB	4	95DAB,Leaf,Root,Stem	STRG.16659	Chr15	Chr15	-	41182014-41182267:41182418-41182759
STRG.16659;SE:Chr15:41182014-41182267:41182469-41182759:-	SE	3	Leaf-95DAB,Root-95DAB,Stem-95DAB	4	95DAB,Leaf,Root,Stem	STRG.16659	Chr15	Chr15	-	41182014-41182267:41182469-41182759
STRG.16776;SE:Chr15:43136847-43137547:43137589-43137894:-	SE	6	45DAB-145DAB,Root-145DAB,Root-95DAB,Root-Flower,Stem-145DAB,Stem-Flower	6	145DAB,45DAB,95DAB,Flower,Root,Stem	STRG.16776	Chr15	Chr15	-	43136847-43137547:43137589-43137894
STRG.1678;SE:Chr11:17573856-17573948:17574020-17574811:+	SE	1	45DAB-95DAB	2	45DAB,95DAB	STRG.1678	Chr11	Chr11	+	17573856-17573948:17574020-17574811
STRG.16854;SE:Chr15:44269408-44270551:44270601-44271549:+	SE	2	Leaf-45DAB,Leaf-95DAB	3	45DAB,95DAB,Leaf	STRG.16854	Chr15	Chr15	+	44269408-44270551:44270601-44271549
STRG.16926;SE:Chr15:54864760-54864874:54864998-54865076:-	SE	6	45DAB-95DAB,95DAB-145DAB,Flower-95DAB,Leaf-95DAB,Root-95DAB,Stem-95DAB	7	145DAB,45DAB,95DAB,Flower,Leaf,Root,Stem	STRG.16926	Chr15	Chr15	-	54864760-54864874:54864998-54865076
STRG.17186;SE:Chr15:48525320-48527149:48527211-48527380:+	SE	3	95DAB-145DAB,Leaf-145DAB,Stem-145DAB	4	145DAB,95DAB,Leaf,Stem	STRG.17186	Chr15	Chr15	+	48525320-48527149:48527211-48527380
STRG.17233;SE:Chr15:49399269-49400040:49400138-49400413:+	SE	1	Stem-95DAB	2	95DAB,Stem	STRG.17233	Chr15	Chr15	+	49399269-49400040:49400138-49400413
STRG.17243;SE:Chr15:49494103-49494190:49494613-49494735:-	SE	2	Leaf-145DAB,Leaf-Flower	3	145DAB,Flower,Leaf	STRG.17243	Chr15	Chr15	-	49494103-49494190:49494613-49494735
STRG.17340;SE:Chr15:50554495-50554655:50554721-50555893:+	SE	6	45DAB-95DAB,95DAB-145DAB,Flower-95DAB,Leaf-95DAB,Root-95DAB,Stem-95DAB	7	145DAB,45DAB,95DAB,Flower,Leaf,Root,Stem	STRG.17340	Chr15	Chr15	+	50554495-50554655:50554721-50555893
STRG.17345;SE:Chr15:50585721-50586114:50586182-50586288:-	SE	2	Leaf-95DAB,Stem-95DAB	3	95DAB,Leaf,Stem	STRG.17345	Chr15	Chr15	-	50585721-50586114:50586182-50586288
STRG.17380;SE:Chr15:50929946-50930126:50930537-50930748:-	SE	6	Flower-145DAB,Flower-95DAB,Leaf-Flower,Root-145DAB,Root-95DAB,Root-Leaf	5	145DAB,95DAB,Flower,Leaf,Root	STRG.17380	Chr15	Chr15	-	50929946-50930126:50930537-50930748
STRG.17393;SE:Chr15:51043939-51044026:51044180-51044464:-	SE	4	Root-95DAB,Stem-145DAB,Stem-45DAB,Stem-95DAB	5	145DAB,45DAB,95DAB,Root,Stem	STRG.17393	Chr15	Chr15	-	51043939-51044026:51044180-51044464
STRG.17408;SE:Chr15:51263932-51264028:51264068-51264532:+	SE	2	Flower-95DAB,Stem-95DAB	3	95DAB,Flower,Stem	STRG.17408	Chr15	Chr15	+	51263932-51264028:51264068-51264532
STRG.17408;SE:Chr15:51270520-51270613:51270698-51270809:+	SE	2	Flower-95DAB,Stem-95DAB	3	95DAB,Flower,Stem	STRG.17408	Chr15	Chr15	+	51270520-51270613:51270698-51270809
STRG.17408;SE:Chr15:51270520-51270631:51270698-51270809:+	SE	1	Flower-95DAB	2	95DAB,Flower	STRG.17408	Chr15	Chr15	+	51270520-51270631:51270698-51270809
STRG.17427;SE:Chr15:51417462-51418400:51418511-51419107:+	SE	5	45DAB-95DAB,95DAB-145DAB,Flower-95DAB,Root-95DAB,Stem-95DAB	6	145DAB,45DAB,95DAB,Flower,Root,Stem	STRG.17427	Chr15	Chr15	+	51417462-51418400:51418511-51419107
STRG.17427;SE:Chr15:51417462-51418400:51418627-51419107:+	SE	8	45DAB-95DAB,95DAB-145DAB,Flower-95DAB,Leaf-95DAB,Root-95DAB,Root-Flower,Stem-95DAB,Stem-Flower	7	145DAB,45DAB,95DAB,Flower,Leaf,Root,Stem	STRG.17427	Chr15	Chr15	+	51417462-51418400:51418627-51419107
STRG.17469;SE:Chr15:51969264-51969433:51969493-51969639:+	SE	3	45DAB-145DAB,45DAB-95DAB,Leaf-45DAB	4	145DAB,45DAB,95DAB,Leaf	STRG.17469	Chr15	Chr15	+	51969264-51969433:51969493-51969639
STRG.17487;SE:Chr15:52117251-52117429:52117566-52117643:+	SE	4	Root-Stem,Stem-145DAB,Stem-45DAB,Stem-Leaf	5	145DAB,45DAB,Leaf,Root,Stem	STRG.17487	Chr15	Chr15	+	52117251-52117429:52117566-52117643
STRG.17546;SE:Chr15:52611791-52612101:52612228-52612975:-	SE	2	45DAB-95DAB,Stem-95DAB	3	45DAB,95DAB,Stem	STRG.17546	Chr15	Chr15	-	52611791-52612101:52612228-52612975
STRG.17546;SE:Chr15:52611791-52612101:52612236-52612975:-	SE	4	45DAB-95DAB,Flower-95DAB,Root-95DAB,Stem-95DAB	5	45DAB,95DAB,Flower,Root,Stem	STRG.17546	Chr15	Chr15	-	52611791-52612101:52612236-52612975
STRG.17546;SE:Chr15:52611791-52612101:52612884-52612975:-	SE	3	Flower-145DAB,Flower-95DAB,Stem-Flower	4	145DAB,95DAB,Flower,Stem	STRG.17546	Chr15	Chr15	-	52611791-52612101:52612884-52612975
STRG.17645;SE:Chr15:53443282-53446534:53446619-53447561:-	SE	1	Leaf-45DAB	2	45DAB,Leaf	STRG.17645	Chr15	Chr15	-	53443282-53446534:53446619-53447561
STRG.17658;SE:Chr15:53532353-53532637:53533210-53534074:-	SE	2	95DAB-145DAB,Stem-95DAB	3	145DAB,95DAB,Stem	STRG.17658	Chr15	Chr15	-	53532353-53532637:53533210-53534074
STRG.17664;SE:Chr15:53599458-53599969:53600079-53600562:+	SE	6	45DAB-95DAB,95DAB-145DAB,Flower-95DAB,Leaf-95DAB,Root-95DAB,Stem-95DAB	7	145DAB,45DAB,95DAB,Flower,Leaf,Root,Stem	STRG.17664	Chr15	Chr15	+	53599458-53599969:53600079-53600562
STRG.17694;SE:Chr15:53828145-53828752:53828810-53829072:-	SE	2	95DAB-145DAB,Flower-145DAB	3	145DAB,95DAB,Flower	STRG.17694	Chr15	Chr15	-	53828145-53828752:53828810-53829072
STRG.17714;SE:Chr15:54024303-54027075:54027526-54027670:+	SE	2	45DAB-95DAB,Leaf-45DAB	3	45DAB,95DAB,Leaf	STRG.17714	Chr15	Chr15	+	54024303-54027075:54027526-54027670
STRG.17738;SE:Chr15:54272797-54272887:54273012-54273682:+	SE	1	Root-45DAB	2	45DAB,Root	STRG.17738	Chr15	Chr15	+	54272797-54272887:54273012-54273682
STRG.1777;SE:Chr11:18808649-18808867:18809042-18809157:-	SE	1	Leaf-95DAB	2	95DAB,Leaf	STRG.1777	Chr11	Chr11	-	18808649-18808867:18809042-18809157
STRG.1777;SE:Chr11:18808649-18808867:18809045-18809157:-	SE	1	Leaf-95DAB	2	95DAB,Leaf	STRG.1777	Chr11	Chr11	-	18808649-18808867:18809045-18809157
STRG.1777;SE:Chr11:18808649-18808867:18809047-18809157:-	SE	1	Leaf-95DAB	2	95DAB,Leaf	STRG.1777	Chr11	Chr11	-	18808649-18808867:18809047-18809157
STRG.17910;SE:Chr14:1264963-1267443:1267553-1268021:+	SE	4	45DAB-95DAB,Leaf-95DAB,Root-95DAB,Stem-95DAB	5	45DAB,95DAB,Leaf,Root,Stem	STRG.17910	Chr14	Chr14	+	1264963-1267443:1267553-1268021
STRG.18069;SE:Chr14:2579579-2579701:2579834-2579943:-	SE	2	Root-95DAB,Stem-95DAB	3	95DAB,Root,Stem	STRG.18069	Chr14	Chr14	-	2579579-2579701:2579834-2579943
STRG.18080;SE:Chr14:2787014-2787656:2787969-2789641:-	SE	1	Root-Flower	2	Flower,Root	STRG.18080	Chr14	Chr14	-	2787014-2787656:2787969-2789641
[truncated: 4,930 more rows]

## Sheet: DAS_tissue_specific
event_id	event_type	tissue	n_significant_comparisons	comparisons	gene_id	seqname	chrom	strand	event_coordinates
[truncated: 3,668 more rows]

## Sheet: DAS_tissue_specific_by_type
tissue	event_type	n_tissue_specific_DAS_events
[truncated: 49 more rows]
