# Supplementary material for: Comprehensive analysis of alternative splicing and transcriptome diversity in apple using long-read sequencing
Source: Front Plant Sci. 2026 May 11;17:1819201. doi: 10.3389/fpls.2026.1819201 (PMC13199297; doi:10.3389/fpls.2026.1819201)
Supplement: Supplementary Tables 1–16 — Corrected final supplementary tables supporting the gene-, transcript-, and alternative splicing-related analyses in this study. [file DataSheet1.zip › Supplementary_Table_14.xlsx]

## Sheet: GO_DAS_related_sig
Category	Query_Set_Name	Comparison_or_Tissue	Direction	Event_Type	GO_ID	GO_Term	Ontology_Class	P_value	FDR	EnrichmentScore	Hits_in_Selected_Set	Hits_in_Background	Total_in_Selected_Set	Total_in_Background	Gene_List
DAS_by_comparison	DAS_45DAB-145DAB	45DAB-145DAB	-	All	GO:0051493	regulation of cytoskeleton organization	Biological process	3.58745e-05	0.0532861	5.57143	9	119	255	18785	STRG.16509/STRG.18554/STRG.2474/STRG.26806/STRG.35623/STRG.40340/STRG.41469/STRG.5948/STRG.6324
DAS_by_comparison	DAS_45DAB-145DAB	45DAB-145DAB	-	All	GO:0032535	regulation of cellular component size	Biological process	6.36117e-05	0.0532861	5.17969	9	128	255	18785	STRG.17705/STRG.18554/STRG.2474/STRG.27145/STRG.35623/STRG.41469/STRG.44367/STRG.5948/STRG.6324
DAS_by_comparison	DAS_45DAB-145DAB	45DAB-145DAB	-	All	GO:0051211	anisotropic cell growth	Biological process	8.31085e-05	0.0532861	31.5714	3	7	255	18785	STRG.16509/STRG.26806/STRG.7826
DAS_by_comparison	DAS_45DAB-145DAB	45DAB-145DAB	-	All	GO:0090066	regulation of anatomical structure size	Biological process	8.56313e-05	0.0532861	4.98496	9	133	255	18785	STRG.17705/STRG.18554/STRG.2474/STRG.27145/STRG.35623/STRG.41469/STRG.44367/STRG.5948/STRG.6324
DAS_by_comparison	DAS_45DAB-145DAB	45DAB-145DAB	-	All	GO:0010506	regulation of autophagy	Biological process	9.79885e-05	0.0532861	8.03636	6	55	255	18785	STRG.12295/STRG.17705/STRG.27388/STRG.28807/STRG.29430/STRG.5379
DAS_by_comparison	DAS_45DAB-145DAB	45DAB-145DAB	-	All	GO:1902903	regulation of supramolecular fiber organization	Biological process	0.000194874	0.0883103	5.85985	7	88	255	18785	STRG.18554/STRG.2474/STRG.35623/STRG.40340/STRG.41469/STRG.5948/STRG.6324
DAS_by_comparison	DAS_45DAB-145DAB	45DAB-145DAB	-	All	GO:0030833	regulation of actin filament polymerization	Biological process	0.000319428	0.10547	6.5	6	68	255	18785	STRG.18554/STRG.2474/STRG.35623/STRG.41469/STRG.5948/STRG.6324
DAS_by_comparison	DAS_45DAB-145DAB	45DAB-145DAB	-	All	GO:0032886	regulation of microtubule-based process	Biological process	0.00033516	0.10547	11.7867	4	25	255	18785	STRG.16509/STRG.26806/STRG.29200/STRG.40340
DAS_by_comparison	DAS_45DAB-145DAB	45DAB-145DAB	-	All	GO:1990752	microtubule end	Cellular component	0.000376317	0.10547	20.0909	3	11	255	18785	STRG.16509/STRG.26806/STRG.30126
DAS_by_comparison	DAS_45DAB-145DAB	45DAB-145DAB	-	All	GO:0008064	regulation of actin polymerization or depolymerization	Biological process	0.000469568	0.10547	6.05479	6	73	255	18785	STRG.18554/STRG.2474/STRG.35623/STRG.41469/STRG.5948/STRG.6324
DAS_by_comparison	DAS_45DAB-145DAB	45DAB-145DAB	-	All	GO:0030832	regulation of actin filament length	Biological process	0.000469568	0.10547	6.05479	6	73	255	18785	STRG.18554/STRG.2474/STRG.35623/STRG.41469/STRG.5948/STRG.6324
DAS_by_comparison	DAS_45DAB-145DAB	45DAB-145DAB	-	All	GO:0002576	platelet degranulation	Biological process	0.000496733	0.10547	18.4167	3	12	255	18785	STRG.12295/STRG.26474/STRG.44831
DAS_by_comparison	DAS_45DAB-145DAB	45DAB-145DAB	-	All	GO:0030865	cortical cytoskeleton organization	Biological process	0.000543061	0.10547	5.89333	6	75	255	18785	STRG.16509/STRG.26806/STRG.32899/STRG.40340/STRG.5948/STRG.7826
DAS_by_comparison	DAS_45DAB-145DAB	45DAB-145DAB	-	All	GO:0110053	regulation of actin filament organization	Biological process	0.000543061	0.10547	5.89333	6	75	255	18785	STRG.18554/STRG.2474/STRG.35623/STRG.41469/STRG.5948/STRG.6324
DAS_by_comparison	DAS_45DAB-145DAB	45DAB-145DAB	-	All	GO:0032271	regulation of protein polymerization	Biological process	0.000583006	0.10568	5.81579	6	76	255	18785	STRG.18554/STRG.2474/STRG.35623/STRG.41469/STRG.5948/STRG.6324
DAS_by_comparison	DAS_45DAB-145DAB	45DAB-145DAB	-	All	GO:0016073	snRNA metabolic process	Biological process	0.000782089	0.12955	9.50538	4	31	255	18785	STRG.25535/STRG.26234/STRG.44695/STRG.9216
DAS_by_comparison	DAS_45DAB-145DAB	45DAB-145DAB	-	All	GO:0097435	supramolecular fiber organization	Biological process	0.000809984	0.12955	3.68333	9	180	255	18785	STRG.16509/STRG.18554/STRG.2474/STRG.26806/STRG.32899/STRG.40340/STRG.5948/STRG.6324/STRG.7826
DAS_by_comparison	DAS_45DAB-145DAB	45DAB-145DAB	-	All	GO:0043622	cortical microtubule organization	Biological process	0.000886444	0.133902	6.69697	5	55	255	18785	STRG.16509/STRG.26806/STRG.32899/STRG.40340/STRG.7826
DAS_by_comparison	DAS_45DAB-95DAB	45DAB-95DAB	-	All	GO:0030865	cortical cytoskeleton organization	Biological process	3.34999e-07	0.00113699	6.38132	12	75	471	18785	STRG.15336/STRG.16509/STRG.23549/STRG.25635/STRG.26806/STRG.32899/STRG.38589/STRG.40882/STRG.49421/STRG.5948/STRG.7820/STRG.7826
DAS_by_comparison	DAS_45DAB-95DAB	45DAB-95DAB	-	All	GO:0043622	cortical microtubule organization	Biological process	9.50103e-07	0.00161233	7.2515	10	55	471	18785	STRG.15336/STRG.16509/STRG.25635/STRG.26806/STRG.32899/STRG.38589/STRG.40882/STRG.49421/STRG.7820/STRG.7826
DAS_by_comparison	DAS_45DAB-95DAB	45DAB-95DAB	-	All	GO:0097435	supramolecular fiber organization	Biological process	3.02746e-06	0.00342506	3.76675	17	180	471	18785	STRG.15336/STRG.16509/STRG.17450/STRG.23549/STRG.2474/STRG.25635/STRG.26806/STRG.32899/STRG.33301/STRG.38589/STRG.40882/STRG.49421/STRG.52250/STRG.5948/STRG.6292/STRG.7820/STRG.7826
DAS_by_comparison	DAS_45DAB-95DAB	45DAB-95DAB	-	All	GO:0051211	anisotropic cell growth	Biological process	1.2863e-05	0.0103545	22.7904	4	7	471	18785	STRG.16509/STRG.26806/STRG.7820/STRG.7826
DAS_by_comparison	DAS_45DAB-95DAB	45DAB-95DAB	-	All	GO:0031122	cytoplasmic microtubule organization	Biological process	1.52541e-05	0.0103545	5.38963	10	74	471	18785	STRG.15336/STRG.16509/STRG.25635/STRG.26806/STRG.32899/STRG.38589/STRG.40882/STRG.49421/STRG.7820/STRG.7826
DAS_by_comparison	DAS_45DAB-95DAB	45DAB-95DAB	-	All	GO:0044451	obsolete nucleoplasm part	Cellular component	2.17915e-05	0.0123267	2.26443	31	546	471	18785	STRG.13581/STRG.15539/STRG.16032/STRG.16365/STRG.17705/STRG.18303/STRG.1898/STRG.20650/STRG.21897/STRG.25368/STRG.26755/STRG.27694/STRG.29200/STRG.30093/STRG.3190/STRG.34892/STRG.35848/STRG.38401/STRG.39008/STRG.39405/STRG.40453/STRG.42818/STRG.44313/STRG.47539/STRG.47775/STRG.52365/STRG.56755/STRG.56799/STRG.6964/STRG.9040/STRG.9518
DAS_by_comparison	DAS_45DAB-95DAB	45DAB-95DAB	-	All	GO:0005654	nucleoplasm	Cellular component	3.20545e-05	0.0155419	1.90746	44	920	471	18785	STRG.10652/STRG.11465/STRG.12468/STRG.13581/STRG.15539/STRG.16032/STRG.16365/STRG.17705/STRG.18287/STRG.18303/STRG.1898/STRG.20622/STRG.20650/STRG.21897/STRG.25368/STRG.25535/STRG.26755/STRG.27694/STRG.29200/STRG.30093/STRG.3190/STRG.32934/STRG.34892/STRG.35848/STRG.38401/STRG.39008/STRG.39405/STRG.3962/STRG.40453/STRG.42818/STRG.44313/STRG.44695/STRG.47161/STRG.47539/STRG.47775/STRG.51034/STRG.5…
DAS_by_comparison	DAS_45DAB-95DAB	45DAB-95DAB	-	All	GO:0051606	detection of stimulus	Biological process	5.48362e-05	0.0232643	4.25937	11	103	471	18785	STRG.15845/STRG.20980/STRG.21762/STRG.22701/STRG.23549/STRG.29132/STRG.32170/STRG.35086/STRG.368/STRG.44313/STRG.5948
DAS_by_comparison	DAS_45DAB-95DAB	45DAB-95DAB	-	All	GO:0016639	oxidoreductase activity, acting on the CH-NH2 group of donors, NAD or NADP as acceptor	Molecular function	6.34376e-05	0.023923	11.0787	5	18	471	18785	STRG.13922/STRG.28891/STRG.31220/STRG.3962/STRG.7068
DAS_by_comparison	DAS_45DAB-95DAB	45DAB-95DAB	-	All	GO:0031333	negative regulation of protein-containing complex assembly	Biological process	0.000118522	0.0402262	6.20406	7	45	471	18785	STRG.23549/STRG.35623/STRG.40882/STRG.43608/STRG.51936/STRG.56799/STRG.5948
DAS_by_comparison	DAS_45DAB-95DAB	45DAB-95DAB	-	All	GO:0046836	glycolipid transport	Biological process	0.000150852	0.0465448	23.9299	3	5	471	18785	STRG.12295/STRG.32934/STRG.415
DAS_by_comparison	DAS_45DAB-95DAB	45DAB-95DAB	-	All	GO:0016604	nuclear body	Cellular component	0.000186634	0.0495288	2.83614	16	225	471	18785	STRG.13581/STRG.15539/STRG.17705/STRG.18303/STRG.1898/STRG.20650/STRG.21897/STRG.29200/STRG.39405/STRG.40453/STRG.44313/STRG.47775/STRG.56799/STRG.6964/STRG.9040/STRG.9518
DAS_by_comparison	DAS_45DAB-95DAB	45DAB-95DAB	-	All	GO:0051493	regulation of cytoskeleton organization	Biological process	0.000202568	0.0495288	3.68668	11	119	471	18785	STRG.11013/STRG.16509/STRG.17450/STRG.23549/STRG.2474/STRG.26806/STRG.35623/STRG.40882/STRG.51936/STRG.5914/STRG.5948
DAS_by_comparison	DAS_45DAB-95DAB	45DAB-95DAB	-	All	GO:0044430	obsolete cytoskeletal part	Cellular component	0.000204303	0.0495288	2.16485	26	479	471	18785	STRG.11020/STRG.13557/STRG.13943/STRG.15336/STRG.16509/STRG.17450/STRG.17560/STRG.1828/STRG.23549/STRG.2470/STRG.25635/STRG.26806/STRG.29200/STRG.32899/STRG.33305/STRG.40882/STRG.41301/STRG.4337/STRG.52250/STRG.54443/STRG.5669/STRG.5948/STRG.6292/STRG.7820/STRG.7826/STRG.7975
DAS_by_comparison	DAS_45DAB-95DAB	45DAB-95DAB	-	All	GO:0043254	regulation of protein-containing complex assembly	Biological process	0.00024579	0.0556142	3.37041	12	142	471	18785	STRG.11013/STRG.17450/STRG.23549/STRG.2474/STRG.25368/STRG.35623/STRG.40882/STRG.43608/STRG.43975/STRG.51936/STRG.56799/STRG.5948
DAS_by_comparison	DAS_45DAB-95DAB	45DAB-95DAB	-	All	GO:0055028	cortical microtubule	Cellular component	0.000289161	0.0613382	6.46755	6	37	471	18785	STRG.15336/STRG.16509/STRG.25635/STRG.26806/STRG.7820/STRG.7826
DAS_by_comparison	DAS_45DAB-95DAB	45DAB-95DAB	-	All	GO:0005881	cytoplasmic microtubule	Cellular component	0.000338829	0.0616366	5.2676	7	53	471	18785	STRG.15336/STRG.16509/STRG.25635/STRG.26806/STRG.40882/STRG.7820/STRG.7826
DAS_by_comparison	DAS_45DAB-95DAB	45DAB-95DAB	-	All	GO:1902903	regulation of supramolecular fiber organization	Biological process	0.00035897	0.0616366	4.07897	9	88	471	18785	STRG.11013/STRG.17450/STRG.23549/STRG.2474/STRG.35623/STRG.40882/STRG.51936/STRG.5914/STRG.5948
DAS_by_comparison	DAS_45DAB-95DAB	45DAB-95DAB	-	All	GO:0005856	cytoskeleton	Cellular component	0.000366476	0.0616366	2.0194	28	553	471	18785	STRG.11020/STRG.13557/STRG.13943/STRG.15336/STRG.16509/STRG.17450/STRG.17560/STRG.1828/STRG.23549/STRG.2470/STRG.25535/STRG.25635/STRG.26806/STRG.29200/STRG.32899/STRG.33305/STRG.35623/STRG.40882/STRG.41301/STRG.4337/STRG.52250/STRG.54443/STRG.5669/STRG.5948/STRG.6292/STRG.7820/STRG.7826/STRG.7975
DAS_by_comparison	DAS_45DAB-95DAB	45DAB-95DAB	-	All	GO:0016607	nuclear speck	Cellular component	0.000382901	0.0616366	3.21207	12	149	471	18785	STRG.13581/STRG.15539/STRG.18303/STRG.20650/STRG.21897/STRG.29200/STRG.39405/STRG.47775/STRG.56799/STRG.6964/STRG.9040/STRG.9518
DAS_by_comparison	DAS_45DAB-95DAB	45DAB-95DAB	-	All	GO:0008092	cytoskeletal protein binding	Molecular function	0.000420284	0.0616366	2.39804	19	316	471	18785	STRG.13557/STRG.14411/STRG.15336/STRG.16509/STRG.17450/STRG.23549/STRG.2470/STRG.2474/STRG.25635/STRG.26806/STRG.33301/STRG.33305/STRG.35623/STRG.40882/STRG.51936/STRG.52250/STRG.55714/STRG.5948/STRG.6292
DAS_by_comparison	DAS_45DAB-95DAB	45DAB-95DAB	-	All	GO:0010506	regulation of autophagy	Biological process	0.000427282	0.0616366	5.07605	7	55	471	18785	STRG.12295/STRG.14581/STRG.17705/STRG.18335/STRG.28807/STRG.29430/STRG.5669
DAS_by_comparison	DAS_45DAB-95DAB	45DAB-95DAB	-	All	GO:0004353	L-glutamate dehydrogenase [NAD(P)+] activity	Molecular function	0.000427533	0.0616366	10.6355	4	15	471	18785	STRG.13922/STRG.31220/STRG.3962/STRG.7068
DAS_by_comparison	DAS_45DAB-95DAB	45DAB-95DAB	-	All	GO:0008064	regulation of actin polymerization or depolymerization	Biological process	0.000474693	0.0616366	4.37076	8	73	471	18785	STRG.11013/STRG.17450/STRG.23549/STRG.2474/STRG.35623/STRG.51936/STRG.5914/STRG.5948
DAS_by_comparison	DAS_45DAB-95DAB	45DAB-95DAB	-	All	GO:0030832	regulation of actin filament length	Biological process	0.000474693	0.0616366	4.37076	8	73	471	18785	STRG.11013/STRG.17450/STRG.23549/STRG.2474/STRG.35623/STRG.51936/STRG.5914/STRG.5948
DAS_by_comparison	DAS_45DAB-95DAB	45DAB-95DAB	-	All	GO:0009148	pyrimidine nucleoside triphosphate biosynthetic process	Biological process	0.000508493	0.0616366	17.0928	3	7	471	18785	STRG.20622/STRG.51187/STRG.6220
DAS_by_comparison	DAS_45DAB-95DAB	45DAB-95DAB	-	All	GO:0009265	2'-deoxyribonucleotide biosynthetic process	Biological process	0.000508493	0.0616366	17.0928	3	7	471	18785	STRG.18514/STRG.20622/STRG.51187
DAS_by_comparison	DAS_45DAB-95DAB	45DAB-95DAB	-	All	GO:0046385	deoxyribose phosphate biosynthetic process	Biological process	0.000508493	0.0616366	17.0928	3	7	471	18785	STRG.18514/STRG.20622/STRG.51187
DAS_by_comparison	DAS_45DAB-95DAB	45DAB-95DAB	-	All	GO:0044428	obsolete nuclear part	Cellular component	0.000558138	0.0645315	1.46809	72	1956	471	18785	STRG.10652/STRG.11465/STRG.1234/STRG.12468/STRG.13557/STRG.13581/STRG.14121/STRG.15415/STRG.15539/STRG.15726/STRG.16032/STRG.16365/STRG.1678/STRG.17546/STRG.17705/STRG.1828/STRG.18287/STRG.18303/STRG.1898/STRG.20622/STRG.20639/STRG.20650/STRG.20762/STRG.20861/STRG.21897/STRG.22196/STRG.24020/STRG.25368/STRG.25535/STRG.26408/STRG.26755/STRG.27453/STRG.27694/STRG.27711/STRG.29200/STRG.30093/STRG.31…
DAS_by_comparison	DAS_45DAB-95DAB	45DAB-95DAB	-	All	GO:0110053	regulation of actin filament organization	Biological process	0.000570402	0.0645315	4.25421	8	75	471	18785	STRG.11013/STRG.17450/STRG.23549/STRG.2474/STRG.35623/STRG.51936/STRG.5914/STRG.5948
DAS_by_comparison	DAS_45DAB-95DAB	45DAB-95DAB	-	All	GO:0009267	cellular response to starvation	Biological process	0.000608496	0.0661606	2.64712	15	226	471	18785	STRG.11013/STRG.13922/STRG.17705/STRG.23549/STRG.31220/STRG.3962/STRG.40882/STRG.42747/STRG.43608/STRG.45075/STRG.56010/STRG.56351/STRG.5948/STRG.7068/STRG.8892
DAS_by_comparison	DAS_45DAB-95DAB	45DAB-95DAB	-	All	GO:0032271	regulation of protein polymerization	Biological process	0.000623789	0.0661606	4.19823	8	76	471	18785	STRG.11013/STRG.17450/STRG.23549/STRG.2474/STRG.35623/STRG.40882/STRG.51936/STRG.5948
DAS_by_comparison	DAS_45DAB-95DAB	45DAB-95DAB	-	All	GO:0030981	cortical microtubule cytoskeleton	Cellular component	0.000667977	0.0679935	5.5651	6	43	471	18785	STRG.15336/STRG.16509/STRG.25635/STRG.26806/STRG.7820/STRG.7826
DAS_by_comparison	DAS_45DAB-95DAB	45DAB-95DAB	-	All	GO:0030863	cortical cytoskeleton	Cellular component	0.000681137	0.0679935	4.14371	8	77	471	18785	STRG.15336/STRG.16509/STRG.23549/STRG.25635/STRG.26806/STRG.5948/STRG.7820/STRG.7826
DAS_by_comparison	DAS_45DAB-95DAB	45DAB-95DAB	-	All	GO:0006687	glycosphingolipid metabolic process	Biological process	0.000798459	0.0774277	14.9562	3	8	471	18785	STRG.12295/STRG.17714/STRG.32934
DAS_by_comparison	DAS_45DAB-95DAB	45DAB-95DAB	-	All	GO:0031667	response to nutrient levels	Biological process	0.000852542	0.0803758	2.32329	18	309	471	18785	STRG.11013/STRG.13922/STRG.17705/STRG.20980/STRG.23549/STRG.31220/STRG.32558/STRG.3962/STRG.40882/STRG.42747/STRG.43608/STRG.45075/STRG.56010/STRG.56351/STRG.5948/STRG.7068/STRG.797/STRG.8892
DAS_by_comparison	DAS_45DAB-95DAB	45DAB-95DAB	-	All	GO:0009593	detection of chemical stimulus	Biological process	0.000961704	0.0858954	6.43278	5	31	471	18785	STRG.15845/STRG.20980/STRG.32170/STRG.35086/STRG.368
DAS_by_comparison	DAS_45DAB-95DAB	45DAB-95DAB	-	All	GO:0016638	oxidoreductase activity, acting on the CH-NH2 group of donors	Molecular function	0.000961704	0.0858954	6.43278	5	31	471	18785	STRG.13922/STRG.28891/STRG.31220/STRG.3962/STRG.7068
DAS_by_comparison	DAS_45DAB-95DAB	45DAB-95DAB	-	All	GO:0031981	nuclear lumen	Cellular component	0.00105362	0.0916918	1.48514	62	1665	471	18785	STRG.10652/STRG.11465/STRG.12468/STRG.13581/STRG.15415/STRG.15539/STRG.16032/STRG.16365/STRG.1678/STRG.17546/STRG.17705/STRG.1828/STRG.18287/STRG.18303/STRG.1898/STRG.20622/STRG.20639/STRG.20650/STRG.20762/STRG.20861/STRG.21897/STRG.22196/STRG.25368/STRG.25535/STRG.26755/STRG.27694/STRG.29200/STRG.30093/STRG.3190/STRG.32934/STRG.33/STRG.34892/STRG.35848/STRG.38401/STRG.39008/STRG.39405/STRG.3962/…
DAS_by_comparison	DAS_45DAB-95DAB	45DAB-95DAB	-	All	GO:0099513	polymeric cytoskeletal fiber	Cellular component	0.00117171	0.0957171	2.83195	12	169	471	18785	STRG.15336/STRG.16509/STRG.25635/STRG.26806/STRG.32899/STRG.33305/STRG.40882/STRG.41301/STRG.4337/STRG.52250/STRG.7820/STRG.7826
DAS_by_comparison	DAS_45DAB-95DAB	45DAB-95DAB	-	All	GO:0009263	deoxyribonucleotide biosynthetic process	Biological process	0.00117544	0.0957171	13.2944	3	9	471	18785	STRG.18514/STRG.20622/STRG.51187
DAS_by_comparison	DAS_45DAB-95DAB	45DAB-95DAB	-	All	GO:0006479	protein methylation	Biological process	0.00121268	0.0957171	3.19066	10	125	471	18785	STRG.12935/STRG.13252/STRG.14151/STRG.1898/STRG.25368/STRG.34892/STRG.36597/STRG.44793/STRG.50830/STRG.656
DAS_by_comparison	DAS_45DAB-95DAB	45DAB-95DAB	-	All	GO:0008213	protein alkylation	Biological process	0.00121268	0.0957171	3.19066	10	125	471	18785	STRG.12935/STRG.13252/STRG.14151/STRG.1898/STRG.25368/STRG.34892/STRG.36597/STRG.44793/STRG.50830/STRG.656
DAS_by_comparison	DAS_45DAB-95DAB	45DAB-95DAB	-	All	GO:0003779	actin binding	Molecular function	0.0012998	0.096275	3.41856	9	105	471	18785	STRG.13557/STRG.15336/STRG.17450/STRG.23549/STRG.2474/STRG.33301/STRG.35623/STRG.52250/STRG.5948
DAS_by_comparison	DAS_45DAB-95DAB	45DAB-95DAB	-	All	GO:0006464	GO:0006464		0.00130485	0.096275	1.35914	90	2641	471	18785	STRG.11031/STRG.11287/STRG.11465/STRG.12935/STRG.13252/STRG.13264/STRG.13581/STRG.13858/STRG.14151/STRG.14201/STRG.15845/STRG.16032/STRG.16509/STRG.17119/STRG.17158/STRG.17340/STRG.1828/STRG.18335/STRG.18720/STRG.1898/STRG.19044/STRG.19090/STRG.19258/STRG.19614/STRG.20103/STRG.20762/STRG.20980/STRG.21564/STRG.22236/STRG.23948/STRG.24414/STRG.25368/STRG.25384/STRG.2664/STRG.26806/STRG.29162/STRG.2…
DAS_by_comparison	DAS_45DAB-95DAB	45DAB-95DAB	-	All	GO:0036211	protein modification process	Biological process	0.00130485	0.096275	1.35914	90	2641	471	18785	STRG.11031/STRG.11287/STRG.11465/STRG.12935/STRG.13252/STRG.13264/STRG.13581/STRG.13858/STRG.14151/STRG.14201/STRG.15845/STRG.16032/STRG.16509/STRG.17119/STRG.17158/STRG.17340/STRG.1828/STRG.18335/STRG.18720/STRG.1898/STRG.19044/STRG.19090/STRG.19258/STRG.19614/STRG.20103/STRG.20762/STRG.20980/STRG.21564/STRG.22236/STRG.23948/STRG.24414/STRG.25368/STRG.25384/STRG.2664/STRG.26806/STRG.29162/STRG.2…
DAS_by_comparison	DAS_45DAB-95DAB	45DAB-95DAB	-	All	GO:0051592	response to calcium ion	Biological process	0.00148075	0.0998842	5.86518	5	34	471	18785	STRG.16509/STRG.26806/STRG.32170/STRG.368/STRG.40882
DAS_by_comparison	DAS_45DAB-95DAB	45DAB-95DAB	-	All	GO:0005874	microtubule	Cellular component	0.00151148	0.0998842	2.9054	11	151	471	18785	STRG.15336/STRG.16509/STRG.25635/STRG.26806/STRG.32899/STRG.33305/STRG.40882/STRG.41301/STRG.4337/STRG.7820/STRG.7826
DAS_by_comparison	DAS_45DAB-95DAB	45DAB-95DAB	-	All	GO:0030833	regulation of actin filament polymerization	Biological process	0.00154456	0.0998842	4.10563	7	68	471	18785	STRG.11013/STRG.17450/STRG.23549/STRG.2474/STRG.35623/STRG.51936/STRG.5948
DAS_by_comparison	DAS_45DAB-95DAB	45DAB-95DAB	-	All	GO:0008017	microtubule binding	Molecular function	0.00163104	0.0998842	3.06794	10	130	471	18785	STRG.14411/STRG.15336/STRG.16509/STRG.2470/STRG.25635/STRG.26806/STRG.33305/STRG.40882/STRG.55714/STRG.6292
DAS_by_comparison	DAS_45DAB-95DAB	45DAB-95DAB	-	All	GO:0031974	membrane-enclosed lumen	Cellular component	0.00164772	0.0998842	1.42815	68	1899	471	18785	STRG.10652/STRG.11465/STRG.12295/STRG.12468/STRG.13581/STRG.15415/STRG.15539/STRG.16032/STRG.16365/STRG.1678/STRG.17546/STRG.17705/STRG.1828/STRG.18287/STRG.18303/STRG.1898/STRG.20622/STRG.20639/STRG.20650/STRG.20762/STRG.20861/STRG.21897/STRG.22196/STRG.25368/STRG.25535/STRG.26755/STRG.27694/STRG.29200/STRG.29734/STRG.30093/STRG.3190/STRG.32934/STRG.33/STRG.34892/STRG.35848/STRG.38401/STRG.38931…
DAS_by_comparison	DAS_45DAB-95DAB	45DAB-95DAB	-	All	GO:0043233	organelle lumen	Cellular component	0.00164772	0.0998842	1.42815	68	1899	471	18785	STRG.10652/STRG.11465/STRG.12295/STRG.12468/STRG.13581/STRG.15415/STRG.15539/STRG.16032/STRG.16365/STRG.1678/STRG.17546/STRG.17705/STRG.1828/STRG.18287/STRG.18303/STRG.1898/STRG.20622/STRG.20639/STRG.20650/STRG.20762/STRG.20861/STRG.21897/STRG.22196/STRG.25368/STRG.25535/STRG.26755/STRG.27694/STRG.29200/STRG.29734/STRG.30093/STRG.3190/STRG.32934/STRG.33/STRG.34892/STRG.35848/STRG.38401/STRG.38931…
DAS_by_comparison	DAS_45DAB-95DAB	45DAB-95DAB	-	All	GO:0070013	intracellular organelle lumen	Cellular component	0.00164772	0.0998842	1.42815	68	1899	471	18785	STRG.10652/STRG.11465/STRG.12295/STRG.12468/STRG.13581/STRG.15415/STRG.15539/STRG.16032/STRG.16365/STRG.1678/STRG.17546/STRG.17705/STRG.1828/STRG.18287/STRG.18303/STRG.1898/STRG.20622/STRG.20639/STRG.20650/STRG.20762/STRG.20861/STRG.21897/STRG.22196/STRG.25368/STRG.25535/STRG.26755/STRG.27694/STRG.29200/STRG.29734/STRG.30093/STRG.3190/STRG.32934/STRG.33/STRG.34892/STRG.35848/STRG.38401/STRG.38931…
DAS_by_comparison	DAS_45DAB-95DAB	45DAB-95DAB	-	All	GO:0009147	pyrimidine nucleoside triphosphate metabolic process	Biological process	0.00164806	0.0998842	11.965	3	10	471	18785	STRG.20622/STRG.51187/STRG.6220
DAS_by_comparison	DAS_45DAB-95DAB	45DAB-95DAB	-	All	GO:0009394	2'-deoxyribonucleotide metabolic process	Biological process	0.00164806	0.0998842	11.965	3	10	471	18785	STRG.18514/STRG.20622/STRG.51187
DAS_by_comparison	DAS_45DAB-95DAB	45DAB-95DAB	-	All	GO:0019692	obsolete deoxyribose phosphate metabolic process	Biological process	0.00164806	0.0998842	11.965	3	10	471	18785	STRG.18514/STRG.20622/STRG.51187
DAS_by_comparison	DAS_45DAB-95DAB	45DAB-95DAB	-	All	GO:0042594	response to starvation	Biological process	0.00168237	0.100175	2.39299	15	250	471	18785	STRG.11013/STRG.13922/STRG.17705/STRG.23549/STRG.31220/STRG.3962/STRG.40882/STRG.42747/STRG.43608/STRG.45075/STRG.56010/STRG.56351/STRG.5948/STRG.7068/STRG.8892
DAS_by_comparison	DAS_45DAB-95DAB	45DAB-95DAB	-	All	GO:0007010	cytoskeleton organization	Biological process	0.00187363	0.108106	2.06649	20	386	471	18785	STRG.15336/STRG.16509/STRG.17450/STRG.23549/STRG.2474/STRG.25635/STRG.26806/STRG.29200/STRG.32899/STRG.33301/STRG.38589/STRG.39405/STRG.40882/STRG.47161/STRG.49421/STRG.52250/STRG.5948/STRG.6292/STRG.7820/STRG.7826
DAS_by_comparison	DAS_45DAB-95DAB	45DAB-95DAB	-	All	GO:0000398	mRNA splicing, via spliceosome	Biological process	0.00189672	0.108106	2.5541	13	203	471	18785	STRG.15726/STRG.18287/STRG.18303/STRG.2293/STRG.27453/STRG.27711/STRG.39405/STRG.47775/STRG.51034/STRG.56799/STRG.6964/STRG.9040/STRG.9518
DAS_by_comparison	DAS_45DAB-95DAB	45DAB-95DAB	-	All	GO:0051129	negative regulation of cellular component organization	Biological process	0.00191113	0.108106	2.67374	12	179	471	18785	STRG.11013/STRG.21558/STRG.23549/STRG.25635/STRG.35623/STRG.38354/STRG.40882/STRG.43608/STRG.51936/STRG.56799/STRG.5948/STRG.6292
DAS_by_comparison	DAS_45DAB-95DAB	45DAB-95DAB	-	All	GO:0044087	regulation of cellular component biogenesis	Biological process	0.00196359	0.109253	2.35531	15	254	471	18785	STRG.11013/STRG.17450/STRG.18335/STRG.23549/STRG.2474/STRG.25368/STRG.29430/STRG.35623/STRG.3962/STRG.40882/STRG.43608/STRG.43975/STRG.51936/STRG.56799/STRG.5948
DAS_by_comparison	DAS_45DAB-95DAB	45DAB-95DAB	-	All	GO:0071322	cellular response to carbohydrate stimulus	Biological process	0.00203902	0.11162	3.2049	9	112	471	18785	STRG.12777/STRG.15845/STRG.15945/STRG.17952/STRG.20980/STRG.29430/STRG.40882/STRG.45532/STRG.53563
DAS_by_comparison	DAS_45DAB-95DAB	45DAB-95DAB	-	All	GO:0031669	cellular response to nutrient levels	Biological process	0.00211826	0.112666	2.33691	15	256	471	18785	STRG.11013/STRG.13922/STRG.17705/STRG.23549/STRG.31220/STRG.3962/STRG.40882/STRG.42747/STRG.43608/STRG.45075/STRG.56010/STRG.56351/STRG.5948/STRG.7068/STRG.8892
DAS_by_comparison	DAS_45DAB-95DAB	45DAB-95DAB	-	All	GO:0016571	obsolete histone methylation	Biological process	0.00216757	0.112666	3.17654	9	113	471	18785	STRG.12935/STRG.13252/STRG.14151/STRG.1898/STRG.25368/STRG.34892/STRG.36597/STRG.44793/STRG.656
DAS_by_comparison	DAS_45DAB-95DAB	45DAB-95DAB	-	All	GO:0009200	deoxyribonucleoside triphosphate metabolic process	Biological process	0.0022241	0.112666	10.8772	3	11	471	18785	STRG.18514/STRG.20622/STRG.51187
DAS_by_comparison	DAS_45DAB-95DAB	45DAB-95DAB	-	All	GO:0010330	cellulose synthase complex	Cellular component	0.0022241	0.112666	10.8772	3	11	471	18785	STRG.16509/STRG.26806/STRG.38589
DAS_by_comparison	DAS_45DAB-95DAB	45DAB-95DAB	-	All	GO:1990752	microtubule end	Cellular component	0.0022241	0.112666	10.8772	3	11	471	18785	STRG.16509/STRG.26806/STRG.4337
DAS_by_comparison	DAS_45DAB-95DAB	45DAB-95DAB	-	All	GO:0018205	peptidyl-lysine modification	Biological process	0.00234895	0.116392	2.4927	13	208	471	18785	STRG.11287/STRG.13252/STRG.16032/STRG.17119/STRG.1898/STRG.19614/STRG.21564/STRG.25368/STRG.30093/STRG.34892/STRG.36597/STRG.42818/STRG.656
DAS_by_comparison	DAS_45DAB-95DAB	45DAB-95DAB	-	All	GO:0055123	digestive system development	Biological process	0.00236626	0.116392	6.93621	4	23	471	18785	STRG.21913/STRG.29200/STRG.3962/STRG.52641
DAS_by_comparison	DAS_45DAB-95DAB	45DAB-95DAB	-	All	GO:0009646	response to absence of light	Biological process	0.00252221	0.122291	3.77274	7	74	471	18785	STRG.13922/STRG.31220/STRG.34892/STRG.3962/STRG.7068/STRG.8502/STRG.8892
DAS_by_comparison	DAS_45DAB-95DAB	45DAB-95DAB	-	All	GO:0006397	mRNA processing	Biological process	0.00262289	0.125382	2.09912	18	342	471	18785	STRG.15539/STRG.15726/STRG.18287/STRG.18303/STRG.2293/STRG.23537/STRG.26755/STRG.27453/STRG.27694/STRG.27711/STRG.38401/STRG.39405/STRG.47775/STRG.51034/STRG.56799/STRG.6964/STRG.9040/STRG.9518
DAS_by_comparison	DAS_45DAB-95DAB	45DAB-95DAB	-	All	GO:0032956	regulation of actin cytoskeleton organization	Biological process	0.00266336	0.125548	3.35859	8	95	471	18785	STRG.11013/STRG.17450/STRG.23549/STRG.2474/STRG.35623/STRG.51936/STRG.5914/STRG.5948
DAS_by_comparison	DAS_45DAB-95DAB	45DAB-95DAB	-	All	GO:0044267	GO:0044267		0.00283272	0.126649	1.28734	106	3284	471	18785	STRG.11031/STRG.11287/STRG.11465/STRG.11506/STRG.12935/STRG.13252/STRG.13264/STRG.13581/STRG.13858/STRG.14151/STRG.14201/STRG.15845/STRG.16032/STRG.16509/STRG.17107/STRG.17119/STRG.17158/STRG.17340/STRG.17664/STRG.17705/STRG.1828/STRG.18335/STRG.18720/STRG.1898/STRG.19044/STRG.19090/STRG.19258/STRG.19614/STRG.20103/STRG.20762/STRG.20980/STRG.21564/STRG.22236/STRG.23948/STRG.24414/STRG.24860/STRG.…
DAS_by_comparison	DAS_45DAB-95DAB	45DAB-95DAB	-	All	GO:0099080	supramolecular complex	Cellular component	0.00286928	0.126649	2.54574	12	188	471	18785	STRG.15336/STRG.16509/STRG.25635/STRG.26806/STRG.32899/STRG.33305/STRG.40882/STRG.41301/STRG.4337/STRG.52250/STRG.7820/STRG.7826
DAS_by_comparison	DAS_45DAB-95DAB	45DAB-95DAB	-	All	GO:0099081	supramolecular polymer	Cellular component	0.00286928	0.126649	2.54574	12	188	471	18785	STRG.15336/STRG.16509/STRG.25635/STRG.26806/STRG.32899/STRG.33305/STRG.40882/STRG.41301/STRG.4337/STRG.52250/STRG.7820/STRG.7826
DAS_by_comparison	DAS_45DAB-95DAB	45DAB-95DAB	-	All	GO:0099512	supramolecular fiber	Cellular component	0.00286928	0.126649	2.54574	12	188	471	18785	STRG.15336/STRG.16509/STRG.25635/STRG.26806/STRG.32899/STRG.33305/STRG.40882/STRG.41301/STRG.4337/STRG.52250/STRG.7820/STRG.7826
DAS_by_comparison	DAS_45DAB-95DAB	45DAB-95DAB	-	All	GO:0000395	mRNA 5'-splice site recognition	Biological process	0.0029106	0.126649	9.97081	3	12	471	18785	STRG.18287/STRG.2293/STRG.9040
DAS_by_comparison	DAS_45DAB-95DAB	45DAB-95DAB	-	All	GO:0009262	deoxyribonucleotide metabolic process	Biological process	0.0029106	0.126649	9.97081	3	12	471	18785	STRG.18514/STRG.20622/STRG.51187
DAS_by_comparison	DAS_45DAB-95DAB	45DAB-95DAB	-	All	GO:0009132	nucleoside diphosphate metabolic process	Biological process	0.00296202	0.127254	4.19823	6	57	471	18785	STRG.18514/STRG.20622/STRG.45726/STRG.51187/STRG.5920/STRG.9343
DAS_by_comparison	DAS_45DAB-95DAB	45DAB-95DAB	-	All	GO:0032272	negative regulation of protein polymerization	Biological process	0.00309643	0.129746	4.9854	5	40	471	18785	STRG.23549/STRG.35623/STRG.40882/STRG.51936/STRG.5948
DAS_by_comparison	DAS_45DAB-95DAB	45DAB-95DAB	-	All	GO:0005982	starch metabolic process	Biological process	0.0031616	0.129746	3.62575	7	77	471	18785	STRG.17952/STRG.28339/STRG.29132/STRG.30542/STRG.49788/STRG.56208/STRG.8168
DAS_by_comparison	DAS_45DAB-95DAB	45DAB-95DAB	-	All	GO:0071496	cellular response to external stimulus	Biological process	0.00319762	0.129746	2.1122	17	321	471	18785	STRG.11013/STRG.13922/STRG.17705/STRG.21422/STRG.23549/STRG.31220/STRG.3962/STRG.40882/STRG.42747/STRG.43608/STRG.45075/STRG.51724/STRG.56010/STRG.56351/STRG.5948/STRG.7068/STRG.8892
DAS_by_comparison	DAS_45DAB-95DAB	45DAB-95DAB	-	All	GO:0009581	detection of external stimulus	Biological process	0.0032353	0.129746	4.12585	6	58	471	18785	STRG.21762/STRG.22701/STRG.23549/STRG.29132/STRG.44313/STRG.5948
DAS_by_comparison	DAS_45DAB-95DAB	45DAB-95DAB	-	All	GO:0009582	detection of abiotic stimulus	Biological process	0.0032353	0.129746	4.12585	6	58	471	18785	STRG.21762/STRG.22701/STRG.23549/STRG.29132/STRG.44313/STRG.5948
DAS_by_comparison	DAS_45DAB-95DAB	45DAB-95DAB	-	All	GO:0032886	regulation of microtubule-based process	Biological process	0.00324937	0.129746	6.38132	4	25	471	18785	STRG.16509/STRG.26806/STRG.29200/STRG.40882
DAS_by_comparison	DAS_45DAB-95DAB	45DAB-95DAB	-	All	GO:0032970	regulation of actin filament-based process	Biological process	0.0034408	0.135344	3.22289	8	99	471	18785	STRG.11013/STRG.17450/STRG.23549/STRG.2474/STRG.35623/STRG.51936/STRG.5914/STRG.5948
DAS_by_comparison	DAS_45DAB-95DAB	45DAB-95DAB	-	All	GO:0071214	cellular response to abiotic stimulus	Biological process	0.00350922	0.135344	2.21573	15	270	471	18785	STRG.11694/STRG.12777/STRG.17952/STRG.21422/STRG.21762/STRG.22701/STRG.40882/STRG.42747/STRG.44313/STRG.44332/STRG.47188/STRG.4940/STRG.51724/STRG.7820/STRG.7826
DAS_by_comparison	DAS_45DAB-95DAB	45DAB-95DAB	-	All	GO:0104004	cellular response to environmental stimulus	Biological process	0.00350922	0.135344	2.21573	15	270	471	18785	STRG.11694/STRG.12777/STRG.17952/STRG.21422/STRG.21762/STRG.22701/STRG.40882/STRG.42747/STRG.44313/STRG.44332/STRG.47188/STRG.4940/STRG.51724/STRG.7820/STRG.7826
DAS_by_comparison	DAS_45DAB-95DAB	45DAB-95DAB	-	All	GO:0032991	protein-containing complex	Cellular component	0.00360157	0.137345	1.29647	97	2984	471	18785	STRG.10652/STRG.11013/STRG.1111/STRG.11586/STRG.1234/STRG.13581/STRG.14630/STRG.15073/STRG.15336/STRG.15726/STRG.16032/STRG.16365/STRG.16509/STRG.1678/STRG.17107/STRG.17450/STRG.17546/STRG.17560/STRG.17664/STRG.17705/STRG.1828/STRG.20553/STRG.20861/STRG.21558/STRG.22196/STRG.22997/STRG.23549/STRG.2470/STRG.25368/STRG.25535/STRG.26408/STRG.2664/STRG.26755/STRG.26806/STRG.27090/STRG.27453/STRG.2769…
DAS_by_comparison	DAS_45DAB-95DAB	45DAB-95DAB	-	All	GO:0045292	mRNA cis splicing, via spliceosome	Biological process	0.00376513	0.139182	6.13588	4	26	471	18785	STRG.18287/STRG.2293/STRG.27453/STRG.9040
DAS_by_comparison	DAS_45DAB-95DAB	45DAB-95DAB	-	All	GO:0043412	macromolecule modification	Biological process	0.00376717	0.139182	1.26833	110	3459	471	18785	STRG.11031/STRG.11075/STRG.11287/STRG.11465/STRG.12935/STRG.13252/STRG.13264/STRG.13581/STRG.13858/STRG.14151/STRG.14201/STRG.15539/STRG.15845/STRG.16032/STRG.1613/STRG.16509/STRG.17119/STRG.17158/STRG.17340/STRG.1828/STRG.18335/STRG.18720/STRG.1898/STRG.19044/STRG.19090/STRG.19258/STRG.19614/STRG.20013/STRG.20103/STRG.20762/STRG.20980/STRG.21564/STRG.22124/STRG.22236/STRG.22427/STRG.22989/STRG.2…
DAS_by_comparison	DAS_45DAB-95DAB	45DAB-95DAB	-	All	GO:0009991	obsolete response to extracellular stimulus	Biological process	0.00377275	0.139182	2.02796	18	354	471	18785	STRG.11013/STRG.13922/STRG.17705/STRG.20980/STRG.23549/STRG.31220/STRG.32558/STRG.3962/STRG.40882/STRG.42747/STRG.43608/STRG.45075/STRG.56010/STRG.56351/STRG.5948/STRG.7068/STRG.797/STRG.8892
DAS_by_comparison	DAS_45DAB-95DAB	45DAB-95DAB	-	All	GO:0048523	negative regulation of cellular process	Biological process	0.00405855	0.148115	1.46845	50	1358	471	18785	STRG.11013/STRG.11465/STRG.11694/STRG.12935/STRG.13858/STRG.15845/STRG.16509/STRG.17705/STRG.18287/STRG.1898/STRG.20477/STRG.20553/STRG.21558/STRG.21913/STRG.22236/STRG.2293/STRG.23537/STRG.23549/STRG.25635/STRG.26755/STRG.26806/STRG.27694/STRG.29430/STRG.30093/STRG.30470/STRG.34811/STRG.34892/STRG.35623/STRG.36597/STRG.38354/STRG.38931/STRG.40882/STRG.43450/STRG.43608/STRG.44313/STRG.44793/STRG.…
DAS_by_comparison	DAS_45DAB-95DAB	45DAB-95DAB	-	All	GO:0044264	obsolete cellular polysaccharide metabolic process	Biological process	0.00424507	0.151574	2.24243	14	249	471	18785	STRG.16509/STRG.17952/STRG.21456/STRG.26806/STRG.28339/STRG.29132/STRG.30542/STRG.30758/STRG.37381/STRG.38589/STRG.49788/STRG.51649/STRG.56208/STRG.8168
DAS_by_comparison	DAS_45DAB-95DAB	45DAB-95DAB	-	All	GO:0008360	regulation of cell shape	Biological process	0.00426042	0.151574	4.63758	5	43	471	18785	STRG.13557/STRG.23549/STRG.39405/STRG.5914/STRG.5948
DAS_by_comparison	DAS_45DAB-95DAB	45DAB-95DAB	-	All	GO:0008380	RNA splicing	Biological process	0.00428731	0.151574	2.10604	16	303	471	18785	STRG.1234/STRG.15726/STRG.18287/STRG.18303/STRG.2293/STRG.27453/STRG.27711/STRG.39405/STRG.47626/STRG.47775/STRG.48137/STRG.51034/STRG.56799/STRG.6964/STRG.9040/STRG.9518
DAS_by_comparison	DAS_45DAB-95DAB	45DAB-95DAB	-	All	GO:0000281	mitotic cytokinesis	Biological process	0.00439895	0.153918	2.67673	10	149	471	18785	STRG.1234/STRG.16509/STRG.21456/STRG.23549/STRG.26806/STRG.32899/STRG.38589/STRG.4359/STRG.49910/STRG.5948
DAS_by_comparison	DAS_45DAB-95DAB	45DAB-95DAB	-	All	GO:0046940	nucleoside monophosphate phosphorylation	Biological process	0.00463951	0.158259	8.54641	3	14	471	18785	STRG.18514/STRG.20622/STRG.51187
DAS_by_comparison	DAS_45DAB-95DAB	45DAB-95DAB	-	All	GO:0050145	nucleoside monophosphate kinase activity	Molecular function	0.00463951	0.158259	8.54641	3	14	471	18785	STRG.18514/STRG.20622/STRG.51187
DAS_by_comparison	DAS_45DAB-95DAB	45DAB-95DAB	-	All	GO:0051494	negative regulation of cytoskeleton organization	Biological process	0.00470954	0.158259	4.53218	5	44	471	18785	STRG.23549/STRG.35623/STRG.40882/STRG.51936/STRG.5948
DAS_by_comparison	DAS_45DAB-95DAB	45DAB-95DAB	-	All	GO:1902904	negative regulation of supramolecular fiber organization	Biological process	0.00470954	0.158259	4.53218	5	44	471	18785	STRG.23549/STRG.35623/STRG.40882/STRG.51936/STRG.5948
DAS_by_comparison	DAS_45DAB-95DAB	45DAB-95DAB	-	All	GO:0044448	obsolete cell cortex part	Cellular component	0.0049238	0.159778	3.03872	8	105	471	18785	STRG.15336/STRG.16509/STRG.23549/STRG.25635/STRG.26806/STRG.5948/STRG.7820/STRG.7826
DAS_by_comparison	DAS_45DAB-95DAB	45DAB-95DAB	-	All	GO:0030554	adenyl nucleotide binding	Molecular function	0.00494259	0.159778	2.28406	13	227	471	18785	STRG.13557/STRG.13922/STRG.15336/STRG.23549/STRG.29734/STRG.31220/STRG.3962/STRG.4337/STRG.45980/STRG.49788/STRG.5948/STRG.7068/STRG.9028
DAS_by_comparison	DAS_45DAB-95DAB	45DAB-95DAB	-	All	GO:0032559	adenyl ribonucleotide binding	Molecular function	0.00494259	0.159778	2.28406	13	227	471	18785	STRG.13557/STRG.13922/STRG.15336/STRG.23549/STRG.29734/STRG.31220/STRG.3962/STRG.4337/STRG.45980/STRG.49788/STRG.5948/STRG.7068/STRG.9028
DAS_by_comparison	DAS_45DAB-95DAB	45DAB-95DAB	-	All	GO:0009833	plant-type primary cell wall biogenesis	Biological process	0.00495729	0.159778	5.6976	4	28	471	18785	STRG.16509/STRG.21456/STRG.26806/STRG.38589
DAS_by_comparison	DAS_45DAB-95DAB	45DAB-95DAB	-	All	GO:0032535	regulation of cellular component size	Biological process	0.00499013	0.159778	2.80429	9	128	471	18785	STRG.11013/STRG.17450/STRG.17705/STRG.23549/STRG.2474/STRG.35623/STRG.51936/STRG.5914/STRG.5948
DAS_by_comparison	DAS_45DAB-95DAB	45DAB-95DAB	-	All	GO:0005794	Golgi apparatus	Cellular component	0.00510475	0.161921	1.51971	41	1076	471	18785	STRG.11586/STRG.13094/STRG.13943/STRG.14121/STRG.15415/STRG.16509/STRG.16637/STRG.17223/STRG.19611/STRG.20043/STRG.20103/STRG.20671/STRG.21456/STRG.22142/STRG.24228/STRG.26262/STRG.26806/STRG.27374/STRG.27946/STRG.29089/STRG.30758/STRG.31737/STRG.32934/STRG.35572/STRG.35954/STRG.37381/STRG.38589/STRG.38627/STRG.42404/STRG.4275/STRG.45980/STRG.47407/STRG.50375/STRG.50376/STRG.51322/STRG.51649/STRG…
DAS_by_comparison	DAS_45DAB-95DAB	45DAB-95DAB	-	All	GO:0019538	protein metabolic process	Biological process	0.00529654	0.163299	1.24806	114	3643	471	18785	STRG.11031/STRG.11287/STRG.11465/STRG.11506/STRG.12935/STRG.13252/STRG.13264/STRG.13581/STRG.13858/STRG.14151/STRG.14201/STRG.15845/STRG.16032/STRG.16509/STRG.17107/STRG.17119/STRG.17158/STRG.17340/STRG.17664/STRG.17705/STRG.1828/STRG.18335/STRG.18720/STRG.1898/STRG.18983/STRG.19044/STRG.19090/STRG.19258/STRG.19614/STRG.20103/STRG.20762/STRG.20980/STRG.21564/STRG.22236/STRG.23948/STRG.24414/STRG.…
DAS_by_comparison	DAS_45DAB-95DAB	45DAB-95DAB	-	All	GO:0097367	carbohydrate derivative binding	Molecular function	0.00546045	0.163299	1.95613	18	367	471	18785	STRG.12295/STRG.13557/STRG.13922/STRG.15336/STRG.23549/STRG.29734/STRG.31220/STRG.32543/STRG.32934/STRG.3962/STRG.4337/STRG.45366/STRG.45980/STRG.49788/STRG.5948/STRG.7068/STRG.8666/STRG.9028
DAS_by_comparison	DAS_45DAB-95DAB	45DAB-95DAB	-	All	GO:0000377	RNA splicing, via transesterification reactions with bulged adenosine as nucleophile	Biological process	0.00550821	0.163299	2.25427	13	230	471	18785	STRG.15726/STRG.18287/STRG.18303/STRG.2293/STRG.27453/STRG.27711/STRG.39405/STRG.47775/STRG.51034/STRG.56799/STRG.6964/STRG.9040/STRG.9518
DAS_by_comparison	DAS_45DAB-95DAB	45DAB-95DAB	-	All	GO:0044262	obsolete cellular carbohydrate metabolic process	Biological process	0.00561245	0.163299	1.95081	18	368	471	18785	STRG.16509/STRG.17952/STRG.20597/STRG.21456/STRG.26806/STRG.28339/STRG.29132/STRG.30542/STRG.30758/STRG.37381/STRG.38589/STRG.42094/STRG.48870/STRG.49788/STRG.51649/STRG.54547/STRG.56208/STRG.8168
DAS_by_comparison	DAS_45DAB-95DAB	45DAB-95DAB	-	All	GO:0048568	embryonic organ development	Biological process	0.00563839	0.163299	5.50113	4	29	471	18785	STRG.13581/STRG.21913/STRG.29200/STRG.52641
DAS_by_comparison	DAS_45DAB-95DAB	45DAB-95DAB	-	All	GO:0004743	pyruvate kinase activity	Molecular function	0.00569251	0.163299	7.97665	3	15	471	18785	STRG.45726/STRG.5920/STRG.9343
DAS_by_comparison	DAS_45DAB-95DAB	45DAB-95DAB	-	All	GO:0031152	aggregation involved in sorocarp development	Biological process	0.00569251	0.163299	7.97665	3	15	471	18785	STRG.11013/STRG.23549/STRG.5948
DAS_by_comparison	DAS_45DAB-95DAB	45DAB-95DAB	-	All	GO:0098630	aggregation of unicellular organisms	Biological process	0.00569251	0.163299	7.97665	3	15	471	18785	STRG.11013/STRG.23549/STRG.5948
DAS_by_comparison	DAS_45DAB-95DAB	45DAB-95DAB	-	All	GO:0098743	cell aggregation	Biological process	0.00569251	0.163299	7.97665	3	15	471	18785	STRG.11013/STRG.23549/STRG.5948
DAS_by_comparison	DAS_45DAB-95DAB	45DAB-95DAB	-	All	GO:0009211	pyrimidine deoxyribonucleoside triphosphate metabolic process	Biological process	0.00596616	0.163299	15.9533	2	5	471	18785	STRG.20622/STRG.51187
DAS_by_comparison	DAS_45DAB-95DAB	45DAB-95DAB	-	All	GO:0009221	pyrimidine deoxyribonucleotide biosynthetic process	Biological process	0.00596616	0.163299	15.9533	2	5	471	18785	STRG.20622/STRG.51187
DAS_by_comparison	DAS_45DAB-95DAB	45DAB-95DAB	-	All	GO:0010034	response to acetate	Biological process	0.00596616	0.163299	15.9533	2	5	471	18785	STRG.21422/STRG.51724
DAS_by_comparison	DAS_45DAB-95DAB	45DAB-95DAB	-	All	GO:0010201	response to continuous far red light stimulus by the high-irradiance response system	Biological process	0.00596616	0.163299	15.9533	2	5	471	18785	STRG.10739/STRG.44313
DAS_by_comparison	DAS_45DAB-95DAB	45DAB-95DAB	-	All	GO:0048661	positive regulation of smooth muscle cell proliferation	Biological process	0.00596616	0.163299	15.9533	2	5	471	18785	STRG.21913/STRG.52641
DAS_by_comparison	DAS_45DAB-95DAB	45DAB-95DAB	-	All	GO:0050733	RS domain binding	Molecular function	0.00596616	0.163299	15.9533	2	5	471	18785	STRG.18287/STRG.9040
DAS_by_comparison	DAS_45DAB-95DAB	45DAB-95DAB	-	All	GO:0070989	oxidative demethylation	Biological process	0.00596616	0.163299	15.9533	2	5	471	18785	STRG.15539/STRG.7381
DAS_by_comparison	DAS_45DAB-95DAB	45DAB-95DAB	-	All	GO:0071311	cellular response to acetate	Biological process	0.00596616	0.163299	15.9533	2	5	471	18785	STRG.21422/STRG.51724
DAS_by_comparison	DAS_45DAB-95DAB	45DAB-95DAB	-	All	GO:0006073	obsolete cellular glucan metabolic process	Biological process	0.00608099	0.163801	2.42384	11	181	471	18785	STRG.16509/STRG.17952/STRG.21456/STRG.26806/STRG.28339/STRG.29132/STRG.30542/STRG.38589/STRG.49788/STRG.56208/STRG.8168
DAS_by_comparison	DAS_45DAB-95DAB	45DAB-95DAB	-	All	GO:0099568	cytoplasmic region	Cellular component	0.00608099	0.163801	2.42384	11	181	471	18785	STRG.15336/STRG.16509/STRG.23549/STRG.25635/STRG.26806/STRG.29200/STRG.35623/STRG.5669/STRG.5948/STRG.7820/STRG.7826
DAS_by_comparison	DAS_45DAB-95DAB	45DAB-95DAB	-	All	GO:0042752	regulation of circadian rhythm	Biological process	0.00614448	0.164208	3.62575	6	66	471	18785	STRG.21762/STRG.22701/STRG.55165/STRG.56799/STRG.949/STRG.9719
DAS_by_comparison	DAS_45DAB-95DAB	45DAB-95DAB	-	All	GO:0005515	protein binding	Molecular function	0.00633777	0.164293	1.30105	84	2575	471	18785	STRG.10739/STRG.11020/STRG.11031/STRG.1111/STRG.11465/STRG.12295/STRG.12468/STRG.13089/STRG.13264/STRG.13557/STRG.13581/STRG.13858/STRG.14411/STRG.14630/STRG.15336/STRG.15845/STRG.16509/STRG.17107/STRG.17450/STRG.1828/STRG.18287/STRG.18983/STRG.19090/STRG.20043/STRG.20477/STRG.21913/STRG.21982/STRG.22997/STRG.23549/STRG.24020/STRG.24061/STRG.2470/STRG.2474/STRG.25367/STRG.25635/STRG.25667/STRG.26…
DAS_by_comparison	DAS_45DAB-95DAB	45DAB-95DAB	-	All	GO:0000375	RNA splicing, via transesterification reactions	Biological process	0.00634169	0.164293	2.21573	13	234	471	18785	STRG.15726/STRG.18287/STRG.18303/STRG.2293/STRG.27453/STRG.27711/STRG.39405/STRG.47775/STRG.51034/STRG.56799/STRG.6964/STRG.9040/STRG.9518
DAS_by_comparison	DAS_45DAB-95DAB	45DAB-95DAB	-	All	GO:0006928	obsolete movement of cell or subcellular component	Biological process	0.00634169	0.164293	2.21573	13	234	471	18785	STRG.13557/STRG.15336/STRG.17450/STRG.17560/STRG.23549/STRG.2470/STRG.29200/STRG.32899/STRG.35326/STRG.39405/STRG.4337/STRG.51936/STRG.5948
DAS_by_comparison	DAS_45DAB-95DAB	45DAB-95DAB	-	All	GO:0005976	polysaccharide metabolic process	Biological process	0.00636715	0.164293	2.0194	16	316	471	18785	STRG.11498/STRG.16509/STRG.17952/STRG.21456/STRG.26806/STRG.28339/STRG.29132/STRG.30542/STRG.30758/STRG.37381/STRG.38589/STRG.47407/STRG.49788/STRG.51649/STRG.56208/STRG.8168
DAS_by_comparison	DAS_45DAB-95DAB	45DAB-95DAB	-	All	GO:0090066	regulation of anatomical structure size	Biological process	0.0063897	0.164293	2.69886	9	133	471	18785	STRG.11013/STRG.17450/STRG.17705/STRG.23549/STRG.2474/STRG.35623/STRG.51936/STRG.5914/STRG.5948
DAS_by_comparison	DAS_45DAB-95DAB	45DAB-95DAB	-	All	GO:0033043	regulation of organelle organization	Biological process	0.0064475	0.164375	1.88503	19	402	471	18785	STRG.11013/STRG.16509/STRG.17450/STRG.18335/STRG.21558/STRG.23549/STRG.2474/STRG.25368/STRG.26806/STRG.28953/STRG.35623/STRG.36597/STRG.38354/STRG.40882/STRG.49102/STRG.51936/STRG.5914/STRG.5948/STRG.6292
DAS_by_comparison	DAS_45DAB-95DAB	45DAB-95DAB	-	All	GO:0009141	nucleoside triphosphate metabolic process	Biological process	0.0064973	0.164375	2.9006	8	110	471	18785	STRG.18514/STRG.20622/STRG.45726/STRG.48563/STRG.51187/STRG.5920/STRG.6220/STRG.9343
DAS_by_comparison	DAS_45DAB-95DAB	45DAB-95DAB	-	All	GO:0061640	cytoskeleton-dependent cytokinesis	Biological process	0.00660896	0.164375	2.52425	10	158	471	18785	STRG.1234/STRG.16509/STRG.21456/STRG.23549/STRG.26806/STRG.32899/STRG.38589/STRG.4359/STRG.49910/STRG.5948
DAS_by_comparison	DAS_45DAB-95DAB	45DAB-95DAB	-	All	GO:0050821	protein stabilization	Biological process	0.00684445	0.164375	4.1545	5	48	471	18785	STRG.11051/STRG.24020/STRG.35954/STRG.629/STRG.6292
DAS_by_comparison	DAS_45DAB-95DAB	45DAB-95DAB	-	All	GO:0000146	microfilament motor activity	Molecular function	0.00687721	0.164375	7.47811	3	16	471	18785	STRG.13557/STRG.23549/STRG.5948
DAS_by_comparison	DAS_45DAB-95DAB	45DAB-95DAB	-	All	GO:0005775	vacuolar lumen	Cellular component	0.00687721	0.164375	7.47811	3	16	471	18785	STRG.12295/STRG.47614/STRG.629
DAS_by_comparison	DAS_45DAB-95DAB	45DAB-95DAB	-	All	GO:0008198	ferrous iron binding	Molecular function	0.00687721	0.164375	7.47811	3	16	471	18785	STRG.12935/STRG.44793/STRG.7381
DAS_by_comparison	DAS_45DAB-95DAB	45DAB-95DAB	-	All	GO:0033275	actin-myosin filament sliding	Biological process	0.00687721	0.164375	7.47811	3	16	471	18785	STRG.13557/STRG.23549/STRG.5948
DAS_by_comparison	DAS_45DAB-95DAB	45DAB-95DAB	-	All	GO:0071324	cellular response to disaccharide stimulus	Biological process	0.00687721	0.164375	7.47811	3	16	471	18785	STRG.12777/STRG.17952/STRG.29430
DAS_by_comparison	DAS_45DAB-95DAB	45DAB-95DAB	-	All	GO:0071329	cellular response to sucrose stimulus	Biological process	0.00687721	0.164375	7.47811	3	16	471	18785	STRG.12777/STRG.17952/STRG.29430
DAS_by_comparison	DAS_45DAB-95DAB	45DAB-95DAB	-	All	GO:0048513	animal organ development	Biological process	0.0070271	0.166783	2.65888	9	135	471	18785	STRG.12295/STRG.13581/STRG.17450/STRG.21913/STRG.24654/STRG.26755/STRG.29200/STRG.3962/STRG.52641
DAS_by_comparison	DAS_45DAB-95DAB	45DAB-95DAB	-	All	GO:0015631	tubulin binding	Molecular function	0.00720034	0.169708	2.4927	10	160	471	18785	STRG.14411/STRG.15336/STRG.16509/STRG.2470/STRG.25635/STRG.26806/STRG.33305/STRG.40882/STRG.55714/STRG.6292
DAS_by_comparison	DAS_45DAB-95DAB	45DAB-95DAB	-	All	GO:0030587	sorocarp development	Biological process	0.0074688	0.172443	4.06972	5	49	471	18785	STRG.11013/STRG.23549/STRG.31612/STRG.51936/STRG.5948
DAS_by_comparison	DAS_45DAB-95DAB	45DAB-95DAB	-	All	GO:0090702	GO:0090702		0.0074688	0.172443	4.06972	5	49	471	18785	STRG.11013/STRG.23549/STRG.31612/STRG.51936/STRG.5948
DAS_by_comparison	DAS_45DAB-95DAB	45DAB-95DAB	-	All	GO:0099120	socially cooperative development	Biological process	0.0074688	0.172443	4.06972	5	49	471	18785	STRG.11013/STRG.23549/STRG.31612/STRG.51936/STRG.5948
DAS_by_comparison	DAS_45DAB-95DAB	45DAB-95DAB	-	All	GO:0000910	cytokinesis	Biological process	0.00783186	0.172666	2.46193	10	162	471	18785	STRG.1234/STRG.16509/STRG.21456/STRG.23549/STRG.26806/STRG.32899/STRG.38589/STRG.4359/STRG.49910/STRG.5948
DAS_by_comparison	DAS_45DAB-95DAB	45DAB-95DAB	-	All	GO:0005681	spliceosomal complex	Cellular component	0.00816321	0.172666	2.44682	10	163	471	18785	STRG.15726/STRG.27453/STRG.27711/STRG.39405/STRG.44442/STRG.47775/STRG.56799/STRG.6964/STRG.9518/STRG.9710
DAS_by_comparison	DAS_45DAB-95DAB	45DAB-95DAB	-	All	GO:0043531	ADP binding	Molecular function	0.00819739	0.172666	7.03822	3	17	471	18785	STRG.13557/STRG.15336/STRG.49788
DAS_by_comparison	DAS_45DAB-95DAB	45DAB-95DAB	-	All	GO:0045335	phagocytic vesicle	Cellular component	0.00819739	0.172666	7.03822	3	17	471	18785	STRG.23549/STRG.5669/STRG.5948
DAS_by_comparison	DAS_45DAB-95DAB	45DAB-95DAB	-	All	GO:0009743	response to carbohydrate	Biological process	0.00825045	0.172666	2.22604	12	215	471	18785	STRG.12777/STRG.15845/STRG.15945/STRG.17952/STRG.20980/STRG.29430/STRG.40882/STRG.45532/STRG.52774/STRG.53563/STRG.56350/STRG.8892
DAS_by_comparison	DAS_45DAB-95DAB	45DAB-95DAB	-	All	GO:0051128	regulation of cellular component organization	Biological process	0.00852399	0.172666	1.60641	29	720	471	18785	STRG.11013/STRG.13557/STRG.16509/STRG.17450/STRG.18335/STRG.18720/STRG.21558/STRG.23549/STRG.2474/STRG.25368/STRG.25535/STRG.25635/STRG.26806/STRG.28953/STRG.29430/STRG.34811/STRG.35623/STRG.36597/STRG.38354/STRG.39405/STRG.40882/STRG.43608/STRG.43975/STRG.49102/STRG.51936/STRG.56799/STRG.5914/STRG.5948/STRG.6292
DAS_by_comparison	DAS_45DAB-95DAB	45DAB-95DAB	-	All	GO:0031668	obsolete cellular response to extracellular stimulus	Biological process	0.00877905	0.172666	2.00083	15	299	471	18785	STRG.11013/STRG.13922/STRG.17705/STRG.23549/STRG.31220/STRG.3962/STRG.40882/STRG.42747/STRG.43608/STRG.45075/STRG.56010/STRG.56351/STRG.5948/STRG.7068/STRG.8892
DAS_by_comparison	DAS_45DAB-95DAB	45DAB-95DAB	-	All	GO:0009219	pyrimidine deoxyribonucleotide metabolic process	Biological process	0.0088012	0.172666	13.2944	2	6	471	18785	STRG.20622/STRG.51187
DAS_by_comparison	DAS_45DAB-95DAB	45DAB-95DAB	-	All	GO:0030038	contractile actin filament bundle assembly	Biological process	0.0088012	0.172666	13.2944	2	6	471	18785	STRG.23549/STRG.5948
DAS_by_comparison	DAS_45DAB-95DAB	45DAB-95DAB	-	All	GO:0030514	negative regulation of BMP signaling pathway	Biological process	0.0088012	0.172666	13.2944	2	6	471	18785	STRG.21913/STRG.52641
DAS_by_comparison	DAS_45DAB-95DAB	45DAB-95DAB	-	All	GO:0031270	pseudopodium retraction	Biological process	0.0088012	0.172666	13.2944	2	6	471	18785	STRG.23549/STRG.5948
DAS_by_comparison	DAS_45DAB-95DAB	45DAB-95DAB	-	All	GO:0032060	bleb assembly	Biological process	0.0088012	0.172666	13.2944	2	6	471	18785	STRG.23549/STRG.5948
DAS_by_comparison	DAS_45DAB-95DAB	45DAB-95DAB	-	All	GO:0032982	myosin filament	Cellular component	0.0088012	0.172666	13.2944	2	6	471	18785	STRG.23549/STRG.5948
DAS_by_comparison	DAS_45DAB-95DAB	45DAB-95DAB	-	All	GO:0033298	contractile vacuole organization	Biological process	0.0088012	0.172666	13.2944	2	6	471	18785	STRG.23549/STRG.5948
DAS_by_comparison	DAS_45DAB-95DAB	45DAB-95DAB	-	All	GO:0034198	cellular response to amino acid starvation	Biological process	0.0088012	0.172666	13.2944	2	6	471	18785	STRG.17705/STRG.42747
DAS_by_comparison	DAS_45DAB-95DAB	45DAB-95DAB	-	All	GO:0043202	lysosomal lumen	Cellular component	0.0088012	0.172666	13.2944	2	6	471	18785	STRG.12295/STRG.629
DAS_by_comparison	DAS_45DAB-95DAB	45DAB-95DAB	-	All	GO:0045179	apical cortex	Cellular component	0.0088012	0.172666	13.2944	2	6	471	18785	STRG.23549/STRG.5948
DAS_by_comparison	DAS_45DAB-95DAB	45DAB-95DAB	-	All	GO:0046625	sphingolipid binding	Molecular function	0.0088012	0.172666	13.2944	2	6	471	18785	STRG.12295/STRG.32934
DAS_by_comparison	DAS_45DAB-95DAB	45DAB-95DAB	-	All	GO:0046847	filopodium assembly	Biological process	0.0088012	0.172666	13.2944	2	6	471	18785	STRG.23549/STRG.5948
DAS_by_comparison	DAS_45DAB-95DAB	45DAB-95DAB	-	All	GO:0051511	negative regulation of unidimensional cell growth	Biological process	0.0088012	0.172666	13.2944	2	6	471	18785	STRG.25635/STRG.40882
DAS_by_comparison	DAS_45DAB-95DAB	45DAB-95DAB	-	All	GO:0060327	cytoplasmic actin-based contraction involved in cell motility	Biological process	0.0088012	0.172666	13.2944	2	6	471	18785	STRG.23549/STRG.5948
DAS_by_comparison	DAS_45DAB-95DAB	45DAB-95DAB	-	All	GO:0060328	cytoplasmic actin-based contraction involved in forward cell motility	Biological process	0.0088012	0.172666	13.2944	2	6	471	18785	STRG.23549/STRG.5948
DAS_by_comparison	DAS_45DAB-95DAB	45DAB-95DAB	-	All	GO:0070208	protein heterotrimerization	Biological process	0.0088012	0.172666	13.2944	2	6	471	18785	STRG.1111/STRG.30768
DAS_by_comparison	DAS_45DAB-95DAB	45DAB-95DAB	-	All	GO:0097204	phagocytic cup base	Cellular component	0.0088012	0.172666	13.2944	2	6	471	18785	STRG.23549/STRG.5948
DAS_by_comparison	DAS_45DAB-95DAB	45DAB-95DAB	-	All	GO:0097581	lamellipodium organization	Biological process	0.0088012	0.172666	13.2944	2	6	471	18785	STRG.13264/STRG.17450
DAS_by_comparison	DAS_45DAB-95DAB	45DAB-95DAB	-	All	GO:1990928	response to amino acid starvation	Biological process	0.0088012	0.172666	13.2944	2	6	471	18785	STRG.17705/STRG.42747
DAS_by_comparison	DAS_45DAB-95DAB	45DAB-95DAB	-	All	GO:0044042	glucan metabolic process	Biological process	0.00896053	0.17417	2.29694	11	191	471	18785	STRG.16509/STRG.17952/STRG.21456/STRG.26806/STRG.28339/STRG.29132/STRG.30542/STRG.38589/STRG.49788/STRG.56208/STRG.8168
DAS_by_comparison	DAS_45DAB-95DAB	45DAB-95DAB	-	All	GO:0032451	demethylase activity	Molecular function	0.00898047	0.17417	4.83433	4	33	471	18785	STRG.12935/STRG.15539/STRG.44793/STRG.7381
DAS_by_comparison	DAS_45DAB-95DAB	45DAB-95DAB	-	All	GO:0032553	ribonucleotide binding	Molecular function	0.00919559	0.177329	1.93961	16	329	471	18785	STRG.13557/STRG.13922/STRG.15336/STRG.23549/STRG.29734/STRG.31220/STRG.32543/STRG.3962/STRG.4337/STRG.45366/STRG.45980/STRG.49788/STRG.5948/STRG.7068/STRG.8666/STRG.9028
DAS_by_comparison	DAS_45DAB-95DAB	45DAB-95DAB	-	All	GO:0045814	negative regulation of gene expression, epigenetic	Biological process	0.00938006	0.179864	2.97003	7	94	471	18785	STRG.12935/STRG.1898/STRG.27694/STRG.30093/STRG.34892/STRG.36597/STRG.44793
DAS_by_comparison	DAS_45DAB-95DAB	45DAB-95DAB	-	All	GO:0006801	superoxide metabolic process	Biological process	0.00965629	0.180074	6.6472	3	18	471	18785	STRG.12777/STRG.1613/STRG.23535
DAS_by_comparison	DAS_45DAB-95DAB	45DAB-95DAB	-	All	GO:0030898	GO:0030898		0.00965629	0.180074	6.6472	3	18	471	18785	STRG.13557/STRG.23549/STRG.5948
DAS_by_comparison	DAS_45DAB-95DAB	45DAB-95DAB	-	All	GO:0042641	actomyosin	Cellular component	0.00965629	0.180074	6.6472	3	18	471	18785	STRG.13557/STRG.23549/STRG.5948
DAS_by_comparison	DAS_45DAB-95DAB	45DAB-95DAB	-	All	GO:0042753	positive regulation of circadian rhythm	Biological process	0.00965629	0.180074	6.6472	3	18	471	18785	STRG.21762/STRG.22701/STRG.949
DAS_by_comparison	DAS_45DAB-95DAB	45DAB-95DAB	-	All	GO:0048565	digestive tract development	Biological process	0.00965629	0.180074	6.6472	3	18	471	18785	STRG.21913/STRG.29200/STRG.52641
DAS_by_comparison	DAS_45DAB-95DAB	45DAB-95DAB	-	All	GO:2000028	regulation of photoperiodism, flowering	Biological process	0.00991434	0.183562	2.93876	7	95	471	18785	STRG.11694/STRG.12935/STRG.16509/STRG.26806/STRG.34892/STRG.44793/STRG.493
DAS_by_comparison	DAS_45DAB-95DAB	45DAB-95DAB	-	All	GO:0009142	nucleoside triphosphate biosynthetic process	Biological process	0.0099515	0.183562	3.27807	6	73	471	18785	STRG.20622/STRG.45726/STRG.51187/STRG.5920/STRG.6220/STRG.9343
DAS_by_comparison	DAS_45DAB-95DAB	45DAB-95DAB	-	All	GO:0071472	cellular response to salt stress	Biological process	0.0103633	0.190125	3.76257	5	53	471	18785	STRG.12777/STRG.40882/STRG.47188/STRG.7820/STRG.7826
DAS_by_comparison	DAS_45DAB-95DAB	45DAB-95DAB	-	All	GO:0051015	actin filament binding	Molecular function	0.010607	0.19355	3.23378	6	74	471	18785	STRG.13557/STRG.15336/STRG.17450/STRG.23549/STRG.52250/STRG.5948
DAS_by_comparison	DAS_45DAB-95DAB	45DAB-95DAB	-	All	GO:1901564	obsolete organonitrogen compound metabolic process	Biological process	0.0109416	0.197614	1.18951	138	4627	471	18785	STRG.10906/STRG.11031/STRG.11287/STRG.11465/STRG.11506/STRG.12295/STRG.12933/STRG.12935/STRG.13252/STRG.13264/STRG.13581/STRG.13858/STRG.14151/STRG.14201/STRG.14630/STRG.15845/STRG.16032/STRG.1613/STRG.16509/STRG.17107/STRG.17119/STRG.17158/STRG.17340/STRG.17664/STRG.17705/STRG.17714/STRG.1828/STRG.18335/STRG.18514/STRG.18720/STRG.1898/STRG.18983/STRG.19044/STRG.19090/STRG.19258/STRG.19614/STRG.2…
DAS_by_comparison	DAS_45DAB-95DAB	45DAB-95DAB	-	All	GO:0015630	microtubule cytoskeleton	Cellular component	0.0109462	0.197614	1.82208	18	394	471	18785	STRG.11020/STRG.13943/STRG.15336/STRG.16509/STRG.17560/STRG.1828/STRG.2470/STRG.25635/STRG.26806/STRG.32899/STRG.33305/STRG.40882/STRG.41301/STRG.4337/STRG.54443/STRG.7820/STRG.7826/STRG.7975
DAS_by_comparison	DAS_45DAB-95DAB	45DAB-95DAB	-	All	GO:0033119	negative regulation of RNA splicing	Biological process	0.0112566	0.199657	6.29735	3	19	471	18785	STRG.18287/STRG.2293/STRG.9040
DAS_by_comparison	DAS_45DAB-95DAB	45DAB-95DAB	-	All	GO:0048025	negative regulation of mRNA splicing, via spliceosome	Biological process	0.0112566	0.199657	6.29735	3	19	471	18785	STRG.18287/STRG.2293/STRG.9040
DAS_by_comparison	DAS_45DAB-95DAB	45DAB-95DAB	-	All	GO:0050686	negative regulation of mRNA processing	Biological process	0.0112566	0.199657	6.29735	3	19	471	18785	STRG.18287/STRG.2293/STRG.9040
DAS_by_comparison	DAS_45DAB-95DAB	45DAB-95DAB	-	All	GO:0005975	carbohydrate metabolic process	Biological process	0.0113105	0.199657	1.65605	24	578	471	18785	STRG.11498/STRG.16509/STRG.17952/STRG.20597/STRG.21456/STRG.26806/STRG.28339/STRG.29132/STRG.30542/STRG.30758/STRG.37381/STRG.38589/STRG.42094/STRG.45726/STRG.47407/STRG.48870/STRG.49788/STRG.51649/STRG.54547/STRG.56208/STRG.56351/STRG.5920/STRG.8168/STRG.9343
DAS_by_comparison	DAS_45DAB-95DAB	45DAB-95DAB	-	All	GO:0000226	microtubule cytoskeleton organization	Biological process	0.0115725	0.199657	2.12711	12	225	471	18785	STRG.15336/STRG.16509/STRG.25635/STRG.26806/STRG.29200/STRG.32899/STRG.38589/STRG.40882/STRG.49421/STRG.6292/STRG.7820/STRG.7826
DAS_by_comparison	DAS_45DAB-95DAB	45DAB-95DAB	-	All	GO:0018193	peptidyl-amino acid modification	Biological process	0.0117526	0.199657	1.69388	22	518	471	18785	STRG.11287/STRG.13252/STRG.14151/STRG.15845/STRG.16032/STRG.17119/STRG.1898/STRG.19090/STRG.19614/STRG.21564/STRG.25368/STRG.25384/STRG.30093/STRG.34892/STRG.36597/STRG.37704/STRG.39886/STRG.40176/STRG.42818/STRG.42824/STRG.55667/STRG.656
DAS_by_comparison	DAS_45DAB-95DAB	45DAB-95DAB	-	All	GO:0005524	ATP binding	Molecular function	0.0119443	0.199657	2.2046	11	199	471	18785	STRG.13557/STRG.13922/STRG.23549/STRG.29734/STRG.31220/STRG.3962/STRG.4337/STRG.45980/STRG.5948/STRG.7068/STRG.9028
DAS_by_comparison	DAS_45DAB-95DAB	45DAB-95DAB	-	All	GO:0010467	gene expression	Biological process	0.011949	0.199657	1.36483	54	1578	471	18785	STRG.11051/STRG.11075/STRG.11287/STRG.11506/STRG.1234/STRG.15471/STRG.15539/STRG.15726/STRG.16365/STRG.17107/STRG.17546/STRG.17664/STRG.17705/STRG.18287/STRG.18303/STRG.1898/STRG.2293/STRG.23537/STRG.24860/STRG.25535/STRG.26755/STRG.26799/STRG.27453/STRG.27694/STRG.27711/STRG.29430/STRG.29680/STRG.33763/STRG.35848/STRG.38401/STRG.39405/STRG.3962/STRG.39698/STRG.40453/STRG.42409/STRG.42818/STRG.44…
DAS_by_comparison	DAS_45DAB-95DAB	45DAB-95DAB	-	All	GO:0003747	translation release factor activity	Molecular function	0.0121183	0.199657	11.3952	2	7	471	18785	STRG.24860/STRG.50830
DAS_by_comparison	DAS_45DAB-95DAB	45DAB-95DAB	-	All	GO:0005793	endoplasmic reticulum-Golgi intermediate compartment	Cellular component	0.0121183	0.199657	11.3952	2	7	471	18785	STRG.13943/STRG.53518
DAS_by_comparison	DAS_45DAB-95DAB	45DAB-95DAB	-	All	GO:0008079	translation termination factor activity	Molecular function	0.0121183	0.199657	11.3952	2	7	471	18785	STRG.24860/STRG.50830
DAS_by_comparison	DAS_45DAB-95DAB	45DAB-95DAB	-	All	GO:0031120	snRNA pseudouridine synthesis	Biological process	0.0121183	0.199657	11.3952	2	7	471	18785	STRG.40453/STRG.44695
DAS_by_comparison	DAS_45DAB-95DAB	45DAB-95DAB	-	All	GO:0032044	DSIF complex	Cellular component	0.0121183	0.199657	11.3952	2	7	471	18785	STRG.27694/STRG.38401
DAS_by_comparison	DAS_45DAB-95DAB	45DAB-95DAB	-	All	GO:0044380	protein localization to cytoskeleton	Biological process	0.0121183	0.199657	11.3952	2	7	471	18785	STRG.16509/STRG.26806
DAS_by_comparison	DAS_45DAB-95DAB	45DAB-95DAB	-	All	GO:0048660	regulation of smooth muscle cell proliferation	Biological process	0.0121183	0.199657	11.3952	2	7	471	18785	STRG.21913/STRG.52641
DAS_by_comparison	DAS_45DAB-95DAB	45DAB-95DAB	-	All	GO:0071260	cellular response to mechanical stimulus	Biological process	0.0121183	0.199657	11.3952	2	7	471	18785	STRG.21422/STRG.51724
DAS_by_comparison	DAS_45DAB-95DAB	45DAB-95DAB	-	All	GO:0071889	14-3-3 protein binding	Molecular function	0.0121183	0.199657	11.3952	2	7	471	18785	STRG.23549/STRG.5948
DAS_by_comparison	DAS_45DAB-95DAB	45DAB-95DAB	-	All	GO:0072698	protein localization to microtubule cytoskeleton	Biological process	0.0121183	0.199657	11.3952	2	7	471	18785	STRG.16509/STRG.26806
DAS_by_comparison	DAS_45DAB-95DAB	45DAB-95DAB	-	All	GO:0048579	negative regulation of long-day photoperiodism, flowering	Biological process	0.0121904	0.199875	4.43147	4	36	471	18785	STRG.11694/STRG.12935/STRG.44793/STRG.493
DAS_by_comparison	DAS_95DAB-145DAB	95DAB-145DAB	-	All	GO:0044451	obsolete nucleoplasm part	Cellular component	3.69011e-08	0.000111257	2.93374	33	546	387	18785	STRG.13468/STRG.13481/STRG.16032/STRG.16365/STRG.16616/STRG.18303/STRG.1898/STRG.20650/STRG.26474/STRG.26755/STRG.27701/STRG.30093/STRG.30389/STRG.34892/STRG.35038/STRG.35487/STRG.35848/STRG.36400/STRG.38401/STRG.39008/STRG.39217/STRG.39405/STRG.45376/STRG.4591/STRG.46545/STRG.47539/STRG.5109/STRG.51563/STRG.5553/STRG.56755/STRG.56799/STRG.6964/STRG.9040
DAS_by_comparison	DAS_95DAB-145DAB	95DAB-145DAB	-	All	GO:0016607	nuclear speck	Cellular component	1.31411e-05	0.00919348	4.23504	13	149	387	18785	STRG.16616/STRG.18303/STRG.20650/STRG.27701/STRG.35487/STRG.39405/STRG.46545/STRG.5109/STRG.51563/STRG.5553/STRG.56799/STRG.6964/STRG.9040
DAS_by_comparison	DAS_95DAB-145DAB	95DAB-145DAB	-	All	GO:0031974	membrane-enclosed lumen	Cellular component	1.52462e-05	0.00919348	1.68702	66	1899	387	18785	STRG.10652/STRG.1173/STRG.13468/STRG.13481/STRG.15415/STRG.16032/STRG.16365/STRG.16616/STRG.18287/STRG.18303/STRG.1898/STRG.20622/STRG.20650/STRG.20762/STRG.20861/STRG.2475/STRG.26474/STRG.26755/STRG.27701/STRG.28970/STRG.29419/STRG.30093/STRG.30389/STRG.32934/STRG.33/STRG.34892/STRG.35038/STRG.35487/STRG.35709/STRG.35848/STRG.36400/STRG.38401/STRG.38858/STRG.38881/STRG.38931/STRG.39008/STRG.3921…
DAS_by_comparison	DAS_95DAB-145DAB	95DAB-145DAB	-	All	GO:0043233	organelle lumen	Cellular component	1.52462e-05	0.00919348	1.68702	66	1899	387	18785	STRG.10652/STRG.1173/STRG.13468/STRG.13481/STRG.15415/STRG.16032/STRG.16365/STRG.16616/STRG.18287/STRG.18303/STRG.1898/STRG.20622/STRG.20650/STRG.20762/STRG.20861/STRG.2475/STRG.26474/STRG.26755/STRG.27701/STRG.28970/STRG.29419/STRG.30093/STRG.30389/STRG.32934/STRG.33/STRG.34892/STRG.35038/STRG.35487/STRG.35709/STRG.35848/STRG.36400/STRG.38401/STRG.38858/STRG.38881/STRG.38931/STRG.39008/STRG.3921…
DAS_by_comparison	DAS_95DAB-145DAB	95DAB-145DAB	-	All	GO:0070013	intracellular organelle lumen	Cellular component	1.52462e-05	0.00919348	1.68702	66	1899	387	18785	STRG.10652/STRG.1173/STRG.13468/STRG.13481/STRG.15415/STRG.16032/STRG.16365/STRG.16616/STRG.18287/STRG.18303/STRG.1898/STRG.20622/STRG.20650/STRG.20762/STRG.20861/STRG.2475/STRG.26474/STRG.26755/STRG.27701/STRG.28970/STRG.29419/STRG.30093/STRG.30389/STRG.32934/STRG.33/STRG.34892/STRG.35038/STRG.35487/STRG.35709/STRG.35848/STRG.36400/STRG.38401/STRG.38858/STRG.38881/STRG.38931/STRG.39008/STRG.3921…
DAS_by_comparison	DAS_95DAB-145DAB	95DAB-145DAB	-	All	GO:0031981	nuclear lumen	Cellular component	2.6654e-05	0.013169	1.72004	59	1665	387	18785	STRG.10652/STRG.1173/STRG.13468/STRG.13481/STRG.15415/STRG.16032/STRG.16365/STRG.16616/STRG.18287/STRG.18303/STRG.1898/STRG.20622/STRG.20650/STRG.20762/STRG.20861/STRG.2475/STRG.26474/STRG.26755/STRG.27701/STRG.28970/STRG.29419/STRG.30093/STRG.30389/STRG.32934/STRG.33/STRG.34892/STRG.35038/STRG.35487/STRG.35709/STRG.35848/STRG.36400/STRG.38401/STRG.38881/STRG.39008/STRG.39217/STRG.39405/STRG.4298…
DAS_by_comparison	DAS_95DAB-145DAB	95DAB-145DAB	-	All	GO:0032991	protein-containing complex	Cellular component	3.05747e-05	0.013169	1.49654	92	2984	387	18785	STRG.10652/STRG.1111/STRG.1173/STRG.11856/STRG.12785/STRG.12955/STRG.12992/STRG.13195/STRG.13289/STRG.13412/STRG.13468/STRG.13481/STRG.15726/STRG.16032/STRG.16365/STRG.16616/STRG.17152/STRG.17450/STRG.17664/STRG.18300/STRG.19517/STRG.20861/STRG.21907/STRG.2254/STRG.24647/STRG.2475/STRG.25754/STRG.26266/STRG.26474/STRG.26755/STRG.27090/STRG.29089/STRG.29419/STRG.29430/STRG.29680/STRG.30093/STRG.30…
DAS_by_comparison	DAS_95DAB-145DAB	95DAB-145DAB	-	All	GO:0005654	nucleoplasm	Cellular component	3.76521e-05	0.0141901	2.00492	38	920	387	18785	STRG.10652/STRG.13468/STRG.13481/STRG.16032/STRG.16365/STRG.16616/STRG.18287/STRG.18303/STRG.1898/STRG.20622/STRG.20650/STRG.26474/STRG.26755/STRG.27701/STRG.30093/STRG.30389/STRG.32934/STRG.34892/STRG.35038/STRG.35487/STRG.35848/STRG.36400/STRG.38401/STRG.39008/STRG.39217/STRG.39405/STRG.45376/STRG.4591/STRG.46545/STRG.46997/STRG.47539/STRG.5109/STRG.51563/STRG.5553/STRG.56755/STRG.56799/STRG.69…
DAS_by_comparison	DAS_95DAB-145DAB	95DAB-145DAB	-	All	GO:0050897	cobalt ion binding	Molecular function	0.000167714	0.0561841	5.10948	8	76	387	18785	STRG.10359/STRG.13922/STRG.20060/STRG.20533/STRG.31220/STRG.475/STRG.476/STRG.54576
DAS_by_comparison	DAS_95DAB-145DAB	95DAB-145DAB	-	All	GO:0044428	obsolete nuclear part	Cellular component	0.000222681	0.0595209	1.56341	63	1956	387	18785	STRG.10652/STRG.1173/STRG.13468/STRG.13481/STRG.15415/STRG.15726/STRG.16032/STRG.16365/STRG.16616/STRG.18287/STRG.18303/STRG.1898/STRG.20622/STRG.20650/STRG.20762/STRG.20861/STRG.2475/STRG.26474/STRG.26755/STRG.27701/STRG.28970/STRG.29419/STRG.30093/STRG.30389/STRG.32934/STRG.33/STRG.33293/STRG.34892/STRG.35038/STRG.35487/STRG.35709/STRG.35848/STRG.36400/STRG.36521/STRG.38401/STRG.38881/STRG.3900…
DAS_by_comparison	DAS_95DAB-145DAB	95DAB-145DAB	-	All	GO:0016604	nuclear body	Cellular component	0.000249984	0.0595209	3.02027	14	225	387	18785	STRG.16616/STRG.18303/STRG.1898/STRG.20650/STRG.27701/STRG.35487/STRG.39405/STRG.46545/STRG.5109/STRG.51563/STRG.5553/STRG.56799/STRG.6964/STRG.9040
DAS_by_comparison	DAS_95DAB-145DAB	95DAB-145DAB	-	All	GO:0000228	nuclear chromosome	Cellular component	0.000254565	0.0595209	2.76385	16	281	387	18785	STRG.10652/STRG.1173/STRG.13468/STRG.13481/STRG.15415/STRG.1898/STRG.29419/STRG.36400/STRG.42982/STRG.44102/STRG.46997/STRG.4775/STRG.49467/STRG.5553/STRG.55772/STRG.56799
DAS_by_comparison	DAS_95DAB-145DAB	95DAB-145DAB	-	All	GO:0000418	RNA polymerase IV complex	Cellular component	0.000265243	0.0595209	12.135	4	16	387	18785	STRG.13481/STRG.35848/STRG.39217/STRG.4591
DAS_by_comparison	DAS_95DAB-145DAB	95DAB-145DAB	-	All	GO:0010467	gene expression	Biological process	0.000276382	0.0595209	1.63031	53	1578	387	18785	STRG.12785/STRG.1335/STRG.13468/STRG.13481/STRG.15471/STRG.15726/STRG.16365/STRG.16616/STRG.17152/STRG.17664/STRG.18287/STRG.18300/STRG.18303/STRG.1898/STRG.23537/STRG.2475/STRG.26755/STRG.28970/STRG.29430/STRG.29680/STRG.30389/STRG.33763/STRG.35848/STRG.36521/STRG.38401/STRG.38858/STRG.38881/STRG.39405/STRG.39698/STRG.41512/STRG.42409/STRG.42694/STRG.45376/STRG.45758/STRG.46276/STRG.47603/STRG.4…
DAS_by_comparison	DAS_95DAB-145DAB	95DAB-145DAB	-	All	GO:0044454	obsolete nuclear chromosome part	Cellular component	0.000315908	0.0634975	2.8221	15	258	387	18785	STRG.10652/STRG.1173/STRG.13468/STRG.13481/STRG.15415/STRG.1898/STRG.29419/STRG.36400/STRG.44102/STRG.46997/STRG.4775/STRG.49467/STRG.5553/STRG.55772/STRG.56799
DAS_by_comparison	DAS_95DAB-145DAB	95DAB-145DAB	-	All	GO:0016639	oxidoreductase activity, acting on the CH-NH2 group of donors, NAD or NADP as acceptor	Molecular function	0.000431643	0.077059	10.7867	4	18	387	18785	STRG.10359/STRG.13922/STRG.28891/STRG.31220
DAS_by_comparison	DAS_95DAB-145DAB	95DAB-145DAB	-	All	GO:0000123	histone acetyltransferase complex	Cellular component	0.000434495	0.077059	6.06751	6	48	387	18785	STRG.13468/STRG.16032/STRG.26474/STRG.30093/STRG.36400/STRG.5553
DAS_by_comparison	DAS_95DAB-145DAB	95DAB-145DAB	-	All	GO:0000790	GO:0000790		0.000692343	0.115968	3.44256	10	141	387	18785	STRG.10652/STRG.1173/STRG.13468/STRG.13481/STRG.1898/STRG.29419/STRG.36400/STRG.46997/STRG.5553/STRG.55772
DAS_by_comparison	DAS_95DAB-145DAB	95DAB-145DAB	-	All	GO:0031248	protein acetyltransferase complex	Cellular component	0.00120601	0.181806	5.02138	6	58	387	18785	STRG.13468/STRG.16032/STRG.26474/STRG.30093/STRG.36400/STRG.5553
DAS_by_comparison	DAS_95DAB-145DAB	95DAB-145DAB	-	All	GO:1902493	acetyltransferase complex	Cellular component	0.00120601	0.181806	5.02138	6	58	387	18785	STRG.13468/STRG.16032/STRG.26474/STRG.30093/STRG.36400/STRG.5553
DAS_by_comparison	DAS_95DAB-145DAB	95DAB-145DAB	-	All	GO:0018205	peptidyl-lysine modification	Biological process	0.00131335	0.18856	2.80039	12	208	387	18785	STRG.14583/STRG.15808/STRG.16032/STRG.1898/STRG.21564/STRG.26474/STRG.30093/STRG.34892/STRG.36400/STRG.37838/STRG.5553/STRG.55816
DAS_by_comparison	DAS_Flower-45DAB	Flower-45DAB	-	All	GO:0005829	cytosol	Cellular component	4.26757e-05	0.130204	1.5264	82	2811	359	18785	STRG.10239/STRG.11586/STRG.12089/STRG.12367/STRG.12777/STRG.12933/STRG.12939/STRG.13089/STRG.1320/STRG.13667/STRG.13707/STRG.13943/STRG.15134/STRG.1518/STRG.15416/STRG.15897/STRG.16230/STRG.16928/STRG.17084/STRG.17107/STRG.17158/STRG.18514/STRG.20533/STRG.20553/STRG.20861/STRG.20920/STRG.2105/STRG.21656/STRG.22253/STRG.23729/STRG.24020/STRG.25326/STRG.25991/STRG.26242/STRG.26474/STRG.26806/STRG.2…
DAS_by_comparison	DAS_Flower-95DAB	Flower-95DAB	-	All	GO:0044451	obsolete nucleoplasm part	Cellular component	7.2954e-08	0.000264312	2.47009	42	546	585	18785	STRG.11732/STRG.12939/STRG.12942/STRG.13481/STRG.13707/STRG.14969/STRG.15539/STRG.16032/STRG.16365/STRG.16616/STRG.18303/STRG.1898/STRG.20650/STRG.26284/STRG.26474/STRG.26755/STRG.27701/STRG.30093/STRG.31169/STRG.329/STRG.34892/STRG.35051/STRG.35487/STRG.35799/STRG.35848/STRG.38912/STRG.39649/STRG.40453/STRG.41632/STRG.42818/STRG.4305/STRG.44313/STRG.46545/STRG.47539/STRG.50688/STRG.54998/STRG.56…
DAS_by_comparison	DAS_Flower-95DAB	Flower-95DAB	-	All	GO:0016604	nuclear body	Cellular component	6.19664e-07	0.00112189	3.28247	23	225	585	18785	STRG.11732/STRG.13707/STRG.14969/STRG.15539/STRG.16616/STRG.18303/STRG.1898/STRG.20650/STRG.26284/STRG.27701/STRG.35487/STRG.35799/STRG.39649/STRG.40453/STRG.41632/STRG.44313/STRG.46545/STRG.54998/STRG.56799/STRG.6964/STRG.7277/STRG.8108/STRG.9518
DAS_by_comparison	DAS_Flower-95DAB	Flower-95DAB	-	All	GO:0016607	nuclear speck	Cellular component	9.28976e-07	0.00112189	3.87919	18	149	585	18785	STRG.11732/STRG.13707/STRG.14969/STRG.15539/STRG.16616/STRG.18303/STRG.20650/STRG.27701/STRG.35487/STRG.35799/STRG.39649/STRG.41632/STRG.46545/STRG.54998/STRG.56799/STRG.6964/STRG.8108/STRG.9518
DAS_by_comparison	DAS_Flower-95DAB	Flower-95DAB	-	All	GO:0003988	acetyl-CoA C-acyltransferase activity	Molecular function	3.27067e-06	0.00257989	17.8395	5	9	585	18785	STRG.21656/STRG.49291/STRG.5597/STRG.5606/STRG.7381
DAS_by_comparison	DAS_Flower-95DAB	Flower-95DAB	-	All	GO:0031981	nuclear lumen	Cellular component	3.56044e-06	0.00257989	1.63931	85	1665	585	18785	STRG.10652/STRG.11732/STRG.12939/STRG.12942/STRG.13481/STRG.13667/STRG.13707/STRG.14969/STRG.15385/STRG.15539/STRG.16032/STRG.16365/STRG.16616/STRG.17393/STRG.17546/STRG.1828/STRG.18287/STRG.18303/STRG.1898/STRG.19279/STRG.2017/STRG.20622/STRG.20639/STRG.20650/STRG.20762/STRG.21962/STRG.22196/STRG.22253/STRG.25326/STRG.26284/STRG.26474/STRG.26755/STRG.27437/STRG.27701/STRG.29419/STRG.30093/STRG.3…
DAS_by_comparison	DAS_Flower-95DAB	Flower-95DAB	-	All	GO:0072528	pyrimidine-containing compound biosynthetic process	Biological process	7.78003e-06	0.0044799	5.73413	10	56	585	18785	STRG.20622/STRG.24021/STRG.32558/STRG.33926/STRG.37059/STRG.50658/STRG.53508/STRG.6220/STRG.7161/STRG.797
DAS_by_comparison	DAS_Flower-95DAB	Flower-95DAB	-	All	GO:0031974	membrane-enclosed lumen	Cellular component	1.1331e-05	0.0044799	1.55567	92	1899	585	18785	STRG.10652/STRG.11732/STRG.12939/STRG.12942/STRG.13481/STRG.13667/STRG.13707/STRG.14969/STRG.15385/STRG.15539/STRG.16032/STRG.16365/STRG.16616/STRG.17393/STRG.17546/STRG.1828/STRG.18287/STRG.18303/STRG.1898/STRG.19279/STRG.2017/STRG.20622/STRG.20639/STRG.20650/STRG.20762/STRG.21962/STRG.22196/STRG.22253/STRG.25326/STRG.26284/STRG.26474/STRG.26755/STRG.27163/STRG.27437/STRG.27701/STRG.29419/STRG.2…
DAS_by_comparison	DAS_Flower-95DAB	Flower-95DAB	-	All	GO:0043233	organelle lumen	Cellular component	1.1331e-05	0.0044799	1.55567	92	1899	585	18785	STRG.10652/STRG.11732/STRG.12939/STRG.12942/STRG.13481/STRG.13667/STRG.13707/STRG.14969/STRG.15385/STRG.15539/STRG.16032/STRG.16365/STRG.16616/STRG.17393/STRG.17546/STRG.1828/STRG.18287/STRG.18303/STRG.1898/STRG.19279/STRG.2017/STRG.20622/STRG.20639/STRG.20650/STRG.20762/STRG.21962/STRG.22196/STRG.22253/STRG.25326/STRG.26284/STRG.26474/STRG.26755/STRG.27163/STRG.27437/STRG.27701/STRG.29419/STRG.2…
DAS_by_comparison	DAS_Flower-95DAB	Flower-95DAB	-	All	GO:0070013	intracellular organelle lumen	Cellular component	1.1331e-05	0.0044799	1.55567	92	1899	585	18785	STRG.10652/STRG.11732/STRG.12939/STRG.12942/STRG.13481/STRG.13667/STRG.13707/STRG.14969/STRG.15385/STRG.15539/STRG.16032/STRG.16365/STRG.16616/STRG.17393/STRG.17546/STRG.1828/STRG.18287/STRG.18303/STRG.1898/STRG.19279/STRG.2017/STRG.20622/STRG.20639/STRG.20650/STRG.20762/STRG.21962/STRG.22196/STRG.22253/STRG.25326/STRG.26284/STRG.26474/STRG.26755/STRG.27163/STRG.27437/STRG.27701/STRG.29419/STRG.2…
DAS_by_comparison	DAS_Flower-95DAB	Flower-95DAB	-	All	GO:0044428	obsolete nuclear part	Cellular component	1.23652e-05	0.0044799	1.54317	94	1956	585	18785	STRG.10652/STRG.11732/STRG.1234/STRG.12939/STRG.12942/STRG.13481/STRG.13557/STRG.13667/STRG.13707/STRG.14969/STRG.15385/STRG.15539/STRG.15726/STRG.16032/STRG.16365/STRG.16616/STRG.17393/STRG.17546/STRG.1828/STRG.18287/STRG.18303/STRG.1898/STRG.19279/STRG.2017/STRG.20622/STRG.20639/STRG.20650/STRG.20762/STRG.21962/STRG.22196/STRG.22253/STRG.24020/STRG.25326/STRG.26284/STRG.26474/STRG.26755/STRG.27…
DAS_by_comparison	DAS_Flower-95DAB	Flower-95DAB	-	All	GO:0005654	nucleoplasm	Cellular component	4.90179e-05	0.0161447	1.78007	51	920	585	18785	STRG.10652/STRG.11732/STRG.12939/STRG.12942/STRG.13481/STRG.13667/STRG.13707/STRG.14969/STRG.15539/STRG.16032/STRG.16365/STRG.16616/STRG.18287/STRG.18303/STRG.1898/STRG.20622/STRG.20650/STRG.26284/STRG.26474/STRG.26755/STRG.27701/STRG.30093/STRG.31169/STRG.329/STRG.34892/STRG.35051/STRG.35487/STRG.35799/STRG.35848/STRG.38912/STRG.39649/STRG.40453/STRG.41632/STRG.42818/STRG.4305/STRG.44313/STRG.46…
DAS_by_comparison	DAS_Flower-95DAB	Flower-95DAB	-	All	GO:1901564	obsolete organonitrogen compound metabolic process	Biological process	6.1089e-05	0.0184438	1.28389	185	4627	585	18785	STRG.10355/STRG.10899/STRG.11031/STRG.11357/STRG.11506/STRG.12089/STRG.125/STRG.12939/STRG.12942/STRG.12955/STRG.13113/STRG.1320/STRG.13264/STRG.13633/STRG.14043/STRG.14201/STRG.14367/STRG.15317/STRG.15479/STRG.15808/STRG.16032/STRG.16509/STRG.17119/STRG.17340/STRG.17408/STRG.17664/STRG.17714/STRG.1828/STRG.18720/STRG.1898/STRG.19258/STRG.19786/STRG.20103/STRG.20514/STRG.20533/STRG.20597/STRG.206…
DAS_by_comparison	DAS_Flower-95DAB	Flower-95DAB	-	All	GO:0004353	L-glutamate dehydrogenase [NAD(P)+] activity	Molecular function	6.67118e-05	0.0185921	10.7037	5	15	585	18785	STRG.10359/STRG.13922/STRG.17800/STRG.22290/STRG.7068
DAS_by_comparison	DAS_Flower-95DAB	Flower-95DAB	-	All	GO:0006464	GO:0006464		9.42803e-05	0.0215134	1.39825	115	2641	585	18785	STRG.11031/STRG.11357/STRG.12089/STRG.12939/STRG.12942/STRG.12955/STRG.13264/STRG.14043/STRG.14201/STRG.14367/STRG.15317/STRG.15479/STRG.15808/STRG.16032/STRG.16509/STRG.17119/STRG.17340/STRG.17408/STRG.1828/STRG.18720/STRG.1898/STRG.19258/STRG.19786/STRG.20103/STRG.20514/STRG.20730/STRG.20762/STRG.20980/STRG.21256/STRG.21274/STRG.21564/STRG.22236/STRG.22685/STRG.23430/STRG.23547/STRG.24414/STRG.…
DAS_by_comparison	DAS_Flower-95DAB	Flower-95DAB	-	All	GO:0036211	protein modification process	Biological process	9.42803e-05	0.0215134	1.39825	115	2641	585	18785	STRG.11031/STRG.11357/STRG.12089/STRG.12939/STRG.12942/STRG.12955/STRG.13264/STRG.14043/STRG.14201/STRG.14367/STRG.15317/STRG.15479/STRG.15808/STRG.16032/STRG.16509/STRG.17119/STRG.17340/STRG.17408/STRG.1828/STRG.18720/STRG.1898/STRG.19258/STRG.19786/STRG.20103/STRG.20514/STRG.20730/STRG.20762/STRG.20980/STRG.21256/STRG.21274/STRG.21564/STRG.22236/STRG.22685/STRG.23430/STRG.23547/STRG.24414/STRG.…
DAS_by_comparison	DAS_Flower-95DAB	Flower-95DAB	-	All	GO:0009646	response to absence of light	Biological process	9.50082e-05	0.0215134	4.33934	10	74	585	18785	STRG.10359/STRG.13922/STRG.17800/STRG.26284/STRG.34892/STRG.53683/STRG.7068/STRG.7277/STRG.8892/STRG.8909
DAS_by_comparison	DAS_Flower-95DAB	Flower-95DAB	-	All	GO:0072527	pyrimidine-containing compound metabolic process	Biological process	0.000119403	0.0251845	4.22515	10	76	585	18785	STRG.20622/STRG.24021/STRG.32558/STRG.33926/STRG.37059/STRG.50658/STRG.53508/STRG.6220/STRG.7161/STRG.797
DAS_by_comparison	DAS_Flower-95DAB	Flower-95DAB	-	All	GO:0006995	cellular response to nitrogen starvation	Biological process	0.000125123	0.0251845	6.07508	7	37	585	18785	STRG.10359/STRG.13922/STRG.17800/STRG.30871/STRG.41602/STRG.7068/STRG.8909
DAS_by_comparison	DAS_Flower-95DAB	Flower-95DAB	-	All	GO:0016639	oxidoreductase activity, acting on the CH-NH2 group of donors, NAD or NADP as acceptor	Molecular function	0.00017613	0.0335851	8.91975	5	18	585	18785	STRG.10359/STRG.13922/STRG.17800/STRG.22290/STRG.7068
DAS_by_comparison	DAS_Flower-95DAB	Flower-95DAB	-	All	GO:0042752	regulation of circadian rhythm	Biological process	0.000197037	0.0356932	4.37879	9	66	585	18785	STRG.21762/STRG.25326/STRG.26284/STRG.27603/STRG.42982/STRG.48258/STRG.56799/STRG.7277/STRG.949
DAS_by_comparison	DAS_Flower-95DAB	Flower-95DAB	-	All	GO:1990752	microtubule end	Cellular component	0.000258001	0.0445113	11.6768	4	11	585	18785	STRG.16509/STRG.26806/STRG.4337/STRG.8943
DAS_by_comparison	DAS_Flower-95DAB	Flower-95DAB	-	All	GO:0072329	monocarboxylic acid catabolic process	Biological process	0.000304846	0.0502026	3.77778	10	85	585	18785	STRG.12955/STRG.21656/STRG.30942/STRG.49291/STRG.52445/STRG.5597/STRG.5606/STRG.56803/STRG.6179/STRG.7381
DAS_by_comparison	DAS_Flower-95DAB	Flower-95DAB	-	All	GO:0061695	transferase complex, transferring phosphorus-containing groups	Cellular component	0.000381478	0.0600911	2.56286	17	213	585	18785	STRG.12939/STRG.12942/STRG.13481/STRG.19279/STRG.25509/STRG.31169/STRG.329/STRG.35799/STRG.35848/STRG.37658/STRG.42818/STRG.47539/STRG.50688/STRG.53555/STRG.56755/STRG.8435/STRG.9185
DAS_by_comparison	DAS_Flower-95DAB	Flower-95DAB	-	All	GO:0006221	pyrimidine nucleotide biosynthetic process	Biological process	0.000480628	0.072056	5.83838	6	33	585	18785	STRG.20622/STRG.24021/STRG.37059/STRG.50658/STRG.53508/STRG.6220
DAS_by_comparison	DAS_Flower-95DAB	Flower-95DAB	-	All	GO:0140096	catalytic activity, acting on a protein	Molecular function	0.000517463	0.072056	1.35806	107	2530	585	18785	STRG.10355/STRG.10899/STRG.11031/STRG.11357/STRG.12089/STRG.12955/STRG.13113/STRG.13633/STRG.14043/STRG.14201/STRG.14367/STRG.15479/STRG.15808/STRG.16509/STRG.17119/STRG.17340/STRG.17408/STRG.1828/STRG.18720/STRG.19258/STRG.19786/STRG.20103/STRG.20762/STRG.20980/STRG.21256/STRG.21274/STRG.21564/STRG.22236/STRG.22685/STRG.23547/STRG.24414/STRG.24602/STRG.24616/STRG.24902/STRG.24972/STRG.25491/STRG…
DAS_by_comparison	DAS_Flower-95DAB	Flower-95DAB	-	All	GO:0010111	glyoxysome organization	Biological process	0.000560163	0.072056	16.0556	3	6	585	18785	STRG.49291/STRG.5597/STRG.5606
DAS_by_comparison	DAS_Flower-95DAB	Flower-95DAB	-	All	GO:0050897	cobalt ion binding	Molecular function	0.000576013	0.072056	3.80263	9	76	585	18785	STRG.10359/STRG.13922/STRG.17800/STRG.20533/STRG.27163/STRG.475/STRG.52445/STRG.54576/STRG.7068
DAS_by_comparison	DAS_Flower-95DAB	Flower-95DAB	-	All	GO:0016853	isomerase activity	Molecular function	0.000576346	0.072056	2.39834	18	241	585	18785	STRG.20597/STRG.23729/STRG.24972/STRG.25947/STRG.27868/STRG.34058/STRG.40176/STRG.4098/STRG.41102/STRG.41874/STRG.42824/STRG.48357/STRG.49351/STRG.53683/STRG.54429/STRG.56208/STRG.56803/STRG.7161
DAS_by_comparison	DAS_Flower-95DAB	Flower-95DAB	-	All	GO:0042364	water-soluble vitamin biosynthetic process	Biological process	0.000584115	0.072056	4.78251	7	47	585	18785	STRG.1320/STRG.26975/STRG.32558/STRG.33926/STRG.53638/STRG.53683/STRG.797
DAS_by_comparison	DAS_Flower-95DAB	Flower-95DAB	-	All	GO:0043412	macromolecule modification	Biological process	0.000596654	0.072056	1.29039	139	3459	585	18785	STRG.11031/STRG.11210/STRG.11357/STRG.1146/STRG.12089/STRG.12939/STRG.12942/STRG.12955/STRG.13264/STRG.13481/STRG.14043/STRG.14201/STRG.14367/STRG.15317/STRG.15479/STRG.15539/STRG.15808/STRG.16032/STRG.16509/STRG.17119/STRG.17340/STRG.17408/STRG.1828/STRG.18720/STRG.1898/STRG.19258/STRG.19786/STRG.20013/STRG.20103/STRG.20514/STRG.20730/STRG.20762/STRG.20980/STRG.21010/STRG.21256/STRG.21274/STRG.2…
DAS_by_comparison	DAS_Flower-95DAB	Flower-95DAB	-	All	GO:0019538	protein metabolic process	Biological process	0.000663262	0.0756516	1.2781	145	3643	585	18785	STRG.10355/STRG.10899/STRG.11031/STRG.11357/STRG.11506/STRG.12089/STRG.12939/STRG.12942/STRG.12955/STRG.13113/STRG.13264/STRG.13633/STRG.14043/STRG.14201/STRG.14367/STRG.15317/STRG.15479/STRG.15808/STRG.16032/STRG.16509/STRG.17119/STRG.17340/STRG.17408/STRG.17664/STRG.1828/STRG.18720/STRG.1898/STRG.19258/STRG.19786/STRG.20103/STRG.20514/STRG.20730/STRG.20762/STRG.20980/STRG.21256/STRG.21274/STRG.…
DAS_by_comparison	DAS_Flower-95DAB	Flower-95DAB	-	All	GO:0016408	C-acyltransferase activity	Molecular function	0.00066819	0.0756516	5.50476	6	35	585	18785	STRG.125/STRG.21656/STRG.49291/STRG.5597/STRG.5606/STRG.7381
DAS_by_comparison	DAS_Flower-95DAB	Flower-95DAB	-	All	GO:0055029	nuclear DNA-directed RNA polymerase complex	Cellular component	0.000699094	0.0767521	2.83976	13	147	585	18785	STRG.12939/STRG.12942/STRG.13481/STRG.19279/STRG.31169/STRG.329/STRG.35799/STRG.35848/STRG.42818/STRG.47539/STRG.50688/STRG.56755/STRG.8435
DAS_by_comparison	DAS_Flower-95DAB	Flower-95DAB	-	All	GO:0043562	cellular response to nitrogen levels	Biological process	0.000756162	0.0786451	4.5873	7	49	585	18785	STRG.10359/STRG.13922/STRG.17800/STRG.30871/STRG.41602/STRG.7068/STRG.8909
DAS_by_comparison	DAS_Flower-95DAB	Flower-95DAB	-	All	GO:0140101	catalytic activity, acting on a tRNA	Molecular function	0.000759751	0.0786451	2.9641	12	130	585	18785	STRG.11506/STRG.1234/STRG.21010/STRG.24108/STRG.29620/STRG.42694/STRG.42934/STRG.48472/STRG.50831/STRG.56670/STRG.7833/STRG.8785
DAS_by_comparison	DAS_Flower-95DAB	Flower-95DAB	-	All	GO:0006399	tRNA metabolic process	Biological process	0.000879338	0.0884956	2.45827	16	209	585	18785	STRG.11506/STRG.1234/STRG.2017/STRG.21010/STRG.24108/STRG.29620/STRG.33763/STRG.37632/STRG.42694/STRG.42934/STRG.48472/STRG.50131/STRG.50831/STRG.56670/STRG.7833/STRG.8785
DAS_by_comparison	DAS_Flower-95DAB	Flower-95DAB	-	All	GO:0043009	chordate embryonic development	Biological process	0.00091197	0.0892991	6.42222	5	25	585	18785	STRG.12939/STRG.12942/STRG.20553/STRG.54998/STRG.5669
DAS_by_comparison	DAS_Flower-95DAB	Flower-95DAB	-	All	GO:1990234	transferase complex	Cellular component	0.00105787	0.10086	1.74517	35	644	585	18785	STRG.125/STRG.12939/STRG.12942/STRG.13481/STRG.16032/STRG.16509/STRG.19279/STRG.20730/STRG.25326/STRG.25509/STRG.26266/STRG.26284/STRG.26474/STRG.26806/STRG.30093/STRG.31169/STRG.329/STRG.35799/STRG.35848/STRG.37658/STRG.38589/STRG.414/STRG.41699/STRG.42818/STRG.42982/STRG.4305/STRG.47539/STRG.50688/STRG.52684/STRG.53555/STRG.56755/STRG.7277/STRG.8382/STRG.8435/STRG.9185
DAS_by_comparison	DAS_Flower-95DAB	Flower-95DAB	-	All	GO:0006220	pyrimidine nucleotide metabolic process	Biological process	0.0012089	0.110046	4.94017	6	39	585	18785	STRG.20622/STRG.24021/STRG.37059/STRG.50658/STRG.53508/STRG.6220
DAS_by_comparison	DAS_Flower-95DAB	Flower-95DAB	-	All	GO:0001701	in utero embryonic development	Biological process	0.00125683	0.110046	8.02778	4	16	585	18785	STRG.12939/STRG.12942/STRG.20553/STRG.54998
DAS_by_comparison	DAS_Flower-95DAB	Flower-95DAB	-	All	GO:1901363	heterocyclic compound binding	Molecular function	0.0013261	0.110046	1.27304	134	3380	585	18785	STRG.10359/STRG.10652/STRG.10739/STRG.11210/STRG.1146/STRG.125/STRG.12939/STRG.12942/STRG.13051/STRG.13150/STRG.13412/STRG.13557/STRG.13572/STRG.13667/STRG.13707/STRG.13878/STRG.13922/STRG.15151/STRG.15385/STRG.15471/STRG.15726/STRG.15808/STRG.17152/STRG.17393/STRG.17664/STRG.17800/STRG.17931/STRG.18303/STRG.1898/STRG.19191/STRG.19279/STRG.20013/STRG.2017/STRG.20246/STRG.21597/STRG.21610/STRG.219…
DAS_by_comparison	DAS_Flower-95DAB	Flower-95DAB	-	All	GO:0051254	positive regulation of RNA metabolic process	Biological process	0.00132959	0.110046	1.69247	37	702	585	18785	STRG.12939/STRG.12942/STRG.13667/STRG.16616/STRG.17152/STRG.21762/STRG.25509/STRG.25991/STRG.26755/STRG.27603/STRG.27701/STRG.279/STRG.29430/STRG.37658/STRG.40973/STRG.41277/STRG.41534/STRG.41555/STRG.42818/STRG.43975/STRG.46545/STRG.46820/STRG.47539/STRG.47603/STRG.48258/STRG.50688/STRG.52096/STRG.54171/STRG.6036/STRG.6201/STRG.6258/STRG.6911/STRG.7917/STRG.8419/STRG.8526/STRG.8840/STRG.9185
DAS_by_comparison	DAS_Flower-95DAB	Flower-95DAB	-	All	GO:0000166	nucleotide binding	Molecular function	0.00133647	0.110046	1.83311	29	508	585	18785	STRG.10359/STRG.13557/STRG.13922/STRG.17800/STRG.21932/STRG.2254/STRG.27163/STRG.27946/STRG.29196/STRG.29734/STRG.32543/STRG.34082/STRG.37632/STRG.37958/STRG.39661/STRG.39902/STRG.42201/STRG.4337/STRG.44585/STRG.45366/STRG.49351/STRG.49788/STRG.5126/STRG.5313/STRG.53272/STRG.54214/STRG.6179/STRG.7068/STRG.9028
DAS_by_comparison	DAS_Flower-95DAB	Flower-95DAB	-	All	GO:1901265	nucleoside phosphate binding	Molecular function	0.00133647	0.110046	1.83311	29	508	585	18785	STRG.10359/STRG.13557/STRG.13922/STRG.17800/STRG.21932/STRG.2254/STRG.27163/STRG.27946/STRG.29196/STRG.29734/STRG.32543/STRG.34082/STRG.37632/STRG.37958/STRG.39661/STRG.39902/STRG.42201/STRG.4337/STRG.44585/STRG.45366/STRG.49351/STRG.49788/STRG.5126/STRG.5313/STRG.53272/STRG.54214/STRG.6179/STRG.7068/STRG.9028
DAS_by_comparison	DAS_Flower-95DAB	Flower-95DAB	-	All	GO:0005524	ATP binding	Molecular function	0.00146972	0.112489	2.42044	15	199	585	18785	STRG.10359/STRG.13557/STRG.13922/STRG.17800/STRG.21932/STRG.2254/STRG.27163/STRG.29734/STRG.4337/STRG.44585/STRG.49351/STRG.53272/STRG.54214/STRG.7068/STRG.9028
DAS_by_comparison	DAS_Flower-95DAB	Flower-95DAB	-	All	GO:0004549	tRNA-specific ribonuclease activity	Molecular function	0.00149679	0.112489	12.0417	3	8	585	18785	STRG.1234/STRG.24108/STRG.7833
DAS_by_comparison	DAS_Flower-95DAB	Flower-95DAB	-	All	GO:0009228	thiamine biosynthetic process	Biological process	0.00149679	0.112489	12.0417	3	8	585	18785	STRG.32558/STRG.33926/STRG.797
DAS_by_comparison	DAS_Flower-95DAB	Flower-95DAB	-	All	GO:0042724	thiamine-containing compound biosynthetic process	Biological process	0.00149679	0.112489	12.0417	3	8	585	18785	STRG.32558/STRG.33926/STRG.797
DAS_by_comparison	DAS_Flower-95DAB	Flower-95DAB	-	All	GO:0006635	fatty acid beta-oxidation	Biological process	0.00152138	0.112489	4.08687	7	55	585	18785	STRG.12955/STRG.21656/STRG.30942/STRG.49291/STRG.5597/STRG.5606/STRG.7381
DAS_by_comparison	DAS_Flower-95DAB	Flower-95DAB	-	All	GO:0000428	DNA-directed RNA polymerase complex	Cellular component	0.00161611	0.114807	2.59282	13	161	585	18785	STRG.12939/STRG.12942/STRG.13481/STRG.19279/STRG.31169/STRG.329/STRG.35799/STRG.35848/STRG.42818/STRG.47539/STRG.50688/STRG.56755/STRG.8435
DAS_by_comparison	DAS_Flower-95DAB	Flower-95DAB	-	All	GO:0030880	RNA polymerase complex	Cellular component	0.00161611	0.114807	2.59282	13	161	585	18785	STRG.12939/STRG.12942/STRG.13481/STRG.19279/STRG.31169/STRG.329/STRG.35799/STRG.35848/STRG.42818/STRG.47539/STRG.50688/STRG.56755/STRG.8435
DAS_by_comparison	DAS_Flower-95DAB	Flower-95DAB	-	All	GO:0097159	obsolete organic cyclic compound binding	Molecular function	0.00180454	0.125728	1.26296	134	3407	585	18785	STRG.10359/STRG.10652/STRG.10739/STRG.11210/STRG.1146/STRG.125/STRG.12939/STRG.12942/STRG.13051/STRG.13150/STRG.13412/STRG.13557/STRG.13572/STRG.13667/STRG.13707/STRG.13878/STRG.13922/STRG.15151/STRG.15385/STRG.15471/STRG.15726/STRG.15808/STRG.17152/STRG.17393/STRG.17664/STRG.17800/STRG.17931/STRG.18303/STRG.1898/STRG.19191/STRG.19279/STRG.20013/STRG.2017/STRG.20246/STRG.21597/STRG.21610/STRG.219…
DAS_by_comparison	DAS_Flower-95DAB	Flower-95DAB	-	All	GO:0044281	small molecule metabolic process	Biological process	0.00186237	0.127309	1.40107	74	1696	585	18785	STRG.11020/STRG.11506/STRG.125/STRG.12955/STRG.1320/STRG.15945/STRG.16840/STRG.17564/STRG.17714/STRG.20533/STRG.20597/STRG.20622/STRG.21656/STRG.22290/STRG.235/STRG.237/STRG.23729/STRG.24021/STRG.26975/STRG.27163/STRG.27341/STRG.27404/STRG.28241/STRG.29620/STRG.29734/STRG.30942/STRG.32558/STRG.3324/STRG.33926/STRG.35099/STRG.37026/STRG.37059/STRG.37381/STRG.38638/STRG.40847/STRG.41102/STRG.41602/…
DAS_by_comparison	DAS_Flower-95DAB	Flower-95DAB	-	All	GO:0051571	obsolete positive regulation of histone H3-K4 methylation	Biological process	0.00201117	0.13191	7.1358	4	18	585	18785	STRG.12939/STRG.12942/STRG.14969/STRG.35487
DAS_by_comparison	DAS_Flower-95DAB	Flower-95DAB	-	All	GO:0009642	response to light intensity	Biological process	0.00207532	0.13191	2.26334	16	227	585	18785	STRG.10359/STRG.12777/STRG.13922/STRG.17800/STRG.26284/STRG.27388/STRG.30871/STRG.34541/STRG.34892/STRG.41554/STRG.44313/STRG.53683/STRG.7068/STRG.7277/STRG.8892/STRG.8909
DAS_by_comparison	DAS_Flower-95DAB	Flower-95DAB	-	All	GO:0030554	adenyl nucleotide binding	Molecular function	0.00207532	0.13191	2.26334	16	227	585	18785	STRG.10359/STRG.13557/STRG.13922/STRG.17800/STRG.21932/STRG.2254/STRG.27163/STRG.29734/STRG.4337/STRG.44585/STRG.49351/STRG.49788/STRG.53272/STRG.54214/STRG.7068/STRG.9028
DAS_by_comparison	DAS_Flower-95DAB	Flower-95DAB	-	All	GO:0032559	adenyl ribonucleotide binding	Molecular function	0.00207532	0.13191	2.26334	16	227	585	18785	STRG.10359/STRG.13557/STRG.13922/STRG.17800/STRG.21932/STRG.2254/STRG.27163/STRG.29734/STRG.4337/STRG.44585/STRG.49351/STRG.49788/STRG.53272/STRG.54214/STRG.7068/STRG.9028
DAS_by_comparison	DAS_Flower-95DAB	Flower-95DAB	-	All	GO:0030203	glycosaminoglycan metabolic process	Biological process	0.00219341	0.137012	10.7037	3	9	585	18785	STRG.28253/STRG.37381/STRG.47406
DAS_by_comparison	DAS_Flower-95DAB	Flower-95DAB	-	All	GO:0018205	peptidyl-lysine modification	Biological process	0.00226625	0.138803	2.31571	15	208	585	18785	STRG.12939/STRG.12942/STRG.15808/STRG.16032/STRG.17119/STRG.1898/STRG.20514/STRG.21564/STRG.26474/STRG.30093/STRG.34892/STRG.42818/STRG.4305/STRG.48189/STRG.50131
DAS_by_comparison	DAS_Flower-95DAB	Flower-95DAB	-	All	GO:0009062	fatty acid catabolic process	Biological process	0.0022987	0.138803	3.80979	7	59	585	18785	STRG.12955/STRG.21656/STRG.30942/STRG.49291/STRG.5597/STRG.5606/STRG.7381
DAS_by_comparison	DAS_Flower-95DAB	Flower-95DAB	-	All	GO:0006206	pyrimidine nucleobase metabolic process	Biological process	0.00250086	0.146139	5.17921	5	31	585	18785	STRG.24021/STRG.50658/STRG.53508/STRG.6220/STRG.7161
DAS_by_comparison	DAS_Flower-95DAB	Flower-95DAB	-	All	GO:0016638	oxidoreductase activity, acting on the CH-NH2 group of donors	Molecular function	0.00250086	0.146139	5.17921	5	31	585	18785	STRG.10359/STRG.13922/STRG.17800/STRG.22290/STRG.7068
DAS_by_comparison	DAS_Flower-95DAB	Flower-95DAB	-	All	GO:0045814	negative regulation of gene expression, epigenetic	Biological process	0.00262763	0.15111	3.07447	9	94	585	18785	STRG.14969/STRG.15808/STRG.1898/STRG.30093/STRG.34892/STRG.35487/STRG.38912/STRG.39902/STRG.53605
DAS_by_comparison	DAS_Flower-95DAB	Flower-95DAB	-	All	GO:0010035	obsolete response to inorganic substance	Biological process	0.00276381	0.156458	1.43996	60	1338	585	18785	STRG.10359/STRG.10798/STRG.11020/STRG.11218/STRG.12777/STRG.13878/STRG.13922/STRG.14319/STRG.14980/STRG.15945/STRG.16509/STRG.16637/STRG.17800/STRG.20533/STRG.22236/STRG.22831/STRG.23535/STRG.23729/STRG.25991/STRG.26266/STRG.26806/STRG.27388/STRG.27603/STRG.27701/STRG.29409/STRG.29734/STRG.30871/STRG.34789/STRG.3581/STRG.36650/STRG.368/STRG.39661/STRG.39902/STRG.40189/STRG.41534/STRG.42574/STRG.4…
DAS_by_comparison	DAS_Flower-95DAB	Flower-95DAB	-	All	GO:2000028	regulation of photoperiodism, flowering	Biological process	0.00282452	0.157434	3.04211	9	95	585	18785	STRG.16509/STRG.26806/STRG.27075/STRG.34892/STRG.38912/STRG.41534/STRG.4305/STRG.493/STRG.6437
DAS_by_comparison	DAS_Flower-95DAB	Flower-95DAB	-	All	GO:0009112	nucleobase metabolic process	Biological process	0.00288867	0.158571	4.18841	6	46	585	18785	STRG.24021/STRG.41602/STRG.50658/STRG.53508/STRG.6220/STRG.7161
DAS_by_comparison	DAS_Flower-95DAB	Flower-95DAB	-	All	GO:0051569	obsolete regulation of histone H3-K4 methylation	Biological process	0.00303104	0.161492	6.42222	4	20	585	18785	STRG.12939/STRG.12942/STRG.14969/STRG.35487
DAS_by_comparison	DAS_Flower-95DAB	Flower-95DAB	-	All	GO:0071004	U2-type prespliceosome	Cellular component	0.00303104	0.161492	6.42222	4	20	585	18785	STRG.13707/STRG.15726/STRG.40395/STRG.9518
DAS_by_comparison	DAS_Flower-95DAB	Flower-95DAB	-	All	GO:0031325	obsolete positive regulation of cellular metabolic process	Biological process	0.00346393	0.175264	1.47671	51	1109	585	18785	STRG.125/STRG.12939/STRG.12942/STRG.13667/STRG.14969/STRG.16616/STRG.17152/STRG.19258/STRG.21762/STRG.22831/STRG.24414/STRG.25509/STRG.25991/STRG.26755/STRG.27388/STRG.27603/STRG.27701/STRG.279/STRG.29430/STRG.34789/STRG.34811/STRG.35487/STRG.37658/STRG.40973/STRG.41277/STRG.41534/STRG.41555/STRG.42818/STRG.43975/STRG.46545/STRG.46820/STRG.47539/STRG.47603/STRG.48258/STRG.49102/STRG.49421/STRG.49…
DAS_by_comparison	DAS_Flower-95DAB	Flower-95DAB	-	All	GO:0010629	negative regulation of gene expression	Biological process	0.00347927	0.175264	1.59907	37	743	585	18785	STRG.11732/STRG.12777/STRG.12939/STRG.12942/STRG.13051/STRG.13481/STRG.13572/STRG.13667/STRG.14319/STRG.14969/STRG.15808/STRG.18287/STRG.1898/STRG.2017/STRG.20553/STRG.22783/STRG.2293/STRG.25991/STRG.26755/STRG.27603/STRG.27701/STRG.30093/STRG.34892/STRG.35487/STRG.38912/STRG.39902/STRG.414/STRG.41555/STRG.43483/STRG.44313/STRG.44674/STRG.46044/STRG.46545/STRG.53605/STRG.56768/STRG.6201/STRG.6437
DAS_by_comparison	DAS_Flower-95DAB	Flower-95DAB	-	All	GO:0140098	catalytic activity, acting on RNA	Molecular function	0.00353785	0.175264	1.77636	26	470	585	18785	STRG.11506/STRG.1234/STRG.13481/STRG.15539/STRG.1898/STRG.19279/STRG.2017/STRG.20762/STRG.21010/STRG.22253/STRG.22783/STRG.24108/STRG.29620/STRG.33763/STRG.3548/STRG.42694/STRG.42934/STRG.44674/STRG.48472/STRG.50268/STRG.50831/STRG.53019/STRG.56670/STRG.7381/STRG.7833/STRG.8785
DAS_by_comparison	DAS_Flower-95DAB	Flower-95DAB	-	All	GO:0032553	ribonucleotide binding	Molecular function	0.00355772	0.175264	1.95204	20	329	585	18785	STRG.10359/STRG.13557/STRG.13922/STRG.17800/STRG.21932/STRG.2254/STRG.27163/STRG.29734/STRG.32543/STRG.34082/STRG.37958/STRG.4337/STRG.44585/STRG.45366/STRG.49351/STRG.49788/STRG.53272/STRG.54214/STRG.7068/STRG.9028
DAS_by_comparison	DAS_Flower-95DAB	Flower-95DAB	-	All	GO:0006767	obsolete water-soluble vitamin metabolic process	Biological process	0.00366414	0.175264	3.51215	7	64	585	18785	STRG.1320/STRG.26975/STRG.32558/STRG.33926/STRG.53638/STRG.53683/STRG.797
DAS_by_comparison	DAS_Flower-95DAB	Flower-95DAB	-	All	GO:0019395	fatty acid oxidation	Biological process	0.00366414	0.175264	3.51215	7	64	585	18785	STRG.12955/STRG.21656/STRG.30942/STRG.49291/STRG.5597/STRG.5606/STRG.7381
DAS_by_comparison	DAS_Flower-95DAB	Flower-95DAB	-	All	GO:0032259	methylation	Biological process	0.00367564	0.175264	1.91029	21	353	585	18785	STRG.12939/STRG.12942/STRG.13481/STRG.15808/STRG.1898/STRG.19369/STRG.20671/STRG.21010/STRG.23547/STRG.24228/STRG.26262/STRG.34892/STRG.37632/STRG.42934/STRG.46044/STRG.48472/STRG.48519/STRG.50830/STRG.54429/STRG.6437/STRG.8158
DAS_by_comparison	DAS_Flower-95DAB	Flower-95DAB	-	All	GO:0009110	vitamin biosynthetic process	Biological process	0.00368952	0.175264	3.17147	8	81	585	18785	STRG.1320/STRG.26975/STRG.32558/STRG.33926/STRG.53638/STRG.53683/STRG.797/STRG.8158
DAS_by_comparison	DAS_Flower-95DAB	Flower-95DAB	-	All	GO:0035639	purine ribonucleoside triphosphate binding	Molecular function	0.00372491	0.175264	2.02807	18	285	585	18785	STRG.10359/STRG.13557/STRG.13922/STRG.17800/STRG.21932/STRG.2254/STRG.27163/STRG.29734/STRG.34082/STRG.37958/STRG.4337/STRG.44585/STRG.45366/STRG.49351/STRG.53272/STRG.54214/STRG.7068/STRG.9028
DAS_by_comparison	DAS_Flower-95DAB	Flower-95DAB	-	All	GO:0009792	embryo development ending in birth or egg hatching	Biological process	0.00379362	0.175634	4.72222	5	34	585	18785	STRG.12939/STRG.12942/STRG.20553/STRG.54998/STRG.5669
DAS_by_comparison	DAS_Flower-95DAB	Flower-95DAB	-	All	GO:0048523	negative regulation of cellular process	Biological process	0.00382972	0.175634	1.41875	60	1358	585	18785	STRG.11218/STRG.11732/STRG.12243/STRG.12939/STRG.12942/STRG.13051/STRG.13572/STRG.13667/STRG.14319/STRG.15808/STRG.16509/STRG.17408/STRG.18287/STRG.1898/STRG.20553/STRG.20708/STRG.20730/STRG.21249/STRG.22236/STRG.22685/STRG.22783/STRG.2293/STRG.23547/STRG.25635/STRG.25991/STRG.26266/STRG.26755/STRG.26806/STRG.27603/STRG.27701/STRG.29430/STRG.30093/STRG.34811/STRG.34892/STRG.35623/STRG.36650/STRG.…
DAS_by_comparison	DAS_Flower-95DAB	Flower-95DAB	-	All	GO:0048522	positive regulation of cellular process	Biological process	0.00388926	0.176135	1.38287	68	1579	585	18785	STRG.12089/STRG.125/STRG.12939/STRG.12942/STRG.13264/STRG.13667/STRG.13878/STRG.14319/STRG.14969/STRG.16616/STRG.17152/STRG.17450/STRG.19258/STRG.20553/STRG.21762/STRG.22831/STRG.24414/STRG.2474/STRG.25509/STRG.25991/STRG.26755/STRG.27388/STRG.27603/STRG.27701/STRG.279/STRG.29430/STRG.34789/STRG.34811/STRG.35487/STRG.37364/STRG.37381/STRG.37658/STRG.40973/STRG.41277/STRG.41534/STRG.41555/STRG.428…
DAS_by_comparison	DAS_Flower-95DAB	Flower-95DAB	-	All	GO:0004181	metallocarboxypeptidase activity	Molecular function	0.00411254	0.181704	8.75758	3	11	585	18785	STRG.10355/STRG.13113/STRG.54308
DAS_by_comparison	DAS_Flower-95DAB	Flower-95DAB	-	All	GO:0010330	cellulose synthase complex	Cellular component	0.00411254	0.181704	8.75758	3	11	585	18785	STRG.16509/STRG.26806/STRG.38589
DAS_by_comparison	DAS_Flower-95DAB	Flower-95DAB	-	All	GO:1903311	regulation of mRNA metabolic process	Biological process	0.00442089	0.187339	2.52302	11	140	585	18785	STRG.11732/STRG.13667/STRG.18287/STRG.2293/STRG.25991/STRG.26755/STRG.27701/STRG.37364/STRG.46545/STRG.6201/STRG.8108
DAS_by_comparison	DAS_Flower-95DAB	Flower-95DAB	-	All	GO:0044267	GO:0044267		0.00443002	0.187339	1.24181	127	3284	585	18785	STRG.11031/STRG.11357/STRG.11506/STRG.12089/STRG.12939/STRG.12942/STRG.12955/STRG.13264/STRG.14043/STRG.14201/STRG.14367/STRG.15317/STRG.15479/STRG.15808/STRG.16032/STRG.16509/STRG.17119/STRG.17340/STRG.17408/STRG.17664/STRG.1828/STRG.18720/STRG.1898/STRG.19258/STRG.19786/STRG.20103/STRG.20514/STRG.20730/STRG.20762/STRG.20980/STRG.21256/STRG.21274/STRG.21564/STRG.21932/STRG.22236/STRG.22685/STRG.…
DAS_by_comparison	DAS_Flower-95DAB	Flower-95DAB	-	All	GO:0016070	RNA metabolic process	Biological process	0.00445138	0.187339	1.32918	82	1981	585	18785	STRG.11210/STRG.1146/STRG.11506/STRG.11732/STRG.1234/STRG.125/STRG.13481/STRG.13667/STRG.13707/STRG.15471/STRG.15539/STRG.15726/STRG.16365/STRG.16616/STRG.17152/STRG.17546/STRG.18287/STRG.18303/STRG.1898/STRG.19279/STRG.20013/STRG.2017/STRG.20553/STRG.20762/STRG.21010/STRG.22124/STRG.22253/STRG.22427/STRG.22783/STRG.2293/STRG.24108/STRG.26755/STRG.27654/STRG.279/STRG.29430/STRG.29620/STRG.31169/S…
DAS_by_comparison	DAS_Flower-95DAB	Flower-95DAB	-	All	GO:0017076	purine nucleotide binding	Molecular function	0.00449863	0.187339	1.94924	19	313	585	18785	STRG.10359/STRG.13557/STRG.13922/STRG.17800/STRG.21932/STRG.2254/STRG.27163/STRG.29734/STRG.34082/STRG.37958/STRG.4337/STRG.44585/STRG.45366/STRG.49351/STRG.49788/STRG.53272/STRG.54214/STRG.7068/STRG.9028
DAS_by_comparison	DAS_Flower-95DAB	Flower-95DAB	-	All	GO:0032555	purine ribonucleotide binding	Molecular function	0.00449863	0.187339	1.94924	19	313	585	18785	STRG.10359/STRG.13557/STRG.13922/STRG.17800/STRG.21932/STRG.2254/STRG.27163/STRG.29734/STRG.34082/STRG.37958/STRG.4337/STRG.44585/STRG.45366/STRG.49351/STRG.49788/STRG.53272/STRG.54214/STRG.7068/STRG.9028
DAS_by_comparison	DAS_Flower-95DAB	Flower-95DAB	-	All	GO:0045935	obsolete positive regulation of nucleobase-containing compound metabolic process	Biological process	0.00470126	0.193553	1.5695	37	757	585	18785	STRG.12939/STRG.12942/STRG.13667/STRG.16616/STRG.17152/STRG.21762/STRG.25509/STRG.25991/STRG.26755/STRG.27603/STRG.27701/STRG.279/STRG.29430/STRG.37658/STRG.40973/STRG.41277/STRG.41534/STRG.41555/STRG.42818/STRG.43975/STRG.46545/STRG.46820/STRG.47539/STRG.47603/STRG.48258/STRG.50688/STRG.52096/STRG.54171/STRG.6036/STRG.6201/STRG.6258/STRG.6911/STRG.7917/STRG.8419/STRG.8526/STRG.8840/STRG.9185
DAS_by_comparison	DAS_Flower-95DAB	Flower-95DAB	-	All	GO:0005730	nucleolus	Cellular component	0.00479657	0.194309	1.6032	34	681	585	18785	STRG.12939/STRG.12942/STRG.13481/STRG.17393/STRG.17546/STRG.1898/STRG.20639/STRG.20762/STRG.22253/STRG.27437/STRG.27701/STRG.31169/STRG.31830/STRG.329/STRG.34082/STRG.3548/STRG.35848/STRG.40453/STRG.43975/STRG.44545/STRG.45059/STRG.46545/STRG.47603/STRG.4773/STRG.49291/STRG.49467/STRG.50268/STRG.53019/STRG.5597/STRG.5606/STRG.56799/STRG.8382/STRG.8840/STRG.9882
DAS_by_comparison	DAS_Flower-95DAB	Flower-95DAB	-	All	GO:0006796	phosphate-containing compound metabolic process	Biological process	0.00482689	0.194309	1.30944	88	2158	585	18785	STRG.11031/STRG.125/STRG.12747/STRG.1320/STRG.13264/STRG.13412/STRG.14043/STRG.14559/STRG.15106/STRG.15479/STRG.16118/STRG.17408/STRG.17564/STRG.1828/STRG.18720/STRG.19258/STRG.19786/STRG.20597/STRG.20622/STRG.20762/STRG.20871/STRG.20980/STRG.21256/STRG.21274/STRG.22236/STRG.22685/STRG.235/STRG.24021/STRG.24414/STRG.24602/STRG.25491/STRG.27341/STRG.2923/STRG.29430/STRG.29620/STRG.30871/STRG.35069…
DAS_by_comparison	DAS_Leaf-145DAB	Leaf-145DAB	-	All	GO:0009631	cold acclimation	Biological process	2.62014e-05	0.0294907	7.93333	7	51	325	18785	STRG.15285/STRG.30957/STRG.39008/STRG.41534/STRG.43450/STRG.7357/STRG.8168
DAS_by_comparison	DAS_Leaf-145DAB	Leaf-145DAB	-	All	GO:0006842	tricarboxylic acid transport	Biological process	9.87301e-05	0.0294907	28.9	3	6	325	18785	STRG.33537/STRG.38164/STRG.45075
DAS_by_comparison	DAS_Leaf-145DAB	Leaf-145DAB	-	All	GO:0015137	citrate transmembrane transporter activity	Molecular function	9.87301e-05	0.0294907	28.9	3	6	325	18785	STRG.33537/STRG.38164/STRG.45075
DAS_by_comparison	DAS_Leaf-145DAB	Leaf-145DAB	-	All	GO:0015142	tricarboxylic acid transmembrane transporter activity	Molecular function	9.87301e-05	0.0294907	28.9	3	6	325	18785	STRG.33537/STRG.38164/STRG.45075
DAS_by_comparison	DAS_Leaf-145DAB	Leaf-145DAB	-	All	GO:0015746	citrate transport	Biological process	9.87301e-05	0.0294907	28.9	3	6	325	18785	STRG.33537/STRG.38164/STRG.45075
DAS_by_comparison	DAS_Leaf-145DAB	Leaf-145DAB	-	All	GO:0034198	cellular response to amino acid starvation	Biological process	9.87301e-05	0.0294907	28.9	3	6	325	18785	STRG.17705/STRG.42747/STRG.56740
DAS_by_comparison	DAS_Leaf-145DAB	Leaf-145DAB	-	All	GO:0035674	tricarboxylic acid transmembrane transport	Biological process	9.87301e-05	0.0294907	28.9	3	6	325	18785	STRG.33537/STRG.38164/STRG.45075
DAS_by_comparison	DAS_Leaf-145DAB	Leaf-145DAB	-	All	GO:0042895	obsolete antibiotic transmembrane transporter activity	Molecular function	9.87301e-05	0.0294907	28.9	3	6	325	18785	STRG.33537/STRG.38164/STRG.45075
DAS_by_comparison	DAS_Leaf-145DAB	Leaf-145DAB	-	All	GO:0043201	response to L-leucine	Biological process	9.87301e-05	0.0294907	28.9	3	6	325	18785	STRG.11856/STRG.17705/STRG.56740
DAS_by_comparison	DAS_Leaf-145DAB	Leaf-145DAB	-	All	GO:1990928	response to amino acid starvation	Biological process	9.87301e-05	0.0294907	28.9	3	6	325	18785	STRG.17705/STRG.42747/STRG.56740
DAS_by_comparison	DAS_Leaf-145DAB	Leaf-145DAB	-	All	GO:0044451	obsolete nucleoplasm part	Cellular component	0.000226194	0.0614219	2.32894	22	546	325	18785	STRG.11410/STRG.14969/STRG.1603/STRG.16032/STRG.17705/STRG.20650/STRG.26474/STRG.29200/STRG.30389/STRG.3190/STRG.35799/STRG.36539/STRG.39008/STRG.39217/STRG.45376/STRG.4591/STRG.52365/STRG.56740/STRG.6944/STRG.7277/STRG.8108/STRG.9040
DAS_by_comparison	DAS_Leaf-145DAB	Leaf-145DAB	-	All	GO:0032006	regulation of TOR signaling	Biological process	0.000269401	0.0670585	21.675	3	8	325	18785	STRG.11856/STRG.17705/STRG.56740
DAS_by_comparison	DAS_Leaf-145DAB	Leaf-145DAB	-	All	GO:0005654	nucleoplasm	Cellular component	0.000316523	0.0727272	1.94761	31	920	325	18785	STRG.11410/STRG.11492/STRG.13497/STRG.13667/STRG.14969/STRG.1603/STRG.16032/STRG.17705/STRG.18917/STRG.20650/STRG.22926/STRG.26474/STRG.27866/STRG.29200/STRG.30389/STRG.3190/STRG.35388/STRG.35799/STRG.36539/STRG.39008/STRG.39217/STRG.41753/STRG.45376/STRG.4591/STRG.50621/STRG.52365/STRG.56740/STRG.6944/STRG.7277/STRG.8108/STRG.9040
DAS_by_comparison	DAS_Leaf-145DAB	Leaf-145DAB	-	All	GO:0010358	leaf shaping	Biological process	0.000398927	0.085114	19.2667	3	9	325	18785	STRG.1603/STRG.24689/STRG.8419
DAS_by_comparison	DAS_Leaf-145DAB	Leaf-145DAB	-	All	GO:0010507	negative regulation of autophagy	Biological process	0.000763694	0.152077	15.7636	3	11	325	18785	STRG.17705/STRG.29430/STRG.56740
DAS_by_comparison	DAS_Leaf-145DAB	Leaf-145DAB	-	All	GO:0051179	localization	Biological process	0.000841335	0.157067	1.4414	70	2807	325	18785	STRG.11218/STRG.12252/STRG.12731/STRG.12955/STRG.13750/STRG.14350/STRG.14824/STRG.15028/STRG.15259/STRG.15317/STRG.15373/STRG.16509/STRG.169/STRG.17705/STRG.18917/STRG.19429/STRG.19517/STRG.20205/STRG.20766/STRG.20861/STRG.22685/STRG.22788/STRG.22931/STRG.22986/STRG.23506/STRG.23954/STRG.25667/STRG.25792/STRG.25814/STRG.26062/STRG.26474/STRG.26734/STRG.27219/STRG.28331/STRG.28421/STRG.33439/STRG.…
DAS_by_comparison	DAS_Leaf-45DAB	Leaf-45DAB	-	All	GO:0010507	negative regulation of autophagy	Biological process	3.18329e-05	0.0548664	20.032	4	11	341	18785	STRG.17705/STRG.19604/STRG.29430/STRG.56740
DAS_by_comparison	DAS_Leaf-45DAB	Leaf-45DAB	-	All	GO:0004764	shikimate 3-dehydrogenase (NADP+) activity	Molecular function	5.77126e-05	0.0548664	33.0528	3	5	341	18785	STRG.12763/STRG.16580/STRG.44619
DAS_by_comparison	DAS_Leaf-45DAB	Leaf-45DAB	-	All	GO:0006622	protein targeting to lysosome	Biological process	0.00011387	0.0548664	27.544	3	6	341	18785	STRG.17705/STRG.56232/STRG.56740
DAS_by_comparison	DAS_Leaf-45DAB	Leaf-45DAB	-	All	GO:0007612	learning	Biological process	0.00011387	0.0548664	27.544	3	6	341	18785	STRG.18917/STRG.3338/STRG.34811
DAS_by_comparison	DAS_Leaf-45DAB	Leaf-45DAB	-	All	GO:0043201	response to L-leucine	Biological process	0.00011387	0.0548664	27.544	3	6	341	18785	STRG.11856/STRG.17705/STRG.56740
DAS_by_comparison	DAS_Leaf-45DAB	Leaf-45DAB	-	All	GO:0061462	protein localization to lysosome	Biological process	0.00011387	0.0548664	27.544	3	6	341	18785	STRG.17705/STRG.56232/STRG.56740
DAS_by_comparison	DAS_Leaf-45DAB	Leaf-45DAB	-	All	GO:0045321	leukocyte activation	Biological process	0.000257596	0.0665934	8.6075	5	32	341	18785	STRG.12295/STRG.47614/STRG.51071/STRG.8295/STRG.9651
DAS_by_comparison	DAS_Leaf-45DAB	Leaf-45DAB	-	All	GO:0005766	primary lysosome	Cellular component	0.000310314	0.0665934	20.658	3	8	341	18785	STRG.12295/STRG.47614/STRG.51071
DAS_by_comparison	DAS_Leaf-45DAB	Leaf-45DAB	-	All	GO:0009228	thiamine biosynthetic process	Biological process	0.000310314	0.0665934	20.658	3	8	341	18785	STRG.12964/STRG.32558/STRG.33926
DAS_by_comparison	DAS_Leaf-45DAB	Leaf-45DAB	-	All	GO:0032006	regulation of TOR signaling	Biological process	0.000310314	0.0665934	20.658	3	8	341	18785	STRG.11856/STRG.17705/STRG.56740
DAS_by_comparison	DAS_Leaf-45DAB	Leaf-45DAB	-	All	GO:0042582	azurophil granule	Cellular component	0.000310314	0.0665934	20.658	3	8	341	18785	STRG.12295/STRG.47614/STRG.51071
DAS_by_comparison	DAS_Leaf-45DAB	Leaf-45DAB	-	All	GO:0042724	thiamine-containing compound biosynthetic process	Biological process	0.000310314	0.0665934	20.658	3	8	341	18785	STRG.12964/STRG.32558/STRG.33926
DAS_by_comparison	DAS_Leaf-45DAB	Leaf-45DAB	-	All	GO:0045814	negative regulation of gene expression, epigenetic	Biological process	0.000311641	0.0665934	4.68834	8	94	341	18785	STRG.11856/STRG.12935/STRG.14969/STRG.27694/STRG.34892/STRG.35487/STRG.36597/STRG.44793
DAS_by_comparison	DAS_Leaf-45DAB	Leaf-45DAB	-	All	GO:0044433	obsolete cytoplasmic vesicle part	Cellular component	0.000340196	0.0665934	2.93244	14	263	341	18785	STRG.12295/STRG.12524/STRG.15073/STRG.17372/STRG.22997/STRG.33713/STRG.45972/STRG.47614/STRG.50733/STRG.51071/STRG.52812/STRG.54278/STRG.56232/STRG.7892
DAS_by_comparison	DAS_Leaf-45DAB	Leaf-45DAB	-	All	GO:0001775	cell activation	Biological process	0.000345521	0.0665934	8.10117	5	34	341	18785	STRG.12295/STRG.47614/STRG.51071/STRG.8295/STRG.9651
DAS_by_comparison	DAS_Leaf-45DAB	Leaf-45DAB	-	All	GO:0031330	obsolete negative regulation of cellular catabolic process	Biological process	0.00038312	0.069225	6.23637	6	53	341	18785	STRG.17705/STRG.19604/STRG.29430/STRG.39499/STRG.43450/STRG.56740
DAS_by_comparison	DAS_Leaf-45DAB	Leaf-45DAB	-	All	GO:0003988	acetyl-CoA C-acyltransferase activity	Molecular function	0.000459215	0.0761395	18.3627	3	9	341	18785	STRG.21656/STRG.5606/STRG.7381
DAS_by_comparison	DAS_Leaf-45DAB	Leaf-45DAB	-	All	GO:0002443	leukocyte mediated immunity	Biological process	0.000500092	0.0761395	10.4929	4	21	341	18785	STRG.12295/STRG.47614/STRG.51071/STRG.8295
DAS_by_comparison	DAS_Leaf-45DAB	Leaf-45DAB	-	All	GO:0072528	pyrimidine-containing compound biosynthetic process	Biological process	0.000517713	0.0761395	5.90228	6	56	341	18785	STRG.12964/STRG.20622/STRG.24021/STRG.32558/STRG.33926/STRG.7748
DAS_by_comparison	DAS_Leaf-45DAB	Leaf-45DAB	-	All	GO:0031410	cytoplasmic vesicle	Cellular component	0.000547442	0.0761395	1.9938	27	746	341	18785	STRG.12295/STRG.12524/STRG.13195/STRG.13289/STRG.13943/STRG.15073/STRG.17372/STRG.19429/STRG.22685/STRG.22997/STRG.24228/STRG.26262/STRG.27374/STRG.29250/STRG.30758/STRG.33713/STRG.45972/STRG.47614/STRG.48919/STRG.50733/STRG.51071/STRG.52812/STRG.54278/STRG.56232/STRG.5948/STRG.7892/STRG.9600
DAS_by_comparison	DAS_Leaf-45DAB	Leaf-45DAB	-	All	GO:0032535	regulation of cellular component size	Biological process	0.000553071	0.0761395	3.87337	9	128	341	18785	STRG.11013/STRG.17705/STRG.18554/STRG.35623/STRG.51523/STRG.51936/STRG.56740/STRG.5948/STRG.6324
DAS_by_comparison	DAS_Leaf-45DAB	Leaf-45DAB	-	All	GO:0097708	intracellular vesicle	Cellular component	0.000581818	0.0764562	1.98581	27	749	341	18785	STRG.12295/STRG.12524/STRG.13195/STRG.13289/STRG.13943/STRG.15073/STRG.17372/STRG.19429/STRG.22685/STRG.22997/STRG.24228/STRG.26262/STRG.27374/STRG.29250/STRG.30758/STRG.33713/STRG.45972/STRG.47614/STRG.48919/STRG.50733/STRG.51071/STRG.52812/STRG.54278/STRG.56232/STRG.5948/STRG.7892/STRG.9600
DAS_by_comparison	DAS_Leaf-45DAB	Leaf-45DAB	-	All	GO:0009895	negative regulation of catabolic process	Biological process	0.000626096	0.0779624	5.69876	6	58	341	18785	STRG.17705/STRG.19604/STRG.29430/STRG.39499/STRG.43450/STRG.56740
DAS_by_comparison	DAS_Leaf-45DAB	Leaf-45DAB	-	All	GO:0019632	shikimate metabolic process	Biological process	0.000647214	0.0779624	16.5264	3	10	341	18785	STRG.12763/STRG.16580/STRG.44619
DAS_by_comparison	DAS_Leaf-45DAB	Leaf-45DAB	-	All	GO:0090066	regulation of anatomical structure size	Biological process	0.000729685	0.0843808	3.72776	9	133	341	18785	STRG.11013/STRG.17705/STRG.18554/STRG.35623/STRG.51523/STRG.51936/STRG.56740/STRG.5948/STRG.6324
DAS_by_comparison	DAS_Leaf-45DAB	Leaf-45DAB	-	All	GO:0030100	regulation of endocytosis	Biological process	0.000838838	0.0932723	6.71805	5	41	341	18785	STRG.11013/STRG.18720/STRG.3338/STRG.34811/STRG.51936
DAS_by_comparison	DAS_Leaf-45DAB	Leaf-45DAB	-	All	GO:0036092	phosphatidylinositol-3-phosphate biosynthetic process	Biological process	0.000877982	0.0940091	15.024	3	11	341	18785	STRG.17372/STRG.29430/STRG.52812
DAS_by_comparison	DAS_Leaf-45DAB	Leaf-45DAB	-	All	GO:0002263	cell activation involved in immune response	Biological process	0.001163	0.115939	8.47507	4	26	341	18785	STRG.12295/STRG.47614/STRG.51071/STRG.8295
DAS_by_comparison	DAS_Leaf-45DAB	Leaf-45DAB	-	All	GO:0002366	leukocyte activation involved in immune response	Biological process	0.001163	0.115939	8.47507	4	26	341	18785	STRG.12295/STRG.47614/STRG.51071/STRG.8295
DAS_by_comparison	DAS_Leaf-45DAB	Leaf-45DAB	-	All	GO:0031982	vesicle	Cellular component	0.00125741	0.121173	1.88514	27	789	341	18785	STRG.12295/STRG.12524/STRG.13195/STRG.13289/STRG.13943/STRG.15073/STRG.17372/STRG.19429/STRG.22685/STRG.22997/STRG.24228/STRG.26262/STRG.27374/STRG.29250/STRG.30758/STRG.33713/STRG.45972/STRG.47614/STRG.48919/STRG.50733/STRG.51071/STRG.52812/STRG.54278/STRG.56232/STRG.5948/STRG.7892/STRG.9600
DAS_by_comparison	DAS_Leaf-45DAB	Leaf-45DAB	-	All	GO:0030833	regulation of actin filament polymerization	Biological process	0.00145522	0.135711	4.8607	6	68	341	18785	STRG.11013/STRG.18554/STRG.35623/STRG.51936/STRG.5948/STRG.6324
DAS_by_comparison	DAS_Leaf-45DAB	Leaf-45DAB	-	All	GO:0012505	endomembrane system	Cellular component	0.00165481	0.149501	1.43669	64	2454	341	18785	STRG.11586/STRG.12295/STRG.12468/STRG.12524/STRG.13195/STRG.13289/STRG.13424/STRG.13943/STRG.15073/STRG.15595/STRG.169/STRG.17372/STRG.17705/STRG.17714/STRG.18917/STRG.19429/STRG.21456/STRG.22142/STRG.22685/STRG.24228/STRG.24644/STRG.24654/STRG.26262/STRG.2664/STRG.26806/STRG.27374/STRG.27868/STRG.27946/STRG.28228/STRG.29089/STRG.30758/STRG.31068/STRG.31737/STRG.33713/STRG.3494/STRG.35954/STRG.37…
DAS_by_comparison	DAS_Leaf-45DAB	Leaf-45DAB	-	All	GO:0031060	obsolete regulation of histone methylation	Biological process	0.00172832	0.151411	5.73833	5	48	341	18785	STRG.14969/STRG.1603/STRG.25368/STRG.35487/STRG.36597
DAS_by_comparison	DAS_Leaf-45DAB	Leaf-45DAB	-	All	GO:0002252	immune effector process	Biological process	0.00178208	0.151529	3.28339	9	151	341	18785	STRG.12295/STRG.25535/STRG.47552/STRG.47614/STRG.51071/STRG.56604/STRG.8295/STRG.8502/STRG.9216
DAS_by_comparison	DAS_Leaf-45DAB	Leaf-45DAB	-	All	GO:0007611	learning or memory	Biological process	0.00186012	0.153646	11.8046	3	14	341	18785	STRG.18917/STRG.3338/STRG.34811
DAS_by_comparison	DAS_Leaf-45DAB	Leaf-45DAB	-	All	GO:0008064	regulation of actin polymerization or depolymerization	Biological process	0.00209868	0.154878	4.52778	6	73	341	18785	STRG.11013/STRG.18554/STRG.35623/STRG.51936/STRG.5948/STRG.6324
DAS_by_comparison	DAS_Leaf-45DAB	Leaf-45DAB	-	All	GO:0030832	regulation of actin filament length	Biological process	0.00209868	0.154878	4.52778	6	73	341	18785	STRG.11013/STRG.18554/STRG.35623/STRG.51936/STRG.5948/STRG.6324
DAS_by_comparison	DAS_Leaf-45DAB	Leaf-45DAB	-	All	GO:0033036	macromolecule localization	Biological process	0.00221305	0.154878	1.74698	30	946	341	18785	STRG.10607/STRG.12295/STRG.13195/STRG.169/STRG.17705/STRG.25814/STRG.26806/STRG.27219/STRG.30768/STRG.3158/STRG.33439/STRG.33713/STRG.35623/STRG.35954/STRG.36278/STRG.38951/STRG.414/STRG.45505/STRG.45757/STRG.46976/STRG.50733/STRG.50956/STRG.54278/STRG.56232/STRG.56740/STRG.5784/STRG.5948/STRG.7767/STRG.7892/STRG.8382
DAS_by_comparison	DAS_Leaf-45DAB	Leaf-45DAB	-	All	GO:0005851	eukaryotic translation initiation factor 2B complex	Cellular component	0.00229407	0.154878	11.0176	3	15	341	18785	STRG.29680/STRG.37958/STRG.45366
DAS_by_comparison	DAS_Leaf-45DAB	Leaf-45DAB	-	All	GO:0009423	chorismate biosynthetic process	Biological process	0.00229407	0.154878	11.0176	3	15	341	18785	STRG.12763/STRG.16580/STRG.44619
DAS_by_comparison	DAS_Leaf-45DAB	Leaf-45DAB	-	All	GO:0110053	regulation of actin filament organization	Biological process	0.0024087	0.154878	4.40704	6	75	341	18785	STRG.11013/STRG.18554/STRG.35623/STRG.51936/STRG.5948/STRG.6324
DAS_by_comparison	DAS_Leaf-45DAB	Leaf-45DAB	-	All	GO:0006888	endoplasmic reticulum to Golgi vesicle-mediated transport	Biological process	0.00244444	0.154878	3.81798	7	101	341	18785	STRG.13943/STRG.25667/STRG.35954/STRG.45757/STRG.46316/STRG.50733/STRG.7892
DAS_by_comparison	DAS_Leaf-45DAB	Leaf-45DAB	-	All	GO:0007610	behavior	Biological process	0.00256818	0.154878	6.886	4	32	341	18785	STRG.17372/STRG.18917/STRG.3338/STRG.34811
DAS_by_comparison	DAS_Leaf-45DAB	Leaf-45DAB	-	All	GO:0032271	regulation of protein polymerization	Biological process	0.00257603	0.154878	4.34905	6	76	341	18785	STRG.11013/STRG.18554/STRG.35623/STRG.51936/STRG.5948/STRG.6324
DAS_by_comparison	DAS_Leaf-45DAB	Leaf-45DAB	-	All	GO:0072527	pyrimidine-containing compound metabolic process	Biological process	0.00257603	0.154878	4.34905	6	76	341	18785	STRG.12964/STRG.20622/STRG.24021/STRG.32558/STRG.33926/STRG.7748
DAS_by_comparison	DAS_Leaf-45DAB	Leaf-45DAB	-	All	GO:0008104	intracellular protein localization	Biological process	0.00263067	0.154878	1.83872	25	749	341	18785	STRG.13195/STRG.17705/STRG.25814/STRG.26806/STRG.27219/STRG.30768/STRG.3158/STRG.33439/STRG.33713/STRG.35623/STRG.35954/STRG.36278/STRG.414/STRG.45505/STRG.45757/STRG.46976/STRG.50733/STRG.50956/STRG.54278/STRG.56232/STRG.56740/STRG.5948/STRG.7767/STRG.7892/STRG.8382
DAS_by_comparison	DAS_Leaf-45DAB	Leaf-45DAB	-	All	GO:0040029	epigenetic regulation of gene expression	Biological process	0.0026851	0.154878	2.5722	12	257	341	18785	STRG.11856/STRG.12777/STRG.12935/STRG.14969/STRG.27694/STRG.28669/STRG.34892/STRG.35487/STRG.36597/STRG.414/STRG.44674/STRG.44793
DAS_by_comparison	DAS_Leaf-45DAB	Leaf-45DAB	-	All	GO:0005775	vacuolar lumen	Cellular component	0.00278576	0.154878	10.329	3	16	341	18785	STRG.12295/STRG.47614/STRG.51071
DAS_by_comparison	DAS_Leaf-45DAB	Leaf-45DAB	-	All	GO:0006772	thiamine metabolic process	Biological process	0.00278576	0.154878	10.329	3	16	341	18785	STRG.12964/STRG.32558/STRG.33926
DAS_by_comparison	DAS_Leaf-45DAB	Leaf-45DAB	-	All	GO:0008198	ferrous iron binding	Molecular function	0.00278576	0.154878	10.329	3	16	341	18785	STRG.12935/STRG.44793/STRG.7381
DAS_by_comparison	DAS_Leaf-45DAB	Leaf-45DAB	-	All	GO:0042723	thiamine-containing compound metabolic process	Biological process	0.00278576	0.154878	10.329	3	16	341	18785	STRG.12964/STRG.32558/STRG.33926
DAS_by_comparison	DAS_Leaf-45DAB	Leaf-45DAB	-	All	GO:0050890	cognition	Biological process	0.00278576	0.154878	10.329	3	16	341	18785	STRG.18917/STRG.3338/STRG.34811
DAS_by_comparison	DAS_Leaf-45DAB	Leaf-45DAB	-	All	GO:0010506	regulation of autophagy	Biological process	0.00316729	0.160816	5.008	5	55	341	18785	STRG.12295/STRG.17705/STRG.19604/STRG.29430/STRG.56740
DAS_by_comparison	DAS_Leaf-45DAB	Leaf-45DAB	-	All	GO:0043813	phosphatidylinositol-3,5-bisphosphate 5-phosphatase activity	Molecular function	0.00316874	0.160816	22.0352	2	5	341	18785	STRG.17372/STRG.52812
DAS_by_comparison	DAS_Leaf-45DAB	Leaf-45DAB	-	All	GO:0050733	RS domain binding	Molecular function	0.00316874	0.160816	22.0352	2	5	341	18785	STRG.18287/STRG.9040
DAS_by_comparison	DAS_Leaf-45DAB	Leaf-45DAB	-	All	GO:0002444	myeloid leukocyte mediated immunity	Biological process	0.00333758	0.160816	9.72141	3	17	341	18785	STRG.12295/STRG.47614/STRG.51071
DAS_by_comparison	DAS_Leaf-45DAB	Leaf-45DAB	-	All	GO:0002446	neutrophil mediated immunity	Biological process	0.00333758	0.160816	9.72141	3	17	341	18785	STRG.12295/STRG.47614/STRG.51071
DAS_by_comparison	DAS_Leaf-45DAB	Leaf-45DAB	-	All	GO:0043299	leukocyte degranulation	Biological process	0.00333758	0.160816	9.72141	3	17	341	18785	STRG.12295/STRG.47614/STRG.51071
DAS_by_comparison	DAS_Leaf-45DAB	Leaf-45DAB	-	All	GO:0043312	neutrophil degranulation	Biological process	0.00333758	0.160816	9.72141	3	17	341	18785	STRG.12295/STRG.47614/STRG.51071
DAS_by_comparison	DAS_Leaf-45DAB	Leaf-45DAB	-	All	GO:0046417	chorismate metabolic process	Biological process	0.00333758	0.160816	9.72141	3	17	341	18785	STRG.12763/STRG.16580/STRG.44619
DAS_by_comparison	DAS_Leaf-45DAB	Leaf-45DAB	-	All	GO:0051571	obsolete positive regulation of histone H3-K4 methylation	Biological process	0.00395172	0.174236	9.18133	3	18	341	18785	STRG.14969/STRG.25368/STRG.35487
DAS_by_comparison	DAS_Leaf-45DAB	Leaf-45DAB	-	All	GO:0032991	protein-containing complex	Cellular component	0.0040368	0.174236	1.34766	73	2984	341	18785	STRG.10652/STRG.11013/STRG.11586/STRG.11856/STRG.12477/STRG.13195/STRG.13289/STRG.14969/STRG.15073/STRG.1603/STRG.16230/STRG.17705/STRG.18917/STRG.22997/STRG.24326/STRG.2470/STRG.25368/STRG.25509/STRG.25535/STRG.25754/STRG.26266/STRG.2664/STRG.26806/STRG.27694/STRG.27711/STRG.28669/STRG.29089/STRG.29430/STRG.29680/STRG.30363/STRG.30627/STRG.30768/STRG.3190/STRG.33/STRG.33293/STRG.33439/STRG.33713…
DAS_by_comparison	DAS_Leaf-45DAB	Leaf-45DAB	-	All	GO:0034728	nucleosome organization	Biological process	0.004298	0.174236	4.66847	5	59	341	18785	STRG.12477/STRG.46997/STRG.4940/STRG.8295/STRG.9000
DAS_by_comparison	DAS_Leaf-45DAB	Leaf-45DAB	-	All	GO:0031667	response to nutrient levels	Biological process	0.00443011	0.174236	2.31762	13	309	341	18785	STRG.11013/STRG.17705/STRG.22553/STRG.29800/STRG.31220/STRG.32558/STRG.45075/STRG.45757/STRG.48228/STRG.51584/STRG.56010/STRG.56740/STRG.5948
DAS_by_comparison	DAS_Leaf-45DAB	Leaf-45DAB	-	All	GO:0043254	regulation of protein-containing complex assembly	Biological process	0.00444934	0.174236	3.10355	8	142	341	18785	STRG.11013/STRG.18554/STRG.25368/STRG.35623/STRG.45757/STRG.51936/STRG.5948/STRG.6324
DAS_by_comparison	DAS_Leaf-45DAB	Leaf-45DAB	-	All	GO:0060627	regulation of vesicle-mediated transport	Biological process	0.00456802	0.174236	3.41253	7	113	341	18785	STRG.11013/STRG.18720/STRG.3338/STRG.34811/STRG.45757/STRG.46976/STRG.51936
DAS_by_comparison	DAS_Leaf-45DAB	Leaf-45DAB	-	All	GO:0048193	Golgi vesicle transport	Biological process	0.00467411	0.174236	2.66125	10	207	341	18785	STRG.13943/STRG.15661/STRG.25667/STRG.35954/STRG.38951/STRG.45757/STRG.46316/STRG.50733/STRG.56232/STRG.7892
DAS_by_comparison	DAS_Leaf-45DAB	Leaf-45DAB	-	All	GO:0006842	tricarboxylic acid transport	Biological process	0.00469617	0.174236	18.3627	2	6	341	18785	STRG.33537/STRG.45075
DAS_by_comparison	DAS_Leaf-45DAB	Leaf-45DAB	-	All	GO:0015137	citrate transmembrane transporter activity	Molecular function	0.00469617	0.174236	18.3627	2	6	341	18785	STRG.33537/STRG.45075
DAS_by_comparison	DAS_Leaf-45DAB	Leaf-45DAB	-	All	GO:0015142	tricarboxylic acid transmembrane transporter activity	Molecular function	0.00469617	0.174236	18.3627	2	6	341	18785	STRG.33537/STRG.45075
DAS_by_comparison	DAS_Leaf-45DAB	Leaf-45DAB	-	All	GO:0015746	citrate transport	Biological process	0.00469617	0.174236	18.3627	2	6	341	18785	STRG.33537/STRG.45075
DAS_by_comparison	DAS_Leaf-45DAB	Leaf-45DAB	-	All	GO:0032008	positive regulation of TOR signaling	Biological process	0.00469617	0.174236	18.3627	2	6	341	18785	STRG.17705/STRG.56740
DAS_by_comparison	DAS_Leaf-45DAB	Leaf-45DAB	-	All	GO:0034198	cellular response to amino acid starvation	Biological process	0.00469617	0.174236	18.3627	2	6	341	18785	STRG.17705/STRG.56740
DAS_by_comparison	DAS_Leaf-45DAB	Leaf-45DAB	-	All	GO:0035674	tricarboxylic acid transmembrane transport	Biological process	0.00469617	0.174236	18.3627	2	6	341	18785	STRG.33537/STRG.45075
DAS_by_comparison	DAS_Leaf-45DAB	Leaf-45DAB	-	All	GO:0042895	obsolete antibiotic transmembrane transporter activity	Molecular function	0.00469617	0.174236	18.3627	2	6	341	18785	STRG.33537/STRG.45075
DAS_by_comparison	DAS_Leaf-45DAB	Leaf-45DAB	-	All	GO:0043202	lysosomal lumen	Cellular component	0.00469617	0.174236	18.3627	2	6	341	18785	STRG.12295/STRG.51071
DAS_by_comparison	DAS_Leaf-45DAB	Leaf-45DAB	-	All	GO:1990928	response to amino acid starvation	Biological process	0.00469617	0.174236	18.3627	2	6	341	18785	STRG.17705/STRG.56740
DAS_by_comparison	DAS_Leaf-45DAB	Leaf-45DAB	-	All	GO:0051179	localization	Biological process	0.00470095	0.174236	1.35414	69	2807	341	18785	STRG.10607/STRG.11586/STRG.11960/STRG.12295/STRG.13195/STRG.13289/STRG.13943/STRG.15073/STRG.15259/STRG.15661/STRG.169/STRG.17705/STRG.18917/STRG.19429/STRG.21422/STRG.22553/STRG.22685/STRG.22986/STRG.22997/STRG.25667/STRG.25814/STRG.26806/STRG.27219/STRG.28331/STRG.29089/STRG.30768/STRG.3158/STRG.31737/STRG.33439/STRG.33537/STRG.33713/STRG.34667/STRG.35623/STRG.35954/STRG.36278/STRG.36581/STRG.3…
DAS_by_comparison	DAS_Leaf-45DAB	Leaf-45DAB	-	All	GO:0005506	iron ion binding	Molecular function	0.00484129	0.174952	5.79873	4	38	341	18785	STRG.12935/STRG.33926/STRG.44793/STRG.7381
DAS_by_comparison	DAS_Leaf-45DAB	Leaf-45DAB	-	All	GO:0030837	negative regulation of actin filament polymerization	Biological process	0.00484129	0.174952	5.79873	4	38	341	18785	STRG.18554/STRG.35623/STRG.51936/STRG.5948
DAS_by_comparison	DAS_Leaf-45DAB	Leaf-45DAB	-	All	GO:0051641	cellular localization	Biological process	0.00503895	0.179847	1.63419	31	1045	341	18785	STRG.13195/STRG.13289/STRG.13943/STRG.169/STRG.17705/STRG.18917/STRG.22685/STRG.25667/STRG.25814/STRG.26806/STRG.30768/STRG.3158/STRG.33439/STRG.33713/STRG.35623/STRG.35954/STRG.36278/STRG.414/STRG.45071/STRG.45757/STRG.46316/STRG.46976/STRG.50733/STRG.50956/STRG.54278/STRG.56232/STRG.56740/STRG.7767/STRG.7892/STRG.8382/STRG.9600
DAS_by_comparison	DAS_Leaf-45DAB	Leaf-45DAB	-	All	GO:1902903	regulation of supramolecular fiber organization	Biological process	0.00533142	0.18068	3.756	6	88	341	18785	STRG.11013/STRG.18554/STRG.35623/STRG.51936/STRG.5948/STRG.6324
DAS_by_comparison	DAS_Leaf-45DAB	Leaf-45DAB	-	All	GO:0032259	methylation	Biological process	0.00537	0.18068	2.18479	14	353	341	18785	STRG.12935/STRG.13293/STRG.19369/STRG.24228/STRG.25368/STRG.26262/STRG.27694/STRG.34892/STRG.36597/STRG.42989/STRG.44793/STRG.48919/STRG.50830/STRG.7847
DAS_by_comparison	DAS_Leaf-45DAB	Leaf-45DAB	-	All	GO:0002283	neutrophil activation involved in immune response	Biological process	0.00537479	0.18068	8.2632	3	20	341	18785	STRG.12295/STRG.47614/STRG.51071
DAS_by_comparison	DAS_Leaf-45DAB	Leaf-45DAB	-	All	GO:0042119	neutrophil activation	Biological process	0.00537479	0.18068	8.2632	3	20	341	18785	STRG.12295/STRG.47614/STRG.51071
DAS_by_comparison	DAS_Leaf-45DAB	Leaf-45DAB	-	All	GO:0051569	obsolete regulation of histone H3-K4 methylation	Biological process	0.00537479	0.18068	8.2632	3	20	341	18785	STRG.14969/STRG.25368/STRG.35487
DAS_by_comparison	DAS_Leaf-45DAB	Leaf-45DAB	-	All	GO:0010212	response to ionizing radiation	Biological process	0.00569055	0.189096	4.37206	5	63	341	18785	STRG.11465/STRG.25368/STRG.33293/STRG.4940/STRG.8295
DAS_by_comparison	DAS_Leaf-45DAB	Leaf-45DAB	-	All	GO:0032272	negative regulation of protein polymerization	Biological process	0.00582662	0.191418	5.5088	4	40	341	18785	STRG.18554/STRG.35623/STRG.51936/STRG.5948
DAS_by_comparison	DAS_Leaf-45DAB	Leaf-45DAB	-	All	GO:0051493	regulation of cytoskeleton organization	Biological process	0.00604603	0.196394	3.24047	7	119	341	18785	STRG.11013/STRG.18554/STRG.26806/STRG.35623/STRG.51936/STRG.5948/STRG.6324
DAS_by_comparison	DAS_Leaf-45DAB	Leaf-45DAB	-	All	GO:0004832	valine-tRNA ligase activity	Molecular function	0.006496	0.199787	15.7394	2	7	341	18785	STRG.17705/STRG.56740
DAS_by_comparison	DAS_Leaf-45DAB	Leaf-45DAB	-	All	GO:0006438	valyl-tRNA aminoacylation	Biological process	0.006496	0.199787	15.7394	2	7	341	18785	STRG.17705/STRG.56740
DAS_by_comparison	DAS_Leaf-45DAB	Leaf-45DAB	-	All	GO:0032044	DSIF complex	Cellular component	0.006496	0.199787	15.7394	2	7	341	18785	STRG.27694/STRG.38401
DAS_by_comparison	DAS_Leaf-45DAB	Leaf-45DAB	-	All	GO:0033522	obsolete histone H2A ubiquitination	Biological process	0.006496	0.199787	15.7394	2	7	341	18785	STRG.11856/STRG.8295
DAS_by_comparison	DAS_Leaf-45DAB	Leaf-45DAB	-	All	GO:0106018	phosphatidylinositol-3,5-bisphosphate phosphatase activity	Molecular function	0.006496	0.199787	15.7394	2	7	341	18785	STRG.17372/STRG.52812
DAS_by_comparison	DAS_Leaf-95DAB	Leaf-95DAB	-	All	GO:0044451	obsolete nucleoplasm part	Cellular component	7.37819e-06	0.0130455	2.31706	33	546	490	18785	STRG.14969/STRG.16032/STRG.17345/STRG.1898/STRG.21897/STRG.26755/STRG.27701/STRG.29200/STRG.30093/STRG.31169/STRG.3190/STRG.34892/STRG.35051/STRG.35487/STRG.35799/STRG.35848/STRG.36539/STRG.39008/STRG.39405/STRG.40453/STRG.44313/STRG.46545/STRG.47539/STRG.52365/STRG.54199/STRG.56740/STRG.56755/STRG.6944/STRG.6964/STRG.7277/STRG.8108/STRG.9040/STRG.9518
DAS_by_comparison	DAS_Leaf-95DAB	Leaf-95DAB	-	All	GO:0016604	nuclear body	Cellular component	7.49097e-06	0.0130455	3.23732	19	225	490	18785	STRG.14969/STRG.17345/STRG.1898/STRG.21897/STRG.27701/STRG.29200/STRG.35487/STRG.35799/STRG.36539/STRG.39405/STRG.40453/STRG.44313/STRG.46545/STRG.56740/STRG.6964/STRG.7277/STRG.8108/STRG.9040/STRG.9518
DAS_by_comparison	DAS_Leaf-95DAB	Leaf-95DAB	-	All	GO:0031974	membrane-enclosed lumen	Cellular component	3.38904e-05	0.023608	1.57465	78	1899	490	18785	STRG.10652/STRG.12156/STRG.13667/STRG.14017/STRG.14969/STRG.15415/STRG.16032/STRG.16230/STRG.17345/STRG.17393/STRG.17546/STRG.1898/STRG.19279/STRG.19807/STRG.20622/STRG.20762/STRG.20861/STRG.21897/STRG.24575/STRG.26755/STRG.27701/STRG.29200/STRG.29719/STRG.29734/STRG.30093/STRG.31169/STRG.31807/STRG.3190/STRG.32934/STRG.34892/STRG.35051/STRG.35487/STRG.35799/STRG.35848/STRG.36539/STRG.37906/STRG.…
DAS_by_comparison	DAS_Leaf-95DAB	Leaf-95DAB	-	All	GO:0043233	organelle lumen	Cellular component	3.38904e-05	0.023608	1.57465	78	1899	490	18785	STRG.10652/STRG.12156/STRG.13667/STRG.14017/STRG.14969/STRG.15415/STRG.16032/STRG.16230/STRG.17345/STRG.17393/STRG.17546/STRG.1898/STRG.19279/STRG.19807/STRG.20622/STRG.20762/STRG.20861/STRG.21897/STRG.24575/STRG.26755/STRG.27701/STRG.29200/STRG.29719/STRG.29734/STRG.30093/STRG.31169/STRG.31807/STRG.3190/STRG.32934/STRG.34892/STRG.35051/STRG.35487/STRG.35799/STRG.35848/STRG.36539/STRG.37906/STRG.…
DAS_by_comparison	DAS_Leaf-95DAB	Leaf-95DAB	-	All	GO:0070013	intracellular organelle lumen	Cellular component	3.38904e-05	0.023608	1.57465	78	1899	490	18785	STRG.10652/STRG.12156/STRG.13667/STRG.14017/STRG.14969/STRG.15415/STRG.16032/STRG.16230/STRG.17345/STRG.17393/STRG.17546/STRG.1898/STRG.19279/STRG.19807/STRG.20622/STRG.20762/STRG.20861/STRG.21897/STRG.24575/STRG.26755/STRG.27701/STRG.29200/STRG.29719/STRG.29734/STRG.30093/STRG.31169/STRG.31807/STRG.3190/STRG.32934/STRG.34892/STRG.35051/STRG.35487/STRG.35799/STRG.35848/STRG.36539/STRG.37906/STRG.…
DAS_by_comparison	DAS_Leaf-95DAB	Leaf-95DAB	-	All	GO:0044428	obsolete nuclear part	Cellular component	9.1052e-05	0.0442457	1.52877	78	1956	490	18785	STRG.10428/STRG.10652/STRG.1234/STRG.13557/STRG.13667/STRG.14017/STRG.14121/STRG.14969/STRG.15415/STRG.15726/STRG.16032/STRG.17345/STRG.17393/STRG.17546/STRG.18561/STRG.1898/STRG.19279/STRG.19807/STRG.20622/STRG.20762/STRG.20861/STRG.21897/STRG.26408/STRG.26755/STRG.27701/STRG.29200/STRG.29719/STRG.30093/STRG.31169/STRG.31807/STRG.3190/STRG.32934/STRG.34892/STRG.35051/STRG.35487/STRG.35799/STRG.3…
DAS_by_comparison	DAS_Leaf-95DAB	Leaf-95DAB	-	All	GO:0072528	pyrimidine-containing compound biosynthetic process	Biological process	9.57322e-05	0.0442457	5.47668	8	56	490	18785	STRG.20622/STRG.24021/STRG.33610/STRG.33926/STRG.37059/STRG.6220/STRG.7161/STRG.797
DAS_by_comparison	DAS_Leaf-95DAB	Leaf-95DAB	-	All	GO:0035510	DNA dealkylation	Biological process	0.000101627	0.0442457	10.0886	5	19	490	18785	STRG.17919/STRG.29719/STRG.31807/STRG.54583/STRG.7381
DAS_by_comparison	DAS_Leaf-95DAB	Leaf-95DAB	-	All	GO:0071004	U2-type prespliceosome	Cellular component	0.000132611	0.0492364	9.58418	5	20	490	18785	STRG.15726/STRG.36539/STRG.39405/STRG.40395/STRG.9518
DAS_by_comparison	DAS_Leaf-95DAB	Leaf-95DAB	-	All	GO:0016607	nuclear speck	Cellular component	0.000146858	0.0492364	3.34482	13	149	490	18785	STRG.14969/STRG.21897/STRG.27701/STRG.29200/STRG.35487/STRG.35799/STRG.36539/STRG.39405/STRG.46545/STRG.6964/STRG.8108/STRG.9040/STRG.9518
DAS_by_comparison	DAS_Leaf-95DAB	Leaf-95DAB	-	All	GO:0005654	nucleoplasm	Cellular component	0.000162757	0.0492364	1.79183	43	920	490	18785	STRG.10652/STRG.13667/STRG.14017/STRG.14969/STRG.16032/STRG.17345/STRG.1898/STRG.20622/STRG.21897/STRG.26755/STRG.27701/STRG.29200/STRG.30093/STRG.31169/STRG.3190/STRG.32934/STRG.34892/STRG.35051/STRG.35487/STRG.35799/STRG.35848/STRG.36539/STRG.39008/STRG.39405/STRG.40453/STRG.44313/STRG.46545/STRG.46997/STRG.47539/STRG.51034/STRG.52365/STRG.54199/STRG.54840/STRG.56740/STRG.56755/STRG.6036/STRG.6…
DAS_by_comparison	DAS_Leaf-95DAB	Leaf-95DAB	-	All	GO:0010201	response to continuous far red light stimulus by the high-irradiance response system	Biological process	0.000169634	0.0492364	23.002	3	5	490	18785	STRG.10739/STRG.18182/STRG.44313
DAS_by_comparison	DAS_Leaf-95DAB	Leaf-95DAB	-	All	GO:0080111	obsolete DNA demethylation	Biological process	0.000191642	0.0513452	12.7789	4	12	490	18785	STRG.17919/STRG.29719/STRG.31807/STRG.7381
DAS_by_comparison	DAS_Leaf-95DAB	Leaf-95DAB	-	All	GO:0140096	catalytic activity, acting on a protein	Molecular function	0.000334818	0.083298	1.40922	93	2530	490	18785	STRG.10899/STRG.11031/STRG.12935/STRG.13113/STRG.13152/STRG.13633/STRG.13965/STRG.14043/STRG.14201/STRG.14735/STRG.14848/STRG.15808/STRG.15845/STRG.17119/STRG.17158/STRG.17340/STRG.17345/STRG.18561/STRG.18983/STRG.19044/STRG.19888/STRG.19943/STRG.20762/STRG.21235/STRG.21256/STRG.21564/STRG.22236/STRG.22685/STRG.23547/STRG.24575/STRG.24602/STRG.24616/STRG.24894/STRG.24902/STRG.25117/STRG.25491/STR…
DAS_by_comparison	DAS_Leaf-95DAB	Leaf-95DAB	-	All	GO:0031981	nuclear lumen	Cellular component	0.000397139	0.0922156	1.51965	66	1665	490	18785	STRG.10652/STRG.13667/STRG.14017/STRG.14969/STRG.15415/STRG.16032/STRG.17345/STRG.17393/STRG.17546/STRG.1898/STRG.19279/STRG.19807/STRG.20622/STRG.20762/STRG.20861/STRG.21897/STRG.26755/STRG.27701/STRG.29200/STRG.29719/STRG.30093/STRG.31169/STRG.31807/STRG.3190/STRG.32934/STRG.34892/STRG.35051/STRG.35487/STRG.35799/STRG.35848/STRG.36539/STRG.39008/STRG.39405/STRG.40453/STRG.42982/STRG.44313/STRG.…
DAS_by_comparison	DAS_Leaf-95DAB	Leaf-95DAB	-	All	GO:0019538	protein metabolic process	Biological process	0.000468259	0.0984737	1.31542	125	3643	490	18785	STRG.10899/STRG.11031/STRG.12935/STRG.13113/STRG.13152/STRG.13264/STRG.13462/STRG.13633/STRG.13965/STRG.14043/STRG.14120/STRG.14201/STRG.14735/STRG.14848/STRG.15808/STRG.15845/STRG.16032/STRG.16889/STRG.17119/STRG.17158/STRG.17340/STRG.17345/STRG.17664/STRG.18561/STRG.1898/STRG.18983/STRG.19044/STRG.19888/STRG.19943/STRG.20514/STRG.20762/STRG.21235/STRG.21256/STRG.21564/STRG.22236/STRG.22685/STRG…
DAS_by_comparison	DAS_Leaf-95DAB	Leaf-95DAB	-	All	GO:1901564	obsolete organonitrogen compound metabolic process	Biological process	0.000480636	0.0984737	1.26767	153	4627	490	18785	STRG.10899/STRG.10906/STRG.11031/STRG.12380/STRG.12935/STRG.13113/STRG.13152/STRG.13264/STRG.13462/STRG.13553/STRG.13633/STRG.13965/STRG.14043/STRG.14120/STRG.14201/STRG.14735/STRG.14848/STRG.15808/STRG.15845/STRG.16032/STRG.1613/STRG.16230/STRG.16292/STRG.16889/STRG.17119/STRG.17158/STRG.17340/STRG.17345/STRG.17664/STRG.18561/STRG.1898/STRG.18983/STRG.19044/STRG.19888/STRG.19943/STRG.20514/STRG.…
DAS_by_comparison	DAS_Leaf-95DAB	Leaf-95DAB	-	All	GO:0000243	commitment complex	Cellular component	0.000648506	0.125486	9.58418	4	16	490	18785	STRG.15726/STRG.36539/STRG.40395/STRG.9518
DAS_by_comparison	DAS_Leaf-95DAB	Leaf-95DAB	-	All	GO:0070011	GO:0070011		0.000717208	0.131476	2.14063	22	394	490	18785	STRG.10899/STRG.13113/STRG.13633/STRG.14848/STRG.17119/STRG.18983/STRG.21564/STRG.24575/STRG.24616/STRG.24894/STRG.24902/STRG.25591/STRG.26420/STRG.36855/STRG.37906/STRG.4171/STRG.51833/STRG.54278/STRG.54338/STRG.54376/STRG.5913/STRG.9589
DAS_by_comparison	DAS_Leaf-95DAB	Leaf-95DAB	-	All	GO:0045814	negative regulation of gene expression, epigenetic	Biological process	0.000776021	0.131662	3.67054	9	94	490	18785	STRG.12935/STRG.14969/STRG.15808/STRG.17919/STRG.1898/STRG.30093/STRG.34892/STRG.35487/STRG.39902
DAS_by_comparison	DAS_Leaf-95DAB	Leaf-95DAB	-	All	GO:0072527	pyrimidine-containing compound metabolic process	Biological process	0.000806941	0.131662	4.03545	8	76	490	18785	STRG.20622/STRG.24021/STRG.33610/STRG.33926/STRG.37059/STRG.6220/STRG.7161/STRG.797
DAS_by_comparison	DAS_Leaf-95DAB	Leaf-95DAB	-	All	GO:0055075	potassium ion homeostasis	Biological process	0.000831627	0.131662	4.54843	7	59	490	18785	STRG.23174/STRG.27219/STRG.32170/STRG.33610/STRG.368/STRG.45733/STRG.6537
DAS_by_comparison	DAS_Leaf-95DAB	Leaf-95DAB	-	All	GO:0008233	peptidase activity	Molecular function	0.000891795	0.135049	2.06498	23	427	490	18785	STRG.10899/STRG.13113/STRG.13633/STRG.14848/STRG.17119/STRG.18561/STRG.18983/STRG.21564/STRG.24575/STRG.24616/STRG.24894/STRG.24902/STRG.25591/STRG.26420/STRG.36855/STRG.37906/STRG.4171/STRG.51833/STRG.54278/STRG.54338/STRG.54376/STRG.5913/STRG.9589
DAS_by_comparison	DAS_Leaf-95DAB	Leaf-95DAB	-	All	GO:0071010	prespliceosome	Cellular component	0.00114738	0.166514	6.18334	5	31	490	18785	STRG.15726/STRG.36539/STRG.39405/STRG.40395/STRG.9518
DAS_by_comparison	DAS_Leaf-95DAB	Leaf-95DAB	-	All	GO:0006464	GO:0006464		0.00136151	0.18239	1.34999	93	2641	490	18785	STRG.11031/STRG.12935/STRG.13152/STRG.13264/STRG.13965/STRG.14043/STRG.14120/STRG.14201/STRG.14735/STRG.15808/STRG.15845/STRG.16032/STRG.16889/STRG.17119/STRG.17158/STRG.17340/STRG.17345/STRG.1898/STRG.19044/STRG.19888/STRG.19943/STRG.20514/STRG.20762/STRG.21235/STRG.21256/STRG.21564/STRG.22236/STRG.22685/STRG.23547/STRG.24602/STRG.24644/STRG.25117/STRG.25491/STRG.25754/STRG.26062/STRG.26266/STRG…
DAS_by_comparison	DAS_Leaf-95DAB	Leaf-95DAB	-	All	GO:0036211	protein modification process	Biological process	0.00136151	0.18239	1.34999	93	2641	490	18785	STRG.11031/STRG.12935/STRG.13152/STRG.13264/STRG.13965/STRG.14043/STRG.14120/STRG.14201/STRG.14735/STRG.15808/STRG.15845/STRG.16032/STRG.16889/STRG.17119/STRG.17158/STRG.17340/STRG.17345/STRG.1898/STRG.19044/STRG.19888/STRG.19943/STRG.20514/STRG.20762/STRG.21235/STRG.21256/STRG.21564/STRG.22236/STRG.22685/STRG.23547/STRG.24602/STRG.24644/STRG.25117/STRG.25491/STRG.25754/STRG.26062/STRG.26266/STRG…
DAS_by_comparison	DAS_Leaf-95DAB	Leaf-95DAB	-	All	GO:0055065	obsolete metal ion homeostasis	Biological process	0.00152673	0.182756	2.50801	14	214	490	18785	STRG.12252/STRG.22788/STRG.23174/STRG.27219/STRG.28542/STRG.32170/STRG.33610/STRG.368/STRG.45075/STRG.45733/STRG.50502/STRG.55736/STRG.6537/STRG.8742
DAS_by_comparison	DAS_Leaf-95DAB	Leaf-95DAB	-	All	GO:1902911	protein kinase complex	Cellular component	0.00153556	0.182756	5.8086	5	33	490	18785	STRG.25509/STRG.53555/STRG.56755/STRG.6944/STRG.9185
DAS_by_comparison	DAS_Leaf-95DAB	Leaf-95DAB	-	All	GO:0010035	obsolete response to inorganic substance	Biological process	0.00154828	0.182756	1.51857	53	1338	490	18785	STRG.11020/STRG.12777/STRG.13878/STRG.14598/STRG.14980/STRG.15306/STRG.15845/STRG.1613/STRG.16230/STRG.16637/STRG.17800/STRG.20533/STRG.21528/STRG.22236/STRG.22831/STRG.23174/STRG.23535/STRG.23549/STRG.24136/STRG.26266/STRG.27388/STRG.27701/STRG.28542/STRG.28891/STRG.29734/STRG.31220/STRG.32170/STRG.33901/STRG.368/STRG.39008/STRG.39902/STRG.40885/STRG.41534/STRG.42747/STRG.43073/STRG.45075/STRG.4…
DAS_by_comparison	DAS_Leaf-95DAB	Leaf-95DAB	-	All	GO:0006479	protein methylation	Biological process	0.0016266	0.182756	3.06694	10	125	490	18785	STRG.12935/STRG.15808/STRG.16889/STRG.1898/STRG.23547/STRG.34892/STRG.38146/STRG.42594/STRG.44812/STRG.50830
DAS_by_comparison	DAS_Leaf-95DAB	Leaf-95DAB	-	All	GO:0008213	protein alkylation	Biological process	0.0016266	0.182756	3.06694	10	125	490	18785	STRG.12935/STRG.15808/STRG.16889/STRG.1898/STRG.23547/STRG.34892/STRG.38146/STRG.42594/STRG.44812/STRG.50830
DAS_by_comparison	DAS_Leaf-95DAB	Leaf-95DAB	-	All	GO:0070988	demethylation	Biological process	0.00183566	0.1998	4.60041	6	50	490	18785	STRG.12935/STRG.17919/STRG.29719/STRG.31807/STRG.7251/STRG.7381
DAS_by_comparison	DAS_Leaf-Flower	Leaf-Flower	-	All	GO:0010507	negative regulation of autophagy	Biological process	1.90089e-05	0.0361223	22.8458	4	11	299	18785	STRG.17705/STRG.19604/STRG.29430/STRG.56740
DAS_by_comparison	DAS_Leaf-Flower	Leaf-Flower	-	All	GO:0010037	response to carbon dioxide	Biological process	7.47654e-05	0.0361223	16.7536	4	15	299	18785	STRG.15306/STRG.35919/STRG.54376/STRG.8121
DAS_by_comparison	DAS_Leaf-Flower	Leaf-Flower	-	All	GO:0072347	response to anesthetic	Biological process	7.47654e-05	0.0361223	16.7536	4	15	299	18785	STRG.15306/STRG.35919/STRG.54376/STRG.8121
DAS_by_comparison	DAS_Leaf-Flower	Leaf-Flower	-	All	GO:0071322	cellular response to carbohydrate stimulus	Biological process	7.61984e-05	0.0361223	5.04852	9	112	299	18785	STRG.15945/STRG.17952/STRG.26242/STRG.29430/STRG.36650/STRG.43483/STRG.45532/STRG.51584/STRG.5597
DAS_by_comparison	DAS_Leaf-Flower	Leaf-Flower	-	All	GO:0009756	carbohydrate mediated signaling	Biological process	8.00347e-05	0.0361223	5.71146	8	88	299	18785	STRG.15945/STRG.26242/STRG.29430/STRG.36650/STRG.43483/STRG.45532/STRG.51584/STRG.5597
DAS_by_comparison	DAS_Leaf-Flower	Leaf-Flower	-	All	GO:0010182	sugar mediated signaling pathway	Biological process	8.00347e-05	0.0361223	5.71146	8	88	299	18785	STRG.15945/STRG.26242/STRG.29430/STRG.36650/STRG.43483/STRG.45532/STRG.51584/STRG.5597
DAS_by_comparison	DAS_Leaf-Flower	Leaf-Flower	-	All	GO:0031060	obsolete regulation of histone methylation	Biological process	0.00010818	0.0418502	7.85326	6	48	299	18785	STRG.12939/STRG.15808/STRG.1603/STRG.24257/STRG.25368/STRG.35487
DAS_by_comparison	DAS_Leaf-Flower	Leaf-Flower	-	All	GO:0009743	response to carbohydrate	Biological process	0.000179096	0.0606241	3.50657	12	215	299	18785	STRG.15306/STRG.15945/STRG.17952/STRG.26242/STRG.29430/STRG.35919/STRG.36650/STRG.43483/STRG.45532/STRG.51584/STRG.5597/STRG.8892
DAS_by_comparison	DAS_Leaf-Flower	Leaf-Flower	-	All	GO:0031667	response to nutrient levels	Biological process	0.000459302	0.138199	2.84649	14	309	299	18785	STRG.10359/STRG.17705/STRG.29099/STRG.30871/STRG.32558/STRG.39902/STRG.48228/STRG.50502/STRG.51584/STRG.56010/STRG.56293/STRG.56740/STRG.797/STRG.8892
DAS_by_comparison	DAS_Leaf-Flower	Leaf-Flower	-	All	GO:0016157	sucrose synthase activity	Molecular function	0.000599188	0.16226	17.1344	3	11	299	18785	STRG.15306/STRG.23506/STRG.35919
DAS_by_comparison	DAS_Leaf-Flower	Leaf-Flower	-	All	GO:0071230	cellular response to amino acid stimulus	Biological process	0.000793781	0.195414	6.82892	5	46	299	18785	STRG.15373/STRG.17705/STRG.21422/STRG.51724/STRG.56740
DAS_by_comparison	DAS_Root-145DAB	Root-145DAB	-	All	GO:0004832	valine-tRNA ligase activity	Molecular function	0.000121728	0.172549	27.7611	3	7	290	18785	STRG.17638/STRG.17705/STRG.56740
DAS_by_comparison	DAS_Root-145DAB	Root-145DAB	-	All	GO:0006438	valyl-tRNA aminoacylation	Biological process	0.000121728	0.172549	27.7611	3	7	290	18785	STRG.17638/STRG.17705/STRG.56740
DAS_by_comparison	DAS_Root-45DAB	Root-45DAB	-	All	GO:0065008	regulation of biological quality	Biological process	3.9646e-05	0.0849289	1.81188	48	1637	304	18785	STRG.10656/STRG.11051/STRG.11218/STRG.12220/STRG.12367/STRG.12523/STRG.12722/STRG.12933/STRG.13277/STRG.13424/STRG.14996/STRG.16230/STRG.17502/STRG.22553/STRG.22921/STRG.22931/STRG.22970/STRG.23289/STRG.2474/STRG.27219/STRG.29089/STRG.32267/STRG.33030/STRG.33416/STRG.35623/STRG.35954/STRG.38769/STRG.40340/STRG.43820/STRG.44367/STRG.44527/STRG.44668/STRG.45012/STRG.45059/STRG.45071/STRG.45733/STRG…
DAS_by_comparison	DAS_Root-45DAB	Root-45DAB	-	All	GO:0051179	localization	Biological process	6.19467e-05	0.0849289	1.56298	71	2807	304	18785	STRG.10607/STRG.10656/STRG.11218/STRG.11586/STRG.12220/STRG.12295/STRG.12722/STRG.13289/STRG.13965/STRG.14996/STRG.15073/STRG.15259/STRG.15661/STRG.17223/STRG.17502/STRG.17773/STRG.18917/STRG.19429/STRG.2018/STRG.20205/STRG.20861/STRG.22553/STRG.22685/STRG.22921/STRG.22931/STRG.22970/STRG.22986/STRG.23289/STRG.25814/STRG.26378/STRG.26474/STRG.26806/STRG.27219/STRG.28331/STRG.28953/STRG.29089/STRG…
DAS_by_comparison	DAS_Root-45DAB	Root-45DAB	-	All	GO:0015297	antiporter activity	Molecular function	0.000210133	0.131403	5.76732	7	75	304	18785	STRG.12722/STRG.22931/STRG.22986/STRG.31737/STRG.45059/STRG.45733/STRG.48547
DAS_by_comparison	DAS_Root-45DAB	Root-45DAB	-	All	GO:0009608	response to symbiont	Biological process	0.000234124	0.131403	8.82754	5	35	304	18785	STRG.10739/STRG.18182/STRG.37704/STRG.47840/STRG.8168
DAS_by_comparison	DAS_Root-45DAB	Root-45DAB	-	All	GO:0032535	regulation of cellular component size	Biological process	0.000239612	0.131403	4.3448	9	128	304	18785	STRG.2474/STRG.35623/STRG.44367/STRG.49855/STRG.51523/STRG.51936/STRG.56740/STRG.5948/STRG.6324
DAS_by_comparison	DAS_Root-45DAB	Root-45DAB	-	All	GO:0090066	regulation of anatomical structure size	Biological process	0.000318868	0.145723	4.18147	9	133	304	18785	STRG.2474/STRG.35623/STRG.44367/STRG.49855/STRG.51523/STRG.51936/STRG.56740/STRG.5948/STRG.6324
DAS_by_comparison	DAS_Root-45DAB	Root-45DAB	-	All	GO:0046902	regulation of mitochondrial membrane permeability	Biological process	0.000462876	0.181315	18.5378	3	10	304	18785	STRG.22931/STRG.44527/STRG.45059
DAS_by_comparison	DAS_Root-95DAB	Root-95DAB	-	All	GO:0005654	nucleoplasm	Cellular component	3.64988e-07	0.00123173	2.0493	55	920	548	18785	STRG.10652/STRG.12691/STRG.13581/STRG.1538/STRG.15539/STRG.15966/STRG.16032/STRG.16365/STRG.16616/STRG.18287/STRG.18303/STRG.2007/STRG.20622/STRG.20650/STRG.23214/STRG.26474/STRG.26755/STRG.28937/STRG.29200/STRG.29739/STRG.30093/STRG.31169/STRG.32162/STRG.34333/STRG.34892/STRG.35051/STRG.35388/STRG.35848/STRG.37221/STRG.39217/STRG.39405/STRG.40453/STRG.40731/STRG.42818/STRG.43820/STRG.44313/STRG.…
DAS_by_comparison	DAS_Root-95DAB	Root-95DAB	-	All	GO:0031974	membrane-enclosed lumen	Cellular component	1.29895e-06	0.00123173	1.64266	91	1899	548	18785	STRG.10652/STRG.12691/STRG.12696/STRG.13581/STRG.1538/STRG.15385/STRG.15415/STRG.15539/STRG.15966/STRG.16032/STRG.16365/STRG.16616/STRG.17393/STRG.17546/STRG.1828/STRG.18287/STRG.18303/STRG.2007/STRG.20622/STRG.20650/STRG.21164/STRG.22196/STRG.23214/STRG.24180/STRG.24575/STRG.26474/STRG.26755/STRG.28937/STRG.29200/STRG.29419/STRG.29734/STRG.29739/STRG.30093/STRG.31169/STRG.32162/STRG.32724/STRG.3…
DAS_by_comparison	DAS_Root-95DAB	Root-95DAB	-	All	GO:0043233	organelle lumen	Cellular component	1.29895e-06	0.00123173	1.64266	91	1899	548	18785	STRG.10652/STRG.12691/STRG.12696/STRG.13581/STRG.1538/STRG.15385/STRG.15415/STRG.15539/STRG.15966/STRG.16032/STRG.16365/STRG.16616/STRG.17393/STRG.17546/STRG.1828/STRG.18287/STRG.18303/STRG.2007/STRG.20622/STRG.20650/STRG.21164/STRG.22196/STRG.23214/STRG.24180/STRG.24575/STRG.26474/STRG.26755/STRG.28937/STRG.29200/STRG.29419/STRG.29734/STRG.29739/STRG.30093/STRG.31169/STRG.32162/STRG.32724/STRG.3…
DAS_by_comparison	DAS_Root-95DAB	Root-95DAB	-	All	GO:0070013	intracellular organelle lumen	Cellular component	1.29895e-06	0.00123173	1.64266	91	1899	548	18785	STRG.10652/STRG.12691/STRG.12696/STRG.13581/STRG.1538/STRG.15385/STRG.15415/STRG.15539/STRG.15966/STRG.16032/STRG.16365/STRG.16616/STRG.17393/STRG.17546/STRG.1828/STRG.18287/STRG.18303/STRG.2007/STRG.20622/STRG.20650/STRG.21164/STRG.22196/STRG.23214/STRG.24180/STRG.24575/STRG.26474/STRG.26755/STRG.28937/STRG.29200/STRG.29419/STRG.29734/STRG.29739/STRG.30093/STRG.31169/STRG.32162/STRG.32724/STRG.3…
DAS_by_comparison	DAS_Root-95DAB	Root-95DAB	-	All	GO:0044451	obsolete nucleoplasm part	Cellular component	1.93969e-06	0.00134357	2.32295	37	546	548	18785	STRG.13581/STRG.15539/STRG.15966/STRG.16032/STRG.16365/STRG.16616/STRG.18303/STRG.20650/STRG.26474/STRG.26755/STRG.29200/STRG.29739/STRG.30093/STRG.31169/STRG.32162/STRG.34333/STRG.34892/STRG.35051/STRG.35848/STRG.39217/STRG.39405/STRG.40453/STRG.42818/STRG.43820/STRG.44313/STRG.4591/STRG.46478/STRG.46996/STRG.47539/STRG.48361/STRG.54998/STRG.56740/STRG.56755/STRG.6944/STRG.6964/STRG.9040/STRG.95…
DAS_by_comparison	DAS_Root-95DAB	Root-95DAB	-	All	GO:0044428	obsolete nuclear part	Cellular component	2.47443e-06	0.00134357	1.61231	92	1956	548	18785	STRG.10652/STRG.12691/STRG.12696/STRG.13581/STRG.14121/STRG.1538/STRG.15385/STRG.15415/STRG.15539/STRG.15966/STRG.16032/STRG.16365/STRG.16616/STRG.17393/STRG.17546/STRG.1828/STRG.18287/STRG.18303/STRG.2007/STRG.20622/STRG.20650/STRG.22196/STRG.23214/STRG.24020/STRG.24180/STRG.26408/STRG.26474/STRG.26755/STRG.27538/STRG.27711/STRG.28937/STRG.29200/STRG.29419/STRG.29739/STRG.30093/STRG.31169/STRG.3…
DAS_by_comparison	DAS_Root-95DAB	Root-95DAB	-	All	GO:0032991	protein-containing complex	Cellular component	2.47957e-06	0.00134357	1.47042	128	2984	548	18785	STRG.10652/STRG.11022/STRG.1111/STRG.11285/STRG.11856/STRG.125/STRG.12785/STRG.12992/STRG.13412/STRG.13553/STRG.13581/STRG.14587/STRG.15336/STRG.1538/STRG.15385/STRG.15966/STRG.16032/STRG.16365/STRG.16509/STRG.16616/STRG.17450/STRG.17546/STRG.17560/STRG.17664/STRG.1828/STRG.20221/STRG.20372/STRG.20389/STRG.20553/STRG.21967/STRG.22196/STRG.2254/STRG.22783/STRG.23289/STRG.24180/STRG.24249/STRG.2550…
DAS_by_comparison	DAS_Root-95DAB	Root-95DAB	-	All	GO:0031981	nuclear lumen	Cellular component	5.73871e-06	0.00272087	1.64705	80	1665	548	18785	STRG.10652/STRG.12691/STRG.12696/STRG.13581/STRG.1538/STRG.15385/STRG.15415/STRG.15539/STRG.15966/STRG.16032/STRG.16365/STRG.16616/STRG.17393/STRG.17546/STRG.1828/STRG.18287/STRG.18303/STRG.2007/STRG.20622/STRG.20650/STRG.22196/STRG.23214/STRG.24180/STRG.26474/STRG.26755/STRG.28937/STRG.29200/STRG.29419/STRG.29739/STRG.30093/STRG.31169/STRG.32162/STRG.32724/STRG.32902/STRG.34333/STRG.34892/STRG.3…
DAS_by_comparison	DAS_Root-95DAB	Root-95DAB	-	All	GO:1990752	microtubule end	Cellular component	8.28564e-06	0.00349194	15.5815	5	11	548	18785	STRG.16509/STRG.26806/STRG.29407/STRG.4337/STRG.8943
DAS_by_comparison	DAS_Root-95DAB	Root-95DAB	-	All	GO:0048580	regulation of post-embryonic development	Biological process	1.48684e-05	0.00563958	2.14991	36	574	548	18785	STRG.11694/STRG.11856/STRG.15845/STRG.15966/STRG.16509/STRG.17925/STRG.19537/STRG.22831/STRG.23289/STRG.23537/STRG.24257/STRG.25166/STRG.26806/STRG.27538/STRG.28674/STRG.30261/STRG.34892/STRG.3581/STRG.36650/STRG.40264/STRG.41277/STRG.42594/STRG.42824/STRG.43665/STRG.47782/STRG.48243/STRG.493/STRG.50629/STRG.53563/STRG.54376/STRG.55081/STRG.55580/STRG.6258/STRG.7762/STRG.8425/STRG.949
DAS_by_comparison	DAS_Root-95DAB	Root-95DAB	-	All	GO:0010467	gene expression	Biological process	3.05422e-05	0.0101947	1.60752	74	1578	548	18785	STRG.11022/STRG.11075/STRG.11285/STRG.11506/STRG.125/STRG.12785/STRG.13232/STRG.1538/STRG.15471/STRG.15539/STRG.16365/STRG.16616/STRG.16964/STRG.17546/STRG.17638/STRG.17664/STRG.18287/STRG.18303/STRG.20372/STRG.21010/STRG.23537/STRG.23675/STRG.24180/STRG.24860/STRG.26755/STRG.27538/STRG.27711/STRG.279/STRG.28937/STRG.29430/STRG.29620/STRG.29680/STRG.33416/STRG.33763/STRG.3512/STRG.35388/STRG.3584…
DAS_by_comparison	DAS_Root-95DAB	Root-95DAB	-	All	GO:0044430	obsolete cytoskeletal part	Cellular component	3.22532e-05	0.0101947	2.21849	31	479	548	18785	STRG.11020/STRG.12992/STRG.13673/STRG.15336/STRG.16509/STRG.16616/STRG.17450/STRG.17560/STRG.1828/STRG.20389/STRG.24180/STRG.25635/STRG.26806/STRG.27717/STRG.29047/STRG.29200/STRG.29407/STRG.29739/STRG.32178/STRG.33305/STRG.34023/STRG.34333/STRG.37221/STRG.40340/STRG.41301/STRG.4337/STRG.4909/STRG.52250/STRG.5669/STRG.7975/STRG.8943
DAS_by_comparison	DAS_Root-95DAB	Root-95DAB	-	All	GO:0044260	obsolete cellular macromolecule metabolic process	Biological process	7.80936e-05	0.0227853	1.27602	184	4943	548	18785	STRG.10652/STRG.11022/STRG.11031/STRG.11228/STRG.11285/STRG.11467/STRG.11506/STRG.11856/STRG.12363/STRG.12550/STRG.12785/STRG.13152/STRG.13232/STRG.13264/STRG.13412/STRG.13581/STRG.1375/STRG.13965/STRG.14043/STRG.14201/STRG.14367/STRG.14578/STRG.14996/STRG.15151/STRG.1538/STRG.15385/STRG.15415/STRG.15845/STRG.15966/STRG.16032/STRG.16365/STRG.16509/STRG.16616/STRG.16964/STRG.17270/STRG.17340/STRG.…
DAS_by_comparison	DAS_Root-95DAB	Root-95DAB	-	All	GO:0016607	nuclear speck	Cellular component	0.000120675	0.0326943	3.22086	14	149	548	18785	STRG.13581/STRG.15539/STRG.16616/STRG.18303/STRG.20650/STRG.29200/STRG.32162/STRG.39405/STRG.43820/STRG.46996/STRG.54998/STRG.6964/STRG.9040/STRG.9518
DAS_by_comparison	DAS_Root-95DAB	Root-95DAB	-	All	GO:0048519	negative regulation of biological process	Biological process	0.000161771	0.0409065	1.4912	81	1862	548	18785	STRG.11022/STRG.11285/STRG.11694/STRG.11856/STRG.12777/STRG.13232/STRG.13553/STRG.14587/STRG.1518/STRG.1538/STRG.15845/STRG.15966/STRG.16509/STRG.17919/STRG.17925/STRG.18287/STRG.19537/STRG.20477/STRG.20553/STRG.22236/STRG.22783/STRG.22831/STRG.23289/STRG.23537/STRG.23675/STRG.25635/STRG.26755/STRG.26806/STRG.27538/STRG.28674/STRG.28937/STRG.29047/STRG.29430/STRG.29739/STRG.30093/STRG.30261/STRG.…
DAS_by_comparison	DAS_Root-95DAB	Root-95DAB	-	All	GO:0005856	cytoskeleton	Cellular component	0.00019692	0.0466823	1.98361	32	553	548	18785	STRG.11020/STRG.12992/STRG.13673/STRG.15336/STRG.16509/STRG.16616/STRG.17450/STRG.17560/STRG.1828/STRG.20389/STRG.24180/STRG.25635/STRG.26806/STRG.27717/STRG.28937/STRG.29047/STRG.29200/STRG.29407/STRG.29739/STRG.32178/STRG.33305/STRG.34023/STRG.34333/STRG.37221/STRG.40340/STRG.41301/STRG.4337/STRG.4909/STRG.52250/STRG.5669/STRG.7975/STRG.8943
DAS_by_comparison	DAS_Root-95DAB	Root-95DAB	-	All	GO:0050793	regulation of developmental process	Biological process	0.000243393	0.0543053	1.61347	57	1211	548	18785	STRG.1111/STRG.11694/STRG.11856/STRG.13553/STRG.14587/STRG.14996/STRG.15845/STRG.15966/STRG.16509/STRG.169/STRG.17925/STRG.19537/STRG.20553/STRG.22831/STRG.23289/STRG.23537/STRG.24257/STRG.24575/STRG.25166/STRG.25635/STRG.26806/STRG.27219/STRG.27538/STRG.28674/STRG.29047/STRG.29430/STRG.30093/STRG.30261/STRG.34023/STRG.34892/STRG.3581/STRG.36650/STRG.37221/STRG.39405/STRG.40264/STRG.40823/STRG.41…
DAS_by_comparison	DAS_Root-95DAB	Root-95DAB	-	All	GO:0010629	negative regulation of gene expression	Biological process	0.000306383	0.0645616	1.79931	39	743	548	18785	STRG.11022/STRG.11285/STRG.11694/STRG.11856/STRG.12777/STRG.1518/STRG.1538/STRG.15966/STRG.17919/STRG.18287/STRG.19537/STRG.20553/STRG.22783/STRG.23675/STRG.26755/STRG.27538/STRG.28937/STRG.29739/STRG.30093/STRG.30261/STRG.30363/STRG.33416/STRG.34333/STRG.34892/STRG.38146/STRG.39902/STRG.40264/STRG.414/STRG.43665/STRG.43820/STRG.44313/STRG.44674/STRG.46996/STRG.48632/STRG.52321/STRG.53172/STRG.56…
DAS_by_comparison	DAS_Root-95DAB	Root-95DAB	-	All	GO:0016604	nuclear body	Cellular component	0.000341208	0.0681159	2.58998	17	225	548	18785	STRG.13581/STRG.15539/STRG.16616/STRG.18303/STRG.20650/STRG.29200/STRG.32162/STRG.39405/STRG.40453/STRG.43820/STRG.44313/STRG.46996/STRG.54998/STRG.56740/STRG.6964/STRG.9040/STRG.9518
DAS_by_comparison	DAS_Root-95DAB	Root-95DAB	-	All	GO:0071482	cellular response to light stimulus	Biological process	0.000404851	0.0744528	3.01101	13	148	548	18785	STRG.11694/STRG.125/STRG.12777/STRG.13553/STRG.14996/STRG.17952/STRG.21610/STRG.21762/STRG.29800/STRG.43665/STRG.44313/STRG.48258/STRG.6036
DAS_by_comparison	DAS_Root-95DAB	Root-95DAB	-	All	GO:0071322	cellular response to carbohydrate stimulus	Biological process	0.000432871	0.0744528	3.36671	11	112	548	18785	STRG.12777/STRG.15845/STRG.15945/STRG.17925/STRG.17952/STRG.23289/STRG.29430/STRG.36650/STRG.53563/STRG.8425/STRG.9723
DAS_by_comparison	DAS_Root-95DAB	Root-95DAB	-	All	GO:0019538	protein metabolic process	Biological process	0.000441691	0.0744528	1.29853	138	3643	548	18785	STRG.10899/STRG.11022/STRG.11031/STRG.11228/STRG.11506/STRG.11856/STRG.12363/STRG.12785/STRG.13113/STRG.13152/STRG.13264/STRG.13581/STRG.1375/STRG.13965/STRG.14043/STRG.14201/STRG.14367/STRG.14848/STRG.14996/STRG.15845/STRG.15966/STRG.16032/STRG.16509/STRG.16964/STRG.17270/STRG.17340/STRG.17638/STRG.17664/STRG.17925/STRG.1828/STRG.18335/STRG.18983/STRG.19090/STRG.19786/STRG.19888/STRG.19943/STRG.…
DAS_by_comparison	DAS_Root-95DAB	Root-95DAB	-	All	GO:0043228	membraneless organelle	Cellular component	0.000471096	0.0744528	1.42972	84	2014	548	18785	STRG.10652/STRG.11020/STRG.125/STRG.12696/STRG.12992/STRG.13673/STRG.15336/STRG.1538/STRG.15385/STRG.15415/STRG.16509/STRG.16616/STRG.17393/STRG.17450/STRG.17546/STRG.17560/STRG.17664/STRG.1828/STRG.20221/STRG.20372/STRG.20389/STRG.20553/STRG.22196/STRG.22783/STRG.23214/STRG.23535/STRG.24180/STRG.25635/STRG.26806/STRG.27717/STRG.28937/STRG.29047/STRG.29200/STRG.29407/STRG.29419/STRG.29739/STRG.30…
DAS_by_comparison	DAS_Root-95DAB	Root-95DAB	-	All	GO:0043232	intracellular membraneless organelle	Cellular component	0.000471096	0.0744528	1.42972	84	2014	548	18785	STRG.10652/STRG.11020/STRG.125/STRG.12696/STRG.12992/STRG.13673/STRG.15336/STRG.1538/STRG.15385/STRG.15415/STRG.16509/STRG.16616/STRG.17393/STRG.17450/STRG.17546/STRG.17560/STRG.17664/STRG.1828/STRG.20221/STRG.20372/STRG.20389/STRG.20553/STRG.22196/STRG.22783/STRG.23214/STRG.23535/STRG.24180/STRG.25635/STRG.26806/STRG.27717/STRG.28937/STRG.29047/STRG.29200/STRG.29407/STRG.29419/STRG.29739/STRG.30…
DAS_by_comparison	DAS_Root-95DAB	Root-95DAB	-	All	GO:0048523	negative regulation of cellular process	Biological process	0.00050001	0.0747926	1.53979	61	1358	548	18785	STRG.11022/STRG.11694/STRG.11856/STRG.13232/STRG.13553/STRG.14587/STRG.1538/STRG.15845/STRG.15966/STRG.16509/STRG.17919/STRG.17925/STRG.18287/STRG.19537/STRG.20477/STRG.20553/STRG.22236/STRG.22783/STRG.23289/STRG.23537/STRG.25635/STRG.26755/STRG.26806/STRG.27538/STRG.29047/STRG.29430/STRG.29739/STRG.30093/STRG.30261/STRG.34023/STRG.34333/STRG.34811/STRG.34892/STRG.36650/STRG.37221/STRG.38146/STRG…
DAS_by_comparison	DAS_Root-95DAB	Root-95DAB	-	All	GO:0044267	GO:0044267		0.000512683	0.0747926	1.31522	126	3284	548	18785	STRG.11022/STRG.11031/STRG.11228/STRG.11506/STRG.11856/STRG.12363/STRG.12785/STRG.13152/STRG.13264/STRG.13581/STRG.1375/STRG.13965/STRG.14043/STRG.14201/STRG.14367/STRG.14996/STRG.15845/STRG.15966/STRG.16032/STRG.16509/STRG.16964/STRG.17270/STRG.17340/STRG.17638/STRG.17664/STRG.17925/STRG.1828/STRG.18335/STRG.19090/STRG.19786/STRG.19888/STRG.19943/STRG.20103/STRG.20221/STRG.20372/STRG.21164/STRG.…
DAS_by_comparison	DAS_Root-95DAB	Root-95DAB	-	All	GO:0006928	obsolete movement of cell or subcellular component	Biological process	0.000535645	0.0752482	2.49037	17	234	548	18785	STRG.12992/STRG.14367/STRG.15336/STRG.17450/STRG.17560/STRG.20389/STRG.27717/STRG.29200/STRG.29407/STRG.32178/STRG.34023/STRG.39405/STRG.4337/STRG.44527/STRG.4909/STRG.51936/STRG.8943
DAS_by_comparison	DAS_Root-95DAB	Root-95DAB	-	All	GO:0015630	microtubule cytoskeleton	Cellular component	0.000591926	0.0801848	2.08807	24	394	548	18785	STRG.11020/STRG.12992/STRG.15336/STRG.16509/STRG.16616/STRG.17560/STRG.1828/STRG.20389/STRG.24180/STRG.25635/STRG.26806/STRG.27717/STRG.29047/STRG.29407/STRG.29739/STRG.32178/STRG.33305/STRG.34333/STRG.37221/STRG.40340/STRG.41301/STRG.4337/STRG.7975/STRG.8943
DAS_by_comparison	DAS_Root-95DAB	Root-95DAB	-	All	GO:0034660	obsolete ncRNA metabolic process	Biological process	0.000630803	0.0825047	1.95085	28	492	548	18785	STRG.11075/STRG.11506/STRG.13232/STRG.15471/STRG.16964/STRG.17546/STRG.17638/STRG.20372/STRG.21010/STRG.24180/STRG.28937/STRG.29430/STRG.29620/STRG.33763/STRG.3811/STRG.38881/STRG.40453/STRG.42934/STRG.44674/STRG.46650/STRG.48472/STRG.50129/STRG.52321/STRG.56670/STRG.56740/STRG.8811/STRG.8840/STRG.9757
DAS_by_comparison	DAS_Root-95DAB	Root-95DAB	-	All	GO:0016070	RNA metabolic process	Biological process	0.000697011	0.0857906	1.41893	82	1981	548	18785	STRG.11075/STRG.11285/STRG.11506/STRG.125/STRG.13232/STRG.1538/STRG.15471/STRG.15539/STRG.16274/STRG.16365/STRG.16616/STRG.16964/STRG.17546/STRG.17638/STRG.18287/STRG.18303/STRG.20013/STRG.20372/STRG.20553/STRG.21010/STRG.22124/STRG.22427/STRG.22783/STRG.23537/STRG.23675/STRG.24180/STRG.26755/STRG.27538/STRG.27711/STRG.279/STRG.28937/STRG.29430/STRG.29620/STRG.30363/STRG.31169/STRG.33416/STRG.337…
DAS_by_comparison	DAS_Root-95DAB	Root-95DAB	-	All	GO:0071217	cellular response to external biotic stimulus	Biological process	0.000756702	0.0857906	9.14112	4	15	548	18785	STRG.28674/STRG.3581/STRG.40264/STRG.47782
DAS_by_comparison	DAS_Root-95DAB	Root-95DAB	-	All	GO:0003747	translation release factor activity	Molecular function	0.000791635	0.0857906	14.6911	3	7	548	18785	STRG.24860/STRG.38146/STRG.50830
DAS_by_comparison	DAS_Root-95DAB	Root-95DAB	-	All	GO:0008079	translation termination factor activity	Molecular function	0.000791635	0.0857906	14.6911	3	7	548	18785	STRG.24860/STRG.38146/STRG.50830
DAS_by_comparison	DAS_Root-95DAB	Root-95DAB	-	All	GO:0009148	pyrimidine nucleoside triphosphate biosynthetic process	Biological process	0.000791635	0.0857906	14.6911	3	7	548	18785	STRG.20622/STRG.51187/STRG.6220
DAS_by_comparison	DAS_Root-95DAB	Root-95DAB	-	All	GO:0032957	inositol trisphosphate metabolic process	Biological process	0.000791635	0.0857906	14.6911	3	7	548	18785	STRG.24783/STRG.38638/STRG.48895
DAS_by_comparison	DAS_Root-95DAB	Root-95DAB	-	All	GO:0060992	response to fungicide	Biological process	0.000820964	0.0864977	6.59215	5	26	548	18785	STRG.28674/STRG.3581/STRG.40264/STRG.44102/STRG.47782
DAS_by_comparison	DAS_Root-95DAB	Root-95DAB	-	All	GO:0000418	RNA polymerase IV complex	Cellular component	0.000985806	0.0876174	8.5698	4	16	548	18785	STRG.31169/STRG.35848/STRG.39217/STRG.4591
DAS_by_comparison	DAS_Root-95DAB	Root-95DAB	-	All	GO:0010272	response to silver ion	Biological process	0.000985806	0.0876174	8.5698	4	16	548	18785	STRG.28674/STRG.3581/STRG.40264/STRG.47782
DAS_by_comparison	DAS_Root-95DAB	Root-95DAB	-	All	GO:0071324	cellular response to disaccharide stimulus	Biological process	0.000985806	0.0876174	8.5698	4	16	548	18785	STRG.12777/STRG.17952/STRG.29430/STRG.8425
DAS_by_comparison	DAS_Root-95DAB	Root-95DAB	-	All	GO:0071329	cellular response to sucrose stimulus	Biological process	0.000985806	0.0876174	8.5698	4	16	548	18785	STRG.12777/STRG.17952/STRG.29430/STRG.8425
DAS_by_comparison	DAS_Root-95DAB	Root-95DAB	-	All	GO:2000026	regulation of multicellular organismal development	Biological process	0.000994375	0.0876174	1.64326	43	897	548	18785	STRG.11694/STRG.11856/STRG.14587/STRG.15845/STRG.15966/STRG.16509/STRG.17925/STRG.19537/STRG.22831/STRG.23289/STRG.23537/STRG.24257/STRG.24575/STRG.25166/STRG.26806/STRG.27219/STRG.27538/STRG.28674/STRG.29430/STRG.30261/STRG.34892/STRG.3581/STRG.36650/STRG.40264/STRG.40823/STRG.41277/STRG.42594/STRG.42824/STRG.43665/STRG.46478/STRG.47782/STRG.48243/STRG.493/STRG.50129/STRG.50629/STRG.53563/STRG.5…
DAS_by_comparison	DAS_Root-95DAB	Root-95DAB	-	All	GO:0071478	cellular response to radiation	Biological process	0.00100731	0.0876174	2.73392	13	163	548	18785	STRG.11694/STRG.125/STRG.12777/STRG.13553/STRG.14996/STRG.17952/STRG.21610/STRG.21762/STRG.29800/STRG.43665/STRG.44313/STRG.48258/STRG.6036
DAS_by_comparison	DAS_Root-95DAB	Root-95DAB	-	All	GO:0071214	cellular response to abiotic stimulus	Biological process	0.00101639	0.0876174	2.28528	18	270	548	18785	STRG.11694/STRG.1222/STRG.125/STRG.12777/STRG.13553/STRG.14996/STRG.16776/STRG.17952/STRG.21610/STRG.21762/STRG.24783/STRG.29800/STRG.43665/STRG.44102/STRG.44313/STRG.48258/STRG.51724/STRG.6036
DAS_by_comparison	DAS_Root-95DAB	Root-95DAB	-	All	GO:0104004	cellular response to environmental stimulus	Biological process	0.00101639	0.0876174	2.28528	18	270	548	18785	STRG.11694/STRG.1222/STRG.125/STRG.12777/STRG.13553/STRG.14996/STRG.16776/STRG.17952/STRG.21610/STRG.21762/STRG.24783/STRG.29800/STRG.43665/STRG.44102/STRG.44313/STRG.48258/STRG.51724/STRG.6036
DAS_by_comparison	DAS_Root-95DAB	Root-95DAB	-	All	GO:0003774	cytoskeletal motor activity	Molecular function	0.00116389	0.0981032	2.99263	11	126	548	18785	STRG.12992/STRG.15336/STRG.17560/STRG.20389/STRG.27717/STRG.29407/STRG.32178/STRG.34023/STRG.4337/STRG.4909/STRG.8943
DAS_by_comparison	DAS_Root-95DAB	Root-95DAB	-	All	GO:0065008	regulation of biological quality	Biological process	0.00120064	0.0990007	1.44488	69	1637	548	18785	STRG.11020/STRG.12523/STRG.12691/STRG.12933/STRG.14349/STRG.14587/STRG.14996/STRG.15845/STRG.15945/STRG.16776/STRG.17450/STRG.17925/STRG.17952/STRG.18069/STRG.21164/STRG.22196/STRG.22788/STRG.22931/STRG.22970/STRG.23174/STRG.23289/STRG.24020/STRG.24257/STRG.2474/STRG.26755/STRG.27219/STRG.27538/STRG.28937/STRG.29047/STRG.29430/STRG.29800/STRG.32724/STRG.33030/STRG.33416/STRG.34023/STRG.36650/STRG…
DAS_by_comparison	DAS_Root-95DAB	Root-95DAB	-	All	GO:0006399	tRNA metabolic process	Biological process	0.00126006	0.10169	2.46023	15	209	548	18785	STRG.11075/STRG.11506/STRG.16964/STRG.17638/STRG.21010/STRG.29620/STRG.33763/STRG.42934/STRG.48472/STRG.50129/STRG.52321/STRG.56670/STRG.56740/STRG.8811/STRG.9757
DAS_by_comparison	DAS_Root-95DAB	Root-95DAB	-	All	GO:1901564	obsolete organonitrogen compound metabolic process	Biological process	0.00130222	0.102903	1.22981	166	4627	548	18785	STRG.10899/STRG.11022/STRG.11031/STRG.11228/STRG.11506/STRG.11856/STRG.12363/STRG.125/STRG.12691/STRG.12785/STRG.12933/STRG.13113/STRG.13152/STRG.13264/STRG.13553/STRG.13581/STRG.1375/STRG.13965/STRG.14043/STRG.14201/STRG.14367/STRG.14848/STRG.14996/STRG.15845/STRG.15966/STRG.16032/STRG.16509/STRG.16776/STRG.16964/STRG.17270/STRG.17340/STRG.17638/STRG.17664/STRG.17714/STRG.17925/STRG.1828/STRG.18…
DAS_by_comparison	DAS_Root-95DAB	Root-95DAB	-	All	GO:0099513	polymeric cytoskeletal fiber	Cellular component	0.00140148	0.108486	2.63686	13	169	548	18785	STRG.13673/STRG.15336/STRG.16509/STRG.25635/STRG.26806/STRG.29047/STRG.29407/STRG.33305/STRG.40340/STRG.41301/STRG.4337/STRG.52250/STRG.8943
DAS_by_comparison	DAS_Root-95DAB	Root-95DAB	-	All	GO:1902494	catalytic complex	Cellular component	0.00154703	0.117357	1.55095	49	1083	548	18785	STRG.11856/STRG.125/STRG.13553/STRG.1538/STRG.16032/STRG.16509/STRG.23289/STRG.24249/STRG.25509/STRG.25754/STRG.26474/STRG.26806/STRG.27538/STRG.28078/STRG.28937/STRG.29419/STRG.29739/STRG.30093/STRG.31169/STRG.31888/STRG.32902/STRG.34333/STRG.35848/STRG.37658/STRG.38589/STRG.39217/STRG.40453/STRG.414/STRG.42818/STRG.43081/STRG.43975/STRG.4591/STRG.47539/STRG.48361/STRG.48563/STRG.51268/STRG.5232…
DAS_by_comparison	DAS_Root-95DAB	Root-95DAB	-	All	GO:0010608	post-transcriptional regulation of gene expression	Biological process	0.00181045	0.127806	2.07125	20	331	548	18785	STRG.11285/STRG.12777/STRG.1518/STRG.20553/STRG.22783/STRG.23675/STRG.26755/STRG.27538/STRG.28937/STRG.33416/STRG.414/STRG.43450/STRG.44102/STRG.44313/STRG.51555/STRG.52321/STRG.53131/STRG.53172/STRG.56120/STRG.7698
DAS_by_comparison	DAS_Root-95DAB	Root-95DAB	-	All	GO:0035371	microtubule plus-end	Cellular component	0.00181866	0.127806	11.4264	3	9	548	18785	STRG.29407/STRG.4337/STRG.8943
DAS_by_comparison	DAS_Root-95DAB	Root-95DAB	-	All	GO:0046030	inositol trisphosphate phosphatase activity	Molecular function	0.00181866	0.127806	11.4264	3	9	548	18785	STRG.24783/STRG.38638/STRG.48895
DAS_by_comparison	DAS_Root-95DAB	Root-95DAB	-	All	GO:2000028	regulation of photoperiodism, flowering	Biological process	0.00181955	0.127806	3.2475	9	95	548	18785	STRG.11694/STRG.15966/STRG.16509/STRG.26806/STRG.30261/STRG.34892/STRG.42594/STRG.43665/STRG.493
DAS_by_comparison	DAS_Root-95DAB	Root-95DAB	-	All	GO:0045834	positive regulation of lipid metabolic process	Biological process	0.00188085	0.12971	5.5289	5	31	548	18785	STRG.18069/STRG.22831/STRG.29430/STRG.47552/STRG.5669
DAS_by_comparison	DAS_Root-95DAB	Root-95DAB	-	All	GO:0051253	negative regulation of RNA metabolic process	Biological process	0.00201274	0.136327	1.87934	25	456	548	18785	STRG.11022/STRG.11694/STRG.11856/STRG.1538/STRG.15966/STRG.17919/STRG.18287/STRG.19537/STRG.20477/STRG.26755/STRG.27538/STRG.29739/STRG.30093/STRG.30261/STRG.34333/STRG.34892/STRG.38146/STRG.39902/STRG.40264/STRG.43450/STRG.43665/STRG.43820/STRG.46996/STRG.53172/STRG.9040
DAS_by_comparison	DAS_Root-95DAB	Root-95DAB	-	All	GO:0006342	GO:0006342		0.00211362	0.140649	3.47131	8	79	548	18785	STRG.11856/STRG.15966/STRG.17919/STRG.30093/STRG.34892/STRG.39902/STRG.43820/STRG.53172
DAS_by_comparison	DAS_Root-95DAB	Root-95DAB	-	All	GO:0006464	GO:0006464		0.00230953	0.148475	1.31094	101	2641	548	18785	STRG.11031/STRG.11228/STRG.11856/STRG.12363/STRG.13152/STRG.13264/STRG.13581/STRG.1375/STRG.13965/STRG.14043/STRG.14201/STRG.14367/STRG.14996/STRG.15845/STRG.15966/STRG.16032/STRG.16509/STRG.17270/STRG.17340/STRG.17925/STRG.1828/STRG.18335/STRG.19090/STRG.19786/STRG.19888/STRG.19943/STRG.20103/STRG.20221/STRG.21235/STRG.21256/STRG.21274/STRG.22236/STRG.22439/STRG.23289/STRG.24450/STRG.24644/STRG.…
DAS_by_comparison	DAS_Root-95DAB	Root-95DAB	-	All	GO:0036211	protein modification process	Biological process	0.00230953	0.148475	1.31094	101	2641	548	18785	STRG.11031/STRG.11228/STRG.11856/STRG.12363/STRG.13152/STRG.13264/STRG.13581/STRG.1375/STRG.13965/STRG.14043/STRG.14201/STRG.14367/STRG.14996/STRG.15845/STRG.15966/STRG.16032/STRG.16509/STRG.17270/STRG.17340/STRG.17925/STRG.1828/STRG.18335/STRG.19090/STRG.19786/STRG.19888/STRG.19943/STRG.20103/STRG.20221/STRG.21235/STRG.21256/STRG.21274/STRG.22236/STRG.22439/STRG.23289/STRG.24450/STRG.24644/STRG.…
DAS_by_comparison	DAS_Root-95DAB	Root-95DAB	-	All	GO:0071840	cellular component organization or biogenesis	Biological process	0.00250331	0.148829	1.25867	128	3486	548	18785	STRG.11022/STRG.1111/STRG.11228/STRG.11856/STRG.125/STRG.13232/STRG.13264/STRG.13412/STRG.13553/STRG.14121/STRG.14367/STRG.14587/STRG.15151/STRG.15336/STRG.1538/STRG.15385/STRG.15415/STRG.15471/STRG.15845/STRG.15966/STRG.16032/STRG.16509/STRG.169/STRG.16964/STRG.17393/STRG.17433/STRG.17450/STRG.17546/STRG.17664/STRG.17919/STRG.18182/STRG.1828/STRG.18287/STRG.20205/STRG.20372/STRG.20389/STRG.20650…
DAS_by_comparison	DAS_Root-95DAB	Root-95DAB	-	All	GO:0006221	pyrimidine nucleotide biosynthetic process	Biological process	0.00250446	0.148829	5.19382	5	33	548	18785	STRG.20622/STRG.24021/STRG.37059/STRG.51187/STRG.6220
DAS_by_comparison	DAS_Root-95DAB	Root-95DAB	-	All	GO:1902911	protein kinase complex	Cellular component	0.00250446	0.148829	5.19382	5	33	548	18785	STRG.25509/STRG.53555/STRG.56755/STRG.6944/STRG.9185
DAS_by_comparison	DAS_Root-95DAB	Root-95DAB	-	All	GO:0009147	pyrimidine nucleoside triphosphate metabolic process	Biological process	0.00254203	0.148829	10.2838	3	10	548	18785	STRG.20622/STRG.51187/STRG.6220
DAS_by_comparison	DAS_Root-95DAB	Root-95DAB	-	All	GO:0046902	regulation of mitochondrial membrane permeability	Biological process	0.00254203	0.148829	10.2838	3	10	548	18785	STRG.22931/STRG.44527/STRG.45059
DAS_by_comparison	DAS_Root-95DAB	Root-95DAB	-	All	GO:0051493	regulation of cytoskeleton organization	Biological process	0.00255046	0.148829	2.8806	10	119	548	18785	STRG.16509/STRG.17450/STRG.2474/STRG.26806/STRG.29047/STRG.34023/STRG.40340/STRG.51936/STRG.5914/STRG.6324
DAS_by_comparison	DAS_Root-95DAB	Root-95DAB	-	All	GO:0016591	RNA polymerase II, holoenzyme	Cellular component	0.00259267	0.149	3.08513	9	100	548	18785	STRG.31169/STRG.35848/STRG.39217/STRG.42818/STRG.4591/STRG.47539/STRG.48361/STRG.56755/STRG.6944
DAS_by_comparison	DAS_Root-95DAB	Root-95DAB	-	All	GO:2000241	regulation of reproductive process	Biological process	0.00268346	0.151916	1.83901	25	466	548	18785	STRG.11694/STRG.15966/STRG.16509/STRG.169/STRG.19537/STRG.23537/STRG.25166/STRG.26806/STRG.27538/STRG.28674/STRG.30261/STRG.34892/STRG.3581/STRG.40264/STRG.42594/STRG.42824/STRG.43665/STRG.47782/STRG.48243/STRG.493/STRG.50629/STRG.55081/STRG.7762/STRG.8425/STRG.949
DAS_by_comparison	DAS_Root-95DAB	Root-95DAB	-	All	GO:0030554	adenyl nucleotide binding	Molecular function	0.00281939	0.153453	2.26515	15	227	548	18785	STRG.11022/STRG.13965/STRG.15336/STRG.17800/STRG.21164/STRG.2254/STRG.29047/STRG.29734/STRG.34023/STRG.37906/STRG.4337/STRG.45980/STRG.49351/STRG.49788/STRG.7767
DAS_by_comparison	DAS_Root-95DAB	Root-95DAB	-	All	GO:0032559	adenyl ribonucleotide binding	Molecular function	0.00281939	0.153453	2.26515	15	227	548	18785	STRG.11022/STRG.13965/STRG.15336/STRG.17800/STRG.21164/STRG.2254/STRG.29047/STRG.29734/STRG.34023/STRG.37906/STRG.4337/STRG.45980/STRG.49351/STRG.49788/STRG.7767
DAS_by_comparison	DAS_Root-95DAB	Root-95DAB	-	All	GO:0007018	microtubule-based movement	Biological process	0.00285454	0.153453	2.67426	11	141	548	18785	STRG.12992/STRG.15336/STRG.17560/STRG.20389/STRG.27717/STRG.29200/STRG.29407/STRG.32178/STRG.4337/STRG.44527/STRG.8943
DAS_by_comparison	DAS_Root-95DAB	Root-95DAB	-	All	GO:0006996	organelle organization	Biological process	0.00287244	0.153453	1.35313	81	2052	548	18785	STRG.11022/STRG.1111/STRG.11228/STRG.11856/STRG.125/STRG.13412/STRG.13553/STRG.14121/STRG.15336/STRG.1538/STRG.15385/STRG.15415/STRG.15966/STRG.16032/STRG.16509/STRG.169/STRG.16964/STRG.17450/STRG.17664/STRG.17919/STRG.18182/STRG.1828/STRG.20389/STRG.21164/STRG.21967/STRG.22196/STRG.22439/STRG.2254/STRG.22931/STRG.23531/STRG.2474/STRG.25635/STRG.26474/STRG.26806/STRG.28421/STRG.29047/STRG.29200/S…
DAS_by_comparison	DAS_Root-95DAB	Root-95DAB	-	All	GO:0009909	regulation of flower development	Biological process	0.00296817	0.155902	2.18513	16	251	548	18785	STRG.19537/STRG.23537/STRG.27538/STRG.28674/STRG.30261/STRG.3581/STRG.40264/STRG.42594/STRG.42824/STRG.47782/STRG.48243/STRG.50629/STRG.55081/STRG.7762/STRG.8425/STRG.949
DAS_by_comparison	DAS_Root-95DAB	Root-95DAB	-	All	GO:0140098	catalytic activity, acting on RNA	Molecular function	0.00300048	0.155902	1.82336	25	470	548	18785	STRG.11022/STRG.11285/STRG.11506/STRG.13232/STRG.15539/STRG.16964/STRG.17638/STRG.21010/STRG.22783/STRG.26020/STRG.28937/STRG.29620/STRG.33416/STRG.33763/STRG.38881/STRG.41711/STRG.42934/STRG.44674/STRG.48472/STRG.52321/STRG.53332/STRG.56670/STRG.56740/STRG.7381/STRG.8366
DAS_by_comparison	DAS_Root-95DAB	Root-95DAB	-	All	GO:0071417	obsolete cellular response to organonitrogen compound	Biological process	0.00304431	0.156041	3.63567	7	66	548	18785	STRG.11856/STRG.15373/STRG.21164/STRG.36071/STRG.44102/STRG.51724/STRG.56740
DAS_by_comparison	DAS_Root-95DAB	Root-95DAB	-	All	GO:0051606	detection of stimulus	Biological process	0.00316875	0.160062	2.99527	9	103	548	18785	STRG.15845/STRG.21610/STRG.21762/STRG.23729/STRG.34023/STRG.36650/STRG.368/STRG.44313/STRG.48258
DAS_by_comparison	DAS_Root-95DAB	Root-95DAB	-	All	GO:0070988	demethylation	Biological process	0.00320715	0.160062	4.1135	6	50	548	18785	STRG.11228/STRG.15539/STRG.17919/STRG.30261/STRG.3049/STRG.7381
DAS_by_comparison	DAS_Root-95DAB	Root-95DAB	-	All	GO:0000782	telomere cap complex	Cellular component	0.00342001	0.162732	9.34887	3	11	548	18785	STRG.22196/STRG.32724/STRG.977
DAS_by_comparison	DAS_Root-95DAB	Root-95DAB	-	All	GO:0000783	nuclear telomere cap complex	Cellular component	0.00342001	0.162732	9.34887	3	11	548	18785	STRG.22196/STRG.32724/STRG.977
DAS_by_comparison	DAS_Root-95DAB	Root-95DAB	-	All	GO:0010330	cellulose synthase complex	Cellular component	0.00342001	0.162732	9.34887	3	11	548	18785	STRG.16509/STRG.26806/STRG.38589
DAS_by_comparison	DAS_Root-95DAB	Root-95DAB	-	All	GO:0048586	regulation of long-day photoperiodism, flowering	Biological process	0.00354699	0.162732	4.03285	6	51	548	18785	STRG.11694/STRG.15966/STRG.30261/STRG.42594/STRG.43665/STRG.493
DAS_by_comparison	DAS_Root-95DAB	Root-95DAB	-	All	GO:0099080	supramolecular complex	Cellular component	0.0035744	0.162732	2.37037	13	188	548	18785	STRG.13673/STRG.15336/STRG.16509/STRG.25635/STRG.26806/STRG.29047/STRG.29407/STRG.33305/STRG.40340/STRG.41301/STRG.4337/STRG.52250/STRG.8943
DAS_by_comparison	DAS_Root-95DAB	Root-95DAB	-	All	GO:0099081	supramolecular polymer	Cellular component	0.0035744	0.162732	2.37037	13	188	548	18785	STRG.13673/STRG.15336/STRG.16509/STRG.25635/STRG.26806/STRG.29047/STRG.29407/STRG.33305/STRG.40340/STRG.41301/STRG.4337/STRG.52250/STRG.8943
DAS_by_comparison	DAS_Root-95DAB	Root-95DAB	-	All	GO:0099512	supramolecular fiber	Cellular component	0.0035744	0.162732	2.37037	13	188	548	18785	STRG.13673/STRG.15336/STRG.16509/STRG.25635/STRG.26806/STRG.29047/STRG.29407/STRG.33305/STRG.40340/STRG.41301/STRG.4337/STRG.52250/STRG.8943
DAS_by_comparison	DAS_Root-95DAB	Root-95DAB	-	All	GO:0043412	macromolecule modification	Biological process	0.0036166	0.162732	1.24868	126	3459	548	18785	STRG.11031/STRG.11075/STRG.11228/STRG.11856/STRG.12363/STRG.13152/STRG.13264/STRG.13581/STRG.1375/STRG.13965/STRG.14043/STRG.14201/STRG.14367/STRG.14996/STRG.15539/STRG.15845/STRG.15966/STRG.16032/STRG.16274/STRG.16509/STRG.17270/STRG.17340/STRG.17919/STRG.17925/STRG.1828/STRG.18335/STRG.19090/STRG.19786/STRG.19888/STRG.19943/STRG.20013/STRG.20103/STRG.20221/STRG.21010/STRG.21235/STRG.21256/STRG.…
DAS_by_comparison	DAS_Root-95DAB	Root-95DAB	-	All	GO:1901654	response to ketone	Biological process	0.00370314	0.162732	4.761	5	36	548	18785	STRG.28674/STRG.29430/STRG.3581/STRG.40264/STRG.47782
DAS_by_comparison	DAS_Root-95DAB	Root-95DAB	-	All	GO:0032553	ribonucleotide binding	Molecular function	0.00382701	0.162732	1.97965	19	329	548	18785	STRG.11022/STRG.13553/STRG.13965/STRG.15336/STRG.17800/STRG.21164/STRG.2254/STRG.29047/STRG.29734/STRG.32543/STRG.34023/STRG.37906/STRG.37958/STRG.4337/STRG.45980/STRG.49351/STRG.49788/STRG.7767/STRG.8666
DAS_by_comparison	DAS_Root-95DAB	Root-95DAB	-	All	GO:0051276	chromosome organization	Biological process	0.00387464	0.162732	1.63944	33	690	548	18785	STRG.11022/STRG.11228/STRG.11856/STRG.13412/STRG.1538/STRG.15966/STRG.16032/STRG.17919/STRG.1828/STRG.22196/STRG.26474/STRG.29419/STRG.30093/STRG.30261/STRG.3049/STRG.31805/STRG.32724/STRG.33416/STRG.34333/STRG.34892/STRG.37221/STRG.39902/STRG.40453/STRG.42594/STRG.42818/STRG.43820/STRG.44102/STRG.47552/STRG.50129/STRG.53172/STRG.6036/STRG.8943/STRG.977
DAS_by_comparison	DAS_Root-95DAB	Root-95DAB	-	All	GO:0009892	negative regulation of metabolic process	Biological process	0.00395248	0.162732	1.50936	45	1022	548	18785	STRG.11022/STRG.11285/STRG.11694/STRG.11856/STRG.12777/STRG.1518/STRG.1538/STRG.15966/STRG.17919/STRG.18287/STRG.19537/STRG.20477/STRG.20553/STRG.22783/STRG.23675/STRG.26755/STRG.27538/STRG.28937/STRG.29430/STRG.29739/STRG.30093/STRG.30261/STRG.30363/STRG.33416/STRG.34333/STRG.34892/STRG.38146/STRG.39902/STRG.40264/STRG.414/STRG.43450/STRG.43608/STRG.43665/STRG.43820/STRG.44313/STRG.44674/STRG.45…
DAS_by_comparison	DAS_Root-95DAB	Root-95DAB	-	All	GO:0051239	regulation of multicellular organismal process	Biological process	0.00395248	0.162732	1.50936	45	1022	548	18785	STRG.11694/STRG.11856/STRG.14587/STRG.15845/STRG.15966/STRG.16509/STRG.169/STRG.17925/STRG.19537/STRG.20553/STRG.22831/STRG.23289/STRG.23537/STRG.24257/STRG.24575/STRG.25166/STRG.26806/STRG.27219/STRG.27538/STRG.28674/STRG.29430/STRG.30261/STRG.34892/STRG.3581/STRG.36650/STRG.40264/STRG.40823/STRG.41277/STRG.42594/STRG.42824/STRG.43665/STRG.46478/STRG.47782/STRG.48243/STRG.493/STRG.50129/STRG.506…
DAS_by_comparison	DAS_Root-95DAB	Root-95DAB	-	All	GO:1902903	regulation of supramolecular fiber organization	Biological process	0.00414982	0.162732	3.11629	8	88	548	18785	STRG.17450/STRG.2474/STRG.29047/STRG.34023/STRG.40340/STRG.51936/STRG.5914/STRG.6324
DAS_by_comparison	DAS_Root-95DAB	Root-95DAB	-	All	GO:0006396	RNA processing	Biological process	0.00416439	0.162732	1.54934	40	885	548	18785	STRG.11075/STRG.11285/STRG.125/STRG.13232/STRG.15471/STRG.15539/STRG.17546/STRG.18287/STRG.18303/STRG.20372/STRG.21010/STRG.23537/STRG.23675/STRG.24180/STRG.26755/STRG.27538/STRG.27711/STRG.28937/STRG.33763/STRG.36521/STRG.3811/STRG.38881/STRG.39405/STRG.40453/STRG.414/STRG.42934/STRG.46650/STRG.47626/STRG.48472/STRG.50129/STRG.51034/STRG.52321/STRG.53172/STRG.6964/STRG.8366/STRG.8811/STRG.8840/S…
DAS_by_comparison	DAS_Root-95DAB	Root-95DAB	-	All	GO:0000166	nucleotide binding	Molecular function	0.00416683	0.162732	1.75445	26	508	548	18785	STRG.11022/STRG.13553/STRG.13965/STRG.15336/STRG.17800/STRG.21164/STRG.2254/STRG.27946/STRG.29047/STRG.29734/STRG.31210/STRG.32543/STRG.34023/STRG.37906/STRG.37958/STRG.39844/STRG.39902/STRG.39958/STRG.4337/STRG.45980/STRG.49351/STRG.49788/STRG.5194/STRG.7767/STRG.8666/STRG.8872
DAS_by_comparison	DAS_Root-95DAB	Root-95DAB	-	All	GO:1901265	nucleoside phosphate binding	Molecular function	0.00416683	0.162732	1.75445	26	508	548	18785	STRG.11022/STRG.13553/STRG.13965/STRG.15336/STRG.17800/STRG.21164/STRG.2254/STRG.27946/STRG.29047/STRG.29734/STRG.31210/STRG.32543/STRG.34023/STRG.37906/STRG.37958/STRG.39844/STRG.39902/STRG.39958/STRG.4337/STRG.45980/STRG.49351/STRG.49788/STRG.5194/STRG.7767/STRG.8666/STRG.8872
DAS_by_comparison	DAS_Root-95DAB	Root-95DAB	-	All	GO:0016896	RNA exonuclease activity, producing 5'-phosphomonoesters	Molecular function	0.00418088	0.162732	4.63232	5	37	548	18785	STRG.13232/STRG.22783/STRG.28937/STRG.44674/STRG.52321
DAS_by_comparison	DAS_Root-95DAB	Root-95DAB	-	All	GO:0044271	obsolete cellular nitrogen compound biosynthetic process	Biological process	0.00422518	0.162732	1.4488	53	1254	548	18785	STRG.11022/STRG.11506/STRG.125/STRG.12691/STRG.12785/STRG.1538/STRG.16365/STRG.16616/STRG.16964/STRG.17638/STRG.17664/STRG.20372/STRG.20622/STRG.24021/STRG.24860/STRG.279/STRG.28241/STRG.29430/STRG.29620/STRG.29680/STRG.33416/STRG.3512/STRG.35388/STRG.35848/STRG.37059/STRG.37221/STRG.3811/STRG.38146/STRG.38858/STRG.40453/STRG.40823/STRG.42311/STRG.42818/STRG.43374/STRG.45957/STRG.45980/STRG.46478…
DAS_by_comparison	DAS_Root-95DAB	Root-95DAB	-	All	GO:0032535	regulation of cellular component size	Biological process	0.00431525	0.162732	2.67806	10	128	548	18785	STRG.14587/STRG.17450/STRG.2474/STRG.29047/STRG.34023/STRG.51523/STRG.51936/STRG.56740/STRG.5914/STRG.6324
DAS_by_comparison	DAS_Root-95DAB	Root-95DAB	-	All	GO:0003777	microtubule motor activity	Molecular function	0.00434821	0.162732	2.8566	9	108	548	18785	STRG.12992/STRG.15336/STRG.17560/STRG.20389/STRG.27717/STRG.29407/STRG.32178/STRG.4337/STRG.8943
DAS_by_comparison	DAS_Root-95DAB	Root-95DAB	-	All	GO:0005871	kinesin complex	Cellular component	0.00434821	0.162732	2.8566	9	108	548	18785	STRG.12992/STRG.15336/STRG.17560/STRG.20389/STRG.27717/STRG.29407/STRG.32178/STRG.4337/STRG.8943
DAS_by_comparison	DAS_Root-95DAB	Root-95DAB	-	All	GO:0002098	tRNA wobble uridine modification	Biological process	0.00446194	0.162732	8.5698	3	12	548	18785	STRG.11075/STRG.48472/STRG.50129
DAS_by_comparison	DAS_Root-95DAB	Root-95DAB	-	All	GO:0032300	mismatch repair complex	Cellular component	0.00446194	0.162732	8.5698	3	12	548	18785	STRG.10652/STRG.13412/STRG.15385
DAS_by_comparison	DAS_Root-95DAB	Root-95DAB	-	All	GO:0050665	hydrogen peroxide biosynthetic process	Biological process	0.00446194	0.162732	8.5698	3	12	548	18785	STRG.15845/STRG.36650/STRG.5786
DAS_by_comparison	DAS_Root-95DAB	Root-95DAB	-	All	GO:0080111	obsolete DNA demethylation	Biological process	0.00446194	0.162732	8.5698	3	12	548	18785	STRG.11228/STRG.17919/STRG.7381
DAS_by_comparison	DAS_Root-95DAB	Root-95DAB	-	All	GO:0090559	regulation of membrane permeability	Biological process	0.00446194	0.162732	8.5698	3	12	548	18785	STRG.22931/STRG.44527/STRG.45059
DAS_by_comparison	DAS_Root-95DAB	Root-95DAB	-	All	GO:1901796	regulation of signal transduction by p53 class mediator	Biological process	0.00446194	0.162732	8.5698	3	12	548	18785	STRG.35388/STRG.48361/STRG.5991
DAS_by_comparison	DAS_Root-95DAB	Root-95DAB	-	All	GO:0004532	RNA exonuclease activity	Molecular function	0.00470101	0.165554	4.51042	5	38	548	18785	STRG.13232/STRG.22783/STRG.28937/STRG.44674/STRG.52321
DAS_by_comparison	DAS_Root-95DAB	Root-95DAB	-	All	GO:0045934	negative regulation of nucleobase-containing compound metabolic process	Biological process	0.00472875	0.165554	1.73735	26	513	548	18785	STRG.11022/STRG.11694/STRG.11856/STRG.1538/STRG.15966/STRG.17919/STRG.18287/STRG.19537/STRG.20477/STRG.26755/STRG.27538/STRG.29739/STRG.30093/STRG.30261/STRG.34333/STRG.34892/STRG.38146/STRG.39902/STRG.40264/STRG.43450/STRG.43608/STRG.43665/STRG.43820/STRG.46996/STRG.53172/STRG.9040
DAS_by_comparison	DAS_Root-95DAB	Root-95DAB	-	All	GO:0046898	response to cycloheximide	Biological process	0.00478509	0.165554	5.7132	4	24	548	18785	STRG.28674/STRG.3581/STRG.40264/STRG.47782
DAS_by_comparison	DAS_Root-95DAB	Root-95DAB	-	All	GO:0005874	microtubule	Cellular component	0.00481247	0.165554	2.49716	11	151	548	18785	STRG.15336/STRG.16509/STRG.25635/STRG.26806/STRG.29047/STRG.29407/STRG.33305/STRG.40340/STRG.41301/STRG.4337/STRG.8943
DAS_by_comparison	DAS_Root-95DAB	Root-95DAB	-	All	GO:0140101	catalytic activity, acting on a tRNA	Molecular function	0.00481432	0.165554	2.63686	10	130	548	18785	STRG.11506/STRG.16964/STRG.17638/STRG.21010/STRG.26020/STRG.29620/STRG.42934/STRG.48472/STRG.56670/STRG.56740
DAS_by_comparison	DAS_Root-95DAB	Root-95DAB	-	All	GO:0017076	purine nucleotide binding	Molecular function	0.00501609	0.165554	1.97133	18	313	548	18785	STRG.11022/STRG.13553/STRG.13965/STRG.15336/STRG.17800/STRG.21164/STRG.2254/STRG.29047/STRG.29734/STRG.34023/STRG.37906/STRG.37958/STRG.4337/STRG.45980/STRG.49351/STRG.49788/STRG.7767/STRG.8666
DAS_by_comparison	DAS_Root-95DAB	Root-95DAB	-	All	GO:0032555	purine ribonucleotide binding	Molecular function	0.00501609	0.165554	1.97133	18	313	548	18785	STRG.11022/STRG.13553/STRG.13965/STRG.15336/STRG.17800/STRG.21164/STRG.2254/STRG.29047/STRG.29734/STRG.34023/STRG.37906/STRG.37958/STRG.4337/STRG.45980/STRG.49351/STRG.49788/STRG.7767/STRG.8666
DAS_by_comparison	DAS_Root-95DAB	Root-95DAB	-	All	GO:0010506	regulation of autophagy	Biological process	0.00517849	0.165554	3.73955	6	55	548	18785	STRG.125/STRG.18335/STRG.27388/STRG.29430/STRG.5669/STRG.56740
DAS_by_comparison	DAS_Root-95DAB	Root-95DAB	-	All	GO:0043622	cortical microtubule organization	Biological process	0.00517849	0.165554	3.73955	6	55	548	18785	STRG.15336/STRG.16509/STRG.25635/STRG.26806/STRG.38589/STRG.40340
DAS_by_comparison	DAS_Root-95DAB	Root-95DAB	-	All	GO:0006220	pyrimidine nucleotide metabolic process	Biological process	0.0052655	0.165554	4.39477	5	39	548	18785	STRG.20622/STRG.24021/STRG.37059/STRG.51187/STRG.6220
DAS_by_comparison	DAS_Root-95DAB	Root-95DAB	-	All	GO:0006367	transcription initiation at RNA polymerase II promoter	Biological process	0.0052655	0.165554	4.39477	5	39	548	18785	STRG.35388/STRG.42818/STRG.46478/STRG.48361/STRG.5991
DAS_by_comparison	DAS_Root-95DAB	Root-95DAB	-	All	GO:0008064	regulation of actin polymerization or depolymerization	Biological process	0.00535238	0.165554	3.28705	7	73	548	18785	STRG.17450/STRG.2474/STRG.29047/STRG.34023/STRG.51936/STRG.5914/STRG.6324
DAS_by_comparison	DAS_Root-95DAB	Root-95DAB	-	All	GO:0030832	regulation of actin filament length	Biological process	0.00535238	0.165554	3.28705	7	73	548	18785	STRG.17450/STRG.2474/STRG.29047/STRG.34023/STRG.51936/STRG.5914/STRG.6324
DAS_by_comparison	DAS_Root-95DAB	Root-95DAB	-	All	GO:0046677	response to antibiotic	Biological process	0.00546179	0.165554	1.7878	23	441	548	18785	STRG.11020/STRG.12777/STRG.16776/STRG.23675/STRG.27388/STRG.28674/STRG.29430/STRG.31210/STRG.32724/STRG.34023/STRG.3581/STRG.39844/STRG.39902/STRG.39958/STRG.40264/STRG.44102/STRG.45012/STRG.47782/STRG.49388/STRG.51724/STRG.5194/STRG.8666/STRG.977
DAS_by_comparison	DAS_Root-95DAB	Root-95DAB	-	All	GO:0034641	obsolete cellular nitrogen compound metabolic process	Biological process	0.00555998	0.165554	1.21441	141	3980	548	18785	STRG.10652/STRG.11022/STRG.11075/STRG.11228/STRG.11285/STRG.11506/STRG.11856/STRG.125/STRG.12550/STRG.12691/STRG.12785/STRG.13232/STRG.13412/STRG.14578/STRG.15151/STRG.1538/STRG.15385/STRG.15415/STRG.15471/STRG.15539/STRG.15966/STRG.16274/STRG.16365/STRG.16616/STRG.16776/STRG.16964/STRG.17546/STRG.17638/STRG.17664/STRG.17919/STRG.18287/STRG.18303/STRG.18983/STRG.20013/STRG.20372/STRG.20553/STRG.2…
DAS_by_comparison	DAS_Root-95DAB	Root-95DAB	-	All	GO:0032886	regulation of microtubule-based process	Biological process	0.00556715	0.165554	5.48467	4	25	548	18785	STRG.16509/STRG.26806/STRG.29200/STRG.40340
DAS_by_comparison	DAS_Root-95DAB	Root-95DAB	-	All	GO:0043009	chordate embryonic development	Biological process	0.00556715	0.165554	5.48467	4	25	548	18785	STRG.13581/STRG.20553/STRG.54998/STRG.5669
DAS_by_comparison	DAS_Root-95DAB	Root-95DAB	-	All	GO:0046889	positive regulation of lipid biosynthetic process	Biological process	0.00556715	0.165554	5.48467	4	25	548	18785	STRG.18069/STRG.22831/STRG.29430/STRG.47552
DAS_by_comparison	DAS_Root-95DAB	Root-95DAB	-	All	GO:0090066	regulation of anatomical structure size	Biological process	0.00564669	0.165554	2.57738	10	133	548	18785	STRG.14587/STRG.17450/STRG.2474/STRG.29047/STRG.34023/STRG.51523/STRG.51936/STRG.56740/STRG.5914/STRG.6324
DAS_by_comparison	DAS_Root-95DAB	Root-95DAB	-	All	GO:0000795	synaptonemal complex	Cellular component	0.00567596	0.165554	7.91058	3	13	548	18785	STRG.10652/STRG.15385/STRG.15415
DAS_by_comparison	DAS_Root-95DAB	Root-95DAB	-	All	GO:0099086	synaptonemal structure	Cellular component	0.00567596	0.165554	7.91058	3	13	548	18785	STRG.10652/STRG.15385/STRG.15415
DAS_by_comparison	DAS_Root-95DAB	Root-95DAB	-	All	GO:0006139	nucleobase-containing compound metabolic process	Biological process	0.00567809	0.165554	1.23925	121	3347	548	18785	STRG.10652/STRG.11075/STRG.11228/STRG.11285/STRG.11506/STRG.11856/STRG.125/STRG.12550/STRG.13232/STRG.13412/STRG.14578/STRG.15151/STRG.1538/STRG.15385/STRG.15415/STRG.15471/STRG.15539/STRG.15966/STRG.16274/STRG.16365/STRG.16616/STRG.16964/STRG.17546/STRG.17638/STRG.17919/STRG.18287/STRG.18303/STRG.20013/STRG.20372/STRG.20553/STRG.20597/STRG.20622/STRG.21010/STRG.22124/STRG.22196/STRG.22427/STRG.2…
DAS_by_comparison	DAS_Root-95DAB	Root-95DAB	-	All	GO:0005524	ATP binding	Molecular function	0.00575317	0.165554	2.23934	13	199	548	18785	STRG.11022/STRG.13965/STRG.17800/STRG.21164/STRG.2254/STRG.29047/STRG.29734/STRG.34023/STRG.37906/STRG.4337/STRG.45980/STRG.49351/STRG.7767
DAS_by_comparison	DAS_Root-95DAB	Root-95DAB	-	All	GO:0000932	P-body	Cellular component	0.00576681	0.165554	3.24263	7	74	548	18785	STRG.20553/STRG.22783/STRG.30363/STRG.33416/STRG.44674/STRG.51555/STRG.7698
DAS_by_comparison	DAS_Root-95DAB	Root-95DAB	-	All	GO:0004812	aminoacyl-tRNA ligase activity	Molecular function	0.00576681	0.165554	3.24263	7	74	548	18785	STRG.11506/STRG.16964/STRG.17638/STRG.26020/STRG.29620/STRG.56670/STRG.56740
DAS_by_comparison	DAS_Root-95DAB	Root-95DAB	-	All	GO:0016875	ligase activity, forming carbon-oxygen bonds	Molecular function	0.00576681	0.165554	3.24263	7	74	548	18785	STRG.11506/STRG.16964/STRG.17638/STRG.26020/STRG.29620/STRG.56670/STRG.56740
DAS_by_comparison	DAS_Root-95DAB	Root-95DAB	-	All	GO:0097367	carbohydrate derivative binding	Molecular function	0.00578646	0.165554	1.86808	20	367	548	18785	STRG.11022/STRG.13553/STRG.13965/STRG.15336/STRG.17800/STRG.21164/STRG.2254/STRG.29047/STRG.29734/STRG.32543/STRG.34023/STRG.37906/STRG.37958/STRG.42123/STRG.4337/STRG.45980/STRG.49351/STRG.49788/STRG.7767/STRG.8666
DAS_by_comparison	DAS_Root-95DAB	Root-95DAB	-	All	GO:0009629	response to gravity	Biological process	0.00579811	0.165554	2.94875	8	93	548	18785	STRG.23729/STRG.24257/STRG.29430/STRG.42824/STRG.44313/STRG.51523/STRG.55081/STRG.5914
DAS_by_comparison	DAS_Root-95DAB	Root-95DAB	-	All	GO:0052386	cell wall thickening	Biological process	0.00587628	0.165554	4.2849	5	40	548	18785	STRG.15845/STRG.169/STRG.20205/STRG.36650/STRG.49388
DAS_by_comparison	DAS_Root-95DAB	Root-95DAB	-	All	GO:0052543	callose deposition in cell wall	Biological process	0.00587628	0.165554	4.2849	5	40	548	18785	STRG.15845/STRG.169/STRG.20205/STRG.36650/STRG.49388
DAS_by_comparison	DAS_Root-95DAB	Root-95DAB	-	All	GO:0010605	negative regulation of macromolecule metabolic process	Biological process	0.00589236	0.165554	1.49971	42	960	548	18785	STRG.11022/STRG.11285/STRG.11694/STRG.11856/STRG.12777/STRG.1518/STRG.1538/STRG.15966/STRG.17919/STRG.18287/STRG.19537/STRG.20477/STRG.20553/STRG.22783/STRG.23675/STRG.26755/STRG.27538/STRG.28937/STRG.29739/STRG.30093/STRG.30261/STRG.30363/STRG.33416/STRG.34333/STRG.34892/STRG.38146/STRG.39902/STRG.40264/STRG.414/STRG.43450/STRG.43665/STRG.43820/STRG.44313/STRG.44674/STRG.45980/STRG.46996/STRG.48…
DAS_by_comparison	DAS_Root-95DAB	Root-95DAB	-	All	GO:0046483	obsolete heterocycle metabolic process	Biological process	0.00608405	0.167646	1.22326	131	3671	548	18785	STRG.10652/STRG.11075/STRG.11228/STRG.11285/STRG.11506/STRG.11856/STRG.125/STRG.12550/STRG.12691/STRG.13232/STRG.13412/STRG.14578/STRG.15151/STRG.1538/STRG.15385/STRG.15415/STRG.15471/STRG.15539/STRG.15845/STRG.15966/STRG.16274/STRG.16365/STRG.16616/STRG.16776/STRG.16964/STRG.17546/STRG.17638/STRG.17919/STRG.18287/STRG.18303/STRG.20013/STRG.20372/STRG.20553/STRG.20597/STRG.20622/STRG.21010/STRG.2…
DAS_by_comparison	DAS_Root-95DAB	Root-95DAB	-	All	GO:0045814	negative regulation of gene expression, epigenetic	Biological process	0.00618028	0.167646	2.91738	8	94	548	18785	STRG.11856/STRG.15966/STRG.17919/STRG.30093/STRG.34892/STRG.39902/STRG.43820/STRG.53172
DAS_by_comparison	DAS_Root-95DAB	Root-95DAB	-	All	GO:0009894	regulation of catabolic process	Biological process	0.00619028	0.167646	2.02386	16	271	548	18785	STRG.11856/STRG.125/STRG.18335/STRG.21164/STRG.26755/STRG.27388/STRG.27538/STRG.28937/STRG.29430/STRG.33416/STRG.43450/STRG.43975/STRG.52321/STRG.5669/STRG.56740/STRG.8425
DAS_by_comparison	DAS_Root-95DAB	Root-95DAB	-	All	GO:0030865	cortical cytoskeleton organization	Biological process	0.00620477	0.167646	3.19939	7	75	548	18785	STRG.15336/STRG.16509/STRG.25635/STRG.26806/STRG.34023/STRG.38589/STRG.40340
DAS_by_comparison	DAS_Root-95DAB	Root-95DAB	-	All	GO:0110053	regulation of actin filament organization	Biological process	0.00620477	0.167646	3.19939	7	75	548	18785	STRG.17450/STRG.2474/STRG.29047/STRG.34023/STRG.51936/STRG.5914/STRG.6324
DAS_by_comparison	DAS_Root-95DAB	Root-95DAB	-	All	GO:0048585	negative regulation of response to stimulus	Biological process	0.00623203	0.167646	1.72084	25	498	548	18785	STRG.11694/STRG.11856/STRG.13553/STRG.15845/STRG.16509/STRG.17925/STRG.20553/STRG.22236/STRG.23289/STRG.26806/STRG.27538/STRG.28674/STRG.29430/STRG.30261/STRG.36650/STRG.41264/STRG.43665/STRG.47782/STRG.493/STRG.51247/STRG.53555/STRG.53563/STRG.54376/STRG.54953/STRG.55580
DAS_by_comparison	DAS_Root-95DAB	Root-95DAB	-	All	GO:0046873	metal ion transmembrane transporter activity	Molecular function	0.00640599	0.169783	2.01642	16	272	548	18785	STRG.12384/STRG.15373/STRG.22788/STRG.22970/STRG.23174/STRG.26378/STRG.28331/STRG.33030/STRG.36071/STRG.40965/STRG.45733/STRG.46517/STRG.46797/STRG.51724/STRG.6537/STRG.8742
DAS_by_comparison	DAS_Root-95DAB	Root-95DAB	-	All	GO:0009056	catabolic process	Biological process	0.00642123	0.169783	1.37931	61	1516	548	18785	STRG.11467/STRG.11856/STRG.12550/STRG.12933/STRG.13232/STRG.13581/STRG.14201/STRG.14367/STRG.17340/STRG.17714/STRG.18983/STRG.20221/STRG.20553/STRG.20597/STRG.21164/STRG.21235/STRG.22439/STRG.22783/STRG.23729/STRG.24249/STRG.24616/STRG.24783/STRG.24902/STRG.27090/STRG.27388/STRG.28078/STRG.28253/STRG.28421/STRG.28937/STRG.29772/STRG.30138/STRG.30363/STRG.30542/STRG.33416/STRG.34221/STRG.37658/STR…
DAS_by_comparison	DAS_Root-95DAB	Root-95DAB	-	All	GO:0071496	cellular response to external stimulus	Biological process	0.00647091	0.169783	1.9222	18	321	548	18785	STRG.14349/STRG.16776/STRG.17800/STRG.28674/STRG.29800/STRG.34023/STRG.3581/STRG.39902/STRG.40264/STRG.43608/STRG.44102/STRG.47782/STRG.50502/STRG.51724/STRG.56351/STRG.56740/STRG.8425/STRG.8840
DAS_by_comparison	DAS_Root-95DAB	Root-95DAB	-	All	GO:0090503	obsolete RNA phosphodiester bond hydrolysis, exonucleolytic	Biological process	0.00653527	0.169783	4.18039	5	41	548	18785	STRG.13232/STRG.22783/STRG.28937/STRG.44674/STRG.52321
DAS_by_comparison	DAS_Root-95DAB	Root-95DAB	-	All	GO:1903312	negative regulation of mRNA metabolic process	Biological process	0.00653527	0.169783	4.18039	5	41	548	18785	STRG.18287/STRG.26755/STRG.27538/STRG.46996/STRG.9040
DAS_by_comparison	DAS_Root-95DAB	Root-95DAB	-	All	GO:0097435	supramolecular fiber organization	Biological process	0.00667861	0.171088	2.28528	12	180	548	18785	STRG.15336/STRG.16509/STRG.17450/STRG.2474/STRG.25635/STRG.26806/STRG.34023/STRG.38589/STRG.40340/STRG.52250/STRG.6324/STRG.8943
DAS_by_comparison	DAS_Root-95DAB	Root-95DAB	-	All	GO:0009581	detection of external stimulus	Biological process	0.00672083	0.171088	3.54612	6	58	548	18785	STRG.21610/STRG.21762/STRG.23729/STRG.34023/STRG.44313/STRG.48258
DAS_by_comparison	DAS_Root-95DAB	Root-95DAB	-	All	GO:0009582	detection of abiotic stimulus	Biological process	0.00672083	0.171088	3.54612	6	58	548	18785	STRG.21610/STRG.21762/STRG.23729/STRG.34023/STRG.44313/STRG.48258
DAS_by_comparison	DAS_Root-95DAB	Root-95DAB	-	All	GO:0009639	response to red or far red light	Biological process	0.00698899	0.176401	2.11414	14	227	548	18785	STRG.11694/STRG.14996/STRG.15945/STRG.18182/STRG.21610/STRG.21762/STRG.22439/STRG.43665/STRG.43820/STRG.44313/STRG.47552/STRG.48258/STRG.51523/STRG.7767
DAS_by_comparison	DAS_Root-95DAB	Root-95DAB	-	All	GO:0046855	obsolete inositol phosphate dephosphorylation	Biological process	0.00706905	0.176401	7.34554	3	14	548	18785	STRG.24783/STRG.38638/STRG.48895
DAS_by_comparison	DAS_Root-95DAB	Root-95DAB	-	All	GO:0071545	inositol phosphate catabolic process	Biological process	0.00706905	0.176401	7.34554	3	14	548	18785	STRG.24783/STRG.38638/STRG.48895
DAS_by_comparison	DAS_Root-95DAB	Root-95DAB	-	All	GO:0031328	obsolete positive regulation of cellular biosynthetic process	Biological process	0.00720411	0.178151	1.54809	35	775	548	18785	STRG.1538/STRG.16616/STRG.17919/STRG.18069/STRG.21762/STRG.22831/STRG.25509/STRG.26755/STRG.27538/STRG.279/STRG.29430/STRG.3049/STRG.33293/STRG.35388/STRG.37221/STRG.37658/STRG.41277/STRG.42818/STRG.43820/STRG.43975/STRG.44102/STRG.46820/STRG.47539/STRG.47552/STRG.48258/STRG.48361/STRG.54171/STRG.5991/STRG.6036/STRG.6258/STRG.6324/STRG.7318/STRG.8419/STRG.8840/STRG.9185
DAS_by_comparison	DAS_Root-95DAB	Root-95DAB	-	All	GO:0005875	microtubule associated complex	Cellular component	0.0072792	0.178151	2.484	10	138	548	18785	STRG.12992/STRG.15336/STRG.17560/STRG.20389/STRG.27717/STRG.29407/STRG.32178/STRG.4337/STRG.7975/STRG.8943
DAS_by_comparison	DAS_Root-95DAB	Root-95DAB	-	All	GO:0034470	obsolete ncRNA processing	Biological process	0.0072801	0.178151	1.82822	20	375	548	18785	STRG.11075/STRG.13232/STRG.15471/STRG.17546/STRG.20372/STRG.21010/STRG.24180/STRG.28937/STRG.33763/STRG.3811/STRG.38881/STRG.40453/STRG.42934/STRG.46650/STRG.48472/STRG.50129/STRG.52321/STRG.8811/STRG.8840/STRG.9757
DAS_by_comparison	DAS_Root-95DAB	Root-95DAB	-	All	GO:1901363	heterocyclic compound binding	Molecular function	0.00777322	0.18197	1.22715	121	3380	548	18785	STRG.10652/STRG.11022/STRG.11285/STRG.11694/STRG.125/STRG.12785/STRG.13192/STRG.13412/STRG.13553/STRG.13965/STRG.15151/STRG.15336/STRG.1538/STRG.15385/STRG.15471/STRG.15966/STRG.16274/STRG.17393/STRG.17664/STRG.17800/STRG.17931/STRG.18182/STRG.18303/STRG.19191/STRG.19537/STRG.20013/STRG.20221/STRG.20372/STRG.21164/STRG.21597/STRG.21610/STRG.22124/STRG.22196/STRG.22427/STRG.2254/STRG.23214/STRG.24…
DAS_by_comparison	DAS_Root-95DAB	Root-95DAB	-	All	GO:0010017	red or far-red light signaling pathway	Biological process	0.00791844	0.18197	3.42792	6	60	548	18785	STRG.11694/STRG.21610/STRG.21762/STRG.43665/STRG.44313/STRG.48258
DAS_by_comparison	DAS_Root-95DAB	Root-95DAB	-	All	GO:0008360	regulation of cell shape	Biological process	0.00800535	0.18197	3.98595	5	43	548	18785	STRG.14996/STRG.34023/STRG.37221/STRG.39405/STRG.5914
DAS_by_comparison	DAS_Root-95DAB	Root-95DAB	-	All	GO:0002184	cytoplasmic translational termination	Biological process	0.00801188	0.18197	13.7117	2	5	548	18785	STRG.38146/STRG.50830
DAS_by_comparison	DAS_Root-95DAB	Root-95DAB	-	All	GO:0004764	shikimate 3-dehydrogenase (NADP+) activity	Molecular function	0.00801188	0.18197	13.7117	2	5	548	18785	STRG.12763/STRG.44619
DAS_by_comparison	DAS_Root-95DAB	Root-95DAB	-	All	GO:0005712	chiasma	Cellular component	0.00801188	0.18197	13.7117	2	5	548	18785	STRG.10652/STRG.15385
DAS_by_comparison	DAS_Root-95DAB	Root-95DAB	-	All	GO:0009211	pyrimidine deoxyribonucleoside triphosphate metabolic process	Biological process	0.00801188	0.18197	13.7117	2	5	548	18785	STRG.20622/STRG.51187
DAS_by_comparison	DAS_Root-95DAB	Root-95DAB	-	All	GO:0009221	pyrimidine deoxyribonucleotide biosynthetic process	Biological process	0.00801188	0.18197	13.7117	2	5	548	18785	STRG.20622/STRG.51187
DAS_by_comparison	DAS_Root-95DAB	Root-95DAB	-	All	GO:0010201	response to continuous far red light stimulus by the high-irradiance response system	Biological process	0.00801188	0.18197	13.7117	2	5	548	18785	STRG.18182/STRG.44313
DAS_by_comparison	DAS_Root-95DAB	Root-95DAB	-	All	GO:0045430	chalcone isomerase activity	Molecular function	0.00801188	0.18197	13.7117	2	5	548	18785	STRG.27868/STRG.47465
DAS_by_comparison	DAS_Root-95DAB	Root-95DAB	-	All	GO:0050733	RS domain binding	Molecular function	0.00801188	0.18197	13.7117	2	5	548	18785	STRG.18287/STRG.9040
DAS_by_comparison	DAS_Root-95DAB	Root-95DAB	-	All	GO:0070989	oxidative demethylation	Biological process	0.00801188	0.18197	13.7117	2	5	548	18785	STRG.15539/STRG.7381
DAS_by_comparison	DAS_Root-95DAB	Root-95DAB	-	All	GO:1990234	transferase complex	Cellular component	0.00820714	0.182655	1.59686	30	644	548	18785	STRG.11856/STRG.125/STRG.16032/STRG.16509/STRG.23289/STRG.24249/STRG.25509/STRG.25754/STRG.26474/STRG.26806/STRG.28078/STRG.30093/STRG.31169/STRG.31888/STRG.35848/STRG.37658/STRG.38589/STRG.39217/STRG.414/STRG.42818/STRG.4591/STRG.47539/STRG.48361/STRG.52684/STRG.53555/STRG.56755/STRG.6944/STRG.7949/STRG.8382/STRG.9185
DAS_by_comparison	DAS_Root-95DAB	Root-95DAB	-	All	GO:0006400	tRNA modification	Biological process	0.0082077	0.182655	3.0374	7	79	548	18785	STRG.11075/STRG.21010/STRG.42934/STRG.48472/STRG.50129/STRG.8811/STRG.9757
DAS_by_comparison	DAS_Root-95DAB	Root-95DAB	-	All	GO:0044798	GO:0044798		0.0082077	0.182655	3.0374	7	79	548	18785	STRG.26755/STRG.42818/STRG.47539/STRG.48361/STRG.56755/STRG.6944/STRG.7318
DAS_by_comparison	DAS_Root-95DAB	Root-95DAB	-	All	GO:0016043	cellular component organization	Biological process	0.0082873	0.182655	1.23598	113	3134	548	18785	STRG.11022/STRG.1111/STRG.11228/STRG.11856/STRG.125/STRG.13264/STRG.13412/STRG.13553/STRG.14121/STRG.14367/STRG.14587/STRG.15151/STRG.15336/STRG.1538/STRG.15385/STRG.15415/STRG.15845/STRG.15966/STRG.16032/STRG.16509/STRG.169/STRG.16964/STRG.17450/STRG.17664/STRG.17919/STRG.18182/STRG.1828/STRG.18287/STRG.20205/STRG.20389/STRG.20650/STRG.21059/STRG.21164/STRG.21967/STRG.22196/STRG.22439/STRG.2254/…
DAS_by_comparison	DAS_Root-95DAB	Root-95DAB	-	All	GO:0005665	RNA polymerase II, core complex	Cellular component	0.00841202	0.182655	4.89703	4	28	548	18785	STRG.31169/STRG.35848/STRG.39217/STRG.4591
DAS_by_comparison	DAS_Root-95DAB	Root-95DAB	-	All	GO:0009833	plant-type primary cell wall biogenesis	Biological process	0.00841202	0.182655	4.89703	4	28	548	18785	STRG.16509/STRG.17433/STRG.26806/STRG.38589
DAS_by_comparison	DAS_Root-95DAB	Root-95DAB	-	All	GO:0017091	GO:0017091		0.00841202	0.182655	4.89703	4	28	548	18785	STRG.26755/STRG.28480/STRG.28937/STRG.52321
DAS_by_comparison	DAS_Root-95DAB	Root-95DAB	-	All	GO:0009408	response to heat	Biological process	0.00842726	0.182655	2.00855	15	256	548	18785	STRG.15845/STRG.15945/STRG.17931/STRG.20205/STRG.2254/STRG.27388/STRG.30363/STRG.36650/STRG.40885/STRG.42311/STRG.44674/STRG.48883/STRG.49388/STRG.50882/STRG.7767
DAS_by_comparison	DAS_Root-95DAB	Root-95DAB	-	All	GO:0005851	eukaryotic translation initiation factor 2B complex	Cellular component	0.00864713	0.184262	6.85584	3	15	548	18785	STRG.12785/STRG.29680/STRG.37958
DAS_by_comparison	DAS_Root-95DAB	Root-95DAB	-	All	GO:0006415	translational termination	Biological process	0.00864713	0.184262	6.85584	3	15	548	18785	STRG.24860/STRG.38146/STRG.50830
DAS_by_comparison	DAS_Root-95DAB	Root-95DAB	-	All	GO:0031627	telomeric loop formation	Biological process	0.00864713	0.184262	6.85584	3	15	548	18785	STRG.22196/STRG.32724/STRG.977
DAS_by_comparison	DAS_Root-95DAB	Root-95DAB	-	All	GO:0040029	epigenetic regulation of gene expression	Biological process	0.00871784	0.184731	2.00073	15	257	548	18785	STRG.11285/STRG.11856/STRG.12777/STRG.1518/STRG.15966/STRG.17919/STRG.23675/STRG.30093/STRG.34892/STRG.39902/STRG.414/STRG.43820/STRG.44674/STRG.53172/STRG.53743
DAS_by_comparison	DAS_Root-95DAB	Root-95DAB	-	All	GO:0002181	cytoplasmic translation	Biological process	0.00877516	0.184773	2.99943	7	80	548	18785	STRG.12785/STRG.20372/STRG.29680/STRG.37221/STRG.38146/STRG.48632/STRG.50830
DAS_by_comparison	DAS_Root-95DAB	Root-95DAB	-	All	GO:0043254	regulation of protein-containing complex assembly	Biological process	0.00883012	0.184773	2.41403	10	142	548	18785	STRG.17450/STRG.21164/STRG.2474/STRG.29047/STRG.34023/STRG.43608/STRG.43975/STRG.51936/STRG.6324/STRG.7698
DAS_by_comparison	DAS_Root-95DAB	Root-95DAB	-	All	GO:0040034	regulation of development, heterochronic	Biological process	0.00888851	0.184773	2.74234	8	100	548	18785	STRG.17925/STRG.23289/STRG.23537/STRG.30093/STRG.41277/STRG.46478/STRG.53563/STRG.8419
DAS_by_comparison	DAS_Root-95DAB	Root-95DAB	-	All	GO:0006351	DNA-templated transcription	Biological process	0.0089147	0.184773	1.94492	16	282	548	18785	STRG.1538/STRG.16365/STRG.16616/STRG.279/STRG.29430/STRG.35388/STRG.35848/STRG.42311/STRG.42818/STRG.46478/STRG.48361/STRG.51034/STRG.54171/STRG.56755/STRG.5991/STRG.6944
DAS_by_comparison	DAS_Root-95DAB	Root-95DAB	-	All	GO:0016458	obsolete gene silencing	Biological process	0.00901586	0.185854	2.05089	14	234	548	18785	STRG.11285/STRG.11856/STRG.12777/STRG.1518/STRG.15966/STRG.17919/STRG.23675/STRG.30093/STRG.34333/STRG.34892/STRG.39902/STRG.414/STRG.43820/STRG.53172
DAS_by_comparison	DAS_Root-95DAB	Root-95DAB	-	All	GO:0097659	obsolete nucleic acid-templated transcription	Biological process	0.00920346	0.188604	1.93805	16	283	548	18785	STRG.1538/STRG.16365/STRG.16616/STRG.279/STRG.29430/STRG.35388/STRG.35848/STRG.42311/STRG.42818/STRG.46478/STRG.48361/STRG.51034/STRG.54171/STRG.56755/STRG.5991/STRG.6944
DAS_by_comparison	DAS_Root-95DAB	Root-95DAB	-	All	GO:0043168	anion binding	Molecular function	0.00927946	0.188604	1.58212	30	650	548	18785	STRG.11022/STRG.11856/STRG.13192/STRG.13553/STRG.13965/STRG.15336/STRG.17800/STRG.21164/STRG.2254/STRG.24680/STRG.27946/STRG.28421/STRG.29047/STRG.29734/STRG.32543/STRG.34023/STRG.37906/STRG.37958/STRG.39902/STRG.40189/STRG.42594/STRG.42620/STRG.4337/STRG.45980/STRG.49351/STRG.49788/STRG.53963/STRG.7767/STRG.8666/STRG.8872
DAS_by_comparison	DAS_Root-95DAB	Root-95DAB	-	All	GO:0006366	transcription by RNA polymerase II	Biological process	0.00929841	0.188604	2.18803	12	188	548	18785	STRG.16365/STRG.279/STRG.35388/STRG.35848/STRG.42818/STRG.46478/STRG.48361/STRG.51034/STRG.54171/STRG.56755/STRG.5991/STRG.6944
DAS_by_comparison	DAS_Root-95DAB	Root-95DAB	-	All	GO:0007602	phototransduction	Biological process	0.00953729	0.190394	4.72817	4	29	548	18785	STRG.21610/STRG.21762/STRG.44313/STRG.48258
DAS_by_comparison	DAS_Root-95DAB	Root-95DAB	-	All	GO:0009585	red, far-red light phototransduction	Biological process	0.00953729	0.190394	4.72817	4	29	548	18785	STRG.21610/STRG.21762/STRG.44313/STRG.48258
DAS_by_comparison	DAS_Root-95DAB	Root-95DAB	-	All	GO:0016799	hydrolase activity, hydrolyzing N-glycosyl compounds	Molecular function	0.00953729	0.190394	4.72817	4	29	548	18785	STRG.14578/STRG.17919/STRG.30138/STRG.53743
DAS_by_comparison	DAS_Root-95DAB	Root-95DAB	-	All	GO:1901701	cellular response to oxygen-containing compound	Biological process	0.00968975	0.191562	1.50678	36	819	548	18785	STRG.10899/STRG.11856/STRG.12777/STRG.13553/STRG.14848/STRG.15373/STRG.15845/STRG.15945/STRG.16776/STRG.17925/STRG.17952/STRG.19090/STRG.19943/STRG.20477/STRG.21164/STRG.23289/STRG.23535/STRG.26755/STRG.27538/STRG.29430/STRG.31210/STRG.36071/STRG.36650/STRG.39844/STRG.39902/STRG.39958/STRG.44102/STRG.45596/STRG.48563/STRG.51724/STRG.5194/STRG.53555/STRG.53563/STRG.56740/STRG.8425/STRG.9723
DAS_by_comparison	DAS_Root-95DAB	Root-95DAB	-	All	GO:0035639	purine ribonucleoside triphosphate binding	Molecular function	0.00980328	0.191562	1.92445	16	285	548	18785	STRG.11022/STRG.13553/STRG.13965/STRG.17800/STRG.21164/STRG.2254/STRG.29047/STRG.29734/STRG.34023/STRG.37906/STRG.37958/STRG.4337/STRG.45980/STRG.49351/STRG.7767/STRG.8666
DAS_by_comparison	DAS_Root-95DAB	Root-95DAB	-	All	GO:0031324	obsolete negative regulation of cellular metabolic process	Biological process	0.0098632	0.191562	1.53697	33	736	548	18785	STRG.11022/STRG.11694/STRG.11856/STRG.1538/STRG.15966/STRG.17919/STRG.18287/STRG.19537/STRG.20477/STRG.20553/STRG.22783/STRG.26755/STRG.27538/STRG.29430/STRG.29739/STRG.30093/STRG.30261/STRG.34333/STRG.34892/STRG.38146/STRG.39902/STRG.40264/STRG.43450/STRG.43608/STRG.43665/STRG.43820/STRG.44313/STRG.45980/STRG.46996/STRG.53172/STRG.56740/STRG.7698/STRG.9040
DAS_by_comparison	DAS_Root-95DAB	Root-95DAB	-	All	GO:0061695	transferase complex, transferring phosphorus-containing groups	Cellular component	0.00993365	0.191562	2.09216	13	213	548	18785	STRG.25509/STRG.31169/STRG.35848/STRG.37658/STRG.39217/STRG.42818/STRG.4591/STRG.47539/STRG.48361/STRG.53555/STRG.56755/STRG.6944/STRG.9185
DAS_by_comparison	DAS_Root-95DAB	Root-95DAB	-	All	GO:0097159	obsolete organic cyclic compound binding	Molecular function	0.009954	0.191562	1.21743	121	3407	548	18785	STRG.10652/STRG.11022/STRG.11285/STRG.11694/STRG.125/STRG.12785/STRG.13192/STRG.13412/STRG.13553/STRG.13965/STRG.15151/STRG.15336/STRG.1538/STRG.15385/STRG.15471/STRG.15966/STRG.16274/STRG.17393/STRG.17664/STRG.17800/STRG.17931/STRG.18182/STRG.18303/STRG.19191/STRG.19537/STRG.20013/STRG.20221/STRG.20372/STRG.21164/STRG.21597/STRG.21610/STRG.22124/STRG.22196/STRG.22427/STRG.2254/STRG.23214/STRG.24…
DAS_by_comparison	DAS_Root-95DAB	Root-95DAB	-	All	GO:0010193	response to ozone	Biological process	0.00999567	0.191562	2.92627	7	82	548	18785	STRG.11020/STRG.12777/STRG.39844/STRG.39902/STRG.39958/STRG.49388/STRG.5194
DAS_by_comparison	DAS_Root-95DAB	Root-95DAB	-	All	GO:0016573	obsolete histone acetylation	Biological process	0.00999567	0.191562	2.92627	7	82	548	18785	STRG.11228/STRG.16032/STRG.26474/STRG.30093/STRG.34333/STRG.42818/STRG.50129
DAS_by_comparison	DAS_Root-95DAB	Root-95DAB	-	All	GO:0006402	mRNA catabolic process	Biological process	0.00999979	0.191562	2.50823	9	123	548	18785	STRG.20553/STRG.22783/STRG.28937/STRG.30363/STRG.33416/STRG.44674/STRG.48632/STRG.52321/STRG.7698
DAS_by_comparison	DAS_Root-95DAB	Root-95DAB	-	All	GO:0009845	seed germination	Biological process	0.0101506	0.191577	2.36408	10	145	548	18785	STRG.10652/STRG.13553/STRG.22970/STRG.32178/STRG.38638/STRG.40264/STRG.48243/STRG.48895/STRG.51555/STRG.55580
DAS_by_comparison	DAS_Root-95DAB	Root-95DAB	-	All	GO:0001701	in utero embryonic development	Biological process	0.0104151	0.191577	6.42735	3	16	548	18785	STRG.13581/STRG.20553/STRG.54998
DAS_by_comparison	DAS_Root-95DAB	Root-95DAB	-	All	GO:0004673	protein histidine kinase activity	Molecular function	0.0104151	0.191577	6.42735	3	16	548	18785	STRG.15845/STRG.36650/STRG.8425
DAS_by_comparison	DAS_Root-95DAB	Root-95DAB	-	All	GO:0016775	phosphotransferase activity, nitrogenous group as acceptor	Molecular function	0.0104151	0.191577	6.42735	3	16	548	18785	STRG.15845/STRG.36650/STRG.8425
DAS_by_comparison	DAS_Root-95DAB	Root-95DAB	-	All	GO:0018106	peptidyl-histidine phosphorylation	Biological process	0.0104151	0.191577	6.42735	3	16	548	18785	STRG.15845/STRG.36650/STRG.8425
DAS_by_comparison	DAS_Root-95DAB	Root-95DAB	-	All	GO:0046838	obsolete phosphorylated carbohydrate dephosphorylation	Biological process	0.0104151	0.191577	6.42735	3	16	548	18785	STRG.24783/STRG.38638/STRG.48895
DAS_by_comparison	DAS_Root-95DAB	Root-95DAB	-	All	GO:0005739	mitochondrion	Cellular component	0.0104545	0.191577	1.37217	55	1374	548	18785	STRG.11506/STRG.11694/STRG.12343/STRG.12550/STRG.13482/STRG.16964/STRG.17638/STRG.17800/STRG.20622/STRG.21164/STRG.2254/STRG.22931/STRG.23303/STRG.24180/STRG.24575/STRG.27341/STRG.29620/STRG.29734/STRG.29772/STRG.32178/STRG.3264/STRG.33763/STRG.3512/STRG.3559/STRG.37906/STRG.3811/STRG.38858/STRG.38931/STRG.39844/STRG.39902/STRG.39958/STRG.4098/STRG.43608/STRG.43665/STRG.44527/STRG.45059/STRG.4598…
DAS_by_comparison	DAS_Root-95DAB	Root-95DAB	-	All	GO:1902680	positive regulation of RNA biosynthetic process	Biological process	0.0104645	0.191577	1.56765	30	656	548	18785	STRG.1538/STRG.16616/STRG.17919/STRG.21762/STRG.25509/STRG.26755/STRG.27538/STRG.279/STRG.29430/STRG.3049/STRG.33293/STRG.35388/STRG.37658/STRG.41277/STRG.42818/STRG.43820/STRG.43975/STRG.46820/STRG.47539/STRG.48258/STRG.48361/STRG.54171/STRG.5991/STRG.6036/STRG.6258/STRG.6324/STRG.7318/STRG.8419/STRG.8840/STRG.9185
DAS_by_comparison	DAS_Root-95DAB	Root-95DAB	-	All	GO:1903508	obsolete positive regulation of nucleic acid-templated transcription	Biological process	0.0104645	0.191577	1.56765	30	656	548	18785	STRG.1538/STRG.16616/STRG.17919/STRG.21762/STRG.25509/STRG.26755/STRG.27538/STRG.279/STRG.29430/STRG.3049/STRG.33293/STRG.35388/STRG.37658/STRG.41277/STRG.42818/STRG.43820/STRG.43975/STRG.46820/STRG.47539/STRG.48258/STRG.48361/STRG.54171/STRG.5991/STRG.6036/STRG.6258/STRG.6324/STRG.7318/STRG.8419/STRG.8840/STRG.9185
DAS_by_comparison	DAS_Root-95DAB	Root-95DAB	-	All	GO:0071230	cellular response to amino acid stimulus	Biological process	0.0106179	0.191577	3.726	5	46	548	18785	STRG.11856/STRG.15373/STRG.36071/STRG.51724/STRG.56740
DAS_by_comparison	DAS_Root-95DAB	Root-95DAB	-	All	GO:0009891	positive regulation of biosynthetic process	Biological process	0.01062	0.191577	1.50725	35	796	548	18785	STRG.1538/STRG.16616/STRG.17919/STRG.18069/STRG.21762/STRG.22831/STRG.25509/STRG.26755/STRG.27538/STRG.279/STRG.29430/STRG.3049/STRG.33293/STRG.35388/STRG.37221/STRG.37658/STRG.41277/STRG.42818/STRG.43820/STRG.43975/STRG.44102/STRG.46820/STRG.47539/STRG.47552/STRG.48258/STRG.48361/STRG.54171/STRG.5991/STRG.6036/STRG.6258/STRG.6324/STRG.7318/STRG.8419/STRG.8840/STRG.9185
DAS_by_comparison	DAS_Root-95DAB	Root-95DAB	-	All	GO:0006304	DNA modification	Biological process	0.0106503	0.191577	2.89102	7	83	548	18785	STRG.11228/STRG.17919/STRG.28937/STRG.34333/STRG.53172/STRG.53743/STRG.7381
DAS_by_comparison	DAS_Root-95DAB	Root-95DAB	-	All	GO:0043487	regulation of RNA stability	Biological process	0.0107616	0.191577	3.21367	6	64	548	18785	STRG.26755/STRG.27538/STRG.28937/STRG.33416/STRG.43450/STRG.52321
DAS_by_comparison	DAS_Root-95DAB	Root-95DAB	-	All	GO:0007017	microtubule-based process	Biological process	0.010778	0.191577	1.86181	17	313	548	18785	STRG.12992/STRG.15336/STRG.16509/STRG.17560/STRG.20389/STRG.25635/STRG.26806/STRG.27717/STRG.29200/STRG.29407/STRG.32178/STRG.33416/STRG.38589/STRG.40340/STRG.4337/STRG.44527/STRG.8943
DAS_by_comparison	DAS_Root-95DAB	Root-95DAB	-	All	GO:0019216	regulation of lipid metabolic process	Biological process	0.0111315	0.191577	2.63686	8	104	548	18785	STRG.11856/STRG.18069/STRG.22831/STRG.22970/STRG.29430/STRG.43608/STRG.47552/STRG.5669
DAS_by_comparison	DAS_Root-95DAB	Root-95DAB	-	All	GO:0034654	nucleobase-containing compound biosynthetic process	Biological process	0.0114484	0.191577	1.57045	29	633	548	18785	STRG.1538/STRG.16365/STRG.16616/STRG.20622/STRG.24021/STRG.279/STRG.28241/STRG.29430/STRG.33416/STRG.35388/STRG.35848/STRG.37059/STRG.37221/STRG.40453/STRG.40823/STRG.42311/STRG.42818/STRG.43374/STRG.45957/STRG.46478/STRG.48361/STRG.51034/STRG.51187/STRG.54171/STRG.56755/STRG.5991/STRG.6220/STRG.6944/STRG.9343
DAS_by_comparison	DAS_Root-95DAB	Root-95DAB	-	All	GO:0016853	isomerase activity	Molecular function	0.0114804	0.191577	1.99132	14	241	548	18785	STRG.20597/STRG.23729/STRG.27868/STRG.40176/STRG.4098/STRG.42311/STRG.42824/STRG.47465/STRG.49351/STRG.52088/STRG.55081/STRG.55667/STRG.8811/STRG.9654
DAS_by_comparison	DAS_Root-95DAB	Root-95DAB	-	All	GO:0090575	RNA polymerase II transcription regulator complex	Cellular component	0.0115723	0.191577	3.16423	6	65	548	18785	STRG.26755/STRG.42818/STRG.47539/STRG.48361/STRG.56755/STRG.6944
DAS_by_comparison	DAS_Root-95DAB	Root-95DAB	-	All	GO:0008135	translation factor activity, RNA binding	Molecular function	0.0116042	0.191577	3.64672	5	47	548	18785	STRG.12785/STRG.24860/STRG.29680/STRG.38146/STRG.50830
DAS_by_comparison	DAS_Root-95DAB	Root-95DAB	-	All	GO:0010286	heat acclimation	Biological process	0.0116042	0.191577	3.64672	5	47	548	18785	STRG.2254/STRG.30363/STRG.40885/STRG.44674/STRG.50882
DAS_by_comparison	DAS_Root-95DAB	Root-95DAB	-	All	GO:0016796	obsolete exonuclease activity, active with either ribo- or deoxyribonucleic acids and producing 5'-phosphomonoesters	Molecular function	0.0116042	0.191577	3.64672	5	47	548	18785	STRG.13232/STRG.22783/STRG.28937/STRG.44674/STRG.52321
DAS_by_comparison	DAS_Root-95DAB	Root-95DAB	-	All	GO:0010557	positive regulation of macromolecule biosynthetic process	Biological process	0.0116537	0.191577	1.51841	33	745	548	18785	STRG.1538/STRG.16616/STRG.17919/STRG.21762/STRG.22831/STRG.25509/STRG.26755/STRG.27538/STRG.279/STRG.29430/STRG.3049/STRG.33293/STRG.35388/STRG.37221/STRG.37658/STRG.41277/STRG.42818/STRG.43820/STRG.43975/STRG.44102/STRG.46820/STRG.47539/STRG.48258/STRG.48361/STRG.54171/STRG.5991/STRG.6036/STRG.6258/STRG.6324/STRG.7318/STRG.8419/STRG.8840/STRG.9185
DAS_by_comparison	DAS_Root-95DAB	Root-95DAB	-	All	GO:0016570	obsolete histone modification	Biological process	0.0117063	0.191577	1.93304	15	266	548	18785	STRG.11228/STRG.11856/STRG.15966/STRG.16032/STRG.26474/STRG.30093/STRG.30261/STRG.3049/STRG.34333/STRG.34892/STRG.37221/STRG.42594/STRG.42818/STRG.50129/STRG.6036
DAS_by_comparison	DAS_Root-95DAB	Root-95DAB	-	All	GO:0000439	transcription factor TFIIH core complex	Cellular component	0.0117866	0.191577	11.4264	2	6	548	18785	STRG.56755/STRG.6944
DAS_by_comparison	DAS_Root-95DAB	Root-95DAB	-	All	GO:0004534	5'-3' RNA exonuclease activity	Molecular function	0.0117866	0.191577	11.4264	2	6	548	18785	STRG.13232/STRG.44674
DAS_by_comparison	DAS_Root-95DAB	Root-95DAB	-	All	GO:0009219	pyrimidine deoxyribonucleotide metabolic process	Biological process	0.0117866	0.191577	11.4264	2	6	548	18785	STRG.20622/STRG.51187
DAS_by_comparison	DAS_Root-95DAB	Root-95DAB	-	All	GO:0009727	detection of ethylene stimulus	Biological process	0.0117866	0.191577	11.4264	2	6	548	18785	STRG.15845/STRG.36650
DAS_by_comparison	DAS_Root-95DAB	Root-95DAB	-	All	GO:0034198	cellular response to amino acid starvation	Biological process	0.0117866	0.191577	11.4264	2	6	548	18785	STRG.44102/STRG.56740
DAS_by_comparison	DAS_Root-95DAB	Root-95DAB	-	All	GO:0034657	GID complex	Cellular component	0.0117866	0.191577	11.4264	2	6	548	18785	STRG.27090/STRG.4267
DAS_by_comparison	DAS_Root-95DAB	Root-95DAB	-	All	GO:0043201	response to L-leucine	Biological process	0.0117866	0.191577	11.4264	2	6	548	18785	STRG.11856/STRG.56740
DAS_by_comparison	DAS_Root-95DAB	Root-95DAB	-	All	GO:0070816	obsolete phosphorylation of RNA polymerase II C-terminal domain	Biological process	0.0117866	0.191577	11.4264	2	6	548	18785	STRG.56755/STRG.6944
DAS_by_comparison	DAS_Root-95DAB	Root-95DAB	-	All	GO:0072553	terminal button organization	Biological process	0.0117866	0.191577	11.4264	2	6	548	18785	STRG.29739/STRG.34333
DAS_by_comparison	DAS_Root-95DAB	Root-95DAB	-	All	GO:0097581	lamellipodium organization	Biological process	0.0117866	0.191577	11.4264	2	6	548	18785	STRG.13264/STRG.17450
DAS_by_comparison	DAS_Root-95DAB	Root-95DAB	-	All	GO:0099172	presynapse organization	Biological process	0.0117866	0.191577	11.4264	2	6	548	18785	STRG.29739/STRG.34333
DAS_by_comparison	DAS_Root-95DAB	Root-95DAB	-	All	GO:1990928	response to amino acid starvation	Biological process	0.0117866	0.191577	11.4264	2	6	548	18785	STRG.44102/STRG.56740
DAS_by_comparison	DAS_Root-95DAB	Root-95DAB	-	All	GO:0019222	regulation of metabolic process	Biological process	0.0120148	0.191577	1.196	133	3812	548	18785	STRG.11022/STRG.11285/STRG.11694/STRG.11856/STRG.12363/STRG.125/STRG.12777/STRG.13232/STRG.13581/STRG.1518/STRG.1538/STRG.15966/STRG.16616/STRG.17393/STRG.17800/STRG.17919/STRG.17931/STRG.18069/STRG.18182/STRG.1828/STRG.18287/STRG.18335/STRG.19191/STRG.19537/STRG.20477/STRG.20553/STRG.21164/STRG.21610/STRG.21762/STRG.22783/STRG.22831/STRG.22970/STRG.23537/STRG.23675/STRG.24249/STRG.24257/STRG.245…
DAS_by_comparison	DAS_Root-95DAB	Root-95DAB	-	All	GO:0051607	defense response to virus	Biological process	0.012052	0.191577	2.82299	7	85	548	18785	STRG.11285/STRG.1518/STRG.28937/STRG.31210/STRG.47552/STRG.53172/STRG.54547
DAS_by_comparison	DAS_Root-95DAB	Root-95DAB	-	All	GO:0009583	detection of light stimulus	Biological process	0.0120708	0.191577	4.42312	4	31	548	18785	STRG.21610/STRG.21762/STRG.44313/STRG.48258
DAS_by_comparison	DAS_Root-95DAB	Root-95DAB	-	All	GO:0043647	inositol phosphate metabolic process	Biological process	0.0120708	0.191577	4.42312	4	31	548	18785	STRG.24783/STRG.38638/STRG.48895/STRG.54547
DAS_by_comparison	DAS_Root-95DAB	Root-95DAB	-	All	GO:1902554	serine/threonine protein kinase complex	Cellular component	0.0120708	0.191577	4.42312	4	31	548	18785	STRG.25509/STRG.56755/STRG.6944/STRG.9185
DAS_by_comparison	DAS_Root-95DAB	Root-95DAB	-	All	GO:0006401	RNA catabolic process	Biological process	0.0121388	0.191577	2.30062	10	149	548	18785	STRG.13232/STRG.20553/STRG.22783/STRG.28937/STRG.30363/STRG.33416/STRG.44674/STRG.48632/STRG.52321/STRG.7698
DAS_by_comparison	DAS_Root-95DAB	Root-95DAB	-	All	GO:2000113	obsolete negative regulation of cellular macromolecule biosynthetic process	Biological process	0.0121706	0.191577	1.6454	24	500	548	18785	STRG.11022/STRG.11694/STRG.11856/STRG.1538/STRG.15966/STRG.17919/STRG.19537/STRG.20553/STRG.22783/STRG.26755/STRG.27538/STRG.29739/STRG.30093/STRG.30261/STRG.34333/STRG.34892/STRG.38146/STRG.39902/STRG.40264/STRG.43665/STRG.43820/STRG.44313/STRG.53172/STRG.7698
DAS_by_comparison	DAS_Root-95DAB	Root-95DAB	-	All	GO:0071236	cellular response to antibiotic	Biological process	0.0121724	0.191577	2.42923	9	127	548	18785	STRG.12777/STRG.16776/STRG.31210/STRG.39844/STRG.39902/STRG.39958/STRG.44102/STRG.51724/STRG.5194
DAS_by_comparison	DAS_Root-95DAB	Root-95DAB	-	All	GO:1902531	regulation of intracellular signal transduction	Biological process	0.0122993	0.192361	2.19227	11	172	548	18785	STRG.11856/STRG.13264/STRG.15845/STRG.17925/STRG.23289/STRG.35388/STRG.36650/STRG.48361/STRG.53563/STRG.56740/STRG.5991
DAS_by_comparison	DAS_Root-95DAB	Root-95DAB	-	All	GO:0002097	tRNA wobble base modification	Biological process	0.012377	0.192361	6.04927	3	17	548	18785	STRG.11075/STRG.48472/STRG.50129
DAS_by_comparison	DAS_Root-95DAB	Root-95DAB	-	All	GO:0008175	tRNA methyltransferase activity	Molecular function	0.012377	0.192361	6.04927	3	17	548	18785	STRG.21010/STRG.42934/STRG.48472
DAS_by_comparison	DAS_Root-95DAB	Root-95DAB	-	All	GO:0071489	cellular response to red or far red light	Biological process	0.0124251	0.192361	3.11629	6	66	548	18785	STRG.11694/STRG.21610/STRG.21762/STRG.43665/STRG.44313/STRG.48258
DAS_by_comparison	DAS_Root-95DAB	Root-95DAB	-	All	GO:0050821	protein stabilization	Biological process	0.0126511	0.194564	3.57075	5	48	548	18785	STRG.18069/STRG.24020/STRG.40340/STRG.47552/STRG.629
DAS_by_comparison	DAS_Root-95DAB	Root-95DAB	-	All	GO:0006325	chromatin organization	Biological process	0.01267	0.194564	1.70584	21	422	548	18785	STRG.11228/STRG.11856/STRG.1538/STRG.15966/STRG.16032/STRG.17919/STRG.26474/STRG.29419/STRG.30093/STRG.30261/STRG.3049/STRG.34333/STRG.34892/STRG.37221/STRG.39902/STRG.42594/STRG.42818/STRG.43820/STRG.50129/STRG.53172/STRG.6036
DAS_by_comparison	DAS_Root-95DAB	Root-95DAB	-	All	GO:0018393	internal peptidyl-lysine acetylation	Biological process	0.0128007	0.194993	2.79017	7	86	548	18785	STRG.11228/STRG.16032/STRG.26474/STRG.30093/STRG.34333/STRG.42818/STRG.50129
DAS_by_comparison	DAS_Root-95DAB	Root-95DAB	-	All	GO:0018394	peptidyl-lysine acetylation	Biological process	0.0128007	0.194993	2.79017	7	86	548	18785	STRG.11228/STRG.16032/STRG.26474/STRG.30093/STRG.34333/STRG.42818/STRG.50129
DAS_by_comparison	DAS_Root-95DAB	Root-95DAB	-	All	GO:0045892	negative regulation of DNA-templated transcription	Biological process	0.0130669	0.198251	1.75554	19	371	548	18785	STRG.11022/STRG.11694/STRG.11856/STRG.1538/STRG.15966/STRG.17919/STRG.19537/STRG.26755/STRG.29739/STRG.30093/STRG.30261/STRG.34333/STRG.34892/STRG.38146/STRG.39902/STRG.40264/STRG.43665/STRG.43820/STRG.53172
DAS_by_comparison	DAS_Root-95DAB	Root-95DAB	-	All	GO:1901575	obsolete organic substance catabolic process	Biological process	0.0132006	0.199481	1.36396	53	1332	548	18785	STRG.11856/STRG.12550/STRG.12933/STRG.13232/STRG.13581/STRG.14201/STRG.14367/STRG.17340/STRG.17714/STRG.18983/STRG.20553/STRG.20597/STRG.21164/STRG.21235/STRG.22439/STRG.22783/STRG.23729/STRG.24249/STRG.24616/STRG.24783/STRG.24902/STRG.27090/STRG.28078/STRG.28253/STRG.28937/STRG.30138/STRG.30363/STRG.30542/STRG.33416/STRG.34221/STRG.37906/STRG.38638/STRG.40189/STRG.4267/STRG.43975/STRG.44674/STRG…
DAS_by_comparison	DAS_Root-95DAB	Root-95DAB	-	All	GO:0016569	obsolete covalent chromatin modification	Biological process	0.0132682	0.199708	1.9044	15	270	548	18785	STRG.11228/STRG.11856/STRG.15966/STRG.16032/STRG.26474/STRG.30093/STRG.30261/STRG.3049/STRG.34333/STRG.34892/STRG.37221/STRG.42594/STRG.42818/STRG.50129/STRG.6036
DAS_by_comparison	DAS_Root-95DAB	Root-95DAB	-	All	GO:0001666	response to hypoxia	Biological process	0.0133822	0.199952	2.39157	9	129	548	18785	STRG.15539/STRG.17925/STRG.23289/STRG.24505/STRG.28674/STRG.3581/STRG.40264/STRG.47782/STRG.53563
DAS_by_comparison	DAS_Root-95DAB	Root-95DAB	-	All	GO:0098662	obsolete inorganic cation transmembrane transport	Biological process	0.0133899	0.199952	1.72257	20	398	548	18785	STRG.12384/STRG.15373/STRG.22788/STRG.22970/STRG.23050/STRG.23174/STRG.26378/STRG.28331/STRG.33030/STRG.36071/STRG.40965/STRG.45733/STRG.46517/STRG.46797/STRG.48243/STRG.51724/STRG.55736/STRG.6537/STRG.8742/STRG.9723
DAS_by_comparison	DAS_Root-Flower	Root-Flower	-	All	GO:0005654	nucleoplasm	Cellular component	6.55428e-05	0.150571	2.01878	35	920	354	18785	STRG.10568/STRG.12638/STRG.12691/STRG.13481/STRG.13667/STRG.13707/STRG.14969/STRG.17502/STRG.18287/STRG.18917/STRG.20915/STRG.22926/STRG.23514/STRG.24070/STRG.24396/STRG.25426/STRG.27254/STRG.27866/STRG.2849/STRG.28968/STRG.35388/STRG.35799/STRG.38801/STRG.39217/STRG.39649/STRG.40731/STRG.46996/STRG.46997/STRG.5109/STRG.52365/STRG.56740/STRG.6944/STRG.8108/STRG.9116/STRG.9518
DAS_by_comparison	DAS_Root-Flower	Root-Flower	-	All	GO:0016607	nuclear speck	Cellular component	0.000124054	0.150571	3.91755	11	149	354	18785	STRG.13707/STRG.14969/STRG.24396/STRG.28968/STRG.35799/STRG.38801/STRG.39649/STRG.46996/STRG.5109/STRG.8108/STRG.9518
DAS_by_comparison	DAS_Root-Flower	Root-Flower	-	All	GO:0000741	karyogamy	Biological process	0.00026229	0.150571	8.55887	5	31	354	18785	STRG.10739/STRG.13150/STRG.18182/STRG.20915/STRG.3811
DAS_by_comparison	DAS_Root-Flower	Root-Flower	-	All	GO:0010197	polar nucleus fusion	Biological process	0.00026229	0.150571	8.55887	5	31	354	18785	STRG.10739/STRG.13150/STRG.18182/STRG.20915/STRG.3811
DAS_by_comparison	DAS_Root-Flower	Root-Flower	-	All	GO:1903311	regulation of mRNA metabolic process	Biological process	0.000326846	0.150571	3.79036	10	140	354	18785	STRG.10656/STRG.13667/STRG.18287/STRG.24396/STRG.37364/STRG.46996/STRG.48011/STRG.51555/STRG.6201/STRG.8108
DAS_by_comparison	DAS_Root-Flower	Root-Flower	-	All	GO:0044428	obsolete nuclear part	Cellular component	0.000327348	0.150571	1.5735	58	1956	354	18785	STRG.10568/STRG.12638/STRG.12691/STRG.13481/STRG.13557/STRG.13667/STRG.13707/STRG.14969/STRG.17502/STRG.18287/STRG.18917/STRG.20915/STRG.21962/STRG.22253/STRG.22926/STRG.23514/STRG.24020/STRG.24070/STRG.24396/STRG.25326/STRG.25426/STRG.26408/STRG.27254/STRG.27437/STRG.27711/STRG.27866/STRG.2849/STRG.2879/STRG.28968/STRG.32902/STRG.33293/STRG.33416/STRG.35388/STRG.35799/STRG.38801/STRG.39217/STRG.…
DAS_by_comparison	DAS_Root-Flower	Root-Flower	-	All	GO:0000381	regulation of alternative mRNA splicing, via spliceosome	Biological process	0.000355239	0.150571	8.04015	5	33	354	18785	STRG.18287/STRG.24396/STRG.48011/STRG.51555/STRG.8108
DAS_by_comparison	DAS_Root-Flower	Root-Flower	-	All	GO:0009559	embryo sac central cell differentiation	Biological process	0.000410114	0.152101	7.80367	5	34	354	18785	STRG.10739/STRG.13150/STRG.18182/STRG.20915/STRG.3811
DAS_by_comparison	DAS_Root-Flower	Root-Flower	-	All	GO:0006928	obsolete movement of cell or subcellular component	Biological process	0.000522098	0.172118	2.94805	13	234	354	18785	STRG.10656/STRG.1172/STRG.13557/STRG.13707/STRG.15336/STRG.15573/STRG.21249/STRG.29407/STRG.30126/STRG.32899/STRG.36821/STRG.379/STRG.48547
DAS_by_comparison	DAS_Root-Stem	Root-Stem	-	All	GO:0034293	sexual sporulation	Biological process	5.71804e-05	0.053502	7.06772	7	61	305	18785	STRG.15627/STRG.169/STRG.17408/STRG.25365/STRG.26608/STRG.39356/STRG.4439
DAS_by_comparison	DAS_Root-Stem	Root-Stem	-	All	GO:0006622	protein targeting to lysosome	Biological process	8.17498e-05	0.053502	30.7951	3	6	305	18785	STRG.17705/STRG.56232/STRG.56740
DAS_by_comparison	DAS_Root-Stem	Root-Stem	-	All	GO:0043201	response to L-leucine	Biological process	8.17498e-05	0.053502	30.7951	3	6	305	18785	STRG.11856/STRG.17705/STRG.56740
DAS_by_comparison	DAS_Root-Stem	Root-Stem	-	All	GO:0061462	protein localization to lysosome	Biological process	8.17498e-05	0.053502	30.7951	3	6	305	18785	STRG.17705/STRG.56232/STRG.56740
DAS_by_comparison	DAS_Root-Stem	Root-Stem	-	All	GO:0003729	mRNA binding	Molecular function	9.48617e-05	0.053502	2.69634	19	434	305	18785	STRG.10656/STRG.1187/STRG.13667/STRG.20372/STRG.21913/STRG.24688/STRG.26242/STRG.27701/STRG.27837/STRG.28970/STRG.28971/STRG.34710/STRG.37364/STRG.3811/STRG.39953/STRG.43450/STRG.43483/STRG.52923/STRG.7549
DAS_by_comparison	DAS_Root-Stem	Root-Stem	-	All	GO:0009894	regulation of catabolic process	Biological process	0.000147661	0.0629366	3.18178	14	271	305	18785	STRG.10656/STRG.11856/STRG.13075/STRG.13667/STRG.17705/STRG.32945/STRG.33416/STRG.34544/STRG.37364/STRG.43450/STRG.45537/STRG.56740/STRG.7549/STRG.8425
DAS_by_comparison	DAS_Root-Stem	Root-Stem	-	All	GO:0043934	sporulation	Biological process	0.000165843	0.0629366	5.98793	7	72	305	18785	STRG.15627/STRG.169/STRG.17408/STRG.25365/STRG.26608/STRG.39356/STRG.4439
DAS_by_comparison	DAS_Root-Stem	Root-Stem	-	All	GO:0031329	obsolete regulation of cellular catabolic process	Biological process	0.000211287	0.0629366	3.24159	13	247	305	18785	STRG.10656/STRG.13075/STRG.13667/STRG.17705/STRG.32945/STRG.33416/STRG.34544/STRG.37364/STRG.43450/STRG.45537/STRG.56740/STRG.7549/STRG.8425
DAS_by_comparison	DAS_Root-Stem	Root-Stem	-	All	GO:0032006	regulation of TOR signaling	Biological process	0.000223427	0.0629366	23.0963	3	8	305	18785	STRG.11856/STRG.17705/STRG.56740
DAS_by_comparison	DAS_Root-Stem	Root-Stem	-	All	GO:0022857	transmembrane transporter activity	Molecular function	0.000233076	0.0629366	1.90716	34	1098	305	18785	STRG.11586/STRG.12091/STRG.12252/STRG.12384/STRG.13648/STRG.16029/STRG.17223/STRG.20067/STRG.2018/STRG.20250/STRG.22931/STRG.22970/STRG.22986/STRG.24953/STRG.29089/STRG.31737/STRG.3264/STRG.32945/STRG.33030/STRG.33537/STRG.3418/STRG.38627/STRG.40222/STRG.40403/STRG.44254/STRG.48243/STRG.51523/STRG.51541/STRG.53063/STRG.54665/STRG.6294/STRG.806/STRG.8313/STRG.8681
DAS_by_comparison	DAS_Root-Stem	Root-Stem	-	All	GO:0032535	regulation of cellular component size	Biological process	0.000245497	0.0629366	4.33056	9	128	305	18785	STRG.17705/STRG.21249/STRG.2474/STRG.29047/STRG.44367/STRG.51523/STRG.51936/STRG.56740/STRG.6324
DAS_by_comparison	DAS_Root-Stem	Root-Stem	-	All	GO:0090066	regulation of anatomical structure size	Biological process	0.000326623	0.067393	4.16776	9	133	305	18785	STRG.17705/STRG.21249/STRG.2474/STRG.29047/STRG.44367/STRG.51523/STRG.51936/STRG.56740/STRG.6324
DAS_by_comparison	DAS_Root-Stem	Root-Stem	-	All	GO:0065008	regulation of biological quality	Biological process	0.000331747	0.067393	1.69307	45	1637	305	18785	STRG.10656/STRG.11495/STRG.12091/STRG.12252/STRG.12523/STRG.12691/STRG.12933/STRG.13667/STRG.14996/STRG.16029/STRG.17705/STRG.20250/STRG.20533/STRG.21249/STRG.22931/STRG.22970/STRG.23289/STRG.2474/STRG.24953/STRG.27219/STRG.29047/STRG.29089/STRG.30871/STRG.33030/STRG.33416/STRG.37364/STRG.37658/STRG.43450/STRG.44367/STRG.44527/STRG.45012/STRG.45071/STRG.45980/STRG.475/STRG.4775/STRG.50502/STRG.51…
DAS_by_comparison	DAS_Root-Stem	Root-Stem	-	All	GO:0005215	transporter activity	Molecular function	0.000334575	0.067393	1.81148	37	1258	305	18785	STRG.11586/STRG.12091/STRG.12252/STRG.12384/STRG.12523/STRG.13648/STRG.15627/STRG.16029/STRG.17223/STRG.20067/STRG.2018/STRG.20250/STRG.22931/STRG.22970/STRG.22986/STRG.24953/STRG.29089/STRG.31737/STRG.3264/STRG.32945/STRG.33030/STRG.33537/STRG.3418/STRG.38627/STRG.40222/STRG.40403/STRG.44254/STRG.4439/STRG.48243/STRG.51523/STRG.51541/STRG.53063/STRG.54665/STRG.6294/STRG.806/STRG.8313/STRG.8681
DAS_by_comparison	DAS_Root-Stem	Root-Stem	-	All	GO:0051179	localization	Biological process	0.000367857	0.0691572	1.49203	68	2807	305	18785	STRG.10656/STRG.11495/STRG.11586/STRG.1187/STRG.12091/STRG.12252/STRG.12384/STRG.13648/STRG.13965/STRG.14996/STRG.15259/STRG.15627/STRG.16029/STRG.169/STRG.17223/STRG.17705/STRG.18917/STRG.20067/STRG.2018/STRG.20205/STRG.20250/STRG.21249/STRG.22931/STRG.22970/STRG.22986/STRG.23289/STRG.24070/STRG.24953/STRG.25814/STRG.27219/STRG.27837/STRG.29089/STRG.31737/STRG.3264/STRG.32945/STRG.33030/STRG.334…
DAS_by_comparison	DAS_Root-Stem	Root-Stem	-	All	GO:0046902	regulation of mitochondrial membrane permeability	Biological process	0.000467342	0.0823691	18.477	3	10	305	18785	STRG.20250/STRG.22931/STRG.44527
DAS_by_comparison	DAS_Root-Stem	Root-Stem	-	All	GO:0043487	regulation of RNA stability	Biological process	0.000593096	0.0960117	5.77408	6	64	305	18785	STRG.10656/STRG.13667/STRG.33416/STRG.37364/STRG.43450/STRG.7549
DAS_by_comparison	DAS_Root-Stem	Root-Stem	-	All	GO:0019953	sexual reproduction	Biological process	0.00064921	0.0960117	3.04149	12	243	305	18785	STRG.11856/STRG.15627/STRG.169/STRG.17408/STRG.18917/STRG.25365/STRG.26608/STRG.29047/STRG.31828/STRG.39356/STRG.44367/STRG.4439
DAS_by_comparison	DAS_Root-Stem	Root-Stem	-	All	GO:0046777	protein autophosphorylation	Biological process	0.000674732	0.0960117	2.86979	13	279	305	18785	STRG.1187/STRG.14996/STRG.17408/STRG.20762/STRG.23289/STRG.24070/STRG.27072/STRG.31577/STRG.33519/STRG.34544/STRG.39953/STRG.534/STRG.56604
DAS_by_comparison	DAS_Root-Stem	Root-Stem	-	All	GO:0048571	long-day photoperiodism	Biological process	0.00076829	0.0960117	9.47541	4	26	305	18785	STRG.26242/STRG.27837/STRG.41534/STRG.43483
DAS_by_comparison	DAS_Root-Stem	Root-Stem	-	All	GO:0004623	A2-type glycerophospholipase activity	Molecular function	0.000836373	0.0960117	15.3975	3	12	305	18785	STRG.25981/STRG.45980/STRG.9690
DAS_by_comparison	DAS_Root-Stem	Root-Stem	-	All	GO:0042727	flavin-containing compound biosynthetic process	Biological process	0.000836373	0.0960117	15.3975	3	12	305	18785	STRG.26975/STRG.53638/STRG.5947
DAS_by_comparison	DAS_Root-Stem	Root-Stem	-	All	GO:0090559	regulation of membrane permeability	Biological process	0.000836373	0.0960117	15.3975	3	12	305	18785	STRG.20250/STRG.22931/STRG.44527
DAS_by_comparison	DAS_Root-Stem	Root-Stem	-	All	GO:0055085	transmembrane transport	Biological process	0.000842637	0.0960117	1.75685	35	1227	305	18785	STRG.11586/STRG.12091/STRG.12252/STRG.12384/STRG.13648/STRG.16029/STRG.17223/STRG.20067/STRG.2018/STRG.20250/STRG.22931/STRG.22970/STRG.22986/STRG.24953/STRG.29089/STRG.31737/STRG.3264/STRG.32945/STRG.33030/STRG.33537/STRG.3418/STRG.38627/STRG.40222/STRG.40403/STRG.44254/STRG.48243/STRG.51523/STRG.51541/STRG.53063/STRG.54665/STRG.6294/STRG.7767/STRG.806/STRG.8313/STRG.8681
DAS_by_comparison	DAS_Root-Stem	Root-Stem	-	All	GO:0071446	cellular response to salicylic acid stimulus	Biological process	0.000851167	0.0960117	4.5865	7	94	305	18785	STRG.26242/STRG.27837/STRG.31209/STRG.39844/STRG.43483/STRG.5194/STRG.5220
DAS_by_comparison	DAS_Root-Stem	Root-Stem	-	All	GO:0048236	plant-type sporogenesis	Biological process	0.000958337	0.103943	6.55215	5	47	305	18785	STRG.169/STRG.17408/STRG.25365/STRG.26608/STRG.39356
DAS_by_comparison	DAS_Root-Stem	Root-Stem	-	All	GO:0036464	cytoplasmic ribonucleoprotein granule	Cellular component	0.00105696	0.108177	3.91049	8	126	305	18785	STRG.13667/STRG.26242/STRG.27837/STRG.33416/STRG.40637/STRG.43483/STRG.51555/STRG.52923
DAS_by_comparison	DAS_Root-Stem	Root-Stem	-	All	GO:0042175	nuclear outer membrane-endoplasmic reticulum membrane network	Cellular component	0.00109793	0.108177	2.27177	18	488	305	18785	STRG.17408/STRG.20250/STRG.21897/STRG.23289/STRG.24644/STRG.2664/STRG.28032/STRG.31209/STRG.32945/STRG.37253/STRG.41928/STRG.44254/STRG.50723/STRG.51268/STRG.56604/STRG.6324/STRG.7712/STRG.8425
DAS_by_comparison	DAS_Root-Stem	Root-Stem	-	All	GO:0035770	ribonucleoprotein granule	Cellular component	0.00111246	0.108177	3.8797	8	127	305	18785	STRG.13667/STRG.26242/STRG.27837/STRG.33416/STRG.40637/STRG.43483/STRG.51555/STRG.52923
DAS_by_comparison	DAS_Root-Stem	Root-Stem	-	All	GO:0000184	nuclear-transcribed mRNA catabolic process, nonsense-mediated decay	Biological process	0.00117477	0.110429	8.4952	4	29	305	18785	STRG.26242/STRG.27837/STRG.33416/STRG.43483
DAS_by_comparison	DAS_Root-Stem	Root-Stem	-	All	GO:0015297	antiporter activity	Molecular function	0.00137295	0.117753	4.92721	6	75	305	18785	STRG.12091/STRG.20250/STRG.22931/STRG.22986/STRG.31737/STRG.38627
DAS_by_comparison	DAS_Root-Stem	Root-Stem	-	All	GO:0004672	protein kinase activity	Molecular function	0.00149213	0.117753	1.73272	33	1173	305	18785	STRG.1187/STRG.12363/STRG.13965/STRG.14996/STRG.17408/STRG.17899/STRG.1828/STRG.18720/STRG.20762/STRG.23253/STRG.23289/STRG.24070/STRG.24602/STRG.27072/STRG.29047/STRG.29620/STRG.30871/STRG.31577/STRG.31990/STRG.33519/STRG.34544/STRG.36110/STRG.37658/STRG.39953/STRG.41058/STRG.41452/STRG.51268/STRG.534/STRG.53555/STRG.55500/STRG.56604/STRG.7816/STRG.8425
DAS_by_comparison	DAS_Root-Stem	Root-Stem	-	All	GO:0048519	negative regulation of biological process	Biological process	0.00152076	0.117753	1.55464	47	1862	305	18785	STRG.10656/STRG.11856/STRG.1187/STRG.13232/STRG.13667/STRG.17408/STRG.17705/STRG.19933/STRG.20730/STRG.21249/STRG.21913/STRG.23289/STRG.23514/STRG.24070/STRG.26242/STRG.27701/STRG.27837/STRG.29047/STRG.30093/STRG.30389/STRG.33416/STRG.34544/STRG.34710/STRG.36110/STRG.37364/STRG.38146/STRG.39953/STRG.43450/STRG.43483/STRG.44367/STRG.45980/STRG.46974/STRG.47782/STRG.51936/STRG.52376/STRG.53555/STRG…
DAS_by_comparison	DAS_Root-Stem	Root-Stem	-	All	GO:0044703	multi-organism reproductive process	Biological process	0.0015581	0.117753	2.74752	12	269	305	18785	STRG.11856/STRG.15627/STRG.169/STRG.17408/STRG.18917/STRG.25365/STRG.26608/STRG.29047/STRG.31828/STRG.39356/STRG.44367/STRG.4439
DAS_by_comparison	DAS_Root-Stem	Root-Stem	-	All	GO:0031330	obsolete negative regulation of cellular catabolic process	Biological process	0.00165651	0.117753	5.81039	5	53	305	18785	STRG.10656/STRG.17705/STRG.37364/STRG.43450/STRG.56740
DAS_by_comparison	DAS_Root-Stem	Root-Stem	-	All	GO:0010037	response to carbon dioxide	Biological process	0.00166842	0.117753	12.318	3	15	305	18785	STRG.15306/STRG.35919/STRG.54376
DAS_by_comparison	DAS_Root-Stem	Root-Stem	-	All	GO:0043271	negative regulation of monoatomic ion transport	Biological process	0.00166842	0.117753	12.318	3	15	305	18785	STRG.1187/STRG.39953/STRG.8425
DAS_by_comparison	DAS_Root-Stem	Root-Stem	-	All	GO:0072347	response to anesthetic	Biological process	0.00166842	0.117753	12.318	3	15	305	18785	STRG.15306/STRG.35919/STRG.54376
DAS_by_comparison	DAS_Root-Stem	Root-Stem	-	All	GO:0009863	salicylic acid mediated signaling pathway	Biological process	0.00168191	0.117753	4.7377	6	78	305	18785	STRG.26242/STRG.27837/STRG.39844/STRG.43483/STRG.5194/STRG.5220
DAS_by_comparison	DAS_Root-Stem	Root-Stem	-	All	GO:0005385	zinc ion transmembrane transporter activity	Molecular function	0.00171201	0.117753	7.69877	4	32	305	18785	STRG.12384/STRG.13648/STRG.16029/STRG.6294
DAS_by_comparison	DAS_Root-Stem	Root-Stem	-	All	GO:0071577	zinc ion transmembrane transport	Biological process	0.00171201	0.117753	7.69877	4	32	305	18785	STRG.12384/STRG.13648/STRG.16029/STRG.6294
DAS_by_comparison	DAS_Root-Stem	Root-Stem	-	All	GO:1903046	meiotic cell cycle process	Biological process	0.00176817	0.11872	3.04902	10	202	305	18785	STRG.11856/STRG.15627/STRG.169/STRG.17408/STRG.25365/STRG.26608/STRG.29047/STRG.33416/STRG.39356/STRG.4439
DAS_by_comparison	DAS_Root-Stem	Root-Stem	-	All	GO:0004674	protein serine/threonine kinase activity	Molecular function	0.0018935	0.124179	1.82941	27	909	305	18785	STRG.1187/STRG.13965/STRG.14996/STRG.17408/STRG.17899/STRG.1828/STRG.18720/STRG.20762/STRG.23253/STRG.23289/STRG.24070/STRG.24602/STRG.29047/STRG.29620/STRG.30871/STRG.31577/STRG.31990/STRG.33519/STRG.34544/STRG.36110/STRG.37658/STRG.39953/STRG.41058/STRG.41452/STRG.534/STRG.56604/STRG.7816
DAS_by_comparison	DAS_Root-Stem	Root-Stem	-	All	GO:0010555	response to mannitol	Biological process	0.00202891	0.130035	11.5482	3	16	305	18785	STRG.15306/STRG.35919/STRG.47840
DAS_by_comparison	DAS_Root-Stem	Root-Stem	-	All	GO:0072509	GO:0072509		0.00215247	0.134888	7.2459	4	34	305	18785	STRG.12384/STRG.13648/STRG.16029/STRG.6294
DAS_by_comparison	DAS_Root-Stem	Root-Stem	-	All	GO:0005789	endoplasmic reticulum membrane	Cellular component	0.00239525	0.135427	2.17227	17	482	305	18785	STRG.17408/STRG.20250/STRG.21897/STRG.23289/STRG.24644/STRG.2664/STRG.28032/STRG.31209/STRG.32945/STRG.37253/STRG.41928/STRG.44254/STRG.50723/STRG.56604/STRG.6324/STRG.7712/STRG.8425
DAS_by_comparison	DAS_Root-Stem	Root-Stem	-	All	GO:0006468	protein phosphorylation	Biological process	0.00242089	0.135427	1.68112	33	1209	305	18785	STRG.1187/STRG.12363/STRG.13965/STRG.14996/STRG.17408/STRG.17899/STRG.1828/STRG.18720/STRG.20762/STRG.23253/STRG.23289/STRG.24070/STRG.24602/STRG.27072/STRG.29047/STRG.29620/STRG.30871/STRG.31577/STRG.31990/STRG.33519/STRG.34544/STRG.36110/STRG.37658/STRG.39953/STRG.41058/STRG.41452/STRG.51268/STRG.534/STRG.53555/STRG.55500/STRG.56604/STRG.7816/STRG.8425
DAS_by_comparison	DAS_Root-Stem	Root-Stem	-	All	GO:0009895	negative regulation of catabolic process	Biological process	0.00247666	0.135427	5.3095	5	58	305	18785	STRG.10656/STRG.17705/STRG.37364/STRG.43450/STRG.56740
DAS_by_comparison	DAS_Root-Stem	Root-Stem	-	All	GO:0010360	negative regulation of anion channel activity	Biological process	0.00254393	0.135427	24.6361	2	5	305	18785	STRG.1187/STRG.39953
DAS_by_comparison	DAS_Root-Stem	Root-Stem	-	All	GO:0072708	response to sorbitol	Biological process	0.00254393	0.135427	24.6361	2	5	305	18785	STRG.15306/STRG.35919
DAS_by_comparison	DAS_Root-Stem	Root-Stem	-	All	GO:1903792	negative regulation of monoatomic anion transport	Biological process	0.00254393	0.135427	24.6361	2	5	305	18785	STRG.1187/STRG.39953
DAS_by_comparison	DAS_Root-Stem	Root-Stem	-	All	GO:1903960	negative regulation of anion transmembrane transport	Biological process	0.00254393	0.135427	24.6361	2	5	305	18785	STRG.1187/STRG.39953
DAS_by_comparison	DAS_Root-Stem	Root-Stem	-	All	GO:0009416	response to light stimulus	Biological process	0.00261619	0.135427	1.81148	26	884	305	18785	STRG.10359/STRG.10739/STRG.1187/STRG.14996/STRG.16029/STRG.20730/STRG.23289/STRG.23878/STRG.24680/STRG.26242/STRG.27837/STRG.30871/STRG.31209/STRG.33030/STRG.34710/STRG.37399/STRG.39953/STRG.41534/STRG.42783/STRG.43483/STRG.48392/STRG.51523/STRG.52272/STRG.55500/STRG.56604/STRG.7767
DAS_by_comparison	DAS_Root-Stem	Root-Stem	-	All	GO:0042162	telomeric DNA binding	Molecular function	0.00266543	0.135427	6.84335	4	36	305	18785	STRG.27837/STRG.33416/STRG.45071/STRG.4775
DAS_by_comparison	DAS_Root-Stem	Root-Stem	-	All	GO:0009744	response to sucrose	Biological process	0.00273246	0.135427	3.74897	7	115	305	18785	STRG.15306/STRG.23289/STRG.35919/STRG.45537/STRG.52774/STRG.56604/STRG.8425
DAS_by_comparison	DAS_Root-Stem	Root-Stem	-	All	GO:0034285	response to disaccharide	Biological process	0.00273246	0.135427	3.74897	7	115	305	18785	STRG.15306/STRG.23289/STRG.35919/STRG.45537/STRG.52774/STRG.56604/STRG.8425
DAS_by_comparison	DAS_Root-Stem	Root-Stem	-	All	GO:0098827	endoplasmic reticulum subcompartment	Cellular component	0.00277727	0.135427	2.14117	17	489	305	18785	STRG.17408/STRG.20250/STRG.21897/STRG.23289/STRG.24644/STRG.2664/STRG.28032/STRG.31209/STRG.32945/STRG.37253/STRG.41928/STRG.44254/STRG.50723/STRG.56604/STRG.6324/STRG.7712/STRG.8425
DAS_by_comparison	DAS_Root-Stem	Root-Stem	-	All	GO:0009743	response to carbohydrate	Biological process	0.00278537	0.135427	2.86466	10	215	305	18785	STRG.15306/STRG.23289/STRG.26242/STRG.35919/STRG.43483/STRG.45537/STRG.47840/STRG.52774/STRG.56604/STRG.8425
DAS_by_comparison	DAS_Root-Stem	Root-Stem	-	All	GO:0022804	active transmembrane transporter activity	Molecular function	0.00288159	0.135488	2.26434	15	408	305	18785	STRG.11586/STRG.12091/STRG.20067/STRG.2018/STRG.20250/STRG.22931/STRG.22986/STRG.29089/STRG.31737/STRG.32945/STRG.3418/STRG.38627/STRG.48243/STRG.53063/STRG.8313
DAS_by_comparison	DAS_Root-Stem	Root-Stem	-	All	GO:0042726	flavin-containing compound metabolic process	Biological process	0.00288629	0.135488	10.265	3	18	305	18785	STRG.26975/STRG.53638/STRG.5947
DAS_by_comparison	DAS_Root-Stem	Root-Stem	-	All	GO:0044432	obsolete endoplasmic reticulum part	Cellular component	0.00293077	0.135488	2.07607	18	534	305	18785	STRG.17408/STRG.20250/STRG.21897/STRG.23289/STRG.24644/STRG.2664/STRG.28032/STRG.31209/STRG.32945/STRG.37253/STRG.41928/STRG.44254/STRG.50723/STRG.56604/STRG.6324/STRG.7712/STRG.7767/STRG.8425
DAS_by_comparison	DAS_Root-Stem	Root-Stem	-	All	GO:0001101	response to acid chemical	Biological process	0.00302632	0.137649	1.56718	40	1572	305	18785	STRG.10739/STRG.11856/STRG.15306/STRG.1613/STRG.16637/STRG.17705/STRG.21059/STRG.23289/STRG.26242/STRG.2664/STRG.27701/STRG.27837/STRG.28032/STRG.29047/STRG.30871/STRG.31209/STRG.33519/STRG.3418/STRG.35919/STRG.36896/STRG.37399/STRG.39844/STRG.40781/STRG.41534/STRG.43450/STRG.43483/STRG.45012/STRG.4775/STRG.47840/STRG.48392/STRG.49213/STRG.5194/STRG.5220/STRG.54847/STRG.55500/STRG.56120/STRG.5674…
DAS_by_comparison	DAS_Root-Stem	Root-Stem	-	All	GO:0051321	meiotic cell cycle	Biological process	0.0033908	0.147855	2.78689	10	221	305	18785	STRG.11856/STRG.15627/STRG.169/STRG.17408/STRG.25365/STRG.26608/STRG.29047/STRG.33416/STRG.39356/STRG.4439
DAS_by_comparison	DAS_Root-Stem	Root-Stem	-	All	GO:0051234	establishment of localization	Biological process	0.00344023	0.147855	1.41394	59	2570	305	18785	STRG.11495/STRG.11586/STRG.1187/STRG.12091/STRG.12252/STRG.12384/STRG.13648/STRG.13965/STRG.14996/STRG.15259/STRG.15627/STRG.16029/STRG.17223/STRG.17705/STRG.18917/STRG.20067/STRG.2018/STRG.20250/STRG.22931/STRG.22970/STRG.22986/STRG.23289/STRG.24953/STRG.27219/STRG.27837/STRG.29089/STRG.31737/STRG.3264/STRG.32945/STRG.33030/STRG.33416/STRG.33439/STRG.33537/STRG.3418/STRG.34544/STRG.37399/STRG.37…
DAS_by_comparison	DAS_Root-Stem	Root-Stem	-	All	GO:0006873	intracellular monoatomic ion homeostasis	Biological process	0.00344469	0.147855	2.98017	9	186	305	18785	STRG.12091/STRG.12252/STRG.12523/STRG.16029/STRG.24953/STRG.29089/STRG.50502/STRG.54547/STRG.8681
DAS_by_comparison	DAS_Root-Stem	Root-Stem	-	All	GO:0009414	response to water deprivation	Biological process	0.00347935	0.147855	2.09407	17	500	305	18785	STRG.15306/STRG.1613/STRG.16637/STRG.21059/STRG.23289/STRG.2664/STRG.27701/STRG.28032/STRG.30871/STRG.3418/STRG.35919/STRG.40781/STRG.41534/STRG.47840/STRG.55500/STRG.7767/STRG.8425
DAS_by_comparison	DAS_Root-Stem	Root-Stem	-	All	GO:0010035	obsolete response to inorganic substance	Biological process	0.00357934	0.147855	1.6111	35	1338	305	18785	STRG.10359/STRG.10398/STRG.12091/STRG.13648/STRG.14078/STRG.15306/STRG.1613/STRG.16637/STRG.20533/STRG.21059/STRG.23289/STRG.23531/STRG.23729/STRG.2664/STRG.27701/STRG.28032/STRG.30871/STRG.33537/STRG.3418/STRG.35919/STRG.36896/STRG.39844/STRG.40781/STRG.41534/STRG.45980/STRG.4775/STRG.47782/STRG.47840/STRG.48392/STRG.5194/STRG.5220/STRG.55500/STRG.56604/STRG.7767/STRG.8425
DAS_by_comparison	DAS_Root-Stem	Root-Stem	-	All	GO:0010106	cellular response to iron ion starvation	Biological process	0.00377502	0.147855	20.5301	2	6	305	18785	STRG.12252/STRG.50502
DAS_by_comparison	DAS_Root-Stem	Root-Stem	-	All	GO:0031061	obsolete negative regulation of histone methylation	Biological process	0.00377502	0.147855	20.5301	2	6	305	18785	STRG.30389/STRG.6850
DAS_by_comparison	DAS_Root-Stem	Root-Stem	-	All	GO:0032008	positive regulation of TOR signaling	Biological process	0.00377502	0.147855	20.5301	2	6	305	18785	STRG.17705/STRG.56740
DAS_by_comparison	DAS_Root-Stem	Root-Stem	-	All	GO:0034198	cellular response to amino acid starvation	Biological process	0.00377502	0.147855	20.5301	2	6	305	18785	STRG.17705/STRG.56740
DAS_by_comparison	DAS_Root-Stem	Root-Stem	-	All	GO:1990928	response to amino acid starvation	Biological process	0.00377502	0.147855	20.5301	2	6	305	18785	STRG.17705/STRG.56740
DAS_by_comparison	DAS_Root-Stem	Root-Stem	-	All	GO:0000325	plant-type vacuole	Cellular component	0.00384946	0.148358	2.73734	10	225	305	18785	STRG.11586/STRG.12091/STRG.12252/STRG.17223/STRG.22970/STRG.29089/STRG.3418/STRG.48243/STRG.49213/STRG.8313
DAS_by_comparison	DAS_Root-Stem	Root-Stem	-	All	GO:0009556	microsporogenesis	Biological process	0.00393091	0.148358	6.15902	4	40	305	18785	STRG.169/STRG.17408/STRG.25365/STRG.26608
DAS_by_comparison	DAS_Root-Stem	Root-Stem	-	All	GO:0042493	GO:0042493		0.00396204	0.148358	1.80484	24	819	305	18785	STRG.15306/STRG.17408/STRG.20250/STRG.22931/STRG.26242/STRG.27437/STRG.27837/STRG.29047/STRG.31209/STRG.33537/STRG.3418/STRG.35919/STRG.36896/STRG.39844/STRG.43483/STRG.45012/STRG.4775/STRG.47782/STRG.48392/STRG.51906/STRG.5194/STRG.5220/STRG.54376/STRG.54665
DAS_by_comparison	DAS_Root-Stem	Root-Stem	-	All	GO:0009415	response to water	Biological process	0.00399829	0.148358	2.06515	17	507	305	18785	STRG.15306/STRG.1613/STRG.16637/STRG.21059/STRG.23289/STRG.2664/STRG.27701/STRG.28032/STRG.30871/STRG.3418/STRG.35919/STRG.40781/STRG.41534/STRG.47840/STRG.55500/STRG.7767/STRG.8425
DAS_by_comparison	DAS_Root-Stem	Root-Stem	-	All	GO:0046915	transition metal ion transmembrane transporter activity	Molecular function	0.00407275	0.149158	4.7377	5	65	305	18785	STRG.12252/STRG.12384/STRG.13648/STRG.16029/STRG.6294
DAS_by_comparison	DAS_Root-Stem	Root-Stem	-	All	GO:0015075	monoatomic ion transmembrane transporter activity	Molecular function	0.00426529	0.151613	1.85107	22	732	305	18785	STRG.11586/STRG.12091/STRG.12252/STRG.12384/STRG.13648/STRG.16029/STRG.20250/STRG.22931/STRG.22970/STRG.22986/STRG.24953/STRG.29089/STRG.31737/STRG.32945/STRG.33030/STRG.33537/STRG.40222/STRG.40403/STRG.48243/STRG.51541/STRG.6294/STRG.8681
DAS_by_comparison	DAS_Root-Stem	Root-Stem	-	All	GO:0007041	lysosomal transport	Biological process	0.00430108	0.151613	6.0088	4	41	305	18785	STRG.11495/STRG.17705/STRG.56232/STRG.56740
DAS_by_comparison	DAS_Root-Stem	Root-Stem	-	All	GO:0030100	regulation of endocytosis	Biological process	0.00430108	0.151613	6.0088	4	41	305	18785	STRG.13965/STRG.18720/STRG.21249/STRG.51936
DAS_by_comparison	DAS_Root-Stem	Root-Stem	-	All	GO:1901700	response to oxygen-containing compound	Biological process	0.00466411	0.160521	1.44021	51	2181	305	18785	STRG.10739/STRG.11856/STRG.15306/STRG.1613/STRG.16637/STRG.17408/STRG.17705/STRG.21059/STRG.23289/STRG.26242/STRG.2664/STRG.27437/STRG.27701/STRG.27837/STRG.28032/STRG.29047/STRG.30871/STRG.31209/STRG.33519/STRG.3418/STRG.34544/STRG.35919/STRG.36896/STRG.37399/STRG.39844/STRG.40781/STRG.41534/STRG.43450/STRG.43483/STRG.45012/STRG.45537/STRG.4775/STRG.47782/STRG.47840/STRG.48392/STRG.49213/STRG.51…
DAS_by_comparison	DAS_Root-Stem	Root-Stem	-	All	GO:0000151	ubiquitin ligase complex	Cellular component	0.00466764	0.160521	2.51856	11	269	305	18785	STRG.11856/STRG.13075/STRG.20730/STRG.23289/STRG.24249/STRG.24647/STRG.36896/STRG.37658/STRG.39096/STRG.41699/STRG.8382
DAS_by_comparison	DAS_Root-Stem	Root-Stem	-	All	GO:0071236	cellular response to antibiotic	Biological process	0.00473119	0.160746	3.39473	7	127	305	18785	STRG.26242/STRG.27837/STRG.31209/STRG.39844/STRG.43483/STRG.5194/STRG.5220
DAS_by_comparison	DAS_Root-Stem	Root-Stem	-	All	GO:0030833	regulation of actin filament polymerization	Biological process	0.00494191	0.162026	4.52869	5	68	305	18785	STRG.21249/STRG.2474/STRG.29047/STRG.51936/STRG.6324
DAS_by_comparison	DAS_Root-Stem	Root-Stem	-	All	GO:0006829	zinc ion transport	Biological process	0.00511048	0.162026	5.72932	4	43	305	18785	STRG.12384/STRG.13648/STRG.16029/STRG.6294
DAS_by_comparison	DAS_Root-Stem	Root-Stem	-	All	GO:0006810	transport	Biological process	0.00516354	0.162026	1.3981	57	2511	305	18785	STRG.11495/STRG.11586/STRG.12091/STRG.12252/STRG.12384/STRG.13648/STRG.13965/STRG.14996/STRG.15259/STRG.15627/STRG.16029/STRG.17223/STRG.17705/STRG.18917/STRG.20067/STRG.2018/STRG.20250/STRG.22931/STRG.22970/STRG.22986/STRG.23289/STRG.24953/STRG.27219/STRG.27837/STRG.29089/STRG.31737/STRG.3264/STRG.32945/STRG.33030/STRG.33416/STRG.33439/STRG.33537/STRG.3418/STRG.34544/STRG.37399/STRG.37658/STRG.3…
DAS_by_comparison	DAS_Root-Stem	Root-Stem	-	All	GO:0004832	valine-tRNA ligase activity	Molecular function	0.00522849	0.162026	17.5972	2	7	305	18785	STRG.17705/STRG.56740
DAS_by_comparison	DAS_Root-Stem	Root-Stem	-	All	GO:0006438	valyl-tRNA aminoacylation	Biological process	0.00522849	0.162026	17.5972	2	7	305	18785	STRG.17705/STRG.56740
DAS_by_comparison	DAS_Root-Stem	Root-Stem	-	All	GO:0009882	blue light photoreceptor activity	Molecular function	0.00522849	0.162026	17.5972	2	7	305	18785	STRG.1187/STRG.39953
DAS_by_comparison	DAS_Root-Stem	Root-Stem	-	All	GO:0010155	regulation of proton transport	Biological process	0.00522849	0.162026	17.5972	2	7	305	18785	STRG.1187/STRG.39953
DAS_by_comparison	DAS_Root-Stem	Root-Stem	-	All	GO:0080183	response to photooxidative stress	Biological process	0.00522849	0.162026	17.5972	2	7	305	18785	STRG.30871/STRG.55500
DAS_by_comparison	DAS_Root-Stem	Root-Stem	-	All	GO:0009250	glucan biosynthetic process	Biological process	0.00580961	0.172083	3.69541	6	100	305	18785	STRG.17433/STRG.23729/STRG.26608/STRG.38962/STRG.6646/STRG.8132
DAS_by_comparison	DAS_Root-Stem	Root-Stem	-	All	GO:0007006	mitochondrial membrane organization	Biological process	0.00590035	0.172083	8.0335	3	23	305	18785	STRG.20250/STRG.22931/STRG.44527
DAS_by_comparison	DAS_Root-Stem	Root-Stem	-	All	GO:0072665	protein localization to vacuole	Biological process	0.00593509	0.172083	4.33734	5	71	305	18785	STRG.11495/STRG.17705/STRG.37658/STRG.56232/STRG.56740
DAS_by_comparison	DAS_Root-Stem	Root-Stem	-	All	GO:0009314	response to radiation	Biological process	0.00598679	0.172083	1.69994	26	942	305	18785	STRG.10359/STRG.10739/STRG.1187/STRG.14996/STRG.16029/STRG.20730/STRG.23289/STRG.23878/STRG.24680/STRG.26242/STRG.27837/STRG.30871/STRG.31209/STRG.33030/STRG.34710/STRG.37399/STRG.39953/STRG.41534/STRG.42783/STRG.43483/STRG.48392/STRG.51523/STRG.52272/STRG.55500/STRG.56604/STRG.7767
DAS_by_comparison	DAS_Root-Stem	Root-Stem	-	All	GO:0008361	regulation of cell size	Biological process	0.00601603	0.172083	5.47468	4	45	305	18785	STRG.17705/STRG.44367/STRG.51523/STRG.56740
DAS_by_comparison	DAS_Root-Stem	Root-Stem	-	All	GO:0031333	negative regulation of protein-containing complex assembly	Biological process	0.00601603	0.172083	5.47468	4	45	305	18785	STRG.21249/STRG.29047/STRG.51936/STRG.56799
DAS_by_comparison	DAS_Root-Stem	Root-Stem	-	All	GO:0006996	organelle organization	Biological process	0.00603668	0.172083	1.44071	48	2052	305	18785	STRG.10739/STRG.11495/STRG.1172/STRG.11856/STRG.1187/STRG.12638/STRG.14920/STRG.15627/STRG.169/STRG.17408/STRG.1828/STRG.20250/STRG.22931/STRG.23531/STRG.2474/STRG.25365/STRG.25776/STRG.27374/STRG.29047/STRG.30093/STRG.30389/STRG.30871/STRG.33030/STRG.33416/STRG.34544/STRG.37658/STRG.3811/STRG.39953/STRG.4098/STRG.43167/STRG.44367/STRG.4439/STRG.44527/STRG.45071/STRG.46997/STRG.47559/STRG.4775/ST…
DAS_by_comparison	DAS_Root-Stem	Root-Stem	-	All	GO:0140096	catalytic activity, acting on a protein	Molecular function	0.00604121	0.172083	1.3876	57	2530	305	18785	STRG.11856/STRG.1187/STRG.12363/STRG.12638/STRG.13075/STRG.13965/STRG.14920/STRG.14996/STRG.17408/STRG.17899/STRG.1828/STRG.18720/STRG.20762/STRG.23253/STRG.23289/STRG.24070/STRG.24602/STRG.24902/STRG.25902/STRG.2664/STRG.27072/STRG.27479/STRG.28032/STRG.29047/STRG.29620/STRG.30871/STRG.31048/STRG.31202/STRG.31577/STRG.31828/STRG.31990/STRG.3222/STRG.33519/STRG.34544/STRG.36110/STRG.36576/STRG.37…
DAS_by_comparison	DAS_Root-Stem	Root-Stem	-	All	GO:0016773	phosphotransferase activity, alcohol group as acceptor	Molecular function	0.00632252	0.178295	1.56507	34	1338	305	18785	STRG.1187/STRG.12363/STRG.13965/STRG.14996/STRG.17408/STRG.17899/STRG.1828/STRG.18720/STRG.20762/STRG.23253/STRG.23289/STRG.24070/STRG.24602/STRG.27072/STRG.29047/STRG.29620/STRG.30871/STRG.31577/STRG.31990/STRG.33519/STRG.34544/STRG.36110/STRG.37658/STRG.39953/STRG.41058/STRG.41452/STRG.51268/STRG.534/STRG.53555/STRG.54547/STRG.55500/STRG.56604/STRG.7816/STRG.8425
DAS_by_comparison	DAS_Root-Stem	Root-Stem	-	All	GO:0008064	regulation of actin polymerization or depolymerization	Biological process	0.00667042	0.184371	4.2185	5	73	305	18785	STRG.21249/STRG.2474/STRG.29047/STRG.51936/STRG.6324
DAS_by_comparison	DAS_Root-Stem	Root-Stem	-	All	GO:0030832	regulation of actin filament length	Biological process	0.00667042	0.184371	4.2185	5	73	305	18785	STRG.21249/STRG.2474/STRG.29047/STRG.51936/STRG.6324
DAS_by_comparison	DAS_Root-Stem	Root-Stem	-	All	GO:0005697	telomerase holoenzyme complex	Cellular component	0.00689685	0.184371	15.3975	2	8	305	18785	STRG.33416/STRG.45071
DAS_by_comparison	DAS_Root-Stem	Root-Stem	-	All	GO:0006771	riboflavin metabolic process	Biological process	0.00689685	0.184371	15.3975	2	8	305	18785	STRG.26975/STRG.53638
DAS_by_comparison	DAS_Root-Stem	Root-Stem	-	All	GO:0009231	riboflavin biosynthetic process	Biological process	0.00689685	0.184371	15.3975	2	8	305	18785	STRG.26975/STRG.53638
DAS_by_comparison	DAS_Root-Stem	Root-Stem	-	All	GO:0030003	intracellular monoatomic cation homeostasis	Biological process	0.00693625	0.184371	2.88141	8	171	305	18785	STRG.12091/STRG.12252/STRG.12523/STRG.16029/STRG.24953/STRG.29089/STRG.50502/STRG.8681
DAS_by_comparison	DAS_Root-Stem	Root-Stem	-	All	GO:0003730	mRNA 3'-UTR binding	Molecular function	0.00702243	0.184371	5.24172	4	47	305	18785	STRG.10656/STRG.13667/STRG.37364/STRG.7549
DAS_by_comparison	DAS_Root-Stem	Root-Stem	-	All	GO:0000932	P-body	Cellular component	0.00706101	0.184371	4.1615	5	74	305	18785	STRG.26242/STRG.33416/STRG.40637/STRG.43483/STRG.51555
DAS_by_comparison	DAS_Root-Stem	Root-Stem	-	All	GO:1902531	regulation of intracellular signal transduction	Biological process	0.00717519	0.185633	2.86466	8	172	305	18785	STRG.11856/STRG.17705/STRG.23289/STRG.25365/STRG.35388/STRG.56604/STRG.56740/STRG.7816
DAS_by_comparison	DAS_Root-Stem	Root-Stem	-	All	GO:0110053	regulation of actin filament organization	Biological process	0.00746731	0.191435	4.10601	5	75	305	18785	STRG.21249/STRG.2474/STRG.29047/STRG.51936/STRG.6324
DAS_by_comparison	DAS_Root-Stem	Root-Stem	-	All	GO:0012505	endomembrane system	Cellular component	0.0077931	0.195397	1.38038	55	2454	305	18785	STRG.11495/STRG.11586/STRG.14556/STRG.16637/STRG.169/STRG.17223/STRG.17408/STRG.17433/STRG.17705/STRG.18917/STRG.20250/STRG.21897/STRG.22970/STRG.23289/STRG.24644/STRG.24654/STRG.24953/STRG.25981/STRG.26262/STRG.2664/STRG.27374/STRG.27946/STRG.28032/STRG.29089/STRG.31209/STRG.31737/STRG.32945/STRG.3418/STRG.35857/STRG.37253/STRG.37658/STRG.38627/STRG.39953/STRG.41452/STRG.41928/STRG.42620/STRG.44…
DAS_by_comparison	DAS_Root-Stem	Root-Stem	-	All	GO:0032271	regulation of protein polymerization	Biological process	0.0078896	0.195397	4.05198	5	76	305	18785	STRG.21249/STRG.2474/STRG.29047/STRG.51936/STRG.6324
DAS_by_comparison	DAS_Root-Stem	Root-Stem	-	All	GO:0046916	obsolete intracellular transition metal ion homeostasis	Biological process	0.0078896	0.195397	4.05198	5	76	305	18785	STRG.12091/STRG.12252/STRG.12523/STRG.16029/STRG.50502
DAS_by_comparison	DAS_Root-Stem	Root-Stem	-	All	GO:0035690	GO:0035690		0.0079294	0.195397	2.81555	8	175	305	18785	STRG.26242/STRG.27837/STRG.31209/STRG.39844/STRG.43483/STRG.51906/STRG.5194/STRG.5220
DAS_by_comparison	DAS_Root-Stem	Root-Stem	-	All	GO:1903311	regulation of mRNA metabolic process	Biological process	0.00796833	0.195397	3.07951	7	140	305	18785	STRG.10656/STRG.13667/STRG.27701/STRG.30389/STRG.37364/STRG.51555/STRG.7549
DAS_by_comparison	DAS_Root-Stem	Root-Stem	-	All	GO:0005773	vacuole	Cellular component	0.00805081	0.195718	1.57793	31	1210	305	18785	STRG.10398/STRG.11495/STRG.11586/STRG.1187/STRG.12091/STRG.12252/STRG.13648/STRG.14556/STRG.15306/STRG.16637/STRG.17223/STRG.17705/STRG.22970/STRG.24953/STRG.25981/STRG.26262/STRG.29089/STRG.3418/STRG.35919/STRG.36896/STRG.39953/STRG.42620/STRG.48243/STRG.4909/STRG.49213/STRG.54665/STRG.56740/STRG.7767/STRG.8313/STRG.8681/STRG.9690
DAS_by_comparison	DAS_Stem-45DAB	Stem-45DAB	-	All	GO:0001931	uropod	Cellular component	2.76651e-05	0.0136205	20.7626	4	11	329	18785	STRG.15984/STRG.23549/STRG.34023/STRG.5948
DAS_by_comparison	DAS_Stem-45DAB	Stem-45DAB	-	All	GO:0031254	cell trailing edge	Cellular component	2.76651e-05	0.0136205	20.7626	4	11	329	18785	STRG.15984/STRG.23549/STRG.34023/STRG.5948
DAS_by_comparison	DAS_Stem-45DAB	Stem-45DAB	-	All	GO:0031268	pseudopodium organization	Biological process	2.76651e-05	0.0136205	20.7626	4	11	329	18785	STRG.15984/STRG.23549/STRG.34023/STRG.5948
DAS_by_comparison	DAS_Stem-45DAB	Stem-45DAB	-	All	GO:0032796	uropod organization	Biological process	2.76651e-05	0.0136205	20.7626	4	11	329	18785	STRG.15984/STRG.23549/STRG.34023/STRG.5948
DAS_by_comparison	DAS_Stem-45DAB	Stem-45DAB	-	All	GO:0034461	uropod retraction	Biological process	2.76651e-05	0.0136205	20.7626	4	11	329	18785	STRG.15984/STRG.23549/STRG.34023/STRG.5948
DAS_by_comparison	DAS_Stem-45DAB	Stem-45DAB	-	All	GO:1990753	equatorial cell cortex	Cellular component	2.76651e-05	0.0136205	20.7626	4	11	329	18785	STRG.15984/STRG.23549/STRG.34023/STRG.5948
DAS_by_comparison	DAS_Stem-45DAB	Stem-45DAB	-	All	GO:0099738	cell cortex region	Cellular component	8.04952e-05	0.0159893	16.3135	4	14	329	18785	STRG.15984/STRG.23549/STRG.34023/STRG.5948
DAS_by_comparison	DAS_Stem-45DAB	Stem-45DAB	-	All	GO:0030038	contractile actin filament bundle assembly	Biological process	0.000102382	0.0159893	28.5486	3	6	329	18785	STRG.23549/STRG.34023/STRG.5948
DAS_by_comparison	DAS_Stem-45DAB	Stem-45DAB	-	All	GO:0031270	pseudopodium retraction	Biological process	0.000102382	0.0159893	28.5486	3	6	329	18785	STRG.23549/STRG.34023/STRG.5948
DAS_by_comparison	DAS_Stem-45DAB	Stem-45DAB	-	All	GO:0032060	bleb assembly	Biological process	0.000102382	0.0159893	28.5486	3	6	329	18785	STRG.23549/STRG.34023/STRG.5948
DAS_by_comparison	DAS_Stem-45DAB	Stem-45DAB	-	All	GO:0032982	myosin filament	Cellular component	0.000102382	0.0159893	28.5486	3	6	329	18785	STRG.23549/STRG.34023/STRG.5948
DAS_by_comparison	DAS_Stem-45DAB	Stem-45DAB	-	All	GO:0033298	contractile vacuole organization	Biological process	0.000102382	0.0159893	28.5486	3	6	329	18785	STRG.23549/STRG.34023/STRG.5948
DAS_by_comparison	DAS_Stem-45DAB	Stem-45DAB	-	All	GO:0045179	apical cortex	Cellular component	0.000102382	0.0159893	28.5486	3	6	329	18785	STRG.23549/STRG.34023/STRG.5948
DAS_by_comparison	DAS_Stem-45DAB	Stem-45DAB	-	All	GO:0046847	filopodium assembly	Biological process	0.000102382	0.0159893	28.5486	3	6	329	18785	STRG.23549/STRG.34023/STRG.5948
DAS_by_comparison	DAS_Stem-45DAB	Stem-45DAB	-	All	GO:0060327	cytoplasmic actin-based contraction involved in cell motility	Biological process	0.000102382	0.0159893	28.5486	3	6	329	18785	STRG.23549/STRG.34023/STRG.5948
DAS_by_comparison	DAS_Stem-45DAB	Stem-45DAB	-	All	GO:0060328	cytoplasmic actin-based contraction involved in forward cell motility	Biological process	0.000102382	0.0159893	28.5486	3	6	329	18785	STRG.23549/STRG.34023/STRG.5948
DAS_by_comparison	DAS_Stem-45DAB	Stem-45DAB	-	All	GO:0097204	phagocytic cup base	Cellular component	0.000102382	0.0159893	28.5486	3	6	329	18785	STRG.23549/STRG.34023/STRG.5948
DAS_by_comparison	DAS_Stem-45DAB	Stem-45DAB	-	All	GO:0031152	aggregation involved in sorocarp development	Biological process	0.000108255	0.0159893	15.2259	4	15	329	18785	STRG.15984/STRG.23549/STRG.34023/STRG.5948
DAS_by_comparison	DAS_Stem-45DAB	Stem-45DAB	-	All	GO:0098630	aggregation of unicellular organisms	Biological process	0.000108255	0.0159893	15.2259	4	15	329	18785	STRG.15984/STRG.23549/STRG.34023/STRG.5948
DAS_by_comparison	DAS_Stem-45DAB	Stem-45DAB	-	All	GO:0098743	cell aggregation	Biological process	0.000108255	0.0159893	15.2259	4	15	329	18785	STRG.15984/STRG.23549/STRG.34023/STRG.5948
DAS_by_comparison	DAS_Stem-45DAB	Stem-45DAB	-	All	GO:0033036	macromolecule localization	Biological process	0.000134272	0.0182832	1.99177	33	946	329	18785	STRG.10607/STRG.12295/STRG.12955/STRG.13673/STRG.15627/STRG.15984/STRG.169/STRG.17502/STRG.18514/STRG.22420/STRG.22921/STRG.23549/STRG.26806/STRG.27837/STRG.30768/STRG.3158/STRG.33713/STRG.34023/STRG.35595/STRG.35623/STRG.36278/STRG.37399/STRG.37658/STRG.414/STRG.4439/STRG.44806/STRG.45505/STRG.46976/STRG.50733/STRG.50956/STRG.51322/STRG.56232/STRG.5948
DAS_by_comparison	DAS_Stem-45DAB	Stem-45DAB	-	All	GO:0000146	microfilament motor activity	Molecular function	0.000142354	0.0182832	14.2743	4	16	329	18785	STRG.23549/STRG.34023/STRG.5948/STRG.9600
DAS_by_comparison	DAS_Stem-45DAB	Stem-45DAB	-	All	GO:0033275	actin-myosin filament sliding	Biological process	0.000142354	0.0182832	14.2743	4	16	329	18785	STRG.23549/STRG.34023/STRG.5948/STRG.9600
DAS_by_comparison	DAS_Stem-45DAB	Stem-45DAB	-	All	GO:0071889	14-3-3 protein binding	Molecular function	0.000176843	0.0217664	24.4703	3	7	329	18785	STRG.23549/STRG.34023/STRG.5948
DAS_by_comparison	DAS_Stem-45DAB	Stem-45DAB	-	All	GO:0030587	sorocarp development	Biological process	0.000204472	0.0223708	6.9915	6	49	329	18785	STRG.15984/STRG.23549/STRG.31612/STRG.34023/STRG.50956/STRG.5948
DAS_by_comparison	DAS_Stem-45DAB	Stem-45DAB	-	All	GO:0090702	GO:0090702		0.000204472	0.0223708	6.9915	6	49	329	18785	STRG.15984/STRG.23549/STRG.31612/STRG.34023/STRG.50956/STRG.5948
DAS_by_comparison	DAS_Stem-45DAB	Stem-45DAB	-	All	GO:0099120	socially cooperative development	Biological process	0.000204472	0.0223708	6.9915	6	49	329	18785	STRG.15984/STRG.23549/STRG.31612/STRG.34023/STRG.50956/STRG.5948
DAS_by_comparison	DAS_Stem-45DAB	Stem-45DAB	-	All	GO:0030898	GO:0030898		0.000232806	0.0237141	12.6883	4	18	329	18785	STRG.23549/STRG.34023/STRG.5948/STRG.9600
DAS_by_comparison	DAS_Stem-45DAB	Stem-45DAB	-	All	GO:0042641	actomyosin	Cellular component	0.000232806	0.0237141	12.6883	4	18	329	18785	STRG.23549/STRG.34023/STRG.5948/STRG.9600
DAS_by_comparison	DAS_Stem-45DAB	Stem-45DAB	-	All	GO:0001891	phagocytic cup	Cellular component	0.000279278	0.0249996	21.4115	3	8	329	18785	STRG.23549/STRG.34023/STRG.5948
DAS_by_comparison	DAS_Stem-45DAB	Stem-45DAB	-	All	GO:0016460	myosin II complex	Cellular component	0.000279278	0.0249996	21.4115	3	8	329	18785	STRG.23549/STRG.34023/STRG.5948
DAS_by_comparison	DAS_Stem-45DAB	Stem-45DAB	-	All	GO:0031034	myosin filament assembly	Biological process	0.000279278	0.0249996	21.4115	3	8	329	18785	STRG.23549/STRG.34023/STRG.5948
DAS_by_comparison	DAS_Stem-45DAB	Stem-45DAB	-	All	GO:0051591	response to cAMP	Biological process	0.000279278	0.0249996	21.4115	3	8	329	18785	STRG.23549/STRG.34023/STRG.5948
DAS_by_comparison	DAS_Stem-45DAB	Stem-45DAB	-	All	GO:0006996	organelle organization	Biological process	0.000287779	0.0250029	1.58604	57	2052	329	18785	STRG.1172/STRG.11856/STRG.1187/STRG.12638/STRG.12955/STRG.13289/STRG.13674/STRG.1385/STRG.15627/STRG.15984/STRG.169/STRG.17372/STRG.17408/STRG.17502/STRG.18182/STRG.20514/STRG.22420/STRG.23549/STRG.25368/STRG.25776/STRG.26806/STRG.27145/STRG.27374/STRG.27694/STRG.30093/STRG.30187/STRG.30389/STRG.30768/STRG.30871/STRG.3158/STRG.31805/STRG.32899/STRG.33713/STRG.34023/STRG.35595/STRG.36597/STRG.3765…
DAS_by_comparison	DAS_Stem-45DAB	Stem-45DAB	-	All	GO:0070252	actin-mediated cell contraction	Biological process	0.000358555	0.0302621	11.4195	4	20	329	18785	STRG.23549/STRG.34023/STRG.5948/STRG.9600
DAS_by_comparison	DAS_Stem-45DAB	Stem-45DAB	-	All	GO:0032153	cell division site	Cellular component	0.000388202	0.0318541	6.22879	6	55	329	18785	STRG.15627/STRG.15984/STRG.23549/STRG.34023/STRG.4439/STRG.5948
DAS_by_comparison	DAS_Stem-45DAB	Stem-45DAB	-	All	GO:0042770	signal transduction in response to DNA damage	Biological process	0.000526599	0.0420425	10.3813	4	22	329	18785	STRG.20728/STRG.20730/STRG.25368/STRG.37364
DAS_by_comparison	DAS_Stem-45DAB	Stem-45DAB	-	All	GO:0006513	protein monoubiquitination	Biological process	0.000628726	0.04808	9.92996	4	23	329	18785	STRG.12955/STRG.20728/STRG.20730/STRG.44806
DAS_by_comparison	DAS_Stem-45DAB	Stem-45DAB	-	All	GO:0040029	epigenetic regulation of gene expression	Biological process	0.000634773	0.04808	2.88819	13	257	329	18785	STRG.11856/STRG.12777/STRG.1385/STRG.1518/STRG.23675/STRG.24327/STRG.27694/STRG.30093/STRG.30389/STRG.34203/STRG.36597/STRG.414/STRG.44793
DAS_by_comparison	DAS_Stem-45DAB	Stem-45DAB	-	All	GO:0034293	sexual sporulation	Biological process	0.000681061	0.0502963	5.61612	6	61	329	18785	STRG.15627/STRG.169/STRG.17408/STRG.26608/STRG.4439/STRG.7531
DAS_by_comparison	DAS_Stem-45DAB	Stem-45DAB	-	All	GO:0031154	culmination involved in sorocarp development	Biological process	0.00079131	0.0556555	15.572	3	11	329	18785	STRG.23549/STRG.34023/STRG.5948
DAS_by_comparison	DAS_Stem-45DAB	Stem-45DAB	-	All	GO:0043968	obsolete histone H2A acetylation	Biological process	0.00079131	0.0556555	15.572	3	11	329	18785	STRG.20514/STRG.30093/STRG.40253
DAS_by_comparison	DAS_Stem-45DAB	Stem-45DAB	-	All	GO:0016860	intramolecular oxidoreductase activity	Molecular function	0.000880187	0.0604668	5.35287	6	64	329	18785	STRG.17084/STRG.32888/STRG.4098/STRG.41874/STRG.42311/STRG.56208
DAS_by_comparison	DAS_Stem-45DAB	Stem-45DAB	-	All	GO:0016458	obsolete gene silencing	Biological process	0.000902722	0.0606055	2.92806	12	234	329	18785	STRG.11856/STRG.12777/STRG.1385/STRG.1518/STRG.23675/STRG.24327/STRG.27694/STRG.30093/STRG.30389/STRG.34203/STRG.36597/STRG.414
DAS_by_comparison	DAS_Stem-45DAB	Stem-45DAB	-	All	GO:0006971	hypotonic response	Biological process	0.00104144	0.0654555	14.2743	3	12	329	18785	STRG.23549/STRG.34023/STRG.5948
DAS_by_comparison	DAS_Stem-45DAB	Stem-45DAB	-	All	GO:0032009	early phagosome	Cellular component	0.00104144	0.0654555	14.2743	3	12	329	18785	STRG.23549/STRG.34023/STRG.5948
DAS_by_comparison	DAS_Stem-45DAB	Stem-45DAB	-	All	GO:0046683	response to organophosphorus	Biological process	0.00104144	0.0654555	14.2743	3	12	329	18785	STRG.23549/STRG.34023/STRG.5948
DAS_by_comparison	DAS_Stem-45DAB	Stem-45DAB	-	All	GO:0051179	localization	Biological process	0.00118641	0.0730133	1.42387	70	2807	329	18785	STRG.10239/STRG.10607/STRG.11218/STRG.1187/STRG.12252/STRG.12295/STRG.12722/STRG.12955/STRG.13289/STRG.13673/STRG.13674/STRG.13943/STRG.15627/STRG.15661/STRG.15984/STRG.169/STRG.17223/STRG.17502/STRG.18514/STRG.19429/STRG.20861/STRG.22420/STRG.22553/STRG.22685/STRG.22921/STRG.23050/STRG.23549/STRG.24327/STRG.25722/STRG.26806/STRG.27837/STRG.28331/STRG.30768/STRG.3158/STRG.32267/STRG.3264/STRG.337…
DAS_by_comparison	DAS_Stem-45DAB	Stem-45DAB	-	All	GO:0045814	negative regulation of gene expression, epigenetic	Biological process	0.00131982	0.0774053	4.25192	7	94	329	18785	STRG.11856/STRG.1385/STRG.27694/STRG.30093/STRG.30389/STRG.36597/STRG.44793
DAS_by_comparison	DAS_Stem-45DAB	Stem-45DAB	-	All	GO:0014074	response to purine-containing compound	Biological process	0.00133638	0.0774053	13.1763	3	13	329	18785	STRG.23549/STRG.34023/STRG.5948
DAS_by_comparison	DAS_Stem-45DAB	Stem-45DAB	-	All	GO:0030866	cortical actin cytoskeleton organization	Biological process	0.00133638	0.0774053	13.1763	3	13	329	18785	STRG.23549/STRG.34023/STRG.5948
DAS_by_comparison	DAS_Stem-45DAB	Stem-45DAB	-	All	GO:0048519	negative regulation of biological process	Biological process	0.00148904	0.0845887	1.53322	50	1862	329	18785	STRG.11218/STRG.11595/STRG.11856/STRG.1187/STRG.12777/STRG.13232/STRG.1385/STRG.14120/STRG.1518/STRG.15984/STRG.17372/STRG.17408/STRG.17502/STRG.19933/STRG.20728/STRG.20730/STRG.21411/STRG.22685/STRG.22831/STRG.23549/STRG.23675/STRG.24327/STRG.24409/STRG.25535/STRG.26806/STRG.27694/STRG.27837/STRG.28851/STRG.29715/STRG.30093/STRG.30187/STRG.30363/STRG.30389/STRG.34023/STRG.34203/STRG.34710/STRG.3…
DAS_by_comparison	DAS_Stem-45DAB	Stem-45DAB	-	All	GO:0030048	actin filament-based movement	Biological process	0.00155264	0.0865374	7.87548	4	29	329	18785	STRG.23549/STRG.34023/STRG.5948/STRG.9600
DAS_by_comparison	DAS_Stem-45DAB	Stem-45DAB	-	All	GO:0008104	intracellular protein localization	Biological process	0.00162422	0.087008	1.90578	25	749	329	18785	STRG.12955/STRG.13673/STRG.15984/STRG.18514/STRG.22420/STRG.23549/STRG.26806/STRG.27837/STRG.30768/STRG.3158/STRG.33713/STRG.34023/STRG.35595/STRG.35623/STRG.36278/STRG.37658/STRG.414/STRG.44806/STRG.45505/STRG.46976/STRG.50733/STRG.50956/STRG.51322/STRG.56232/STRG.5948
DAS_by_comparison	DAS_Stem-45DAB	Stem-45DAB	-	All	GO:0043934	sporulation	Biological process	0.00163227	0.087008	4.75811	6	72	329	18785	STRG.15627/STRG.169/STRG.17408/STRG.26608/STRG.4439/STRG.7531
DAS_by_comparison	DAS_Stem-45DAB	Stem-45DAB	-	All	GO:0010050	vegetative phase change	Biological process	0.00167889	0.087008	12.2351	3	14	329	18785	STRG.20980/STRG.34203/STRG.41544
DAS_by_comparison	DAS_Stem-45DAB	Stem-45DAB	-	All	GO:0031033	myosin filament organization	Biological process	0.00167889	0.087008	12.2351	3	14	329	18785	STRG.23549/STRG.34023/STRG.5948
DAS_by_comparison	DAS_Stem-45DAB	Stem-45DAB	-	All	GO:0051703	biological process involved in intraspecies interaction between organisms	Biological process	0.00175274	0.0892688	4.69293	6	73	329	18785	STRG.15984/STRG.23549/STRG.31612/STRG.34023/STRG.50956/STRG.5948
DAS_by_comparison	DAS_Stem-45DAB	Stem-45DAB	-	All	GO:0003756	protein disulfide isomerase activity	Molecular function	0.00200116	0.0956152	7.36739	4	31	329	18785	STRG.32888/STRG.4098/STRG.41874/STRG.42311
DAS_by_comparison	DAS_Stem-45DAB	Stem-45DAB	-	All	GO:0016864	intramolecular oxidoreductase activity, transposing S-S bonds	Molecular function	0.00200116	0.0956152	7.36739	4	31	329	18785	STRG.32888/STRG.4098/STRG.41874/STRG.42311
DAS_by_comparison	DAS_Stem-45DAB	Stem-45DAB	-	All	GO:0030865	cortical cytoskeleton organization	Biological process	0.00201378	0.0956152	4.56778	6	75	329	18785	STRG.1172/STRG.23549/STRG.26806/STRG.32899/STRG.34023/STRG.5948
DAS_by_comparison	DAS_Stem-45DAB	Stem-45DAB	-	All	GO:0005826	actomyosin contractile ring	Cellular component	0.00207155	0.0956152	11.4195	3	15	329	18785	STRG.23549/STRG.34023/STRG.5948
DAS_by_comparison	DAS_Stem-45DAB	Stem-45DAB	-	All	GO:0016459	myosin complex	Cellular component	0.00207155	0.0956152	11.4195	3	15	329	18785	STRG.23549/STRG.34023/STRG.5948
DAS_by_comparison	DAS_Stem-45DAB	Stem-45DAB	-	All	GO:0070938	contractile ring	Cellular component	0.00207155	0.0956152	11.4195	3	15	329	18785	STRG.23549/STRG.34023/STRG.5948
DAS_by_comparison	DAS_Stem-45DAB	Stem-45DAB	-	All	GO:0010927	cellular component assembly involved in morphogenesis	Biological process	0.00215483	0.0979285	4.50768	6	76	329	18785	STRG.12023/STRG.15627/STRG.17372/STRG.26608/STRG.26806/STRG.4439
DAS_by_comparison	DAS_Stem-45DAB	Stem-45DAB	-	All	GO:0034595	phosphatidylinositol phosphate 5-phosphatase activity	Molecular function	0.00225586	0.100967	7.13716	4	32	329	18785	STRG.15984/STRG.17372/STRG.20871/STRG.38638
DAS_by_comparison	DAS_Stem-45DAB	Stem-45DAB	-	All	GO:0006342	GO:0006342		0.00262286	0.115641	4.3365	6	79	329	18785	STRG.11856/STRG.1385/STRG.27694/STRG.30093/STRG.30389/STRG.36597
DAS_by_comparison	DAS_Stem-45DAB	Stem-45DAB	-	All	GO:0018401	peptidyl-proline hydroxylation to 4-hydroxy-L-proline	Biological process	0.00295313	0.118818	22.8389	2	5	329	18785	STRG.15460/STRG.42616
DAS_by_comparison	DAS_Stem-45DAB	Stem-45DAB	-	All	GO:0019471	obsolete 4-hydroxyproline metabolic process	Biological process	0.00295313	0.118818	22.8389	2	5	329	18785	STRG.15460/STRG.42616
DAS_by_comparison	DAS_Stem-45DAB	Stem-45DAB	-	All	GO:0071702	obsolete organic substance transport	Biological process	0.00299166	0.118818	1.67625	32	1090	329	18785	STRG.12295/STRG.12955/STRG.13673/STRG.15627/STRG.17223/STRG.18514/STRG.22420/STRG.22921/STRG.23050/STRG.27837/STRG.30768/STRG.33713/STRG.34667/STRG.35567/STRG.35595/STRG.36278/STRG.37399/STRG.37658/STRG.38627/STRG.40222/STRG.414/STRG.4439/STRG.44806/STRG.45059/STRG.45505/STRG.46976/STRG.48547/STRG.50733/STRG.50956/STRG.51322/STRG.56232/STRG.806
DAS_by_comparison	DAS_Stem-45DAB	Stem-45DAB	-	All	GO:0005779	obsolete integral component of peroxisomal membrane	Cellular component	0.00301672	0.118818	10.076	3	17	329	18785	STRG.12955/STRG.27145/STRG.44806
DAS_by_comparison	DAS_Stem-45DAB	Stem-45DAB	-	All	GO:0031231	obsolete intrinsic component of peroxisomal membrane	Cellular component	0.00301672	0.118818	10.076	3	17	329	18785	STRG.12955/STRG.27145/STRG.44806
DAS_by_comparison	DAS_Stem-45DAB	Stem-45DAB	-	All	GO:0045335	phagocytic vesicle	Cellular component	0.00301672	0.118818	10.076	3	17	329	18785	STRG.23549/STRG.34023/STRG.5948
DAS_by_comparison	DAS_Stem-45DAB	Stem-45DAB	-	All	GO:0072401	GO:0072401		0.00301672	0.118818	10.076	3	17	329	18785	STRG.20728/STRG.20730/STRG.37364
DAS_by_comparison	DAS_Stem-45DAB	Stem-45DAB	-	All	GO:0072422	GO:0072422		0.00301672	0.118818	10.076	3	17	329	18785	STRG.20728/STRG.20730/STRG.37364
DAS_by_comparison	DAS_Stem-45DAB	Stem-45DAB	-	All	GO:0034593	phosphatidylinositol bisphosphate phosphatase activity	Molecular function	0.00349814	0.135967	6.34414	4	36	329	18785	STRG.15984/STRG.17372/STRG.20871/STRG.38638
DAS_by_comparison	DAS_Stem-45DAB	Stem-45DAB	-	All	GO:0016043	cellular component organization	Biological process	0.003634	0.139414	1.34818	74	3134	329	18785	STRG.10595/STRG.1172/STRG.11856/STRG.1187/STRG.12023/STRG.12638/STRG.12955/STRG.13289/STRG.13674/STRG.1385/STRG.14120/STRG.15019/STRG.15306/STRG.15627/STRG.15984/STRG.169/STRG.17372/STRG.17408/STRG.17502/STRG.18182/STRG.20514/STRG.21411/STRG.22420/STRG.22921/STRG.23549/STRG.25368/STRG.25776/STRG.25953/STRG.26608/STRG.26806/STRG.27145/STRG.27374/STRG.27694/STRG.30093/STRG.30187/STRG.30338/STRG.303…
DAS_by_comparison	DAS_Stem-45DAB	Stem-45DAB	-	All	GO:0030837	negative regulation of actin filament polymerization	Biological process	0.00426527	0.145327	6.01024	4	38	329	18785	STRG.23549/STRG.34023/STRG.35623/STRG.5948
DAS_by_comparison	DAS_Stem-45DAB	Stem-45DAB	-	All	GO:0002637	regulation of immunoglobulin production	Biological process	0.0043785	0.145327	19.0324	2	6	329	18785	STRG.25368/STRG.30389
DAS_by_comparison	DAS_Stem-45DAB	Stem-45DAB	-	All	GO:0002700	regulation of production of molecular mediator of immune response	Biological process	0.0043785	0.145327	19.0324	2	6	329	18785	STRG.25368/STRG.30389
DAS_by_comparison	DAS_Stem-45DAB	Stem-45DAB	-	All	GO:0002712	regulation of B cell mediated immunity	Biological process	0.0043785	0.145327	19.0324	2	6	329	18785	STRG.25368/STRG.30389
DAS_by_comparison	DAS_Stem-45DAB	Stem-45DAB	-	All	GO:0002889	regulation of immunoglobulin mediated immune response	Biological process	0.0043785	0.145327	19.0324	2	6	329	18785	STRG.25368/STRG.30389
DAS_by_comparison	DAS_Stem-45DAB	Stem-45DAB	-	All	GO:0031464	Cul4A-RING E3 ubiquitin ligase complex	Cellular component	0.0043785	0.145327	19.0324	2	6	329	18785	STRG.20728/STRG.20730
DAS_by_comparison	DAS_Stem-45DAB	Stem-45DAB	-	All	GO:0031465	Cul4B-RING E3 ubiquitin ligase complex	Cellular component	0.0043785	0.145327	19.0324	2	6	329	18785	STRG.20728/STRG.20730
DAS_by_comparison	DAS_Stem-45DAB	Stem-45DAB	-	All	GO:0045191	regulation of isotype switching	Biological process	0.0043785	0.145327	19.0324	2	6	329	18785	STRG.25368/STRG.30389
DAS_by_comparison	DAS_Stem-45DAB	Stem-45DAB	-	All	GO:0070208	protein heterotrimerization	Biological process	0.0043785	0.145327	19.0324	2	6	329	18785	STRG.10595/STRG.30768
DAS_by_comparison	DAS_Stem-45DAB	Stem-45DAB	-	All	GO:0072425	GO:0072425		0.0043785	0.145327	19.0324	2	6	329	18785	STRG.20728/STRG.20730
DAS_by_comparison	DAS_Stem-45DAB	Stem-45DAB	-	All	GO:1990415	GO:1990415		0.0043785	0.145327	19.0324	2	6	329	18785	STRG.12955/STRG.44806
DAS_by_comparison	DAS_Stem-45DAB	Stem-45DAB	-	All	GO:1990429	peroxisomal importomer complex	Cellular component	0.0043785	0.145327	19.0324	2	6	329	18785	STRG.12955/STRG.44806
DAS_by_comparison	DAS_Stem-45DAB	Stem-45DAB	-	All	GO:0015291	secondary active transmembrane transporter activity	Molecular function	0.00474844	0.15577	2.65569	10	215	329	18785	STRG.12722/STRG.23050/STRG.25722/STRG.32267/STRG.34667/STRG.36581/STRG.38627/STRG.45059/STRG.45733/STRG.48547
DAS_by_comparison	DAS_Stem-45DAB	Stem-45DAB	-	All	GO:0000281	mitotic cytokinesis	Biological process	0.0047986	0.15577	3.06562	8	149	329	18785	STRG.1172/STRG.15984/STRG.17433/STRG.23549/STRG.26806/STRG.32899/STRG.34023/STRG.5948
DAS_by_comparison	DAS_Stem-45DAB	Stem-45DAB	-	All	GO:0072395	GO:0072395		0.00486496	0.155885	8.56459	3	20	329	18785	STRG.20728/STRG.20730/STRG.37364
DAS_by_comparison	DAS_Stem-45DAB	Stem-45DAB	-	All	GO:0071705	nitrogen compound transport	Biological process	0.0049077	0.155885	1.72821	26	859	329	18785	STRG.12295/STRG.12955/STRG.13673/STRG.18514/STRG.22420/STRG.27837/STRG.30768/STRG.33713/STRG.35567/STRG.35595/STRG.36278/STRG.37658/STRG.38627/STRG.40222/STRG.414/STRG.44806/STRG.45059/STRG.45505/STRG.45733/STRG.46976/STRG.48547/STRG.50733/STRG.50956/STRG.51322/STRG.56232/STRG.806
DAS_by_comparison	DAS_Stem-45DAB	Stem-45DAB	-	All	GO:0009556	microsporogenesis	Biological process	0.00513846	0.156485	5.70973	4	40	329	18785	STRG.169/STRG.17408/STRG.26608/STRG.7531
DAS_by_comparison	DAS_Stem-45DAB	Stem-45DAB	-	All	GO:0032155	obsolete cell division site part	Cellular component	0.00513846	0.156485	5.70973	4	40	329	18785	STRG.15984/STRG.23549/STRG.34023/STRG.5948
DAS_by_comparison	DAS_Stem-45DAB	Stem-45DAB	-	All	GO:0032272	negative regulation of protein polymerization	Biological process	0.00513846	0.156485	5.70973	4	40	329	18785	STRG.23549/STRG.34023/STRG.35623/STRG.5948
DAS_by_comparison	DAS_Stem-45DAB	Stem-45DAB	-	All	GO:0045177	apical part of cell	Cellular component	0.00513846	0.156485	5.70973	4	40	329	18785	STRG.23549/STRG.25776/STRG.34023/STRG.5948
DAS_by_comparison	DAS_Stem-45DAB	Stem-45DAB	-	All	GO:0044255	obsolete cellular lipid metabolic process	Biological process	0.00544245	0.160624	1.71424	26	866	329	18785	STRG.12295/STRG.12955/STRG.13002/STRG.1333/STRG.13424/STRG.15984/STRG.17372/STRG.17502/STRG.17714/STRG.19136/STRG.20871/STRG.23878/STRG.29715/STRG.31612/STRG.32003/STRG.38638/STRG.4439/STRG.44806/STRG.49102/STRG.56024/STRG.5606/STRG.6175/STRG.7381/STRG.7531/STRG.8511/STRG.9654
DAS_by_comparison	DAS_Stem-45DAB	Stem-45DAB	-	All	GO:2000243	positive regulation of reproductive process	Biological process	0.00557309	0.160624	3.72373	6	92	329	18785	STRG.17084/STRG.21871/STRG.36278/STRG.41534/STRG.4231/STRG.56208
DAS_by_comparison	DAS_Stem-45DAB	Stem-45DAB	-	All	GO:0048870	cell motility	Biological process	0.00559724	0.160624	4.3921	5	65	329	18785	STRG.15984/STRG.23549/STRG.34023/STRG.48547/STRG.5948
DAS_by_comparison	DAS_Stem-45DAB	Stem-45DAB	-	All	GO:0051674	localization of cell	Biological process	0.00559724	0.160624	4.3921	5	65	329	18785	STRG.15984/STRG.23549/STRG.34023/STRG.48547/STRG.5948
DAS_by_comparison	DAS_Stem-45DAB	Stem-45DAB	-	All	GO:0050982	detection of mechanical stimulus	Biological process	0.00560298	0.160624	8.15675	3	21	329	18785	STRG.23549/STRG.34023/STRG.5948
DAS_by_comparison	DAS_Stem-45DAB	Stem-45DAB	-	All	GO:0006650	glycerophospholipid metabolic process	Biological process	0.00561665	0.160624	2.98548	8	153	329	18785	STRG.15984/STRG.17372/STRG.19136/STRG.20871/STRG.38638/STRG.4439/STRG.49102/STRG.7531
DAS_by_comparison	DAS_Stem-45DAB	Stem-45DAB	-	All	GO:0031669	cellular response to nutrient levels	Biological process	0.00565499	0.160624	2.4534	11	256	329	18785	STRG.11595/STRG.12252/STRG.13922/STRG.15984/STRG.22553/STRG.23549/STRG.30871/STRG.31220/STRG.34023/STRG.5948/STRG.8892
DAS_by_comparison	DAS_Stem-45DAB	Stem-45DAB	-	All	GO:0002706	regulation of lymphocyte mediated immunity	Biological process	0.00605916	0.164209	16.3135	2	7	329	18785	STRG.25368/STRG.30389
DAS_by_comparison	DAS_Stem-45DAB	Stem-45DAB	-	All	GO:0002819	regulation of adaptive immune response	Biological process	0.00605916	0.164209	16.3135	2	7	329	18785	STRG.25368/STRG.30389
DAS_by_comparison	DAS_Stem-45DAB	Stem-45DAB	-	All	GO:0002822	regulation of adaptive immune response based on somatic recombination of immune receptors built from immunoglobulin superfamily domains	Biological process	0.00605916	0.164209	16.3135	2	7	329	18785	STRG.25368/STRG.30389
DAS_by_comparison	DAS_Stem-45DAB	Stem-45DAB	-	All	GO:0004656	procollagen-proline 4-dioxygenase activity	Molecular function	0.00605916	0.164209	16.3135	2	7	329	18785	STRG.15460/STRG.42616
DAS_by_comparison	DAS_Stem-45DAB	Stem-45DAB	-	All	GO:0080183	response to photooxidative stress	Biological process	0.00605916	0.164209	16.3135	2	7	329	18785	STRG.30871/STRG.40885
DAS_by_comparison	DAS_Stem-45DAB	Stem-45DAB	-	All	GO:0031410	cytoplasmic vesicle	Cellular component	0.00642638	0.172578	1.76037	23	746	329	18785	STRG.10239/STRG.12295/STRG.12524/STRG.13289/STRG.13674/STRG.13943/STRG.17372/STRG.17408/STRG.18230/STRG.19429/STRG.22685/STRG.23549/STRG.24228/STRG.26262/STRG.27374/STRG.33713/STRG.34023/STRG.37658/STRG.43004/STRG.50733/STRG.56232/STRG.5948/STRG.9600
DAS_by_comparison	DAS_Stem-45DAB	Stem-45DAB	-	All	GO:0044042	glucan metabolic process	Biological process	0.00665588	0.175939	2.69045	9	191	329	18785	STRG.17084/STRG.17433/STRG.26608/STRG.26806/STRG.29132/STRG.37615/STRG.49788/STRG.56208/STRG.8168
DAS_by_comparison	DAS_Stem-45DAB	Stem-45DAB	-	All	GO:0097708	intracellular vesicle	Cellular component	0.00673161	0.175939	1.75332	23	749	329	18785	STRG.10239/STRG.12295/STRG.12524/STRG.13289/STRG.13674/STRG.13943/STRG.17372/STRG.17408/STRG.18230/STRG.19429/STRG.22685/STRG.23549/STRG.24228/STRG.26262/STRG.27374/STRG.33713/STRG.34023/STRG.37658/STRG.43004/STRG.50733/STRG.56232/STRG.5948/STRG.9600
DAS_by_comparison	DAS_Stem-45DAB	Stem-45DAB	-	All	GO:0061640	cytoskeleton-dependent cytokinesis	Biological process	0.00678392	0.175939	2.891	8	158	329	18785	STRG.1172/STRG.15984/STRG.17433/STRG.23549/STRG.26806/STRG.32899/STRG.34023/STRG.5948
DAS_by_comparison	DAS_Stem-45DAB	Stem-45DAB	-	All	GO:0003774	cytoskeletal motor activity	Molecular function	0.0067898	0.175939	3.17207	7	126	329	18785	STRG.1172/STRG.23549/STRG.2470/STRG.32899/STRG.34023/STRG.5948/STRG.9600
DAS_by_comparison	DAS_Stem-45DAB	Stem-45DAB	-	All	GO:0051494	negative regulation of cytoskeleton organization	Biological process	0.00722748	0.182479	5.19066	4	44	329	18785	STRG.23549/STRG.34023/STRG.35623/STRG.5948
DAS_by_comparison	DAS_Stem-45DAB	Stem-45DAB	-	All	GO:0052866	phosphatidylinositol phosphate phosphatase activity	Molecular function	0.00722748	0.182479	5.19066	4	44	329	18785	STRG.15984/STRG.17372/STRG.20871/STRG.38638
DAS_by_comparison	DAS_Stem-45DAB	Stem-45DAB	-	All	GO:1902904	negative regulation of supramolecular fiber organization	Biological process	0.00722748	0.182479	5.19066	4	44	329	18785	STRG.23549/STRG.34023/STRG.35623/STRG.5948
DAS_by_comparison	DAS_Stem-45DAB	Stem-45DAB	-	All	GO:0042886	obsolete amide transport	Biological process	0.00740034	0.1844	1.82419	20	626	329	18785	STRG.12295/STRG.12955/STRG.13673/STRG.18514/STRG.22420/STRG.27837/STRG.30768/STRG.33713/STRG.35595/STRG.36278/STRG.37658/STRG.414/STRG.44806/STRG.45505/STRG.46976/STRG.50733/STRG.50956/STRG.51322/STRG.56232/STRG.806
DAS_by_comparison	DAS_Stem-45DAB	Stem-45DAB	-	All	GO:0070647	protein modification by small protein conjugation or removal	Biological process	0.00742844	0.1844	1.76424	22	712	329	18785	STRG.11856/STRG.12810/STRG.12955/STRG.14120/STRG.19614/STRG.20728/STRG.20730/STRG.22685/STRG.2664/STRG.26806/STRG.27479/STRG.31202/STRG.31821/STRG.3222/STRG.36885/STRG.39096/STRG.39644/STRG.44543/STRG.44806/STRG.46442/STRG.46678/STRG.50519
DAS_by_comparison	DAS_Stem-45DAB	Stem-45DAB	-	All	GO:0071840	cellular component organization or biogenesis	Biological process	0.00755172	0.185898	1.29394	79	3486	329	18785	STRG.10595/STRG.11051/STRG.1172/STRG.11856/STRG.1187/STRG.12023/STRG.12638/STRG.12955/STRG.13232/STRG.13289/STRG.13674/STRG.1385/STRG.14120/STRG.15019/STRG.15306/STRG.15627/STRG.15984/STRG.169/STRG.17372/STRG.17393/STRG.17408/STRG.17433/STRG.17502/STRG.18182/STRG.20514/STRG.21411/STRG.22420/STRG.22921/STRG.23549/STRG.25368/STRG.25535/STRG.25776/STRG.25953/STRG.26608/STRG.26806/STRG.27145/STRG.273…
DAS_by_comparison	DAS_Stem-45DAB	Stem-45DAB	-	All	GO:0006325	chromatin organization	Biological process	0.00778155	0.188358	2.02952	15	422	329	18785	STRG.11856/STRG.12638/STRG.1385/STRG.20514/STRG.25368/STRG.27694/STRG.30093/STRG.30187/STRG.30389/STRG.36597/STRG.40253/STRG.44793/STRG.46997/STRG.656/STRG.9000
DAS_by_comparison	DAS_Stem-45DAB	Stem-45DAB	-	All	GO:0031333	negative regulation of protein-containing complex assembly	Biological process	0.00782533	0.188358	5.07531	4	45	329	18785	STRG.23549/STRG.34023/STRG.35623/STRG.5948
DAS_by_comparison	DAS_Stem-45DAB	Stem-45DAB	-	All	GO:0000910	cytokinesis	Biological process	0.00784293	0.188358	2.81962	8	162	329	18785	STRG.1172/STRG.15984/STRG.17433/STRG.23549/STRG.26806/STRG.32899/STRG.34023/STRG.5948
DAS_by_comparison	DAS_Stem-45DAB	Stem-45DAB	-	All	GO:0006687	glycosphingolipid metabolic process	Biological process	0.00798579	0.18872	14.2743	2	8	329	18785	STRG.12295/STRG.17714
DAS_by_comparison	DAS_Stem-45DAB	Stem-45DAB	-	All	GO:0019798	procollagen-proline dioxygenase activity	Molecular function	0.00798579	0.18872	14.2743	2	8	329	18785	STRG.15460/STRG.42616
DAS_by_comparison	DAS_Stem-45DAB	Stem-45DAB	-	All	GO:0034485	phosphatidylinositol-3,4,5-trisphosphate 5-phosphatase activity	Molecular function	0.00820327	0.189316	7.13716	3	24	329	18785	STRG.15984/STRG.20871/STRG.38638
DAS_by_comparison	DAS_Stem-45DAB	Stem-45DAB	-	All	GO:0034594	phosphatidylinositol trisphosphate phosphatase activity	Molecular function	0.00820327	0.189316	7.13716	3	24	329	18785	STRG.15984/STRG.20871/STRG.38638
DAS_by_comparison	DAS_Stem-45DAB	Stem-45DAB	-	All	GO:0051291	protein heterooligomerization	Biological process	0.00820327	0.189316	7.13716	3	24	329	18785	STRG.10595/STRG.30768/STRG.46997
DAS_by_comparison	DAS_Stem-45DAB	Stem-45DAB	-	All	GO:0031667	response to nutrient levels	Biological process	0.00858788	0.196656	2.21737	12	309	329	18785	STRG.11595/STRG.12252/STRG.13922/STRG.15984/STRG.20980/STRG.22553/STRG.23549/STRG.30871/STRG.31220/STRG.34023/STRG.5948/STRG.8892
DAS_by_comparison	DAS_Stem-45DAB	Stem-45DAB	-	All	GO:0016441	post-transcriptional gene silencing	Biological process	0.00867869	0.197207	3.02789	7	132	329	18785	STRG.12777/STRG.1518/STRG.23675/STRG.24327/STRG.27694/STRG.34203/STRG.414
DAS_by_comparison	DAS_Stem-45DAB	Stem-45DAB	-	All	GO:0046474	glycerophospholipid biosynthetic process	Biological process	0.00909283	0.199697	3.91077	5	73	329	18785	STRG.17372/STRG.19136/STRG.4439/STRG.49102/STRG.7531
DAS_by_comparison	DAS_Stem-45DAB	Stem-45DAB	-	All	GO:0015629	actin cytoskeleton	Cellular component	0.00910983	0.199697	3.35866	6	102	329	18785	STRG.13673/STRG.23549/STRG.34023/STRG.35623/STRG.5948/STRG.9600
DAS_by_comparison	DAS_Stem-45DAB	Stem-45DAB	-	All	GO:0048236	plant-type sporogenesis	Biological process	0.00911644	0.199697	4.85934	4	47	329	18785	STRG.169/STRG.17408/STRG.26608/STRG.7531
DAS_by_comparison	DAS_Stem-45DAB	Stem-45DAB	-	All	GO:0006464	GO:0006464		0.00912629	0.199697	1.34041	62	2641	329	18785	STRG.11856/STRG.1187/STRG.12638/STRG.12810/STRG.12955/STRG.14120/STRG.15460/STRG.15984/STRG.17185/STRG.17270/STRG.17408/STRG.18720/STRG.19090/STRG.19136/STRG.19614/STRG.20145/STRG.20514/STRG.20728/STRG.20730/STRG.20980/STRG.21256/STRG.22685/STRG.23253/STRG.23948/STRG.25368/STRG.25491/STRG.2664/STRG.26806/STRG.27479/STRG.29715/STRG.30093/STRG.30187/STRG.30338/STRG.30871/STRG.31202/STRG.31821/STRG.…
DAS_by_comparison	DAS_Stem-45DAB	Stem-45DAB	-	All	GO:0036211	protein modification process	Biological process	0.00912629	0.199697	1.34041	62	2641	329	18785	STRG.11856/STRG.1187/STRG.12638/STRG.12810/STRG.12955/STRG.14120/STRG.15460/STRG.15984/STRG.17185/STRG.17270/STRG.17408/STRG.18720/STRG.19090/STRG.19136/STRG.19614/STRG.20145/STRG.20514/STRG.20728/STRG.20730/STRG.20980/STRG.21256/STRG.22685/STRG.23253/STRG.23948/STRG.25368/STRG.25491/STRG.2664/STRG.26806/STRG.27479/STRG.29715/STRG.30093/STRG.30187/STRG.30338/STRG.30871/STRG.31202/STRG.31821/STRG.…
DAS_by_comparison	DAS_Stem-95DAB	Stem-95DAB	-	All	GO:0031981	nuclear lumen	Cellular component	7.53317e-08	0.000180895	1.68906	103	1665	688	18785	STRG.11465/STRG.12194/STRG.12638/STRG.12691/STRG.13667/STRG.14944/STRG.1538/STRG.15385/STRG.15415/STRG.15539/STRG.16032/STRG.16365/STRG.1678/STRG.17345/STRG.17393/STRG.17546/STRG.18287/STRG.18303/STRG.19279/STRG.20622/STRG.20639/STRG.20650/STRG.20762/STRG.20915/STRG.21897/STRG.22253/STRG.23514/STRG.23692/STRG.24180/STRG.24220/STRG.26474/STRG.26755/STRG.2702/STRG.27437/STRG.27701/STRG.27837/STRG.2…
DAS_by_comparison	DAS_Stem-95DAB	Stem-95DAB	-	All	GO:0044428	obsolete nuclear part	Cellular component	9.65573e-08	0.000180895	1.61924	116	1956	688	18785	STRG.10428/STRG.11465/STRG.12194/STRG.1234/STRG.12638/STRG.12691/STRG.13557/STRG.13667/STRG.14121/STRG.14944/STRG.1538/STRG.15385/STRG.15415/STRG.15539/STRG.15726/STRG.16032/STRG.16365/STRG.1678/STRG.17345/STRG.17393/STRG.17546/STRG.18287/STRG.18303/STRG.19279/STRG.20622/STRG.20639/STRG.20650/STRG.20762/STRG.20915/STRG.21897/STRG.22253/STRG.23514/STRG.23692/STRG.24020/STRG.24180/STRG.24220/STRG.2…
DAS_by_comparison	DAS_Stem-95DAB	Stem-95DAB	-	All	GO:0031974	membrane-enclosed lumen	Cellular component	2.23217e-07	0.000180895	1.61033	112	1899	688	18785	STRG.11465/STRG.12194/STRG.12638/STRG.12691/STRG.13667/STRG.14944/STRG.1538/STRG.15385/STRG.15415/STRG.15539/STRG.16032/STRG.16365/STRG.1678/STRG.17345/STRG.17393/STRG.17546/STRG.18287/STRG.18303/STRG.19279/STRG.20622/STRG.20639/STRG.20650/STRG.20762/STRG.20915/STRG.21164/STRG.21897/STRG.22253/STRG.23514/STRG.23692/STRG.24180/STRG.24220/STRG.26474/STRG.26755/STRG.2702/STRG.27437/STRG.27701/STRG.2…
DAS_by_comparison	DAS_Stem-95DAB	Stem-95DAB	-	All	GO:0043233	organelle lumen	Cellular component	2.23217e-07	0.000180895	1.61033	112	1899	688	18785	STRG.11465/STRG.12194/STRG.12638/STRG.12691/STRG.13667/STRG.14944/STRG.1538/STRG.15385/STRG.15415/STRG.15539/STRG.16032/STRG.16365/STRG.1678/STRG.17345/STRG.17393/STRG.17546/STRG.18287/STRG.18303/STRG.19279/STRG.20622/STRG.20639/STRG.20650/STRG.20762/STRG.20915/STRG.21164/STRG.21897/STRG.22253/STRG.23514/STRG.23692/STRG.24180/STRG.24220/STRG.26474/STRG.26755/STRG.2702/STRG.27437/STRG.27701/STRG.2…
DAS_by_comparison	DAS_Stem-95DAB	Stem-95DAB	-	All	GO:0070013	intracellular organelle lumen	Cellular component	2.23217e-07	0.000180895	1.61033	112	1899	688	18785	STRG.11465/STRG.12194/STRG.12638/STRG.12691/STRG.13667/STRG.14944/STRG.1538/STRG.15385/STRG.15415/STRG.15539/STRG.16032/STRG.16365/STRG.1678/STRG.17345/STRG.17393/STRG.17546/STRG.18287/STRG.18303/STRG.19279/STRG.20622/STRG.20639/STRG.20650/STRG.20762/STRG.20915/STRG.21164/STRG.21897/STRG.22253/STRG.23514/STRG.23692/STRG.24180/STRG.24220/STRG.26474/STRG.26755/STRG.2702/STRG.27437/STRG.27701/STRG.2…
DAS_by_comparison	DAS_Stem-95DAB	Stem-95DAB	-	All	GO:0016607	nuclear speck	Cellular component	2.25503e-06	0.0015229	3.48169	19	149	688	18785	STRG.15539/STRG.18303/STRG.20650/STRG.21897/STRG.27701/STRG.29200/STRG.35487/STRG.35799/STRG.39405/STRG.4231/STRG.46545/STRG.46996/STRG.47775/STRG.5109/STRG.5553/STRG.56799/STRG.6964/STRG.9040/STRG.9518
DAS_by_comparison	DAS_Stem-95DAB	Stem-95DAB	-	All	GO:0016604	nuclear body	Cellular component	2.85781e-06	0.00165426	2.9124	24	225	688	18785	STRG.15539/STRG.17345/STRG.18303/STRG.20650/STRG.21897/STRG.27701/STRG.29200/STRG.35487/STRG.35799/STRG.39405/STRG.40453/STRG.4231/STRG.44313/STRG.46545/STRG.46996/STRG.47775/STRG.5109/STRG.5553/STRG.56799/STRG.6964/STRG.7277/STRG.760/STRG.9040/STRG.9518
DAS_by_comparison	DAS_Stem-95DAB	Stem-95DAB	-	All	GO:0044451	obsolete nucleoplasm part	Cellular component	5.12661e-06	0.00241291	2.10029	42	546	688	18785	STRG.15539/STRG.16032/STRG.16365/STRG.17345/STRG.18303/STRG.20650/STRG.20915/STRG.21897/STRG.26474/STRG.26755/STRG.27701/STRG.29200/STRG.29739/STRG.30093/STRG.30389/STRG.329/STRG.34892/STRG.35051/STRG.35487/STRG.35799/STRG.35848/STRG.39405/STRG.40453/STRG.4231/STRG.42818/STRG.44313/STRG.46478/STRG.46545/STRG.46996/STRG.47539/STRG.47775/STRG.5109/STRG.55129/STRG.5553/STRG.56755/STRG.56799/STRG.694…
DAS_by_comparison	DAS_Stem-95DAB	Stem-95DAB	-	All	GO:0005654	nucleoplasm	Cellular component	5.35937e-06	0.00241291	1.81036	61	920	688	18785	STRG.11465/STRG.12194/STRG.12638/STRG.12691/STRG.13667/STRG.1538/STRG.15539/STRG.16032/STRG.16365/STRG.17345/STRG.18287/STRG.18303/STRG.20622/STRG.20650/STRG.20915/STRG.21897/STRG.23514/STRG.26474/STRG.26755/STRG.27701/STRG.29200/STRG.29739/STRG.30093/STRG.30389/STRG.329/STRG.32934/STRG.34892/STRG.35051/STRG.35487/STRG.35799/STRG.35848/STRG.39405/STRG.3962/STRG.40453/STRG.4231/STRG.42818/STRG.443…
DAS_by_comparison	DAS_Stem-95DAB	Stem-95DAB	-	All	GO:0071840	cellular component organization or biogenesis	Biological process	0.000123001	0.0498399	1.30018	166	3486	688	18785	STRG.10739/STRG.1187/STRG.12194/STRG.12638/STRG.12955/STRG.13232/STRG.13264/STRG.13289/STRG.13412/STRG.13553/STRG.13674/STRG.14022/STRG.14120/STRG.14121/STRG.14367/STRG.14587/STRG.14920/STRG.14944/STRG.15019/STRG.15151/STRG.15306/STRG.15316/STRG.15336/STRG.1538/STRG.15385/STRG.15415/STRG.15471/STRG.15627/STRG.15845/STRG.15984/STRG.16032/STRG.16509/STRG.16889/STRG.16964/STRG.17393/STRG.17408/STRG.…
DAS_by_comparison	DAS_Stem-95DAB	Stem-95DAB	-	All	GO:0048519	negative regulation of biological process	Biological process	0.000143974	0.0530347	1.43704	98	1862	688	18785	STRG.11218/STRG.11285/STRG.11465/STRG.11694/STRG.1187/STRG.12777/STRG.13232/STRG.13553/STRG.13572/STRG.13667/STRG.14120/STRG.14587/STRG.1518/STRG.1538/STRG.15845/STRG.15984/STRG.16509/STRG.17115/STRG.17408/STRG.17919/STRG.17925/STRG.18287/STRG.19933/STRG.20553/STRG.20730/STRG.20783/STRG.21913/STRG.22236/STRG.22783/STRG.22831/STRG.23514/STRG.23537/STRG.25635/STRG.25991/STRG.26242/STRG.26755/STRG.2…
DAS_by_comparison	DAS_Stem-95DAB	Stem-95DAB	-	All	GO:0043228	membraneless organelle	Cellular component	0.000181228	0.0554988	1.40993	104	2014	688	18785	STRG.11020/STRG.11465/STRG.12194/STRG.12638/STRG.12992/STRG.13557/STRG.13667/STRG.13673/STRG.14944/STRG.15336/STRG.1538/STRG.15385/STRG.15415/STRG.16509/STRG.1678/STRG.17393/STRG.17450/STRG.17546/STRG.17560/STRG.17664/STRG.19279/STRG.20389/STRG.20553/STRG.20639/STRG.20730/STRG.20762/STRG.20915/STRG.22253/STRG.22783/STRG.23535/STRG.23692/STRG.24180/STRG.24220/STRG.25635/STRG.25776/STRG.26242/STRG.…
DAS_by_comparison	DAS_Stem-95DAB	Stem-95DAB	-	All	GO:0043232	intracellular membraneless organelle	Cellular component	0.000181228	0.0554988	1.40993	104	2014	688	18785	STRG.11020/STRG.11465/STRG.12194/STRG.12638/STRG.12992/STRG.13557/STRG.13667/STRG.13673/STRG.14944/STRG.15336/STRG.1538/STRG.15385/STRG.15415/STRG.16509/STRG.1678/STRG.17393/STRG.17450/STRG.17546/STRG.17560/STRG.17664/STRG.19279/STRG.20389/STRG.20553/STRG.20639/STRG.20730/STRG.20762/STRG.20915/STRG.22253/STRG.22783/STRG.23535/STRG.23692/STRG.24180/STRG.24220/STRG.25635/STRG.25776/STRG.26242/STRG.…
DAS_by_comparison	DAS_Stem-95DAB	Stem-95DAB	-	All	GO:0006464	GO:0006464		0.000208707	0.0554988	1.344	130	2641	688	18785	STRG.11031/STRG.11465/STRG.1187/STRG.12638/STRG.12810/STRG.12955/STRG.13264/STRG.13965/STRG.14120/STRG.14367/STRG.15845/STRG.15984/STRG.16032/STRG.16509/STRG.16889/STRG.17119/STRG.17270/STRG.17340/STRG.17345/STRG.17408/STRG.17925/STRG.18335/STRG.18720/STRG.18838/STRG.19044/STRG.19090/STRG.19614/STRG.19786/STRG.20103/STRG.20131/STRG.20145/STRG.20514/STRG.20730/STRG.20762/STRG.21235/STRG.21256/STRG…
DAS_by_comparison	DAS_Stem-95DAB	Stem-95DAB	-	All	GO:0036211	protein modification process	Biological process	0.000208707	0.0554988	1.344	130	2641	688	18785	STRG.11031/STRG.11465/STRG.1187/STRG.12638/STRG.12810/STRG.12955/STRG.13264/STRG.13965/STRG.14120/STRG.14367/STRG.15845/STRG.15984/STRG.16032/STRG.16509/STRG.16889/STRG.17119/STRG.17270/STRG.17340/STRG.17345/STRG.17408/STRG.17925/STRG.18335/STRG.18720/STRG.18838/STRG.19044/STRG.19090/STRG.19614/STRG.19786/STRG.20103/STRG.20131/STRG.20145/STRG.20514/STRG.20730/STRG.20762/STRG.21235/STRG.21256/STRG…
DAS_by_comparison	DAS_Stem-95DAB	Stem-95DAB	-	All	GO:0032991	protein-containing complex	Cellular component	0.000219146	0.0554988	1.31761	144	2984	688	18785	STRG.11285/STRG.11586/STRG.12194/STRG.1234/STRG.12955/STRG.12992/STRG.13289/STRG.13412/STRG.13553/STRG.13667/STRG.13674/STRG.14022/STRG.14587/STRG.15316/STRG.15336/STRG.1538/STRG.15385/STRG.15726/STRG.16032/STRG.16204/STRG.16365/STRG.16509/STRG.1678/STRG.17152/STRG.17345/STRG.17450/STRG.17546/STRG.17560/STRG.17664/STRG.19279/STRG.20389/STRG.20553/STRG.20730/STRG.20915/STRG.21376/STRG.21967/STRG.2…
DAS_by_comparison	DAS_Stem-95DAB	Stem-95DAB	-	All	GO:0003729	mRNA binding	Molecular function	0.000326424	0.0778041	1.95027	31	434	688	18785	STRG.1187/STRG.13667/STRG.15726/STRG.18303/STRG.19525/STRG.21913/STRG.2380/STRG.25334/STRG.25991/STRG.26242/STRG.26755/STRG.27701/STRG.27837/STRG.28970/STRG.28971/STRG.30889/STRG.34710/STRG.37364/STRG.3962/STRG.44313/STRG.46545/STRG.46996/STRG.47775/STRG.48137/STRG.493/STRG.50268/STRG.52923/STRG.7549/STRG.7698/STRG.9518/STRG.9806
DAS_by_comparison	DAS_Stem-95DAB	Stem-95DAB	-	All	GO:0016639	oxidoreductase activity, acting on the CH-NH2 group of donors, NAD or NADP as acceptor	Molecular function	0.000373969	0.0841846	7.58438	5	18	688	18785	STRG.10359/STRG.22290/STRG.28891/STRG.31220/STRG.3962
DAS_by_comparison	DAS_Stem-95DAB	Stem-95DAB	-	All	GO:0043488	regulation of mRNA stability	Biological process	0.000427715	0.0858166	4.3686	8	50	688	18785	STRG.13667/STRG.25991/STRG.26755/STRG.30889/STRG.37364/STRG.52321/STRG.7549/STRG.9806
DAS_by_comparison	DAS_Stem-95DAB	Stem-95DAB	-	All	GO:0005829	cytosol	Cellular component	0.000444277	0.0858166	1.31128	135	2811	688	18785	STRG.10398/STRG.10825/STRG.10899/STRG.11586/STRG.12194/STRG.12691/STRG.12777/STRG.12933/STRG.13089/STRG.13264/STRG.13667/STRG.13750/STRG.14367/STRG.14587/STRG.14848/STRG.14980/STRG.15019/STRG.1518/STRG.15306/STRG.15984/STRG.1613/STRG.16365/STRG.16509/STRG.16889/STRG.16928/STRG.17664/STRG.18303/STRG.19090/STRG.19191/STRG.19786/STRG.20533/STRG.20553/STRG.20597/STRG.20650/STRG.20762/STRG.20783/STRG.…
DAS_by_comparison	DAS_Stem-95DAB	Stem-95DAB	-	All	GO:0010201	response to continuous far red light stimulus by the high-irradiance response system	Biological process	0.000462847	0.0858166	16.3823	3	5	688	18785	STRG.10739/STRG.18182/STRG.44313
DAS_by_comparison	DAS_Stem-95DAB	Stem-95DAB	-	All	GO:1990752	microtubule end	Cellular component	0.000479083	0.0858166	9.92865	4	11	688	18785	STRG.16509/STRG.26806/STRG.4337/STRG.8943
DAS_by_comparison	DAS_Stem-95DAB	Stem-95DAB	-	All	GO:0043412	macromolecule modification	Biological process	0.000487113	0.0858166	1.27086	161	3459	688	18785	STRG.11031/STRG.11465/STRG.1187/STRG.12638/STRG.12810/STRG.12955/STRG.13264/STRG.13965/STRG.14120/STRG.14367/STRG.15539/STRG.15845/STRG.15984/STRG.16032/STRG.1613/STRG.16509/STRG.16889/STRG.17119/STRG.17270/STRG.17340/STRG.17345/STRG.17408/STRG.17919/STRG.17925/STRG.18335/STRG.18720/STRG.18838/STRG.19044/STRG.19090/STRG.19614/STRG.19786/STRG.20013/STRG.20103/STRG.20131/STRG.20145/STRG.20514/STRG.…
DAS_by_comparison	DAS_Stem-95DAB	Stem-95DAB	-	All	GO:0044454	obsolete nuclear chromosome part	Cellular component	0.000560348	0.0946053	2.2224	21	258	688	18785	STRG.1538/STRG.15385/STRG.15415/STRG.19279/STRG.20915/STRG.24220/STRG.29419/STRG.29739/STRG.32724/STRG.34518/STRG.46997/STRG.4775/STRG.49467/STRG.50131/STRG.55129/STRG.5553/STRG.56799/STRG.6036/STRG.8435/STRG.9028/STRG.977
DAS_by_comparison	DAS_Stem-95DAB	Stem-95DAB	-	All	GO:1903311	regulation of mRNA metabolic process	Biological process	0.000633125	0.102617	2.73038	14	140	688	18785	STRG.13667/STRG.18287/STRG.25991/STRG.26755/STRG.27701/STRG.30389/STRG.30889/STRG.37364/STRG.46545/STRG.46996/STRG.52321/STRG.7549/STRG.9040/STRG.9806
DAS_by_comparison	DAS_Stem-95DAB	Stem-95DAB	-	All	GO:0034657	GID complex	Cellular component	0.000900467	0.135137	13.6519	3	6	688	18785	STRG.16204/STRG.27090/STRG.4267
DAS_by_comparison	DAS_Stem-95DAB	Stem-95DAB	-	All	GO:0097581	lamellipodium organization	Biological process	0.000900467	0.135137	13.6519	3	6	688	18785	STRG.13264/STRG.17450/STRG.54474
DAS_by_comparison	DAS_Stem-95DAB	Stem-95DAB	-	All	GO:0097435	supramolecular fiber organization	Biological process	0.000980125	0.139545	2.427	16	180	688	18785	STRG.12194/STRG.15336/STRG.15984/STRG.16509/STRG.17450/STRG.2474/STRG.25635/STRG.25776/STRG.26806/STRG.33301/STRG.34023/STRG.38589/STRG.49421/STRG.52250/STRG.7820/STRG.8943
DAS_by_comparison	DAS_Stem-95DAB	Stem-95DAB	-	All	GO:0061158	3'-UTR-mediated mRNA destabilization	Biological process	0.00101791	0.139545	6.2054	5	22	688	18785	STRG.13667/STRG.25991/STRG.30889/STRG.7549/STRG.9806
DAS_by_comparison	DAS_Stem-95DAB	Stem-95DAB	-	All	GO:0006644	phospholipid metabolic process	Biological process	0.00107735	0.139545	2.1584	20	253	688	18785	STRG.1333/STRG.13750/STRG.15316/STRG.15984/STRG.20871/STRG.21376/STRG.23878/STRG.25814/STRG.28807/STRG.29430/STRG.32934/STRG.35023/STRG.35953/STRG.38638/STRG.44010/STRG.4439/STRG.46058/STRG.48895/STRG.6220/STRG.7531
DAS_by_comparison	DAS_Stem-95DAB	Stem-95DAB	-	All	GO:0046488	phosphatidylinositol metabolic process	Biological process	0.00107896	0.139545	3.00342	11	100	688	18785	STRG.13750/STRG.15316/STRG.15984/STRG.20871/STRG.25814/STRG.29430/STRG.32934/STRG.35953/STRG.38638/STRG.44010/STRG.48895
DAS_by_comparison	DAS_Stem-95DAB	Stem-95DAB	-	All	GO:0030695	GTPase regulator activity	Molecular function	0.00110203	0.139545	3.46104	9	71	688	18785	STRG.13264/STRG.13553/STRG.14587/STRG.27851/STRG.40448/STRG.42403/STRG.42817/STRG.46976/STRG.54474
DAS_by_comparison	DAS_Stem-95DAB	Stem-95DAB	-	All	GO:0016043	cellular component organization	Biological process	0.00128866	0.144454	1.26326	145	3134	688	18785	STRG.10739/STRG.1187/STRG.12194/STRG.12638/STRG.12955/STRG.13264/STRG.13289/STRG.13412/STRG.13553/STRG.13674/STRG.14022/STRG.14120/STRG.14121/STRG.14367/STRG.14587/STRG.14920/STRG.15019/STRG.15151/STRG.15306/STRG.15316/STRG.15336/STRG.1538/STRG.15385/STRG.15415/STRG.15627/STRG.15845/STRG.15984/STRG.16032/STRG.16509/STRG.16964/STRG.17408/STRG.17450/STRG.17664/STRG.17919/STRG.18182/STRG.18287/STRG.…
DAS_by_comparison	DAS_Stem-95DAB	Stem-95DAB	-	All	GO:0044267	GO:0044267		0.00129549	0.144454	1.25544	151	3284	688	18785	STRG.11031/STRG.11465/STRG.11506/STRG.1187/STRG.12638/STRG.12810/STRG.12955/STRG.13264/STRG.13965/STRG.14022/STRG.14120/STRG.14367/STRG.15845/STRG.15984/STRG.16032/STRG.16204/STRG.16509/STRG.16889/STRG.16964/STRG.17119/STRG.17270/STRG.17340/STRG.17345/STRG.17408/STRG.17664/STRG.17925/STRG.18335/STRG.18720/STRG.18838/STRG.19044/STRG.19090/STRG.19614/STRG.19786/STRG.20103/STRG.20131/STRG.20145/STRG…
DAS_by_comparison	DAS_Stem-95DAB	Stem-95DAB	-	All	GO:0006470	protein dephosphorylation	Biological process	0.00140465	0.144454	2.75332	12	119	688	18785	STRG.15984/STRG.19044/STRG.21256/STRG.22236/STRG.25491/STRG.41379/STRG.43166/STRG.53031/STRG.54737/STRG.54953/STRG.7277/STRG.8848
DAS_by_comparison	DAS_Stem-95DAB	Stem-95DAB	-	All	GO:1902494	catalytic complex	Cellular component	0.00148069	0.144454	1.48746	59	1083	688	18785	STRG.1234/STRG.13553/STRG.15316/STRG.1538/STRG.16032/STRG.16509/STRG.1678/STRG.17345/STRG.19279/STRG.20730/STRG.21376/STRG.25509/STRG.25754/STRG.25953/STRG.26474/STRG.26806/STRG.28807/STRG.29419/STRG.29739/STRG.30093/STRG.307/STRG.329/STRG.34203/STRG.3558/STRG.35799/STRG.35848/STRG.35953/STRG.36896/STRG.37658/STRG.38589/STRG.38962/STRG.3962/STRG.40453/STRG.40637/STRG.414/STRG.41699/STRG.42818/STR…
DAS_by_comparison	DAS_Stem-95DAB	Stem-95DAB	-	All	GO:0009646	response to absence of light	Biological process	0.00148427	0.144454	3.32073	9	74	688	18785	STRG.10359/STRG.17345/STRG.31209/STRG.31220/STRG.34892/STRG.3962/STRG.53683/STRG.7277/STRG.8909
DAS_by_comparison	DAS_Stem-95DAB	Stem-95DAB	-	All	GO:0031122	cytoplasmic microtubule organization	Biological process	0.00148427	0.144454	3.32073	9	74	688	18785	STRG.12194/STRG.15336/STRG.16509/STRG.25635/STRG.25776/STRG.26806/STRG.38589/STRG.49421/STRG.7820
DAS_by_comparison	DAS_Stem-95DAB	Stem-95DAB	-	All	GO:0006650	glycerophospholipid metabolic process	Biological process	0.00150851	0.144454	2.49839	14	153	688	18785	STRG.13750/STRG.15316/STRG.15984/STRG.20871/STRG.25814/STRG.29430/STRG.32934/STRG.35023/STRG.35953/STRG.38638/STRG.44010/STRG.4439/STRG.48895/STRG.7531
DAS_by_comparison	DAS_Stem-95DAB	Stem-95DAB	-	All	GO:0017148	negative regulation of translation	Biological process	0.00152681	0.144454	3.06784	10	89	688	18785	STRG.13667/STRG.17115/STRG.20553/STRG.22783/STRG.25991/STRG.30889/STRG.44313/STRG.7549/STRG.7698/STRG.9806
DAS_by_comparison	DAS_Stem-95DAB	Stem-95DAB	-	All	GO:0003747	translation release factor activity	Molecular function	0.00153295	0.144454	11.7016	3	7	688	18785	STRG.24860/STRG.38146/STRG.50830
DAS_by_comparison	DAS_Stem-95DAB	Stem-95DAB	-	All	GO:0008079	translation termination factor activity	Molecular function	0.00153295	0.144454	11.7016	3	7	688	18785	STRG.24860/STRG.38146/STRG.50830
DAS_by_comparison	DAS_Stem-95DAB	Stem-95DAB	-	All	GO:0051211	anisotropic cell growth	Biological process	0.00153295	0.144454	11.7016	3	7	688	18785	STRG.16509/STRG.26806/STRG.7820
DAS_by_comparison	DAS_Stem-95DAB	Stem-95DAB	-	All	GO:0030258	lipid modification	Biological process	0.00159043	0.145776	2.39507	15	171	688	18785	STRG.12955/STRG.13750/STRG.15316/STRG.15984/STRG.20871/STRG.22439/STRG.25814/STRG.29430/STRG.35953/STRG.38638/STRG.44010/STRG.48895/STRG.5606/STRG.7381/STRG.8872
DAS_by_comparison	DAS_Stem-95DAB	Stem-95DAB	-	All	GO:0000228	nuclear chromosome	Cellular component	0.00165306	0.145776	2.0405	21	281	688	18785	STRG.1538/STRG.15385/STRG.15415/STRG.19279/STRG.20915/STRG.24220/STRG.29419/STRG.29739/STRG.32724/STRG.34518/STRG.46997/STRG.4775/STRG.49467/STRG.50131/STRG.55129/STRG.5553/STRG.56799/STRG.6036/STRG.8435/STRG.9028/STRG.977
DAS_by_comparison	DAS_Stem-95DAB	Stem-95DAB	-	All	GO:0006996	organelle organization	Biological process	0.00172681	0.145776	1.33059	100	2052	688	18785	STRG.10739/STRG.1187/STRG.12194/STRG.12638/STRG.12955/STRG.13289/STRG.13412/STRG.13553/STRG.13674/STRG.14121/STRG.14920/STRG.15316/STRG.15336/STRG.1538/STRG.15385/STRG.15415/STRG.15627/STRG.15984/STRG.16032/STRG.16509/STRG.16964/STRG.17408/STRG.17450/STRG.17664/STRG.17919/STRG.18182/STRG.20250/STRG.20389/STRG.20514/STRG.20915/STRG.21164/STRG.21967/STRG.22439/STRG.22931/STRG.23692/STRG.2474/STRG.2…
DAS_by_comparison	DAS_Stem-95DAB	Stem-95DAB	-	All	GO:0016070	RNA metabolic process	Biological process	0.00175734	0.145776	1.33693	97	1981	688	18785	STRG.11285/STRG.11506/STRG.1234/STRG.13232/STRG.13667/STRG.1538/STRG.15471/STRG.15539/STRG.15726/STRG.1613/STRG.16365/STRG.16889/STRG.16964/STRG.17152/STRG.17546/STRG.18287/STRG.18303/STRG.19279/STRG.20013/STRG.20553/STRG.20762/STRG.21010/STRG.22124/STRG.22253/STRG.22783/STRG.22989/STRG.23514/STRG.23537/STRG.24180/STRG.26242/STRG.26755/STRG.27837/STRG.28970/STRG.28971/STRG.29430/STRG.30363/STRG.3…
DAS_by_comparison	DAS_Stem-95DAB	Stem-95DAB	-	All	GO:0004353	L-glutamate dehydrogenase [NAD(P)+] activity	Molecular function	0.00176284	0.145776	7.28101	4	15	688	18785	STRG.10359/STRG.22290/STRG.31220/STRG.3962
DAS_by_comparison	DAS_Stem-95DAB	Stem-95DAB	-	All	GO:0006415	translational termination	Biological process	0.00176284	0.145776	7.28101	4	15	688	18785	STRG.24860/STRG.38146/STRG.50830/STRG.52663
DAS_by_comparison	DAS_Stem-95DAB	Stem-95DAB	-	All	GO:0034249	obsolete negative regulation of amide metabolic process	Biological process	0.001808	0.146136	3.00042	10	91	688	18785	STRG.13667/STRG.17115/STRG.20553/STRG.22783/STRG.25991/STRG.30889/STRG.44313/STRG.7549/STRG.7698/STRG.9806
DAS_by_comparison	DAS_Stem-95DAB	Stem-95DAB	-	All	GO:0050779	RNA destabilization	Biological process	0.00187539	0.146136	5.46076	5	25	688	18785	STRG.13667/STRG.25991/STRG.30889/STRG.7549/STRG.9806
DAS_by_comparison	DAS_Stem-95DAB	Stem-95DAB	-	All	GO:0061157	mRNA destabilization	Biological process	0.00187539	0.146136	5.46076	5	25	688	18785	STRG.13667/STRG.25991/STRG.30889/STRG.7549/STRG.9806
DAS_by_comparison	DAS_Stem-95DAB	Stem-95DAB	-	All	GO:0055028	cortical microtubule	Cellular component	0.00208187	0.155792	4.42764	6	37	688	18785	STRG.15336/STRG.16509/STRG.25635/STRG.25776/STRG.26806/STRG.7820
DAS_by_comparison	DAS_Stem-95DAB	Stem-95DAB	-	All	GO:0010629	negative regulation of gene expression	Biological process	0.00213346	0.155792	1.58016	43	743	688	18785	STRG.11285/STRG.11694/STRG.12777/STRG.13572/STRG.13667/STRG.1518/STRG.1538/STRG.17115/STRG.17919/STRG.18287/STRG.20553/STRG.22783/STRG.23514/STRG.25991/STRG.26242/STRG.26755/STRG.27701/STRG.27837/STRG.29099/STRG.29739/STRG.30093/STRG.30363/STRG.30389/STRG.30889/STRG.34203/STRG.34518/STRG.34710/STRG.34892/STRG.35487/STRG.38146/STRG.39902/STRG.40264/STRG.414/STRG.44313/STRG.46545/STRG.46996/STRG.47…
DAS_by_comparison	DAS_Stem-95DAB	Stem-95DAB	-	All	GO:1903313	positive regulation of mRNA metabolic process	Biological process	0.00217555	0.155792	3.82253	7	50	688	18785	STRG.13667/STRG.25991/STRG.27701/STRG.30889/STRG.46545/STRG.7549/STRG.9806
DAS_by_comparison	DAS_Stem-95DAB	Stem-95DAB	-	All	GO:0043487	regulation of RNA stability	Biological process	0.00225197	0.155792	3.41297	8	64	688	18785	STRG.13667/STRG.25991/STRG.26755/STRG.30889/STRG.37364/STRG.52321/STRG.7549/STRG.9806
DAS_by_comparison	DAS_Stem-95DAB	Stem-95DAB	-	All	GO:0061013	regulation of mRNA catabolic process	Biological process	0.00225197	0.155792	3.41297	8	64	688	18785	STRG.13667/STRG.25991/STRG.26755/STRG.30889/STRG.37364/STRG.52321/STRG.7549/STRG.9806
DAS_by_comparison	DAS_Stem-95DAB	Stem-95DAB	-	All	GO:0048523	negative regulation of cellular process	Biological process	0.00230511	0.155792	1.40741	70	1358	688	18785	STRG.11218/STRG.11465/STRG.11694/STRG.13232/STRG.13553/STRG.13572/STRG.13667/STRG.14587/STRG.1538/STRG.15845/STRG.15984/STRG.16509/STRG.17115/STRG.17408/STRG.17919/STRG.17925/STRG.18287/STRG.20553/STRG.20730/STRG.21913/STRG.22236/STRG.22783/STRG.23514/STRG.23537/STRG.25635/STRG.25991/STRG.26755/STRG.26806/STRG.27701/STRG.28851/STRG.29430/STRG.29715/STRG.29739/STRG.30093/STRG.30389/STRG.30889/STRG…
DAS_by_comparison	DAS_Stem-95DAB	Stem-95DAB	-	All	GO:0017016	GO:0017016		0.00230688	0.155792	2.90466	10	94	688	18785	STRG.13264/STRG.14587/STRG.24020/STRG.27851/STRG.40448/STRG.42403/STRG.42817/STRG.46976/STRG.54474/STRG.5914
DAS_by_comparison	DAS_Stem-95DAB	Stem-95DAB	-	All	GO:0031267	small GTPase binding	Molecular function	0.00230688	0.155792	2.90466	10	94	688	18785	STRG.13264/STRG.14587/STRG.24020/STRG.27851/STRG.40448/STRG.42403/STRG.42817/STRG.46976/STRG.54474/STRG.5914
DAS_by_comparison	DAS_Stem-95DAB	Stem-95DAB	-	All	GO:2000028	regulation of photoperiodism, flowering	Biological process	0.00249579	0.165786	2.87408	10	95	688	18785	STRG.11694/STRG.16509/STRG.26806/STRG.27075/STRG.34710/STRG.34892/STRG.41534/STRG.42594/STRG.493/STRG.52376
DAS_by_comparison	DAS_Stem-95DAB	Stem-95DAB	-	All	GO:0051020	GTPase binding	Molecular function	0.00262434	0.171513	2.44793	13	145	688	18785	STRG.13264/STRG.14587/STRG.24020/STRG.27851/STRG.29680/STRG.40448/STRG.42403/STRG.42694/STRG.42817/STRG.46976/STRG.54474/STRG.5669/STRG.5914
DAS_by_comparison	DAS_Stem-95DAB	Stem-95DAB	-	All	GO:0044427	obsolete chromosomal part	Cellular component	0.00285355	0.183533	1.74024	29	455	688	18785	STRG.11465/STRG.12638/STRG.1538/STRG.15385/STRG.15415/STRG.19279/STRG.20389/STRG.20915/STRG.24220/STRG.29419/STRG.29739/STRG.30389/STRG.31805/STRG.32724/STRG.34518/STRG.42594/STRG.46997/STRG.4775/STRG.49467/STRG.50131/STRG.55129/STRG.5553/STRG.56799/STRG.6036/STRG.7251/STRG.8435/STRG.8943/STRG.9028/STRG.977
DAS_by_comparison	DAS_Stem-95DAB	Stem-95DAB	-	All	GO:0070491	GO:0070491		0.00289967	0.183585	6.42442	4	17	688	18785	STRG.23514/STRG.29739/STRG.4775/STRG.55129
DAS_by_comparison	DAS_Stem-95DAB	Stem-95DAB	-	All	GO:0016573	obsolete histone acetylation	Biological process	0.00304034	0.18953	2.99676	9	82	688	18785	STRG.16032/STRG.20514/STRG.26474/STRG.30093/STRG.30187/STRG.42818/STRG.49436/STRG.50131/STRG.5553
DAS_by_comparison	DAS_Stem-95DAB	Stem-95DAB	-	All	GO:0044430	obsolete cytoskeletal part	Cellular component	0.00315077	0.191642	1.71005	30	479	688	18785	STRG.11020/STRG.12992/STRG.13557/STRG.13673/STRG.15336/STRG.16509/STRG.17450/STRG.17560/STRG.20389/STRG.20730/STRG.24180/STRG.25635/STRG.25776/STRG.26806/STRG.2702/STRG.29200/STRG.29739/STRG.33305/STRG.34023/STRG.41301/STRG.4337/STRG.49398/STRG.49467/STRG.52250/STRG.54443/STRG.55129/STRG.5669/STRG.7820/STRG.7975/STRG.8943
DAS_by_comparison	DAS_Stem-95DAB	Stem-95DAB	-	All	GO:0017091	GO:0017091		0.00316881	0.191642	4.87567	5	28	688	18785	STRG.13667/STRG.26755/STRG.28480/STRG.30889/STRG.52321
DAS_by_comparison	DAS_Stem-95DAB	Stem-95DAB	-	All	GO:0009896	positive regulation of catabolic process	Biological process	0.0033254	0.197515	2.38221	13	149	688	18785	STRG.13667/STRG.14120/STRG.21164/STRG.21376/STRG.25991/STRG.27388/STRG.28807/STRG.30889/STRG.43975/STRG.5669/STRG.7549/STRG.760/STRG.9806
DAS_by_comparison	DAS_Stem-95DAB	Stem-95DAB	-	All	GO:0019538	protein metabolic process	Biological process	0.00343934	0.197515	1.21417	162	3643	688	18785	STRG.10825/STRG.10899/STRG.11031/STRG.11465/STRG.11506/STRG.1187/STRG.12638/STRG.12810/STRG.12955/STRG.13113/STRG.13264/STRG.13965/STRG.14022/STRG.14120/STRG.14367/STRG.14848/STRG.14920/STRG.15845/STRG.15984/STRG.16032/STRG.16204/STRG.16509/STRG.16889/STRG.16964/STRG.17119/STRG.17270/STRG.17340/STRG.17345/STRG.17408/STRG.17664/STRG.17925/STRG.18335/STRG.18720/STRG.18838/STRG.19044/STRG.19090/STRG…
DAS_by_comparison	DAS_Stem-95DAB	Stem-95DAB	-	All	GO:0009314	response to radiation	Biological process	0.0034509	0.197515	1.47823	51	942	688	18785	STRG.10359/STRG.10739/STRG.10906/STRG.11465/STRG.11694/STRG.1187/STRG.12777/STRG.13089/STRG.13553/STRG.13572/STRG.15151/STRG.15945/STRG.16029/STRG.17345/STRG.17952/STRG.18182/STRG.20730/STRG.21762/STRG.22439/STRG.23537/STRG.23878/STRG.26242/STRG.26723/STRG.2702/STRG.27388/STRG.27837/STRG.30871/STRG.31209/STRG.31220/STRG.34710/STRG.34892/STRG.35086/STRG.36730/STRG.37399/STRG.38203/STRG.3962/STRG.4…
DAS_by_comparison	DAS_Stem-95DAB	Stem-95DAB	-	All	GO:0005471	ATP:ADP antiporter activity	Molecular function	0.0034822	0.197515	9.10126	3	9	688	18785	STRG.20250/STRG.22931/STRG.45059
DAS_by_comparison	DAS_Stem-95DAB	Stem-95DAB	-	All	GO:0010119	regulation of stomatal movement	Biological process	0.00354456	0.197515	2.58915	11	116	688	18785	STRG.1187/STRG.13553/STRG.15845/STRG.17345/STRG.19090/STRG.20783/STRG.2702/STRG.33301/STRG.39886/STRG.7277/STRG.949
DAS_by_comparison	DAS_Stem-95DAB	Stem-95DAB	-	All	GO:1903312	negative regulation of mRNA metabolic process	Biological process	0.00355839	0.197515	3.99567	6	41	688	18785	STRG.18287/STRG.26755/STRG.30889/STRG.37364/STRG.46996/STRG.9040
DAS_by_comparison	DAS_Stem-95DAB	Stem-95DAB	-	All	GO:0042726	flavin-containing compound metabolic process	Biological process	0.00362129	0.19829	6.06751	4	18	688	18785	STRG.10906/STRG.26975/STRG.43374/STRG.5947
DAS_by_comparison	DAS_Stem-Leaf	Stem-Leaf	-	All	GO:0008525	phosphatidylcholine transporter activity	Molecular function	6.57276e-07	0.000439718	26.112	5	11	327	18785	STRG.15627/STRG.36440/STRG.38951/STRG.4437/STRG.4439
DAS_by_comparison	DAS_Stem-Leaf	Stem-Leaf	-	All	GO:0031322	ascospore-type prospore-specific spindle pole body remodeling	Biological process	6.57276e-07	0.000439718	26.112	5	11	327	18785	STRG.15627/STRG.36440/STRG.38951/STRG.4437/STRG.4439
DAS_by_comparison	DAS_Stem-Leaf	Stem-Leaf	-	All	GO:0060187	cell pole	Cellular component	6.57276e-07	0.000439718	26.112	5	11	327	18785	STRG.15627/STRG.36440/STRG.38951/STRG.4437/STRG.4439
DAS_by_comparison	DAS_Stem-Leaf	Stem-Leaf	-	All	GO:0120010	intermembrane phospholipid transfer	Biological process	6.57276e-07	0.000439718	26.112	5	11	327	18785	STRG.15627/STRG.36440/STRG.38951/STRG.4437/STRG.4439
DAS_by_comparison	DAS_Stem-Leaf	Stem-Leaf	-	All	GO:0005628	prospore membrane	Cellular component	1.77916e-06	0.000521467	22.0948	5	13	327	18785	STRG.15627/STRG.36440/STRG.38951/STRG.4437/STRG.4439
DAS_by_comparison	DAS_Stem-Leaf	Stem-Leaf	-	All	GO:0008526	phosphatidylinositol transfer activity	Molecular function	1.77916e-06	0.000521467	22.0948	5	13	327	18785	STRG.15627/STRG.36440/STRG.38951/STRG.4437/STRG.4439
DAS_by_comparison	DAS_Stem-Leaf	Stem-Leaf	-	All	GO:0031321	ascospore-type prospore assembly	Biological process	1.77916e-06	0.000521467	22.0948	5	13	327	18785	STRG.15627/STRG.36440/STRG.38951/STRG.4437/STRG.4439
DAS_by_comparison	DAS_Stem-Leaf	Stem-Leaf	-	All	GO:0042763	intracellular immature spore	Cellular component	1.77916e-06	0.000521467	22.0948	5	13	327	18785	STRG.15627/STRG.36440/STRG.38951/STRG.4437/STRG.4439
DAS_by_comparison	DAS_Stem-Leaf	Stem-Leaf	-	All	GO:0042764	ascospore-type prospore	Cellular component	1.77916e-06	0.000521467	22.0948	5	13	327	18785	STRG.15627/STRG.36440/STRG.38951/STRG.4437/STRG.4439
DAS_by_comparison	DAS_Stem-Leaf	Stem-Leaf	-	All	GO:0022413	reproductive process in single-celled organism	Biological process	2.72816e-06	0.000521467	20.5166	5	14	327	18785	STRG.15627/STRG.36440/STRG.38951/STRG.4437/STRG.4439
DAS_by_comparison	DAS_Stem-Leaf	Stem-Leaf	-	All	GO:0030437	ascospore formation	Biological process	2.72816e-06	0.000521467	20.5166	5	14	327	18785	STRG.15627/STRG.36440/STRG.38951/STRG.4437/STRG.4439
DAS_by_comparison	DAS_Stem-Leaf	Stem-Leaf	-	All	GO:0032505	obsolete reproduction of a single-celled organism	Biological process	2.72816e-06	0.000521467	20.5166	5	14	327	18785	STRG.15627/STRG.36440/STRG.38951/STRG.4437/STRG.4439
DAS_by_comparison	DAS_Stem-Leaf	Stem-Leaf	-	All	GO:0043935	sexual sporulation resulting in formation of a cellular spore	Biological process	2.72816e-06	0.000521467	20.5166	5	14	327	18785	STRG.15627/STRG.36440/STRG.38951/STRG.4437/STRG.4439
DAS_by_comparison	DAS_Stem-Leaf	Stem-Leaf	-	All	GO:0120009	intermembrane lipid transfer	Biological process	2.72816e-06	0.000521467	20.5166	5	14	327	18785	STRG.15627/STRG.36440/STRG.38951/STRG.4437/STRG.4439
DAS_by_comparison	DAS_Stem-Leaf	Stem-Leaf	-	All	GO:0034293	sexual sporulation	Biological process	1.0216e-05	0.00182254	7.53397	8	61	327	18785	STRG.15627/STRG.26608/STRG.36440/STRG.38951/STRG.39356/STRG.4437/STRG.4439/STRG.7531
DAS_by_comparison	DAS_Stem-Leaf	Stem-Leaf	-	All	GO:0043934	sporulation	Biological process	3.51775e-05	0.00588344	6.38294	8	72	327	18785	STRG.15627/STRG.26608/STRG.36440/STRG.38951/STRG.39356/STRG.4437/STRG.4439/STRG.7531
DAS_by_comparison	DAS_Stem-Leaf	Stem-Leaf	-	All	GO:0030435	sporulation resulting in formation of a cellular spore	Biological process	4.03092e-05	0.00634514	12.4884	5	23	327	18785	STRG.15627/STRG.36440/STRG.38951/STRG.4437/STRG.4439
DAS_by_comparison	DAS_Stem-Leaf	Stem-Leaf	-	All	GO:0000325	plant-type vacuole	Cellular component	0.000166975	0.0242953	3.31913	13	225	327	18785	STRG.11586/STRG.17223/STRG.20145/STRG.21701/STRG.29089/STRG.3418/STRG.42719/STRG.43966/STRG.48243/STRG.49213/STRG.51154/STRG.8313/STRG.8909
DAS_by_comparison	DAS_Stem-Leaf	Stem-Leaf	-	All	GO:0051286	cell tip	Cellular component	0.000176172	0.0242953	7.18081	6	48	327	18785	STRG.15627/STRG.15984/STRG.36440/STRG.38951/STRG.4437/STRG.4439
DAS_by_comparison	DAS_Stem-Leaf	Stem-Leaf	-	All	GO:0035838	growing cell tip	Cellular component	0.00018158	0.0242953	9.26556	5	31	327	18785	STRG.15627/STRG.36440/STRG.38951/STRG.4437/STRG.4439
DAS_by_comparison	DAS_Stem-Leaf	Stem-Leaf	-	All	GO:0005548	phospholipid transporter activity	Molecular function	0.000246512	0.0314126	8.70401	5	33	327	18785	STRG.15627/STRG.36440/STRG.38951/STRG.4437/STRG.4439
DAS_by_comparison	DAS_Stem-Leaf	Stem-Leaf	-	All	GO:0032153	cell division site	Cellular component	0.000375827	0.0457143	6.26689	6	55	327	18785	STRG.15627/STRG.15984/STRG.36440/STRG.38951/STRG.4437/STRG.4439
DAS_by_comparison	DAS_Stem-Leaf	Stem-Leaf	-	All	GO:0015914	phospholipid transport	Biological process	0.00048556	0.0564939	7.55875	5	38	327	18785	STRG.15627/STRG.36440/STRG.38951/STRG.4437/STRG.4439
DAS_by_comparison	DAS_Stem-Leaf	Stem-Leaf	-	All	GO:0016646	oxidoreductase activity, acting on the CH-NH group of donors, NAD or NADP as acceptor	Molecular function	0.000854131	0.0952356	9.19144	4	25	327	18785	STRG.20060/STRG.3324/STRG.34801/STRG.35974
DAS_by_comparison	DAS_Stem-Leaf	Stem-Leaf	-	All	GO:0048193	Golgi vesicle transport	Biological process	0.0010455	0.110144	3.05271	11	207	327	18785	STRG.15627/STRG.20861/STRG.35954/STRG.36440/STRG.38951/STRG.4437/STRG.4439/STRG.45757/STRG.46400/STRG.50733/STRG.7892
DAS_by_comparison	DAS_Stem-Leaf	Stem-Leaf	-	All	GO:0031333	negative regulation of protein-containing complex assembly	Biological process	0.00107015	0.110144	6.38294	5	45	327	18785	STRG.18554/STRG.21249/STRG.35623/STRG.51936/STRG.56799
DAS_by_comparison	DAS_Stem-Leaf	Stem-Leaf	-	All	GO:0030427	site of polarized growth	Cellular component	0.00189013	0.182327	5.63201	5	51	327	18785	STRG.15627/STRG.36440/STRG.38951/STRG.4437/STRG.4439
DAS_by_comparison	DAS_Stem-Leaf	Stem-Leaf	-	All	GO:0001666	response to hypoxia	Biological process	0.00190776	0.182327	3.56257	8	129	327	18785	STRG.14969/STRG.15306/STRG.24505/STRG.29715/STRG.35487/STRG.43073/STRG.45532/STRG.51563
DAS_by_comparison	DAS_Stem-Leaf	Stem-Leaf	-	All	GO:0010927	cellular component assembly involved in morphogenesis	Biological process	0.00209004	0.184519	4.53525	6	76	327	18785	STRG.15627/STRG.26608/STRG.36440/STRG.38951/STRG.4437/STRG.4439
DAS_by_comparison	DAS_Stem-Leaf	Stem-Leaf	-	All	GO:0006869	lipid transport	Biological process	0.00216091	0.184519	3.90413	7	103	327	18785	STRG.15627/STRG.18581/STRG.36440/STRG.37399/STRG.38951/STRG.4437/STRG.4439
DAS_by_comparison	DAS_Stem-Leaf	Stem-Leaf	-	All	GO:0005385	zinc ion transmembrane transporter activity	Molecular function	0.00220651	0.184519	7.18081	4	32	327	18785	STRG.12384/STRG.16029/STRG.54904/STRG.6294
DAS_by_comparison	DAS_Stem-Leaf	Stem-Leaf	-	All	GO:0071577	zinc ion transmembrane transport	Biological process	0.00220651	0.184519	7.18081	4	32	327	18785	STRG.12384/STRG.16029/STRG.54904/STRG.6294
DAS_by_comparison	DAS_Stem-Leaf	Stem-Leaf	-	All	GO:0044437	obsolete vacuolar part	Cellular component	0.00239127	0.19391	1.94434	22	650	327	18785	STRG.10398/STRG.11586/STRG.17223/STRG.18581/STRG.20145/STRG.20861/STRG.21701/STRG.29089/STRG.3418/STRG.36896/STRG.42620/STRG.42719/STRG.43966/STRG.48243/STRG.48919/STRG.4946/STRG.51154/STRG.54904/STRG.629/STRG.7767/STRG.8313/STRG.8909
DAS_by_comparison_direction	DAS_45DAB-145DAB_Negative_dPSI	45DAB-145DAB	Negative_dPSI	All	GO:0010506	regulation of autophagy	Biological process	6.73726e-05	0.127604	11.6968	5	55	146	18785	STRG.12295/STRG.27388/STRG.28807/STRG.29430/STRG.5379
DAS_by_comparison_direction	DAS_45DAB-145DAB_Positive_dPSI	45DAB-145DAB	Positive_dPSI	All	GO:0031410	cytoplasmic vesicle	Cellular component	0.000109118	0.0958777	3.07085	15	746	123	18785	STRG.13195/STRG.13289/STRG.14022/STRG.14121/STRG.15073/STRG.20671/STRG.40455/STRG.44831/STRG.45972/STRG.4946/STRG.49910/STRG.50733/STRG.5948/STRG.6956/STRG.8666
DAS_by_comparison_direction	DAS_45DAB-145DAB_Positive_dPSI	45DAB-145DAB	Positive_dPSI	All	GO:0097708	intracellular vesicle	Cellular component	0.000114058	0.0958777	3.05855	15	749	123	18785	STRG.13195/STRG.13289/STRG.14022/STRG.14121/STRG.15073/STRG.20671/STRG.40455/STRG.44831/STRG.45972/STRG.4946/STRG.49910/STRG.50733/STRG.5948/STRG.6956/STRG.8666
DAS_by_comparison_direction	DAS_45DAB-145DAB_Positive_dPSI	45DAB-145DAB	Positive_dPSI	All	GO:0031982	vesicle	Cellular component	0.000201212	0.0958777	2.90349	15	789	123	18785	STRG.13195/STRG.13289/STRG.14022/STRG.14121/STRG.15073/STRG.20671/STRG.40455/STRG.44831/STRG.45972/STRG.4946/STRG.49910/STRG.50733/STRG.5948/STRG.6956/STRG.8666
DAS_by_comparison_direction	DAS_45DAB-145DAB_Positive_dPSI	45DAB-145DAB	Positive_dPSI	All	GO:0006304	DNA modification	Biological process	0.000214182	0.0958777	9.20022	5	83	123	18785	STRG.25535/STRG.27694/STRG.4050/STRG.54583/STRG.9216
DAS_by_comparison_direction	DAS_45DAB-145DAB_Positive_dPSI	45DAB-145DAB	Positive_dPSI	All	GO:0031126	sno(s)RNA 3'-end processing	Biological process	0.000245869	0.0958777	24.1142	3	19	123	18785	STRG.25535/STRG.26234/STRG.9216
DAS_by_comparison_direction	DAS_45DAB-145DAB_Positive_dPSI	45DAB-145DAB	Positive_dPSI	All	GO:0040029	epigenetic regulation of gene expression	Biological process	0.000292607	0.0958777	4.75404	8	257	123	18785	STRG.12935/STRG.1518/STRG.23675/STRG.27694/STRG.30389/STRG.34482/STRG.44793/STRG.44815
DAS_by_comparison_direction	DAS_45DAB-145DAB_Positive_dPSI	45DAB-145DAB	Positive_dPSI	All	GO:0045814	negative regulation of gene expression, epigenetic	Biological process	0.000382407	0.107402	8.12359	5	94	123	18785	STRG.12935/STRG.27694/STRG.30389/STRG.44793/STRG.44815
DAS_by_comparison_direction	DAS_45DAB-145DAB_Positive_dPSI	45DAB-145DAB	Positive_dPSI	All	GO:0043144	sno(s)RNA processing	Biological process	0.000501433	0.118583	19.0904	3	24	123	18785	STRG.25535/STRG.26234/STRG.9216
DAS_by_comparison_direction	DAS_45DAB-145DAB_Positive_dPSI	45DAB-145DAB	Positive_dPSI	All	GO:0035327	GO:0035327		0.000567096	0.118583	18.3268	3	25	123	18785	STRG.25535/STRG.30389/STRG.9216
DAS_by_comparison_direction	DAS_45DAB-145DAB_Positive_dPSI	45DAB-145DAB	Positive_dPSI	All	GO:0034728	nucleosome organization	Biological process	0.000603169	0.118583	10.3541	4	59	123	18785	STRG.30389/STRG.44815/STRG.46997/STRG.9000
DAS_by_comparison_direction	DAS_45DAB-145DAB_Positive_dPSI	45DAB-145DAB	Positive_dPSI	All	GO:0016074	sno(s)RNA metabolic process	Biological process	0.000977452	0.165194	15.2724	3	30	123	18785	STRG.25535/STRG.26234/STRG.9216
DAS_by_comparison_direction	DAS_45DAB-145DAB_Positive_dPSI	45DAB-145DAB	Positive_dPSI	All	GO:0016073	snRNA metabolic process	Biological process	0.00107703	0.165194	14.7797	3	31	123	18785	STRG.25535/STRG.26234/STRG.9216
DAS_by_comparison_direction	DAS_45DAB-145DAB_Positive_dPSI	45DAB-145DAB	Positive_dPSI	All	GO:0016741	transferase activity, transferring one-carbon groups	Molecular function	0.00113369	0.165194	4.38141	7	244	123	18785	STRG.12935/STRG.16230/STRG.20671/STRG.40455/STRG.44793/STRG.4946/STRG.54564
DAS_by_comparison_direction	DAS_45DAB-145DAB_Positive_dPSI	45DAB-145DAB	Positive_dPSI	All	GO:0043628	regulatory ncRNA 3'-end processing	Biological process	0.00141346	0.165194	13.4756	3	34	123	18785	STRG.25535/STRG.26234/STRG.9216
DAS_by_comparison_direction	DAS_45DAB-145DAB_Positive_dPSI	45DAB-145DAB	Positive_dPSI	All	GO:0050864	regulation of B cell activation	Biological process	0.00148561	0.165194	33.9386	2	9	123	18785	STRG.30389/STRG.44831
DAS_by_comparison_direction	DAS_45DAB-145DAB_Positive_dPSI	45DAB-145DAB	Positive_dPSI	All	GO:0002703	regulation of leukocyte mediated immunity	Biological process	0.00184906	0.165194	30.5447	2	10	123	18785	STRG.30389/STRG.44831
DAS_by_comparison_direction	DAS_45DAB-145DAB_Positive_dPSI	45DAB-145DAB	Positive_dPSI	All	GO:0006544	glycine metabolic process	Biological process	0.00184906	0.165194	30.5447	2	10	123	18785	STRG.12933/STRG.16230
DAS_by_comparison_direction	DAS_45DAB-145DAB_Positive_dPSI	45DAB-145DAB	Positive_dPSI	All	GO:0008334	histone mRNA metabolic process	Biological process	0.00184906	0.165194	30.5447	2	10	123	18785	STRG.25535/STRG.9216
DAS_by_comparison_direction	DAS_45DAB-145DAB_Positive_dPSI	45DAB-145DAB	Positive_dPSI	All	GO:0032453	histone H3K4 demethylase activity	Molecular function	0.00184906	0.165194	30.5447	2	10	123	18785	STRG.12935/STRG.44793
DAS_by_comparison_direction	DAS_45DAB-145DAB_Positive_dPSI	45DAB-145DAB	Positive_dPSI	All	GO:0071044	histone mRNA catabolic process	Biological process	0.00184906	0.165194	30.5447	2	10	123	18785	STRG.25535/STRG.9216
DAS_by_comparison_direction	DAS_45DAB-145DAB_Positive_dPSI	45DAB-145DAB	Positive_dPSI	All	GO:0071051	poly(A)-dependent snoRNA 3'-end processing	Biological process	0.00184906	0.165194	30.5447	2	10	123	18785	STRG.25535/STRG.9216
DAS_by_comparison_direction	DAS_45DAB-145DAB_Positive_dPSI	45DAB-145DAB	Positive_dPSI	All	GO:0030139	endocytic vesicle	Cellular component	0.00195507	0.165194	12.0571	3	38	123	18785	STRG.44831/STRG.45972/STRG.5948
DAS_by_comparison_direction	DAS_45DAB-145DAB_Positive_dPSI	45DAB-145DAB	Positive_dPSI	All	GO:0040009	regulation of growth rate	Biological process	0.0022503	0.165194	27.7679	2	11	123	18785	STRG.12935/STRG.44793
DAS_by_comparison_direction	DAS_45DAB-145DAB_Positive_dPSI	45DAB-145DAB	Positive_dPSI	All	GO:0051249	regulation of lymphocyte activation	Biological process	0.0022503	0.165194	27.7679	2	11	123	18785	STRG.30389/STRG.44831
DAS_by_comparison_direction	DAS_45DAB-145DAB_Positive_dPSI	45DAB-145DAB	Positive_dPSI	All	GO:1990752	microtubule end	Cellular component	0.0022503	0.165194	27.7679	2	11	123	18785	STRG.16509/STRG.30126
DAS_by_comparison_direction	DAS_45DAB-145DAB_Positive_dPSI	45DAB-145DAB	Positive_dPSI	All	GO:0045927	positive regulation of growth	Biological process	0.00225546	0.165194	7.27255	4	84	123	18785	STRG.12935/STRG.25535/STRG.44793/STRG.9216
DAS_by_comparison_direction	DAS_45DAB-145DAB_Positive_dPSI	45DAB-145DAB	Positive_dPSI	All	GO:0032009	early phagosome	Cellular component	0.00268881	0.165194	25.4539	2	12	123	18785	STRG.44831/STRG.5948
DAS_by_comparison_direction	DAS_45DAB-145DAB_Positive_dPSI	45DAB-145DAB	Positive_dPSI	All	GO:0032872	regulation of stress-activated MAPK cascade	Biological process	0.00268881	0.165194	25.4539	2	12	123	18785	STRG.44815/STRG.44831
DAS_by_comparison_direction	DAS_45DAB-145DAB_Positive_dPSI	45DAB-145DAB	Positive_dPSI	All	GO:0034720	obsolete histone H3-K4 demethylation	Biological process	0.00268881	0.165194	25.4539	2	12	123	18785	STRG.12935/STRG.44793
DAS_by_comparison_direction	DAS_45DAB-145DAB_Positive_dPSI	45DAB-145DAB	Positive_dPSI	All	GO:0045111	intermediate filament cytoskeleton	Cellular component	0.00268881	0.165194	25.4539	2	12	123	18785	STRG.25535/STRG.9216
DAS_by_comparison_direction	DAS_45DAB-145DAB_Positive_dPSI	45DAB-145DAB	Positive_dPSI	All	GO:0046328	regulation of JNK cascade	Biological process	0.00268881	0.165194	25.4539	2	12	123	18785	STRG.44815/STRG.44831
DAS_by_comparison_direction	DAS_45DAB-145DAB_Positive_dPSI	45DAB-145DAB	Positive_dPSI	All	GO:0070302	regulation of stress-activated protein kinase signaling cascade	Biological process	0.00268881	0.165194	25.4539	2	12	123	18785	STRG.44815/STRG.44831
DAS_by_comparison_direction	DAS_45DAB-145DAB_Positive_dPSI	45DAB-145DAB	Positive_dPSI	All	GO:0051494	negative regulation of cytoskeleton organization	Biological process	0.00298307	0.172492	10.413	3	44	123	18785	STRG.35623/STRG.40340/STRG.5948
DAS_by_comparison_direction	DAS_45DAB-145DAB_Positive_dPSI	45DAB-145DAB	Positive_dPSI	All	GO:1902904	negative regulation of supramolecular fiber organization	Biological process	0.00298307	0.172492	10.413	3	44	123	18785	STRG.35623/STRG.40340/STRG.5948
DAS_by_comparison_direction	DAS_45DAB-145DAB_Positive_dPSI	45DAB-145DAB	Positive_dPSI	All	GO:0002694	regulation of leukocyte activation	Biological process	0.00316411	0.173718	23.4959	2	13	123	18785	STRG.30389/STRG.44831
DAS_by_comparison_direction	DAS_45DAB-145DAB_Positive_dPSI	45DAB-145DAB	Positive_dPSI	All	GO:0031497	GO:0031497		0.00318101	0.173718	10.1816	3	45	123	18785	STRG.44815/STRG.46997/STRG.9000
DAS_by_comparison_direction	DAS_45DAB-145DAB_Positive_dPSI	45DAB-145DAB	Positive_dPSI	All	GO:0034475	U4 snRNA 3'-end processing	Biological process	0.00367569	0.188329	21.8177	2	14	123	18785	STRG.25535/STRG.9216
DAS_by_comparison_direction	DAS_45DAB-145DAB_Positive_dPSI	45DAB-145DAB	Positive_dPSI	All	GO:0030135	coated vesicle	Cellular component	0.00379513	0.188329	6.29788	4	97	123	18785	STRG.45972/STRG.49910/STRG.50733/STRG.6956
DAS_by_comparison_direction	DAS_45DAB-145DAB_Positive_dPSI	45DAB-145DAB	Positive_dPSI	All	GO:0030554	adenyl nucleotide binding	Molecular function	0.00383173	0.188329	4.03675	6	227	123	18785	STRG.30126/STRG.33847/STRG.37399/STRG.44831/STRG.49788/STRG.5948
DAS_by_comparison_direction	DAS_45DAB-145DAB_Positive_dPSI	45DAB-145DAB	Positive_dPSI	All	GO:0032559	adenyl ribonucleotide binding	Molecular function	0.00383173	0.188329	4.03675	6	227	123	18785	STRG.30126/STRG.33847/STRG.37399/STRG.44831/STRG.49788/STRG.5948
DAS_by_comparison_direction	DAS_45DAB-145DAB_Positive_dPSI	45DAB-145DAB	Positive_dPSI	All	GO:0030120	vesicle coat	Cellular component	0.00405253	0.189055	9.35042	3	49	123	18785	STRG.45972/STRG.50733/STRG.6956
DAS_by_comparison_direction	DAS_45DAB-145DAB_Positive_dPSI	45DAB-145DAB	Positive_dPSI	All	GO:0034472	snRNA 3'-end processing	Biological process	0.00422308	0.189055	20.3631	2	15	123	18785	STRG.25535/STRG.9216
DAS_by_comparison_direction	DAS_45DAB-145DAB_Positive_dPSI	45DAB-145DAB	Positive_dPSI	All	GO:0050865	regulation of cell activation	Biological process	0.00422308	0.189055	20.3631	2	15	123	18785	STRG.30389/STRG.44831
DAS_by_comparison_direction	DAS_45DAB-145DAB_Positive_dPSI	45DAB-145DAB	Positive_dPSI	All	GO:0009250	glucan biosynthetic process	Biological process	0.00423114	0.189055	6.10894	4	100	123	18785	STRG.16509/STRG.17433/STRG.29132/STRG.49788
DAS_by_comparison_direction	DAS_45DAB-145DAB_Positive_dPSI	45DAB-145DAB	Positive_dPSI	All	GO:0016458	obsolete gene silencing	Biological process	0.00444045	0.191157	3.91599	6	234	123	18785	STRG.1518/STRG.23675/STRG.27694/STRG.30389/STRG.4050/STRG.44815
DAS_by_comparison_direction	DAS_45DAB-145DAB_Positive_dPSI	45DAB-145DAB	Positive_dPSI	All	GO:0017076	purine nucleotide binding	Molecular function	0.00456991	0.191157	3.41554	7	313	123	18785	STRG.30126/STRG.33847/STRG.37399/STRG.44831/STRG.49788/STRG.5948/STRG.8666
DAS_by_comparison_direction	DAS_45DAB-145DAB_Positive_dPSI	45DAB-145DAB	Positive_dPSI	All	GO:0032555	purine ribonucleotide binding	Molecular function	0.00456991	0.191157	3.41554	7	313	123	18785	STRG.30126/STRG.33847/STRG.37399/STRG.44831/STRG.49788/STRG.5948/STRG.8666
DAS_by_comparison_direction	DAS_45DAB-145DAB_Positive_dPSI	45DAB-145DAB	Positive_dPSI	All	GO:0000176	nuclear exosome (RNase complex)	Cellular component	0.00480578	0.191157	19.0904	2	16	123	18785	STRG.25535/STRG.9216
DAS_by_comparison_direction	DAS_45DAB-145DAB_Positive_dPSI	45DAB-145DAB	Positive_dPSI	All	GO:0008198	ferrous iron binding	Molecular function	0.00480578	0.191157	19.0904	2	16	123	18785	STRG.12935/STRG.44793
DAS_by_comparison_direction	DAS_45DAB-145DAB_Positive_dPSI	45DAB-145DAB	Positive_dPSI	All	GO:0098796	membrane protein complex	Cellular component	0.00489674	0.191157	2.81086	9	489	123	18785	STRG.11586/STRG.13195/STRG.13289/STRG.14022/STRG.15073/STRG.44831/STRG.45972/STRG.50733/STRG.6956
DAS_by_comparison_direction	DAS_45DAB-145DAB_Positive_dPSI	45DAB-145DAB	Positive_dPSI	All	GO:0006333	GO:0006333		0.00505605	0.191157	8.64473	3	53	123	18785	STRG.44815/STRG.46997/STRG.9000
DAS_by_comparison_direction	DAS_45DAB-145DAB_Positive_dPSI	45DAB-145DAB	Positive_dPSI	All	GO:0030136	clathrin-coated vesicle	Cellular component	0.00505605	0.191157	8.64473	3	53	123	18785	STRG.45972/STRG.49910/STRG.6956
DAS_by_comparison_direction	DAS_45DAB-145DAB_Positive_dPSI	45DAB-145DAB	Positive_dPSI	All	GO:0000177	cytoplasmic exosome (RNase complex)	Cellular component	0.00542333	0.197449	17.9675	2	17	123	18785	STRG.25535/STRG.9216
DAS_by_comparison_direction	DAS_45DAB-145DAB_Positive_dPSI	45DAB-145DAB	Positive_dPSI	All	GO:0045335	phagocytic vesicle	Cellular component	0.00542333	0.197449	17.9675	2	17	123	18785	STRG.44831/STRG.5948
DAS_by_comparison_direction	DAS_45DAB-95DAB_Negative_dPSI	45DAB-95DAB	Negative_dPSI	All	GO:0044451	obsolete nucleoplasm part	Cellular component	4.09987e-05	0.0770971	2.61905	22	546	289	18785	STRG.13581/STRG.16032/STRG.16365/STRG.18303/STRG.1898/STRG.20650/STRG.25368/STRG.29200/STRG.30093/STRG.3190/STRG.34892/STRG.35848/STRG.38401/STRG.40453/STRG.42818/STRG.44313/STRG.47775/STRG.52365/STRG.56755/STRG.56799/STRG.6964/STRG.9040
DAS_by_comparison_direction	DAS_45DAB-95DAB_Negative_dPSI	45DAB-95DAB	Negative_dPSI	All	GO:0005654	nucleoplasm	Cellular component	8.94053e-05	0.0770971	2.11957	30	920	289	18785	STRG.10652/STRG.11465/STRG.12468/STRG.13581/STRG.16032/STRG.16365/STRG.18287/STRG.18303/STRG.1898/STRG.20622/STRG.20650/STRG.25368/STRG.29200/STRG.30093/STRG.3190/STRG.34892/STRG.35848/STRG.38401/STRG.40453/STRG.42818/STRG.44313/STRG.44695/STRG.47161/STRG.47775/STRG.51187/STRG.52365/STRG.56755/STRG.56799/STRG.6964/STRG.9040
DAS_by_comparison_direction	DAS_45DAB-95DAB_Negative_dPSI	45DAB-95DAB	Negative_dPSI	All	GO:0009593	detection of chemical stimulus	Biological process	0.000101898	0.0770971	10.4839	5	31	289	18785	STRG.15845/STRG.20980/STRG.32170/STRG.35086/STRG.368
DAS_by_comparison_direction	DAS_45DAB-95DAB_Negative_dPSI	45DAB-95DAB	Negative_dPSI	All	GO:0009148	pyrimidine nucleoside triphosphate biosynthetic process	Biological process	0.000120488	0.0770971	27.8571	3	7	289	18785	STRG.20622/STRG.51187/STRG.6220
DAS_by_comparison_direction	DAS_45DAB-95DAB_Negative_dPSI	45DAB-95DAB	Negative_dPSI	All	GO:0016639	oxidoreductase activity, acting on the CH-NH2 group of donors, NAD or NADP as acceptor	Molecular function	0.000141618	0.0770971	14.4444	4	18	289	18785	STRG.13922/STRG.28891/STRG.31220/STRG.7068
DAS_by_comparison_direction	DAS_45DAB-95DAB_Negative_dPSI	45DAB-95DAB	Negative_dPSI	All	GO:0051606	detection of stimulus	Biological process	0.000191437	0.0868487	5.04854	8	103	289	18785	STRG.15845/STRG.20980/STRG.21762/STRG.23549/STRG.32170/STRG.35086/STRG.368/STRG.44313
DAS_by_comparison_direction	DAS_45DAB-95DAB_Negative_dPSI	45DAB-95DAB	Negative_dPSI	All	GO:0018205	peptidyl-lysine modification	Biological process	0.000392719	0.135814	3.4375	11	208	289	18785	STRG.11287/STRG.16032/STRG.1898/STRG.19614/STRG.21564/STRG.25368/STRG.30093/STRG.34892/STRG.36597/STRG.42818/STRG.656
DAS_by_comparison_direction	DAS_45DAB-95DAB_Negative_dPSI	45DAB-95DAB	Negative_dPSI	All	GO:0009147	pyrimidine nucleoside triphosphate metabolic process	Biological process	0.00039916	0.135814	19.5	3	10	289	18785	STRG.20622/STRG.51187/STRG.6220
DAS_by_comparison_direction	DAS_45DAB-95DAB_Negative_dPSI	45DAB-95DAB	Negative_dPSI	All	GO:0045292	mRNA cis splicing, via spliceosome	Biological process	0.000628003	0.182742	10	4	26	289	18785	STRG.18287/STRG.2293/STRG.27453/STRG.9040
DAS_by_comparison_direction	DAS_45DAB-95DAB_Negative_dPSI	45DAB-95DAB	Negative_dPSI	All	GO:0000395	mRNA 5'-splice site recognition	Biological process	0.000715266	0.182742	16.25	3	12	289	18785	STRG.18287/STRG.2293/STRG.9040
DAS_by_comparison_direction	DAS_45DAB-95DAB_Negative_dPSI	45DAB-95DAB	Negative_dPSI	All	GO:0016604	nuclear body	Cellular component	0.00075671	0.182742	3.17778	11	225	289	18785	STRG.13581/STRG.18303/STRG.1898/STRG.20650/STRG.29200/STRG.40453/STRG.44313/STRG.47775/STRG.56799/STRG.6964/STRG.9040
DAS_by_comparison_direction	DAS_45DAB-95DAB_Negative_dPSI	45DAB-95DAB	Negative_dPSI	All	GO:0048568	embryonic organ development	Biological process	0.000962203	0.182742	8.96552	4	29	289	18785	STRG.13581/STRG.21913/STRG.29200/STRG.52641
DAS_by_comparison_direction	DAS_45DAB-95DAB_Negative_dPSI	45DAB-95DAB	Negative_dPSI	All	GO:0005515	protein binding	Molecular function	0.00098232	0.182742	1.48932	59	2575	289	18785	STRG.10739/STRG.11020/STRG.11031/STRG.1111/STRG.11465/STRG.12295/STRG.12468/STRG.13089/STRG.13264/STRG.13581/STRG.13858/STRG.14630/STRG.15845/STRG.17107/STRG.1828/STRG.18287/STRG.18983/STRG.20043/STRG.20477/STRG.21913/STRG.21982/STRG.23549/STRG.24020/STRG.24061/STRG.2470/STRG.2474/STRG.2664/STRG.26806/STRG.28953/STRG.29430/STRG.29680/STRG.31183/STRG.32558/STRG.33/STRG.33154/STRG.33301/STRG.33305/…
DAS_by_comparison_direction	DAS_45DAB-95DAB_Negative_dPSI	45DAB-95DAB	Negative_dPSI	All	GO:0018193	peptidyl-amino acid modification	Biological process	0.00116666	0.182742	2.25869	18	518	289	18785	STRG.11287/STRG.14151/STRG.15845/STRG.16032/STRG.1898/STRG.19614/STRG.21564/STRG.25368/STRG.25384/STRG.30093/STRG.34892/STRG.36597/STRG.37704/STRG.39886/STRG.40176/STRG.42818/STRG.42824/STRG.656
DAS_by_comparison_direction	DAS_45DAB-95DAB_Negative_dPSI	45DAB-95DAB	Negative_dPSI	All	GO:0000398	mRNA splicing, via spliceosome	Biological process	0.00123025	0.182742	3.20197	10	203	289	18785	STRG.15726/STRG.18287/STRG.18303/STRG.2293/STRG.27453/STRG.27711/STRG.47775/STRG.56799/STRG.6964/STRG.9040
DAS_by_comparison_direction	DAS_45DAB-95DAB_Negative_dPSI	45DAB-95DAB	Negative_dPSI	All	GO:0016638	oxidoreductase activity, acting on the CH-NH2 group of donors	Molecular function	0.00124433	0.182742	8.3871	4	31	289	18785	STRG.13922/STRG.28891/STRG.31220/STRG.7068
DAS_by_comparison_direction	DAS_45DAB-95DAB_Negative_dPSI	45DAB-95DAB	Negative_dPSI	All	GO:0031974	membrane-enclosed lumen	Cellular component	0.00128943	0.182742	1.57451	46	1899	289	18785	STRG.10652/STRG.11465/STRG.12295/STRG.12468/STRG.13581/STRG.15415/STRG.16032/STRG.16365/STRG.17546/STRG.1828/STRG.18287/STRG.18303/STRG.1898/STRG.20622/STRG.20639/STRG.20650/STRG.20762/STRG.25368/STRG.29200/STRG.29734/STRG.30093/STRG.3190/STRG.33/STRG.34892/STRG.35848/STRG.38401/STRG.38931/STRG.40453/STRG.42818/STRG.43975/STRG.44313/STRG.44695/STRG.47161/STRG.47614/STRG.47775/STRG.48137/STRG.5118…
DAS_by_comparison_direction	DAS_45DAB-95DAB_Negative_dPSI	45DAB-95DAB	Negative_dPSI	All	GO:0043233	organelle lumen	Cellular component	0.00128943	0.182742	1.57451	46	1899	289	18785	STRG.10652/STRG.11465/STRG.12295/STRG.12468/STRG.13581/STRG.15415/STRG.16032/STRG.16365/STRG.17546/STRG.1828/STRG.18287/STRG.18303/STRG.1898/STRG.20622/STRG.20639/STRG.20650/STRG.20762/STRG.25368/STRG.29200/STRG.29734/STRG.30093/STRG.3190/STRG.33/STRG.34892/STRG.35848/STRG.38401/STRG.38931/STRG.40453/STRG.42818/STRG.43975/STRG.44313/STRG.44695/STRG.47161/STRG.47614/STRG.47775/STRG.48137/STRG.5118…
DAS_by_comparison_direction	DAS_45DAB-95DAB_Negative_dPSI	45DAB-95DAB	Negative_dPSI	All	GO:0070013	intracellular organelle lumen	Cellular component	0.00128943	0.182742	1.57451	46	1899	289	18785	STRG.10652/STRG.11465/STRG.12295/STRG.12468/STRG.13581/STRG.15415/STRG.16032/STRG.16365/STRG.17546/STRG.1828/STRG.18287/STRG.18303/STRG.1898/STRG.20622/STRG.20639/STRG.20650/STRG.20762/STRG.25368/STRG.29200/STRG.29734/STRG.30093/STRG.3190/STRG.33/STRG.34892/STRG.35848/STRG.38401/STRG.38931/STRG.40453/STRG.42818/STRG.43975/STRG.44313/STRG.44695/STRG.47161/STRG.47614/STRG.47775/STRG.48137/STRG.5118…
DAS_by_comparison_direction	DAS_45DAB-95DAB_Negative_dPSI	45DAB-95DAB	Negative_dPSI	All	GO:0044428	obsolete nuclear part	Cellular component	0.0013427	0.182742	1.56186	47	1956	289	18785	STRG.10652/STRG.11465/STRG.12468/STRG.13581/STRG.15415/STRG.15726/STRG.16032/STRG.16365/STRG.17546/STRG.1828/STRG.18287/STRG.18303/STRG.1898/STRG.20622/STRG.20639/STRG.20650/STRG.20762/STRG.24020/STRG.25368/STRG.26408/STRG.27453/STRG.27711/STRG.29200/STRG.30093/STRG.3190/STRG.33/STRG.34892/STRG.35848/STRG.38401/STRG.40453/STRG.42818/STRG.43975/STRG.44313/STRG.44695/STRG.47161/STRG.47775/STRG.4813…
DAS_by_comparison_direction	DAS_45DAB-95DAB_Negative_dPSI	45DAB-95DAB	Negative_dPSI	All	GO:0004353	L-glutamate dehydrogenase [NAD(P)+] activity	Molecular function	0.00142956	0.185298	13	3	15	289	18785	STRG.13922/STRG.31220/STRG.7068
DAS_by_comparison_direction	DAS_45DAB-95DAB_Negative_dPSI	45DAB-95DAB	Negative_dPSI	All	GO:0072528	pyrimidine-containing compound biosynthetic process	Biological process	0.00167525	0.188687	5.80357	5	56	289	18785	STRG.20622/STRG.32558/STRG.51187/STRG.6220/STRG.797
DAS_by_comparison_direction	DAS_45DAB-95DAB_Negative_dPSI	45DAB-95DAB	Negative_dPSI	All	GO:0031981	nuclear lumen	Cellular component	0.00178642	0.188687	1.6006	41	1665	289	18785	STRG.10652/STRG.11465/STRG.12468/STRG.13581/STRG.15415/STRG.16032/STRG.16365/STRG.17546/STRG.1828/STRG.18287/STRG.18303/STRG.1898/STRG.20622/STRG.20639/STRG.20650/STRG.20762/STRG.25368/STRG.29200/STRG.30093/STRG.3190/STRG.33/STRG.34892/STRG.35848/STRG.38401/STRG.40453/STRG.42818/STRG.43975/STRG.44313/STRG.44695/STRG.47161/STRG.47775/STRG.48137/STRG.51187/STRG.51317/STRG.52365/STRG.55165/STRG.5675…
DAS_by_comparison_direction	DAS_45DAB-95DAB_Negative_dPSI	45DAB-95DAB	Negative_dPSI	All	GO:1901698	response to nitrogen compound	Biological process	0.00216275	0.188687	2.03762	20	638	289	18785	STRG.13922/STRG.15373/STRG.1898/STRG.21422/STRG.23549/STRG.2664/STRG.28891/STRG.29430/STRG.31220/STRG.32558/STRG.42747/STRG.43975/STRG.45075/STRG.47775/STRG.50375/STRG.50376/STRG.51724/STRG.56350/STRG.7068/STRG.797
DAS_by_comparison_direction	DAS_45DAB-95DAB_Negative_dPSI	45DAB-95DAB	Negative_dPSI	All	GO:0016607	nuclear speck	Cellular component	0.00218753	0.188687	3.48993	8	149	289	18785	STRG.13581/STRG.18303/STRG.20650/STRG.29200/STRG.47775/STRG.56799/STRG.6964/STRG.9040
DAS_by_comparison_direction	DAS_45DAB-95DAB_Negative_dPSI	45DAB-95DAB	Negative_dPSI	All	GO:0009211	pyrimidine deoxyribonucleoside triphosphate metabolic process	Biological process	0.00228754	0.188687	26	2	5	289	18785	STRG.20622/STRG.51187
DAS_by_comparison_direction	DAS_45DAB-95DAB_Negative_dPSI	45DAB-95DAB	Negative_dPSI	All	GO:0009221	pyrimidine deoxyribonucleotide biosynthetic process	Biological process	0.00228754	0.188687	26	2	5	289	18785	STRG.20622/STRG.51187
DAS_by_comparison_direction	DAS_45DAB-95DAB_Negative_dPSI	45DAB-95DAB	Negative_dPSI	All	GO:0010034	response to acetate	Biological process	0.00228754	0.188687	26	2	5	289	18785	STRG.21422/STRG.51724
DAS_by_comparison_direction	DAS_45DAB-95DAB_Negative_dPSI	45DAB-95DAB	Negative_dPSI	All	GO:0010201	response to continuous far red light stimulus by the high-irradiance response system	Biological process	0.00228754	0.188687	26	2	5	289	18785	STRG.10739/STRG.44313
DAS_by_comparison_direction	DAS_45DAB-95DAB_Negative_dPSI	45DAB-95DAB	Negative_dPSI	All	GO:0046836	glycolipid transport	Biological process	0.00228754	0.188687	26	2	5	289	18785	STRG.12295/STRG.415
DAS_by_comparison_direction	DAS_45DAB-95DAB_Negative_dPSI	45DAB-95DAB	Negative_dPSI	All	GO:0048661	positive regulation of smooth muscle cell proliferation	Biological process	0.00228754	0.188687	26	2	5	289	18785	STRG.21913/STRG.52641
DAS_by_comparison_direction	DAS_45DAB-95DAB_Negative_dPSI	45DAB-95DAB	Negative_dPSI	All	GO:0050733	RS domain binding	Molecular function	0.00228754	0.188687	26	2	5	289	18785	STRG.18287/STRG.9040
DAS_by_comparison_direction	DAS_45DAB-95DAB_Negative_dPSI	45DAB-95DAB	Negative_dPSI	All	GO:0071311	cellular response to acetate	Biological process	0.00228754	0.188687	26	2	5	289	18785	STRG.21422/STRG.51724
DAS_by_comparison_direction	DAS_45DAB-95DAB_Negative_dPSI	45DAB-95DAB	Negative_dPSI	All	GO:0048565	digestive tract development	Biological process	0.00247777	0.198367	10.8333	3	18	289	18785	STRG.21913/STRG.29200/STRG.52641
DAS_by_comparison_direction	DAS_45DAB-95DAB_Positive_dPSI	45DAB-95DAB	Positive_dPSI	All	GO:0030865	cortical cytoskeleton organization	Biological process	2.61713e-05	0.0502679	8.04251	7	75	218	18785	STRG.15336/STRG.16509/STRG.25635/STRG.38589/STRG.40882/STRG.5948/STRG.7820
DAS_by_comparison_direction	DAS_45DAB-95DAB_Positive_dPSI	45DAB-95DAB	Positive_dPSI	All	GO:0043622	cortical microtubule organization	Biological process	4.11358e-05	0.0502679	9.40033	6	55	218	18785	STRG.15336/STRG.16509/STRG.25635/STRG.38589/STRG.40882/STRG.7820
DAS_by_comparison_direction	DAS_45DAB-95DAB_Positive_dPSI	45DAB-95DAB	Positive_dPSI	All	GO:0031122	cytoplasmic microtubule organization	Biological process	0.000218924	0.159159	6.98673	6	74	218	18785	STRG.15336/STRG.16509/STRG.25635/STRG.38589/STRG.40882/STRG.7820
DAS_by_comparison_direction	DAS_45DAB-95DAB_Positive_dPSI	45DAB-95DAB	Positive_dPSI	All	GO:0097435	supramolecular fiber organization	Biological process	0.000260489	0.159159	4.30849	9	180	218	18785	STRG.15336/STRG.16509/STRG.17450/STRG.25635/STRG.38589/STRG.40882/STRG.5948/STRG.6292/STRG.7820
DAS_by_comparison_direction	DAS_45DAB-95DAB_Positive_dPSI	45DAB-95DAB	Positive_dPSI	All	GO:0005881	cytoplasmic microtubule	Cellular component	0.00036675	0.179267	8.12922	5	53	218	18785	STRG.15336/STRG.16509/STRG.25635/STRG.40882/STRG.7820
DAS_by_comparison_direction	DAS_45DAB-95DAB_Positive_dPSI	45DAB-95DAB	Positive_dPSI	All	GO:0032451	demethylase activity	Molecular function	0.000554456	0.191753	10.4448	4	33	218	18785	STRG.12935/STRG.15539/STRG.44793/STRG.7381
DAS_by_comparison_direction	DAS_45DAB-95DAB_Positive_dPSI	45DAB-95DAB	Positive_dPSI	All	GO:0004353	L-glutamate dehydrogenase [NAD(P)+] activity	Molecular function	0.000632725	0.191753	17.2339	3	15	218	18785	STRG.13922/STRG.31220/STRG.3962
DAS_by_comparison_direction	DAS_45DAB-95DAB_Positive_dPSI	45DAB-95DAB	Positive_dPSI	All	GO:0005856	cytoskeleton	Cellular component	0.000762374	0.191753	2.49316	16	553	218	18785	STRG.11020/STRG.13557/STRG.15336/STRG.16509/STRG.17450/STRG.25535/STRG.25635/STRG.35623/STRG.40882/STRG.41301/STRG.4337/STRG.5669/STRG.5948/STRG.6292/STRG.7820/STRG.7975
DAS_by_comparison_direction	DAS_45DAB-95DAB_Positive_dPSI	45DAB-95DAB	Positive_dPSI	All	GO:0008198	ferrous iron binding	Molecular function	0.000772096	0.191753	16.1568	3	16	218	18785	STRG.12935/STRG.44793/STRG.7381
DAS_by_comparison_direction	DAS_45DAB-95DAB_Positive_dPSI	45DAB-95DAB	Positive_dPSI	All	GO:0008017	microtubule binding	Molecular function	0.000814233	0.191753	4.63991	7	130	218	18785	STRG.14411/STRG.15336/STRG.16509/STRG.25635/STRG.40882/STRG.55714/STRG.6292
DAS_by_comparison_direction	DAS_45DAB-95DAB_Positive_dPSI	45DAB-95DAB	Positive_dPSI	All	GO:0055028	cortical microtubule	Cellular component	0.000863047	0.191753	9.31565	4	37	218	18785	STRG.15336/STRG.16509/STRG.25635/STRG.7820
DAS_by_comparison_direction	DAS_95DAB-145DAB_Negative_dPSI	95DAB-145DAB	Negative_dPSI	All	GO:1990234	transferase complex	Cellular component	1.20933e-05	0.0256379	3.11357	19	644	178	18785	STRG.11856/STRG.13468/STRG.24647/STRG.25754/STRG.26266/STRG.26474/STRG.30093/STRG.35038/STRG.35709/STRG.35848/STRG.38589/STRG.39217/STRG.4591/STRG.47539/STRG.52684/STRG.55264/STRG.56755/STRG.7949/STRG.9185
DAS_by_comparison_direction	DAS_95DAB-145DAB_Negative_dPSI	95DAB-145DAB	Negative_dPSI	All	GO:0016591	RNA polymerase II, holoenzyme	Cellular component	4.64919e-05	0.0492814	7.38736	7	100	178	18785	STRG.13468/STRG.35038/STRG.35848/STRG.39217/STRG.4591/STRG.47539/STRG.56755
DAS_by_comparison_direction	DAS_95DAB-145DAB_Negative_dPSI	95DAB-145DAB	Negative_dPSI	All	GO:0032991	protein-containing complex	Cellular component	0.00021432	0.119897	1.66223	47	2984	178	18785	STRG.11856/STRG.13412/STRG.13468/STRG.16616/STRG.17450/STRG.19517/STRG.20861/STRG.21907/STRG.24647/STRG.2475/STRG.25754/STRG.26266/STRG.26474/STRG.26755/STRG.27090/STRG.29430/STRG.30093/STRG.30942/STRG.33/STRG.3494/STRG.35038/STRG.35709/STRG.35848/STRG.36521/STRG.38589/STRG.38881/STRG.39008/STRG.39217/STRG.39405/STRG.41512/STRG.42694/STRG.4337/STRG.44102/STRG.44674/STRG.45376/STRG.4591/STRG.47539…
DAS_by_comparison_direction	DAS_95DAB-145DAB_Negative_dPSI	95DAB-145DAB	Negative_dPSI	All	GO:0044451	obsolete nucleoplasm part	Cellular component	0.000226221	0.119897	2.89928	15	546	178	18785	STRG.13468/STRG.16616/STRG.26474/STRG.26755/STRG.30093/STRG.35038/STRG.35848/STRG.39008/STRG.39217/STRG.39405/STRG.45376/STRG.4591/STRG.47539/STRG.5109/STRG.56755
DAS_by_comparison_direction	DAS_95DAB-145DAB_Negative_dPSI	95DAB-145DAB	Negative_dPSI	All	GO:0000418	RNA polymerase IV complex	Cellular component	0.000427799	0.180103	19.7876	3	16	178	18785	STRG.35848/STRG.39217/STRG.4591
DAS_by_comparison_direction	DAS_95DAB-145DAB_Negative_dPSI	95DAB-145DAB	Negative_dPSI	All	GO:0055029	nuclear DNA-directed RNA polymerase complex	Cellular component	0.000509726	0.180103	5.02541	7	147	178	18785	STRG.13468/STRG.35038/STRG.35848/STRG.39217/STRG.4591/STRG.47539/STRG.56755
DAS_by_comparison_direction	DAS_95DAB-145DAB_Positive_dPSI	95DAB-145DAB	Positive_dPSI	All	GO:0044451	obsolete nucleoplasm part	Cellular component	1.42234e-06	0.00331548	3.23464	22	546	234	18785	STRG.13468/STRG.13481/STRG.16032/STRG.16365/STRG.18303/STRG.1898/STRG.20650/STRG.27701/STRG.30093/STRG.30389/STRG.34892/STRG.35487/STRG.35848/STRG.36400/STRG.38401/STRG.46545/STRG.51563/STRG.5553/STRG.56755/STRG.56799/STRG.6964/STRG.9040
DAS_by_comparison_direction	DAS_95DAB-145DAB_Positive_dPSI	95DAB-145DAB	Positive_dPSI	All	GO:0000790	GO:0000790		1.10307e-05	0.00955311	5.69346	10	141	234	18785	STRG.10652/STRG.1173/STRG.13468/STRG.13481/STRG.1898/STRG.29419/STRG.36400/STRG.46997/STRG.5553/STRG.55772
DAS_by_comparison_direction	DAS_95DAB-145DAB_Positive_dPSI	95DAB-145DAB	Positive_dPSI	All	GO:0000228	nuclear chromosome	Cellular component	1.22949e-05	0.00955311	3.9996	14	281	234	18785	STRG.10652/STRG.1173/STRG.13468/STRG.13481/STRG.15415/STRG.1898/STRG.29419/STRG.36400/STRG.42982/STRG.46997/STRG.49467/STRG.5553/STRG.55772/STRG.56799
DAS_by_comparison_direction	DAS_95DAB-145DAB_Positive_dPSI	95DAB-145DAB	Positive_dPSI	All	GO:0016607	nuclear speck	Cellular component	1.78833e-05	0.0104215	5.38777	10	149	234	18785	STRG.18303/STRG.20650/STRG.27701/STRG.35487/STRG.46545/STRG.51563/STRG.5553/STRG.56799/STRG.6964/STRG.9040
DAS_by_comparison_direction	DAS_95DAB-145DAB_Positive_dPSI	95DAB-145DAB	Positive_dPSI	All	GO:0044454	obsolete nuclear chromosome part	Cellular component	2.24111e-05	0.0104481	4.045	13	258	234	18785	STRG.10652/STRG.1173/STRG.13468/STRG.13481/STRG.15415/STRG.1898/STRG.29419/STRG.36400/STRG.46997/STRG.49467/STRG.5553/STRG.55772/STRG.56799
DAS_by_comparison_direction	DAS_95DAB-145DAB_Positive_dPSI	95DAB-145DAB	Positive_dPSI	All	GO:0005654	nucleoplasm	Cellular component	8.54483e-05	0.0331967	2.26872	26	920	234	18785	STRG.10652/STRG.13468/STRG.13481/STRG.16032/STRG.16365/STRG.18287/STRG.18303/STRG.1898/STRG.20622/STRG.20650/STRG.27701/STRG.30093/STRG.30389/STRG.34892/STRG.35487/STRG.35848/STRG.36400/STRG.38401/STRG.46545/STRG.46997/STRG.51563/STRG.5553/STRG.56755/STRG.56799/STRG.6964/STRG.9040
DAS_by_comparison_direction	DAS_95DAB-145DAB_Positive_dPSI	95DAB-145DAB	Positive_dPSI	All	GO:0016604	nuclear body	Cellular component	0.000125519	0.0384003	3.92469	11	225	234	18785	STRG.18303/STRG.1898/STRG.20650/STRG.27701/STRG.35487/STRG.46545/STRG.51563/STRG.5553/STRG.56799/STRG.6964/STRG.9040
DAS_by_comparison_direction	DAS_95DAB-145DAB_Positive_dPSI	95DAB-145DAB	Positive_dPSI	All	GO:0031974	membrane-enclosed lumen	Cellular component	0.000165108	0.0384003	1.7755	42	1899	234	18785	STRG.10652/STRG.1173/STRG.13468/STRG.13481/STRG.15415/STRG.16032/STRG.16365/STRG.18287/STRG.18303/STRG.1898/STRG.20622/STRG.20650/STRG.20762/STRG.27701/STRG.28970/STRG.29419/STRG.30093/STRG.30389/STRG.34892/STRG.35487/STRG.35848/STRG.36400/STRG.38401/STRG.38858/STRG.38931/STRG.42982/STRG.43216/STRG.45059/STRG.46545/STRG.46997/STRG.47614/STRG.49467/STRG.51317/STRG.51563/STRG.53332/STRG.53884/STRG.…
DAS_by_comparison_direction	DAS_95DAB-145DAB_Positive_dPSI	95DAB-145DAB	Positive_dPSI	All	GO:0043233	organelle lumen	Cellular component	0.000165108	0.0384003	1.7755	42	1899	234	18785	STRG.10652/STRG.1173/STRG.13468/STRG.13481/STRG.15415/STRG.16032/STRG.16365/STRG.18287/STRG.18303/STRG.1898/STRG.20622/STRG.20650/STRG.20762/STRG.27701/STRG.28970/STRG.29419/STRG.30093/STRG.30389/STRG.34892/STRG.35487/STRG.35848/STRG.36400/STRG.38401/STRG.38858/STRG.38931/STRG.42982/STRG.43216/STRG.45059/STRG.46545/STRG.46997/STRG.47614/STRG.49467/STRG.51317/STRG.51563/STRG.53332/STRG.53884/STRG.…
DAS_by_comparison_direction	DAS_95DAB-145DAB_Positive_dPSI	95DAB-145DAB	Positive_dPSI	All	GO:0070013	intracellular organelle lumen	Cellular component	0.000165108	0.0384003	1.7755	42	1899	234	18785	STRG.10652/STRG.1173/STRG.13468/STRG.13481/STRG.15415/STRG.16032/STRG.16365/STRG.18287/STRG.18303/STRG.1898/STRG.20622/STRG.20650/STRG.20762/STRG.27701/STRG.28970/STRG.29419/STRG.30093/STRG.30389/STRG.34892/STRG.35487/STRG.35848/STRG.36400/STRG.38401/STRG.38858/STRG.38931/STRG.42982/STRG.43216/STRG.45059/STRG.46545/STRG.46997/STRG.47614/STRG.49467/STRG.51317/STRG.51563/STRG.53332/STRG.53884/STRG.…
DAS_by_comparison_direction	DAS_95DAB-145DAB_Positive_dPSI	95DAB-145DAB	Positive_dPSI	All	GO:0044427	obsolete chromosomal part	Cellular component	0.000197675	0.0384003	2.82295	16	455	234	18785	STRG.10652/STRG.1173/STRG.13468/STRG.13481/STRG.15415/STRG.1898/STRG.29419/STRG.30389/STRG.31805/STRG.36400/STRG.46997/STRG.49467/STRG.5553/STRG.55772/STRG.56799/STRG.8943
DAS_by_comparison_direction	DAS_95DAB-145DAB_Positive_dPSI	95DAB-145DAB	Positive_dPSI	All	GO:0000785	chromatin	Cellular component	0.000197685	0.0384003	3.72597	11	237	234	18785	STRG.10652/STRG.1173/STRG.13468/STRG.13481/STRG.1898/STRG.29419/STRG.30389/STRG.36400/STRG.46997/STRG.5553/STRG.55772
DAS_by_comparison_direction	DAS_95DAB-145DAB_Positive_dPSI	95DAB-145DAB	Positive_dPSI	All	GO:0000123	histone acetyltransferase complex	Cellular component	0.000318022	0.0570237	8.36227	5	48	234	18785	STRG.13468/STRG.16032/STRG.30093/STRG.36400/STRG.5553
DAS_by_comparison_direction	DAS_95DAB-145DAB_Positive_dPSI	95DAB-145DAB	Positive_dPSI	All	GO:0031981	nuclear lumen	Cellular component	0.000390628	0.0650396	1.78395	37	1665	234	18785	STRG.10652/STRG.1173/STRG.13468/STRG.13481/STRG.15415/STRG.16032/STRG.16365/STRG.18287/STRG.18303/STRG.1898/STRG.20622/STRG.20650/STRG.20762/STRG.27701/STRG.28970/STRG.29419/STRG.30093/STRG.30389/STRG.34892/STRG.35487/STRG.35848/STRG.36400/STRG.38401/STRG.42982/STRG.45059/STRG.46545/STRG.46997/STRG.49467/STRG.51317/STRG.51563/STRG.53332/STRG.5553/STRG.55772/STRG.56755/STRG.56799/STRG.6964/STRG.90…
DAS_by_comparison_direction	DAS_95DAB-145DAB_Positive_dPSI	95DAB-145DAB	Positive_dPSI	All	GO:0005694	chromosome	Cellular component	0.000569467	0.0860828	2.47681	17	551	234	18785	STRG.10652/STRG.1173/STRG.13468/STRG.13481/STRG.15415/STRG.1898/STRG.29419/STRG.30389/STRG.31805/STRG.36400/STRG.42982/STRG.46997/STRG.49467/STRG.5553/STRG.55772/STRG.56799/STRG.8943
DAS_by_comparison_direction	DAS_95DAB-145DAB_Positive_dPSI	95DAB-145DAB	Positive_dPSI	All	GO:0010467	gene expression	Biological process	0.000590873	0.0860828	1.78056	35	1578	234	18785	STRG.12785/STRG.13468/STRG.13481/STRG.15726/STRG.16365/STRG.17152/STRG.17664/STRG.18287/STRG.18300/STRG.18303/STRG.1898/STRG.23537/STRG.28970/STRG.29430/STRG.29680/STRG.30389/STRG.33763/STRG.35848/STRG.38401/STRG.38858/STRG.45758/STRG.46276/STRG.47614/STRG.47626/STRG.50055/STRG.50830/STRG.51563/STRG.56755/STRG.56799/STRG.6902/STRG.6964/STRG.8785/STRG.8811/STRG.9040/STRG.9757
DAS_by_comparison_direction	DAS_95DAB-145DAB_Positive_dPSI	95DAB-145DAB	Positive_dPSI	All	GO:0031248	protein acetyltransferase complex	Cellular component	0.000769385	0.0953576	6.9205	5	58	234	18785	STRG.13468/STRG.16032/STRG.30093/STRG.36400/STRG.5553
DAS_by_comparison_direction	DAS_95DAB-145DAB_Positive_dPSI	95DAB-145DAB	Positive_dPSI	All	GO:1902493	acetyltransferase complex	Cellular component	0.000769385	0.0953576	6.9205	5	58	234	18785	STRG.13468/STRG.16032/STRG.30093/STRG.36400/STRG.5553
DAS_by_comparison_direction	DAS_95DAB-145DAB_Positive_dPSI	95DAB-145DAB	Positive_dPSI	All	GO:0005851	eukaryotic translation initiation factor 2B complex	Cellular component	0.000777261	0.0953576	16.0556	3	15	234	18785	STRG.12785/STRG.29680/STRG.37958
DAS_by_comparison_direction	DAS_95DAB-145DAB_Positive_dPSI	95DAB-145DAB	Positive_dPSI	All	GO:0050733	RS domain binding	Molecular function	0.00150734	0.17568	32.1111	2	5	234	18785	STRG.18287/STRG.9040
DAS_by_comparison_direction	DAS_Flower-145DAB_Positive_dPSI	Flower-145DAB	Positive_dPSI	All	GO:0048506	regulation of timing of meristematic phase transition	Biological process	0.000191616	0.184912	7.17258	6	81	194	18785	STRG.24689/STRG.30093/STRG.51303/STRG.56238/STRG.8419/STRG.9000
DAS_by_comparison_direction	DAS_Flower-145DAB_Positive_dPSI	Flower-145DAB	Positive_dPSI	All	GO:0048510	regulation of timing of transition from vegetative to reproductive phase	Biological process	0.000191616	0.184912	7.17258	6	81	194	18785	STRG.24689/STRG.30093/STRG.51303/STRG.56238/STRG.8419/STRG.9000
DAS_by_comparison_direction	DAS_Flower-145DAB_Positive_dPSI	Flower-145DAB	Positive_dPSI	All	GO:0006914	autophagy	Biological process	0.000320497	0.184912	6.52786	6	89	194	18785	STRG.26062/STRG.3423/STRG.37658/STRG.39902/STRG.40362/STRG.4095
DAS_by_comparison_direction	DAS_Flower-145DAB_Positive_dPSI	Flower-145DAB	Positive_dPSI	All	GO:0061919	process utilizing autophagic mechanism	Biological process	0.000320497	0.184912	6.52786	6	89	194	18785	STRG.26062/STRG.3423/STRG.37658/STRG.39902/STRG.40362/STRG.4095
DAS_by_comparison_direction	DAS_Flower-145DAB_Positive_dPSI	Flower-145DAB	Positive_dPSI	All	GO:0031463	Cul3-RING ubiquitin ligase complex	Cellular component	0.000450309	0.184912	19.366	3	15	194	18785	STRG.19179/STRG.24647/STRG.8382
DAS_by_comparison_direction	DAS_Flower-145DAB_Positive_dPSI	Flower-145DAB	Positive_dPSI	All	GO:0040034	regulation of development, heterochronic	Biological process	0.000598735	0.184912	5.80979	6	100	194	18785	STRG.24689/STRG.30093/STRG.51303/STRG.56238/STRG.8419/STRG.9000
DAS_by_comparison_direction	DAS_Flower-145DAB_Positive_dPSI	Flower-145DAB	Positive_dPSI	All	GO:0030554	adenyl nucleotide binding	Molecular function	0.000604286	0.184912	3.83907	9	227	194	18785	STRG.13557/STRG.21932/STRG.27163/STRG.37399/STRG.44585/STRG.45721/STRG.54214/STRG.55295/STRG.7020
DAS_by_comparison_direction	DAS_Flower-145DAB_Positive_dPSI	Flower-145DAB	Positive_dPSI	All	GO:0032559	adenyl ribonucleotide binding	Molecular function	0.000604286	0.184912	3.83907	9	227	194	18785	STRG.13557/STRG.21932/STRG.27163/STRG.37399/STRG.44585/STRG.45721/STRG.54214/STRG.55295/STRG.7020
DAS_by_comparison_direction	DAS_Flower-145DAB_Positive_dPSI	Flower-145DAB	Positive_dPSI	All	GO:0031410	cytoplasmic vesicle	Cellular component	0.00074938	0.192091	2.33638	18	746	194	18785	STRG.13557/STRG.20671/STRG.22685/STRG.27374/STRG.30381/STRG.3423/STRG.35857/STRG.37658/STRG.39813/STRG.40362/STRG.40455/STRG.41/STRG.44298/STRG.46568/STRG.48519/STRG.4946/STRG.56223/STRG.6956
DAS_by_comparison_direction	DAS_Flower-145DAB_Positive_dPSI	Flower-145DAB	Positive_dPSI	All	GO:0097708	intracellular vesicle	Cellular component	0.000784685	0.192091	2.32702	18	749	194	18785	STRG.13557/STRG.20671/STRG.22685/STRG.27374/STRG.30381/STRG.3423/STRG.35857/STRG.37658/STRG.39813/STRG.40362/STRG.40455/STRG.41/STRG.44298/STRG.46568/STRG.48519/STRG.4946/STRG.56223/STRG.6956
DAS_by_comparison_direction	DAS_Flower-45DAB_Negative_dPSI	Flower-45DAB	Negative_dPSI	All	GO:0042133	obsolete neurotransmitter metabolic process	Biological process	3.02506e-05	0.0726015	13.6084	5	34	203	18785	STRG.12933/STRG.16230/STRG.52445/STRG.52855/STRG.6179
DAS_by_comparison_direction	DAS_Flower-45DAB_Negative_dPSI	Flower-45DAB	Negative_dPSI	All	GO:0003988	acetyl-CoA C-acyltransferase activity	Molecular function	9.95613e-05	0.119474	30.8456	3	9	203	18785	STRG.21656/STRG.5606/STRG.7381
DAS_by_comparison_direction	DAS_Flower-45DAB_Negative_dPSI	Flower-45DAB	Negative_dPSI	All	GO:0001824	blastocyst development	Biological process	0.000254579	0.157595	23.1342	3	12	203	18785	STRG.12939/STRG.12942/STRG.20553
DAS_by_comparison_direction	DAS_Flower-45DAB_Negative_dPSI	Flower-45DAB	Negative_dPSI	All	GO:0072329	monocarboxylic acid catabolic process	Biological process	0.000318312	0.157595	6.53202	6	85	203	18785	STRG.16928/STRG.21656/STRG.52445/STRG.5606/STRG.6179/STRG.7381
DAS_by_comparison_direction	DAS_Flower-45DAB_Negative_dPSI	Flower-45DAB	Negative_dPSI	All	GO:0005791	rough endoplasmic reticulum	Cellular component	0.000328322	0.157595	21.3547	3	13	203	18785	STRG.14022/STRG.3494/STRG.48632
DAS_by_comparison_direction	DAS_Flower-45DAB_Negative_dPSI	Flower-45DAB	Negative_dPSI	All	GO:0001505	obsolete regulation of neurotransmitter levels	Biological process	0.000437383	0.174953	7.84211	5	59	203	18785	STRG.12933/STRG.16230/STRG.52445/STRG.52855/STRG.6179
DAS_by_comparison_direction	DAS_Flower-45DAB_Negative_dPSI	Flower-45DAB	Negative_dPSI	All	GO:0016408	C-acyltransferase activity	Molecular function	0.000533223	0.182819	10.5757	4	35	203	18785	STRG.125/STRG.21656/STRG.5606/STRG.7381
DAS_by_comparison_direction	DAS_Flower-45DAB_Negative_dPSI	Flower-45DAB	Negative_dPSI	All	GO:0001701	in utero embryonic development	Biological process	0.000627672	0.188301	17.3507	3	16	203	18785	STRG.12939/STRG.12942/STRG.20553
DAS_by_comparison_direction	DAS_Flower-95DAB_Negative_dPSI	Flower-95DAB	Negative_dPSI	All	GO:0044451	obsolete nucleoplasm part	Cellular component	9.39654e-06	0.0180977	2.49568	28	546	386	18785	STRG.11732/STRG.12939/STRG.12942/STRG.13481/STRG.13707/STRG.16032/STRG.16365/STRG.18303/STRG.1898/STRG.20650/STRG.27701/STRG.30093/STRG.31169/STRG.34892/STRG.35051/STRG.35487/STRG.35799/STRG.35848/STRG.40453/STRG.42818/STRG.44313/STRG.46545/STRG.54998/STRG.56755/STRG.56799/STRG.6964/STRG.7277/STRG.8108
DAS_by_comparison_direction	DAS_Flower-95DAB_Negative_dPSI	Flower-95DAB	Negative_dPSI	All	GO:0016604	nuclear body	Cellular component	1.7877e-05	0.0180977	3.46068	16	225	386	18785	STRG.11732/STRG.13707/STRG.18303/STRG.1898/STRG.20650/STRG.27701/STRG.35487/STRG.35799/STRG.40453/STRG.44313/STRG.46545/STRG.54998/STRG.56799/STRG.6964/STRG.7277/STRG.8108
DAS_by_comparison_direction	DAS_Flower-95DAB_Negative_dPSI	Flower-95DAB	Negative_dPSI	All	GO:0003988	acetyl-CoA C-acyltransferase activity	Molecular function	2.03828e-05	0.0180977	21.6292	4	9	386	18785	STRG.21656/STRG.49291/STRG.5606/STRG.7381
DAS_by_comparison_direction	DAS_Flower-95DAB_Negative_dPSI	Flower-95DAB	Negative_dPSI	All	GO:0031981	nuclear lumen	Cellular component	2.4673e-05	0.0180977	1.72449	59	1665	386	18785	STRG.10652/STRG.11732/STRG.12939/STRG.12942/STRG.13481/STRG.13667/STRG.13707/STRG.15385/STRG.16032/STRG.16365/STRG.17393/STRG.17546/STRG.1828/STRG.18287/STRG.18303/STRG.1898/STRG.20622/STRG.20639/STRG.20650/STRG.20762/STRG.21962/STRG.22253/STRG.25326/STRG.27701/STRG.29419/STRG.30093/STRG.31169/STRG.31830/STRG.34892/STRG.35051/STRG.3548/STRG.35487/STRG.35799/STRG.35848/STRG.40453/STRG.42818/STRG.4…
DAS_by_comparison_direction	DAS_Flower-95DAB_Negative_dPSI	Flower-95DAB	Negative_dPSI	All	GO:0016607	nuclear speck	Cellular component	6.04841e-05	0.0354921	3.91939	12	149	386	18785	STRG.11732/STRG.13707/STRG.18303/STRG.20650/STRG.27701/STRG.35487/STRG.35799/STRG.46545/STRG.54998/STRG.56799/STRG.6964/STRG.8108
DAS_by_comparison_direction	DAS_Flower-95DAB_Negative_dPSI	Flower-95DAB	Negative_dPSI	All	GO:0044428	obsolete nuclear part	Cellular component	0.000117069	0.0526689	1.59234	64	1956	386	18785	STRG.10652/STRG.11732/STRG.12939/STRG.12942/STRG.13481/STRG.13667/STRG.13707/STRG.15385/STRG.15726/STRG.16032/STRG.16365/STRG.17393/STRG.17546/STRG.1828/STRG.18287/STRG.18303/STRG.1898/STRG.20622/STRG.20639/STRG.20650/STRG.20762/STRG.21962/STRG.22253/STRG.24020/STRG.25326/STRG.27701/STRG.29419/STRG.30093/STRG.31169/STRG.31830/STRG.34892/STRG.35051/STRG.3548/STRG.35487/STRG.35799/STRG.35848/STRG.4…
DAS_by_comparison_direction	DAS_Flower-95DAB_Negative_dPSI	Flower-95DAB	Negative_dPSI	All	GO:0031974	membrane-enclosed lumen	Cellular component	0.000161561	0.0526689	1.58888	62	1899	386	18785	STRG.10652/STRG.11732/STRG.12939/STRG.12942/STRG.13481/STRG.13667/STRG.13707/STRG.15385/STRG.16032/STRG.16365/STRG.17393/STRG.17546/STRG.1828/STRG.18287/STRG.18303/STRG.1898/STRG.20622/STRG.20639/STRG.20650/STRG.20762/STRG.21962/STRG.22253/STRG.25326/STRG.27701/STRG.29419/STRG.29734/STRG.30093/STRG.31169/STRG.31830/STRG.34892/STRG.35051/STRG.3548/STRG.35487/STRG.35799/STRG.35848/STRG.38931/STRG.4…
DAS_by_comparison_direction	DAS_Flower-95DAB_Negative_dPSI	Flower-95DAB	Negative_dPSI	All	GO:0043233	organelle lumen	Cellular component	0.000161561	0.0526689	1.58888	62	1899	386	18785	STRG.10652/STRG.11732/STRG.12939/STRG.12942/STRG.13481/STRG.13667/STRG.13707/STRG.15385/STRG.16032/STRG.16365/STRG.17393/STRG.17546/STRG.1828/STRG.18287/STRG.18303/STRG.1898/STRG.20622/STRG.20639/STRG.20650/STRG.20762/STRG.21962/STRG.22253/STRG.25326/STRG.27701/STRG.29419/STRG.29734/STRG.30093/STRG.31169/STRG.31830/STRG.34892/STRG.35051/STRG.3548/STRG.35487/STRG.35799/STRG.35848/STRG.38931/STRG.4…
DAS_by_comparison_direction	DAS_Flower-95DAB_Negative_dPSI	Flower-95DAB	Negative_dPSI	All	GO:0070013	intracellular organelle lumen	Cellular component	0.000161561	0.0526689	1.58888	62	1899	386	18785	STRG.10652/STRG.11732/STRG.12939/STRG.12942/STRG.13481/STRG.13667/STRG.13707/STRG.15385/STRG.16032/STRG.16365/STRG.17393/STRG.17546/STRG.1828/STRG.18287/STRG.18303/STRG.1898/STRG.20622/STRG.20639/STRG.20650/STRG.20762/STRG.21962/STRG.22253/STRG.25326/STRG.27701/STRG.29419/STRG.29734/STRG.30093/STRG.31169/STRG.31830/STRG.34892/STRG.35051/STRG.3548/STRG.35487/STRG.35799/STRG.35848/STRG.38931/STRG.4…
DAS_by_comparison_direction	DAS_Flower-95DAB_Negative_dPSI	Flower-95DAB	Negative_dPSI	All	GO:0005654	nucleoplasm	Cellular component	0.000351966	0.0935698	1.85142	35	920	386	18785	STRG.10652/STRG.11732/STRG.12939/STRG.12942/STRG.13481/STRG.13667/STRG.13707/STRG.16032/STRG.16365/STRG.18287/STRG.18303/STRG.1898/STRG.20622/STRG.20650/STRG.27701/STRG.30093/STRG.31169/STRG.34892/STRG.35051/STRG.35487/STRG.35799/STRG.35848/STRG.40453/STRG.42818/STRG.44313/STRG.46545/STRG.46997/STRG.54998/STRG.56755/STRG.56799/STRG.6964/STRG.7251/STRG.7277/STRG.8108/STRG.8840
DAS_by_comparison_direction	DAS_Flower-95DAB_Negative_dPSI	Flower-95DAB	Negative_dPSI	All	GO:0042364	water-soluble vitamin biosynthetic process	Biological process	0.000381532	0.0935698	6.21266	6	47	386	18785	STRG.1320/STRG.26975/STRG.32558/STRG.33926/STRG.53638/STRG.797
DAS_by_comparison_direction	DAS_Flower-95DAB_Negative_dPSI	Flower-95DAB	Negative_dPSI	All	GO:0042752	regulation of circadian rhythm	Biological process	0.000402208	0.0935698	5.16152	7	66	386	18785	STRG.21762/STRG.25326/STRG.27603/STRG.42982/STRG.48258/STRG.56799/STRG.7277
DAS_by_comparison_direction	DAS_Flower-95DAB_Negative_dPSI	Flower-95DAB	Negative_dPSI	All	GO:0009228	thiamine biosynthetic process	Biological process	0.000446481	0.0935698	18.2497	3	8	386	18785	STRG.32558/STRG.33926/STRG.797
DAS_by_comparison_direction	DAS_Flower-95DAB_Negative_dPSI	Flower-95DAB	Negative_dPSI	All	GO:0042724	thiamine-containing compound biosynthetic process	Biological process	0.000446481	0.0935698	18.2497	3	8	386	18785	STRG.32558/STRG.33926/STRG.797
DAS_by_comparison_direction	DAS_Flower-95DAB_Negative_dPSI	Flower-95DAB	Negative_dPSI	All	GO:0016408	C-acyltransferase activity	Molecular function	0.000697525	0.136436	6.95226	5	35	386	18785	STRG.125/STRG.21656/STRG.49291/STRG.5606/STRG.7381
DAS_by_comparison_direction	DAS_Flower-95DAB_Negative_dPSI	Flower-95DAB	Negative_dPSI	All	GO:0005730	nucleolus	Cellular component	0.000909892	0.166851	1.92948	27	681	386	18785	STRG.12939/STRG.12942/STRG.13481/STRG.17393/STRG.17546/STRG.1898/STRG.20639/STRG.20762/STRG.22253/STRG.27701/STRG.31169/STRG.31830/STRG.3548/STRG.35848/STRG.40453/STRG.43975/STRG.44545/STRG.45059/STRG.46545/STRG.4773/STRG.49291/STRG.49467/STRG.50268/STRG.53019/STRG.5606/STRG.56799/STRG.8840
DAS_by_comparison_direction	DAS_Flower-95DAB_Negative_dPSI	Flower-95DAB	Negative_dPSI	All	GO:0072528	pyrimidine-containing compound biosynthetic process	Biological process	0.000988068	0.170529	5.21419	6	56	386	18785	STRG.20622/STRG.32558/STRG.33926/STRG.6220/STRG.7161/STRG.797
DAS_by_comparison_direction	DAS_Flower-95DAB_Negative_dPSI	Flower-95DAB	Negative_dPSI	All	GO:0032259	methylation	Biological process	0.00107768	0.175661	2.34368	17	353	386	18785	STRG.12939/STRG.12942/STRG.13481/STRG.15808/STRG.1898/STRG.19369/STRG.21010/STRG.23547/STRG.24228/STRG.26262/STRG.34892/STRG.37632/STRG.46044/STRG.48519/STRG.50830/STRG.54429/STRG.8158
DAS_by_comparison_direction	DAS_Flower-95DAB_Negative_dPSI	Flower-95DAB	Negative_dPSI	All	GO:0004181	metallocarboxypeptidase activity	Molecular function	0.00125644	0.186412	13.2725	3	11	386	18785	STRG.10355/STRG.13113/STRG.54308
DAS_by_comparison_direction	DAS_Flower-95DAB_Negative_dPSI	Flower-95DAB	Negative_dPSI	All	GO:0018205	peptidyl-lysine modification	Biological process	0.00128489	0.186412	2.80764	12	208	386	18785	STRG.12939/STRG.12942/STRG.15808/STRG.16032/STRG.1898/STRG.20514/STRG.21564/STRG.30093/STRG.34892/STRG.42818/STRG.48189/STRG.50131
DAS_by_comparison_direction	DAS_Flower-95DAB_Negative_dPSI	Flower-95DAB	Negative_dPSI	All	GO:0009110	vitamin biosynthetic process	Biological process	0.00138129	0.186412	4.20569	7	81	386	18785	STRG.1320/STRG.26975/STRG.32558/STRG.33926/STRG.53638/STRG.797/STRG.8158
DAS_by_comparison_direction	DAS_Flower-95DAB_Negative_dPSI	Flower-95DAB	Negative_dPSI	All	GO:0044421	obsolete extracellular region part	Cellular component	0.00139777	0.186412	3.39529	9	129	386	18785	STRG.10355/STRG.13113/STRG.28253/STRG.34749/STRG.39923/STRG.47406/STRG.5304/STRG.54308/STRG.56799
DAS_by_comparison_direction	DAS_Flower-95DAB_Negative_dPSI	Flower-95DAB	Negative_dPSI	All	GO:1901564	obsolete organonitrogen compound metabolic process	Biological process	0.00151187	0.192862	1.27265	121	4627	386	18785	STRG.10355/STRG.10899/STRG.11031/STRG.11506/STRG.12089/STRG.125/STRG.12939/STRG.12942/STRG.13113/STRG.1320/STRG.13264/STRG.13633/STRG.15317/STRG.15479/STRG.15808/STRG.16032/STRG.17408/STRG.17664/STRG.17714/STRG.1828/STRG.1898/STRG.19786/STRG.20514/STRG.20597/STRG.20622/STRG.20762/STRG.21274/STRG.21564/STRG.22236/STRG.22290/STRG.23430/STRG.235/STRG.23547/STRG.24602/STRG.24902/STRG.24972/STRG.25491…
DAS_by_comparison_direction	DAS_Flower-95DAB_Positive_dPSI	Flower-95DAB	Positive_dPSI	All	GO:0009646	response to absence of light	Biological process	5.68966e-06	0.0152597	8.22191	8	74	247	18785	STRG.10359/STRG.13922/STRG.17800/STRG.26284/STRG.53683/STRG.7277/STRG.8892/STRG.8909
DAS_by_comparison_direction	DAS_Flower-95DAB_Positive_dPSI	Flower-95DAB	Positive_dPSI	All	GO:0004353	L-glutamate dehydrogenase [NAD(P)+] activity	Molecular function	3.55309e-05	0.047647	20.2807	4	15	247	18785	STRG.10359/STRG.13922/STRG.17800/STRG.22290
DAS_by_comparison_direction	DAS_Flower-95DAB_Positive_dPSI	Flower-95DAB	Positive_dPSI	All	GO:0016639	oxidoreductase activity, acting on the CH-NH2 group of donors, NAD or NADP as acceptor	Molecular function	7.72155e-05	0.0610813	16.9006	4	18	247	18785	STRG.10359/STRG.13922/STRG.17800/STRG.22290
DAS_by_comparison_direction	DAS_Flower-95DAB_Positive_dPSI	Flower-95DAB	Positive_dPSI	All	GO:0072528	pyrimidine-containing compound biosynthetic process	Biological process	9.10982e-05	0.0610813	8.1485	6	56	247	18785	STRG.24021/STRG.32558/STRG.37059/STRG.50658/STRG.53508/STRG.797
DAS_by_comparison_direction	DAS_Flower-95DAB_Positive_dPSI	Flower-95DAB	Positive_dPSI	All	GO:0006995	cellular response to nitrogen starvation	Biological process	0.000116667	0.06258	10.2774	5	37	247	18785	STRG.10359/STRG.13922/STRG.17800/STRG.41602/STRG.8909
DAS_by_comparison_direction	DAS_Flower-95DAB_Positive_dPSI	Flower-95DAB	Positive_dPSI	All	GO:0009056	catabolic process	Biological process	0.000186482	0.0728506	1.85617	37	1516	247	18785	STRG.11357/STRG.12955/STRG.13667/STRG.14201/STRG.14367/STRG.17340/STRG.17714/STRG.2017/STRG.20533/STRG.20553/STRG.20597/STRG.20730/STRG.23729/STRG.24616/STRG.27090/STRG.27305/STRG.27388/STRG.28253/STRG.29410/STRG.30542/STRG.30942/STRG.33582/STRG.34789/STRG.37658/STRG.38638/STRG.39902/STRG.4095/STRG.41602/STRG.44674/STRG.46340/STRG.47655/STRG.52684/STRG.5597/STRG.5669/STRG.56803/STRG.7240/STRG.9343
DAS_by_comparison_direction	DAS_Flower-95DAB_Positive_dPSI	Flower-95DAB	Positive_dPSI	All	GO:1901564	obsolete organonitrogen compound metabolic process	Biological process	0.000199138	0.0728506	1.41356	86	4627	247	18785	STRG.10899/STRG.11357/STRG.12939/STRG.12955/STRG.14043/STRG.14201/STRG.14367/STRG.15479/STRG.15808/STRG.16509/STRG.17119/STRG.17340/STRG.17408/STRG.17714/STRG.18720/STRG.19258/STRG.20103/STRG.20533/STRG.20597/STRG.20730/STRG.20980/STRG.21256/STRG.21932/STRG.22290/STRG.22685/STRG.24021/STRG.24414/STRG.24602/STRG.24616/STRG.25902/STRG.26266/STRG.26284/STRG.26474/STRG.26618/STRG.27090/STRG.27305/STR…
DAS_by_comparison_direction	DAS_Flower-95DAB_Positive_dPSI	Flower-95DAB	Positive_dPSI	All	GO:0009642	response to light intensity	Biological process	0.000217302	0.0728506	3.68537	11	227	247	18785	STRG.10359/STRG.12777/STRG.13922/STRG.17800/STRG.26284/STRG.27388/STRG.41554/STRG.53683/STRG.7277/STRG.8892/STRG.8909
DAS_by_comparison_direction	DAS_Flower-95DAB_Positive_dPSI	Flower-95DAB	Positive_dPSI	All	GO:0005524	ATP binding	Molecular function	0.000313841	0.0866671	3.82174	10	199	247	18785	STRG.10359/STRG.13557/STRG.13922/STRG.17800/STRG.21932/STRG.27163/STRG.4337/STRG.44585/STRG.53272/STRG.54214
DAS_by_comparison_direction	DAS_Flower-95DAB_Positive_dPSI	Flower-95DAB	Positive_dPSI	All	GO:1990234	transferase complex	Cellular component	0.000350338	0.0866671	2.36188	20	644	247	18785	STRG.12939/STRG.16509/STRG.19279/STRG.20730/STRG.26266/STRG.26284/STRG.26474/STRG.329/STRG.37658/STRG.38589/STRG.4305/STRG.47539/STRG.50688/STRG.52684/STRG.53555/STRG.56755/STRG.7277/STRG.8382/STRG.8435/STRG.9185
DAS_by_comparison_direction	DAS_Flower-95DAB_Positive_dPSI	Flower-95DAB	Positive_dPSI	All	GO:0044281	small molecule metabolic process	Biological process	0.00041077	0.0866671	1.74885	39	1696	247	18785	STRG.12955/STRG.17564/STRG.17714/STRG.20533/STRG.20597/STRG.22290/STRG.237/STRG.23729/STRG.24021/STRG.27163/STRG.27341/STRG.28241/STRG.30942/STRG.32558/STRG.3324/STRG.37059/STRG.37381/STRG.38638/STRG.41102/STRG.41602/STRG.42694/STRG.43154/STRG.43374/STRG.44585/STRG.44619/STRG.50658/STRG.50831/STRG.51203/STRG.53508/STRG.53683/STRG.5597/STRG.56803/STRG.6036/STRG.6478/STRG.6579/STRG.7749/STRG.797/ST…
DAS_by_comparison_direction	DAS_Flower-95DAB_Positive_dPSI	Flower-95DAB	Positive_dPSI	All	GO:0010150	leaf senescence	Biological process	0.000427061	0.0866671	4.02632	9	170	247	18785	STRG.20980/STRG.26723/STRG.26755/STRG.34789/STRG.4095/STRG.45733/STRG.46746/STRG.56768/STRG.949
DAS_by_comparison_direction	DAS_Flower-95DAB_Positive_dPSI	Flower-95DAB	Positive_dPSI	All	GO:0043562	cellular response to nitrogen levels	Biological process	0.000448965	0.0866671	7.76047	5	49	247	18785	STRG.10359/STRG.13922/STRG.17800/STRG.41602/STRG.8909
DAS_by_comparison_direction	DAS_Flower-95DAB_Positive_dPSI	Flower-95DAB	Positive_dPSI	All	GO:0033273	response to vitamin	Biological process	0.000452565	0.0866671	19.0132	3	12	247	18785	STRG.32558/STRG.53683/STRG.797
DAS_by_comparison_direction	DAS_Flower-95DAB_Positive_dPSI	Flower-95DAB	Positive_dPSI	All	GO:0072527	pyrimidine-containing compound metabolic process	Biological process	0.000492969	0.0866671	6.00416	6	76	247	18785	STRG.24021/STRG.32558/STRG.37059/STRG.50658/STRG.53508/STRG.797
DAS_by_comparison_direction	DAS_Flower-95DAB_Positive_dPSI	Flower-95DAB	Positive_dPSI	All	GO:0061695	transferase complex, transferring phosphorus-containing groups	Cellular component	0.000536284	0.0866671	3.57055	10	213	247	18785	STRG.12939/STRG.19279/STRG.329/STRG.37658/STRG.47539/STRG.50688/STRG.53555/STRG.56755/STRG.8435/STRG.9185
DAS_by_comparison_direction	DAS_Flower-95DAB_Positive_dPSI	Flower-95DAB	Positive_dPSI	All	GO:0090693	plant organ senescence	Biological process	0.000549344	0.0866671	3.88906	9	176	247	18785	STRG.20980/STRG.26723/STRG.26755/STRG.34789/STRG.4095/STRG.45733/STRG.46746/STRG.56768/STRG.949
DAS_by_comparison_direction	DAS_Flower-95DAB_Positive_dPSI	Flower-95DAB	Positive_dPSI	All	GO:0016638	oxidoreductase activity, acting on the CH-NH2 group of donors	Molecular function	0.000694291	0.0980014	9.81324	4	31	247	18785	STRG.10359/STRG.13922/STRG.17800/STRG.22290
DAS_by_comparison_direction	DAS_Flower-95DAB_Positive_dPSI	Flower-95DAB	Positive_dPSI	All	GO:0031667	response to nutrient levels	Biological process	0.000839092	0.0980014	2.9535	12	309	247	18785	STRG.10359/STRG.13922/STRG.17800/STRG.20980/STRG.32558/STRG.34789/STRG.39902/STRG.41602/STRG.53683/STRG.797/STRG.8892/STRG.8909
DAS_by_comparison_direction	DAS_Flower-95DAB_Positive_dPSI	Flower-95DAB	Positive_dPSI	All	GO:0030554	adenyl nucleotide binding	Molecular function	0.000876064	0.0980014	3.35034	10	227	247	18785	STRG.10359/STRG.13557/STRG.13922/STRG.17800/STRG.21932/STRG.27163/STRG.4337/STRG.44585/STRG.53272/STRG.54214
DAS_by_comparison_direction	DAS_Flower-95DAB_Positive_dPSI	Flower-95DAB	Positive_dPSI	All	GO:0032559	adenyl ribonucleotide binding	Molecular function	0.000876064	0.0980014	3.35034	10	227	247	18785	STRG.10359/STRG.13557/STRG.13922/STRG.17800/STRG.21932/STRG.27163/STRG.4337/STRG.44585/STRG.53272/STRG.54214
DAS_by_comparison_direction	DAS_Flower-95DAB_Positive_dPSI	Flower-95DAB	Positive_dPSI	All	GO:0006221	pyrimidine nucleotide biosynthetic process	Biological process	0.000884532	0.0980014	9.2185	4	33	247	18785	STRG.24021/STRG.37059/STRG.50658/STRG.53508
DAS_by_comparison_direction	DAS_Flower-95DAB_Positive_dPSI	Flower-95DAB	Positive_dPSI	All	GO:1990351	transporter complex	Cellular component	0.000909061	0.0980014	15.2105	3	15	247	18785	STRG.12955/STRG.30942/STRG.55736
DAS_by_comparison_direction	DAS_Flower-95DAB_Positive_dPSI	Flower-95DAB	Positive_dPSI	All	GO:0044451	obsolete nucleoplasm part	Cellular component	0.000942315	0.0980014	2.36794	17	546	247	18785	STRG.12939/STRG.14969/STRG.15539/STRG.16616/STRG.26284/STRG.26474/STRG.26755/STRG.329/STRG.38912/STRG.39649/STRG.41632/STRG.4305/STRG.47539/STRG.50688/STRG.56755/STRG.7277/STRG.9518
DAS_by_comparison_direction	DAS_Flower-95DAB_Positive_dPSI	Flower-95DAB	Positive_dPSI	All	GO:0006464	GO:0006464		0.00095005	0.0980014	1.52624	53	2641	247	18785	STRG.11357/STRG.12939/STRG.12955/STRG.14043/STRG.14201/STRG.14367/STRG.15479/STRG.15808/STRG.16509/STRG.17119/STRG.17340/STRG.17408/STRG.18720/STRG.19258/STRG.20103/STRG.20730/STRG.20980/STRG.21256/STRG.22685/STRG.24414/STRG.24602/STRG.26266/STRG.26284/STRG.26474/STRG.26618/STRG.27305/STRG.28253/STRG.30942/STRG.31202/STRG.34058/STRG.34789/STRG.37658/STRG.37704/STRG.41379/STRG.4305/STRG.44892/STRG…
DAS_by_comparison_direction	DAS_Flower-95DAB_Positive_dPSI	Flower-95DAB	Positive_dPSI	All	GO:0036211	protein modification process	Biological process	0.00095005	0.0980014	1.52624	53	2641	247	18785	STRG.11357/STRG.12939/STRG.12955/STRG.14043/STRG.14201/STRG.14367/STRG.15479/STRG.15808/STRG.16509/STRG.17119/STRG.17340/STRG.17408/STRG.18720/STRG.19258/STRG.20103/STRG.20730/STRG.20980/STRG.21256/STRG.22685/STRG.24414/STRG.24602/STRG.26266/STRG.26284/STRG.26474/STRG.26618/STRG.27305/STRG.28253/STRG.30942/STRG.31202/STRG.34058/STRG.34789/STRG.37658/STRG.37704/STRG.41379/STRG.4305/STRG.44892/STRG…
DAS_by_comparison_direction	DAS_Flower-95DAB_Positive_dPSI	Flower-95DAB	Positive_dPSI	All	GO:0006914	autophagy	Biological process	0.00113742	0.108949	5.12714	6	89	247	18785	STRG.27388/STRG.34789/STRG.37658/STRG.39902/STRG.4095/STRG.5669
DAS_by_comparison_direction	DAS_Flower-95DAB_Positive_dPSI	Flower-95DAB	Positive_dPSI	All	GO:0061919	process utilizing autophagic mechanism	Biological process	0.00113742	0.108949	5.12714	6	89	247	18785	STRG.27388/STRG.34789/STRG.37658/STRG.39902/STRG.4095/STRG.5669
DAS_by_comparison_direction	DAS_Flower-95DAB_Positive_dPSI	Flower-95DAB	Positive_dPSI	All	GO:0019321	pentose metabolic process	Biological process	0.00133245	0.123229	13.4211	3	17	247	18785	STRG.17564/STRG.20597/STRG.41102
DAS_by_comparison_direction	DAS_Flower-95DAB_Positive_dPSI	Flower-95DAB	Positive_dPSI	All	GO:0032553	ribonucleotide binding	Molecular function	0.00143479	0.12447	2.77396	12	329	247	18785	STRG.10359/STRG.13557/STRG.13922/STRG.17800/STRG.21932/STRG.27163/STRG.32543/STRG.34082/STRG.4337/STRG.44585/STRG.53272/STRG.54214
DAS_by_comparison_direction	DAS_Flower-95DAB_Positive_dPSI	Flower-95DAB	Positive_dPSI	All	GO:0035639	purine ribonucleoside triphosphate binding	Molecular function	0.00143869	0.12447	2.93536	11	285	247	18785	STRG.10359/STRG.13557/STRG.13922/STRG.17800/STRG.21932/STRG.27163/STRG.34082/STRG.4337/STRG.44585/STRG.53272/STRG.54214
DAS_by_comparison_direction	DAS_Flower-95DAB_Positive_dPSI	Flower-95DAB	Positive_dPSI	All	GO:0006220	pyrimidine nucleotide metabolic process	Biological process	0.00167169	0.135761	7.80027	4	39	247	18785	STRG.24021/STRG.37059/STRG.50658/STRG.53508
DAS_by_comparison_direction	DAS_Flower-95DAB_Positive_dPSI	Flower-95DAB	Positive_dPSI	All	GO:0016812	hydrolase activity, acting on carbon-nitrogen (but not peptide) bonds, in cyclic amides	Molecular function	0.00167751	0.135761	30.4211	2	5	247	18785	STRG.41602/STRG.53508
DAS_by_comparison_direction	DAS_Flower-95DAB_Positive_dPSI	Flower-95DAB	Positive_dPSI	All	GO:0007568	obsolete aging	Biological process	0.00172106	0.135761	3.30664	9	207	247	18785	STRG.20980/STRG.26723/STRG.26755/STRG.34789/STRG.4095/STRG.45733/STRG.46746/STRG.56768/STRG.949
DAS_by_comparison_direction	DAS_Flower-95DAB_Positive_dPSI	Flower-95DAB	Positive_dPSI	All	GO:0044260	obsolete cellular macromolecule metabolic process	Biological process	0.00181854	0.139352	1.32319	86	4943	247	18785	STRG.11357/STRG.12939/STRG.12955/STRG.13412/STRG.13667/STRG.14043/STRG.14201/STRG.14367/STRG.14578/STRG.15151/STRG.15479/STRG.15808/STRG.16509/STRG.1659/STRG.16616/STRG.17119/STRG.17340/STRG.17408/STRG.18720/STRG.19258/STRG.19279/STRG.20103/STRG.2017/STRG.20553/STRG.20730/STRG.20980/STRG.21256/STRG.21932/STRG.22196/STRG.22685/STRG.23566/STRG.23729/STRG.24414/STRG.24602/STRG.26266/STRG.26284/STRG.…
DAS_by_comparison_direction	DAS_Flower-95DAB_Positive_dPSI	Flower-95DAB	Positive_dPSI	All	GO:0030100	regulation of endocytosis	Biological process	0.00201647	0.150227	7.41977	4	41	247	18785	STRG.18720/STRG.20708/STRG.34811/STRG.54214
DAS_by_comparison_direction	DAS_Flower-95DAB_Positive_dPSI	Flower-95DAB	Positive_dPSI	All	GO:0007584	response to nutrient	Biological process	0.00240748	0.171542	7.07466	4	43	247	18785	STRG.20980/STRG.32558/STRG.53683/STRG.797
DAS_by_comparison_direction	DAS_Flower-95DAB_Positive_dPSI	Flower-95DAB	Positive_dPSI	All	GO:1990415	GO:1990415		0.00249446	0.171542	25.3509	2	6	247	18785	STRG.12955/STRG.30942
DAS_by_comparison_direction	DAS_Flower-95DAB_Positive_dPSI	Flower-95DAB	Positive_dPSI	All	GO:1990429	peroxisomal importomer complex	Cellular component	0.00249446	0.171542	25.3509	2	6	247	18785	STRG.12955/STRG.30942
DAS_by_comparison_direction	DAS_Flower-95DAB_Positive_dPSI	Flower-95DAB	Positive_dPSI	All	GO:0009991	obsolete response to extracellular stimulus	Biological process	0.00263278	0.172188	2.57806	12	354	247	18785	STRG.10359/STRG.13922/STRG.17800/STRG.20980/STRG.32558/STRG.34789/STRG.39902/STRG.41602/STRG.53683/STRG.797/STRG.8892/STRG.8909
DAS_by_comparison_direction	DAS_Flower-95DAB_Positive_dPSI	Flower-95DAB	Positive_dPSI	All	GO:1901575	obsolete organic substance catabolic process	Biological process	0.00273533	0.172188	1.7129	30	1332	247	18785	STRG.11357/STRG.12955/STRG.13667/STRG.14201/STRG.14367/STRG.17340/STRG.17714/STRG.2017/STRG.20533/STRG.20553/STRG.20597/STRG.20730/STRG.23729/STRG.24616/STRG.27090/STRG.27305/STRG.28253/STRG.30542/STRG.30942/STRG.33582/STRG.38638/STRG.41602/STRG.44674/STRG.46340/STRG.47655/STRG.52684/STRG.5597/STRG.56803/STRG.7240/STRG.9343
DAS_by_comparison_direction	DAS_Flower-95DAB_Positive_dPSI	Flower-95DAB	Positive_dPSI	All	GO:0019538	protein metabolic process	Biological process	0.00294353	0.172188	1.37784	66	3643	247	18785	STRG.10899/STRG.11357/STRG.12939/STRG.12955/STRG.14043/STRG.14201/STRG.14367/STRG.15479/STRG.15808/STRG.16509/STRG.17119/STRG.17340/STRG.17408/STRG.18720/STRG.19258/STRG.20103/STRG.20730/STRG.20980/STRG.21256/STRG.21932/STRG.22685/STRG.24414/STRG.24602/STRG.24616/STRG.25902/STRG.26266/STRG.26284/STRG.26474/STRG.26618/STRG.27090/STRG.27305/STRG.28253/STRG.30942/STRG.31202/STRG.34058/STRG.34789/STR…
DAS_by_comparison_direction	DAS_Flower-95DAB_Positive_dPSI	Flower-95DAB	Positive_dPSI	All	GO:0017076	purine nucleotide binding	Molecular function	0.0029836	0.172188	2.67278	11	313	247	18785	STRG.10359/STRG.13557/STRG.13922/STRG.17800/STRG.21932/STRG.27163/STRG.34082/STRG.4337/STRG.44585/STRG.53272/STRG.54214
DAS_by_comparison_direction	DAS_Flower-95DAB_Positive_dPSI	Flower-95DAB	Positive_dPSI	All	GO:0032555	purine ribonucleotide binding	Molecular function	0.0029836	0.172188	2.67278	11	313	247	18785	STRG.10359/STRG.13557/STRG.13922/STRG.17800/STRG.21932/STRG.27163/STRG.34082/STRG.4337/STRG.44585/STRG.53272/STRG.54214
DAS_by_comparison_direction	DAS_Flower-95DAB_Positive_dPSI	Flower-95DAB	Positive_dPSI	All	GO:0006793	phosphorus metabolic process	Biological process	0.00302941	0.172188	1.51898	44	2203	247	18785	STRG.12747/STRG.13412/STRG.14043/STRG.14559/STRG.15479/STRG.17408/STRG.17564/STRG.18720/STRG.19258/STRG.20597/STRG.20980/STRG.21256/STRG.22685/STRG.24021/STRG.24414/STRG.24602/STRG.27341/STRG.28241/STRG.37059/STRG.37658/STRG.37704/STRG.38638/STRG.39421/STRG.41379/STRG.43374/STRG.44892/STRG.46746/STRG.49102/STRG.50658/STRG.51203/STRG.52020/STRG.53508/STRG.53555/STRG.53993/STRG.54214/STRG.54737/STR…
DAS_by_comparison_direction	DAS_Flower-95DAB_Positive_dPSI	Flower-95DAB	Positive_dPSI	All	GO:0000166	nucleotide binding	Molecular function	0.00307953	0.172188	2.24565	15	508	247	18785	STRG.10359/STRG.13557/STRG.13922/STRG.17800/STRG.21932/STRG.27163/STRG.27946/STRG.32543/STRG.34082/STRG.39902/STRG.4337/STRG.44585/STRG.5313/STRG.53272/STRG.54214
DAS_by_comparison_direction	DAS_Flower-95DAB_Positive_dPSI	Flower-95DAB	Positive_dPSI	All	GO:1901265	nucleoside phosphate binding	Molecular function	0.00307953	0.172188	2.24565	15	508	247	18785	STRG.10359/STRG.13557/STRG.13922/STRG.17800/STRG.21932/STRG.27163/STRG.27946/STRG.32543/STRG.34082/STRG.39902/STRG.4337/STRG.44585/STRG.5313/STRG.53272/STRG.54214
DAS_by_comparison_direction	DAS_Flower-95DAB_Positive_dPSI	Flower-95DAB	Positive_dPSI	All	GO:0009112	nucleobase metabolic process	Biological process	0.00308718	0.172188	6.61327	4	46	247	18785	STRG.24021/STRG.41602/STRG.50658/STRG.53508
DAS_by_comparison_direction	DAS_Flower-95DAB_Positive_dPSI	Flower-95DAB	Positive_dPSI	All	GO:0031056	obsolete regulation of histone modification	Biological process	0.00326549	0.172188	5.00346	5	76	247	18785	STRG.12939/STRG.14969/STRG.15808/STRG.38912/STRG.4305
DAS_by_comparison_direction	DAS_Flower-95DAB_Positive_dPSI	Flower-95DAB	Positive_dPSI	All	GO:0050897	cobalt ion binding	Molecular function	0.00326549	0.172188	5.00346	5	76	247	18785	STRG.10359/STRG.13922/STRG.17800/STRG.20533/STRG.27163
DAS_by_comparison_direction	DAS_Flower-95DAB_Positive_dPSI	Flower-95DAB	Positive_dPSI	All	GO:0006513	protein monoubiquitination	Biological process	0.00327426	0.172188	9.91991	3	23	247	18785	STRG.12955/STRG.20730/STRG.30942
DAS_by_comparison_direction	DAS_Flower-95DAB_Positive_dPSI	Flower-95DAB	Positive_dPSI	All	GO:0055029	nuclear DNA-directed RNA polymerase complex	Cellular component	0.00334737	0.172647	3.62155	7	147	247	18785	STRG.12939/STRG.19279/STRG.329/STRG.47539/STRG.50688/STRG.56755/STRG.8435
DAS_by_comparison_direction	DAS_Flower-95DAB_Positive_dPSI	Flower-95DAB	Positive_dPSI	All	GO:0004089	carbonate dehydratase activity	Molecular function	0.003462	0.172784	21.7293	2	7	247	18785	STRG.20783/STRG.8121
DAS_by_comparison_direction	DAS_Flower-95DAB_Positive_dPSI	Flower-95DAB	Positive_dPSI	All	GO:0097367	carbohydrate derivative binding	Molecular function	0.0035215	0.172784	2.48673	12	367	247	18785	STRG.10359/STRG.13557/STRG.13922/STRG.17800/STRG.21932/STRG.27163/STRG.32543/STRG.34082/STRG.4337/STRG.44585/STRG.53272/STRG.54214
DAS_by_comparison_direction	DAS_Flower-95DAB_Positive_dPSI	Flower-95DAB	Positive_dPSI	All	GO:0006796	phosphate-containing compound metabolic process	Biological process	0.00354329	0.172784	1.51541	43	2158	247	18785	STRG.12747/STRG.13412/STRG.14043/STRG.14559/STRG.15479/STRG.17408/STRG.17564/STRG.18720/STRG.19258/STRG.20597/STRG.20980/STRG.21256/STRG.22685/STRG.24021/STRG.24414/STRG.24602/STRG.27341/STRG.37059/STRG.37658/STRG.37704/STRG.38638/STRG.39421/STRG.41379/STRG.43374/STRG.44892/STRG.46746/STRG.49102/STRG.50658/STRG.51203/STRG.52020/STRG.53508/STRG.53555/STRG.53993/STRG.54214/STRG.54737/STRG.5597/STRG…
DAS_by_comparison_direction	DAS_Flower-95DAB_Positive_dPSI	Flower-95DAB	Positive_dPSI	All	GO:0048366	leaf development	Biological process	0.0037378	0.179014	2.27508	14	468	247	18785	STRG.14559/STRG.20980/STRG.26723/STRG.26755/STRG.26896/STRG.30542/STRG.34789/STRG.4095/STRG.45733/STRG.46746/STRG.56768/STRG.7708/STRG.8419/STRG.949
DAS_by_comparison_direction	DAS_Flower-95DAB_Positive_dPSI	Flower-95DAB	Positive_dPSI	All	GO:0044267	GO:0044267		0.00398674	0.185955	1.38951	60	3284	247	18785	STRG.11357/STRG.12939/STRG.12955/STRG.14043/STRG.14201/STRG.14367/STRG.15479/STRG.15808/STRG.16509/STRG.17119/STRG.17340/STRG.17408/STRG.18720/STRG.19258/STRG.20103/STRG.20730/STRG.20980/STRG.21256/STRG.21932/STRG.22685/STRG.24414/STRG.24602/STRG.26266/STRG.26284/STRG.26474/STRG.26618/STRG.27090/STRG.27305/STRG.28253/STRG.30942/STRG.31202/STRG.34058/STRG.34789/STRG.37658/STRG.37704/STRG.41379/STR…
DAS_by_comparison_direction	DAS_Flower-95DAB_Positive_dPSI	Flower-95DAB	Positive_dPSI	All	GO:0043009	chordate embryonic development	Biological process	0.00417089	0.185955	9.12632	3	25	247	18785	STRG.12939/STRG.20553/STRG.5669
DAS_by_comparison_direction	DAS_Flower-95DAB_Positive_dPSI	Flower-95DAB	Positive_dPSI	All	GO:0048519	negative regulation of biological process	Biological process	0.00417824	0.185955	1.55209	38	1862	247	18785	STRG.12777/STRG.12939/STRG.13051/STRG.13572/STRG.13667/STRG.14319/STRG.14969/STRG.15808/STRG.16509/STRG.17408/STRG.2017/STRG.20553/STRG.20708/STRG.20730/STRG.20783/STRG.22685/STRG.22831/STRG.25635/STRG.26266/STRG.26755/STRG.34811/STRG.38354/STRG.38912/STRG.39902/STRG.44674/STRG.493/STRG.51247/STRG.53555/STRG.53605/STRG.5597/STRG.56223/STRG.5669/STRG.56768/STRG.6201/STRG.629/STRG.6437/STRG.8121/ST…
[truncated: 17,972 more rows]
