# Supplementary material for: Comprehensive analysis of alternative splicing and transcriptome diversity in apple using long-read sequencing
Source: Front Plant Sci. 2026 May 11;17:1819201. doi: 10.3389/fpls.2026.1819201 (PMC13199297; doi:10.3389/fpls.2026.1819201)
Supplement: Supplementary Tables 1–16 — Corrected final supplementary tables supporting the gene-, transcript-, and alternative splicing-related analyses in this study. [file DataSheet1.zip › Supplementary_Table_15.xlsx]

## Sheet: KEGG_DAS_related_sig
Category	Query_Set_Name	Comparison_or_Tissue	Direction	Event_Type	KEGG_ID	KEGG_Term	P_value	FDR	EnrichmentScore	Hits_in_Selected_Set	Hits_in_Background	Total_in_Selected_Set	Total_in_Background	Gene_List
DAS_by_comparison	DAS_45DAB-145DAB	45DAB-145DAB	-	All	ko00260	Glycine, serine and threonine metabolism	0.000259801	0.0358526	4.82741	8	115	236	16377	STRG.11499/STRG.12933/STRG.15908/STRG.16230/STRG.16849/STRG.24505/STRG.56035/STRG.7233
DAS_by_comparison	DAS_45DAB-145DAB	45DAB-145DAB	-	All	ko00620	Pyruvate metabolism	0.00211427	0.145885	3.2028	9	195	236	16377	STRG.14530/STRG.15019/STRG.19421/STRG.23576/STRG.29437/STRG.40063/STRG.41469/STRG.56024/STRG.5920
DAS_by_comparison	DAS_45DAB-145DAB	45DAB-145DAB	-	All	ko00010	Glycolysis / Gluconeogenesis	0.00498698	0.198807	2.81327	9	222	236	16377	STRG.14530/STRG.15908/STRG.16849/STRG.19421/STRG.23576/STRG.29132/STRG.29437/STRG.56035/STRG.5920
DAS_by_comparison	DAS_45DAB-145DAB	45DAB-145DAB	-	All	ko03250	Viral life cycle - HIV-1	0.00576253	0.198807	5.55153	4	50	236	16377	STRG.15073/STRG.25509/STRG.27694/STRG.9185
DAS_by_comparison	DAS_45DAB-95DAB	45DAB-95DAB	-	All	ko03041	Spliceosome	0.00020481	0.0307216	1.90581	35	682	441	16377	STRG.14136/STRG.14151/STRG.1545/STRG.15726/STRG.18287/STRG.18303/STRG.19044/STRG.20762/STRG.23948/STRG.26755/STRG.27453/STRG.27711/STRG.32217/STRG.39405/STRG.416/STRG.41611/STRG.44007/STRG.44442/STRG.45356/STRG.47626/STRG.47775/STRG.48137/STRG.493/STRG.50288/STRG.51317/STRG.54171/STRG.55667/STRG.55781/STRG.56602/STRG.56799/STRG.6964/STRG.9040/STRG.935/STRG.9518/STRG.9710
DAS_by_comparison	DAS_45DAB-95DAB	45DAB-95DAB	-	All	ko03021	Transcription machinery	0.00133365	0.100024	1.93417	25	480	441	16377	STRG.11020/STRG.12080/STRG.14814/STRG.19044/STRG.23964/STRG.26840/STRG.27694/STRG.30781/STRG.33452/STRG.35848/STRG.38401/STRG.38403/STRG.39698/STRG.42818/STRG.42824/STRG.43954/STRG.44674/STRG.47539/STRG.52365/STRG.56755/STRG.56799/STRG.5831/STRG.9000/STRG.9028/STRG.9185
DAS_by_comparison	DAS_45DAB-95DAB	45DAB-95DAB	-	All	ko03019	Messenger RNA biogenesis	0.00415852	0.132654	1.57754	37	871	441	16377	STRG.13557/STRG.14845/STRG.15539/STRG.1898/STRG.19044/STRG.19413/STRG.20553/STRG.20639/STRG.20861/STRG.21597/STRG.22072/STRG.23549/STRG.24654/STRG.24860/STRG.25535/STRG.26755/STRG.27694/STRG.29380/STRG.306/STRG.30781/STRG.33/STRG.35360/STRG.38401/STRG.44674/STRG.47908/STRG.50288/STRG.50830/STRG.50989/STRG.51034/STRG.51114/STRG.52094/STRG.54171/STRG.54737/STRG.55781/STRG.56499/STRG.5948/STRG.935
DAS_by_comparison	DAS_45DAB-95DAB	45DAB-95DAB	-	All	ko03040	Spliceosome	0.00548378	0.132654	1.87556	20	396	441	16377	STRG.1545/STRG.15726/STRG.18287/STRG.18303/STRG.20762/STRG.26755/STRG.39405/STRG.41611/STRG.44007/STRG.44442/STRG.47626/STRG.47775/STRG.48137/STRG.50288/STRG.51317/STRG.55781/STRG.6964/STRG.9040/STRG.9518/STRG.9710
DAS_by_comparison	DAS_45DAB-95DAB	45DAB-95DAB	-	All	ko00910	Nitrogen metabolism	0.00586261	0.132654	3.65273	6	61	441	16377	STRG.13922/STRG.28891/STRG.31220/STRG.38790/STRG.3962/STRG.7068
DAS_by_comparison	DAS_45DAB-95DAB	45DAB-95DAB	-	All	ko00620	Pyruvate metabolism	0.00667791	0.132654	2.2853	12	195	441	16377	STRG.12021/STRG.14530/STRG.15019/STRG.16637/STRG.23576/STRG.25959/STRG.3612/STRG.45726/STRG.56351/STRG.5920/STRG.7381/STRG.9343
DAS_by_comparison	DAS_45DAB-95DAB	45DAB-95DAB	-	All	ko00010	Glycolysis / Gluconeogenesis	0.00729386	0.132654	2.17463	13	222	441	16377	STRG.14530/STRG.16637/STRG.16849/STRG.23576/STRG.29132/STRG.3612/STRG.42094/STRG.45726/STRG.53463/STRG.56208/STRG.56351/STRG.5920/STRG.9343
DAS_by_comparison	DAS_45DAB-95DAB	45DAB-95DAB	-	All	ko00310	Lysine degradation	0.00740188	0.132654	3.48151	6	64	441	16377	STRG.11499/STRG.14530/STRG.16637/STRG.34892/STRG.36597/STRG.7381
DAS_by_comparison	DAS_45DAB-95DAB	45DAB-95DAB	-	All	ko00071	Fatty acid degradation	0.00795921	0.132654	3.05826	7	85	441	16377	STRG.14530/STRG.16637/STRG.3612/STRG.42480/STRG.48563/STRG.7381/STRG.8872
DAS_by_comparison	DAS_45DAB-95DAB	45DAB-95DAB	-	All	ko03250	Viral life cycle - HIV-1	0.0108433	0.162649	3.71361	5	50	441	16377	STRG.15073/STRG.27694/STRG.38401/STRG.42824/STRG.9185
DAS_by_comparison	DAS_45DAB-95DAB	45DAB-95DAB	-	All	ko04812	Cytoskeleton proteins	0.0119773	0.163326	1.88031	16	316	441	16377	STRG.13557/STRG.17450/STRG.23549/STRG.2470/STRG.2474/STRG.26049/STRG.27811/STRG.29200/STRG.32899/STRG.35623/STRG.41301/STRG.52250/STRG.55730/STRG.5948/STRG.7820/STRG.7826
DAS_by_comparison	DAS_95DAB-145DAB	95DAB-145DAB	-	All	ko03041	Spliceosome	1.15793e-06	0.000170215	2.363	37	682	376	16377	STRG.1275/STRG.13289/STRG.1545/STRG.15726/STRG.16616/STRG.18287/STRG.18303/STRG.20762/STRG.26755/STRG.27147/STRG.28970/STRG.32217/STRG.32810/STRG.36521/STRG.37978/STRG.38065/STRG.39405/STRG.41512/STRG.41611/STRG.44007/STRG.47626/STRG.48011/STRG.49134/STRG.493/STRG.50055/STRG.5109/STRG.51317/STRG.51563/STRG.53332/STRG.54171/STRG.55667/STRG.55781/STRG.56799/STRG.6964/STRG.8354/STRG.9040/STRG.935
DAS_by_comparison	DAS_95DAB-145DAB	95DAB-145DAB	-	All	ko03040	Spliceosome	1.59982e-05	0.00117587	2.63975	24	396	376	16377	STRG.1275/STRG.13289/STRG.1545/STRG.15726/STRG.18287/STRG.18303/STRG.20762/STRG.26755/STRG.27147/STRG.28970/STRG.32810/STRG.36521/STRG.37978/STRG.38065/STRG.39405/STRG.41611/STRG.44007/STRG.47626/STRG.49134/STRG.51317/STRG.51563/STRG.55781/STRG.6964/STRG.9040
DAS_by_comparison	DAS_95DAB-145DAB	95DAB-145DAB	-	All	ko03021	Transcription machinery	0.000316139	0.0154908	2.17779	24	480	376	16377	STRG.11020/STRG.12080/STRG.13468/STRG.13481/STRG.14814/STRG.26840/STRG.29419/STRG.30389/STRG.30781/STRG.35038/STRG.35848/STRG.38401/STRG.39217/STRG.39698/STRG.42824/STRG.44674/STRG.4591/STRG.47539/STRG.55084/STRG.56755/STRG.56799/STRG.5831/STRG.9000/STRG.9185
DAS_by_comparison	DAS_95DAB-145DAB	95DAB-145DAB	-	All	ko00310	Lysine degradation	0.000641155	0.0235625	4.76392	7	64	376	16377	STRG.15808/STRG.16637/STRG.34892/STRG.35974/STRG.36404/STRG.38569/STRG.7381
DAS_by_comparison	DAS_95DAB-145DAB	95DAB-145DAB	-	All	ko03012	Translation factors	0.00291643	0.0791845	2.43015	13	233	376	16377	STRG.12785/STRG.13494/STRG.20641/STRG.26319/STRG.29680/STRG.37958/STRG.38065/STRG.39717/STRG.39718/STRG.44102/STRG.50830/STRG.51563/STRG.54429
DAS_by_comparison	DAS_95DAB-145DAB	95DAB-145DAB	-	All	ko03036	Chromosome and associated proteins	0.00323202	0.0791845	1.52706	44	1255	376	16377	STRG.11020/STRG.1173/STRG.12992/STRG.13468/STRG.14814/STRG.15151/STRG.1518/STRG.15808/STRG.16032/STRG.16681/STRG.1898/STRG.19874/STRG.2136/STRG.24654/STRG.26041/STRG.26474/STRG.26840/STRG.29419/STRG.30093/STRG.30389/STRG.3049/STRG.30781/STRG.34892/STRG.35709/STRG.36400/STRG.38569/STRG.40340/STRG.4337/STRG.43450/STRG.43693/STRG.44102/STRG.46997/STRG.48986/STRG.50329/STRG.53413/STRG.53555/STRG.5473…
DAS_by_comparison	DAS_95DAB-145DAB	95DAB-145DAB	-	All	ko03009	Ribosome biogenesis	0.00471886	0.099096	1.75628	25	620	376	16377	STRG.12382/STRG.1275/STRG.13289/STRG.17138/STRG.20762/STRG.2475/STRG.26319/STRG.38065/STRG.38881/STRG.39876/STRG.40806/STRG.43450/STRG.44674/STRG.45758/STRG.47603/STRG.48986/STRG.49467/STRG.51317/STRG.51563/STRG.52663/STRG.54465/STRG.55264/STRG.5586/STRG.5831/STRG.5977
DAS_by_comparison	DAS_95DAB-145DAB	95DAB-145DAB	-	All	ko00620	Pyruvate metabolism	0.00549718	0.101011	2.457	11	195	376	16377	STRG.12021/STRG.14998/STRG.16637/STRG.19421/STRG.25959/STRG.36404/STRG.37690/STRG.40311/STRG.56351/STRG.7381/STRG.8468
DAS_by_comparison	DAS_95DAB-145DAB	95DAB-145DAB	-	All	ko03083	Polycomb repressive complex	0.00958171	0.156019	2.96011	7	103	376	16377	STRG.10899/STRG.14848/STRG.34892/STRG.35709/STRG.37638/STRG.48986/STRG.55639
DAS_by_comparison	DAS_95DAB-145DAB	95DAB-145DAB	-	All	ko03082	ATP-dependent chromatin remodeling	0.0127339	0.156019	2.58109	8	135	376	16377	STRG.1173/STRG.16032/STRG.26474/STRG.29419/STRG.30093/STRG.35709/STRG.36400/STRG.9000
DAS_by_comparison	DAS_95DAB-145DAB	95DAB-145DAB	-	All	ko00910	Nitrogen metabolism	0.0129177	0.156019	3.57015	5	61	376	16377	STRG.10359/STRG.13922/STRG.20783/STRG.28891/STRG.31220
DAS_by_comparison	DAS_95DAB-145DAB	95DAB-145DAB	-	All	ko00071	Fatty acid degradation	0.013459	0.156019	3.07453	6	85	376	16377	STRG.16637/STRG.36404/STRG.40311/STRG.55863/STRG.7381/STRG.8872
DAS_by_comparison	DAS_95DAB-145DAB	95DAB-145DAB	-	All	ko00010	Glycolysis / Gluconeogenesis	0.0137976	0.156019	2.15817	11	222	376	16377	STRG.16637/STRG.17084/STRG.19421/STRG.36404/STRG.37690/STRG.40311/STRG.53463/STRG.56035/STRG.56208/STRG.56351/STRG.8468
DAS_by_comparison	DAS_Flower-145DAB	Flower-145DAB	-	All	ko03041	Spliceosome	0.000551671	0.083854	1.9344	29	682	360	16377	STRG.10656/STRG.12596/STRG.13667/STRG.13707/STRG.1545/STRG.22253/STRG.23407/STRG.23514/STRG.32217/STRG.34522/STRG.38203/STRG.39649/STRG.40731/STRG.41632/STRG.47489/STRG.48011/STRG.493/STRG.50055/STRG.50288/STRG.5109/STRG.51317/STRG.53019/STRG.53332/STRG.55085/STRG.55517/STRG.56779/STRG.8108/STRG.8366/STRG.9040
DAS_by_comparison	DAS_Flower-45DAB	Flower-45DAB	-	All	ko00620	Pyruvate metabolism	0.000167668	0.0253178	3.30848	13	195	330	16377	STRG.12021/STRG.1450/STRG.14530/STRG.21656/STRG.25959/STRG.29409/STRG.29437/STRG.40311/STRG.40847/STRG.56024/STRG.56351/STRG.7381/STRG.9343
DAS_by_comparison	DAS_Flower-45DAB	Flower-45DAB	-	All	ko00071	Fatty acid degradation	0.00162861	0.0677921	4.08695	7	85	330	16377	STRG.14530/STRG.21656/STRG.29409/STRG.40311/STRG.55863/STRG.5606/STRG.7381
DAS_by_comparison	DAS_Flower-45DAB	Flower-45DAB	-	All	ko00280	Valine, leucine and isoleucine degradation	0.00162861	0.0677921	4.08695	7	85	330	16377	STRG.14530/STRG.21656/STRG.29409/STRG.35489/STRG.5606/STRG.7381/STRG.8892
DAS_by_comparison	DAS_Flower-45DAB	Flower-45DAB	-	All	ko00310	Lysine degradation	0.00179582	0.0677921	4.65256	6	64	330	16377	STRG.11499/STRG.14530/STRG.21656/STRG.29409/STRG.36597/STRG.7381
DAS_by_comparison	DAS_Flower-45DAB	Flower-45DAB	-	All	ko00650	Butanoate metabolism	0.0046604	0.117779	5.8385	4	34	330	16377	STRG.21656/STRG.52445/STRG.6179/STRG.7381
DAS_by_comparison	DAS_Flower-45DAB	Flower-45DAB	-	All	ko03041	Spliceosome	0.00590884	0.117779	1.74641	24	682	330	16377	STRG.10568/STRG.13289/STRG.13667/STRG.13707/STRG.13944/STRG.18287/STRG.22253/STRG.23514/STRG.23948/STRG.32217/STRG.414/STRG.416/STRG.41632/STRG.46996/STRG.47489/STRG.5109/STRG.51317/STRG.53332/STRG.54919/STRG.55085/STRG.55517/STRG.56779/STRG.8366/STRG.9040
DAS_by_comparison	DAS_Flower-45DAB	Flower-45DAB	-	All	ko00600	Sphingolipid metabolism	0.00616845	0.117779	4.27821	5	58	330	16377	STRG.12295/STRG.125/STRG.17714/STRG.28807/STRG.7020
DAS_by_comparison	DAS_Flower-45DAB	Flower-45DAB	-	All	ko00640	Propanoate metabolism	0.00711716	0.117779	4.13561	5	60	330	16377	STRG.12021/STRG.25959/STRG.35489/STRG.56024/STRG.8892
DAS_by_comparison	DAS_Flower-45DAB	Flower-45DAB	-	All	ko00910	Nitrogen metabolism	0.00762774	0.117779	4.06781	5	61	330	16377	STRG.23313/STRG.29935/STRG.31220/STRG.3962/STRG.8121
DAS_by_comparison	DAS_Flower-45DAB	Flower-45DAB	-	All	ko00220	Arginine biosynthesis	0.00779995	0.117779	3.46237	6	86	330	16377	STRG.23313/STRG.24505/STRG.31220/STRG.3962/STRG.39923/STRG.54564
DAS_by_comparison	DAS_Flower-45DAB	Flower-45DAB	-	All	ko01006	Prenyltransferases	0.0105664	0.145047	3.75964	5	66	330	16377	STRG.12939/STRG.17557/STRG.26266/STRG.53988/STRG.6579
DAS_by_comparison	DAS_Flower-95DAB	Flower-95DAB	-	All	ko03041	Spliceosome	8.02223e-05	0.00735884	1.86424	42	682	541	16377	STRG.11732/STRG.12596/STRG.13289/STRG.13667/STRG.13707/STRG.14136/STRG.14400/STRG.1545/STRG.15726/STRG.16616/STRG.18287/STRG.18303/STRG.20762/STRG.22253/STRG.24102/STRG.24602/STRG.26755/STRG.27147/STRG.32217/STRG.33298/STRG.37391/STRG.39649/STRG.40395/STRG.414/STRG.41611/STRG.41632/STRG.44007/STRG.47489/STRG.47626/STRG.493/STRG.50268/STRG.50288/STRG.53019/STRG.54171/STRG.54919/STRG.55781/STRG.567…
DAS_by_comparison	DAS_Flower-95DAB	Flower-95DAB	-	All	ko00280	Valine, leucine and isoleucine degradation	0.000107833	0.00735884	3.91752	11	85	541	16377	STRG.16637/STRG.21656/STRG.29409/STRG.35456/STRG.35489/STRG.49291/STRG.5597/STRG.5606/STRG.7381/STRG.8840/STRG.8892
DAS_by_comparison	DAS_Flower-95DAB	Flower-95DAB	-	All	ko03040	Spliceosome	0.000136275	0.00735884	2.14042	28	396	541	16377	STRG.11732/STRG.12596/STRG.13289/STRG.13707/STRG.14400/STRG.1545/STRG.15726/STRG.18287/STRG.18303/STRG.20762/STRG.22253/STRG.24102/STRG.26755/STRG.27147/STRG.414/STRG.41611/STRG.41632/STRG.44007/STRG.47489/STRG.47626/STRG.50268/STRG.50288/STRG.53019/STRG.55781/STRG.56779/STRG.6964/STRG.8108/STRG.9518
DAS_by_comparison	DAS_Flower-95DAB	Flower-95DAB	-	All	ko00071	Fatty acid degradation	0.000482088	0.0195245	3.56138	10	85	541	16377	STRG.16637/STRG.21656/STRG.29409/STRG.40311/STRG.42480/STRG.49291/STRG.55863/STRG.5597/STRG.5606/STRG.7381
DAS_by_comparison	DAS_Flower-95DAB	Flower-95DAB	-	All	ko00910	Nitrogen metabolism	0.000849482	0.0275232	3.97006	8	61	541	16377	STRG.10359/STRG.13922/STRG.17800/STRG.20783/STRG.22290/STRG.29935/STRG.7068/STRG.8121
DAS_by_comparison	DAS_Flower-95DAB	Flower-95DAB	-	All	ko00220	Arginine biosynthesis	0.00210594	0.0568604	3.16797	9	86	541	16377	STRG.10359/STRG.13922/STRG.17800/STRG.22290/STRG.24505/STRG.39923/STRG.5304/STRG.54564/STRG.7068
DAS_by_comparison	DAS_Flower-95DAB	Flower-95DAB	-	All	ko03021	Transcription machinery	0.00268807	0.0622097	1.76585	28	480	541	16377	STRG.11020/STRG.12080/STRG.12939/STRG.12942/STRG.13481/STRG.14814/STRG.17393/STRG.23964/STRG.25509/STRG.29419/STRG.31169/STRG.329/STRG.34835/STRG.35051/STRG.35799/STRG.35848/STRG.38403/STRG.42818/STRG.42824/STRG.44674/STRG.47539/STRG.50688/STRG.53989/STRG.56755/STRG.56799/STRG.5831/STRG.9028/STRG.9185
DAS_by_comparison	DAS_Flower-95DAB	Flower-95DAB	-	All	ko00310	Lysine degradation	0.00503667	0.0974897	3.31097	7	64	541	16377	STRG.15808/STRG.16637/STRG.21656/STRG.29409/STRG.34892/STRG.38569/STRG.7381
DAS_by_comparison	DAS_Flower-95DAB	Flower-95DAB	-	All	ko00620	Pyruvate metabolism	0.0054161	0.0974897	2.17335	14	195	541	16377	STRG.12021/STRG.1450/STRG.16637/STRG.16840/STRG.21656/STRG.23576/STRG.27163/STRG.29409/STRG.37690/STRG.40311/STRG.40847/STRG.45726/STRG.7381/STRG.9343
DAS_by_comparison	DAS_Flower-95DAB	Flower-95DAB	-	All	ko00640	Propanoate metabolism	0.0140034	0.197202	3.02717	6	60	541	16377	STRG.12021/STRG.16840/STRG.35456/STRG.35489/STRG.8840/STRG.8892
DAS_by_comparison	DAS_Flower-95DAB	Flower-95DAB	-	All	ko00630	Glyoxylate and dicarboxylate metabolism	0.0141372	0.197202	2.24235	10	135	541	16377	STRG.21656/STRG.24505/STRG.29734/STRG.3559/STRG.40847/STRG.40979/STRG.7233/STRG.7381/STRG.7385/STRG.8840
DAS_by_comparison	DAS_Flower-95DAB	Flower-95DAB	-	All	ko03009	Ribosome biogenesis	0.0146075	0.197202	1.51359	31	620	541	16377	STRG.12382/STRG.13289/STRG.17546/STRG.20762/STRG.21932/STRG.22253/STRG.22544/STRG.22813/STRG.24020/STRG.24102/STRG.27386/STRG.34082/STRG.39876/STRG.40453/STRG.44585/STRG.44674/STRG.47406/STRG.47489/STRG.47603/STRG.48090/STRG.48189/STRG.48466/STRG.48986/STRG.49467/STRG.50268/STRG.50611/STRG.53019/STRG.54465/STRG.5831/STRG.8840/STRG.9882
DAS_by_comparison	DAS_Leaf-45DAB	Leaf-45DAB	-	All	ko00620	Pyruvate metabolism	2.46703e-06	0.000370055	4.0353	16	195	333	16377	STRG.1450/STRG.14530/STRG.15595/STRG.21656/STRG.23576/STRG.25401/STRG.29437/STRG.35579/STRG.37690/STRG.40063/STRG.40311/STRG.40847/STRG.56024/STRG.5920/STRG.7381/STRG.9343
DAS_by_comparison	DAS_Leaf-45DAB	Leaf-45DAB	-	All	ko00310	Lysine degradation	0.000310139	0.0165888	5.37908	7	64	333	16377	STRG.11499/STRG.14530/STRG.15595/STRG.21656/STRG.34892/STRG.36597/STRG.7381
DAS_by_comparison	DAS_Leaf-45DAB	Leaf-45DAB	-	All	ko00071	Fatty acid degradation	0.000331777	0.0165888	4.62872	8	85	333	16377	STRG.12129/STRG.14530/STRG.15595/STRG.21656/STRG.40311/STRG.42480/STRG.5606/STRG.7381
DAS_by_comparison	DAS_Leaf-45DAB	Leaf-45DAB	-	All	ko00010	Glycolysis / Gluconeogenesis	0.00063831	0.0239366	2.87992	13	222	333	16377	STRG.14530/STRG.15595/STRG.15910/STRG.16849/STRG.23576/STRG.25401/STRG.29437/STRG.37690/STRG.40311/STRG.50073/STRG.56035/STRG.5920/STRG.9343
DAS_by_comparison	DAS_Leaf-45DAB	Leaf-45DAB	-	All	ko00260	Glycine, serine and threonine metabolism	0.0024145	0.0724351	3.42123	8	115	333	16377	STRG.11499/STRG.12933/STRG.15910/STRG.16230/STRG.16849/STRG.24505/STRG.33901/STRG.56035
DAS_by_comparison	DAS_Leaf-45DAB	Leaf-45DAB	-	All	ko04130	SNARE interactions in vesicular transport	0.00392278	0.0980696	3.98758	6	74	333	16377	STRG.13289/STRG.25667/STRG.33713/STRG.46316/STRG.4903/STRG.7892
DAS_by_comparison	DAS_Leaf-45DAB	Leaf-45DAB	-	All	ko00970	Aminoacyl-tRNA biosynthesis	0.00561022	0.120219	3.27868	7	105	333	16377	STRG.17705/STRG.2982/STRG.31834/STRG.40312/STRG.42409/STRG.54177/STRG.56740
DAS_by_comparison	DAS_Leaf-45DAB	Leaf-45DAB	-	All	ko00280	Valine, leucine and isoleucine degradation	0.00769747	0.138456	3.47154	6	85	333	16377	STRG.14530/STRG.15595/STRG.21656/STRG.33901/STRG.5606/STRG.7381
DAS_by_comparison	DAS_Leaf-45DAB	Leaf-45DAB	-	All	ko03009	Ribosome biogenesis	0.00830738	0.138456	1.7451	22	620	333	16377	STRG.1275/STRG.13289/STRG.13293/STRG.15180/STRG.15286/STRG.17645/STRG.19807/STRG.20207/STRG.22544/STRG.33901/STRG.40806/STRG.43450/STRG.44674/STRG.46160/STRG.48090/STRG.48986/STRG.50268/STRG.52774/STRG.5586/STRG.5831/STRG.5977/STRG.7799
DAS_by_comparison	DAS_Leaf-95DAB	Leaf-95DAB	-	All	ko03041	Spliceosome	6.4664e-08	1.02169e-05	2.38016	45	682	454	16377	STRG.12596/STRG.13289/STRG.13667/STRG.14400/STRG.1545/STRG.15726/STRG.15762/STRG.16889/STRG.19044/STRG.19807/STRG.20762/STRG.24602/STRG.26019/STRG.26755/STRG.27147/STRG.32217/STRG.33298/STRG.33805/STRG.36539/STRG.38065/STRG.38146/STRG.38771/STRG.39405/STRG.40395/STRG.414/STRG.41611/STRG.44007/STRG.46899/STRG.47626/STRG.49240/STRG.493/STRG.50055/STRG.50268/STRG.50671/STRG.51317/STRG.53019/STRG.548…
DAS_by_comparison	DAS_Leaf-95DAB	Leaf-95DAB	-	All	ko03040	Spliceosome	6.74069e-07	5.32514e-05	2.73278	30	396	454	16377	STRG.12596/STRG.13289/STRG.14400/STRG.1545/STRG.15726/STRG.15762/STRG.19807/STRG.20762/STRG.26019/STRG.26755/STRG.27147/STRG.33805/STRG.36539/STRG.38065/STRG.39405/STRG.414/STRG.41611/STRG.44007/STRG.46899/STRG.47626/STRG.50268/STRG.51317/STRG.53019/STRG.54840/STRG.55781/STRG.6964/STRG.8108/STRG.9040/STRG.9518/STRG.9710
DAS_by_comparison	DAS_Leaf-95DAB	Leaf-95DAB	-	All	ko03450	Non-homologous end-joining	0.00295788	0.155782	9.83801	3	11	454	16377	STRG.26408/STRG.44321/STRG.9406
DAS_by_comparison	DAS_Leaf-95DAB	Leaf-95DAB	-	All	ko03021	Transcription machinery	0.00405397	0.160132	1.80363	24	480	454	16377	STRG.11020/STRG.12080/STRG.17393/STRG.19044/STRG.23964/STRG.25509/STRG.26840/STRG.31169/STRG.35051/STRG.35799/STRG.35848/STRG.42824/STRG.47539/STRG.51606/STRG.52365/STRG.53989/STRG.55083/STRG.55084/STRG.56755/STRG.5831/STRG.6944/STRG.7318/STRG.9028/STRG.9185
DAS_by_comparison	DAS_Root-95DAB	Root-95DAB	-	All	ko03041	Spliceosome	2.01539e-06	0.000324478	2.10642	45	682	513	16377	STRG.12596/STRG.14400/STRG.1545/STRG.15762/STRG.16616/STRG.18287/STRG.18303/STRG.19837/STRG.23214/STRG.253/STRG.26755/STRG.27147/STRG.27538/STRG.27711/STRG.28078/STRG.3039/STRG.31901/STRG.32217/STRG.32822/STRG.33298/STRG.35388/STRG.36521/STRG.38065/STRG.38146/STRG.39405/STRG.40731/STRG.414/STRG.41611/STRG.44007/STRG.45034/STRG.46650/STRG.46996/STRG.47626/STRG.49134/STRG.493/STRG.51555/STRG.53332/…
DAS_by_comparison	DAS_Root-95DAB	Root-95DAB	-	All	ko03021	Transcription machinery	0.000120255	0.00968054	2.06176	31	480	513	16377	STRG.11020/STRG.12080/STRG.13232/STRG.17393/STRG.23964/STRG.25509/STRG.28078/STRG.29419/STRG.31169/STRG.35051/STRG.35388/STRG.35848/STRG.39217/STRG.42818/STRG.42824/STRG.44674/STRG.4532/STRG.4591/STRG.47539/STRG.48361/STRG.51606/STRG.53989/STRG.55081/STRG.55083/STRG.55084/STRG.56755/STRG.5831/STRG.5991/STRG.6944/STRG.7318/STRG.9185
DAS_by_comparison	DAS_Root-95DAB	Root-95DAB	-	All	ko03019	Messenger RNA biogenesis	0.000196635	0.0104826	1.72265	47	871	513	16377	STRG.13232/STRG.13494/STRG.14400/STRG.1452/STRG.14845/STRG.1518/STRG.15539/STRG.19413/STRG.19837/STRG.20553/STRG.21597/STRG.22072/STRG.22783/STRG.22986/STRG.23214/STRG.24860/STRG.26755/STRG.28078/STRG.28937/STRG.29380/STRG.30363/STRG.33416/STRG.34023/STRG.35388/STRG.35543/STRG.38065/STRG.38146/STRG.414/STRG.44674/STRG.47908/STRG.4909/STRG.50830/STRG.50989/STRG.51034/STRG.51114/STRG.52094/STRG.523…
DAS_by_comparison	DAS_Root-95DAB	Root-95DAB	-	All	ko03450	Non-homologous end-joining	0.000263505	0.0104826	11.6087	4	11	513	16377	STRG.26408/STRG.33293/STRG.44321/STRG.9406
DAS_by_comparison	DAS_Root-95DAB	Root-95DAB	-	All	ko03040	Spliceosome	0.000325547	0.0104826	2.09602	26	396	513	16377	STRG.12596/STRG.14400/STRG.1545/STRG.15762/STRG.18287/STRG.18303/STRG.19837/STRG.23214/STRG.253/STRG.26755/STRG.27147/STRG.31901/STRG.36521/STRG.38065/STRG.39405/STRG.414/STRG.41611/STRG.44007/STRG.46996/STRG.47626/STRG.49134/STRG.55781/STRG.6964/STRG.8366/STRG.9040/STRG.9518
DAS_by_comparison	DAS_Root-95DAB	Root-95DAB	-	All	ko03083	Polycomb repressive complex	0.00501849	0.130866	2.78947	9	103	513	16377	STRG.10899/STRG.14848/STRG.15966/STRG.18080/STRG.34892/STRG.42911/STRG.45596/STRG.48245/STRG.48986
DAS_by_comparison	DAS_Root-95DAB	Root-95DAB	-	All	ko00970	Aminoacyl-tRNA biosynthesis	0.00568984	0.130866	2.73634	9	105	513	16377	STRG.11506/STRG.16964/STRG.17638/STRG.26020/STRG.29620/STRG.3512/STRG.52629/STRG.56670/STRG.56740
DAS_by_comparison	DAS_Root-95DAB	Root-95DAB	-	All	ko03016	Transfer RNA biogenesis	0.00717554	0.144408	1.74407	23	421	513	16377	STRG.11075/STRG.11506/STRG.13232/STRG.16964/STRG.17638/STRG.26020/STRG.26364/STRG.28316/STRG.29620/STRG.33763/STRG.3512/STRG.39010/STRG.40731/STRG.42818/STRG.42934/STRG.44674/STRG.48472/STRG.50129/STRG.56670/STRG.56740/STRG.5817/STRG.9723/STRG.9757
DAS_by_comparison	DAS_Root-95DAB	Root-95DAB	-	All	ko00630	Glyoxylate and dicarboxylate metabolism	0.0100272	0.161829	2.36474	10	135	513	16377	STRG.23303/STRG.23313/STRG.24505/STRG.29734/STRG.3559/STRG.40847/STRG.5786/STRG.7381/STRG.7385/STRG.8840
DAS_by_comparison	DAS_Root-95DAB	Root-95DAB	-	All	ko03036	Chromosome and associated proteins	0.0106558	0.161829	1.37362	54	1255	513	16377	STRG.11020/STRG.11285/STRG.12992/STRG.14996/STRG.15151/STRG.1518/STRG.15966/STRG.16032/STRG.16681/STRG.18080/STRG.1828/STRG.18987/STRG.20389/STRG.2136/STRG.22936/STRG.22986/STRG.23675/STRG.26474/STRG.29380/STRG.29407/STRG.29419/STRG.30093/STRG.30261/STRG.3049/STRG.32145/STRG.32902/STRG.34892/STRG.35388/STRG.35543/STRG.37221/STRG.38569/STRG.39010/STRG.40340/STRG.40731/STRG.42818/STRG.42911/STRG.42…
DAS_by_comparison	DAS_Root-95DAB	Root-95DAB	-	All	ko04712	Circadian rhythm - plant	0.0110567	0.161829	2.86497	7	78	513	16377	STRG.11694/STRG.42911/STRG.43665/STRG.44313/STRG.46797/STRG.48986/STRG.9719
DAS_by_comparison	DAS_Root-95DAB	Root-95DAB	-	All	ko03015	mRNA surveillance pathway	0.0133719	0.179092	1.90024	15	252	513	16377	STRG.14400/STRG.21597/STRG.22986/STRG.23214/STRG.24860/STRG.28078/STRG.33416/STRG.35543/STRG.38065/STRG.38146/STRG.50830/STRG.51034/STRG.54737/STRG.55781/STRG.935
DAS_by_comparison	DAS_Root-95DAB	Root-95DAB	-	All	ko01007	Amino acid related enzymes	0.0155145	0.179092	2.0377	12	188	513	16377	STRG.11506/STRG.125/STRG.16171/STRG.16964/STRG.17638/STRG.24505/STRG.26020/STRG.29620/STRG.34221/STRG.3512/STRG.56670/STRG.56740
DAS_by_comparison	DAS_Root-95DAB	Root-95DAB	-	All	ko00240	Pyrimidine metabolism	0.0155732	0.179092	2.47953	8	103	513	16377	STRG.20622/STRG.24020/STRG.24021/STRG.30138/STRG.38316/STRG.49642/STRG.51187/STRG.6220
DAS_by_comparison	DAS_Root-95DAB	Root-95DAB	-	All	ko00280	Valine, leucine and isoleucine degradation	0.0171675	0.184264	2.62903	7	85	513	16377	STRG.13482/STRG.16171/STRG.16637/STRG.21843/STRG.7381/STRG.8840/STRG.8872
DAS_by_comparison	DAS_Root-Flower	Root-Flower	-	All	ko03041	Spliceosome	1.92847e-06	0.000281556	2.49488	32	682	308	16377	STRG.10568/STRG.10656/STRG.13667/STRG.13707/STRG.13944/STRG.15762/STRG.18287/STRG.19837/STRG.22253/STRG.23514/STRG.24102/STRG.24396/STRG.253/STRG.27711/STRG.27866/STRG.3039/STRG.32217/STRG.32822/STRG.35388/STRG.39649/STRG.40731/STRG.41512/STRG.46996/STRG.47489/STRG.48011/STRG.50288/STRG.5109/STRG.51555/STRG.53019/STRG.8108/STRG.8366/STRG.9518
DAS_by_comparison	DAS_Root-Flower	Root-Flower	-	All	ko03040	Spliceosome	0.000530435	0.0387218	2.41691	18	396	308	16377	STRG.10656/STRG.13707/STRG.15762/STRG.18287/STRG.19837/STRG.22253/STRG.23514/STRG.24102/STRG.24396/STRG.253/STRG.27866/STRG.46996/STRG.47489/STRG.50288/STRG.53019/STRG.8108/STRG.8366/STRG.9518
DAS_by_comparison	DAS_Root-Flower	Root-Flower	-	All	ko01001	Protein kinases	0.001555	0.0756768	2.00994	22	582	308	16377	STRG.10990/STRG.14996/STRG.18467/STRG.18720/STRG.19943/STRG.20980/STRG.23289/STRG.24450/STRG.27511/STRG.29047/STRG.29099/STRG.30871/STRG.33387/STRG.3940/STRG.46746/STRG.47489/STRG.48518/STRG.48563/STRG.50329/STRG.51332/STRG.53555/STRG.9980
DAS_by_comparison	DAS_Root-Flower	Root-Flower	-	All	ko00620	Pyruvate metabolism	0.00390492	0.142529	2.72677	10	195	308	16377	STRG.10812/STRG.12021/STRG.1450/STRG.16840/STRG.21656/STRG.23576/STRG.25401/STRG.27163/STRG.40311/STRG.5920
DAS_by_comparison	DAS_Root-Flower	Root-Flower	-	All	ko00071	Fatty acid degradation	0.00531744	0.155269	3.75332	6	85	308	16377	STRG.12129/STRG.21656/STRG.40311/STRG.48563/STRG.55863/STRG.5597
DAS_by_comparison	DAS_Root-Stem	Root-Stem	-	All	ko01001	Protein kinases	0.00058563	0.0831595	2.21319	21	582	267	16377	STRG.1187/STRG.13527/STRG.14996/STRG.17408/STRG.18467/STRG.18720/STRG.23253/STRG.23289/STRG.24602/STRG.29047/STRG.30871/STRG.33519/STRG.36110/STRG.37658/STRG.39953/STRG.50329/STRG.534/STRG.53555/STRG.55500/STRG.56799/STRG.7816
DAS_by_comparison	DAS_Root-Stem	Root-Stem	-	All	ko00591	Linoleic acid metabolism	0.00153686	0.109117	7.91446	4	31	267	16377	STRG.25981/STRG.45012/STRG.6927/STRG.9690
DAS_by_comparison	DAS_Stem-145DAB	Stem-145DAB	-	All	ko00620	Pyruvate metabolism	0.000900877	0.118084	2.9212	12	195	345	16377	STRG.10812/STRG.14998/STRG.15019/STRG.16637/STRG.19421/STRG.23559/STRG.23576/STRG.40063/STRG.40311/STRG.7221/STRG.7381/STRG.9673
DAS_by_comparison	DAS_Stem-145DAB	Stem-145DAB	-	All	ko00280	Valine, leucine and isoleucine degradation	0.00209491	0.118084	3.90926	7	85	345	16377	STRG.13682/STRG.16171/STRG.16637/STRG.35456/STRG.4844/STRG.7381/STRG.8892
DAS_by_comparison	DAS_Stem-145DAB	Stem-145DAB	-	All	ko00966	Glucosinolate biosynthesis	0.00231538	0.118084	7.03253	4	27	345	16377	STRG.13682/STRG.16171/STRG.16776/STRG.4844
DAS_by_comparison	DAS_Stem-145DAB	Stem-145DAB	-	All	ko04518	Integrin signaling	0.0038858	0.139142	6.12511	4	31	345	16377	STRG.13527/STRG.29430/STRG.29715/STRG.53555
DAS_by_comparison	DAS_Stem-145DAB	Stem-145DAB	-	All	ko03460	Fanconi anemia pathway	0.00454712	0.139142	2.84817	9	150	345	16377	STRG.10652/STRG.11673/STRG.12659/STRG.20791/STRG.41774/STRG.45196/STRG.45555/STRG.493/STRG.54203
DAS_by_comparison	DAS_Stem-145DAB	Stem-145DAB	-	All	ko00561	Glycerolipid metabolism	0.00890102	0.191045	2.75186	8	138	345	16377	STRG.16637/STRG.23576/STRG.23878/STRG.2546/STRG.34835/STRG.50947/STRG.53717/STRG.7554
DAS_by_comparison	DAS_Stem-145DAB	Stem-145DAB	-	All	ko00290	Valine, leucine and isoleucine biosynthesis	0.00973442	0.191045	4.74696	4	40	345	16377	STRG.13682/STRG.16171/STRG.40063/STRG.4844
DAS_by_comparison	DAS_Stem-145DAB	Stem-145DAB	-	All	ko03041	Spliceosome	0.00998929	0.191045	1.67048	24	682	345	16377	STRG.13667/STRG.1545/STRG.17487/STRG.18287/STRG.22253/STRG.23514/STRG.24602/STRG.25269/STRG.253/STRG.32217/STRG.34710/STRG.37978/STRG.38065/STRG.38146/STRG.40637/STRG.48137/STRG.493/STRG.50288/STRG.51317/STRG.51563/STRG.53332/STRG.615/STRG.6665/STRG.9518
DAS_by_comparison	DAS_Stem-45DAB	Stem-45DAB	-	All	ko00500	Starch and sucrose metabolism	0.000889961	0.072625	2.65565	14	284	304	16377	STRG.10607/STRG.15306/STRG.17084/STRG.26134/STRG.2618/STRG.26562/STRG.29132/STRG.31612/STRG.37615/STRG.37632/STRG.41584/STRG.48013/STRG.49788/STRG.56208
DAS_by_comparison	DAS_Stem-45DAB	Stem-45DAB	-	All	ko00280	Valine, leucine and isoleucine degradation	0.00101573	0.072625	4.43649	7	85	304	16377	STRG.13682/STRG.15595/STRG.16171/STRG.35489/STRG.5606/STRG.7381/STRG.8892
DAS_by_comparison	DAS_Stem-45DAB	Stem-45DAB	-	All	ko00620	Pyruvate metabolism	0.00356146	0.169763	2.76265	10	195	304	16377	STRG.10812/STRG.15019/STRG.15595/STRG.23576/STRG.29437/STRG.40311/STRG.40847/STRG.56024/STRG.5920/STRG.7381
DAS_by_comparison	DAS_Stem-45DAB	Stem-45DAB	-	All	ko00996	Biosynthesis of various alkaloids	0.00571279	0.178324	8.08076	3	20	304	16377	STRG.23034/STRG.52445/STRG.9654
DAS_by_comparison	DAS_Stem-45DAB	Stem-45DAB	-	All	ko01001	Protein kinases	0.00623512	0.178324	1.85126	20	582	304	16377	STRG.10990/STRG.1187/STRG.17185/STRG.17270/STRG.17408/STRG.18467/STRG.18720/STRG.19090/STRG.20980/STRG.23253/STRG.23948/STRG.29715/STRG.30338/STRG.30871/STRG.37658/STRG.44375/STRG.49730/STRG.50329/STRG.54796/STRG.9980
DAS_by_comparison	DAS_Stem-95DAB	Stem-95DAB	-	All	ko03041	Spliceosome	2.16185e-07	3.63191e-05	2.07988	55	682	635	16377	STRG.13289/STRG.13667/STRG.14136/STRG.14400/STRG.1545/STRG.15726/STRG.15762/STRG.16889/STRG.18287/STRG.18303/STRG.19044/STRG.20762/STRG.22253/STRG.23514/STRG.23948/STRG.26755/STRG.27147/STRG.28970/STRG.28971/STRG.30908/STRG.32217/STRG.33298/STRG.33805/STRG.34710/STRG.38146/STRG.38203/STRG.39405/STRG.40637/STRG.414/STRG.41611/STRG.43166/STRG.44007/STRG.45034/STRG.46650/STRG.46996/STRG.47626/STRG.4…
DAS_by_comparison	DAS_Stem-95DAB	Stem-95DAB	-	All	ko03040	Spliceosome	5.1509e-06	0.000432675	2.27947	35	396	635	16377	STRG.13289/STRG.14400/STRG.1545/STRG.15726/STRG.15762/STRG.18287/STRG.18303/STRG.20762/STRG.22253/STRG.23514/STRG.26755/STRG.27147/STRG.28970/STRG.28971/STRG.33805/STRG.39405/STRG.40637/STRG.414/STRG.41611/STRG.44007/STRG.46996/STRG.47626/STRG.47775/STRG.48137/STRG.49134/STRG.49436/STRG.50268/STRG.50288/STRG.51317/STRG.54840/STRG.55781/STRG.6964/STRG.9040/STRG.9518/STRG.9710
DAS_by_comparison	DAS_Stem-95DAB	Stem-95DAB	-	All	ko01009	Protein phosphatases and associated proteins	0.000211191	0.0118267	1.79832	41	588	635	16377	STRG.12080/STRG.12382/STRG.13289/STRG.15984/STRG.16063/STRG.16902/STRG.18287/STRG.19044/STRG.19786/STRG.20389/STRG.20639/STRG.21897/STRG.25077/STRG.25300/STRG.29200/STRG.32170/STRG.33805/STRG.34518/STRG.35097/STRG.36164/STRG.368/STRG.39872/STRG.41379/STRG.42505/STRG.43166/STRG.4337/STRG.44683/STRG.49436/STRG.50477/STRG.51154/STRG.53031/STRG.54737/STRG.54847/STRG.56491/STRG.6530/STRG.7277/STRG.738…
DAS_by_comparison	DAS_Stem-95DAB	Stem-95DAB	-	All	ko03032	DNA replication proteins	0.000557504	0.0234152	2.05339	25	314	635	16377	STRG.15762/STRG.19279/STRG.23132/STRG.24220/STRG.25391/STRG.27646/STRG.29257/STRG.31807/STRG.3962/STRG.39806/STRG.40453/STRG.40539/STRG.41107/STRG.41774/STRG.44321/STRG.45196/STRG.45555/STRG.49002/STRG.49134/STRG.49467/STRG.50288/STRG.50329/STRG.51188/STRG.8435/STRG.8801
DAS_by_comparison	DAS_Stem-95DAB	Stem-95DAB	-	All	ko03460	Fanconi anemia pathway	0.00210628	0.0707711	2.40712	14	150	635	16377	STRG.11673/STRG.12810/STRG.23132/STRG.29257/STRG.40539/STRG.41774/STRG.45196/STRG.45555/STRG.49002/STRG.493/STRG.51188/STRG.527/STRG.54203/STRG.8801
DAS_by_comparison	DAS_Stem-95DAB	Stem-95DAB	-	All	ko04120	Ubiquitin mediated proteolysis	0.00312926	0.0876193	1.96874	20	262	635	16377	STRG.17345/STRG.18335/STRG.1861/STRG.18838/STRG.19614/STRG.25117/STRG.27479/STRG.27811/STRG.307/STRG.31202/STRG.31869/STRG.33939/STRG.3558/STRG.39644/STRG.46678/STRG.46919/STRG.47104/STRG.55129/STRG.56307/STRG.7277
DAS_by_comparison	DAS_Stem-95DAB	Stem-95DAB	-	All	ko04518	Integrin signaling	0.00634948	0.139175	4.15977	5	31	635	16377	STRG.13527/STRG.2702/STRG.29430/STRG.29715/STRG.53555
DAS_by_comparison	DAS_Stem-95DAB	Stem-95DAB	-	All	ko00240	Pyrimidine metabolism	0.00662737	0.139175	2.50394	10	103	635	16377	STRG.20622/STRG.24020/STRG.24021/STRG.2702/STRG.38316/STRG.45626/STRG.49642/STRG.51158/STRG.6220/STRG.8332
DAS_by_comparison	DAS_Stem-95DAB	Stem-95DAB	-	All	ko03430	Mismatch repair	0.00807568	0.149838	2.43307	10	106	635	16377	STRG.13412/STRG.15385/STRG.23132/STRG.29257/STRG.31807/STRG.40539/STRG.41774/STRG.45196/STRG.51188/STRG.8801
DAS_by_comparison	DAS_Stem-95DAB	Stem-95DAB	-	All	ko03019	Messenger RNA biogenesis	0.00891892	0.149838	1.42129	48	871	635	16377	STRG.13232/STRG.13557/STRG.13667/STRG.14400/STRG.1518/STRG.15539/STRG.19044/STRG.19413/STRG.20553/STRG.20639/STRG.22072/STRG.22783/STRG.23692/STRG.24654/STRG.24860/STRG.24950/STRG.26242/STRG.26755/STRG.27837/STRG.29380/STRG.30363/STRG.31830/STRG.34023/STRG.35373/STRG.38146/STRG.40637/STRG.414/STRG.4231/STRG.43166/STRG.45517/STRG.45555/STRG.50288/STRG.50830/STRG.51114/STRG.52094/STRG.52263/STRG.52…
DAS_by_comparison	DAS_Stem-95DAB	Stem-95DAB	-	All	ko04712	Circadian rhythm - plant	0.0105554	0.16121	2.64518	8	78	635	16377	STRG.11694/STRG.17345/STRG.42911/STRG.44313/STRG.44332/STRG.48986/STRG.7277/STRG.9719
DAS_by_comparison	DAS_Stem-95DAB	Stem-95DAB	-	All	ko01001	Protein kinases	0.0116032	0.162445	1.50666	34	582	635	16377	STRG.1187/STRG.13527/STRG.17270/STRG.17408/STRG.17925/STRG.18720/STRG.19090/STRG.19786/STRG.22854/STRG.23253/STRG.23948/STRG.24414/STRG.24616/STRG.29099/STRG.29430/STRG.29715/STRG.30871/STRG.34556/STRG.37658/STRG.39886/STRG.42747/STRG.42818/STRG.44683/STRG.48563/STRG.49382/STRG.49421/STRG.49730/STRG.50055/STRG.50329/STRG.53555/STRG.53563/STRG.56350/STRG.56799/STRG.9980
DAS_by_comparison	DAS_Stem-95DAB	Stem-95DAB	-	All	ko03030	DNA replication	0.0144288	0.180094	2.13305	11	133	635	16377	STRG.19279/STRG.23132/STRG.29257/STRG.31807/STRG.40539/STRG.41774/STRG.44321/STRG.45196/STRG.51188/STRG.8435/STRG.8801
DAS_by_comparison	DAS_Stem-95DAB	Stem-95DAB	-	All	ko03009	Ribosome biogenesis	0.0169872	0.180094	1.45592	35	620	635	16377	STRG.12194/STRG.12382/STRG.13232/STRG.13289/STRG.17138/STRG.17154/STRG.17546/STRG.20762/STRG.22253/STRG.22544/STRG.24020/STRG.34082/STRG.3962/STRG.39872/STRG.40281/STRG.40453/STRG.40806/STRG.42911/STRG.44223/STRG.45014/STRG.45758/STRG.48090/STRG.48986/STRG.49467/STRG.50268/STRG.50611/STRG.51317/STRG.52663/STRG.54465/STRG.54847/STRG.5586/STRG.56767/STRG.5831/STRG.5977/STRG.9882
DAS_by_comparison	DAS_Stem-95DAB	Stem-95DAB	-	All	ko00071	Fatty acid degradation	0.0171518	0.180094	2.42735	8	85	635	16377	STRG.16637/STRG.3612/STRG.40311/STRG.48563/STRG.55863/STRG.5606/STRG.7381/STRG.8872
DAS_by_comparison	DAS_Stem-95DAB	Stem-95DAB	-	All	ko00280	Valine, leucine and isoleucine degradation	0.0171518	0.180094	2.42735	8	85	635	16377	STRG.13682/STRG.16171/STRG.16637/STRG.35456/STRG.35489/STRG.5606/STRG.7381/STRG.8872
DAS_by_comparison	DAS_Stem-Flower	Stem-Flower	-	All	ko03041	Spliceosome	0.000358085	0.0533547	2.04529	27	682	317	16377	STRG.12596/STRG.13707/STRG.13944/STRG.16889/STRG.18287/STRG.18579/STRG.19044/STRG.22253/STRG.23948/STRG.24602/STRG.253/STRG.28970/STRG.34522/STRG.34710/STRG.38146/STRG.38203/STRG.40637/STRG.40731/STRG.41632/STRG.43166/STRG.46996/STRG.47489/STRG.5109/STRG.51563/STRG.615/STRG.8108/STRG.8366
DAS_by_comparison	DAS_Stem-Flower	Stem-Flower	-	All	ko01006	Prenyltransferases	0.00171892	0.128059	4.69659	6	66	317	16377	STRG.1119/STRG.12939/STRG.17557/STRG.32160/STRG.53988/STRG.6579
DAS_by_comparison	DAS_Stem-Flower	Stem-Flower	-	All	ko03019	Messenger RNA biogenesis	0.00317959	0.141578	1.7201	29	871	317	16377	STRG.12939/STRG.13232/STRG.13494/STRG.13944/STRG.1518/STRG.18579/STRG.19044/STRG.22072/STRG.24654/STRG.24950/STRG.26242/STRG.27837/STRG.34023/STRG.38146/STRG.40637/STRG.4231/STRG.43166/STRG.47908/STRG.4935/STRG.50337/STRG.50830/STRG.50989/STRG.51563/STRG.52266/STRG.52321/STRG.7549/STRG.8382/STRG.9216/STRG.9600
DAS_by_comparison	DAS_Stem-Flower	Stem-Flower	-	All	ko03015	mRNA surveillance pathway	0.00380076	0.141578	2.46012	12	252	317	16377	STRG.12939/STRG.18579/STRG.19044/STRG.26242/STRG.27837/STRG.38146/STRG.43166/STRG.4935/STRG.50830/STRG.51563/STRG.52266/STRG.615
DAS_by_comparison	DAS_Stem-Flower	Stem-Flower	-	All	ko00280	Valine, leucine and isoleucine degradation	0.00610095	0.181808	3.64676	6	85	317	16377	STRG.13682/STRG.14530/STRG.16171/STRG.29409/STRG.5597/STRG.8892
DAS_by_comparison	DAS_Stem-Flower	Stem-Flower	-	All	ko00310	Lysine degradation	0.00790559	0.196322	4.03613	5	64	317	16377	STRG.14530/STRG.15808/STRG.29409/STRG.35974/STRG.38569
DAS_by_comparison_direction	DAS_45DAB-95DAB_Negative_dPSI	45DAB-95DAB	Negative_dPSI	All	ko03041	Spliceosome	0.00133814	0.172619	1.99388	23	682	277	16377	STRG.14136/STRG.14151/STRG.1545/STRG.15726/STRG.18287/STRG.18303/STRG.19044/STRG.20762/STRG.27453/STRG.27711/STRG.32217/STRG.416/STRG.44007/STRG.47626/STRG.47775/STRG.48137/STRG.51317/STRG.55781/STRG.56799/STRG.6964/STRG.9040/STRG.935/STRG.9710
DAS_by_comparison_direction	DAS_45DAB-95DAB_Negative_dPSI	45DAB-95DAB	Negative_dPSI	All	ko03021	Transcription machinery	0.0034225	0.194121	2.09393	17	480	277	16377	STRG.11020/STRG.14814/STRG.19044/STRG.26840/STRG.30781/STRG.35848/STRG.38401/STRG.38403/STRG.42818/STRG.42824/STRG.43954/STRG.52365/STRG.56755/STRG.56799/STRG.9000/STRG.9028/STRG.9185
DAS_by_comparison_direction	DAS_45DAB-95DAB_Negative_dPSI	45DAB-95DAB	Negative_dPSI	All	ko00310	Lysine degradation	0.00451443	0.194121	4.61896	5	64	277	16377	STRG.11499/STRG.14530/STRG.34892/STRG.36597/STRG.7381
DAS_by_comparison_direction	DAS_45DAB-95DAB_Positive_dPSI	45DAB-95DAB	Positive_dPSI	All	ko03021	Transcription machinery	0.00235661	0.162368	2.38831	14	480	200	16377	STRG.11020/STRG.12080/STRG.23964/STRG.27694/STRG.33452/STRG.35848/STRG.39698/STRG.44674/STRG.47539/STRG.52365/STRG.56755/STRG.5831/STRG.9000/STRG.9185
DAS_by_comparison_direction	DAS_45DAB-95DAB_Positive_dPSI	45DAB-95DAB	Positive_dPSI	All	ko04977	Vitamin digestion and absorption	0.00422856	0.162368	9.09833	3	27	200	16377	STRG.16280/STRG.8070/STRG.8313
DAS_by_comparison_direction	DAS_45DAB-95DAB_Positive_dPSI	45DAB-95DAB	Positive_dPSI	All	ko01009	Protein phosphatases and associated proteins	0.00580328	0.162368	2.0889	15	588	200	16377	STRG.12080/STRG.12935/STRG.16902/STRG.21897/STRG.22701/STRG.24919/STRG.25077/STRG.35097/STRG.41379/STRG.4337/STRG.44793/STRG.50477/STRG.52365/STRG.54737/STRG.7385
DAS_by_comparison_direction	DAS_45DAB-95DAB_Positive_dPSI	45DAB-95DAB	Positive_dPSI	All	ko00010	Glycolysis / Gluconeogenesis	0.00601798	0.162368	2.95081	8	222	200	16377	STRG.16637/STRG.23576/STRG.29132/STRG.53463/STRG.56208/STRG.56351/STRG.5920/STRG.9343
DAS_by_comparison_direction	DAS_45DAB-95DAB_Positive_dPSI	45DAB-95DAB	Positive_dPSI	All	ko00910	Nitrogen metabolism	0.00654712	0.162368	5.36951	4	61	200	16377	STRG.13922/STRG.31220/STRG.38790/STRG.3962
DAS_by_comparison_direction	DAS_45DAB-95DAB_Positive_dPSI	45DAB-95DAB	Positive_dPSI	All	ko00620	Pyruvate metabolism	0.0101524	0.183789	2.93946	7	195	200	16377	STRG.15019/STRG.16637/STRG.23576/STRG.56351/STRG.5920/STRG.7381/STRG.9343
DAS_by_comparison_direction	DAS_45DAB-95DAB_Positive_dPSI	45DAB-95DAB	Positive_dPSI	All	ko03019	Messenger RNA biogenesis	0.0103752	0.183789	1.78624	19	871	200	16377	STRG.13557/STRG.14845/STRG.15539/STRG.20553/STRG.20861/STRG.24654/STRG.25535/STRG.26755/STRG.27694/STRG.306/STRG.44674/STRG.47908/STRG.50288/STRG.50989/STRG.51034/STRG.54171/STRG.54737/STRG.56499/STRG.5948
DAS_by_comparison_direction	DAS_95DAB-145DAB_Negative_dPSI	95DAB-145DAB	Negative_dPSI	All	ko03021	Transcription machinery	0.00321653	0.14193	2.39753	13	480	185	16377	STRG.12080/STRG.13468/STRG.35038/STRG.35848/STRG.39217/STRG.39698/STRG.44674/STRG.4591/STRG.47539/STRG.55084/STRG.56755/STRG.5831/STRG.9185
DAS_by_comparison_direction	DAS_95DAB-145DAB_Negative_dPSI	95DAB-145DAB	Negative_dPSI	All	ko00030	Pentose phosphate pathway	0.00352962	0.14193	4.91802	5	90	185	16377	STRG.17084/STRG.20597/STRG.49214/STRG.51203/STRG.56208
DAS_by_comparison_direction	DAS_95DAB-145DAB_Negative_dPSI	95DAB-145DAB	Negative_dPSI	All	ko00010	Glycolysis / Gluconeogenesis	0.0037836	0.14193	3.19007	8	222	185	16377	STRG.16637/STRG.17084/STRG.19421/STRG.37690/STRG.53463/STRG.56208/STRG.56351/STRG.8468
DAS_by_comparison_direction	DAS_95DAB-145DAB_Negative_dPSI	95DAB-145DAB	Negative_dPSI	All	ko03041	Spliceosome	0.00463405	0.14193	2.07682	16	682	185	16377	STRG.1275/STRG.16616/STRG.26755/STRG.27147/STRG.32810/STRG.36521/STRG.39405/STRG.41512/STRG.41611/STRG.48011/STRG.49134/STRG.493/STRG.50055/STRG.5109/STRG.54171/STRG.55667
DAS_by_comparison_direction	DAS_95DAB-145DAB_Negative_dPSI	95DAB-145DAB	Negative_dPSI	All	ko00310	Lysine degradation	0.00591017	0.14193	5.53277	4	64	185	16377	STRG.15808/STRG.16637/STRG.38569/STRG.7381
DAS_by_comparison_direction	DAS_95DAB-145DAB_Negative_dPSI	95DAB-145DAB	Negative_dPSI	All	ko00620	Pyruvate metabolism	0.00675855	0.14193	3.1778	7	195	185	16377	STRG.14998/STRG.16637/STRG.19421/STRG.37690/STRG.56351/STRG.7381/STRG.8468
DAS_by_comparison_direction	DAS_95DAB-145DAB_Positive_dPSI	95DAB-145DAB	Positive_dPSI	All	ko03040	Spliceosome	7.50802e-05	0.00624047	3.06341	16	396	216	16377	STRG.13289/STRG.1545/STRG.15726/STRG.18287/STRG.18303/STRG.20762/STRG.28970/STRG.37978/STRG.38065/STRG.44007/STRG.47626/STRG.51317/STRG.51563/STRG.55781/STRG.6964/STRG.9040
DAS_by_comparison_direction	DAS_95DAB-145DAB_Positive_dPSI	95DAB-145DAB	Positive_dPSI	All	ko03041	Spliceosome	0.000102303	0.00624047	2.44579	22	682	216	16377	STRG.13289/STRG.1545/STRG.15726/STRG.18287/STRG.18303/STRG.20762/STRG.28970/STRG.32217/STRG.37978/STRG.38065/STRG.44007/STRG.47626/STRG.50055/STRG.51317/STRG.51563/STRG.53332/STRG.55781/STRG.56799/STRG.6964/STRG.8354/STRG.9040/STRG.935
DAS_by_comparison_direction	DAS_95DAB-145DAB_Positive_dPSI	95DAB-145DAB	Positive_dPSI	All	ko00071	Fatty acid degradation	0.000902968	0.0367207	5.35196	6	85	216	16377	STRG.16637/STRG.36404/STRG.40311/STRG.55863/STRG.7381/STRG.8872
DAS_by_comparison_direction	DAS_95DAB-145DAB_Positive_dPSI	95DAB-145DAB	Positive_dPSI	All	ko00310	Lysine degradation	0.00154471	0.0471135	5.92339	5	64	216	16377	STRG.16637/STRG.34892/STRG.35974/STRG.36404/STRG.7381
DAS_by_comparison_direction	DAS_95DAB-145DAB_Positive_dPSI	95DAB-145DAB	Positive_dPSI	All	ko03083	Polycomb repressive complex	0.00242797	0.0592425	4.41667	6	103	216	16377	STRG.10899/STRG.14848/STRG.34892/STRG.37638/STRG.48986/STRG.55639
DAS_by_comparison_direction	DAS_95DAB-145DAB_Positive_dPSI	95DAB-145DAB	Positive_dPSI	All	ko03012	Translation factors	0.00384116	0.0717515	2.92865	9	233	216	16377	STRG.12785/STRG.13494/STRG.29680/STRG.37958/STRG.38065/STRG.39717/STRG.50830/STRG.51563/STRG.54429
DAS_by_comparison_direction	DAS_95DAB-145DAB_Positive_dPSI	95DAB-145DAB	Positive_dPSI	All	ko03036	Chromosome and associated proteins	0.00428838	0.0717515	1.69159	28	1255	216	16377	STRG.11020/STRG.1173/STRG.12992/STRG.13468/STRG.14814/STRG.1518/STRG.16032/STRG.1898/STRG.26041/STRG.26840/STRG.29419/STRG.30093/STRG.30389/STRG.3049/STRG.30781/STRG.34892/STRG.36400/STRG.40340/STRG.43450/STRG.43693/STRG.46997/STRG.48986/STRG.53413/STRG.53555/STRG.55639/STRG.56799/STRG.8943/STRG.9000
DAS_by_comparison_direction	DAS_95DAB-145DAB_Positive_dPSI	95DAB-145DAB	Positive_dPSI	All	ko03021	Transcription machinery	0.00470502	0.0717515	2.2114	14	480	216	16377	STRG.11020/STRG.13468/STRG.13481/STRG.14814/STRG.26840/STRG.29419/STRG.30389/STRG.30781/STRG.35848/STRG.38401/STRG.42824/STRG.56755/STRG.56799/STRG.9000
DAS_by_comparison_direction	DAS_95DAB-145DAB_Positive_dPSI	95DAB-145DAB	Positive_dPSI	All	ko03082	ATP-dependent chromatin remodeling	0.00903066	0.122416	3.36975	6	135	216	16377	STRG.1173/STRG.16032/STRG.29419/STRG.30093/STRG.36400/STRG.9000
DAS_by_comparison_direction	DAS_Flower-145DAB_Negative_dPSI	Flower-145DAB	Negative_dPSI	All	ko03041	Spliceosome	0.00132808	0.180619	2.1157	20	682	227	16377	STRG.10656/STRG.13667/STRG.13707/STRG.1545/STRG.22253/STRG.23407/STRG.23514/STRG.32217/STRG.34522/STRG.38203/STRG.39649/STRG.47489/STRG.48011/STRG.50055/STRG.5109/STRG.53019/STRG.55085/STRG.55517/STRG.56779/STRG.8108
DAS_by_comparison_direction	DAS_Flower-145DAB_Positive_dPSI	Flower-145DAB	Positive_dPSI	All	ko00410	beta-Alanine metabolism	0.00529856	0.187744	5.71573	4	73	157	16377	STRG.16637/STRG.29409/STRG.35489/STRG.8233
DAS_by_comparison_direction	DAS_Flower-145DAB_Positive_dPSI	Flower-145DAB	Positive_dPSI	All	ko03041	Spliceosome	0.00598895	0.187744	2.1413	14	682	157	16377	STRG.12596/STRG.13667/STRG.23407/STRG.39649/STRG.40731/STRG.41632/STRG.47489/STRG.493/STRG.50055/STRG.50288/STRG.51317/STRG.53332/STRG.8366/STRG.9040
DAS_by_comparison_direction	DAS_Flower-145DAB_Positive_dPSI	Flower-145DAB	Positive_dPSI	All	ko03029	Mitochondrial biogenesis	0.00654143	0.187744	2.05339	15	762	157	16377	STRG.13557/STRG.17705/STRG.20250/STRG.22931/STRG.23873/STRG.26062/STRG.26254/STRG.36581/STRG.40362/STRG.40516/STRG.4095/STRG.43216/STRG.44585/STRG.47489/STRG.52823
DAS_by_comparison_direction	DAS_Flower-145DAB_Positive_dPSI	Flower-145DAB	Positive_dPSI	All	ko00531	Glycosaminoglycan degradation	0.00664582	0.187744	16.048	2	13	157	16377	STRG.14440/STRG.50591
DAS_by_comparison_direction	DAS_Flower-145DAB_Positive_dPSI	Flower-145DAB	Positive_dPSI	All	ko00280	Valine, leucine and isoleucine degradation	0.00902534	0.188969	4.9088	4	85	157	16377	STRG.16637/STRG.29409/STRG.35489/STRG.8892
DAS_by_comparison_direction	DAS_Flower-145DAB_Positive_dPSI	Flower-145DAB	Positive_dPSI	All	ko00903	Limonene degradation	0.0100337	0.188969	13.039	2	16	157	16377	STRG.16637/STRG.29409
DAS_by_comparison_direction	DAS_Flower-45DAB_Negative_dPSI	Flower-45DAB	Negative_dPSI	All	ko00620	Pyruvate metabolism	0.000478854	0.0255029	3.95739	9	195	191	16377	STRG.12021/STRG.1450/STRG.21656/STRG.29437/STRG.40311/STRG.40847/STRG.56351/STRG.7381/STRG.9343
DAS_by_comparison_direction	DAS_Flower-45DAB_Negative_dPSI	Flower-45DAB	Negative_dPSI	All	ko00220	Arginine biosynthesis	0.000504655	0.0255029	5.9821	6	86	191	16377	STRG.23313/STRG.24505/STRG.31220/STRG.3962/STRG.39923/STRG.54564
DAS_by_comparison_direction	DAS_Flower-45DAB_Negative_dPSI	Flower-45DAB	Negative_dPSI	All	ko00650	Butanoate metabolism	0.000632303	0.0255029	10.0875	4	34	191	16377	STRG.21656/STRG.52445/STRG.6179/STRG.7381
DAS_by_comparison_direction	DAS_Flower-45DAB_Negative_dPSI	Flower-45DAB	Negative_dPSI	All	ko00630	Glyoxylate and dicarboxylate metabolism	0.00103697	0.0313682	4.44596	7	135	191	16377	STRG.16230/STRG.21656/STRG.23313/STRG.24505/STRG.40847/STRG.40979/STRG.7381
DAS_by_comparison_direction	DAS_Flower-45DAB_Negative_dPSI	Flower-45DAB	Negative_dPSI	All	ko00250	Alanine, aspartate and glutamate metabolism	0.00218932	0.0529816	4.51281	6	114	191	16377	STRG.23313/STRG.24505/STRG.31220/STRG.3962/STRG.52445/STRG.6179
DAS_by_comparison_direction	DAS_Flower-45DAB_Negative_dPSI	Flower-45DAB	Negative_dPSI	All	ko00071	Fatty acid degradation	0.00316114	0.0637496	5.04373	5	85	191	16377	STRG.21656/STRG.40311/STRG.55863/STRG.5606/STRG.7381
DAS_by_comparison_direction	DAS_Flower-45DAB_Negative_dPSI	Flower-45DAB	Negative_dPSI	All	ko03019	Messenger RNA biogenesis	0.00645934	0.111654	1.87041	19	871	191	16377	STRG.12891/STRG.12939/STRG.13494/STRG.13944/STRG.1518/STRG.20553/STRG.20861/STRG.21962/STRG.26242/STRG.27694/STRG.306/STRG.414/STRG.47908/STRG.50337/STRG.54737/STRG.54919/STRG.55517/STRG.5948/STRG.9216
DAS_by_comparison_direction	DAS_Flower-45DAB_Negative_dPSI	Flower-45DAB	Negative_dPSI	All	ko04147	Exosome	0.0133813	0.187357	1.68282	21	1070	191	16377	STRG.10239/STRG.13289/STRG.1422/STRG.15073/STRG.17084/STRG.21656/STRG.23313/STRG.29437/STRG.31220/STRG.35623/STRG.3962/STRG.39923/STRG.41370/STRG.46997/STRG.47489/STRG.50733/STRG.55838/STRG.55863/STRG.5860/STRG.7381/STRG.9343
DAS_by_comparison_direction	DAS_Flower-45DAB_Negative_dPSI	Flower-45DAB	Negative_dPSI	All	ko03041	Spliceosome	0.0139356	0.187357	1.88585	15	682	191	16377	STRG.10568/STRG.13289/STRG.13707/STRG.13944/STRG.22253/STRG.23514/STRG.23948/STRG.32217/STRG.414/STRG.46996/STRG.47489/STRG.5109/STRG.54919/STRG.55517/STRG.56779
DAS_by_comparison_direction	DAS_Flower-45DAB_Positive_dPSI	Flower-45DAB	Positive_dPSI	All	ko00310	Lysine degradation	0.000412128	0.0469825	7.94691	5	64	161	16377	STRG.11499/STRG.14530/STRG.29409/STRG.36597/STRG.7381
DAS_by_comparison_direction	DAS_Flower-45DAB_Positive_dPSI	Flower-45DAB	Positive_dPSI	All	ko00280	Valine, leucine and isoleucine degradation	0.00150304	0.0815335	5.98356	5	85	161	16377	STRG.14530/STRG.29409/STRG.35489/STRG.7381/STRG.8892
DAS_by_comparison_direction	DAS_Flower-45DAB_Positive_dPSI	Flower-45DAB	Positive_dPSI	All	ko00600	Sphingolipid metabolism	0.0025271	0.0815335	7.01521	4	58	161	16377	STRG.12295/STRG.17714/STRG.28807/STRG.7020
DAS_by_comparison_direction	DAS_Flower-45DAB_Positive_dPSI	Flower-45DAB	Positive_dPSI	All	ko00640	Propanoate metabolism	0.00286083	0.0815335	6.78137	4	60	161	16377	STRG.25959/STRG.35489/STRG.56024/STRG.8892
DAS_by_comparison_direction	DAS_Flower-45DAB_Positive_dPSI	Flower-45DAB	Positive_dPSI	All	ko00410	beta-Alanine metabolism	0.0057877	0.13196	5.57373	4	73	161	16377	STRG.14530/STRG.29409/STRG.35489/STRG.8233
DAS_by_comparison_direction	DAS_Flower-95DAB_Negative_dPSI	Flower-95DAB	Negative_dPSI	All	ko03041	Spliceosome	0.00036527	0.0258775	1.984	29	682	351	16377	STRG.11732/STRG.13289/STRG.13667/STRG.13707/STRG.14136/STRG.14400/STRG.1545/STRG.15726/STRG.18287/STRG.18303/STRG.20762/STRG.22253/STRG.24602/STRG.32217/STRG.33298/STRG.40395/STRG.414/STRG.44007/STRG.47489/STRG.47626/STRG.50268/STRG.53019/STRG.54919/STRG.55781/STRG.56779/STRG.56799/STRG.6964/STRG.8108/STRG.8354
DAS_by_comparison_direction	DAS_Flower-95DAB_Negative_dPSI	Flower-95DAB	Negative_dPSI	All	ko03040	Spliceosome	0.000367056	0.0258775	2.35647	20	396	351	16377	STRG.11732/STRG.13289/STRG.13707/STRG.14400/STRG.1545/STRG.15726/STRG.18287/STRG.18303/STRG.20762/STRG.22253/STRG.414/STRG.44007/STRG.47489/STRG.47626/STRG.50268/STRG.53019/STRG.55781/STRG.56779/STRG.6964/STRG.8108
DAS_by_comparison_direction	DAS_Flower-95DAB_Negative_dPSI	Flower-95DAB	Negative_dPSI	All	ko00071	Fatty acid degradation	0.00230803	0.0712722	3.84243	7	85	351	16377	STRG.21656/STRG.40311/STRG.42480/STRG.49291/STRG.55863/STRG.5606/STRG.7381
DAS_by_comparison_direction	DAS_Flower-95DAB_Negative_dPSI	Flower-95DAB	Negative_dPSI	All	ko00220	Arginine biosynthesis	0.00246737	0.0712722	3.79775	7	86	351	16377	STRG.13922/STRG.22290/STRG.24505/STRG.39923/STRG.5304/STRG.54564/STRG.7068
DAS_by_comparison_direction	DAS_Flower-95DAB_Negative_dPSI	Flower-95DAB	Negative_dPSI	All	ko00630	Glyoxylate and dicarboxylate metabolism	0.00252738	0.0712722	3.11054	9	135	351	16377	STRG.21656/STRG.24505/STRG.29734/STRG.3559/STRG.40847/STRG.40979/STRG.7233/STRG.7381/STRG.8840
DAS_by_comparison_direction	DAS_Flower-95DAB_Negative_dPSI	Flower-95DAB	Negative_dPSI	All	ko00511	Other glycan degradation	0.00365952	0.0742952	6.22108	4	30	351	16377	STRG.17714/STRG.28253/STRG.45396/STRG.47406
DAS_by_comparison_direction	DAS_Flower-95DAB_Negative_dPSI	Flower-95DAB	Negative_dPSI	All	ko03021	Transcription machinery	0.00368841	0.0742952	1.94409	20	480	351	16377	STRG.11020/STRG.12939/STRG.12942/STRG.13481/STRG.14814/STRG.17393/STRG.25509/STRG.29419/STRG.31169/STRG.34835/STRG.35051/STRG.35799/STRG.35848/STRG.38403/STRG.42818/STRG.42824/STRG.56755/STRG.56799/STRG.9028/STRG.9185
DAS_by_comparison_direction	DAS_Flower-95DAB_Negative_dPSI	Flower-95DAB	Negative_dPSI	All	ko00650	Butanoate metabolism	0.00579113	0.102069	5.48919	4	34	351	16377	STRG.21656/STRG.52445/STRG.6179/STRG.7381
DAS_by_comparison_direction	DAS_Flower-95DAB_Negative_dPSI	Flower-95DAB	Negative_dPSI	All	ko00620	Pyruvate metabolism	0.00950363	0.138641	2.39272	10	195	351	16377	STRG.12021/STRG.1450/STRG.16840/STRG.21656/STRG.23576/STRG.40311/STRG.40847/STRG.45726/STRG.7381/STRG.9343
DAS_by_comparison_direction	DAS_Flower-95DAB_Negative_dPSI	Flower-95DAB	Negative_dPSI	All	ko00280	Valine, leucine and isoleucine degradation	0.00983272	0.138641	3.29351	6	85	351	16377	STRG.21656/STRG.35456/STRG.49291/STRG.5606/STRG.7381/STRG.8840
DAS_by_comparison_direction	DAS_Flower-95DAB_Negative_dPSI	Flower-95DAB	Negative_dPSI	All	ko00310	Lysine degradation	0.0119338	0.152969	3.64517	5	64	351	16377	STRG.15808/STRG.21656/STRG.34892/STRG.38569/STRG.7381
DAS_by_comparison_direction	DAS_Flower-95DAB_Positive_dPSI	Flower-95DAB	Positive_dPSI	All	ko00910	Nitrogen metabolism	0.000235223	0.0317551	6.85469	6	61	235	16377	STRG.10359/STRG.13922/STRG.17800/STRG.20783/STRG.22290/STRG.8121
DAS_by_comparison_direction	DAS_Leaf-45DAB_Negative_dPSI	Leaf-45DAB	Negative_dPSI	All	ko03009	Ribosome biogenesis	0.000407436	0.0488923	2.53699	17	620	177	16377	STRG.1275/STRG.13289/STRG.13293/STRG.15286/STRG.17645/STRG.19807/STRG.22544/STRG.33901/STRG.44674/STRG.48090/STRG.48986/STRG.50268/STRG.52774/STRG.5586/STRG.5831/STRG.5977/STRG.7799
DAS_by_comparison_direction	DAS_Leaf-45DAB_Negative_dPSI	Leaf-45DAB	Negative_dPSI	All	ko00620	Pyruvate metabolism	0.00128525	0.0771147	3.79591	8	195	177	16377	STRG.21656/STRG.25401/STRG.29437/STRG.40063/STRG.40311/STRG.5920/STRG.7381/STRG.9343
DAS_by_comparison_direction	DAS_Leaf-45DAB_Positive_dPSI	Leaf-45DAB	Positive_dPSI	All	ko00620	Pyruvate metabolism	4.9815e-05	0.00408165	4.77185	10	195	176	16377	STRG.1450/STRG.14530/STRG.15595/STRG.23576/STRG.35579/STRG.37690/STRG.40847/STRG.56024/STRG.7381/STRG.9343
DAS_by_comparison_direction	DAS_Leaf-45DAB_Positive_dPSI	Leaf-45DAB	Positive_dPSI	All	ko00310	Lysine degradation	6.32814e-05	0.00408165	8.72354	6	64	176	16377	STRG.11499/STRG.14530/STRG.15595/STRG.34892/STRG.36597/STRG.7381
DAS_by_comparison_direction	DAS_Leaf-45DAB_Positive_dPSI	Leaf-45DAB	Positive_dPSI	All	ko00071	Fatty acid degradation	0.0022207	0.0900376	5.4736	5	85	176	16377	STRG.12129/STRG.14530/STRG.15595/STRG.42480/STRG.7381
DAS_by_comparison_direction	DAS_Leaf-45DAB_Positive_dPSI	Leaf-45DAB	Positive_dPSI	All	ko00010	Glycolysis / Gluconeogenesis	0.00279186	0.0900376	3.35319	8	222	176	16377	STRG.14530/STRG.15595/STRG.15910/STRG.16849/STRG.23576/STRG.37690/STRG.56035/STRG.9343
DAS_by_comparison_direction	DAS_Leaf-45DAB_Positive_dPSI	Leaf-45DAB	Positive_dPSI	All	ko00511	Other glycan degradation	0.00400234	0.10326	9.30511	3	30	176	16377	STRG.17714/STRG.47614/STRG.51071
DAS_by_comparison_direction	DAS_Leaf-45DAB_Positive_dPSI	Leaf-45DAB	Positive_dPSI	All	ko00260	Glycine, serine and threonine metabolism	0.00803816	0.17282	4.0457	5	115	176	16377	STRG.11499/STRG.15910/STRG.16849/STRG.24505/STRG.56035
DAS_by_comparison_direction	DAS_Leaf-95DAB_Negative_dPSI	Leaf-95DAB	Negative_dPSI	All	ko03041	Spliceosome	4.37836e-08	5.47295e-06	2.83489	34	682	288	16377	STRG.12596/STRG.13289/STRG.14400/STRG.1545/STRG.15726/STRG.15762/STRG.16889/STRG.19044/STRG.19807/STRG.20762/STRG.24602/STRG.32217/STRG.33298/STRG.33805/STRG.36539/STRG.38065/STRG.38771/STRG.40395/STRG.414/STRG.44007/STRG.46899/STRG.47626/STRG.49240/STRG.50055/STRG.50268/STRG.50671/STRG.51317/STRG.53019/STRG.55781/STRG.6964/STRG.8108/STRG.8244/STRG.9040/STRG.9710
DAS_by_comparison_direction	DAS_Leaf-95DAB_Negative_dPSI	Leaf-95DAB	Negative_dPSI	All	ko03040	Spliceosome	5.72112e-07	3.5757e-05	3.30274	23	396	288	16377	STRG.12596/STRG.13289/STRG.14400/STRG.1545/STRG.15726/STRG.15762/STRG.19807/STRG.20762/STRG.33805/STRG.36539/STRG.38065/STRG.414/STRG.44007/STRG.46899/STRG.47626/STRG.50268/STRG.51317/STRG.53019/STRG.55781/STRG.6964/STRG.8108/STRG.9040/STRG.9710
DAS_by_comparison_direction	DAS_Leaf-95DAB_Negative_dPSI	Leaf-95DAB	Negative_dPSI	All	ko03450	Non-homologous end-joining	0.000799801	0.0333251	15.5085	3	11	288	16377	STRG.26408/STRG.44321/STRG.9406
DAS_by_comparison_direction	DAS_Root-95DAB_Negative_dPSI	Root-95DAB	Negative_dPSI	All	ko03450	Non-homologous end-joining	4.55475e-05	0.00601227	18.2677	4	11	326	16377	STRG.26408/STRG.33293/STRG.44321/STRG.9406
DAS_by_comparison_direction	DAS_Root-95DAB_Negative_dPSI	Root-95DAB	Negative_dPSI	All	ko00970	Aminoacyl-tRNA biosynthesis	0.00118359	0.0781169	3.82752	8	105	326	16377	STRG.11506/STRG.16964/STRG.26020/STRG.29620/STRG.3512/STRG.52629/STRG.56670/STRG.56740
DAS_by_comparison_direction	DAS_Root-95DAB_Negative_dPSI	Root-95DAB	Negative_dPSI	All	ko03041	Spliceosome	0.00253063	0.111348	1.8415	25	682	326	16377	STRG.14400/STRG.1545/STRG.15762/STRG.18287/STRG.18303/STRG.253/STRG.27538/STRG.31901/STRG.32217/STRG.33298/STRG.35388/STRG.38065/STRG.40731/STRG.414/STRG.44007/STRG.45034/STRG.46996/STRG.47626/STRG.51555/STRG.53332/STRG.55781/STRG.6964/STRG.8366/STRG.9040/STRG.935
DAS_by_comparison_direction	DAS_Root-95DAB_Negative_dPSI	Root-95DAB	Negative_dPSI	All	ko03040	Spliceosome	0.00601336	0.198441	2.02975	16	396	326	16377	STRG.14400/STRG.1545/STRG.15762/STRG.18287/STRG.18303/STRG.253/STRG.31901/STRG.38065/STRG.414/STRG.44007/STRG.46996/STRG.47626/STRG.55781/STRG.6964/STRG.8366/STRG.9040
DAS_by_comparison_direction	DAS_Root-95DAB_Positive_dPSI	Root-95DAB	Positive_dPSI	All	ko03041	Spliceosome	0.000101441	0.0146074	2.39092	23	682	231	16377	STRG.12596/STRG.1545/STRG.16616/STRG.19837/STRG.23214/STRG.26755/STRG.27147/STRG.27538/STRG.27711/STRG.28078/STRG.3039/STRG.32822/STRG.36521/STRG.38146/STRG.39405/STRG.41611/STRG.46650/STRG.46996/STRG.49134/STRG.493/STRG.54171/STRG.55667/STRG.9518
DAS_by_comparison_direction	DAS_Root-95DAB_Positive_dPSI	Root-95DAB	Positive_dPSI	All	ko03021	Transcription machinery	0.000480593	0.0346027	2.5109	17	480	231	16377	STRG.12080/STRG.23964/STRG.28078/STRG.35848/STRG.39217/STRG.44674/STRG.4591/STRG.47539/STRG.51606/STRG.53989/STRG.55084/STRG.56755/STRG.5831/STRG.5991/STRG.6944/STRG.7318/STRG.9185
DAS_by_comparison_direction	DAS_Root-95DAB_Positive_dPSI	Root-95DAB	Positive_dPSI	All	ko03019	Messenger RNA biogenesis	0.00288497	0.138479	1.87211	23	871	231	16377	STRG.1452/STRG.14845/STRG.1518/STRG.15539/STRG.19837/STRG.20553/STRG.23214/STRG.26755/STRG.28078/STRG.28937/STRG.30363/STRG.33416/STRG.38146/STRG.44674/STRG.47908/STRG.50989/STRG.51034/STRG.54171/STRG.54737/STRG.56499/STRG.5991/STRG.7698/STRG.8382
DAS_by_comparison_direction	DAS_Root-Flower_Negative_dPSI	Root-Flower	Negative_dPSI	All	ko01001	Protein kinases	0.000711314	0.072554	2.69828	14	582	146	16377	STRG.18720/STRG.19943/STRG.20980/STRG.23289/STRG.24450/STRG.27511/STRG.29099/STRG.33387/STRG.3940/STRG.46746/STRG.47489/STRG.50329/STRG.53555/STRG.9980
DAS_by_comparison_direction	DAS_Root-Flower_Positive_dPSI	Root-Flower	Positive_dPSI	All	ko03041	Spliceosome	1.41149e-06	0.000176437	3.10283	23	682	178	16377	STRG.10568/STRG.10656/STRG.13667/STRG.13707/STRG.13944/STRG.19837/STRG.22253/STRG.23514/STRG.24396/STRG.27711/STRG.27866/STRG.3039/STRG.32217/STRG.32822/STRG.35388/STRG.39649/STRG.46996/STRG.47489/STRG.48011/STRG.5109/STRG.53019/STRG.8108/STRG.9518
DAS_by_comparison_direction	DAS_Root-Flower_Positive_dPSI	Root-Flower	Positive_dPSI	All	ko03040	Spliceosome	0.00133288	0.0728888	2.78805	12	396	178	16377	STRG.10656/STRG.13707/STRG.19837/STRG.22253/STRG.23514/STRG.24396/STRG.27866/STRG.46996/STRG.47489/STRG.53019/STRG.8108/STRG.9518
DAS_by_comparison_direction	DAS_Root-Flower_Positive_dPSI	Root-Flower	Positive_dPSI	All	ko03021	Transcription machinery	0.00230067	0.0728888	2.49182	13	480	178	16377	STRG.13481/STRG.2075/STRG.34835/STRG.35388/STRG.35799/STRG.38403/STRG.39217/STRG.43954/STRG.51606/STRG.52365/STRG.55084/STRG.56038/STRG.6944
DAS_by_comparison_direction	DAS_Root-Flower_Positive_dPSI	Root-Flower	Positive_dPSI	All	ko00071	Fatty acid degradation	0.00233244	0.0728888	5.4121	5	85	178	16377	STRG.12129/STRG.21656/STRG.40311/STRG.48563/STRG.55863
DAS_by_comparison_direction	DAS_Root-Flower_Positive_dPSI	Root-Flower	Positive_dPSI	All	ko00630	Glyoxylate and dicarboxylate metabolism	0.00358455	0.0896138	4.08914	6	135	178	16377	STRG.21656/STRG.23303/STRG.24505/STRG.40979/STRG.5786/STRG.7233
DAS_by_comparison_direction	DAS_Root-Flower_Positive_dPSI	Root-Flower	Positive_dPSI	All	ko00670	One carbon pool by folate	0.00820229	0.170881	5.0414	4	73	178	16377	STRG.23303/STRG.38956/STRG.40979/STRG.7233
DAS_by_comparison_direction	DAS_Root-Stem_Positive_dPSI	Root-Stem	Positive_dPSI	All	ko00380	Tryptophan metabolism	0.00592883	0.193504	4.35651	5	127	148	16377	STRG.12691/STRG.1735/STRG.28984/STRG.48392/STRG.5044
DAS_by_comparison_direction	DAS_Root-Stem_Positive_dPSI	Root-Stem	Positive_dPSI	All	ko00630	Glyoxylate and dicarboxylate metabolism	0.00763643	0.193504	4.09835	5	135	148	16377	STRG.19421/STRG.23303/STRG.23313/STRG.48392/STRG.5786
DAS_by_comparison_direction	DAS_Root-Stem_Positive_dPSI	Root-Stem	Positive_dPSI	All	ko00052	Galactose metabolism	0.00863767	0.193504	4.97328	4	89	148	16377	STRG.23729/STRG.35204/STRG.49213/STRG.8132
DAS_by_comparison_direction	DAS_Root-Stem_Positive_dPSI	Root-Stem	Positive_dPSI	All	ko03041	Spliceosome	0.00894394	0.193504	2.10927	13	682	148	16377	STRG.10656/STRG.17487/STRG.19837/STRG.20762/STRG.23514/STRG.24602/STRG.28970/STRG.28971/STRG.32217/STRG.33298/STRG.35388/STRG.38146/STRG.56799
DAS_by_comparison_direction	DAS_Root-Stem_Positive_dPSI	Root-Stem	Positive_dPSI	All	ko04081	Hormone signaling	0.00895853	0.193504	13.8319	2	16	148	16377	STRG.12252/STRG.12523
DAS_by_comparison_direction	DAS_Stem-145DAB_Negative_dPSI	Stem-145DAB	Negative_dPSI	All	ko00620	Pyruvate metabolism	0.000823666	0.107077	3.66923	9	195	206	16377	STRG.10812/STRG.14998/STRG.15019/STRG.19421/STRG.23559/STRG.23576/STRG.40311/STRG.7221/STRG.9673
DAS_by_comparison_direction	DAS_Stem-145DAB_Positive_dPSI	Stem-145DAB	Positive_dPSI	All	ko03460	Fanconi anemia pathway	0.000817631	0.100569	4.63188	7	150	165	16377	STRG.10652/STRG.11673/STRG.12659/STRG.41774/STRG.45196/STRG.45555/STRG.493
DAS_by_comparison_direction	DAS_Stem-45DAB_Positive_dPSI	Stem-45DAB	Positive_dPSI	All	ko00280	Valine, leucine and isoleucine degradation	0.000914539	0.0943983	6.68995	5	85	144	16377	STRG.15595/STRG.16171/STRG.35489/STRG.7381/STRG.8892
DAS_by_comparison_direction	DAS_Stem-45DAB_Positive_dPSI	Stem-45DAB	Positive_dPSI	All	ko01001	Protein kinases	0.00188698	0.0943983	2.54034	13	582	144	16377	STRG.10990/STRG.1187/STRG.17185/STRG.17408/STRG.18467/STRG.18720/STRG.20980/STRG.29715/STRG.30338/STRG.37658/STRG.44375/STRG.50329/STRG.9980
DAS_by_comparison_direction	DAS_Stem-45DAB_Positive_dPSI	Stem-45DAB	Positive_dPSI	All	ko00310	Lysine degradation	0.00242047	0.0943983	7.10807	4	64	144	16377	STRG.11499/STRG.15595/STRG.36597/STRG.7381
DAS_by_comparison_direction	DAS_Stem-95DAB_Negative_dPSI	Stem-95DAB	Negative_dPSI	All	ko03041	Spliceosome	6.21994e-06	0.000918847	2.17262	38	682	420	16377	STRG.13289/STRG.13667/STRG.14136/STRG.14400/STRG.1545/STRG.15726/STRG.15762/STRG.16889/STRG.18287/STRG.18303/STRG.19044/STRG.20762/STRG.22253/STRG.23514/STRG.28970/STRG.28971/STRG.30908/STRG.32217/STRG.33298/STRG.33805/STRG.38146/STRG.414/STRG.43166/STRG.44007/STRG.45034/STRG.47626/STRG.47775/STRG.48137/STRG.49436/STRG.50268/STRG.51317/STRG.54840/STRG.55781/STRG.56767/STRG.56799/STRG.6964/STRG.90…
DAS_by_comparison_direction	DAS_Stem-95DAB_Negative_dPSI	Stem-95DAB	Negative_dPSI	All	ko03040	Spliceosome	1.21702e-05	0.000918847	2.56014	26	396	420	16377	STRG.13289/STRG.14400/STRG.1545/STRG.15726/STRG.15762/STRG.18287/STRG.18303/STRG.20762/STRG.22253/STRG.23514/STRG.28970/STRG.28971/STRG.33805/STRG.414/STRG.44007/STRG.47626/STRG.47775/STRG.48137/STRG.49436/STRG.50268/STRG.51317/STRG.54840/STRG.55781/STRG.6964/STRG.9040/STRG.9710
DAS_by_comparison_direction	DAS_Stem-95DAB_Positive_dPSI	Stem-95DAB	Positive_dPSI	All	ko03032	DNA replication proteins	7.51426e-05	0.01052	3.068	16	314	272	16377	STRG.19279/STRG.25391/STRG.29257/STRG.31807/STRG.3962/STRG.40539/STRG.41107/STRG.41774/STRG.45196/STRG.45555/STRG.49002/STRG.49134/STRG.50288/STRG.50329/STRG.8435/STRG.8801
DAS_by_comparison_direction	DAS_Stem-95DAB_Positive_dPSI	Stem-95DAB	Positive_dPSI	All	ko03460	Fanconi anemia pathway	0.000205886	0.014412	4.01397	10	150	272	16377	STRG.11673/STRG.12810/STRG.29257/STRG.40539/STRG.41774/STRG.45196/STRG.45555/STRG.49002/STRG.493/STRG.8801
DAS_by_comparison_direction	DAS_Stem-95DAB_Positive_dPSI	Stem-95DAB	Positive_dPSI	All	ko03420	Nucleotide excision repair	0.00121155	0.0400283	3.20264	10	188	272	16377	STRG.29257/STRG.31807/STRG.35848/STRG.40539/STRG.41774/STRG.45196/STRG.49002/STRG.56755/STRG.6944/STRG.8801
DAS_by_comparison_direction	DAS_Stem-95DAB_Positive_dPSI	Stem-95DAB	Positive_dPSI	All	ko04518	Integrin signaling	0.00164508	0.0400283	7.76898	4	31	272	16377	STRG.13527/STRG.2702/STRG.29715/STRG.53555
DAS_by_comparison_direction	DAS_Stem-95DAB_Positive_dPSI	Stem-95DAB	Positive_dPSI	All	ko03030	DNA replication	0.00171292	0.0400283	3.62163	8	133	272	16377	STRG.19279/STRG.29257/STRG.31807/STRG.40539/STRG.41774/STRG.45196/STRG.8435/STRG.8801
DAS_by_comparison_direction	DAS_Stem-95DAB_Positive_dPSI	Stem-95DAB	Positive_dPSI	All	ko03430	Mismatch repair	0.00194314	0.0400283	3.9761	7	106	272	16377	STRG.13412/STRG.29257/STRG.31807/STRG.40539/STRG.41774/STRG.45196/STRG.8801
DAS_by_comparison_direction	DAS_Stem-95DAB_Positive_dPSI	Stem-95DAB	Positive_dPSI	All	ko01009	Protein phosphatases and associated proteins	0.00200141	0.0400283	2.04794	20	588	272	16377	STRG.12080/STRG.16902/STRG.20389/STRG.21897/STRG.25077/STRG.35097/STRG.36164/STRG.39872/STRG.41379/STRG.42505/STRG.4337/STRG.50477/STRG.51154/STRG.53031/STRG.54737/STRG.56491/STRG.7277/STRG.7385/STRG.8401/STRG.8848
DAS_by_comparison_direction	DAS_Stem-95DAB_Positive_dPSI	Stem-95DAB	Positive_dPSI	All	ko00910	Nitrogen metabolism	0.00339545	0.0594204	4.93521	5	61	272	16377	STRG.10359/STRG.20783/STRG.22290/STRG.31220/STRG.3962
DAS_by_comparison_direction	DAS_Stem-95DAB_Positive_dPSI	Stem-95DAB	Positive_dPSI	All	ko03041	Spliceosome	0.00498499	0.0775442	1.85396	21	682	272	16377	STRG.13667/STRG.1545/STRG.22253/STRG.23948/STRG.26755/STRG.27147/STRG.34710/STRG.38203/STRG.39405/STRG.40637/STRG.41611/STRG.46650/STRG.46996/STRG.49134/STRG.493/STRG.50055/STRG.50288/STRG.5109/STRG.54171/STRG.54840/STRG.9518
DAS_by_comparison_direction	DAS_Stem-95DAB_Positive_dPSI	Stem-95DAB	Positive_dPSI	All	ko03440	Homologous recombination	0.00578454	0.0809836	3.26719	7	129	272	16377	STRG.29257/STRG.40539/STRG.41774/STRG.45196/STRG.45555/STRG.50329/STRG.8801
DAS_by_comparison_direction	DAS_Stem-95DAB_Positive_dPSI	Stem-95DAB	Positive_dPSI	All	ko05100	Bacterial invasion of epithelial cells	0.00816515	0.101072	5.01746	4	48	272	16377	STRG.17450/STRG.2702/STRG.29715/STRG.32934
DAS_by_comparison_direction	DAS_Stem-95DAB_Positive_dPSI	Stem-95DAB	Positive_dPSI	All	ko01001	Protein kinases	0.00866331	0.101072	1.86215	18	582	272	16377	STRG.1187/STRG.13527/STRG.17408/STRG.17925/STRG.18720/STRG.22854/STRG.23948/STRG.24414/STRG.24616/STRG.29099/STRG.29715/STRG.37658/STRG.48563/STRG.49382/STRG.50055/STRG.50329/STRG.53555/STRG.9980
DAS_by_comparison_direction	DAS_Stem-Flower_Negative_dPSI	Stem-Flower	Negative_dPSI	All	ko00280	Valine, leucine and isoleucine degradation	0.00142228	0.085471	6.05882	5	85	159	16377	STRG.13682/STRG.14530/STRG.29409/STRG.5597/STRG.8892
DAS_by_comparison_direction	DAS_Stem-Flower_Negative_dPSI	Stem-Flower	Negative_dPSI	All	ko00380	Tryptophan metabolism	0.00149949	0.085471	4.86614	6	127	159	16377	STRG.12380/STRG.14530/STRG.28886/STRG.29409/STRG.29743/STRG.48392
DAS_by_comparison_direction	DAS_Stem-Flower_Negative_dPSI	Stem-Flower	Negative_dPSI	All	ko03015	mRNA surveillance pathway	0.00324693	0.108604	3.26984	8	252	159	16377	STRG.12939/STRG.19044/STRG.26242/STRG.27837/STRG.38146/STRG.43166/STRG.50830/STRG.52266
DAS_by_comparison_direction	DAS_Stem-Flower_Negative_dPSI	Stem-Flower	Negative_dPSI	All	ko01006	Prenyltransferases	0.00386471	0.108604	6.24242	4	66	159	16377	STRG.1119/STRG.12939/STRG.32160/STRG.6579
DAS_by_comparison_direction	DAS_Stem-Flower_Negative_dPSI	Stem-Flower	Negative_dPSI	All	ko03019	Messenger RNA biogenesis	0.00476332	0.108604	2.01033	17	871	159	16377	STRG.12939/STRG.13232/STRG.19044/STRG.22072/STRG.24950/STRG.26242/STRG.27837/STRG.34023/STRG.38146/STRG.4231/STRG.43166/STRG.50830/STRG.50989/STRG.52266/STRG.52321/STRG.7549/STRG.8382
DAS_by_comparison_direction	DAS_Stem-Flower_Negative_dPSI	Stem-Flower	Negative_dPSI	All	ko04712	Circadian rhythm - plant	0.00699442	0.132894	5.28205	4	78	159	16377	STRG.11694/STRG.26284/STRG.48986/STRG.7277
DAS_by_comparison_direction	DAS_Stem-Flower_Negative_dPSI	Stem-Flower	Negative_dPSI	All	ko00770	Pantothenate and CoA biosynthesis	0.00981184	0.139754	4.7907	4	86	159	16377	STRG.10595/STRG.13682/STRG.14530/STRG.29409
DAS_by_comparison_direction	DAS_Stem-Flower_Negative_dPSI	Stem-Flower	Negative_dPSI	All	ko00903	Limonene degradation	0.0102801	0.139754	12.875	2	16	159	16377	STRG.14530/STRG.29409
DAS_by_comparison_direction	DAS_Stem-Flower_Negative_dPSI	Stem-Flower	Negative_dPSI	All	ko00052	Galactose metabolism	0.0110332	0.139754	4.62921	4	89	159	16377	STRG.10607/STRG.23729/STRG.29132/STRG.35204
DAS_by_comparison_direction_event_type	DAS_45DAB-145DAB_Negative_dPSI_A5	45DAB-145DAB	Negative_dPSI	A5	ko00260	Glycine, serine and threonine metabolism	0.00296079	0.159883	10.4201	3	115	41	16377	STRG.11499/STRG.16849/STRG.24505
DAS_by_comparison_direction_event_type	DAS_45DAB-145DAB_Negative_dPSI_AL	45DAB-145DAB	Negative_dPSI	AL	ko00945	Stilbenoid, diarylheptanoid and gingerol biosynthesis	0.00877376	0.0301081	113.729	1	72	2	16377	STRG.32316
DAS_by_comparison_direction_event_type	DAS_45DAB-145DAB_Negative_dPSI_AL	45DAB-145DAB	Negative_dPSI	AL	ko00130	Ubiquinone and other terpenoid-quinone biosynthesis	0.00913849	0.0301081	109.18	1	75	2	16377	STRG.32316
DAS_by_comparison_direction_event_type	DAS_45DAB-145DAB_Negative_dPSI_AL	45DAB-145DAB	Negative_dPSI	AL	ko00941	Flavonoid biosynthesis	0.0129035	0.0301081	77.25	1	106	2	16377	STRG.32316
DAS_by_comparison_direction_event_type	DAS_45DAB-145DAB_Negative_dPSI_AL	45DAB-145DAB	Negative_dPSI	AL	ko00199	Cytochrome P450	0.0316209	0.0436111	31.3736	1	261	2	16377	STRG.32316
DAS_by_comparison_direction_event_type	DAS_45DAB-145DAB_Negative_dPSI_AL	45DAB-145DAB	Negative_dPSI	AL	ko00940	Phenylpropanoid biosynthesis	0.0325821	0.0436111	30.4405	1	269	2	16377	STRG.32316
DAS_by_comparison_direction_event_type	DAS_45DAB-145DAB_Negative_dPSI_AL	45DAB-145DAB	Negative_dPSI	AL	ko04144	Endocytosis	0.037381	0.0436111	26.5	1	309	2	16377	STRG.21520
DAS_by_comparison_direction_event_type	DAS_45DAB-145DAB_Negative_dPSI_SE	45DAB-145DAB	Negative_dPSI	SE	ko03041	Spliceosome	0.00180041	0.0324711	5.45754	5	682	22	16377	STRG.19044/STRG.416/STRG.45356/STRG.48137/STRG.53019
DAS_by_comparison_direction_event_type	DAS_45DAB-145DAB_Negative_dPSI_SE	45DAB-145DAB	Negative_dPSI	SE	ko03250	Viral life cycle - HIV-1	0.00202945	0.0324711	29.7764	2	50	22	16377	STRG.25509/STRG.9185
DAS_by_comparison_direction_event_type	DAS_45DAB-145DAB_Positive_dPSI_A5	45DAB-145DAB	Positive_dPSI	A5	ko03036	Chromosome and associated proteins	0.00349358	0.174679	3.07045	8	1255	34	16377	STRG.1518/STRG.2075/STRG.23675/STRG.30389/STRG.44815/STRG.46997/STRG.53555/STRG.9000
DAS_by_comparison_direction_event_type	DAS_45DAB-145DAB_Positive_dPSI_AF	45DAB-145DAB	Positive_dPSI	AF	ko04977	Vitamin digestion and absorption	0.00985274	0.0689692	101.093	1	27	6	16377	STRG.8070
DAS_by_comparison_direction_event_type	DAS_45DAB-145DAB_Positive_dPSI_AF	45DAB-145DAB	Positive_dPSI	AF	ko02000	Transporters	0.0469619	0.164367	5.48643	2	995	6	16377	STRG.22931/STRG.8070
DAS_by_comparison_direction_event_type	DAS_45DAB-145DAB_Positive_dPSI_AL	45DAB-145DAB	Positive_dPSI	AL	ko04120	Ubiquitin mediated proteolysis	0.0472333	0.142302	20.8359	1	262	3	16377	STRG.36885
DAS_by_comparison_direction_event_type	DAS_45DAB-145DAB_Positive_dPSI_RI	45DAB-145DAB	Positive_dPSI	RI	ko03019	Messenger RNA biogenesis	0.00767739	0.187465	3.91719	5	871	24	16377	STRG.25535/STRG.27694/STRG.38065/STRG.54919/STRG.9216
DAS_by_comparison_direction_event_type	DAS_45DAB-145DAB_Positive_dPSI_RI	45DAB-145DAB	Positive_dPSI	RI	ko01009	Protein phosphatases and associated proteins	0.00986657	0.187465	4.64201	4	588	24	16377	STRG.12935/STRG.16902/STRG.30126/STRG.35097
DAS_by_comparison_direction_event_type	DAS_45DAB-145DAB_Positive_dPSI_SE	45DAB-145DAB	Positive_dPSI	SE	ko00603	Glycosphingolipid biosynthesis - globo and isoglobo series	0.0109395	0.154559	90.9833	1	15	12	16377	STRG.5920
DAS_by_comparison_direction_event_type	DAS_45DAB-145DAB_Positive_dPSI_SE	45DAB-145DAB	Positive_dPSI	SE	ko00010	Glycolysis / Gluconeogenesis	0.0110399	0.154559	12.295	2	222	12	16377	STRG.56035/STRG.5920
DAS_by_comparison_direction_event_type	DAS_45DAB-145DAB_Positive_dPSI_SE	45DAB-145DAB	Positive_dPSI	SE	ko00966	Glucosinolate biosynthesis	0.019612	0.183045	50.5463	1	27	12	16377	STRG.16776
DAS_by_comparison_direction_event_type	DAS_45DAB-145DAB_Positive_dPSI_SE	45DAB-145DAB	Positive_dPSI	SE	ko01040	Biosynthesis of unsaturated fatty acids	0.0282147	0.183619	34.9936	1	39	12	16377	STRG.5606
DAS_by_comparison_direction_event_type	DAS_45DAB-145DAB_Positive_dPSI_SE	45DAB-145DAB	Positive_dPSI	SE	ko04147	Exosome	0.039234	0.183619	3.8264	3	1070	12	16377	STRG.39717/STRG.56035/STRG.5920
DAS_by_comparison_direction_event_type	DAS_45DAB-145DAB_Positive_dPSI_SE	45DAB-145DAB	Positive_dPSI	SE	ko00600	Sphingolipid metabolism	0.0416942	0.183619	23.5302	1	58	12	16377	STRG.5920
DAS_by_comparison_direction_event_type	DAS_45DAB-95DAB_Negative_dPSI_AF	45DAB-95DAB	Negative_dPSI	AF	ko99997	Function unknown	0.0119155	0.0392787	83.5561	1	49	4	16377	STRG.33439
DAS_by_comparison_direction_event_type	DAS_45DAB-95DAB_Negative_dPSI_AF	45DAB-95DAB	Negative_dPSI	AF	ko00640	Propanoate metabolism	0.0145757	0.0392787	68.2375	1	60	4	16377	STRG.25959
DAS_by_comparison_direction_event_type	DAS_45DAB-95DAB_Negative_dPSI_AF	45DAB-95DAB	Negative_dPSI	AF	ko00310	Lysine degradation	0.0155417	0.0392787	63.9727	1	64	4	16377	STRG.36597
DAS_by_comparison_direction_event_type	DAS_45DAB-95DAB_Negative_dPSI_AF	45DAB-95DAB	Negative_dPSI	AF	ko00061	Fatty acid biosynthesis	0.0196393	0.0392787	50.5463	1	81	4	16377	STRG.25959
DAS_by_comparison_direction_event_type	DAS_45DAB-95DAB_Negative_dPSI_AF	45DAB-95DAB	Negative_dPSI	AF	ko00620	Pyruvate metabolism	0.0467881	0.0748609	20.9962	1	195	4	16377	STRG.25959
DAS_by_comparison_direction_event_type	DAS_45DAB-95DAB_Negative_dPSI_AL	45DAB-95DAB	Negative_dPSI	AL	ko03009	Ribosome biogenesis	0.0193945	0.116367	8.80484	2	620	6	16377	STRG.12371/STRG.39876
DAS_by_comparison_direction_event_type	DAS_45DAB-95DAB_Negative_dPSI_SE	45DAB-95DAB	Negative_dPSI	SE	ko03041	Spliceosome	3.20506e-05	0.00185894	4.40242	11	682	60	16377	STRG.14151/STRG.18287/STRG.18303/STRG.19044/STRG.27453/STRG.32217/STRG.416/STRG.48137/STRG.51317/STRG.6964/STRG.9040
DAS_by_comparison_direction_event_type	DAS_45DAB-95DAB_Negative_dPSI_SE	45DAB-95DAB	Negative_dPSI	SE	ko03040	Spliceosome	0.00320396	0.0929148	4.13561	6	396	60	16377	STRG.18287/STRG.18303/STRG.48137/STRG.51317/STRG.6964/STRG.9040
DAS_by_comparison_direction_event_type	DAS_45DAB-95DAB_Negative_dPSI_SE	45DAB-95DAB	Negative_dPSI	SE	ko00240	Pyrimidine metabolism	0.00637694	0.10009	7.95	3	103	60	16377	STRG.20622/STRG.30138/STRG.51187
DAS_by_comparison_direction_event_type	DAS_45DAB-95DAB_Negative_dPSI_SE	45DAB-95DAB	Negative_dPSI	SE	ko03430	Mismatch repair	0.00690275	0.10009	7.725	3	106	60	16377	STRG.10652/STRG.23132/STRG.8801
DAS_by_comparison_direction_event_type	DAS_45DAB-95DAB_Negative_dPSI_SE	45DAB-95DAB	Negative_dPSI	SE	ko03082	ATP-dependent chromatin remodeling	0.013316	0.154466	6.06556	3	135	60	16377	STRG.16032/STRG.30093/STRG.9028
DAS_by_comparison_direction_event_type	DAS_45DAB-95DAB_Negative_dPSI_SE	45DAB-95DAB	Negative_dPSI	SE	ko03460	Fanconi anemia pathway	0.0176163	0.158515	5.459	3	150	60	16377	STRG.10652/STRG.23132/STRG.8801
DAS_by_comparison_direction_event_type	DAS_45DAB-95DAB_Negative_dPSI_SE	45DAB-95DAB	Negative_dPSI	SE	ko00600	Sphingolipid metabolism	0.0191311	0.158515	9.41207	2	58	60	16377	STRG.17714/STRG.28807
DAS_by_comparison_direction_event_type	DAS_45DAB-95DAB_Negative_dPSI_SE	45DAB-95DAB	Negative_dPSI	SE	ko04382	Cornified envelope formation	0.0308718	0.183297	7.27867	2	75	60	16377	STRG.17714/STRG.28807
DAS_by_comparison_direction_event_type	DAS_45DAB-95DAB_Negative_dPSI_SE	45DAB-95DAB	Negative_dPSI	SE	ko03021	Transcription machinery	0.0309387	0.183297	2.84323	5	480	60	16377	STRG.14814/STRG.19044/STRG.56755/STRG.9028/STRG.9185
DAS_by_comparison_direction_event_type	DAS_45DAB-95DAB_Negative_dPSI_SE	45DAB-95DAB	Negative_dPSI	SE	ko03420	Nucleotide excision repair	0.0316029	0.183297	4.35559	3	188	60	16377	STRG.23132/STRG.56755/STRG.8801
DAS_by_comparison_direction_event_type	DAS_45DAB-95DAB_Negative_dPSI_SE	45DAB-95DAB	Negative_dPSI	SE	ko03450	Non-homologous end-joining	0.0395821	0.191587	24.8136	1	11	60	16377	STRG.9406
DAS_by_comparison_direction_event_type	DAS_45DAB-95DAB_Negative_dPSI_SE	45DAB-95DAB	Negative_dPSI	SE	ko04136	Autophagy - other	0.0396387	0.191587	6.34767	2	86	60	16377	STRG.29430/STRG.46244
DAS_by_comparison_direction_event_type	DAS_45DAB-95DAB_Positive_dPSI_AF	45DAB-95DAB	Positive_dPSI	AF	ko00903	Limonene degradation	0.00682009	0.092489	146.223	1	16	7	16377	STRG.16637
DAS_by_comparison_direction_event_type	DAS_45DAB-95DAB_Positive_dPSI_AF	45DAB-95DAB	Positive_dPSI	AF	ko04977	Vitamin digestion and absorption	0.0114857	0.092489	86.6508	1	27	7	16377	STRG.8070
DAS_by_comparison_direction_event_type	DAS_45DAB-95DAB_Positive_dPSI_AF	45DAB-95DAB	Positive_dPSI	AF	ko00340	Histidine metabolism	0.0157109	0.092489	63.2317	1	37	7	16377	STRG.16637
DAS_by_comparison_direction_event_type	DAS_45DAB-95DAB_Positive_dPSI_AF	45DAB-95DAB	Positive_dPSI	AF	ko00310	Lysine degradation	0.0270417	0.092489	36.5558	1	64	7	16377	STRG.16637
DAS_by_comparison_direction_event_type	DAS_45DAB-95DAB_Positive_dPSI_AF	45DAB-95DAB	Positive_dPSI	AF	ko00410	beta-Alanine metabolism	0.0307937	0.092489	32.0489	1	73	7	16377	STRG.16637
DAS_by_comparison_direction_event_type	DAS_45DAB-95DAB_Positive_dPSI_AF	45DAB-95DAB	Positive_dPSI	AF	ko04130	SNARE interactions in vesicular transport	0.0312098	0.092489	31.6158	1	74	7	16377	STRG.46316
DAS_by_comparison_direction_event_type	DAS_45DAB-95DAB_Positive_dPSI_AF	45DAB-95DAB	Positive_dPSI	AF	ko00071	Fatty acid degradation	0.0357771	0.092489	27.5244	1	85	7	16377	STRG.16637
DAS_by_comparison_direction_event_type	DAS_45DAB-95DAB_Positive_dPSI_AF	45DAB-95DAB	Positive_dPSI	AF	ko00280	Valine, leucine and isoleucine degradation	0.0357771	0.092489	27.5244	1	85	7	16377	STRG.16637
DAS_by_comparison_direction_event_type	DAS_45DAB-95DAB_Positive_dPSI_AF	45DAB-95DAB	Positive_dPSI	AF	ko00770	Pantothenate and CoA biosynthesis	0.0361913	0.092489	27.2043	1	86	7	16377	STRG.16637
DAS_by_comparison_direction_event_type	DAS_45DAB-95DAB_Positive_dPSI_AF	45DAB-95DAB	Positive_dPSI	AF	ko00053	Ascorbate and aldarate metabolism	0.0489588	0.0942295	19.9963	1	117	7	16377	STRG.16637
DAS_by_comparison_direction_event_type	DAS_45DAB-95DAB_Positive_dPSI_AL	45DAB-95DAB	Positive_dPSI	AL	ko03021	Transcription machinery	0.0118908	0.118908	11.3729	2	480	6	16377	STRG.23964/STRG.52365
DAS_by_comparison_direction_event_type	DAS_45DAB-95DAB_Positive_dPSI_MX	45DAB-95DAB	Positive_dPSI	MX	ko03110	Chaperones and folding catalysts	0.0313855	0.0313855	31.8619	1	514	1	16377	STRG.31219
DAS_by_comparison_direction_event_type	DAS_45DAB-95DAB_Positive_dPSI_SE	45DAB-95DAB	Positive_dPSI	SE	ko03021	Transcription machinery	0.00119145	0.0476579	6.09263	5	480	28	16377	STRG.12080/STRG.35848/STRG.47539/STRG.56755/STRG.5831
DAS_by_comparison_direction_event_type	DAS_45DAB-95DAB_Positive_dPSI_SE	45DAB-95DAB	Positive_dPSI	SE	ko00910	Nitrogen metabolism	0.00484688	0.0836007	19.1768	2	61	28	16377	STRG.31220/STRG.38790
DAS_by_comparison_direction_event_type	DAS_45DAB-95DAB_Positive_dPSI_SE	45DAB-95DAB	Positive_dPSI	SE	ko00010	Glycolysis / Gluconeogenesis	0.00627005	0.0836007	7.90396	3	222	28	16377	STRG.53463/STRG.56208/STRG.5920
DAS_by_comparison_direction_event_type	DAS_95DAB-145DAB_Negative_dPSI_AF	95DAB-145DAB	Negative_dPSI	AF	ko00903	Limonene degradation	0.00292826	0.0293853	341.188	1	16	3	16377	STRG.16637
DAS_by_comparison_direction_event_type	DAS_95DAB-145DAB_Negative_dPSI_AF	95DAB-145DAB	Negative_dPSI	AF	ko00340	Histidine metabolism	0.00676291	0.0293853	147.541	1	37	3	16377	STRG.16637
DAS_by_comparison_direction_event_type	DAS_95DAB-145DAB_Negative_dPSI_AF	95DAB-145DAB	Negative_dPSI	AF	ko00910	Nitrogen metabolism	0.0111333	0.0293853	89.4918	1	61	3	16377	STRG.20783
DAS_by_comparison_direction_event_type	DAS_95DAB-145DAB_Negative_dPSI_AF	95DAB-145DAB	Negative_dPSI	AF	ko00310	Lysine degradation	0.0116787	0.0293853	85.2969	1	64	3	16377	STRG.16637
DAS_by_comparison_direction_event_type	DAS_95DAB-145DAB_Negative_dPSI_AF	95DAB-145DAB	Negative_dPSI	AF	ko00410	beta-Alanine metabolism	0.0133137	0.0293853	74.7808	1	73	3	16377	STRG.16637
DAS_by_comparison_direction_event_type	DAS_95DAB-145DAB_Negative_dPSI_AF	95DAB-145DAB	Negative_dPSI	AF	ko00071	Fatty acid degradation	0.0154909	0.0293853	64.2235	1	85	3	16377	STRG.16637
DAS_by_comparison_direction_event_type	DAS_95DAB-145DAB_Negative_dPSI_AF	95DAB-145DAB	Negative_dPSI	AF	ko00280	Valine, leucine and isoleucine degradation	0.0154909	0.0293853	64.2235	1	85	3	16377	STRG.16637
DAS_by_comparison_direction_event_type	DAS_95DAB-145DAB_Negative_dPSI_AF	95DAB-145DAB	Negative_dPSI	AF	ko00770	Pantothenate and CoA biosynthesis	0.0156722	0.0293853	63.4767	1	86	3	16377	STRG.16637
DAS_by_comparison_direction_event_type	DAS_95DAB-145DAB_Negative_dPSI_AF	95DAB-145DAB	Negative_dPSI	AF	ko00053	Ascorbate and aldarate metabolism	0.021281	0.0313356	46.6581	1	117	3	16377	STRG.16637
DAS_by_comparison_direction_event_type	DAS_95DAB-145DAB_Negative_dPSI_AF	95DAB-145DAB	Negative_dPSI	AF	ko00330	Arginine and proline metabolism	0.0221837	0.0313356	44.7459	1	122	3	16377	STRG.16637
DAS_by_comparison_direction_event_type	DAS_95DAB-145DAB_Negative_dPSI_AF	95DAB-145DAB	Negative_dPSI	AF	ko00380	Tryptophan metabolism	0.0230858	0.0313356	42.9843	1	127	3	16377	STRG.16637
DAS_by_comparison_direction_event_type	DAS_95DAB-145DAB_Negative_dPSI_AF	95DAB-145DAB	Negative_dPSI	AF	ko00561	Glycerolipid metabolism	0.0250685	0.0313356	39.558	1	138	3	16377	STRG.16637
DAS_by_comparison_direction_event_type	DAS_95DAB-145DAB_Negative_dPSI_AF	95DAB-145DAB	Negative_dPSI	AF	ko00564	Glycerophospholipid metabolism	0.0304621	0.0351486	32.494	1	168	3	16377	STRG.35326
DAS_by_comparison_direction_event_type	DAS_95DAB-145DAB_Negative_dPSI_AF	95DAB-145DAB	Negative_dPSI	AF	ko00620	Pyruvate metabolism	0.0352993	0.0378207	27.9949	1	195	3	16377	STRG.16637
DAS_by_comparison_direction_event_type	DAS_95DAB-145DAB_Negative_dPSI_AF	95DAB-145DAB	Negative_dPSI	AF	ko00010	Glycolysis / Gluconeogenesis	0.0401204	0.0401204	24.5901	1	222	3	16377	STRG.16637
DAS_by_comparison_direction_event_type	DAS_95DAB-145DAB_Negative_dPSI_AL	95DAB-145DAB	Negative_dPSI	AL	ko00945	Stilbenoid, diarylheptanoid and gingerol biosynthesis	0.0131321	0.0578797	75.8194	1	72	3	16377	STRG.32316
DAS_by_comparison_direction_event_type	DAS_95DAB-145DAB_Negative_dPSI_AL	95DAB-145DAB	Negative_dPSI	AL	ko00130	Ubiquinone and other terpenoid-quinone biosynthesis	0.0136768	0.0578797	72.7867	1	75	3	16377	STRG.32316
DAS_by_comparison_direction_event_type	DAS_95DAB-145DAB_Negative_dPSI_AL	95DAB-145DAB	Negative_dPSI	AL	ko00941	Flavonoid biosynthesis	0.0192932	0.0578797	51.5	1	106	3	16377	STRG.32316
DAS_by_comparison_direction_event_type	DAS_95DAB-145DAB_Negative_dPSI_AL	95DAB-145DAB	Negative_dPSI	AL	ko00199	Cytochrome P450	0.0470559	0.0846409	20.9157	1	261	3	16377	STRG.32316
DAS_by_comparison_direction_event_type	DAS_95DAB-145DAB_Negative_dPSI_AL	95DAB-145DAB	Negative_dPSI	AL	ko00940	Phenylpropanoid biosynthesis	0.0484744	0.0846409	20.2937	1	269	3	16377	STRG.32316
DAS_by_comparison_direction_event_type	DAS_95DAB-145DAB_Negative_dPSI_SE	95DAB-145DAB	Negative_dPSI	SE	ko03021	Transcription machinery	0.00221738	0.0909124	5.33105	5	480	32	16377	STRG.12080/STRG.35848/STRG.47539/STRG.56755/STRG.5831
DAS_by_comparison_direction_event_type	DAS_95DAB-145DAB_Negative_dPSI_SE	95DAB-145DAB	Negative_dPSI	SE	ko00910	Nitrogen metabolism	0.00629947	0.124698	16.7797	2	61	32	16377	STRG.10359/STRG.31220
DAS_by_comparison_direction_event_type	DAS_95DAB-145DAB_Negative_dPSI_SE	95DAB-145DAB	Negative_dPSI	SE	ko00010	Glycolysis / Gluconeogenesis	0.00912425	0.124698	6.91596	3	222	32	16377	STRG.19421/STRG.53463/STRG.56208
DAS_by_comparison_direction_event_type	DAS_95DAB-145DAB_Negative_dPSI_SE	95DAB-145DAB	Negative_dPSI	SE	ko00220	Arginine biosynthesis	0.012206	0.125112	11.9019	2	86	32	16377	STRG.10359/STRG.31220
DAS_by_comparison_direction_event_type	DAS_95DAB-145DAB_Negative_dPSI_SE	95DAB-145DAB	Negative_dPSI	SE	ko00250	Alanine, aspartate and glutamate metabolism	0.0207941	0.170511	8.97862	2	114	32	16377	STRG.10359/STRG.31220
DAS_by_comparison_direction_event_type	DAS_95DAB-145DAB_Positive_dPSI_A3	95DAB-145DAB	Positive_dPSI	A3	ko03041	Spliceosome	0.000859356	0.065311	3.07146	11	682	86	16377	STRG.1545/STRG.15726/STRG.20762/STRG.32217/STRG.37978/STRG.47626/STRG.51317/STRG.53332/STRG.55781/STRG.56799/STRG.935
DAS_by_comparison_direction_event_type	DAS_95DAB-145DAB_Positive_dPSI_A3	95DAB-145DAB	Positive_dPSI	A3	ko03040	Spliceosome	0.00478665	0.181893	3.36619	7	396	86	16377	STRG.1545/STRG.15726/STRG.20762/STRG.37978/STRG.47626/STRG.51317/STRG.55781
DAS_by_comparison_direction_event_type	DAS_95DAB-145DAB_Positive_dPSI_AF	95DAB-145DAB	Positive_dPSI	AF	ko00514	Other types of O-glycan biosynthesis	0.00791376	0.0510361	125.977	1	26	5	16377	STRG.45059
DAS_by_comparison_direction_event_type	DAS_95DAB-145DAB_Positive_dPSI_AF	95DAB-145DAB	Positive_dPSI	AF	ko00511	Other glycan degradation	0.0091268	0.0510361	109.18	1	30	5	16377	STRG.47614
DAS_by_comparison_direction_event_type	DAS_95DAB-145DAB_Positive_dPSI_AF	95DAB-145DAB	Positive_dPSI	AF	ko01003	Glycosyltransferases	0.0117776	0.0510361	11.2364	2	583	5	16377	STRG.21458/STRG.45059
DAS_by_comparison_direction_event_type	DAS_95DAB-145DAB_Positive_dPSI_AF	95DAB-145DAB	Positive_dPSI	AF	ko00640	Propanoate metabolism	0.0181868	0.0530603	54.59	1	60	5	16377	STRG.25959
DAS_by_comparison_direction_event_type	DAS_95DAB-145DAB_Positive_dPSI_AF	95DAB-145DAB	Positive_dPSI	AF	ko00906	Carotenoid biosynthesis	0.0217922	0.0530603	45.4917	1	72	5	16377	STRG.21458
DAS_by_comparison_direction_event_type	DAS_95DAB-145DAB_Positive_dPSI_AF	95DAB-145DAB	Positive_dPSI	AF	ko00061	Fatty acid biosynthesis	0.0244893	0.0530603	40.437	1	81	5	16377	STRG.25959
DAS_by_comparison_direction_event_type	DAS_95DAB-145DAB_Positive_dPSI_AF	95DAB-145DAB	Positive_dPSI	AF	ko00480	Glutathione metabolism	0.0493765	0.0807133	19.8509	1	165	5	16377	STRG.49427
DAS_by_comparison_direction_event_type	DAS_95DAB-145DAB_Positive_dPSI_AF	95DAB-145DAB	Positive_dPSI	AF	ko04142	Lysosome	0.0496697	0.0807133	19.7313	1	166	5	16377	STRG.47614
DAS_by_comparison_direction_event_type	DAS_95DAB-145DAB_Positive_dPSI_AL	95DAB-145DAB	Positive_dPSI	AL	ko01007	Amino acid related enzymes	0.0228279	0.0456559	43.5559	1	188	2	16377	STRG.28581
DAS_by_comparison_direction_event_type	DAS_95DAB-145DAB_Positive_dPSI_RI	95DAB-145DAB	Positive_dPSI	RI	ko00071	Fatty acid degradation	0.00107753	0.0765048	14.8208	3	85	39	16377	STRG.36404/STRG.40311/STRG.7381
DAS_by_comparison_direction_event_type	DAS_95DAB-145DAB_Positive_dPSI_RI	95DAB-145DAB	Positive_dPSI	RI	ko00310	Lysine degradation	0.0101504	0.18084	13.1226	2	64	39	16377	STRG.36404/STRG.7381
DAS_by_comparison_direction_event_type	DAS_95DAB-145DAB_Positive_dPSI_RI	95DAB-145DAB	Positive_dPSI	RI	ko00620	Pyruvate metabolism	0.0110896	0.18084	6.46036	3	195	39	16377	STRG.36404/STRG.40311/STRG.7381
DAS_by_comparison_direction_event_type	DAS_95DAB-145DAB_Positive_dPSI_RI	95DAB-145DAB	Positive_dPSI	RI	ko03040	Spliceosome	0.0142113	0.18084	4.24165	4	396	39	16377	STRG.18287/STRG.38065/STRG.44007/STRG.51563
DAS_by_comparison_direction_event_type	DAS_95DAB-145DAB_Positive_dPSI_RI	95DAB-145DAB	Positive_dPSI	RI	ko00280	Valine, leucine and isoleucine degradation	0.0174204	0.18084	9.88054	2	85	39	16377	STRG.36404/STRG.7381
DAS_by_comparison_direction_event_type	DAS_95DAB-145DAB_Positive_dPSI_RI	95DAB-145DAB	Positive_dPSI	RI	ko00220	Arginine biosynthesis	0.0178086	0.18084	9.76565	2	86	39	16377	STRG.13922/STRG.54564
DAS_by_comparison_direction_event_type	DAS_95DAB-145DAB_Positive_dPSI_RI	95DAB-145DAB	Positive_dPSI	RI	ko03012	Translation factors	0.0178293	0.18084	5.40673	3	233	39	16377	STRG.12785/STRG.38065/STRG.51563
DAS_by_comparison_direction_event_type	DAS_95DAB-145DAB_Positive_dPSI_RI	95DAB-145DAB	Positive_dPSI	RI	ko03015	mRNA surveillance pathway	0.0218927	0.194297	4.99908	3	252	39	16377	STRG.21597/STRG.38065/STRG.51563
DAS_by_comparison_direction_event_type	DAS_95DAB-145DAB_Positive_dPSI_RI	95DAB-145DAB	Positive_dPSI	RI	ko03083	Polycomb repressive complex	0.0249558	0.196874	8.15385	2	103	39	16377	STRG.10899/STRG.55639
DAS_by_comparison_direction_event_type	DAS_95DAB-145DAB_Positive_dPSI_SE	95DAB-145DAB	Positive_dPSI	SE	ko03040	Spliceosome	0.0029517	0.13873	5.04342	5	396	41	16377	STRG.18287/STRG.18303/STRG.28970/STRG.51317/STRG.6964
DAS_by_comparison_direction_event_type	DAS_95DAB-145DAB_Positive_dPSI_SE	95DAB-145DAB	Positive_dPSI	SE	ko03041	Spliceosome	0.00661562	0.155467	3.51413	6	682	41	16377	STRG.18287/STRG.18303/STRG.28970/STRG.32217/STRG.51317/STRG.6964
DAS_by_comparison_direction_event_type	DAS_Flower-145DAB_Negative_dPSI_A3	Flower-145DAB	Negative_dPSI	A3	ko03041	Spliceosome	0.000513785	0.0441855	3.26105	11	682	81	16377	STRG.10656/STRG.13707/STRG.1545/STRG.23407/STRG.32217/STRG.39649/STRG.48011/STRG.55085/STRG.55517/STRG.56779/STRG.8108
DAS_by_comparison_direction_event_type	DAS_Flower-145DAB_Negative_dPSI_A3	Flower-145DAB	Negative_dPSI	A3	ko03040	Spliceosome	0.00343142	0.147551	3.57398	7	396	81	16377	STRG.10656/STRG.13707/STRG.1545/STRG.23407/STRG.55085/STRG.56779/STRG.8108
DAS_by_comparison_direction_event_type	DAS_Flower-145DAB_Negative_dPSI_AF	Flower-145DAB	Negative_dPSI	AF	ko00270	Cysteine and methionine metabolism	0.00415561	0.0569747	20.1068	2	181	9	16377	STRG.40847/STRG.44668
DAS_by_comparison_direction_event_type	DAS_Flower-145DAB_Negative_dPSI_AF	Flower-145DAB	Negative_dPSI	AF	ko99992	Structural proteins	0.00712326	0.0569747	139.974	1	13	9	16377	STRG.45360
DAS_by_comparison_direction_event_type	DAS_Flower-145DAB_Negative_dPSI_AF	Flower-145DAB	Negative_dPSI	AF	ko00566	Sulfoquinovose metabolism	0.0120283	0.0569747	82.7121	1	22	9	16377	STRG.40847
DAS_by_comparison_direction_event_type	DAS_Flower-145DAB_Negative_dPSI_AF	Flower-145DAB	Negative_dPSI	AF	ko02000	Transporters	0.0142437	0.0569747	5.48643	3	995	9	16377	STRG.25722/STRG.40847/STRG.8020
DAS_by_comparison_direction_event_type	DAS_Flower-145DAB_Negative_dPSI_AF	Flower-145DAB	Negative_dPSI	AF	ko00920	Sulfur metabolism	0.0314337	0.100588	31.3736	1	58	9	16377	STRG.44668
DAS_by_comparison_direction_event_type	DAS_Flower-145DAB_Negative_dPSI_AF	Flower-145DAB	Negative_dPSI	AF	ko00860	Porphyrin metabolism	0.0452373	0.114891	21.6627	1	84	9	16377	STRG.45005
DAS_by_comparison_direction_event_type	DAS_Flower-145DAB_Negative_dPSI_AL	Flower-145DAB	Negative_dPSI	AL	ko00199	Cytochrome P450	0.00504002	0.0756002	17.9278	2	261	7	16377	STRG.32316/STRG.50723
DAS_by_comparison_direction_event_type	DAS_Flower-145DAB_Negative_dPSI_AL	Flower-145DAB	Negative_dPSI	AL	ko00640	Propanoate metabolism	0.0253702	0.0894426	38.9929	1	60	7	16377	STRG.35456
DAS_by_comparison_direction_event_type	DAS_Flower-145DAB_Negative_dPSI_AL	Flower-145DAB	Negative_dPSI	AL	ko00945	Stilbenoid, diarylheptanoid and gingerol biosynthesis	0.0303774	0.0894426	32.494	1	72	7	16377	STRG.32316
DAS_by_comparison_direction_event_type	DAS_Flower-145DAB_Negative_dPSI_AL	Flower-145DAB	Negative_dPSI	AL	ko00410	beta-Alanine metabolism	0.0307937	0.0894426	32.0489	1	73	7	16377	STRG.35456
DAS_by_comparison_direction_event_type	DAS_Flower-145DAB_Negative_dPSI_AL	Flower-145DAB	Negative_dPSI	AL	ko00130	Ubiquinone and other terpenoid-quinone biosynthesis	0.0316258	0.0894426	31.1943	1	75	7	16377	STRG.32316
DAS_by_comparison_direction_event_type	DAS_Flower-145DAB_Negative_dPSI_AL	Flower-145DAB	Negative_dPSI	AL	ko00280	Valine, leucine and isoleucine degradation	0.0357771	0.0894426	27.5244	1	85	7	16377	STRG.35456
DAS_by_comparison_direction_event_type	DAS_Flower-145DAB_Negative_dPSI_AL	Flower-145DAB	Negative_dPSI	AL	ko00941	Flavonoid biosynthesis	0.0444451	0.0952395	22.0714	1	106	7	16377	STRG.32316
DAS_by_comparison_direction_event_type	DAS_Flower-145DAB_Negative_dPSI_MX	Flower-145DAB	Negative_dPSI	MX	ko03110	Chaperones and folding catalysts	0.0313855	0.0313855	31.8619	1	514	1	16377	STRG.31219
DAS_by_comparison_direction_event_type	DAS_Flower-145DAB_Negative_dPSI_SE	Flower-145DAB	Negative_dPSI	SE	ko03037	Cilium and associated proteins	0.00236895	0.0876743	11.2686	3	109	40	16377	STRG.18467/STRG.48518/STRG.55838
DAS_by_comparison_direction_event_type	DAS_Flower-145DAB_Negative_dPSI_SE	Flower-145DAB	Negative_dPSI	SE	ko03009	Ribosome biogenesis	0.00368157	0.0876743	3.96218	6	620	40	16377	STRG.17546/STRG.39876/STRG.47406/STRG.47489/STRG.53019/STRG.5977
DAS_by_comparison_direction_event_type	DAS_Flower-145DAB_Negative_dPSI_SE	Flower-145DAB	Negative_dPSI	SE	ko03021	Transcription machinery	0.00598273	0.0876743	4.26484	5	480	40	16377	STRG.12939/STRG.25509/STRG.43954/STRG.56038/STRG.9185
DAS_by_comparison_direction_event_type	DAS_Flower-145DAB_Negative_dPSI_SE	Flower-145DAB	Negative_dPSI	SE	ko03250	Viral life cycle - HIV-1	0.00661693	0.0876743	16.377	2	50	40	16377	STRG.25509/STRG.9185
DAS_by_comparison_direction_event_type	DAS_Flower-145DAB_Negative_dPSI_SE	Flower-145DAB	Negative_dPSI	SE	ko03040	Spliceosome	0.0154966	0.164264	4.13561	4	396	40	16377	STRG.13707/STRG.23514/STRG.47489/STRG.53019
DAS_by_comparison_direction_event_type	DAS_Flower-145DAB_Positive_dPSI_A5	Flower-145DAB	Positive_dPSI	A5	ko03019	Messenger RNA biogenesis	0.00114327	0.0651664	3.38445	9	871	50	16377	STRG.13494/STRG.13557/STRG.13667/STRG.40516/STRG.50288/STRG.52266/STRG.54737/STRG.5521/STRG.8382
DAS_by_comparison_direction_event_type	DAS_Flower-145DAB_Positive_dPSI_A5	Flower-145DAB	Positive_dPSI	A5	ko00730	Thiamine metabolism	0.00454048	0.129404	19.8509	2	33	50	16377	STRG.32558/STRG.797
DAS_by_comparison_direction_event_type	DAS_Flower-145DAB_Positive_dPSI_AF	Flower-145DAB	Positive_dPSI	AF	ko00310	Lysine degradation	4.70197e-06	8.93374e-05	85.2969	3	64	9	16377	STRG.16637/STRG.29409/STRG.35974
DAS_by_comparison_direction_event_type	DAS_Flower-145DAB_Positive_dPSI_AF	Flower-145DAB	Positive_dPSI	AF	ko00903	Limonene degradation	3.20877e-05	0.000304833	227.458	2	16	9	16377	STRG.16637/STRG.29409
DAS_by_comparison_direction_event_type	DAS_Flower-145DAB_Positive_dPSI_AF	Flower-145DAB	Positive_dPSI	AF	ko00340	Histidine metabolism	0.000177024	0.00112115	98.3604	2	37	9	16377	STRG.16637/STRG.29409
DAS_by_comparison_direction_event_type	DAS_Flower-145DAB_Positive_dPSI_AF	Flower-145DAB	Positive_dPSI	AF	ko00910	Nitrogen metabolism	0.000483099	0.0022753	59.6612	2	61	9	16377	STRG.20783/STRG.8121
DAS_by_comparison_direction_event_type	DAS_Flower-145DAB_Positive_dPSI_AF	Flower-145DAB	Positive_dPSI	AF	ko00410	beta-Alanine metabolism	0.000691391	0.0022753	49.8539	2	73	9	16377	STRG.16637/STRG.29409
DAS_by_comparison_direction_event_type	DAS_Flower-145DAB_Positive_dPSI_AF	Flower-145DAB	Positive_dPSI	AF	ko00071	Fatty acid degradation	0.000936009	0.0022753	42.8157	2	85	9	16377	STRG.16637/STRG.29409
DAS_by_comparison_direction_event_type	DAS_Flower-145DAB_Positive_dPSI_AF	Flower-145DAB	Positive_dPSI	AF	ko00280	Valine, leucine and isoleucine degradation	0.000936009	0.0022753	42.8157	2	85	9	16377	STRG.16637/STRG.29409
DAS_by_comparison_direction_event_type	DAS_Flower-145DAB_Positive_dPSI_AF	Flower-145DAB	Positive_dPSI	AF	ko00770	Pantothenate and CoA biosynthesis	0.000958022	0.0022753	42.3178	2	86	9	16377	STRG.16637/STRG.29409
DAS_by_comparison_direction_event_type	DAS_Flower-145DAB_Positive_dPSI_AF	Flower-145DAB	Positive_dPSI	AF	ko00053	Ascorbate and aldarate metabolism	0.00176303	0.00358024	31.1054	2	117	9	16377	STRG.16637/STRG.29409
DAS_by_comparison_direction_event_type	DAS_Flower-145DAB_Positive_dPSI_AF	Flower-145DAB	Positive_dPSI	AF	ko00330	Arginine and proline metabolism	0.00191488	0.00358024	29.8306	2	122	9	16377	STRG.16637/STRG.29409
DAS_by_comparison_direction_event_type	DAS_Flower-145DAB_Positive_dPSI_AF	Flower-145DAB	Positive_dPSI	AF	ko00380	Tryptophan metabolism	0.00207277	0.00358024	28.6562	2	127	9	16377	STRG.16637/STRG.29409
DAS_by_comparison_direction_event_type	DAS_Flower-145DAB_Positive_dPSI_AF	Flower-145DAB	Positive_dPSI	AF	ko00561	Glycerolipid metabolism	0.00244126	0.00386533	26.372	2	138	9	16377	STRG.16637/STRG.29409
DAS_by_comparison_direction_event_type	DAS_Flower-145DAB_Positive_dPSI_AF	Flower-145DAB	Positive_dPSI	AF	ko00620	Pyruvate metabolism	0.004806	0.00702415	18.6632	2	195	9	16377	STRG.16637/STRG.29409
DAS_by_comparison_direction_event_type	DAS_Flower-145DAB_Positive_dPSI_AF	Flower-145DAB	Positive_dPSI	AF	ko00010	Glycolysis / Gluconeogenesis	0.00618505	0.008394	16.3934	2	222	9	16377	STRG.16637/STRG.29409
DAS_by_comparison_direction_event_type	DAS_Flower-145DAB_Positive_dPSI_AF	Flower-145DAB	Positive_dPSI	AF	ko04977	Vitamin digestion and absorption	0.014744	0.0186757	67.3951	1	27	9	16377	STRG.8070
DAS_by_comparison_direction_event_type	DAS_Flower-145DAB_Positive_dPSI_AL	Flower-145DAB	Positive_dPSI	AL	ko99992	Structural proteins	0.0031717	0.0126868	314.942	1	13	4	16377	STRG.45360
DAS_by_comparison_direction_event_type	DAS_Flower-145DAB_Positive_dPSI_AL	Flower-145DAB	Positive_dPSI	AL	ko00941	Flavonoid biosynthesis	0.025642	0.051284	38.625	1	106	4	16377	STRG.27868
DAS_by_comparison_direction_event_type	DAS_Flower-145DAB_Positive_dPSI_AL	Flower-145DAB	Positive_dPSI	AL	ko01007	Amino acid related enzymes	0.0451375	0.0601833	21.7779	1	188	4	16377	STRG.28581
DAS_by_comparison_direction_event_type	DAS_Flower-145DAB_Positive_dPSI_MX	Flower-145DAB	Positive_dPSI	MX	ko03460	Fanconi anemia pathway	0.00915919	0.0274776	109.18	1	150	1	16377	STRG.493
DAS_by_comparison_direction_event_type	DAS_Flower-145DAB_Positive_dPSI_MX	Flower-145DAB	Positive_dPSI	MX	ko03041	Spliceosome	0.0416438	0.0624657	24.0132	1	682	1	16377	STRG.493
DAS_by_comparison_direction_event_type	DAS_Flower-145DAB_Positive_dPSI_SE	Flower-145DAB	Positive_dPSI	SE	ko03012	Translation factors	0.0046143	0.115152	8.78594	3	233	24	16377	STRG.26051/STRG.39717/STRG.50830
DAS_by_comparison_direction_event_type	DAS_Flower-145DAB_Positive_dPSI_SE	Flower-145DAB	Positive_dPSI	SE	ko04136	Autophagy - other	0.00697889	0.115152	15.8692	2	86	24	16377	STRG.37658/STRG.4095
DAS_by_comparison_direction_event_type	DAS_Flower-145DAB_Positive_dPSI_SE	Flower-145DAB	Positive_dPSI	SE	ko03450	Non-homologous end-joining	0.0160074	0.155854	62.0341	1	11	24	16377	STRG.33293
DAS_by_comparison_direction_event_type	DAS_Flower-145DAB_Positive_dPSI_SE	Flower-145DAB	Positive_dPSI	SE	ko00531	Glycosaminoglycan degradation	0.0188914	0.155854	52.4904	1	13	24	16377	STRG.14440
DAS_by_comparison_direction_event_type	DAS_Flower-45DAB_Negative_dPSI_A3	Flower-45DAB	Negative_dPSI	A3	ko00650	Butanoate metabolism	0.000342125	0.0232645	21.8944	3	34	66	16377	STRG.21656/STRG.6179/STRG.7381
DAS_by_comparison_direction_event_type	DAS_Flower-45DAB_Negative_dPSI_A3	Flower-45DAB	Negative_dPSI	A3	ko00620	Pyruvate metabolism	0.00112828	0.0383614	6.36247	5	195	66	16377	STRG.12021/STRG.21656/STRG.29437/STRG.7381/STRG.9343
DAS_by_comparison_direction_event_type	DAS_Flower-45DAB_Negative_dPSI_A3	Flower-45DAB	Negative_dPSI	A3	ko00900	Terpenoid backbone biosynthesis	0.00487916	0.110594	8.75775	3	85	66	16377	STRG.21656/STRG.6579/STRG.7381
DAS_by_comparison_direction_event_type	DAS_Flower-45DAB_Negative_dPSI_A3	Flower-45DAB	Negative_dPSI	A3	ko01001	Protein kinases	0.0087733	0.149146	2.98446	7	582	66	16377	STRG.16784/STRG.30871/STRG.49730/STRG.54796/STRG.6448/STRG.8459/STRG.9980
DAS_by_comparison_direction_event_type	DAS_Flower-45DAB_Negative_dPSI_AF	Flower-45DAB	Negative_dPSI	AF	ko00270	Cysteine and methionine metabolism	0.00325574	0.0538399	22.6202	2	181	8	16377	STRG.40847/STRG.44668
DAS_by_comparison_direction_event_type	DAS_Flower-45DAB_Negative_dPSI_AF	Flower-45DAB	Negative_dPSI	AF	ko99992	Structural proteins	0.0063341	0.0538399	157.471	1	13	8	16377	STRG.45360
DAS_by_comparison_direction_event_type	DAS_Flower-45DAB_Negative_dPSI_AF	Flower-45DAB	Negative_dPSI	AF	ko00566	Sulfoquinovose metabolism	0.0106987	0.0606258	93.0511	1	22	8	16377	STRG.40847
DAS_by_comparison_direction_event_type	DAS_Flower-45DAB_Negative_dPSI_AF	Flower-45DAB	Negative_dPSI	AF	ko99980	Enzymes with EC numbers	0.0249048	0.0951647	7.85845	2	521	8	16377	STRG.35099/STRG.48575
DAS_by_comparison_direction_event_type	DAS_Flower-45DAB_Negative_dPSI_AF	Flower-45DAB	Negative_dPSI	AF	ko00920	Sulfur metabolism	0.0279896	0.0951647	35.2953	1	58	8	16377	STRG.44668
DAS_by_comparison_direction_event_type	DAS_Flower-45DAB_Negative_dPSI_AF	Flower-45DAB	Negative_dPSI	AF	ko03020	RNA polymerase	0.0459537	0.108949	21.3242	1	96	8	16377	STRG.31169
DAS_by_comparison_direction_event_type	DAS_Flower-45DAB_Negative_dPSI_AL	Flower-45DAB	Negative_dPSI	AL	ko03021	Transcription machinery	0.00808338	0.0957853	13.6475	2	480	5	16377	STRG.12942/STRG.52365
DAS_by_comparison_direction_event_type	DAS_Flower-45DAB_Negative_dPSI_AL	Flower-45DAB	Negative_dPSI	AL	ko01009	Protein phosphatases and associated proteins	0.0119732	0.0957853	11.1408	2	588	5	16377	STRG.13289/STRG.52365
DAS_by_comparison_direction_event_type	DAS_Flower-45DAB_Negative_dPSI_AL	Flower-45DAB	Negative_dPSI	AL	ko04130	SNARE interactions in vesicular transport	0.0223921	0.0979574	44.2622	1	74	5	16377	STRG.13289
DAS_by_comparison_direction_event_type	DAS_Flower-45DAB_Negative_dPSI_AL	Flower-45DAB	Negative_dPSI	AL	ko00902	Monoterpenoid biosynthesis	0.0244893	0.0979574	40.437	1	81	5	16377	STRG.602
DAS_by_comparison_direction_event_type	DAS_Flower-45DAB_Negative_dPSI_MX	Flower-45DAB	Negative_dPSI	MX	ko03110	Chaperones and folding catalysts	0.0313855	0.0313855	31.8619	1	514	1	16377	STRG.31219
DAS_by_comparison_direction_event_type	DAS_Flower-45DAB_Negative_dPSI_RI	Flower-45DAB	Negative_dPSI	RI	ko00220	Arginine biosynthesis	0.00120048	0.0672268	14.2823	3	86	40	16377	STRG.23313/STRG.39923/STRG.54564
DAS_by_comparison_direction_event_type	DAS_Flower-45DAB_Negative_dPSI_RI	Flower-45DAB	Negative_dPSI	RI	ko03250	Viral life cycle - HIV-1	0.00661693	0.143403	16.377	2	50	40	16377	STRG.25509/STRG.27694
DAS_by_comparison_direction_event_type	DAS_Flower-45DAB_Negative_dPSI_RI	Flower-45DAB	Negative_dPSI	RI	ko04981	Folate transport and metabolism	0.00768228	0.143403	15.1639	2	54	40	16377	STRG.16230/STRG.8313
DAS_by_comparison_direction_event_type	DAS_Flower-45DAB_Negative_dPSI_SE	Flower-45DAB	Negative_dPSI	SE	ko03037	Cilium and associated proteins	0.0013531	0.0744207	13.6589	3	109	33	16377	STRG.18467/STRG.48518/STRG.55838
DAS_by_comparison_direction_event_type	DAS_Flower-45DAB_Positive_dPSI_A5	Flower-45DAB	Positive_dPSI	A5	ko00600	Sphingolipid metabolism	0.000538213	0.0296017	18.8241	3	58	45	16377	STRG.12295/STRG.17714/STRG.7020
DAS_by_comparison_direction_event_type	DAS_Flower-45DAB_Positive_dPSI_A5	Flower-45DAB	Positive_dPSI	A5	ko03036	Chromosome and associated proteins	0.0063383	0.174303	2.60988	9	1255	45	16377	STRG.11020/STRG.11499/STRG.13993/STRG.1518/STRG.2470/STRG.30126/STRG.43450/STRG.53413/STRG.54737
DAS_by_comparison_direction_event_type	DAS_Flower-45DAB_Positive_dPSI_A5	Flower-45DAB	Positive_dPSI	A5	ko01006	Prenyltransferases	0.0141651	0.193485	11.0283	2	66	45	16377	STRG.53988/STRG.6579
DAS_by_comparison_direction_event_type	DAS_Flower-45DAB_Positive_dPSI_A5	Flower-45DAB	Positive_dPSI	A5	ko04382	Cornified envelope formation	0.0180422	0.193485	9.70489	2	75	45	16377	STRG.17714/STRG.54737
DAS_by_comparison_direction_event_type	DAS_Flower-45DAB_Positive_dPSI_A5	Flower-45DAB	Positive_dPSI	A5	ko01002	Peptidases and inhibitors	0.0200119	0.193485	3.17015	5	574	45	16377	STRG.12487/STRG.14022/STRG.18983/STRG.25591/STRG.33319
DAS_by_comparison_direction_event_type	DAS_Flower-45DAB_Positive_dPSI_A5	Flower-45DAB	Positive_dPSI	A5	ko01001	Protein kinases	0.0211075	0.193485	3.12658	5	582	45	16377	STRG.13993/STRG.18720/STRG.24414/STRG.46746/STRG.9980
DAS_by_comparison_direction_event_type	DAS_Flower-45DAB_Positive_dPSI_AF	Flower-45DAB	Positive_dPSI	AF	ko00310	Lysine degradation	0.000414625	0.00870712	63.9727	2	64	8	16377	STRG.29409/STRG.36597
DAS_by_comparison_direction_event_type	DAS_Flower-45DAB_Positive_dPSI_AF	Flower-45DAB	Positive_dPSI	AF	ko00620	Pyruvate metabolism	0.00376743	0.039558	20.9962	2	195	8	16377	STRG.25959/STRG.29409
DAS_by_comparison_direction_event_type	DAS_Flower-45DAB_Positive_dPSI_AF	Flower-45DAB	Positive_dPSI	AF	ko00903	Limonene degradation	0.00779083	0.0411147	127.945	1	16	8	16377	STRG.29409
DAS_by_comparison_direction_event_type	DAS_Flower-45DAB_Positive_dPSI_AF	Flower-45DAB	Positive_dPSI	AF	ko00500	Starch and sucrose metabolism	0.00783137	0.0411147	14.4164	2	284	8	16377	STRG.35919/STRG.48013
DAS_by_comparison_direction_event_type	DAS_Flower-45DAB_Positive_dPSI_AF	Flower-45DAB	Positive_dPSI	AF	ko00340	Histidine metabolism	0.0179357	0.0721958	55.3277	1	37	8	16377	STRG.29409
DAS_by_comparison_direction_event_type	DAS_Flower-45DAB_Positive_dPSI_AF	Flower-45DAB	Positive_dPSI	AF	ko00640	Propanoate metabolism	0.0289424	0.0721958	34.1187	1	60	8	16377	STRG.25959
DAS_by_comparison_direction_event_type	DAS_Flower-45DAB_Positive_dPSI_AF	Flower-45DAB	Positive_dPSI	AF	ko00910	Nitrogen metabolism	0.0294185	0.0721958	33.5594	1	61	8	16377	STRG.8121
DAS_by_comparison_direction_event_type	DAS_Flower-45DAB_Positive_dPSI_AF	Flower-45DAB	Positive_dPSI	AF	ko00410	beta-Alanine metabolism	0.0351158	0.0721958	28.0428	1	73	8	16377	STRG.29409
DAS_by_comparison_direction_event_type	DAS_Flower-45DAB_Positive_dPSI_AF	Flower-45DAB	Positive_dPSI	AF	ko00061	Fatty acid biosynthesis	0.0388976	0.0721958	25.2731	1	81	8	16377	STRG.25959
DAS_by_comparison_direction_event_type	DAS_Flower-45DAB_Positive_dPSI_AF	Flower-45DAB	Positive_dPSI	AF	ko00071	Fatty acid degradation	0.0407837	0.0721958	24.0838	1	85	8	16377	STRG.29409
DAS_by_comparison_direction_event_type	DAS_Flower-45DAB_Positive_dPSI_AF	Flower-45DAB	Positive_dPSI	AF	ko00280	Valine, leucine and isoleucine degradation	0.0407837	0.0721958	24.0838	1	85	8	16377	STRG.29409
DAS_by_comparison_direction_event_type	DAS_Flower-45DAB_Positive_dPSI_AF	Flower-45DAB	Positive_dPSI	AF	ko00770	Pantothenate and CoA biosynthesis	0.0412547	0.0721958	23.8038	1	86	8	16377	STRG.29409
DAS_by_comparison_direction_event_type	DAS_Flower-45DAB_Positive_dPSI_AL	Flower-45DAB	Positive_dPSI	AL	ko99992	Structural proteins	0.0031717	0.0190302	314.942	1	13	4	16377	STRG.45360
DAS_by_comparison_direction_event_type	DAS_Flower-45DAB_Positive_dPSI_AL	Flower-45DAB	Positive_dPSI	AL	ko00902	Monoterpenoid biosynthesis	0.0196393	0.058918	50.5463	1	81	4	16377	STRG.602
DAS_by_comparison_direction_event_type	DAS_Flower-45DAB_Positive_dPSI_MX	Flower-45DAB	Positive_dPSI	MX	ko00640	Propanoate metabolism	0.00366367	0.00519021	272.95	1	60	1	16377	STRG.35489
DAS_by_comparison_direction_event_type	DAS_Flower-45DAB_Positive_dPSI_MX	Flower-45DAB	Positive_dPSI	MX	ko00410	beta-Alanine metabolism	0.00445747	0.00519021	224.342	1	73	1	16377	STRG.35489
DAS_by_comparison_direction_event_type	DAS_Flower-45DAB_Positive_dPSI_MX	Flower-45DAB	Positive_dPSI	MX	ko00280	Valine, leucine and isoleucine degradation	0.00519021	0.00519021	192.671	1	85	1	16377	STRG.35489
DAS_by_comparison_direction_event_type	DAS_Flower-45DAB_Positive_dPSI_SE	Flower-45DAB	Positive_dPSI	SE	ko03040	Spliceosome	0.00207084	0.0488979	7.19236	4	396	23	16377	STRG.18287/STRG.51317/STRG.8366/STRG.9040
DAS_by_comparison_direction_event_type	DAS_Flower-45DAB_Positive_dPSI_SE	Flower-45DAB	Positive_dPSI	SE	ko03041	Spliceosome	0.00222263	0.0488979	5.22026	5	682	23	16377	STRG.18287/STRG.416/STRG.51317/STRG.8366/STRG.9040
DAS_by_comparison_direction_event_type	DAS_Flower-45DAB_Positive_dPSI_SE	Flower-45DAB	Positive_dPSI	SE	ko00232	Caffeine metabolism	0.0083982	0.123174	118.674	1	6	23	16377	STRG.2105
DAS_by_comparison_direction_event_type	DAS_Flower-45DAB_Positive_dPSI_SE	Flower-45DAB	Positive_dPSI	SE	ko03450	Non-homologous end-joining	0.0153451	0.168796	64.7312	1	11	23	16377	STRG.33293
DAS_by_comparison_direction_event_type	DAS_Flower-95DAB_Negative_dPSI_A3	Flower-95DAB	Negative_dPSI	A3	ko03041	Spliceosome	0.0001713	0.01713	2.82508	16	682	136	16377	STRG.11732/STRG.13707/STRG.14136/STRG.14400/STRG.1545/STRG.15726/STRG.20762/STRG.24602/STRG.32217/STRG.33298/STRG.40395/STRG.47626/STRG.55781/STRG.56779/STRG.56799/STRG.8108
DAS_by_comparison_direction_event_type	DAS_Flower-95DAB_Negative_dPSI_A3	Flower-95DAB	Negative_dPSI	A3	ko03040	Spliceosome	0.00173833	0.0869165	3.04089	10	396	136	16377	STRG.11732/STRG.13707/STRG.14400/STRG.1545/STRG.15726/STRG.20762/STRG.47626/STRG.55781/STRG.56779/STRG.8108
DAS_by_comparison_direction_event_type	DAS_Flower-95DAB_Negative_dPSI_AF	Flower-95DAB	Negative_dPSI	AF	ko99980	Enzymes with EC numbers	0.00436426	0.0909867	8.57285	3	521	11	16377	STRG.327/STRG.35099/STRG.48575
DAS_by_comparison_direction_event_type	DAS_Flower-95DAB_Negative_dPSI_AF	Flower-95DAB	Negative_dPSI	AF	ko99992	Structural proteins	0.00869983	0.0909867	114.524	1	13	11	16377	STRG.45360
DAS_by_comparison_direction_event_type	DAS_Flower-95DAB_Negative_dPSI_AF	Flower-95DAB	Negative_dPSI	AF	ko00566	Sulfoquinovose metabolism	0.0146824	0.0909867	67.6736	1	22	11	16377	STRG.40847
DAS_by_comparison_direction_event_type	DAS_Flower-95DAB_Negative_dPSI_AF	Flower-95DAB	Negative_dPSI	AF	ko00514	Other types of O-glycan biosynthesis	0.0173308	0.0909867	57.2622	1	26	11	16377	STRG.45059
DAS_by_comparison_direction_event_type	DAS_Flower-95DAB_Negative_dPSI_AF	Flower-95DAB	Negative_dPSI	AF	ko00906	Carotenoid biosynthesis	0.0473255	0.152346	20.678	1	72	11	16377	STRG.21458
DAS_by_comparison_direction_event_type	DAS_Flower-95DAB_Negative_dPSI_AL	Flower-95DAB	Negative_dPSI	AL	ko03009	Ribosome biogenesis	0.0132601	0.0873329	10.5658	2	620	5	16377	STRG.13289/STRG.39876
DAS_by_comparison_direction_event_type	DAS_Flower-95DAB_Negative_dPSI_AL	Flower-95DAB	Negative_dPSI	AL	ko00640	Propanoate metabolism	0.0181868	0.0873329	54.59	1	60	5	16377	STRG.35456
DAS_by_comparison_direction_event_type	DAS_Flower-95DAB_Negative_dPSI_AL	Flower-95DAB	Negative_dPSI	AL	ko00410	beta-Alanine metabolism	0.0220922	0.0873329	44.8685	1	73	5	16377	STRG.35456
DAS_by_comparison_direction_event_type	DAS_Flower-95DAB_Negative_dPSI_AL	Flower-95DAB	Negative_dPSI	AL	ko04130	SNARE interactions in vesicular transport	0.0223921	0.0873329	44.2622	1	74	5	16377	STRG.13289
DAS_by_comparison_direction_event_type	DAS_Flower-95DAB_Negative_dPSI_AL	Flower-95DAB	Negative_dPSI	AL	ko00280	Valine, leucine and isoleucine degradation	0.0256861	0.0873329	38.5341	1	85	5	16377	STRG.35456
DAS_by_comparison_direction_event_type	DAS_Flower-95DAB_Negative_dPSI_MX	Flower-95DAB	Negative_dPSI	MX	ko00511	Other glycan degradation	0.00183184	0.00457959	545.9	1	30	1	16377	STRG.17714
DAS_by_comparison_direction_event_type	DAS_Flower-95DAB_Negative_dPSI_MX	Flower-95DAB	Negative_dPSI	MX	ko00600	Sphingolipid metabolism	0.00354155	0.00457959	282.362	1	58	1	16377	STRG.17714
DAS_by_comparison_direction_event_type	DAS_Flower-95DAB_Negative_dPSI_MX	Flower-95DAB	Negative_dPSI	MX	ko04382	Cornified envelope formation	0.00457959	0.00457959	218.36	1	75	1	16377	STRG.17714
DAS_by_comparison_direction_event_type	DAS_Flower-95DAB_Negative_dPSI_SE	Flower-95DAB	Negative_dPSI	SE	ko03430	Mismatch repair	1.60689e-05	0.00138193	11.1687	6	106	83	16377	STRG.10652/STRG.15385/STRG.23132/STRG.40539/STRG.51188/STRG.8801
DAS_by_comparison_direction_event_type	DAS_Flower-95DAB_Negative_dPSI_SE	Flower-95DAB	Negative_dPSI	SE	ko03030	DNA replication	0.000572839	0.0246321	7.41779	5	133	83	16377	STRG.23132/STRG.40539/STRG.44321/STRG.51188/STRG.8801
DAS_by_comparison_direction_event_type	DAS_Flower-95DAB_Negative_dPSI_SE	Flower-95DAB	Negative_dPSI	SE	ko03460	Fanconi anemia pathway	0.0009861	0.0282682	6.57711	5	150	83	16377	STRG.10652/STRG.23132/STRG.40539/STRG.51188/STRG.8801
DAS_by_comparison_direction_event_type	DAS_Flower-95DAB_Negative_dPSI_SE	Flower-95DAB	Negative_dPSI	SE	ko03450	Non-homologous end-joining	0.00135494	0.0291312	35.8751	2	11	83	16377	STRG.44321/STRG.9406
DAS_by_comparison_direction_event_type	DAS_Flower-95DAB_Negative_dPSI_SE	Flower-95DAB	Negative_dPSI	SE	ko03420	Nucleotide excision repair	0.00266276	0.0457995	5.24769	5	188	83	16377	STRG.23132/STRG.40539/STRG.51188/STRG.56755/STRG.8801
DAS_by_comparison_direction_event_type	DAS_Flower-95DAB_Negative_dPSI_SE	Flower-95DAB	Negative_dPSI	SE	ko03400	DNA repair and recombination proteins	0.00337064	0.0483125	2.24402	14	1231	83	16377	STRG.10652/STRG.15385/STRG.16032/STRG.1659/STRG.23132/STRG.29620/STRG.30093/STRG.40539/STRG.43066/STRG.44321/STRG.51188/STRG.56755/STRG.8801/STRG.9406
DAS_by_comparison_direction_event_type	DAS_Flower-95DAB_Negative_dPSI_SE	Flower-95DAB	Negative_dPSI	SE	ko03440	Homologous recombination	0.00417863	0.0513375	6.11824	4	129	83	16377	STRG.23132/STRG.40539/STRG.51188/STRG.8801
DAS_by_comparison_direction_event_type	DAS_Flower-95DAB_Negative_dPSI_SE	Flower-95DAB	Negative_dPSI	SE	ko00511	Other glycan degradation	0.0100687	0.103983	13.1542	2	30	83	16377	STRG.28253/STRG.47406
DAS_by_comparison_direction_event_type	DAS_Flower-95DAB_Negative_dPSI_SE	Flower-95DAB	Negative_dPSI	SE	ko03021	Transcription machinery	0.010882	0.103983	2.87748	7	480	83	16377	STRG.12939/STRG.14814/STRG.25509/STRG.35051/STRG.56755/STRG.9028/STRG.9185
DAS_by_comparison_direction_event_type	DAS_Flower-95DAB_Negative_dPSI_SE	Flower-95DAB	Negative_dPSI	SE	ko03029	Mitochondrial biogenesis	0.0148258	0.119139	2.33047	9	762	83	16377	STRG.1146/STRG.23132/STRG.36856/STRG.40539/STRG.46244/STRG.47489/STRG.51188/STRG.55639/STRG.8801
DAS_by_comparison_direction_event_type	DAS_Flower-95DAB_Negative_dPSI_SE	Flower-95DAB	Negative_dPSI	SE	ko03040	Spliceosome	0.0152387	0.119139	2.98959	6	396	83	16377	STRG.13707/STRG.18287/STRG.18303/STRG.47489/STRG.53019/STRG.6964
DAS_by_comparison_direction_event_type	DAS_Flower-95DAB_Negative_dPSI_SE	Flower-95DAB	Negative_dPSI	SE	ko03032	DNA replication proteins	0.0216289	0.155007	3.14193	5	314	83	16377	STRG.23132/STRG.40539/STRG.44321/STRG.51188/STRG.8801
DAS_by_comparison_direction_event_type	DAS_Flower-95DAB_Negative_dPSI_SE	Flower-95DAB	Negative_dPSI	SE	ko03250	Viral life cycle - HIV-1	0.0265664	0.175747	7.89253	2	50	83	16377	STRG.25509/STRG.9185
DAS_by_comparison_direction_event_type	DAS_Flower-95DAB_Negative_dPSI_SE	Flower-95DAB	Negative_dPSI	SE	ko03082	ATP-dependent chromatin remodeling	0.031211	0.191725	4.38474	3	135	83	16377	STRG.16032/STRG.30093/STRG.9028
DAS_by_comparison_direction_event_type	DAS_Flower-95DAB_Positive_dPSI_AF	Flower-95DAB	Positive_dPSI	AF	ko00903	Limonene degradation	3.20877e-05	0.000673841	227.458	2	16	9	16377	STRG.16637/STRG.29409
DAS_by_comparison_direction_event_type	DAS_Flower-95DAB_Positive_dPSI_AF	Flower-95DAB	Positive_dPSI	AF	ko00340	Histidine metabolism	0.000177024	0.00185875	98.3604	2	37	9	16377	STRG.16637/STRG.29409
DAS_by_comparison_direction_event_type	DAS_Flower-95DAB_Positive_dPSI_AF	Flower-95DAB	Positive_dPSI	AF	ko00910	Nitrogen metabolism	0.000483099	0.00251481	59.6612	2	61	9	16377	STRG.20783/STRG.8121
DAS_by_comparison_direction_event_type	DAS_Flower-95DAB_Positive_dPSI_AF	Flower-95DAB	Positive_dPSI	AF	ko00310	Lysine degradation	0.000531745	0.00251481	56.8646	2	64	9	16377	STRG.16637/STRG.29409
DAS_by_comparison_direction_event_type	DAS_Flower-95DAB_Positive_dPSI_AF	Flower-95DAB	Positive_dPSI	AF	ko00410	beta-Alanine metabolism	0.000691391	0.00251481	49.8539	2	73	9	16377	STRG.16637/STRG.29409
DAS_by_comparison_direction_event_type	DAS_Flower-95DAB_Positive_dPSI_AF	Flower-95DAB	Positive_dPSI	AF	ko00071	Fatty acid degradation	0.000936009	0.00251481	42.8157	2	85	9	16377	STRG.16637/STRG.29409
DAS_by_comparison_direction_event_type	DAS_Flower-95DAB_Positive_dPSI_AF	Flower-95DAB	Positive_dPSI	AF	ko00280	Valine, leucine and isoleucine degradation	0.000936009	0.00251481	42.8157	2	85	9	16377	STRG.16637/STRG.29409
DAS_by_comparison_direction_event_type	DAS_Flower-95DAB_Positive_dPSI_AF	Flower-95DAB	Positive_dPSI	AF	ko00770	Pantothenate and CoA biosynthesis	0.000958022	0.00251481	42.3178	2	86	9	16377	STRG.16637/STRG.29409
DAS_by_comparison_direction_event_type	DAS_Flower-95DAB_Positive_dPSI_AF	Flower-95DAB	Positive_dPSI	AF	ko00053	Ascorbate and aldarate metabolism	0.00176303	0.00395711	31.1054	2	117	9	16377	STRG.16637/STRG.29409
DAS_by_comparison_direction_event_type	DAS_Flower-95DAB_Positive_dPSI_AF	Flower-95DAB	Positive_dPSI	AF	ko00330	Arginine and proline metabolism	0.00191488	0.00395711	29.8306	2	122	9	16377	STRG.16637/STRG.29409
DAS_by_comparison_direction_event_type	DAS_Flower-95DAB_Positive_dPSI_AF	Flower-95DAB	Positive_dPSI	AF	ko00380	Tryptophan metabolism	0.00207277	0.00395711	28.6562	2	127	9	16377	STRG.16637/STRG.29409
DAS_by_comparison_direction_event_type	DAS_Flower-95DAB_Positive_dPSI_AF	Flower-95DAB	Positive_dPSI	AF	ko00561	Glycerolipid metabolism	0.00244126	0.0042722	26.372	2	138	9	16377	STRG.16637/STRG.29409
DAS_by_comparison_direction_event_type	DAS_Flower-95DAB_Positive_dPSI_AF	Flower-95DAB	Positive_dPSI	AF	ko00620	Pyruvate metabolism	0.004806	0.00776353	18.6632	2	195	9	16377	STRG.16637/STRG.29409
DAS_by_comparison_direction_event_type	DAS_Flower-95DAB_Positive_dPSI_AF	Flower-95DAB	Positive_dPSI	AF	ko00010	Glycolysis / Gluconeogenesis	0.00618505	0.00927758	16.3934	2	222	9	16377	STRG.16637/STRG.29409
DAS_by_comparison_direction_event_type	DAS_Flower-95DAB_Positive_dPSI_AF	Flower-95DAB	Positive_dPSI	AF	ko00943	Isoflavonoid biosynthesis	0.0212346	0.0297285	46.6581	1	39	9	16377	STRG.48535
DAS_by_comparison_direction_event_type	DAS_Flower-95DAB_Positive_dPSI_AF	Flower-95DAB	Positive_dPSI	AF	ko00960	Tropane, piperidine and pyridine alkaloid biosynthesis	0.0271509	0.0356356	36.3933	1	50	9	16377	STRG.32682
DAS_by_comparison_direction_event_type	DAS_Flower-95DAB_Positive_dPSI_AF	Flower-95DAB	Positive_dPSI	AF	ko00905	Brassinosteroid biosynthesis	0.0325018	0.0401493	30.3278	1	60	9	16377	STRG.48535
DAS_by_comparison_direction_event_type	DAS_Flower-95DAB_Positive_dPSI_AL	Flower-95DAB	Positive_dPSI	AL	ko03021	Transcription machinery	0.00125528	0.0213397	12.7945	3	480	8	16377	STRG.12939/STRG.23964/STRG.329
DAS_by_comparison_direction_event_type	DAS_Flower-95DAB_Positive_dPSI_AL	Flower-95DAB	Positive_dPSI	AL	ko99992	Structural proteins	0.0063341	0.0538399	157.471	1	13	8	16377	STRG.45360
DAS_by_comparison_direction_event_type	DAS_Flower-95DAB_Positive_dPSI_AL	Flower-95DAB	Positive_dPSI	AL	ko01006	Prenyltransferases	0.0317959	0.130202	31.017	1	66	8	16377	STRG.12939
DAS_by_comparison_direction_event_type	DAS_Flower-95DAB_Positive_dPSI_AL	Flower-95DAB	Positive_dPSI	AL	ko04382	Cornified envelope formation	0.0360624	0.130202	27.295	1	75	8	16377	STRG.12939
DAS_by_comparison_direction_event_type	DAS_Flower-95DAB_Positive_dPSI_AL	Flower-95DAB	Positive_dPSI	AL	ko03410	Base excision repair	0.0436068	0.130202	22.4959	1	91	8	16377	STRG.14578
DAS_by_comparison_direction_event_type	DAS_Flower-95DAB_Positive_dPSI_AL	Flower-95DAB	Positive_dPSI	AL	ko03020	RNA polymerase	0.0459537	0.130202	21.3242	1	96	8	16377	STRG.329
DAS_by_comparison_direction_event_type	DAS_Leaf-145DAB_Negative_dPSI_AF	Leaf-145DAB	Negative_dPSI	AF	ko99992	Structural proteins	0.00712326	0.0997256	139.974	1	13	9	16377	STRG.45360
DAS_by_comparison_direction_event_type	DAS_Leaf-145DAB_Negative_dPSI_AF	Leaf-145DAB	Negative_dPSI	AF	ko00920	Sulfur metabolism	0.0314337	0.15833	31.3736	1	58	9	16377	STRG.44668
DAS_by_comparison_direction_event_type	DAS_Leaf-145DAB_Negative_dPSI_AF	Leaf-145DAB	Negative_dPSI	AF	ko00400	Phenylalanine, tyrosine and tryptophan biosynthesis	0.0436535	0.15833	22.465	1	81	9	16377	STRG.12763
DAS_by_comparison_direction_event_type	DAS_Leaf-145DAB_Negative_dPSI_AF	Leaf-145DAB	Negative_dPSI	AF	ko00860	Porphyrin metabolism	0.0452373	0.15833	21.6627	1	84	9	16377	STRG.45005
DAS_by_comparison_direction_event_type	DAS_Leaf-145DAB_Negative_dPSI_AL	Leaf-145DAB	Negative_dPSI	AL	ko00945	Stilbenoid, diarylheptanoid and gingerol biosynthesis	0.0260942	0.152871	37.9097	1	72	6	16377	STRG.32316
DAS_by_comparison_direction_event_type	DAS_Leaf-145DAB_Negative_dPSI_AL	Leaf-145DAB	Negative_dPSI	AL	ko00130	Ubiquinone and other terpenoid-quinone biosynthesis	0.027169	0.152871	36.3933	1	75	6	16377	STRG.32316
DAS_by_comparison_direction_event_type	DAS_Leaf-145DAB_Negative_dPSI_AL	Leaf-145DAB	Negative_dPSI	AL	ko00941	Flavonoid biosynthesis	0.0382177	0.152871	25.75	1	106	6	16377	STRG.32316
DAS_by_comparison_direction_event_type	DAS_Leaf-145DAB_Negative_dPSI_MX	Leaf-145DAB	Negative_dPSI	MX	ko03110	Chaperones and folding catalysts	0.0313855	0.0313855	31.8619	1	514	1	16377	STRG.31219
DAS_by_comparison_direction_event_type	DAS_Leaf-145DAB_Negative_dPSI_RI	Leaf-145DAB	Negative_dPSI	RI	ko00340	Histidine metabolism	0.00367014	0.187177	22.1311	2	37	40	16377	STRG.1281/STRG.38371
DAS_by_comparison_direction_event_type	DAS_Leaf-145DAB_Positive_dPSI_A5	Leaf-145DAB	Positive_dPSI	A5	ko03036	Chromosome and associated proteins	0.00276069	0.146316	2.93612	9	1255	40	16377	STRG.1518/STRG.18987/STRG.22529/STRG.30389/STRG.30781/STRG.41753/STRG.43450/STRG.47378/STRG.53555
DAS_by_comparison_direction_event_type	DAS_Leaf-145DAB_Positive_dPSI_AF	Leaf-145DAB	Positive_dPSI	AF	ko99992	Structural proteins	0.00396317	0.0277422	251.954	1	13	5	16377	STRG.45360
DAS_by_comparison_direction_event_type	DAS_Leaf-145DAB_Positive_dPSI_AF	Leaf-145DAB	Positive_dPSI	AF	ko04130	SNARE interactions in vesicular transport	0.0223921	0.0745502	44.2622	1	74	5	16377	STRG.33713
DAS_by_comparison_direction_event_type	DAS_Leaf-145DAB_Positive_dPSI_AF	Leaf-145DAB	Positive_dPSI	AF	ko00941	Flavonoid biosynthesis	0.0319501	0.0745502	30.9	1	106	5	16377	STRG.27868
DAS_by_comparison_direction_event_type	DAS_Leaf-145DAB_Positive_dPSI_AL	Leaf-145DAB	Positive_dPSI	AL	ko99992	Structural proteins	0.0031717	0.0222019	314.942	1	13	4	16377	STRG.45360
DAS_by_comparison_direction_event_type	DAS_Leaf-145DAB_Positive_dPSI_AL	Leaf-145DAB	Positive_dPSI	AL	ko00592	alpha-Linolenic acid metabolism	0.0265999	0.0930996	37.2205	1	110	4	16377	STRG.35099
DAS_by_comparison_direction_event_type	DAS_Leaf-145DAB_Positive_dPSI_MX	Leaf-145DAB	Positive_dPSI	MX	ko03460	Fanconi anemia pathway	0.00915919	0.0274776	109.18	1	150	1	16377	STRG.493
DAS_by_comparison_direction_event_type	DAS_Leaf-145DAB_Positive_dPSI_MX	Leaf-145DAB	Positive_dPSI	MX	ko03041	Spliceosome	0.0416438	0.0624657	24.0132	1	682	1	16377	STRG.493
DAS_by_comparison_direction_event_type	DAS_Leaf-145DAB_Positive_dPSI_RI	Leaf-145DAB	Positive_dPSI	RI	ko00410	beta-Alanine metabolism	0.00640046	0.197564	16.618	2	73	27	16377	STRG.12129/STRG.36404
DAS_by_comparison_direction_event_type	DAS_Leaf-145DAB_Positive_dPSI_RI	Leaf-145DAB	Positive_dPSI	RI	ko00071	Fatty acid degradation	0.00858976	0.197564	14.2719	2	85	27	16377	STRG.12129/STRG.36404
DAS_by_comparison_direction_event_type	DAS_Leaf-145DAB_Positive_dPSI_SE	Leaf-145DAB	Positive_dPSI	SE	ko03041	Spliceosome	0.0119855	0.124774	4.36604	4	682	22	16377	STRG.13497/STRG.1603/STRG.8366/STRG.9040
DAS_by_comparison_direction_event_type	DAS_Leaf-145DAB_Positive_dPSI_SE	Leaf-145DAB	Positive_dPSI	SE	ko03450	Non-homologous end-joining	0.0146824	0.124774	67.6736	1	11	22	16377	STRG.33293
DAS_by_comparison_direction_event_type	DAS_Leaf-145DAB_Positive_dPSI_SE	Leaf-145DAB	Positive_dPSI	SE	ko03040	Spliceosome	0.0153615	0.124774	5.63946	3	396	22	16377	STRG.13497/STRG.8366/STRG.9040
DAS_by_comparison_direction_event_type	DAS_Leaf-145DAB_Positive_dPSI_SE	Leaf-145DAB	Positive_dPSI	SE	ko00531	Glycosaminoglycan degradation	0.0173297	0.124774	57.2622	1	13	22	16377	STRG.14440
DAS_by_comparison_direction_event_type	DAS_Leaf-145DAB_Positive_dPSI_SE	Leaf-145DAB	Positive_dPSI	SE	ko99992	Structural proteins	0.0173297	0.124774	57.2622	1	13	22	16377	STRG.45360
DAS_by_comparison_direction_event_type	DAS_Leaf-145DAB_Positive_dPSI_SE	Leaf-145DAB	Positive_dPSI	SE	ko00536	Glycosaminoglycan binding proteins	0.0304649	0.181882	32.3656	1	23	22	16377	STRG.14440
DAS_by_comparison_direction_event_type	DAS_Leaf-145DAB_Positive_dPSI_SE	Leaf-145DAB	Positive_dPSI	SE	ko00010	Glycolysis / Gluconeogenesis	0.035366	0.181882	6.70639	2	222	22	16377	STRG.42094/STRG.56035
DAS_by_comparison_direction_event_type	DAS_Leaf-45DAB_Negative_dPSI_A3	Leaf-45DAB	Negative_dPSI	A3	ko00620	Pyruvate metabolism	5.77922e-05	0.0036987	8.84049	6	195	57	16377	STRG.21656/STRG.25401/STRG.29437/STRG.40063/STRG.7381/STRG.9343
DAS_by_comparison_direction_event_type	DAS_Leaf-45DAB_Negative_dPSI_A3	Leaf-45DAB	Negative_dPSI	A3	ko00970	Aminoacyl-tRNA biosynthesis	0.00583011	0.132618	8.20902	3	105	57	16377	STRG.31834/STRG.42409/STRG.56740
DAS_by_comparison_direction_event_type	DAS_Leaf-45DAB_Negative_dPSI_A3	Leaf-45DAB	Negative_dPSI	A3	ko00650	Butanoate metabolism	0.00621647	0.132618	16.9009	2	34	57	16377	STRG.21656/STRG.7381
DAS_by_comparison_direction_event_type	DAS_Leaf-45DAB_Negative_dPSI_A3	Leaf-45DAB	Negative_dPSI	A3	ko00380	Tryptophan metabolism	0.00982582	0.157213	6.78699	3	127	57	16377	STRG.12380/STRG.21656/STRG.7381
DAS_by_comparison_direction_event_type	DAS_Leaf-45DAB_Negative_dPSI_A3	Leaf-45DAB	Negative_dPSI	A3	ko00904	Diterpenoid biosynthesis	0.0131005	0.167217	11.4926	2	50	57	16377	STRG.13424/STRG.6175
DAS_by_comparison_direction_event_type	DAS_Leaf-45DAB_Negative_dPSI_A3	Leaf-45DAB	Negative_dPSI	A3	ko03029	Mitochondrial biogenesis	0.0160699	0.167217	2.63938	7	762	57	16377	STRG.17557/STRG.22570/STRG.30768/STRG.36581/STRG.51584/STRG.56740/STRG.5948
DAS_by_comparison_direction_event_type	DAS_Leaf-45DAB_Negative_dPSI_A3	Leaf-45DAB	Negative_dPSI	A3	ko03009	Ribosome biogenesis	0.020324	0.167217	2.78048	6	620	57	16377	STRG.13293/STRG.15286/STRG.22544/STRG.44674/STRG.52774/STRG.7799
DAS_by_comparison_direction_event_type	DAS_Leaf-45DAB_Negative_dPSI_A3	Leaf-45DAB	Negative_dPSI	A3	ko00310	Lysine degradation	0.0209021	0.167217	8.97862	2	64	57	16377	STRG.21656/STRG.7381
DAS_by_comparison_direction_event_type	DAS_Leaf-45DAB_Negative_dPSI_A3	Leaf-45DAB	Negative_dPSI	A3	ko01007	Amino acid related enzymes	0.0276993	0.188485	4.58483	3	188	57	16377	STRG.31834/STRG.42409/STRG.56740
DAS_by_comparison_direction_event_type	DAS_Leaf-45DAB_Negative_dPSI_A3	Leaf-45DAB	Negative_dPSI	A3	ko00071	Fatty acid degradation	0.035341	0.188485	6.76037	2	85	57	16377	STRG.21656/STRG.7381
DAS_by_comparison_direction_event_type	DAS_Leaf-45DAB_Negative_dPSI_A3	Leaf-45DAB	Negative_dPSI	A3	ko00280	Valine, leucine and isoleucine degradation	0.035341	0.188485	6.76037	2	85	57	16377	STRG.21656/STRG.7381
DAS_by_comparison_direction_event_type	DAS_Leaf-45DAB_Negative_dPSI_A3	Leaf-45DAB	Negative_dPSI	A3	ko00900	Terpenoid backbone biosynthesis	0.035341	0.188485	6.76037	2	85	57	16377	STRG.21656/STRG.7381
DAS_by_comparison_direction_event_type	DAS_Leaf-45DAB_Negative_dPSI_A5	Leaf-45DAB	Negative_dPSI	A5	ko03040	Spliceosome	0.00089371	0.0563037	5.2795	6	396	47	16377	STRG.13289/STRG.19807/STRG.28669/STRG.36539/STRG.50268/STRG.50288
DAS_by_comparison_direction_event_type	DAS_Leaf-45DAB_Negative_dPSI_A5	Leaf-45DAB	Negative_dPSI	A5	ko03041	Spliceosome	0.00310279	0.0977378	3.57643	7	682	47	16377	STRG.13289/STRG.19807/STRG.23948/STRG.28669/STRG.36539/STRG.50268/STRG.50288
DAS_by_comparison_direction_event_type	DAS_Leaf-45DAB_Negative_dPSI_A5	Leaf-45DAB	Negative_dPSI	A5	ko03009	Ribosome biogenesis	0.00824443	0.173133	3.37207	6	620	47	16377	STRG.13289/STRG.19807/STRG.33901/STRG.48090/STRG.48986/STRG.50268
DAS_by_comparison_direction_event_type	DAS_Leaf-45DAB_Negative_dPSI_AF	Leaf-45DAB	Negative_dPSI	AF	ko99992	Structural proteins	0.0102741	0.155683	96.9053	1	13	13	16377	STRG.45360
DAS_by_comparison_direction_event_type	DAS_Leaf-45DAB_Negative_dPSI_AF	Leaf-45DAB	Negative_dPSI	AF	ko00514	Other types of O-glycan biosynthesis	0.0204507	0.155683	48.4527	1	26	13	16377	STRG.45059
DAS_by_comparison_direction_event_type	DAS_Leaf-45DAB_Negative_dPSI_AF	Leaf-45DAB	Negative_dPSI	AF	ko04977	Vitamin digestion and absorption	0.0212295	0.155683	46.6581	1	27	13	16377	STRG.8070
DAS_by_comparison_direction_event_type	DAS_Leaf-45DAB_Negative_dPSI_AF	Leaf-45DAB	Negative_dPSI	AF	ko02000	Transporters	0.0404512	0.171726	3.7983	3	995	13	16377	STRG.28331/STRG.45059/STRG.8070
DAS_by_comparison_direction_event_type	DAS_Leaf-45DAB_Negative_dPSI_AF	Leaf-45DAB	Negative_dPSI	AF	ko00920	Sulfur metabolism	0.0450906	0.171726	21.7202	1	58	13	16377	STRG.44668
DAS_by_comparison_direction_event_type	DAS_Leaf-45DAB_Negative_dPSI_AL	Leaf-45DAB	Negative_dPSI	AL	ko04141	Protein processing in endoplasmic reticulum	0.00491741	0.0584653	17.6097	2	372	5	16377	STRG.13289/STRG.28119
DAS_by_comparison_direction_event_type	DAS_Leaf-45DAB_Negative_dPSI_AL	Leaf-45DAB	Negative_dPSI	AL	ko00514	Other types of O-glycan biosynthesis	0.00791376	0.0584653	125.977	1	26	5	16377	STRG.45059
DAS_by_comparison_direction_event_type	DAS_Leaf-45DAB_Negative_dPSI_AL	Leaf-45DAB	Negative_dPSI	AL	ko03110	Chaperones and folding catalysts	0.00923136	0.0584653	12.7447	2	514	5	16377	STRG.13289/STRG.28119
DAS_by_comparison_direction_event_type	DAS_Leaf-45DAB_Negative_dPSI_AL	Leaf-45DAB	Negative_dPSI	AL	ko03029	Mitochondrial biogenesis	0.0196839	0.0850901	8.59685	2	762	5	16377	STRG.13289/STRG.45059
DAS_by_comparison_direction_event_type	DAS_Leaf-45DAB_Negative_dPSI_AL	Leaf-45DAB	Negative_dPSI	AL	ko04130	SNARE interactions in vesicular transport	0.0223921	0.0850901	44.2622	1	74	5	16377	STRG.13289
DAS_by_comparison_direction_event_type	DAS_Leaf-45DAB_Negative_dPSI_MX	Leaf-45DAB	Negative_dPSI	MX	ko03110	Chaperones and folding catalysts	0.0313855	0.0313855	31.8619	1	514	1	16377	STRG.31219
DAS_by_comparison_direction_event_type	DAS_Leaf-45DAB_Negative_dPSI_SE	Leaf-45DAB	Negative_dPSI	SE	ko00010	Glycolysis / Gluconeogenesis	0.00272905	0.106433	10.5386	3	222	21	16377	STRG.50073/STRG.5920/STRG.9343
DAS_by_comparison_direction_event_type	DAS_Leaf-45DAB_Negative_dPSI_SE	Leaf-45DAB	Negative_dPSI	SE	ko04147	Exosome	0.00995919	0.194204	3.64419	5	1070	21	16377	STRG.31220/STRG.39717/STRG.50073/STRG.5920/STRG.9343
DAS_by_comparison_direction_event_type	DAS_Leaf-45DAB_Positive_dPSI_A3	Leaf-45DAB	Positive_dPSI	A3	ko03272	Virion - Hepatitis viruses	0.00245021	0.176415	27.0694	2	22	55	16377	STRG.15073/STRG.48040
DAS_by_comparison_direction_event_type	DAS_Leaf-45DAB_Positive_dPSI_A5	Leaf-45DAB	Positive_dPSI	A5	ko00260	Glycine, serine and threonine metabolism	0.000884576	0.0681124	9.33828	4	115	61	16377	STRG.11499/STRG.15910/STRG.16849/STRG.24505
DAS_by_comparison_direction_event_type	DAS_Leaf-45DAB_Positive_dPSI_A5	Leaf-45DAB	Positive_dPSI	A5	ko00511	Other glycan degradation	0.00555118	0.156919	17.8984	2	30	61	16377	STRG.17714/STRG.51071
DAS_by_comparison_direction_event_type	DAS_Leaf-45DAB_Positive_dPSI_A5	Leaf-45DAB	Positive_dPSI	A5	ko03036	Chromosome and associated proteins	0.00611373	0.156919	2.35317	11	1255	61	16377	STRG.11499/STRG.23314/STRG.24326/STRG.2470/STRG.30781/STRG.43450/STRG.47378/STRG.48986/STRG.4940/STRG.53555/STRG.7183
DAS_by_comparison_direction_event_type	DAS_Leaf-45DAB_Positive_dPSI_AF	Leaf-45DAB	Positive_dPSI	AF	ko99992	Structural proteins	0.00948725	0.18408	104.981	1	13	12	16377	STRG.45360
DAS_by_comparison_direction_event_type	DAS_Leaf-45DAB_Positive_dPSI_AF	Leaf-45DAB	Positive_dPSI	AF	ko00566	Sulfoquinovose metabolism	0.0160069	0.18408	62.0341	1	22	12	16377	STRG.40847
DAS_by_comparison_direction_event_type	DAS_Leaf-45DAB_Positive_dPSI_AL	Leaf-45DAB	Positive_dPSI	AL	ko99992	Structural proteins	0.00475406	0.0481249	209.962	1	13	6	16377	STRG.45360
DAS_by_comparison_direction_event_type	DAS_Leaf-45DAB_Positive_dPSI_AL	Leaf-45DAB	Positive_dPSI	AL	ko00514	Other types of O-glycan biosynthesis	0.00948927	0.0481249	104.981	1	26	6	16377	STRG.45059
DAS_by_comparison_direction_event_type	DAS_Leaf-45DAB_Positive_dPSI_AL	Leaf-45DAB	Positive_dPSI	AL	ko00730	Thiamine metabolism	0.0120312	0.0481249	82.7121	1	33	6	16377	STRG.51174
DAS_by_comparison_direction_event_type	DAS_Leaf-45DAB_Positive_dPSI_AL	Leaf-45DAB	Positive_dPSI	AL	ko00592	alpha-Linolenic acid metabolism	0.0396357	0.118907	24.8136	1	110	6	16377	STRG.35099
DAS_by_comparison_direction_event_type	DAS_Leaf-45DAB_Positive_dPSI_MX	Leaf-45DAB	Positive_dPSI	MX	ko00520	Amino sugar and nucleotide sugar metabolism	0.0240348	0.0721044	41.3561	1	198	2	16377	STRG.30758
DAS_by_comparison_direction_event_type	DAS_Leaf-45DAB_Positive_dPSI_RI	Leaf-45DAB	Positive_dPSI	RI	ko00620	Pyruvate metabolism	0.000202671	0.00685828	13.4375	4	195	25	16377	STRG.15595/STRG.35579/STRG.7381/STRG.9343
DAS_by_comparison_direction_event_type	DAS_Leaf-45DAB_Positive_dPSI_RI	Leaf-45DAB	Positive_dPSI	RI	ko00071	Fatty acid degradation	0.000285762	0.00685828	23.1205	3	85	25	16377	STRG.12129/STRG.15595/STRG.7381
DAS_by_comparison_direction_event_type	DAS_Leaf-45DAB_Positive_dPSI_RI	Leaf-45DAB	Positive_dPSI	RI	ko00310	Lysine degradation	0.00425628	0.066024	20.4713	2	64	25	16377	STRG.15595/STRG.7381
DAS_by_comparison_direction_event_type	DAS_Leaf-45DAB_Positive_dPSI_RI	Leaf-45DAB	Positive_dPSI	RI	ko00410	beta-Alanine metabolism	0.005502	0.066024	17.9474	2	73	25	16377	STRG.12129/STRG.15595
DAS_by_comparison_direction_event_type	DAS_Leaf-45DAB_Positive_dPSI_RI	Leaf-45DAB	Positive_dPSI	RI	ko00280	Valine, leucine and isoleucine degradation	0.00739109	0.0709545	15.4136	2	85	25	16377	STRG.15595/STRG.7381
DAS_by_comparison_direction_event_type	DAS_Leaf-45DAB_Positive_dPSI_RI	Leaf-45DAB	Positive_dPSI	RI	ko00380	Tryptophan metabolism	0.0159304	0.127443	10.3162	2	127	25	16377	STRG.15595/STRG.7381
DAS_by_comparison_direction_event_type	DAS_Leaf-45DAB_Positive_dPSI_RI	Leaf-45DAB	Positive_dPSI	RI	ko00903	Limonene degradation	0.0241578	0.165653	40.9425	1	16	25	16377	STRG.15595
DAS_by_comparison_direction_event_type	DAS_Leaf-45DAB_Positive_dPSI_RI	Leaf-45DAB	Positive_dPSI	RI	ko03019	Messenger RNA biogenesis	0.0412386	0.198532	3.0084	4	871	25	16377	STRG.18917/STRG.25125/STRG.30363/STRG.935
DAS_by_comparison_direction_event_type	DAS_Leaf-45DAB_Positive_dPSI_RI	Leaf-45DAB	Positive_dPSI	RI	ko00010	Glycolysis / Gluconeogenesis	0.0447349	0.198532	5.90162	2	222	25	16377	STRG.15595/STRG.9343
DAS_by_comparison_direction_event_type	DAS_Leaf-45DAB_Positive_dPSI_RI	Leaf-45DAB	Positive_dPSI	RI	ko99999	Others	0.0462961	0.198532	21.1316	1	31	25	16377	STRG.33855
DAS_by_comparison_direction_event_type	DAS_Leaf-45DAB_Positive_dPSI_RI	Leaf-45DAB	Positive_dPSI	RI	ko03013	Nucleocytoplasmic transport	0.049921	0.198532	5.55153	2	236	25	16377	STRG.18917/STRG.935
DAS_by_comparison_direction_event_type	DAS_Leaf-95DAB_Negative_dPSI_A3	Leaf-95DAB	Negative_dPSI	A3	ko03041	Spliceosome	9.57675e-06	0.000756563	3.75206	15	682	96	16377	STRG.14400/STRG.1545/STRG.15726/STRG.16889/STRG.20762/STRG.32217/STRG.33298/STRG.38771/STRG.40395/STRG.46899/STRG.47626/STRG.51317/STRG.55781/STRG.8108/STRG.8244
DAS_by_comparison_direction_event_type	DAS_Leaf-95DAB_Negative_dPSI_A3	Leaf-95DAB	Negative_dPSI	A3	ko03040	Spliceosome	0.000523685	0.0206856	3.87713	9	396	96	16377	STRG.14400/STRG.1545/STRG.15726/STRG.20762/STRG.46899/STRG.47626/STRG.51317/STRG.55781/STRG.8108
DAS_by_comparison_direction_event_type	DAS_Leaf-95DAB_Negative_dPSI_A3	Leaf-95DAB	Negative_dPSI	A3	ko01002	Peptidases and inhibitors	0.00649725	0.169	2.67481	9	574	96	16377	STRG.14120/STRG.14848/STRG.18205/STRG.33217/STRG.37906/STRG.54338/STRG.5759/STRG.5913/STRG.9589
DAS_by_comparison_direction_event_type	DAS_Leaf-95DAB_Negative_dPSI_A3	Leaf-95DAB	Negative_dPSI	A3	ko00670	One carbon pool by folate	0.00902775	0.169	7.0107	3	73	96	16377	STRG.16230/STRG.3559/STRG.7233
DAS_by_comparison_direction_event_type	DAS_Leaf-95DAB_Negative_dPSI_A3	Leaf-95DAB	Negative_dPSI	A3	ko04812	Cytoskeleton proteins	0.0106962	0.169	3.23912	6	316	96	16377	STRG.2251/STRG.23549/STRG.27717/STRG.27811/STRG.29200/STRG.41699
DAS_by_comparison_direction_event_type	DAS_Leaf-95DAB_Negative_dPSI_A3	Leaf-95DAB	Negative_dPSI	A3	ko03029	Mitochondrial biogenesis	0.0137355	0.18085	2.23876	10	762	96	16377	STRG.14788/STRG.18154/STRG.23549/STRG.27978/STRG.37906/STRG.40539/STRG.52629/STRG.56350/STRG.56740/STRG.5817
DAS_by_comparison_direction_event_type	DAS_Leaf-95DAB_Negative_dPSI_AF	Leaf-95DAB	Negative_dPSI	AF	ko99992	Structural proteins	0.00948725	0.166475	104.981	1	13	12	16377	STRG.45360
DAS_by_comparison_direction_event_type	DAS_Leaf-95DAB_Negative_dPSI_AF	Leaf-95DAB	Negative_dPSI	AF	ko00514	Other types of O-glycan biosynthesis	0.0188919	0.166475	52.4904	1	26	12	16377	STRG.45059
DAS_by_comparison_direction_event_type	DAS_Leaf-95DAB_Negative_dPSI_AF	Leaf-95DAB	Negative_dPSI	AF	ko02000	Transporters	0.0325521	0.166475	4.11482	3	995	12	16377	STRG.28331/STRG.45059/STRG.54665
DAS_by_comparison_direction_event_type	DAS_Leaf-95DAB_Negative_dPSI_AF	Leaf-95DAB	Negative_dPSI	AF	ko00640	Propanoate metabolism	0.0431031	0.166475	22.7458	1	60	12	16377	STRG.25959
DAS_by_comparison_direction_event_type	DAS_Leaf-95DAB_Negative_dPSI_AF	Leaf-95DAB	Negative_dPSI	AF	ko00100	Steroid biosynthesis	0.0480193	0.166475	20.3694	1	67	12	16377	STRG.47552
DAS_by_comparison_direction_event_type	DAS_Leaf-95DAB_Negative_dPSI_AL	Leaf-95DAB	Negative_dPSI	AL	ko04144	Endocytosis	0.00207636	0.0332217	26.5	2	309	4	16377	STRG.13289/STRG.21520
DAS_by_comparison_direction_event_type	DAS_Leaf-95DAB_Negative_dPSI_AL	Leaf-95DAB	Negative_dPSI	AL	ko00514	Other types of O-glycan biosynthesis	0.00633584	0.0506867	157.471	1	26	4	16377	STRG.45059
DAS_by_comparison_direction_event_type	DAS_Leaf-95DAB_Negative_dPSI_AL	Leaf-95DAB	Negative_dPSI	AL	ko03029	Mitochondrial biogenesis	0.0121844	0.0649834	10.7461	2	762	4	16377	STRG.13289/STRG.45059
DAS_by_comparison_direction_event_type	DAS_Leaf-95DAB_Negative_dPSI_AL	Leaf-95DAB	Negative_dPSI	AL	ko04130	SNARE interactions in vesicular transport	0.0179536	0.0718145	55.3277	1	74	4	16377	STRG.13289
DAS_by_comparison_direction_event_type	DAS_Leaf-95DAB_Negative_dPSI_AL	Leaf-95DAB	Negative_dPSI	AL	ko03051	Proteasome	0.0467881	0.126735	20.9962	1	195	4	16377	STRG.13289
DAS_by_comparison_direction_event_type	DAS_Leaf-95DAB_Negative_dPSI_AL	Leaf-95DAB	Negative_dPSI	AL	ko04131	Membrane trafficking	0.0475255	0.126735	5.26253	2	1556	4	16377	STRG.13289/STRG.21520
DAS_by_comparison_direction_event_type	DAS_Leaf-95DAB_Negative_dPSI_SE	Leaf-95DAB	Negative_dPSI	SE	ko03450	Non-homologous end-joining	0.000687272	0.0467345	50.4684	2	11	59	16377	STRG.44321/STRG.9406
DAS_by_comparison_direction_event_type	DAS_Leaf-95DAB_Negative_dPSI_SE	Leaf-95DAB	Negative_dPSI	SE	ko03430	Mismatch repair	0.00658821	0.118765	7.85593	3	106	59	16377	STRG.10652/STRG.23132/STRG.8801
DAS_by_comparison_direction_event_type	DAS_Leaf-95DAB_Negative_dPSI_SE	Leaf-95DAB	Negative_dPSI	SE	ko03021	Transcription machinery	0.00744941	0.118765	3.4697	6	480	59	16377	STRG.19044/STRG.25509/STRG.35051/STRG.56755/STRG.9028/STRG.9185
DAS_by_comparison_direction_event_type	DAS_Leaf-95DAB_Negative_dPSI_SE	Leaf-95DAB	Negative_dPSI	SE	ko03041	Spliceosome	0.0109713	0.118765	2.84902	7	682	59	16377	STRG.19044/STRG.32217/STRG.33805/STRG.49240/STRG.51317/STRG.53019/STRG.6964
DAS_by_comparison_direction_event_type	DAS_Leaf-95DAB_Negative_dPSI_SE	Leaf-95DAB	Negative_dPSI	SE	ko03440	Homologous recombination	0.0112608	0.118765	6.45526	3	129	59	16377	STRG.23132/STRG.23778/STRG.8801
DAS_by_comparison_direction_event_type	DAS_Leaf-95DAB_Negative_dPSI_SE	Leaf-95DAB	Negative_dPSI	SE	ko03400	DNA repair and recombination proteins	0.0118524	0.118765	2.25488	10	1231	59	16377	STRG.10652/STRG.16032/STRG.23132/STRG.23778/STRG.43066/STRG.44321/STRG.56585/STRG.56755/STRG.8801/STRG.9406
DAS_by_comparison_direction_event_type	DAS_Leaf-95DAB_Negative_dPSI_SE	Leaf-95DAB	Negative_dPSI	SE	ko03030	DNA replication	0.0122258	0.118765	6.26112	3	133	59	16377	STRG.23132/STRG.44321/STRG.8801
DAS_by_comparison_direction_event_type	DAS_Leaf-95DAB_Negative_dPSI_SE	Leaf-95DAB	Negative_dPSI	SE	ko03250	Viral life cycle - HIV-1	0.0139902	0.118917	11.1031	2	50	59	16377	STRG.25509/STRG.9185
DAS_by_comparison_direction_event_type	DAS_Leaf-95DAB_Negative_dPSI_SE	Leaf-95DAB	Negative_dPSI	SE	ko03460	Fanconi anemia pathway	0.0168462	0.127282	5.55153	3	150	59	16377	STRG.10652/STRG.23132/STRG.8801
DAS_by_comparison_direction_event_type	DAS_Leaf-95DAB_Positive_dPSI_AF	Leaf-95DAB	Positive_dPSI	AF	ko00620	Pyruvate metabolism	0.00376743	0.0727144	20.9962	2	195	8	16377	STRG.16637/STRG.40847
DAS_by_comparison_direction_event_type	DAS_Leaf-95DAB_Positive_dPSI_AF	Leaf-95DAB	Positive_dPSI	AF	ko99992	Structural proteins	0.0063341	0.0727144	157.471	1	13	8	16377	STRG.45360
DAS_by_comparison_direction_event_type	DAS_Leaf-95DAB_Positive_dPSI_AF	Leaf-95DAB	Positive_dPSI	AF	ko00903	Limonene degradation	0.00779083	0.0727144	127.945	1	16	8	16377	STRG.16637
DAS_by_comparison_direction_event_type	DAS_Leaf-95DAB_Positive_dPSI_AF	Leaf-95DAB	Positive_dPSI	AF	ko00566	Sulfoquinovose metabolism	0.0106987	0.0748906	93.0511	1	22	8	16377	STRG.40847
DAS_by_comparison_direction_event_type	DAS_Leaf-95DAB_Positive_dPSI_AF	Leaf-95DAB	Positive_dPSI	AF	ko00340	Histidine metabolism	0.0179357	0.0916583	55.3277	1	37	8	16377	STRG.16637
DAS_by_comparison_direction_event_type	DAS_Leaf-95DAB_Positive_dPSI_AF	Leaf-95DAB	Positive_dPSI	AF	ko00310	Lysine degradation	0.0308456	0.0916583	31.9863	1	64	8	16377	STRG.16637
DAS_by_comparison_direction_event_type	DAS_Leaf-95DAB_Positive_dPSI_AF	Leaf-95DAB	Positive_dPSI	AF	ko01009	Protein phosphatases and associated proteins	0.0312099	0.0916583	6.96301	2	588	8	16377	STRG.12935/STRG.53049
DAS_by_comparison_direction_event_type	DAS_Leaf-95DAB_Positive_dPSI_AF	Leaf-95DAB	Positive_dPSI	AF	ko00410	beta-Alanine metabolism	0.0351158	0.0916583	28.0428	1	73	8	16377	STRG.16637
DAS_by_comparison_direction_event_type	DAS_Leaf-95DAB_Positive_dPSI_AF	Leaf-95DAB	Positive_dPSI	AF	ko00071	Fatty acid degradation	0.0407837	0.0916583	24.0838	1	85	8	16377	STRG.16637
DAS_by_comparison_direction_event_type	DAS_Leaf-95DAB_Positive_dPSI_AF	Leaf-95DAB	Positive_dPSI	AF	ko00280	Valine, leucine and isoleucine degradation	0.0407837	0.0916583	24.0838	1	85	8	16377	STRG.16637
DAS_by_comparison_direction_event_type	DAS_Leaf-95DAB_Positive_dPSI_AF	Leaf-95DAB	Positive_dPSI	AF	ko00770	Pantothenate and CoA biosynthesis	0.0412547	0.0916583	23.8038	1	86	8	16377	STRG.16637
DAS_by_comparison_direction_event_type	DAS_Leaf-95DAB_Positive_dPSI_AL	Leaf-95DAB	Positive_dPSI	AL	ko03410	Base excision repair	0.0016257	0.0292625	32.7213	2	91	11	16377	STRG.14578/STRG.36087
DAS_by_comparison_direction_event_type	DAS_Leaf-95DAB_Positive_dPSI_AL	Leaf-95DAB	Positive_dPSI	AL	ko99992	Structural proteins	0.00869983	0.0782985	114.524	1	13	11	16377	STRG.45360
DAS_by_comparison_direction_event_type	DAS_Leaf-95DAB_Positive_dPSI_AL	Leaf-95DAB	Positive_dPSI	AL	ko00514	Other types of O-glycan biosynthesis	0.0173308	0.103985	57.2622	1	26	11	16377	STRG.45059
DAS_by_comparison_direction_event_type	DAS_Leaf-95DAB_Positive_dPSI_AL	Leaf-95DAB	Positive_dPSI	AL	ko03021	Transcription machinery	0.0395773	0.167461	6.20341	2	480	11	16377	STRG.23964/STRG.52365
DAS_by_comparison_direction_event_type	DAS_Leaf-95DAB_Positive_dPSI_AL	Leaf-95DAB	Positive_dPSI	AL	ko03036	Chromosome and associated proteins	0.0465168	0.167461	3.55893	3	1255	11	16377	STRG.35360/STRG.36087/STRG.39010
DAS_by_comparison_direction_event_type	DAS_Leaf-95DAB_Positive_dPSI_SE	Leaf-95DAB	Positive_dPSI	SE	ko03021	Transcription machinery	0.00024247	0.0104262	6.60363	6	480	31	16377	STRG.12080/STRG.35848/STRG.47539/STRG.56755/STRG.5831/STRG.6944
DAS_by_comparison_direction_event_type	DAS_Leaf-95DAB_Positive_dPSI_SE	Leaf-95DAB	Positive_dPSI	SE	ko04141	Protein processing in endoplasmic reticulum	0.0050757	0.0757232	5.68054	4	372	31	16377	STRG.24644/STRG.38043/STRG.45757/STRG.47655
DAS_by_comparison_direction_event_type	DAS_Leaf-95DAB_Positive_dPSI_SE	Leaf-95DAB	Positive_dPSI	SE	ko03420	Nucleotide excision repair	0.00528301	0.0757232	8.43016	3	188	31	16377	STRG.35848/STRG.56755/STRG.6944
DAS_by_comparison_direction_event_type	DAS_Leaf-95DAB_Positive_dPSI_SE	Leaf-95DAB	Positive_dPSI	SE	ko03022	Basal transcription factors	0.0109768	0.118	12.5783	2	84	31	16377	STRG.56755/STRG.6944
DAS_by_comparison_direction_event_type	DAS_Leaf-Flower_Negative_dPSI_AF	Leaf-Flower	Negative_dPSI	AF	ko00903	Limonene degradation	0.00972962	0.102605	102.356	1	16	10	16377	STRG.29409
DAS_by_comparison_direction_event_type	DAS_Leaf-Flower_Negative_dPSI_AF	Leaf-Flower	Negative_dPSI	AF	ko00500	Starch and sucrose metabolism	0.0123014	0.102605	11.5331	2	284	10	16377	STRG.33582/STRG.35919
DAS_by_comparison_direction_event_type	DAS_Leaf-Flower_Negative_dPSI_AF	Leaf-Flower	Negative_dPSI	AF	ko00514	Other types of O-glycan biosynthesis	0.0157673	0.102605	62.9885	1	26	10	16377	STRG.45059
DAS_by_comparison_direction_event_type	DAS_Leaf-Flower_Negative_dPSI_AF	Leaf-Flower	Negative_dPSI	AF	ko00340	Histidine metabolism	0.0223704	0.102605	44.2622	1	37	10	16377	STRG.29409
DAS_by_comparison_direction_event_type	DAS_Leaf-Flower_Negative_dPSI_AF	Leaf-Flower	Negative_dPSI	AF	ko00960	Tropane, piperidine and pyridine alkaloid biosynthesis	0.0301227	0.102605	32.754	1	50	10	16377	STRG.32682
DAS_by_comparison_direction_event_type	DAS_Leaf-Flower_Negative_dPSI_AF	Leaf-Flower	Negative_dPSI	AF	ko00910	Nitrogen metabolism	0.0366391	0.102605	26.8475	1	61	10	16377	STRG.8121
DAS_by_comparison_direction_event_type	DAS_Leaf-Flower_Negative_dPSI_AF	Leaf-Flower	Negative_dPSI	AF	ko00310	Lysine degradation	0.0384094	0.102605	25.5891	1	64	10	16377	STRG.29409
DAS_by_comparison_direction_event_type	DAS_Leaf-Flower_Negative_dPSI_AF	Leaf-Flower	Negative_dPSI	AF	ko00100	Steroid biosynthesis	0.0401769	0.102605	24.4433	1	67	10	16377	STRG.47552
DAS_by_comparison_direction_event_type	DAS_Leaf-Flower_Negative_dPSI_AF	Leaf-Flower	Negative_dPSI	AF	ko00410	beta-Alanine metabolism	0.0437029	0.102605	22.4342	1	73	10	16377	STRG.29409
DAS_by_comparison_direction_event_type	DAS_Leaf-Flower_Negative_dPSI_AF	Leaf-Flower	Negative_dPSI	AF	ko01003	Glycosyltransferases	0.0471063	0.102605	5.61818	2	583	10	16377	STRG.35919/STRG.45059
DAS_by_comparison_direction_event_type	DAS_Leaf-Flower_Negative_dPSI_AF	Leaf-Flower	Negative_dPSI	AF	ko00400	Phenylalanine, tyrosine and tryptophan biosynthesis	0.0483862	0.102605	20.2185	1	81	10	16377	STRG.12763
DAS_by_comparison_direction_event_type	DAS_Leaf-Flower_Negative_dPSI_AL	Leaf-Flower	Negative_dPSI	AL	ko04141	Protein processing in endoplasmic reticulum	0.0029954	0.0325226	22.0121	2	372	4	16377	STRG.28119/STRG.47489
DAS_by_comparison_direction_event_type	DAS_Leaf-Flower_Negative_dPSI_AL	Leaf-Flower	Negative_dPSI	AL	ko00261	Monobactam biosynthesis	0.00414608	0.0325226	240.838	1	17	4	16377	STRG.34948
DAS_by_comparison_direction_event_type	DAS_Leaf-Flower_Negative_dPSI_AL	Leaf-Flower	Negative_dPSI	AL	ko00300	Lysine biosynthesis	0.00560632	0.0325226	178.011	1	23	4	16377	STRG.34948
DAS_by_comparison_direction_event_type	DAS_Leaf-Flower_Negative_dPSI_AL	Leaf-Flower	Negative_dPSI	AL	ko03110	Chaperones and folding catalysts	0.0056561	0.0325226	15.9309	2	514	4	16377	STRG.28119/STRG.47489
DAS_by_comparison_direction_event_type	DAS_Leaf-Flower_Negative_dPSI_AL	Leaf-Flower	Negative_dPSI	AL	ko01009	Protein phosphatases and associated proteins	0.00735839	0.0338486	13.926	2	588	4	16377	STRG.12939/STRG.47489
DAS_by_comparison_direction_event_type	DAS_Leaf-Flower_Negative_dPSI_AL	Leaf-Flower	Negative_dPSI	AL	ko01006	Prenyltransferases	0.0160244	0.0597822	62.0341	1	66	4	16377	STRG.12939
DAS_by_comparison_direction_event_type	DAS_Leaf-Flower_Negative_dPSI_AL	Leaf-Flower	Negative_dPSI	AL	ko04382	Cornified envelope formation	0.0181946	0.0597822	54.59	1	75	4	16377	STRG.12939
DAS_by_comparison_direction_event_type	DAS_Leaf-Flower_Negative_dPSI_AL	Leaf-Flower	Negative_dPSI	AL	ko03410	Base excision repair	0.0220437	0.0633757	44.9918	1	91	4	16377	STRG.34948
DAS_by_comparison_direction_event_type	DAS_Leaf-Flower_Negative_dPSI_AL	Leaf-Flower	Negative_dPSI	AL	ko03051	Proteasome	0.0467881	0.119569	20.9962	1	195	4	16377	STRG.47489
DAS_by_comparison_direction_event_type	DAS_Leaf-Flower_Negative_dPSI_MX	Leaf-Flower	Negative_dPSI	MX	ko00640	Propanoate metabolism	0.00366367	0.00519021	272.95	1	60	1	16377	STRG.35489
DAS_by_comparison_direction_event_type	DAS_Leaf-Flower_Negative_dPSI_MX	Leaf-Flower	Negative_dPSI	MX	ko00410	beta-Alanine metabolism	0.00445747	0.00519021	224.342	1	73	1	16377	STRG.35489
DAS_by_comparison_direction_event_type	DAS_Leaf-Flower_Negative_dPSI_MX	Leaf-Flower	Negative_dPSI	MX	ko00280	Valine, leucine and isoleucine degradation	0.00519021	0.00519021	192.671	1	85	1	16377	STRG.35489
DAS_by_comparison_direction_event_type	DAS_Leaf-Flower_Negative_dPSI_RI	Leaf-Flower	Negative_dPSI	RI	ko04626	Plant-pathogen interaction	0.000863023	0.0311539	6.49881	5	504	25	16377	STRG.33109/STRG.37974/STRG.47489/STRG.7767/STRG.9980
DAS_by_comparison_direction_event_type	DAS_Leaf-Flower_Negative_dPSI_RI	Leaf-Flower	Negative_dPSI	RI	ko01001	Protein kinases	0.00163968	0.0311539	5.62784	5	582	25	16377	STRG.33109/STRG.37974/STRG.47489/STRG.53555/STRG.9980
DAS_by_comparison_direction_event_type	DAS_Leaf-Flower_Negative_dPSI_RI	Leaf-Flower	Negative_dPSI	RI	ko04016	MAPK signaling pathway - plant	0.0106703	0.135158	6.48594	3	303	25	16377	STRG.33109/STRG.37974/STRG.47489
DAS_by_comparison_direction_event_type	DAS_Leaf-Flower_Negative_dPSI_RI	Leaf-Flower	Negative_dPSI	RI	ko00470	D-Amino acid metabolism	0.0166693	0.140318	59.5527	1	11	25	16377	STRG.20533
DAS_by_comparison_direction_event_type	DAS_Leaf-Flower_Negative_dPSI_RI	Leaf-Flower	Negative_dPSI	RI	ko04141	Protein processing in endoplasmic reticulum	0.0184629	0.140318	5.2829	3	372	25	16377	STRG.24102/STRG.47489/STRG.7767
DAS_by_comparison_direction_event_type	DAS_Leaf-Flower_Negative_dPSI_RI	Leaf-Flower	Negative_dPSI	RI	ko04082	Neuroactive ligand signaling	0.0241578	0.152999	40.9425	1	16	25	16377	STRG.51541
DAS_by_comparison_direction_event_type	DAS_Leaf-Flower_Negative_dPSI_RI	Leaf-Flower	Negative_dPSI	RI	ko03051	Proteasome	0.0353631	0.191971	6.71877	2	195	25	16377	STRG.24102/STRG.47489
DAS_by_comparison_direction_event_type	DAS_Leaf-Flower_Positive_dPSI_A5	Leaf-Flower	Positive_dPSI	A5	ko00996	Biosynthesis of various alkaloids	0.00135925	0.0774773	36.3933	2	20	45	16377	STRG.25947/STRG.9654
DAS_by_comparison_direction_event_type	DAS_Leaf-Flower_Positive_dPSI_AF	Leaf-Flower	Positive_dPSI	AF	ko99992	Structural proteins	0.00475406	0.0482057	209.962	1	13	6	16377	STRG.45360
DAS_by_comparison_direction_event_type	DAS_Leaf-Flower_Positive_dPSI_AF	Leaf-Flower	Positive_dPSI	AF	ko00660	C5-Branched dibasic acid metabolism	0.00694188	0.0482057	143.658	1	19	6	16377	STRG.34500
DAS_by_comparison_direction_event_type	DAS_Leaf-Flower_Positive_dPSI_AF	Leaf-Flower	Positive_dPSI	AF	ko00566	Sulfoquinovose metabolism	0.00803429	0.0482057	124.068	1	22	6	16377	STRG.40847
DAS_by_comparison_direction_event_type	DAS_Leaf-Flower_Positive_dPSI_AF	Leaf-Flower	Positive_dPSI	AF	ko00650	Butanoate metabolism	0.0123939	0.0524438	80.2794	1	34	6	16377	STRG.34500
DAS_by_comparison_direction_event_type	DAS_Leaf-Flower_Positive_dPSI_AF	Leaf-Flower	Positive_dPSI	AF	ko00290	Valine, leucine and isoleucine biosynthesis	0.0145677	0.0524438	68.2375	1	40	6	16377	STRG.34500
DAS_by_comparison_direction_event_type	DAS_Leaf-Flower_Positive_dPSI_AF	Leaf-Flower	Positive_dPSI	AF	ko00770	Pantothenate and CoA biosynthesis	0.0311015	0.0872257	31.7384	1	86	6	16377	STRG.34500
DAS_by_comparison_direction_event_type	DAS_Leaf-Flower_Positive_dPSI_AF	Leaf-Flower	Positive_dPSI	AF	ko03037	Cilium and associated proteins	0.0392813	0.0872257	25.0413	1	109	6	16377	STRG.10990
DAS_by_comparison_direction_event_type	DAS_Leaf-Flower_Positive_dPSI_AF	Leaf-Flower	Positive_dPSI	AF	ko00020	Citrate cycle (TCA cycle)	0.040698	0.0872257	24.1549	1	113	6	16377	STRG.40847
DAS_by_comparison_direction_event_type	DAS_Leaf-Flower_Positive_dPSI_AF	Leaf-Flower	Positive_dPSI	AF	ko00630	Glyoxylate and dicarboxylate metabolism	0.0484587	0.0872257	20.2185	1	135	6	16377	STRG.40847
DAS_by_comparison_direction_event_type	DAS_Leaf-Flower_Positive_dPSI_AF	Leaf-Flower	Positive_dPSI	AF	ko00710	Carbon fixation by Calvin cycle	0.0484587	0.0872257	20.2185	1	135	6	16377	STRG.40847
DAS_by_comparison_direction_event_type	DAS_Leaf-Flower_Positive_dPSI_AL	Leaf-Flower	Positive_dPSI	AL	ko00514	Other types of O-glycan biosynthesis	0.0110624	0.12522	89.9835	1	26	7	16377	STRG.45059
DAS_by_comparison_direction_event_type	DAS_Leaf-Flower_Positive_dPSI_AL	Leaf-Flower	Positive_dPSI	AL	ko00640	Propanoate metabolism	0.0253702	0.12522	38.9929	1	60	7	16377	STRG.35456
DAS_by_comparison_direction_event_type	DAS_Leaf-Flower_Positive_dPSI_AL	Leaf-Flower	Positive_dPSI	AL	ko00410	beta-Alanine metabolism	0.0307937	0.12522	32.0489	1	73	7	16377	STRG.35456
DAS_by_comparison_direction_event_type	DAS_Leaf-Flower_Positive_dPSI_AL	Leaf-Flower	Positive_dPSI	AL	ko00280	Valine, leucine and isoleucine degradation	0.0357771	0.12522	27.5244	1	85	7	16377	STRG.35456
DAS_by_comparison_direction_event_type	DAS_Leaf-Flower_Positive_dPSI_MX	Leaf-Flower	Positive_dPSI	MX	ko00511	Other glycan degradation	0.00183184	0.00457959	545.9	1	30	1	16377	STRG.17714
DAS_by_comparison_direction_event_type	DAS_Leaf-Flower_Positive_dPSI_MX	Leaf-Flower	Positive_dPSI	MX	ko00600	Sphingolipid metabolism	0.00354155	0.00457959	282.362	1	58	1	16377	STRG.17714
DAS_by_comparison_direction_event_type	DAS_Leaf-Flower_Positive_dPSI_MX	Leaf-Flower	Positive_dPSI	MX	ko04382	Cornified envelope formation	0.00457959	0.00457959	218.36	1	75	1	16377	STRG.17714
DAS_by_comparison_direction_event_type	DAS_Leaf-Flower_Positive_dPSI_SE	Leaf-Flower	Positive_dPSI	SE	ko03009	Ribosome biogenesis	0.00497084	0.17401	4.40242	5	620	30	16377	STRG.11172/STRG.39876/STRG.47406/STRG.47489/STRG.5977
DAS_by_comparison_direction_event_type	DAS_Leaf-Flower_Positive_dPSI_SE	Leaf-Flower	Positive_dPSI	SE	ko03041	Spliceosome	0.00740467	0.17401	4.0022	5	682	30	16377	STRG.13707/STRG.13944/STRG.1603/STRG.47489/STRG.5109
DAS_by_comparison_direction_event_type	DAS_Root-145DAB_Negative_dPSI_A3	Root-145DAB	Negative_dPSI	A3	ko01001	Protein kinases	0.00549217	0.173786	3.67033	6	582	46	16377	STRG.17408/STRG.23289/STRG.29430/STRG.49382/STRG.49730/STRG.9980
DAS_by_comparison_direction_event_type	DAS_Root-145DAB_Negative_dPSI_A3	Root-145DAB	Negative_dPSI	A3	ko03016	Transfer RNA biogenesis	0.00631948	0.173786	4.22829	5	421	46	16377	STRG.11069/STRG.1335/STRG.26364/STRG.56740/STRG.5817
DAS_by_comparison_direction_event_type	DAS_Root-145DAB_Negative_dPSI_A5	Root-145DAB	Negative_dPSI	A5	ko00520	Amino sugar and nucleotide sugar metabolism	0.00100177	0.0490869	8.94185	4	198	37	16377	STRG.27946/STRG.44298/STRG.51649/STRG.56208
DAS_by_comparison_direction_event_type	DAS_Root-145DAB_Negative_dPSI_A5	Root-145DAB	Negative_dPSI	A5	ko00500	Starch and sucrose metabolism	0.00372764	0.0913272	6.23411	4	284	37	16377	STRG.15306/STRG.41584/STRG.56208/STRG.6646
DAS_by_comparison_direction_event_type	DAS_Root-145DAB_Negative_dPSI_AL	Root-145DAB	Negative_dPSI	AL	ko04141	Protein processing in endoplasmic reticulum	0.044915	0.0926817	22.0121	1	372	2	16377	STRG.28119
DAS_by_comparison_direction_event_type	DAS_Root-145DAB_Negative_dPSI_RI	Root-145DAB	Negative_dPSI	RI	ko00340	Histidine metabolism	0.00236048	0.108582	27.6639	2	37	32	16377	STRG.1281/STRG.38371
DAS_by_comparison_direction_event_type	DAS_Root-145DAB_Negative_dPSI_SE	Root-145DAB	Negative_dPSI	SE	ko00010	Glycolysis / Gluconeogenesis	0.00453518	0.176872	8.85243	3	222	25	16377	STRG.50073/STRG.56208/STRG.9343
DAS_by_comparison_direction_event_type	DAS_Root-145DAB_Positive_dPSI_AF	Root-145DAB	Positive_dPSI	AF	ko03029	Mitochondrial biogenesis	0.00180538	0.0198592	10.7461	3	762	6	16377	STRG.22931/STRG.37755/STRG.44527
DAS_by_comparison_direction_event_type	DAS_Root-145DAB_Positive_dPSI_AF	Root-145DAB	Positive_dPSI	AF	ko04130	SNARE interactions in vesicular transport	0.0268108	0.105192	36.8851	1	74	6	16377	STRG.33713
DAS_by_comparison_direction_event_type	DAS_Root-145DAB_Positive_dPSI_AF	Root-145DAB	Positive_dPSI	AF	ko00860	Porphyrin metabolism	0.0303875	0.105192	32.494	1	84	6	16377	STRG.37755
DAS_by_comparison_direction_event_type	DAS_Root-145DAB_Positive_dPSI_AL	Root-145DAB	Positive_dPSI	AL	ko03041	Spliceosome	0.0416438	0.0416438	24.0132	1	682	1	16377	STRG.27711
DAS_by_comparison_direction_event_type	DAS_Root-145DAB_Positive_dPSI_MX	Root-145DAB	Positive_dPSI	MX	ko00910	Nitrogen metabolism	0.00372474	0.00372474	268.475	1	61	1	16377	STRG.3707
DAS_by_comparison_direction_event_type	DAS_Root-145DAB_Positive_dPSI_SE	Root-145DAB	Positive_dPSI	SE	ko00380	Tryptophan metabolism	0.00586434	0.098717	17.1937	2	127	15	16377	STRG.16776/STRG.5044
DAS_by_comparison_direction_event_type	DAS_Root-145DAB_Positive_dPSI_SE	Root-145DAB	Positive_dPSI	SE	ko00531	Glycosaminoglycan degradation	0.011846	0.098717	83.9846	1	13	15	16377	STRG.14440
DAS_by_comparison_direction_event_type	DAS_Root-145DAB_Positive_dPSI_SE	Root-145DAB	Positive_dPSI	SE	ko99992	Structural proteins	0.011846	0.098717	83.9846	1	13	15	16377	STRG.45360
DAS_by_comparison_direction_event_type	DAS_Root-145DAB_Positive_dPSI_SE	Root-145DAB	Positive_dPSI	SE	ko00536	Glycosaminoglycan binding proteins	0.0208691	0.122284	47.4696	1	23	15	16377	STRG.14440
DAS_by_comparison_direction_event_type	DAS_Root-145DAB_Positive_dPSI_SE	Root-145DAB	Positive_dPSI	SE	ko00966	Glucosinolate biosynthesis	0.0244568	0.122284	40.437	1	27	15	16377	STRG.16776
DAS_by_comparison_direction_event_type	DAS_Root-145DAB_Positive_dPSI_SE	Root-145DAB	Positive_dPSI	SE	ko03032	DNA replication proteins	0.0326388	0.135995	6.95414	2	314	15	16377	STRG.26234/STRG.38795
DAS_by_comparison_direction_event_type	DAS_Root-145DAB_Positive_dPSI_SE	Root-145DAB	Positive_dPSI	SE	ko03040	Spliceosome	0.0497572	0.177704	5.51414	2	396	15	16377	STRG.51317/STRG.9518
DAS_by_comparison_direction_event_type	DAS_Root-45DAB_Negative_dPSI_A3	Root-45DAB	Negative_dPSI	A3	ko03029	Mitochondrial biogenesis	0.00228402	0.12798	3.37131	8	762	51	16377	STRG.1613/STRG.17557/STRG.43216/STRG.52629/STRG.5586/STRG.56740/STRG.5817/STRG.5948
DAS_by_comparison_direction_event_type	DAS_Root-45DAB_Negative_dPSI_A3	Root-45DAB	Negative_dPSI	A3	ko00970	Aminoacyl-tRNA biosynthesis	0.004266	0.12798	9.17479	3	105	51	16377	STRG.3512/STRG.52629/STRG.56740
DAS_by_comparison_direction_event_type	DAS_Root-45DAB_Negative_dPSI_A3	Root-45DAB	Negative_dPSI	A3	ko03016	Transfer RNA biogenesis	0.00975914	0.158818	3.81375	5	421	51	16377	STRG.1613/STRG.3512/STRG.5586/STRG.56740/STRG.5817
DAS_by_comparison_direction_event_type	DAS_Root-45DAB_Negative_dPSI_A3	Root-45DAB	Negative_dPSI	A3	ko00904	Diterpenoid biosynthesis	0.0105879	0.158818	12.8447	2	50	51	16377	STRG.13424/STRG.6175
DAS_by_comparison_direction_event_type	DAS_Root-45DAB_Negative_dPSI_A5	Root-45DAB	Negative_dPSI	A5	ko03019	Messenger RNA biogenesis	0.00178881	0.0787075	3.87111	7	871	34	16377	STRG.13494/STRG.1518/STRG.22986/STRG.4909/STRG.50288/STRG.56400/STRG.5991
DAS_by_comparison_direction_event_type	DAS_Root-45DAB_Negative_dPSI_AF	Root-45DAB	Negative_dPSI	AF	ko02000	Transporters	0.00203719	0.052967	5.14353	5	995	16	16377	STRG.28331/STRG.40847/STRG.45059/STRG.54665/STRG.8070
DAS_by_comparison_direction_event_type	DAS_Root-45DAB_Negative_dPSI_AF	Root-45DAB	Negative_dPSI	AF	ko99992	Structural proteins	0.0126312	0.112955	78.7356	1	13	16	16377	STRG.45360
DAS_by_comparison_direction_event_type	DAS_Root-45DAB_Negative_dPSI_AF	Root-45DAB	Negative_dPSI	AF	ko00270	Cysteine and methionine metabolism	0.0131666	0.112955	11.3101	2	181	16	16377	STRG.40847/STRG.44668
DAS_by_comparison_direction_event_type	DAS_Root-45DAB_Negative_dPSI_AF	Root-45DAB	Negative_dPSI	AF	ko00566	Sulfoquinovose metabolism	0.021288	0.112955	46.5256	1	22	16	16377	STRG.40847
DAS_by_comparison_direction_event_type	DAS_Root-45DAB_Negative_dPSI_AF	Root-45DAB	Negative_dPSI	AF	ko00514	Other types of O-glycan biosynthesis	0.0251126	0.112955	39.3678	1	26	16	16377	STRG.45059
DAS_by_comparison_direction_event_type	DAS_Root-45DAB_Negative_dPSI_AF	Root-45DAB	Negative_dPSI	AF	ko04977	Vitamin digestion and absorption	0.0260666	0.112955	37.9097	1	27	16	16377	STRG.8070
DAS_by_comparison_direction_event_type	DAS_Root-45DAB_Negative_dPSI_SE	Root-45DAB	Negative_dPSI	SE	ko00600	Sphingolipid metabolism	0.00125656	0.0336337	37.6483	2	58	15	16377	STRG.125/STRG.5920
DAS_by_comparison_direction_event_type	DAS_Root-45DAB_Negative_dPSI_SE	Root-45DAB	Negative_dPSI	SE	ko04147	Exosome	0.00203841	0.0336337	5.10187	5	1070	15	16377	STRG.31220/STRG.39717/STRG.55838/STRG.5920/STRG.9343
DAS_by_comparison_direction_event_type	DAS_Root-45DAB_Negative_dPSI_SE	Root-45DAB	Negative_dPSI	SE	ko00620	Pyruvate metabolism	0.0133752	0.112669	11.1979	2	195	15	16377	STRG.5920/STRG.9343
DAS_by_comparison_direction_event_type	DAS_Root-45DAB_Negative_dPSI_SE	Root-45DAB	Negative_dPSI	SE	ko00603	Glycosphingolipid biosynthesis - globo and isoglobo series	0.0136568	0.112669	72.7867	1	15	15	16377	STRG.5920
DAS_by_comparison_direction_event_type	DAS_Root-45DAB_Negative_dPSI_SE	Root-45DAB	Negative_dPSI	SE	ko00010	Glycolysis / Gluconeogenesis	0.0171014	0.112869	9.83604	2	222	15	16377	STRG.5920/STRG.9343
DAS_by_comparison_direction_event_type	DAS_Root-45DAB_Negative_dPSI_SE	Root-45DAB	Negative_dPSI	SE	ko04620	Toll-like receptor signaling pathway	0.026246	0.144353	37.6483	1	29	15	16377	STRG.23289
DAS_by_comparison_direction_event_type	DAS_Root-45DAB_Negative_dPSI_SE	Root-45DAB	Negative_dPSI	SE	ko00563	Glycosylphosphatidylinositol (GPI)-anchor biosynthesis	0.0430915	0.185083	22.7458	1	48	15	16377	STRG.43081
DAS_by_comparison_direction_event_type	DAS_Root-45DAB_Positive_dPSI_AF	Root-45DAB	Positive_dPSI	AF	ko03037	Cilium and associated proteins	0.00277354	0.0748856	25.0413	2	109	12	16377	STRG.10990/STRG.53049
DAS_by_comparison_direction_event_type	DAS_Root-45DAB_Positive_dPSI_AF	Root-45DAB	Positive_dPSI	AF	ko99992	Structural proteins	0.00948725	0.108047	104.981	1	13	12	16377	STRG.45360
DAS_by_comparison_direction_event_type	DAS_Root-45DAB_Positive_dPSI_AF	Root-45DAB	Positive_dPSI	AF	ko00996	Biosynthesis of various alkaloids	0.0145615	0.108047	68.2375	1	20	12	16377	STRG.23034
DAS_by_comparison_direction_event_type	DAS_Root-45DAB_Positive_dPSI_AF	Root-45DAB	Positive_dPSI	AF	ko00566	Sulfoquinovose metabolism	0.0160069	0.108047	62.0341	1	22	12	16377	STRG.40847
DAS_by_comparison_direction_event_type	DAS_Root-45DAB_Positive_dPSI_AF	Root-45DAB	Positive_dPSI	AF	ko99997	Function unknown	0.0353307	0.162065	27.852	1	49	12	16377	STRG.33439
DAS_by_comparison_direction_event_type	DAS_Root-45DAB_Positive_dPSI_AF	Root-45DAB	Positive_dPSI	AF	ko00909	Sesquiterpenoid and triterpenoid biosynthesis	0.0395774	0.162065	24.8136	1	55	12	16377	STRG.23034
DAS_by_comparison_direction_event_type	DAS_Root-45DAB_Positive_dPSI_AF	Root-45DAB	Positive_dPSI	AF	ko00310	Lysine degradation	0.0459152	0.162065	21.3242	1	64	12	16377	STRG.36597
DAS_by_comparison_direction_event_type	DAS_Root-45DAB_Positive_dPSI_AF	Root-45DAB	Positive_dPSI	AF	ko00100	Steroid biosynthesis	0.0480193	0.162065	20.3694	1	67	12	16377	STRG.23034
DAS_by_comparison_direction_event_type	DAS_Root-45DAB_Positive_dPSI_AL	Root-45DAB	Positive_dPSI	AL	ko99992	Structural proteins	0.0031717	0.0222019	314.942	1	13	4	16377	STRG.45360
DAS_by_comparison_direction_event_type	DAS_Root-45DAB_Positive_dPSI_AL	Root-45DAB	Positive_dPSI	AL	ko00460	Cyanoamino acid metabolism	0.0299468	0.0740301	33.0181	1	124	4	16377	STRG.1498
DAS_by_comparison_direction_event_type	DAS_Root-45DAB_Positive_dPSI_AL	Root-45DAB	Positive_dPSI	AL	ko00230	Purine metabolism	0.037802	0.0740301	26.078	1	157	4	16377	STRG.1498
DAS_by_comparison_direction_event_type	DAS_Root-45DAB_Positive_dPSI_AL	Root-45DAB	Positive_dPSI	AL	ko00999	Biosynthesis of various plant secondary metabolites	0.0423029	0.0740301	23.2628	1	176	4	16377	STRG.1498
DAS_by_comparison_direction_event_type	DAS_Root-45DAB_Positive_dPSI_RI	Root-45DAB	Positive_dPSI	RI	ko00592	alpha-Linolenic acid metabolism	0.00637625	0.190097	16.5424	2	110	18	16377	STRG.12129/STRG.45012
DAS_by_comparison_direction_event_type	DAS_Root-45DAB_Positive_dPSI_RI	Root-45DAB	Positive_dPSI	RI	ko03019	Messenger RNA biogenesis	0.0133689	0.190097	4.17834	4	871	18	16377	STRG.1452/STRG.18917/STRG.30363/STRG.33416
DAS_by_comparison_direction_event_type	DAS_Root-45DAB_Positive_dPSI_RI	Root-45DAB	Positive_dPSI	RI	ko00511	Other glycan degradation	0.0324812	0.190097	30.3278	1	30	18	16377	STRG.17714
DAS_by_comparison_direction_event_type	DAS_Root-45DAB_Positive_dPSI_RI	Root-45DAB	Positive_dPSI	RI	ko04120	Ubiquitin mediated proteolysis	0.032959	0.190097	6.94529	2	262	18	16377	STRG.19614/STRG.39644
DAS_by_comparison_direction_event_type	DAS_Root-45DAB_Positive_dPSI_RI	Root-45DAB	Positive_dPSI	RI	ko00591	Linoleic acid metabolism	0.0335466	0.190097	29.3495	1	31	18	16377	STRG.45012
DAS_by_comparison_direction_event_type	DAS_Root-45DAB_Positive_dPSI_RI	Root-45DAB	Positive_dPSI	RI	ko99999	Others	0.0335466	0.190097	29.3495	1	31	18	16377	STRG.33855
DAS_by_comparison_direction_event_type	DAS_Root-95DAB_Negative_dPSI_A3	Root-95DAB	Negative_dPSI	A3	ko04812	Cytoskeleton proteins	0.000714051	0.0565135	3.73147	9	316	125	16377	STRG.12992/STRG.2474/STRG.27717/STRG.27811/STRG.29200/STRG.34023/STRG.40340/STRG.47070/STRG.52250
DAS_by_comparison_direction_event_type	DAS_Root-95DAB_Negative_dPSI_A3	Root-95DAB	Negative_dPSI	A3	ko00970	Aminoacyl-tRNA biosynthesis	0.00125585	0.0565135	6.23886	5	105	125	16377	STRG.16964/STRG.29620/STRG.3512/STRG.52629/STRG.56740
DAS_by_comparison_direction_event_type	DAS_Root-95DAB_Negative_dPSI_A3	Root-95DAB	Negative_dPSI	A3	ko03083	Polycomb repressive complex	0.00799909	0.198734	5.088	4	103	125	16377	STRG.14848/STRG.15966/STRG.34892/STRG.48245
DAS_by_comparison_direction_event_type	DAS_Root-95DAB_Negative_dPSI_A3	Root-95DAB	Negative_dPSI	A3	ko03430	Mismatch repair	0.00883261	0.198734	4.944	4	106	125	16377	STRG.13412/STRG.15385/STRG.40539/STRG.51188
DAS_by_comparison_direction_event_type	DAS_Root-95DAB_Negative_dPSI_AF	Root-95DAB	Negative_dPSI	AF	ko99992	Structural proteins	0.0126312	0.155698	78.7356	1	13	16	16377	STRG.45360
DAS_by_comparison_direction_event_type	DAS_Root-95DAB_Negative_dPSI_AF	Root-95DAB	Negative_dPSI	AF	ko02000	Transporters	0.0136909	0.155698	4.11482	4	995	16	16377	STRG.28331/STRG.40847/STRG.45059/STRG.54665
DAS_by_comparison_direction_event_type	DAS_Root-95DAB_Negative_dPSI_AF	Root-95DAB	Negative_dPSI	AF	ko00620	Pyruvate metabolism	0.0151674	0.155698	10.4981	2	195	16	16377	STRG.25959/STRG.40847
DAS_by_comparison_direction_event_type	DAS_Root-95DAB_Negative_dPSI_AF	Root-95DAB	Negative_dPSI	AF	ko00566	Sulfoquinovose metabolism	0.021288	0.155698	46.5256	1	22	16	16377	STRG.40847
DAS_by_comparison_direction_event_type	DAS_Root-95DAB_Negative_dPSI_AF	Root-95DAB	Negative_dPSI	AF	ko00514	Other types of O-glycan biosynthesis	0.0251126	0.155698	39.3678	1	26	16	16377	STRG.45059
DAS_by_comparison_direction_event_type	DAS_Root-95DAB_Negative_dPSI_AL	Root-95DAB	Negative_dPSI	AL	ko00514	Other types of O-glycan biosynthesis	0.00633584	0.0443509	157.471	1	26	4	16377	STRG.45059
DAS_by_comparison_direction_event_type	DAS_Root-95DAB_Negative_dPSI_AL	Root-95DAB	Negative_dPSI	AL	ko02000	Transporters	0.0203784	0.0713243	8.22965	2	995	4	16377	STRG.17223/STRG.45059
DAS_by_comparison_direction_event_type	DAS_Root-95DAB_Negative_dPSI_RI	Root-95DAB	Negative_dPSI	RI	ko03041	Spliceosome	0.00264662	0.171068	3.04393	9	682	71	16377	STRG.15762/STRG.18287/STRG.31901/STRG.35388/STRG.38065/STRG.40731/STRG.414/STRG.44007/STRG.935
DAS_by_comparison_direction_event_type	DAS_Root-95DAB_Negative_dPSI_RI	Root-95DAB	Negative_dPSI	RI	ko00071	Fatty acid degradation	0.00598211	0.171068	8.14101	3	85	71	16377	STRG.40311/STRG.48563/STRG.7381
DAS_by_comparison_direction_event_type	DAS_Root-95DAB_Negative_dPSI_RI	Root-95DAB	Negative_dPSI	RI	ko03040	Spliceosome	0.00734805	0.171068	3.49488	6	396	71	16377	STRG.15762/STRG.18287/STRG.31901/STRG.38065/STRG.414/STRG.44007
DAS_by_comparison_direction_event_type	DAS_Root-95DAB_Negative_dPSI_RI	Root-95DAB	Negative_dPSI	RI	ko03016	Transfer RNA biogenesis	0.00977533	0.171068	3.28734	6	421	71	16377	STRG.11075/STRG.11506/STRG.28316/STRG.40731/STRG.50129/STRG.56670
DAS_by_comparison_direction_event_type	DAS_Root-95DAB_Negative_dPSI_SE	Root-95DAB	Negative_dPSI	SE	ko03450	Non-homologous end-joining	0.000859393	0.0592981	45.1157	2	11	66	16377	STRG.44321/STRG.9406
DAS_by_comparison_direction_event_type	DAS_Root-95DAB_Negative_dPSI_SE	Root-95DAB	Negative_dPSI	SE	ko03460	Fanconi anemia pathway	0.00313764	0.108249	6.61697	4	150	66	16377	STRG.10652/STRG.51188/STRG.538/STRG.8801
DAS_by_comparison_direction_event_type	DAS_Root-95DAB_Negative_dPSI_SE	Root-95DAB	Negative_dPSI	SE	ko00511	Other glycan degradation	0.00646993	0.123877	16.5424	2	30	66	16377	STRG.28253/STRG.47406
DAS_by_comparison_direction_event_type	DAS_Root-95DAB_Negative_dPSI_SE	Root-95DAB	Negative_dPSI	SE	ko00240	Pyrimidine metabolism	0.00829942	0.123877	7.22727	3	103	66	16377	STRG.20622/STRG.30138/STRG.51187
DAS_by_comparison_direction_event_type	DAS_Root-95DAB_Negative_dPSI_SE	Root-95DAB	Negative_dPSI	SE	ko03430	Mismatch repair	0.00897657	0.123877	7.02273	3	106	66	16377	STRG.10652/STRG.51188/STRG.8801
DAS_by_comparison_direction_event_type	DAS_Root-95DAB_Negative_dPSI_SE	Root-95DAB	Negative_dPSI	SE	ko03021	Transcription machinery	0.0126687	0.14569	3.1017	6	480	66	16377	STRG.17393/STRG.25509/STRG.35051/STRG.56755/STRG.5991/STRG.9185
DAS_by_comparison_direction_event_type	DAS_Root-95DAB_Negative_dPSI_SE	Root-95DAB	Negative_dPSI	SE	ko03030	DNA replication	0.0165195	0.149241	5.59706	3	133	66	16377	STRG.44321/STRG.51188/STRG.8801
DAS_by_comparison_direction_event_type	DAS_Root-95DAB_Negative_dPSI_SE	Root-95DAB	Negative_dPSI	SE	ko03250	Viral life cycle - HIV-1	0.0173032	0.149241	9.92545	2	50	66	16377	STRG.25509/STRG.9185
DAS_by_comparison_direction_event_type	DAS_Root-95DAB_Negative_dPSI_SE	Root-95DAB	Negative_dPSI	SE	ko03400	DNA repair and recombination proteins	0.0248295	0.19036	2.01573	10	1231	66	16377	STRG.10652/STRG.16032/STRG.30093/STRG.43066/STRG.44321/STRG.51188/STRG.538/STRG.56755/STRG.8801/STRG.9406
DAS_by_comparison_direction_event_type	DAS_Root-95DAB_Positive_dPSI_A3	Root-95DAB	Positive_dPSI	A3	ko03041	Spliceosome	2.78221e-05	0.00250399	3.85397	13	682	81	16377	STRG.12596/STRG.1545/STRG.16616/STRG.27538/STRG.3039/STRG.38146/STRG.41611/STRG.46650/STRG.46996/STRG.49134/STRG.54171/STRG.55667/STRG.9518
DAS_by_comparison_direction_event_type	DAS_Root-95DAB_Positive_dPSI_A5	Root-95DAB	Positive_dPSI	A5	ko03036	Chromosome and associated proteins	0.000834025	0.0650539	2.69273	13	1255	63	16377	STRG.12992/STRG.15151/STRG.1518/STRG.20389/STRG.42911/STRG.42934/STRG.44102/STRG.48090/STRG.48986/STRG.53555/STRG.54737/STRG.6036/STRG.7183
DAS_by_comparison_direction_event_type	DAS_Root-95DAB_Positive_dPSI_A5	Root-95DAB	Positive_dPSI	A5	ko00630	Glyoxylate and dicarboxylate metabolism	0.00180565	0.0704202	7.70229	4	135	63	16377	STRG.23303/STRG.23313/STRG.7381/STRG.7385
DAS_by_comparison_direction_event_type	DAS_Root-95DAB_Positive_dPSI_A5	Root-95DAB	Positive_dPSI	A5	ko04712	Circadian rhythm - plant	0.0033613	0.0873937	9.99817	3	78	63	16377	STRG.42911/STRG.48986/STRG.9719
DAS_by_comparison_direction_event_type	DAS_Root-95DAB_Positive_dPSI_A5	Root-95DAB	Positive_dPSI	A5	ko03019	Messenger RNA biogenesis	0.00584138	0.113907	2.68608	9	871	63	16377	STRG.1518/STRG.19837/STRG.20553/STRG.26755/STRG.28078/STRG.28937/STRG.54737/STRG.7698/STRG.8382
DAS_by_comparison_direction_event_type	DAS_Root-95DAB_Positive_dPSI_A5	Root-95DAB	Positive_dPSI	A5	ko03021	Transcription machinery	0.0101904	0.158971	3.2494	6	480	63	16377	STRG.28078/STRG.39217/STRG.51606/STRG.55084/STRG.7318/STRG.9185
DAS_by_comparison_direction_event_type	DAS_Root-95DAB_Positive_dPSI_AF	Root-95DAB	Positive_dPSI	AF	ko00330	Arginine and proline metabolism	0.00472391	0.0970566	19.1768	2	122	14	16377	STRG.12691/STRG.16637
DAS_by_comparison_direction_event_type	DAS_Root-95DAB_Positive_dPSI_AF	Root-95DAB	Positive_dPSI	AF	ko00380	Tryptophan metabolism	0.00510824	0.0970566	18.4218	2	127	14	16377	STRG.12691/STRG.16637
DAS_by_comparison_direction_event_type	DAS_Root-95DAB_Positive_dPSI_AF	Root-95DAB	Positive_dPSI	AF	ko99992	Structural proteins	0.0110604	0.103334	89.9835	1	13	14	16377	STRG.45360
DAS_by_comparison_direction_event_type	DAS_Root-95DAB_Positive_dPSI_AF	Root-95DAB	Positive_dPSI	AF	ko00620	Pyruvate metabolism	0.0116826	0.103334	11.9978	2	195	14	16377	STRG.16637/STRG.40847
DAS_by_comparison_direction_event_type	DAS_Root-95DAB_Positive_dPSI_AF	Root-95DAB	Positive_dPSI	AF	ko00903	Limonene degradation	0.0135966	0.103334	73.1116	1	16	14	16377	STRG.16637
DAS_by_comparison_direction_event_type	DAS_Root-95DAB_Positive_dPSI_AF	Root-95DAB	Positive_dPSI	AF	ko00566	Sulfoquinovose metabolism	0.0186509	0.118122	53.1721	1	22	14	16377	STRG.40847
DAS_by_comparison_direction_event_type	DAS_Root-95DAB_Positive_dPSI_AF	Root-95DAB	Positive_dPSI	AF	ko00511	Other glycan degradation	0.0253525	0.137628	38.9929	1	30	14	16377	STRG.17714
DAS_by_comparison_direction_event_type	DAS_Root-95DAB_Positive_dPSI_AF	Root-95DAB	Positive_dPSI	AF	ko00340	Histidine metabolism	0.0311816	0.148113	31.6158	1	37	14	16377	STRG.16637
DAS_by_comparison_direction_event_type	DAS_Root-95DAB_Positive_dPSI_AF	Root-95DAB	Positive_dPSI	AF	ko00600	Sphingolipid metabolism	0.0484752	0.157849	20.1687	1	58	14	16377	STRG.17714
DAS_by_comparison_direction_event_type	DAS_Root-95DAB_Positive_dPSI_AL	Root-95DAB	Positive_dPSI	AL	ko99992	Structural proteins	0.00554437	0.0665325	179.967	1	13	7	16377	STRG.45360
DAS_by_comparison_direction_event_type	DAS_Root-95DAB_Positive_dPSI_AL	Root-95DAB	Positive_dPSI	AL	ko04626	Plant-pathogen interaction	0.017913	0.107478	9.28401	2	504	7	16377	STRG.39010/STRG.47552
DAS_by_comparison_direction_event_type	DAS_Root-95DAB_Positive_dPSI_AL	Root-95DAB	Positive_dPSI	AL	ko00100	Steroid biosynthesis	0.0282938	0.107655	34.919	1	67	7	16377	STRG.47552
DAS_by_comparison_direction_event_type	DAS_Root-95DAB_Positive_dPSI_AL	Root-95DAB	Positive_dPSI	AL	ko03410	Base excision repair	0.0382605	0.107655	25.7096	1	91	7	16377	STRG.14578
DAS_by_comparison_direction_event_type	DAS_Root-95DAB_Positive_dPSI_AL	Root-95DAB	Positive_dPSI	AL	ko04148	Efferocytosis	0.0448562	0.107655	21.8652	1	107	7	16377	STRG.47552
DAS_by_comparison_direction_event_type	DAS_Root-95DAB_Positive_dPSI_SE	Root-95DAB	Positive_dPSI	SE	ko03021	Transcription machinery	0.000764443	0.0328711	5.38717	6	480	38	16377	STRG.12080/STRG.35848/STRG.47539/STRG.56755/STRG.5831/STRG.6944
DAS_by_comparison_direction_event_type	DAS_Root-95DAB_Positive_dPSI_SE	Root-95DAB	Positive_dPSI	SE	ko03420	Nucleotide excision repair	0.00935088	0.152072	6.87724	3	188	38	16377	STRG.35848/STRG.56755/STRG.6944
DAS_by_comparison_direction_event_type	DAS_Root-95DAB_Positive_dPSI_SE	Root-95DAB	Positive_dPSI	SE	ko01001	Protein kinases	0.0106097	0.152072	3.70252	5	582	38	16377	STRG.18467/STRG.24616/STRG.29047/STRG.37658/STRG.37704
DAS_by_comparison_direction_event_type	DAS_Root-95DAB_Positive_dPSI_SE	Root-95DAB	Positive_dPSI	SE	ko03022	Basal transcription factors	0.0162156	0.174318	10.2613	2	84	38	16377	STRG.56755/STRG.6944
DAS_by_comparison_direction_event_type	DAS_Root-Flower_Negative_dPSI_A3	Root-Flower	Negative_dPSI	A3	ko01001	Protein kinases	0.0020566	0.119283	3.86224	7	582	51	16377	STRG.23289/STRG.24450/STRG.27511/STRG.33387/STRG.3940/STRG.50329/STRG.9980
DAS_by_comparison_direction_event_type	DAS_Root-Flower_Negative_dPSI_A3	Root-Flower	Negative_dPSI	A3	ko99980	Enzymes with EC numbers	0.0053898	0.156304	3.69809	6	521	51	16377	STRG.1360/STRG.1577/STRG.38145/STRG.53696/STRG.56740/STRG.6478
DAS_by_comparison_direction_event_type	DAS_Root-Flower_Negative_dPSI_AL	Root-Flower	Negative_dPSI	AL	ko04144	Endocytosis	0.00207636	0.0239632	26.5	2	309	4	16377	STRG.21520/STRG.47489
DAS_by_comparison_direction_event_type	DAS_Root-Flower_Negative_dPSI_AL	Root-Flower	Negative_dPSI	AL	ko04141	Protein processing in endoplasmic reticulum	0.0029954	0.0239632	22.0121	2	372	4	16377	STRG.28119/STRG.47489
DAS_by_comparison_direction_event_type	DAS_Root-Flower_Negative_dPSI_AL	Root-Flower	Negative_dPSI	AL	ko03110	Chaperones and folding catalysts	0.0056561	0.0301658	15.9309	2	514	4	16377	STRG.28119/STRG.47489
DAS_by_comparison_direction_event_type	DAS_Root-Flower_Negative_dPSI_AL	Root-Flower	Negative_dPSI	AL	ko03051	Proteasome	0.0467881	0.152082	20.9962	1	195	4	16377	STRG.47489
DAS_by_comparison_direction_event_type	DAS_Root-Flower_Negative_dPSI_AL	Root-Flower	Negative_dPSI	AL	ko04131	Membrane trafficking	0.0475255	0.152082	5.26253	2	1556	4	16377	STRG.21520/STRG.47489
DAS_by_comparison_direction_event_type	DAS_Root-Flower_Negative_dPSI_RI	Root-Flower	Negative_dPSI	RI	ko01001	Protein kinases	0.00816252	0.107023	4.89377	4	582	23	16377	STRG.27511/STRG.29099/STRG.47489/STRG.53555
DAS_by_comparison_direction_event_type	DAS_Root-Flower_Negative_dPSI_RI	Root-Flower	Negative_dPSI	RI	ko02000	Transporters	0.0110178	0.107023	3.57811	5	995	23	16377	STRG.13688/STRG.20250/STRG.36581/STRG.51541/STRG.7767
DAS_by_comparison_direction_event_type	DAS_Root-Flower_Negative_dPSI_RI	Root-Flower	Negative_dPSI	RI	ko03041	Spliceosome	0.0140409	0.107023	4.17621	4	682	23	16377	STRG.15762/STRG.24102/STRG.40731/STRG.47489
DAS_by_comparison_direction_event_type	DAS_Root-Flower_Negative_dPSI_RI	Root-Flower	Negative_dPSI	RI	ko04141	Protein processing in endoplasmic reticulum	0.0146977	0.107023	5.74229	3	372	23	16377	STRG.24102/STRG.47489/STRG.7767
DAS_by_comparison_direction_event_type	DAS_Root-Flower_Negative_dPSI_RI	Root-Flower	Negative_dPSI	RI	ko00470	D-Amino acid metabolism	0.0153451	0.107023	64.7312	1	11	23	16377	STRG.20533
DAS_by_comparison_direction_event_type	DAS_Root-Flower_Negative_dPSI_RI	Root-Flower	Negative_dPSI	RI	ko03040	Spliceosome	0.017355	0.107023	5.39427	3	396	23	16377	STRG.15762/STRG.24102/STRG.47489
DAS_by_comparison_direction_event_type	DAS_Root-Flower_Negative_dPSI_RI	Root-Flower	Negative_dPSI	RI	ko04082	Neuroactive ligand signaling	0.0222455	0.117583	44.5027	1	16	23	16377	STRG.51541
DAS_by_comparison_direction_event_type	DAS_Root-Flower_Negative_dPSI_RI	Root-Flower	Negative_dPSI	RI	ko03051	Proteasome	0.0302872	0.140079	7.30301	2	195	23	16377	STRG.24102/STRG.47489
DAS_by_comparison_direction_event_type	DAS_Root-Flower_Negative_dPSI_RI	Root-Flower	Negative_dPSI	RI	ko04518	Integrin signaling	0.0426701	0.175422	22.9691	1	31	23	16377	STRG.53555
DAS_by_comparison_direction_event_type	DAS_Root-Flower_Negative_dPSI_SE	Root-Flower	Negative_dPSI	SE	ko03450	Non-homologous end-joining	0.0113628	0.193035	87.5775	1	11	17	16377	STRG.33293
DAS_by_comparison_direction_event_type	DAS_Root-Flower_Negative_dPSI_SE	Root-Flower	Negative_dPSI	SE	ko00603	Glycosphingolipid biosynthesis - globo and isoglobo series	0.0154645	0.193035	64.2235	1	15	17	16377	STRG.5920
DAS_by_comparison_direction_event_type	DAS_Root-Flower_Negative_dPSI_SE	Root-Flower	Negative_dPSI	SE	ko00620	Pyruvate metabolism	0.0170564	0.193035	9.88054	2	195	17	16377	STRG.10812/STRG.5920
DAS_by_comparison_direction_event_type	DAS_Root-Flower_Negative_dPSI_SE	Root-Flower	Negative_dPSI	SE	ko03012	Translation factors	0.0238168	0.193035	8.26912	2	233	17	16377	STRG.39717/STRG.50830
DAS_by_comparison_direction_event_type	DAS_Root-Flower_Negative_dPSI_SE	Root-Flower	Negative_dPSI	SE	ko04620	Toll-like receptor signaling pathway	0.0296948	0.193035	33.2191	1	29	17	16377	STRG.23289
DAS_by_comparison_direction_event_type	DAS_Root-Flower_Negative_dPSI_SE	Root-Flower	Negative_dPSI	SE	ko00760	Nicotinate and nicotinamide metabolism	0.0397405	0.193035	24.7014	1	39	17	16377	STRG.30138
DAS_by_comparison_direction_event_type	DAS_Root-Flower_Positive_dPSI_A3	Root-Flower	Positive_dPSI	A3	ko03041	Spliceosome	1.30946e-05	0.000969004	4.43321	12	682	65	16377	STRG.10568/STRG.10656/STRG.13707/STRG.13944/STRG.24396/STRG.3039/STRG.32217/STRG.35388/STRG.39649/STRG.46996/STRG.48011/STRG.8108
DAS_by_comparison_direction_event_type	DAS_Root-Flower_Positive_dPSI_A3	Root-Flower	Positive_dPSI	A3	ko00061	Fatty acid biosynthesis	0.00408379	0.139065	9.33162	3	81	65	16377	STRG.12021/STRG.16840/STRG.48563
DAS_by_comparison_direction_event_type	DAS_Root-Flower_Positive_dPSI_A3	Root-Flower	Positive_dPSI	A3	ko00620	Pyruvate metabolism	0.00749596	0.139065	5.16828	4	195	65	16377	STRG.12021/STRG.16840/STRG.21656/STRG.23576
DAS_by_comparison_direction_event_type	DAS_Root-Flower_Positive_dPSI_A3	Root-Flower	Positive_dPSI	A3	ko01002	Peptidases and inhibitors	0.007517	0.139065	3.07261	7	574	65	16377	STRG.17107/STRG.37638/STRG.45596/STRG.5304/STRG.54338/STRG.56680/STRG.8510
DAS_by_comparison_direction_event_type	DAS_Root-Flower_Positive_dPSI_A3	Root-Flower	Positive_dPSI	A3	ko03012	Translation factors	0.0137384	0.174435	4.32539	4	233	65	16377	STRG.17107/STRG.21206/STRG.54429/STRG.5806
DAS_by_comparison_direction_event_type	DAS_Root-Flower_Positive_dPSI_A3	Root-Flower	Positive_dPSI	A3	ko00790	Folate biosynthesis	0.0161798	0.174435	10.2838	2	49	65	16377	STRG.26975/STRG.38956
DAS_by_comparison_direction_event_type	DAS_Root-Flower_Positive_dPSI_A3	Root-Flower	Positive_dPSI	A3	ko00630	Glyoxylate and dicarboxylate metabolism	0.0165006	0.174435	5.59897	3	135	65	16377	STRG.21656/STRG.5786/STRG.7233
DAS_by_comparison_direction_event_type	DAS_Root-Flower_Positive_dPSI_A3	Root-Flower	Positive_dPSI	A3	ko03040	Spliceosome	0.0203583	0.188314	3.18124	5	396	65	16377	STRG.10656/STRG.13707/STRG.24396/STRG.46996/STRG.8108
DAS_by_comparison_direction_event_type	DAS_Root-Flower_Positive_dPSI_A3	Root-Flower	Positive_dPSI	A3	ko00640	Propanoate metabolism	0.0236838	0.194733	8.39846	2	60	65	16377	STRG.12021/STRG.16840
DAS_by_comparison_direction_event_type	DAS_Root-Flower_Positive_dPSI_A5	Root-Flower	Positive_dPSI	A5	ko00260	Glycine, serine and threonine metabolism	0.00386194	0.19622	9.49391	3	115	45	16377	STRG.23303/STRG.24505/STRG.40979
DAS_by_comparison_direction_event_type	DAS_Root-Flower_Positive_dPSI_A5	Root-Flower	Positive_dPSI	A5	ko00630	Glyoxylate and dicarboxylate metabolism	0.00603755	0.19622	8.08741	3	135	45	16377	STRG.23303/STRG.24505/STRG.40979
DAS_by_comparison_direction_event_type	DAS_Root-Flower_Positive_dPSI_AF	Root-Flower	Positive_dPSI	AF	ko99992	Structural proteins	0.00554437	0.0942543	179.967	1	13	7	16377	STRG.45360
DAS_by_comparison_direction_event_type	DAS_Root-Flower_Positive_dPSI_AF	Root-Flower	Positive_dPSI	AF	ko00360	Phenylalanine metabolism	0.0270417	0.128827	36.5558	1	64	7	16377	STRG.12691
DAS_by_comparison_direction_event_type	DAS_Root-Flower_Positive_dPSI_AF	Root-Flower	Positive_dPSI	AF	ko00860	Porphyrin metabolism	0.0353626	0.128827	27.852	1	84	7	16377	STRG.37755
DAS_by_comparison_direction_event_type	DAS_Root-Flower_Positive_dPSI_AF	Root-Flower	Positive_dPSI	AF	ko03083	Polycomb repressive complex	0.0432109	0.128827	22.7143	1	103	7	16377	STRG.18080
DAS_by_comparison_direction_event_type	DAS_Root-Flower_Positive_dPSI_AF	Root-Flower	Positive_dPSI	AF	ko03037	Cilium and associated proteins	0.0456779	0.128827	21.464	1	109	7	16377	STRG.10990
DAS_by_comparison_direction_event_type	DAS_Root-Flower_Positive_dPSI_AL	Root-Flower	Positive_dPSI	AL	ko00230	Purine metabolism	0.000896067	0.00716854	41.7248	2	157	5	16377	STRG.1498/STRG.40823
DAS_by_comparison_direction_event_type	DAS_Root-Flower_Positive_dPSI_AL	Root-Flower	Positive_dPSI	AL	ko00460	Cyanoamino acid metabolism	0.0372935	0.134018	26.4145	1	124	5	16377	STRG.1498
DAS_by_comparison_direction_event_type	DAS_Root-Flower_Positive_dPSI_RI	Root-Flower	Positive_dPSI	RI	ko00592	alpha-Linolenic acid metabolism	0.000684967	0.0301386	17.1787	3	110	26	16377	STRG.12129/STRG.40311/STRG.45012
DAS_by_comparison_direction_event_type	DAS_Root-Flower_Positive_dPSI_RI	Root-Flower	Positive_dPSI	RI	ko00071	Fatty acid degradation	0.0079802	0.127889	14.8208	2	85	26	16377	STRG.12129/STRG.40311
DAS_by_comparison_direction_event_type	DAS_Root-Flower_Positive_dPSI_RI	Root-Flower	Positive_dPSI	RI	ko00052	Galactose metabolism	0.00871969	0.127889	14.1547	2	89	26	16377	STRG.10607/STRG.8132
DAS_by_comparison_direction_event_type	DAS_Root-Flower_Positive_dPSI_SE	Root-Flower	Positive_dPSI	SE	ko03041	Spliceosome	0.00042377	0.020341	4.94389	7	682	34	16377	STRG.13707/STRG.13944/STRG.23514/STRG.47489/STRG.5109/STRG.53019/STRG.9518
DAS_by_comparison_direction_event_type	DAS_Root-Flower_Positive_dPSI_SE	Root-Flower	Positive_dPSI	SE	ko03040	Spliceosome	0.00125833	0.0236305	6.08177	5	396	34	16377	STRG.13707/STRG.23514/STRG.47489/STRG.53019/STRG.9518
DAS_by_comparison_direction_event_type	DAS_Root-Flower_Positive_dPSI_SE	Root-Flower	Positive_dPSI	SE	ko03037	Cilium and associated proteins	0.0014769	0.0236305	13.2572	3	109	34	16377	STRG.18467/STRG.29047/STRG.48518
DAS_by_comparison_direction_event_type	DAS_Root-Leaf_Positive_dPSI_A3	Root-Leaf	Positive_dPSI	A3	ko00670	One carbon pool by folate	0.00736099	0.152936	15.4719	2	73	29	16377	STRG.38956/STRG.7233
DAS_by_comparison_direction_event_type	DAS_Root-Leaf_Positive_dPSI_A3	Root-Leaf	Positive_dPSI	A3	ko00130	Ubiquinone and other terpenoid-quinone biosynthesis	0.00775577	0.152936	15.0593	2	75	29	16377	STRG.34221/STRG.43239
DAS_by_comparison_direction_event_type	DAS_Root-Leaf_Positive_dPSI_A3	Root-Leaf	Positive_dPSI	A3	ko00400	Phenylalanine, tyrosine and tryptophan biosynthesis	0.00899625	0.152936	13.9438	2	81	29	16377	STRG.16580/STRG.34221
DAS_by_comparison_direction_event_type	DAS_Root-Leaf_Positive_dPSI_AF	Root-Leaf	Positive_dPSI	AF	ko00100	Steroid biosynthesis	0.0162657	0.094899	61.1082	1	67	4	16377	STRG.47552
DAS_by_comparison_direction_event_type	DAS_Root-Leaf_Positive_dPSI_AF	Root-Leaf	Positive_dPSI	AF	ko03083	Polycomb repressive complex	0.0249232	0.094899	39.75	1	103	4	16377	STRG.18080
DAS_by_comparison_direction_event_type	DAS_Root-Leaf_Positive_dPSI_AF	Root-Leaf	Positive_dPSI	AF	ko04148	Efferocytosis	0.0258815	0.094899	38.264	1	107	4	16377	STRG.47552
DAS_by_comparison_direction_event_type	DAS_Root-Leaf_Positive_dPSI_AF	Root-Leaf	Positive_dPSI	AF	ko04142	Lysosome	0.039936	0.109824	24.6642	1	166	4	16377	STRG.47552
DAS_by_comparison_direction_event_type	DAS_Root-Leaf_Positive_dPSI_AL	Root-Leaf	Positive_dPSI	AL	ko00100	Steroid biosynthesis	0.0122239	0.0453848	81.4776	1	67	3	16377	STRG.47552
DAS_by_comparison_direction_event_type	DAS_Root-Leaf_Positive_dPSI_AL	Root-Leaf	Positive_dPSI	AL	ko04148	Efferocytosis	0.0194741	0.0453848	51.0187	1	107	3	16377	STRG.47552
DAS_by_comparison_direction_event_type	DAS_Root-Leaf_Positive_dPSI_AL	Root-Leaf	Positive_dPSI	AL	ko00460	Cyanoamino acid metabolism	0.0225446	0.0453848	44.0242	1	124	3	16377	STRG.1498
DAS_by_comparison_direction_event_type	DAS_Root-Leaf_Positive_dPSI_AL	Root-Leaf	Positive_dPSI	AL	ko00230	Purine metabolism	0.0284867	0.0453848	34.7707	1	157	3	16377	STRG.1498
DAS_by_comparison_direction_event_type	DAS_Root-Leaf_Positive_dPSI_AL	Root-Leaf	Positive_dPSI	AL	ko04142	Lysosome	0.0301031	0.0453848	32.8855	1	166	3	16377	STRG.47552
DAS_by_comparison_direction_event_type	DAS_Root-Leaf_Positive_dPSI_AL	Root-Leaf	Positive_dPSI	AL	ko00999	Biosynthesis of various plant secondary metabolites	0.031897	0.0453848	31.017	1	176	3	16377	STRG.1498
DAS_by_comparison_direction_event_type	DAS_Root-Leaf_Positive_dPSI_AL	Root-Leaf	Positive_dPSI	AL	ko00620	Pyruvate metabolism	0.0352993	0.0453848	27.9949	1	195	3	16377	STRG.33782
DAS_by_comparison_direction_event_type	DAS_Root-Leaf_Positive_dPSI_MX	Root-Leaf	Positive_dPSI	MX	ko00910	Nitrogen metabolism	0.00743582	0.0148716	134.238	1	61	2	16377	STRG.3707
DAS_by_comparison_direction_event_type	DAS_Root-Leaf_Positive_dPSI_RI	Root-Leaf	Positive_dPSI	RI	ko02000	Transporters	0.0136909	0.143394	4.11482	4	995	16	16377	STRG.12252/STRG.3660/STRG.44332/STRG.47446
DAS_by_comparison_direction_event_type	DAS_Root-Leaf_Positive_dPSI_RI	Root-Leaf	Positive_dPSI	RI	ko04081	Hormone signaling	0.0155247	0.143394	63.9727	1	16	16	16377	STRG.12252
DAS_by_comparison_direction_event_type	DAS_Root-Leaf_Positive_dPSI_RI	Root-Leaf	Positive_dPSI	RI	ko00740	Riboflavin metabolism	0.0260666	0.143394	37.9097	1	27	16	16377	STRG.50943
DAS_by_comparison_direction_event_type	DAS_Root-Leaf_Positive_dPSI_RI	Root-Leaf	Positive_dPSI	RI	ko99995	Signaling proteins	0.0279719	0.143394	35.2953	1	29	16	16377	STRG.8066
DAS_by_comparison_direction_event_type	DAS_Root-Leaf_Positive_dPSI_RI	Root-Leaf	Positive_dPSI	RI	ko00591	Linoleic acid metabolism	0.0298737	0.143394	33.0181	1	31	16	16377	STRG.45012
DAS_by_comparison_direction_event_type	DAS_Root-Leaf_Positive_dPSI_SE	Root-Leaf	Positive_dPSI	SE	ko03037	Cilium and associated proteins	0.0011973	0.0167623	37.5619	2	109	8	16377	STRG.18467/STRG.29047
DAS_by_comparison_direction_event_type	DAS_Root-Leaf_Positive_dPSI_SE	Root-Leaf	Positive_dPSI	SE	ko01001	Protein kinases	0.0306209	0.143946	7.03479	2	582	8	16377	STRG.18467/STRG.29047
DAS_by_comparison_direction_event_type	DAS_Root-Leaf_Positive_dPSI_SE	Root-Leaf	Positive_dPSI	SE	ko00360	Phenylalanine metabolism	0.0308456	0.143946	31.9863	1	64	8	16377	STRG.5044
DAS_by_comparison_direction_event_type	DAS_Root-Stem_Negative_dPSI_A5	Root-Stem	Negative_dPSI	A5	ko03019	Messenger RNA biogenesis	0.00213499	0.0832647	3.76051	7	871	35	16377	STRG.13494/STRG.13667/STRG.22986/STRG.43167/STRG.4909/STRG.50288/STRG.5521
DAS_by_comparison_direction_event_type	DAS_Root-Stem_Negative_dPSI_AF	Root-Stem	Negative_dPSI	AF	ko00590	Arachidonic acid metabolism	5.73219e-05	0.00130153	170.594	2	24	8	16377	STRG.25981/STRG.9690
DAS_by_comparison_direction_event_type	DAS_Root-Stem_Negative_dPSI_AF	Root-Stem	Negative_dPSI	AF	ko00591	Linoleic acid metabolism	9.64098e-05	0.00130153	132.073	2	31	8	16377	STRG.25981/STRG.9690
DAS_by_comparison_direction_event_type	DAS_Root-Stem_Negative_dPSI_AF	Root-Stem	Negative_dPSI	AF	ko00565	Ether lipid metabolism	0.000153334	0.00138	104.981	2	39	8	16377	STRG.25981/STRG.9690
DAS_by_comparison_direction_event_type	DAS_Root-Stem_Negative_dPSI_AF	Root-Stem	Negative_dPSI	AF	ko00592	alpha-Linolenic acid metabolism	0.00121918	0.00822945	37.2205	2	110	8	16377	STRG.25981/STRG.9690
DAS_by_comparison_direction_event_type	DAS_Root-Stem_Negative_dPSI_AF	Root-Stem	Negative_dPSI	AF	ko00564	Glycerophospholipid metabolism	0.00281259	0.015188	24.3705	2	168	8	16377	STRG.25981/STRG.9690
DAS_by_comparison_direction_event_type	DAS_Root-Stem_Negative_dPSI_AF	Root-Stem	Negative_dPSI	AF	ko00903	Limonene degradation	0.00779083	0.0350587	127.945	1	16	8	16377	STRG.16637
DAS_by_comparison_direction_event_type	DAS_Root-Stem_Negative_dPSI_AF	Root-Stem	Negative_dPSI	AF	ko00340	Histidine metabolism	0.0179357	0.0691804	55.3277	1	37	8	16377	STRG.16637
DAS_by_comparison_direction_event_type	DAS_Root-Stem_Negative_dPSI_AF	Root-Stem	Negative_dPSI	AF	ko00310	Lysine degradation	0.0308456	0.0856829	31.9863	1	64	8	16377	STRG.16637
DAS_by_comparison_direction_event_type	DAS_Root-Stem_Negative_dPSI_AF	Root-Stem	Negative_dPSI	AF	ko00410	beta-Alanine metabolism	0.0351158	0.0856829	28.0428	1	73	8	16377	STRG.16637
DAS_by_comparison_direction_event_type	DAS_Root-Stem_Negative_dPSI_AF	Root-Stem	Negative_dPSI	AF	ko00400	Phenylalanine, tyrosine and tryptophan biosynthesis	0.0388976	0.0856829	25.2731	1	81	8	16377	STRG.12763
DAS_by_comparison_direction_event_type	DAS_Root-Stem_Negative_dPSI_AF	Root-Stem	Negative_dPSI	AF	ko00071	Fatty acid degradation	0.0407837	0.0856829	24.0838	1	85	8	16377	STRG.16637
DAS_by_comparison_direction_event_type	DAS_Root-Stem_Negative_dPSI_AF	Root-Stem	Negative_dPSI	AF	ko00280	Valine, leucine and isoleucine degradation	0.0407837	0.0856829	24.0838	1	85	8	16377	STRG.16637
DAS_by_comparison_direction_event_type	DAS_Root-Stem_Negative_dPSI_AF	Root-Stem	Negative_dPSI	AF	ko00770	Pantothenate and CoA biosynthesis	0.0412547	0.0856829	23.8038	1	86	8	16377	STRG.16637
DAS_by_comparison_direction_event_type	DAS_Root-Stem_Negative_dPSI_AL	Root-Stem	Negative_dPSI	AL	ko01040	Biosynthesis of unsaturated fatty acids	0.0071276	0.0348545	139.974	1	39	3	16377	STRG.12129
DAS_by_comparison_direction_event_type	DAS_Root-Stem_Negative_dPSI_AL	Root-Stem	Negative_dPSI	AL	ko00640	Propanoate metabolism	0.0109515	0.0348545	90.9833	1	60	3	16377	STRG.12129
DAS_by_comparison_direction_event_type	DAS_Root-Stem_Negative_dPSI_AL	Root-Stem	Negative_dPSI	AL	ko00410	beta-Alanine metabolism	0.0133137	0.0348545	74.7808	1	73	3	16377	STRG.12129
DAS_by_comparison_direction_event_type	DAS_Root-Stem_Negative_dPSI_AL	Root-Stem	Negative_dPSI	AL	ko00071	Fatty acid degradation	0.0154909	0.0348545	64.2235	1	85	3	16377	STRG.12129
DAS_by_comparison_direction_event_type	DAS_Root-Stem_Negative_dPSI_AL	Root-Stem	Negative_dPSI	AL	ko00592	alpha-Linolenic acid metabolism	0.0200164	0.0360295	49.6273	1	110	3	16377	STRG.12129
DAS_by_comparison_direction_event_type	DAS_Root-Stem_Negative_dPSI_AL	Root-Stem	Negative_dPSI	AL	ko04146	Peroxisome	0.0320763	0.0481144	30.8418	1	177	3	16377	STRG.12129
DAS_by_comparison_direction_event_type	DAS_Root-Stem_Negative_dPSI_RI	Root-Stem	Negative_dPSI	RI	ko04518	Integrin signaling	0.00145943	0.0758905	35.2194	2	31	30	16377	STRG.13527/STRG.53555
DAS_by_comparison_direction_event_type	DAS_Root-Stem_Negative_dPSI_SE	Root-Stem	Negative_dPSI	SE	ko00260	Glycine, serine and threonine metabolism	0.00362481	0.0942451	21.909	2	115	13	16377	STRG.12933/STRG.56035
DAS_by_comparison_direction_event_type	DAS_Root-Stem_Positive_dPSI_A3	Root-Stem	Positive_dPSI	A3	ko03041	Spliceosome	0.00101153	0.0515881	4.31006	7	682	39	16377	STRG.10656/STRG.20762/STRG.32217/STRG.33298/STRG.35388/STRG.38146/STRG.56799
DAS_by_comparison_direction_event_type	DAS_Root-Stem_Positive_dPSI_AF	Root-Stem	Positive_dPSI	AF	ko00380	Tryptophan metabolism	0.00207277	0.0352371	28.6562	2	127	9	16377	STRG.12691/STRG.1735
DAS_by_comparison_direction_event_type	DAS_Root-Stem_Positive_dPSI_AF	Root-Stem	Positive_dPSI	AF	ko99997	Function unknown	0.0266144	0.130754	37.1361	1	49	9	16377	STRG.33439
DAS_by_comparison_direction_event_type	DAS_Root-Stem_Positive_dPSI_AF	Root-Stem	Positive_dPSI	AF	ko00910	Nitrogen metabolism	0.0330354	0.130754	29.8306	1	61	9	16377	STRG.1735
DAS_by_comparison_direction_event_type	DAS_Root-Stem_Positive_dPSI_AF	Root-Stem	Positive_dPSI	AF	ko00360	Phenylalanine metabolism	0.0346348	0.130754	28.4323	1	64	9	16377	STRG.12691
DAS_by_comparison_direction_event_type	DAS_Root-Stem_Positive_dPSI_AF	Root-Stem	Positive_dPSI	AF	ko01001	Protein kinases	0.0384569	0.130754	6.25315	2	582	9	16377	STRG.1187/STRG.23253
DAS_by_comparison_direction_event_type	DAS_Root-Stem_Positive_dPSI_AL	Root-Stem	Positive_dPSI	AL	ko00460	Cyanoamino acid metabolism	0.0299468	0.070899	33.0181	1	124	4	16377	STRG.1498
DAS_by_comparison_direction_event_type	DAS_Root-Stem_Positive_dPSI_AL	Root-Stem	Positive_dPSI	AL	ko00380	Tryptophan metabolism	0.0306629	0.070899	32.2382	1	127	4	16377	STRG.48392
DAS_by_comparison_direction_event_type	DAS_Root-Stem_Positive_dPSI_AL	Root-Stem	Positive_dPSI	AL	ko00630	Glyoxylate and dicarboxylate metabolism	0.0325705	0.070899	30.3278	1	135	4	16377	STRG.48392
DAS_by_comparison_direction_event_type	DAS_Root-Stem_Positive_dPSI_AL	Root-Stem	Positive_dPSI	AL	ko00230	Purine metabolism	0.037802	0.070899	26.078	1	157	4	16377	STRG.1498
DAS_by_comparison_direction_event_type	DAS_Root-Stem_Positive_dPSI_AL	Root-Stem	Positive_dPSI	AL	ko00999	Biosynthesis of various plant secondary metabolites	0.0423029	0.070899	23.2628	1	176	4	16377	STRG.1498
DAS_by_comparison_direction_event_type	DAS_Root-Stem_Positive_dPSI_AL	Root-Stem	Positive_dPSI	AL	ko04146	Peroxisome	0.0425394	0.070899	23.1314	1	177	4	16377	STRG.48392
DAS_by_comparison_direction_event_type	DAS_Root-Stem_Positive_dPSI_MX	Root-Stem	Positive_dPSI	MX	ko03110	Chaperones and folding catalysts	0.0313855	0.0313855	31.8619	1	514	1	16377	STRG.31219
DAS_by_comparison_direction_event_type	DAS_Root-Stem_Positive_dPSI_RI	Root-Stem	Positive_dPSI	RI	ko00592	alpha-Linolenic acid metabolism	0.000538454	0.0177186	18.6102	3	110	24	16377	STRG.40311/STRG.45012/STRG.6927
DAS_by_comparison_direction_event_type	DAS_Root-Stem_Positive_dPSI_RI	Root-Stem	Positive_dPSI	RI	ko00591	Linoleic acid metabolism	0.000932556	0.0177186	44.0242	2	31	24	16377	STRG.45012/STRG.6927
DAS_by_comparison_direction_event_type	DAS_Root-Stem_Positive_dPSI_RI	Root-Stem	Positive_dPSI	RI	ko00052	Galactose metabolism	0.00745729	0.094459	15.3343	2	89	24	16377	STRG.23729/STRG.8132
DAS_by_comparison_direction_event_type	DAS_Root-Stem_Positive_dPSI_RI	Root-Stem	Positive_dPSI	RI	ko03082	ATP-dependent chromatin remodeling	0.0165341	0.15425	10.1093	2	135	24	16377	STRG.30093/STRG.34835
DAS_by_comparison_direction_event_type	DAS_Root-Stem_Positive_dPSI_RI	Root-Stem	Positive_dPSI	RI	ko04081	Hormone signaling	0.0232021	0.15425	42.6484	1	16	24	16377	STRG.12252
DAS_by_comparison_direction_event_type	DAS_Root-Stem_Positive_dPSI_RI	Root-Stem	Positive_dPSI	RI	ko04142	Lysosome	0.0243553	0.15425	8.22139	2	166	24	16377	STRG.29089/STRG.50943
DAS_by_comparison_direction_event_type	DAS_Root-Stem_Positive_dPSI_RI	Root-Stem	Positive_dPSI	RI	ko00190	Oxidative phosphorylation	0.0306579	0.166429	7.25931	2	188	24	16377	STRG.22710/STRG.29089
DAS_by_comparison_direction_event_type	DAS_Root-Stem_Positive_dPSI_RI	Root-Stem	Positive_dPSI	RI	ko00740	Riboflavin metabolism	0.0388533	0.169042	25.2731	1	27	24	16377	STRG.50943
DAS_by_comparison_direction_event_type	DAS_Root-Stem_Positive_dPSI_RI	Root-Stem	Positive_dPSI	RI	ko00010	Glycolysis / Gluconeogenesis	0.0415189	0.169042	6.14752	2	222	24	16377	STRG.23729/STRG.40311
DAS_by_comparison_direction_event_type	DAS_Root-Stem_Positive_dPSI_RI	Root-Stem	Positive_dPSI	RI	ko99999	Others	0.0444848	0.169042	22.0121	1	31	24	16377	STRG.33855
DAS_by_comparison_direction_event_type	DAS_Stem-145DAB_Negative_dPSI_AF	Stem-145DAB	Negative_dPSI	AF	ko04082	Neuroactive ligand signaling	0.00972962	0.114006	102.356	1	16	10	16377	STRG.24220
DAS_by_comparison_direction_event_type	DAS_Stem-145DAB_Negative_dPSI_AF	Stem-145DAB	Negative_dPSI	AF	ko00966	Glucosinolate biosynthesis	0.0163692	0.114006	60.6556	1	27	10	16377	STRG.4844
DAS_by_comparison_direction_event_type	DAS_Stem-145DAB_Negative_dPSI_AF	Stem-145DAB	Negative_dPSI	AF	ko00290	Valine, leucine and isoleucine biosynthesis	0.0241644	0.114006	40.9425	1	40	10	16377	STRG.4844
DAS_by_comparison_direction_event_type	DAS_Stem-145DAB_Negative_dPSI_AF	Stem-145DAB	Negative_dPSI	AF	ko00360	Phenylalanine metabolism	0.0384094	0.114006	25.5891	1	64	10	16377	STRG.12691
DAS_by_comparison_direction_event_type	DAS_Stem-145DAB_Negative_dPSI_AF	Stem-145DAB	Negative_dPSI	AF	ko01001	Protein kinases	0.0469601	0.114006	5.62784	2	582	10	16377	STRG.1187/STRG.23253
DAS_by_comparison_direction_event_type	DAS_Stem-145DAB_Negative_dPSI_AF	Stem-145DAB	Negative_dPSI	AF	ko00902	Monoterpenoid biosynthesis	0.0483862	0.114006	20.2185	1	81	10	16377	STRG.31789
DAS_by_comparison_direction_event_type	DAS_Stem-145DAB_Negative_dPSI_AL	Stem-145DAB	Negative_dPSI	AL	ko00380	Tryptophan metabolism	0.000876936	0.014031	42.9843	2	127	6	16377	STRG.28886/STRG.48392
DAS_by_comparison_direction_event_type	DAS_Stem-145DAB_Negative_dPSI_AL	Stem-145DAB	Negative_dPSI	AL	ko00940	Phenylpropanoid biosynthesis	0.00386	0.03088	20.2937	2	269	6	16377	STRG.28886/STRG.32316
DAS_by_comparison_direction_event_type	DAS_Stem-145DAB_Negative_dPSI_AL	Stem-145DAB	Negative_dPSI	AL	ko00950	Isoquinoline alkaloid biosynthesis	0.0214252	0.0614892	46.2627	1	59	6	16377	STRG.28886
DAS_by_comparison_direction_event_type	DAS_Stem-145DAB_Negative_dPSI_AL	Stem-145DAB	Negative_dPSI	AL	ko00640	Propanoate metabolism	0.021785	0.0614892	45.4917	1	60	6	16377	STRG.35456
DAS_by_comparison_direction_event_type	DAS_Stem-145DAB_Negative_dPSI_AL	Stem-145DAB	Negative_dPSI	AL	ko00945	Stilbenoid, diarylheptanoid and gingerol biosynthesis	0.0260942	0.0614892	37.9097	1	72	6	16377	STRG.32316
DAS_by_comparison_direction_event_type	DAS_Stem-145DAB_Negative_dPSI_AL	Stem-145DAB	Negative_dPSI	AL	ko00410	beta-Alanine metabolism	0.0264525	0.0614892	37.3904	1	73	6	16377	STRG.35456
DAS_by_comparison_direction_event_type	DAS_Stem-145DAB_Negative_dPSI_AL	Stem-145DAB	Negative_dPSI	AL	ko00130	Ubiquinone and other terpenoid-quinone biosynthesis	0.027169	0.0614892	36.3933	1	75	6	16377	STRG.32316
DAS_by_comparison_direction_event_type	DAS_Stem-145DAB_Negative_dPSI_AL	Stem-145DAB	Negative_dPSI	AL	ko00280	Valine, leucine and isoleucine degradation	0.0307446	0.0614892	32.1118	1	85	6	16377	STRG.35456
DAS_by_comparison_direction_event_type	DAS_Stem-145DAB_Negative_dPSI_AL	Stem-145DAB	Negative_dPSI	AL	ko00941	Flavonoid biosynthesis	0.0382177	0.0679426	25.75	1	106	6	16377	STRG.32316
DAS_by_comparison_direction_event_type	DAS_Stem-145DAB_Negative_dPSI_AL	Stem-145DAB	Negative_dPSI	AL	ko00630	Glyoxylate and dicarboxylate metabolism	0.0484587	0.0775339	20.2185	1	135	6	16377	STRG.48392
DAS_by_comparison_direction_event_type	DAS_Stem-145DAB_Negative_dPSI_MX	Stem-145DAB	Negative_dPSI	MX	ko03110	Chaperones and folding catalysts	0.0313855	0.0313855	31.8619	1	514	1	16377	STRG.31219
DAS_by_comparison_direction_event_type	DAS_Stem-145DAB_Negative_dPSI_RI	Stem-145DAB	Negative_dPSI	RI	ko02000	Transporters	0.0115167	0.162923	3.08612	6	995	32	16377	STRG.12252/STRG.15259/STRG.17223/STRG.26369/STRG.28331/STRG.47446
DAS_by_comparison_direction_event_type	DAS_Stem-145DAB_Negative_dPSI_RI	Stem-145DAB	Negative_dPSI	RI	ko03021	Transcription machinery	0.0136856	0.162923	4.26484	4	480	32	16377	STRG.16516/STRG.25509/STRG.34835/STRG.35799
DAS_by_comparison_direction_event_type	DAS_Stem-145DAB_Negative_dPSI_RI	Stem-145DAB	Negative_dPSI	RI	ko00592	alpha-Linolenic acid metabolism	0.0194479	0.162923	9.30511	2	110	32	16377	STRG.40311/STRG.6927
DAS_by_comparison_direction_event_type	DAS_Stem-145DAB_Negative_dPSI_RI	Stem-145DAB	Negative_dPSI	RI	ko01002	Peptidases and inhibitors	0.0246804	0.162923	3.56642	4	574	32	16377	STRG.10825/STRG.14920/STRG.18098/STRG.34835
DAS_by_comparison_direction_event_type	DAS_Stem-145DAB_Negative_dPSI_RI	Stem-145DAB	Negative_dPSI	RI	ko03082	ATP-dependent chromatin remodeling	0.0284708	0.162923	7.58194	2	135	32	16377	STRG.30093/STRG.34835
DAS_by_comparison_direction_event_type	DAS_Stem-145DAB_Negative_dPSI_RI	Stem-145DAB	Negative_dPSI	RI	ko00561	Glycerolipid metabolism	0.0296478	0.162923	7.41712	2	138	32	16377	STRG.34835/STRG.7554
DAS_by_comparison_direction_event_type	DAS_Stem-145DAB_Negative_dPSI_RI	Stem-145DAB	Negative_dPSI	RI	ko04081	Hormone signaling	0.0308233	0.162923	31.9863	1	16	32	16377	STRG.12252
DAS_by_comparison_direction_event_type	DAS_Stem-145DAB_Positive_dPSI_A3	Stem-145DAB	Positive_dPSI	A3	ko03272	Virion - Hepatitis viruses	0.00236303	0.148871	27.5707	2	22	54	16377	STRG.48040/STRG.55051
DAS_by_comparison_direction_event_type	DAS_Stem-145DAB_Positive_dPSI_A5	Stem-145DAB	Positive_dPSI	A5	ko01001	Protein kinases	0.000843146	0.0497456	4.47669	7	582	44	16377	STRG.1519/STRG.17408/STRG.20980/STRG.24616/STRG.29715/STRG.53555/STRG.9980
DAS_by_comparison_direction_event_type	DAS_Stem-145DAB_Positive_dPSI_A5	Stem-145DAB	Positive_dPSI	A5	ko04518	Integrin signaling	0.00312197	0.0920982	24.0132	2	31	44	16377	STRG.29715/STRG.53555
DAS_by_comparison_direction_event_type	DAS_Stem-145DAB_Positive_dPSI_AF	Stem-145DAB	Positive_dPSI	AF	ko00903	Limonene degradation	0.0106977	0.151544	93.0511	1	16	11	16377	STRG.16637
DAS_by_comparison_direction_event_type	DAS_Stem-145DAB_Positive_dPSI_AF	Stem-145DAB	Positive_dPSI	AF	ko00590	Arachidonic acid metabolism	0.0160074	0.151544	62.0341	1	24	11	16377	STRG.9690
DAS_by_comparison_direction_event_type	DAS_Stem-145DAB_Positive_dPSI_AF	Stem-145DAB	Positive_dPSI	AF	ko00591	Linoleic acid metabolism	0.0206322	0.151544	48.0264	1	31	11	16377	STRG.9690
DAS_by_comparison_direction_event_type	DAS_Stem-145DAB_Positive_dPSI_AF	Stem-145DAB	Positive_dPSI	AF	ko00340	Histidine metabolism	0.0245805	0.151544	40.2383	1	37	11	16377	STRG.16637
DAS_by_comparison_direction_event_type	DAS_Stem-145DAB_Positive_dPSI_AF	Stem-145DAB	Positive_dPSI	AF	ko00565	Ether lipid metabolism	0.0258934	0.151544	38.1748	1	39	11	16377	STRG.9690
DAS_by_comparison_direction_event_type	DAS_Stem-145DAB_Positive_dPSI_AF	Stem-145DAB	Positive_dPSI	AF	ko00600	Sphingolipid metabolism	0.038286	0.151544	25.6693	1	58	11	16377	STRG.2970
DAS_by_comparison_direction_event_type	DAS_Stem-145DAB_Positive_dPSI_AF	Stem-145DAB	Positive_dPSI	AF	ko00310	Lysine degradation	0.0421696	0.151544	23.2628	1	64	11	16377	STRG.16637
DAS_by_comparison_direction_event_type	DAS_Stem-145DAB_Positive_dPSI_AF	Stem-145DAB	Positive_dPSI	AF	ko00410	beta-Alanine metabolism	0.0479682	0.151544	20.3948	1	73	11	16377	STRG.16637
DAS_by_comparison_direction_event_type	DAS_Stem-145DAB_Positive_dPSI_AF	Stem-145DAB	Positive_dPSI	AF	ko04130	SNARE interactions in vesicular transport	0.0486105	0.151544	20.1192	1	74	11	16377	STRG.33713
DAS_by_comparison_direction_event_type	DAS_Stem-145DAB_Positive_dPSI_AF	Stem-145DAB	Positive_dPSI	AF	ko04382	Cornified envelope formation	0.0492524	0.151544	19.8509	1	75	11	16377	STRG.2970
DAS_by_comparison_direction_event_type	DAS_Stem-145DAB_Positive_dPSI_AL	Stem-145DAB	Positive_dPSI	AL	ko99992	Structural proteins	0.00158701	0.00317402	629.885	1	13	2	16377	STRG.45360
DAS_by_comparison_direction_event_type	DAS_Stem-145DAB_Positive_dPSI_AL	Stem-145DAB	Positive_dPSI	AL	ko00941	Flavonoid biosynthesis	0.0129035	0.0129035	77.25	1	106	2	16377	STRG.27868
DAS_by_comparison_direction_event_type	DAS_Stem-145DAB_Positive_dPSI_MX	Stem-145DAB	Positive_dPSI	MX	ko03460	Fanconi anemia pathway	0.00915919	0.0274776	109.18	1	150	1	16377	STRG.493
DAS_by_comparison_direction_event_type	DAS_Stem-145DAB_Positive_dPSI_MX	Stem-145DAB	Positive_dPSI	MX	ko03041	Spliceosome	0.0416438	0.0624657	24.0132	1	682	1	16377	STRG.493
DAS_by_comparison_direction_event_type	DAS_Stem-145DAB_Positive_dPSI_RI	Stem-145DAB	Positive_dPSI	RI	ko04518	Integrin signaling	0.00187332	0.103033	31.0759	2	31	34	16377	STRG.13527/STRG.29715
DAS_by_comparison_direction_event_type	DAS_Stem-45DAB_Negative_dPSI_AF	Stem-45DAB	Negative_dPSI	AF	ko02000	Transporters	0.0107775	0.0710763	4.38915	4	995	15	16377	STRG.28331/STRG.45059/STRG.46/STRG.8070
DAS_by_comparison_direction_event_type	DAS_Stem-45DAB_Negative_dPSI_AF	Stem-45DAB	Negative_dPSI	AF	ko99980	Enzymes with EC numbers	0.0109489	0.0710763	6.28676	3	521	15	16377	STRG.327/STRG.48544/STRG.48575
DAS_by_comparison_direction_event_type	DAS_Stem-45DAB_Negative_dPSI_AF	Stem-45DAB	Negative_dPSI	AF	ko99992	Structural proteins	0.011846	0.0710763	83.9846	1	13	15	16377	STRG.45360
DAS_by_comparison_direction_event_type	DAS_Stem-45DAB_Negative_dPSI_AF	Stem-45DAB	Negative_dPSI	AF	ko00514	Other types of O-glycan biosynthesis	0.023561	0.0880444	41.9923	1	26	15	16377	STRG.45059
DAS_by_comparison_direction_event_type	DAS_Stem-45DAB_Negative_dPSI_AF	Stem-45DAB	Negative_dPSI	AF	ko04977	Vitamin digestion and absorption	0.0244568	0.0880444	40.437	1	27	15	16377	STRG.8070
DAS_by_comparison_direction_event_type	DAS_Stem-45DAB_Negative_dPSI_AL	Stem-45DAB	Negative_dPSI	AL	ko00950	Isoquinoline alkaloid biosynthesis	0.0214252	0.190552	46.2627	1	59	6	16377	STRG.28886
DAS_by_comparison_direction_event_type	DAS_Stem-45DAB_Negative_dPSI_AL	Stem-45DAB	Negative_dPSI	AL	ko00902	Monoterpenoid biosynthesis	0.0293157	0.190552	33.6975	1	81	6	16377	STRG.602
DAS_by_comparison_direction_event_type	DAS_Stem-45DAB_Negative_dPSI_AL	Stem-45DAB	Negative_dPSI	AL	ko00380	Tryptophan metabolism	0.0456427	0.197785	21.4921	1	127	6	16377	STRG.28886
DAS_by_comparison_direction_event_type	DAS_Stem-45DAB_Negative_dPSI_MX	Stem-45DAB	Negative_dPSI	MX	ko03110	Chaperones and folding catalysts	0.0313855	0.0313855	31.8619	1	514	1	16377	STRG.31219
DAS_by_comparison_direction_event_type	DAS_Stem-45DAB_Negative_dPSI_RI	Stem-45DAB	Negative_dPSI	RI	ko00620	Pyruvate metabolism	0.000539833	0.0275315	10.4981	4	195	32	16377	STRG.15019/STRG.23576/STRG.40311/STRG.7381
DAS_by_comparison_direction_event_type	DAS_Stem-45DAB_Negative_dPSI_RI	Stem-45DAB	Negative_dPSI	RI	ko00630	Glyoxylate and dicarboxylate metabolism	0.00228117	0.0581698	11.3729	3	135	32	16377	STRG.16230/STRG.40979/STRG.7381
DAS_by_comparison_direction_event_type	DAS_Stem-45DAB_Negative_dPSI_RI	Stem-45DAB	Negative_dPSI	RI	ko03250	Viral life cycle - HIV-1	0.0042736	0.0726512	20.4713	2	50	32	16377	STRG.25509/STRG.27694
DAS_by_comparison_direction_event_type	DAS_Stem-45DAB_Negative_dPSI_RI	Stem-45DAB	Negative_dPSI	RI	ko00670	One carbon pool by folate	0.00891567	0.113675	14.0214	2	73	32	16377	STRG.16230/STRG.40979
DAS_by_comparison_direction_event_type	DAS_Stem-45DAB_Negative_dPSI_RI	Stem-45DAB	Negative_dPSI	RI	ko00071	Fatty acid degradation	0.0119366	0.121754	12.0419	2	85	32	16377	STRG.40311/STRG.7381
DAS_by_comparison_direction_event_type	DAS_Stem-45DAB_Negative_dPSI_RI	Stem-45DAB	Negative_dPSI	RI	ko00592	alpha-Linolenic acid metabolism	0.0194479	0.153995	9.30511	2	110	32	16377	STRG.40311/STRG.6927
DAS_by_comparison_direction_event_type	DAS_Stem-45DAB_Negative_dPSI_RI	Stem-45DAB	Negative_dPSI	RI	ko00260	Glycine, serine and threonine metabolism	0.0211366	0.153995	8.90054	2	115	32	16377	STRG.16230/STRG.40979
DAS_by_comparison_direction_event_type	DAS_Stem-45DAB_Negative_dPSI_RI	Stem-45DAB	Negative_dPSI	RI	ko04081	Hormone signaling	0.0308233	0.196498	31.9863	1	16	32	16377	STRG.12252
DAS_by_comparison_direction_event_type	DAS_Stem-45DAB_Negative_dPSI_SE	Stem-45DAB	Negative_dPSI	SE	ko00620	Pyruvate metabolism	0.00532679	0.186641	8.39846	3	195	30	16377	STRG.10812/STRG.29437/STRG.5920
DAS_by_comparison_direction_event_type	DAS_Stem-45DAB_Negative_dPSI_SE	Stem-45DAB	Negative_dPSI	SE	ko00010	Glycolysis / Gluconeogenesis	0.00761801	0.186641	7.37703	3	222	30	16377	STRG.29437/STRG.56208/STRG.5920
DAS_by_comparison_direction_event_type	DAS_Stem-45DAB_Negative_dPSI_SE	Stem-45DAB	Negative_dPSI	SE	ko04147	Exosome	0.0117604	0.192086	3.06112	6	1070	30	16377	STRG.10239/STRG.29437/STRG.39717/STRG.55838/STRG.56208/STRG.5920
DAS_by_comparison_direction_event_type	DAS_Stem-45DAB_Positive_dPSI_A5	Stem-45DAB	Positive_dPSI	A5	ko00500	Starch and sucrose metabolism	0.00590496	0.192244	5.49195	4	284	42	16377	STRG.17084/STRG.26562/STRG.31612/STRG.37615
DAS_by_comparison_direction_event_type	DAS_Stem-45DAB_Positive_dPSI_A5	Stem-45DAB	Positive_dPSI	A5	ko00600	Sphingolipid metabolism	0.00969171	0.192244	13.4458	2	58	42	16377	STRG.12295/STRG.17714
DAS_by_comparison_direction_event_type	DAS_Stem-45DAB_Positive_dPSI_A5	Stem-45DAB	Positive_dPSI	A5	ko00640	Propanoate metabolism	0.0103442	0.192244	12.9976	2	60	42	16377	STRG.35489/STRG.8892
DAS_by_comparison_direction_event_type	DAS_Stem-45DAB_Positive_dPSI_A5	Stem-45DAB	Positive_dPSI	A5	ko03036	Chromosome and associated proteins	0.0131901	0.192244	2.4856	8	1255	42	16377	STRG.11499/STRG.1518/STRG.23314/STRG.2470/STRG.29715/STRG.32899/STRG.43450/STRG.47378
DAS_by_comparison_direction_event_type	DAS_Stem-45DAB_Positive_dPSI_A5	Stem-45DAB	Positive_dPSI	A5	ko01001	Protein kinases	0.0160204	0.192244	3.3499	5	582	42	16377	STRG.17408/STRG.18720/STRG.20980/STRG.29715/STRG.9980
DAS_by_comparison_direction_event_type	DAS_Stem-45DAB_Positive_dPSI_AF	Stem-45DAB	Positive_dPSI	AF	ko99992	Structural proteins	0.011846	0.193031	83.9846	1	13	15	16377	STRG.45360
DAS_by_comparison_direction_event_type	DAS_Stem-45DAB_Positive_dPSI_AF	Stem-45DAB	Positive_dPSI	AF	ko00996	Biosynthesis of various alkaloids	0.0181703	0.193031	54.59	1	20	15	16377	STRG.23034
DAS_by_comparison_direction_event_type	DAS_Stem-45DAB_Positive_dPSI_AF	Stem-45DAB	Positive_dPSI	AF	ko00566	Sulfoquinovose metabolism	0.0199703	0.193031	49.6273	1	22	15	16377	STRG.40847
DAS_by_comparison_direction_event_type	DAS_Stem-45DAB_Positive_dPSI_AF	Stem-45DAB	Positive_dPSI	AF	ko00500	Starch and sucrose metabolism	0.0271154	0.193031	7.68873	2	284	15	16377	STRG.15306/STRG.48013
DAS_by_comparison_direction_event_type	DAS_Stem-45DAB_Positive_dPSI_AF	Stem-45DAB	Positive_dPSI	AF	ko00909	Sesquiterpenoid and triterpenoid biosynthesis	0.0492289	0.193031	19.8509	1	55	15	16377	STRG.23034
DAS_by_comparison_direction_event_type	DAS_Stem-45DAB_Positive_dPSI_AL	Stem-45DAB	Positive_dPSI	AL	ko99992	Structural proteins	0.0031717	0.0158585	314.942	1	13	4	16377	STRG.45360
DAS_by_comparison_direction_event_type	DAS_Stem-45DAB_Positive_dPSI_AL	Stem-45DAB	Positive_dPSI	AL	ko00902	Monoterpenoid biosynthesis	0.0196393	0.0490983	50.5463	1	81	4	16377	STRG.602
DAS_by_comparison_direction_event_type	DAS_Stem-45DAB_Positive_dPSI_MX	Stem-45DAB	Positive_dPSI	MX	ko01001	Protein kinases	0.0355376	0.069793	28.1392	1	582	1	16377	STRG.17185
DAS_by_comparison_direction_event_type	DAS_Stem-45DAB_Positive_dPSI_MX	Stem-45DAB	Positive_dPSI	MX	ko03029	Mitochondrial biogenesis	0.0465287	0.069793	21.4921	1	762	1	16377	STRG.17185
DAS_by_comparison_direction_event_type	DAS_Stem-45DAB_Positive_dPSI_RI	Stem-45DAB	Positive_dPSI	RI	ko00310	Lysine degradation	0.0045994	0.125023	19.6839	2	64	26	16377	STRG.15595/STRG.7381
DAS_by_comparison_direction_event_type	DAS_Stem-45DAB_Positive_dPSI_RI	Stem-45DAB	Positive_dPSI	RI	ko00071	Fatty acid degradation	0.0079802	0.125023	14.8208	2	85	26	16377	STRG.15595/STRG.7381
DAS_by_comparison_direction_event_type	DAS_Stem-45DAB_Positive_dPSI_RI	Stem-45DAB	Positive_dPSI	RI	ko00280	Valine, leucine and isoleucine degradation	0.0079802	0.125023	14.8208	2	85	26	16377	STRG.15595/STRG.7381
DAS_by_comparison_direction_event_type	DAS_Stem-45DAB_Positive_dPSI_SE	Stem-45DAB	Positive_dPSI	SE	ko03041	Spliceosome	0.000502859	0.00873846	7.0627	5	682	17	16377	STRG.40637/STRG.416/STRG.51317/STRG.54840/STRG.9040
DAS_by_comparison_direction_event_type	DAS_Stem-45DAB_Positive_dPSI_SE	Stem-45DAB	Positive_dPSI	SE	ko03040	Spliceosome	0.000624176	0.00873846	9.73084	4	396	17	16377	STRG.40637/STRG.51317/STRG.54840/STRG.9040
DAS_by_comparison_direction_event_type	DAS_Stem-45DAB_Positive_dPSI_SE	Stem-45DAB	Positive_dPSI	SE	ko00232	Caffeine metabolism	0.00621305	0.0579885	160.559	1	6	17	16377	STRG.2105
DAS_by_comparison_direction_event_type	DAS_Stem-95DAB_Negative_dPSI_A3	Stem-95DAB	Negative_dPSI	A3	ko03041	Spliceosome	0.000168348	0.0164981	2.63559	18	682	164	16377	STRG.14136/STRG.14400/STRG.1545/STRG.15726/STRG.16889/STRG.20762/STRG.22253/STRG.32217/STRG.33298/STRG.38146/STRG.43166/STRG.45034/STRG.47626/STRG.49436/STRG.51317/STRG.55781/STRG.56767/STRG.56799
DAS_by_comparison_direction_event_type	DAS_Stem-95DAB_Negative_dPSI_AF	Stem-95DAB	Negative_dPSI	AF	ko99992	Structural proteins	0.011846	0.160172	83.9846	1	13	15	16377	STRG.45360
DAS_by_comparison_direction_event_type	DAS_Stem-95DAB_Negative_dPSI_AF	Stem-95DAB	Negative_dPSI	AF	ko04082	Neuroactive ligand signaling	0.0145611	0.160172	68.2375	1	16	15	16377	STRG.24220
DAS_by_comparison_direction_event_type	DAS_Stem-95DAB_Negative_dPSI_AF	Stem-95DAB	Negative_dPSI	AF	ko00514	Other types of O-glycan biosynthesis	0.023561	0.172781	41.9923	1	26	15	16377	STRG.45059
DAS_by_comparison_direction_event_type	DAS_Stem-95DAB_Negative_dPSI_AF	Stem-95DAB	Negative_dPSI	AF	ko99997	Function unknown	0.0439705	0.173265	22.2816	1	49	15	16377	STRG.33439
DAS_by_comparison_direction_event_type	DAS_Stem-95DAB_Negative_dPSI_AL	Stem-95DAB	Negative_dPSI	AL	ko00380	Tryptophan metabolism	0.00162037	0.0275464	32.2382	2	127	8	16377	STRG.28886/STRG.48392
DAS_by_comparison_direction_event_type	DAS_Stem-95DAB_Negative_dPSI_AL	Stem-95DAB	Negative_dPSI	AL	ko00514	Other types of O-glycan biosynthesis	0.0126331	0.107381	78.7356	1	26	8	16377	STRG.45059
DAS_by_comparison_direction_event_type	DAS_Stem-95DAB_Negative_dPSI_AL	Stem-95DAB	Negative_dPSI	AL	ko00950	Isoquinoline alkaloid biosynthesis	0.0284661	0.115554	34.697	1	59	8	16377	STRG.28886
DAS_by_comparison_direction_event_type	DAS_Stem-95DAB_Negative_dPSI_AL	Stem-95DAB	Negative_dPSI	AL	ko00640	Propanoate metabolism	0.0289424	0.115554	34.1187	1	60	8	16377	STRG.35456
DAS_by_comparison_direction_event_type	DAS_Stem-95DAB_Negative_dPSI_AL	Stem-95DAB	Negative_dPSI	AL	ko00410	beta-Alanine metabolism	0.0351158	0.115554	28.0428	1	73	8	16377	STRG.35456
DAS_by_comparison_direction_event_type	DAS_Stem-95DAB_Negative_dPSI_AL	Stem-95DAB	Negative_dPSI	AL	ko00280	Valine, leucine and isoleucine degradation	0.0407837	0.115554	24.0838	1	85	8	16377	STRG.35456
DAS_by_comparison_direction_event_type	DAS_Stem-95DAB_Negative_dPSI_RI	Stem-95DAB	Negative_dPSI	RI	ko03083	Polycomb repressive complex	0.00133791	0.117736	8.36842	4	103	76	16377	STRG.10825/STRG.10899/STRG.34892/STRG.55639
DAS_by_comparison_direction_event_type	DAS_Stem-95DAB_Negative_dPSI_SE	Stem-95DAB	Negative_dPSI	SE	ko03430	Mismatch repair	0.000477692	0.0439476	7.725	5	106	100	16377	STRG.15385/STRG.23132/STRG.40539/STRG.51188/STRG.8801
DAS_by_comparison_direction_event_type	DAS_Stem-95DAB_Negative_dPSI_SE	Stem-95DAB	Negative_dPSI	SE	ko03030	DNA replication	0.00133107	0.0538127	6.15677	5	133	100	16377	STRG.23132/STRG.40539/STRG.44321/STRG.51188/STRG.8801
DAS_by_comparison_direction_event_type	DAS_Stem-95DAB_Negative_dPSI_SE	Stem-95DAB	Negative_dPSI	SE	ko03450	Non-homologous end-joining	0.00195866	0.0538127	29.7764	2	11	100	16377	STRG.44321/STRG.9406
DAS_by_comparison_direction_event_type	DAS_Stem-95DAB_Negative_dPSI_SE	Stem-95DAB	Negative_dPSI	SE	ko03021	Transcription machinery	0.00266292	0.0538127	3.07069	9	480	100	16377	STRG.14944/STRG.17393/STRG.19044/STRG.25509/STRG.35051/STRG.56755/STRG.5991/STRG.9028/STRG.9185
DAS_by_comparison_direction_event_type	DAS_Stem-95DAB_Negative_dPSI_SE	Stem-95DAB	Negative_dPSI	SE	ko03040	Spliceosome	0.0029246	0.0538127	3.30848	8	396	100	16377	STRG.18287/STRG.18303/STRG.23514/STRG.28970/STRG.28971/STRG.33805/STRG.48137/STRG.6964
DAS_by_comparison_direction_event_type	DAS_Stem-95DAB_Negative_dPSI_SE	Stem-95DAB	Negative_dPSI	SE	ko03420	Nucleotide excision repair	0.00590873	0.0906006	4.35559	5	188	100	16377	STRG.23132/STRG.40539/STRG.51188/STRG.56755/STRG.8801
DAS_by_comparison_direction_event_type	DAS_Stem-95DAB_Negative_dPSI_SE	Stem-95DAB	Negative_dPSI	SE	ko03440	Homologous recombination	0.00805099	0.105813	5.07814	4	129	100	16377	STRG.23132/STRG.40539/STRG.51188/STRG.8801
DAS_by_comparison_direction_event_type	DAS_Stem-95DAB_Negative_dPSI_SE	Stem-95DAB	Negative_dPSI	SE	ko03032	DNA replication proteins	0.0125436	0.137512	3.12936	6	314	100	16377	STRG.23132/STRG.27646/STRG.40539/STRG.44321/STRG.51188/STRG.8801
DAS_by_comparison_direction_event_type	DAS_Stem-95DAB_Negative_dPSI_SE	Stem-95DAB	Negative_dPSI	SE	ko03460	Fanconi anemia pathway	0.0134522	0.137512	4.3672	4	150	100	16377	STRG.23132/STRG.40539/STRG.51188/STRG.8801
DAS_by_comparison_direction_event_type	DAS_Stem-95DAB_Positive_dPSI_A3	Stem-95DAB	Positive_dPSI	A3	ko05100	Bacterial invasion of epithelial cells	0.00349707	0.186074	9.84195	3	48	104	16377	STRG.17450/STRG.2702/STRG.32934
DAS_by_comparison_direction_event_type	DAS_Stem-95DAB_Positive_dPSI_A3	Stem-95DAB	Positive_dPSI	A3	ko03032	DNA replication proteins	0.00387654	0.186074	3.5105	7	314	104	16377	STRG.25391/STRG.40539/STRG.45555/STRG.49134/STRG.50329/STRG.8435/STRG.8801
DAS_by_comparison_direction_event_type	DAS_Stem-95DAB_Positive_dPSI_A5	Stem-95DAB	Positive_dPSI	A5	ko01001	Protein kinases	0.00329632	0.108586	3.21591	8	582	70	16377	STRG.17408/STRG.18720/STRG.22854/STRG.23948/STRG.24616/STRG.29099/STRG.29715/STRG.53555
DAS_by_comparison_direction_event_type	DAS_Stem-95DAB_Positive_dPSI_A5	Stem-95DAB	Positive_dPSI	A5	ko03019	Messenger RNA biogenesis	0.00375473	0.108586	2.68608	10	871	70	16377	STRG.13557/STRG.13667/STRG.20553/STRG.23692/STRG.24654/STRG.26755/STRG.50288/STRG.53031/STRG.54737/STRG.7698
DAS_by_comparison_direction_event_type	DAS_Stem-95DAB_Positive_dPSI_A5	Stem-95DAB	Positive_dPSI	A5	ko04712	Circadian rhythm - plant	0.00452443	0.108586	8.99835	3	78	70	16377	STRG.42911/STRG.48986/STRG.9719
DAS_by_comparison_direction_event_type	DAS_Stem-95DAB_Positive_dPSI_A5	Stem-95DAB	Positive_dPSI	A5	ko03036	Chromosome and associated proteins	0.00651501	0.111315	2.23704	12	1255	70	16377	STRG.15151/STRG.20389/STRG.24654/STRG.29715/STRG.42911/STRG.42934/STRG.48090/STRG.48986/STRG.53031/STRG.53555/STRG.54737/STRG.6036
DAS_by_comparison_direction_event_type	DAS_Stem-95DAB_Positive_dPSI_A5	Stem-95DAB	Positive_dPSI	A5	ko04518	Integrin signaling	0.0077302	0.111315	15.094	2	31	70	16377	STRG.29715/STRG.53555
DAS_by_comparison_direction_event_type	DAS_Stem-95DAB_Positive_dPSI_AF	Stem-95DAB	Positive_dPSI	AF	ko00620	Pyruvate metabolism	0.0100921	0.144769	12.9207	2	195	13	16377	STRG.16637/STRG.40847
DAS_by_comparison_direction_event_type	DAS_Stem-95DAB_Positive_dPSI_AF	Stem-95DAB	Positive_dPSI	AF	ko00903	Limonene degradation	0.0126312	0.144769	78.7356	1	16	13	16377	STRG.16637
DAS_by_comparison_direction_event_type	DAS_Stem-95DAB_Positive_dPSI_AF	Stem-95DAB	Positive_dPSI	AF	ko00566	Sulfoquinovose metabolism	0.0173297	0.144769	57.2622	1	22	13	16377	STRG.40847
DAS_by_comparison_direction_event_type	DAS_Stem-95DAB_Positive_dPSI_AF	Stem-95DAB	Positive_dPSI	AF	ko00590	Arachidonic acid metabolism	0.0188914	0.144769	52.4904	1	24	13	16377	STRG.25981
DAS_by_comparison_direction_event_type	DAS_Stem-95DAB_Positive_dPSI_AF	Stem-95DAB	Positive_dPSI	AF	ko00591	Linoleic acid metabolism	0.024339	0.144769	40.6377	1	31	13	16377	STRG.25981
DAS_by_comparison_direction_event_type	DAS_Stem-95DAB_Positive_dPSI_AF	Stem-95DAB	Positive_dPSI	AF	ko00340	Histidine metabolism	0.0289861	0.144769	34.0478	1	37	13	16377	STRG.16637
DAS_by_comparison_direction_event_type	DAS_Stem-95DAB_Positive_dPSI_AF	Stem-95DAB	Positive_dPSI	AF	ko00565	Ether lipid metabolism	0.0305306	0.144769	32.3018	1	39	13	16377	STRG.25981
DAS_by_comparison_direction_event_type	DAS_Stem-95DAB_Positive_dPSI_AF	Stem-95DAB	Positive_dPSI	AF	ko02000	Transporters	0.0404512	0.144769	3.7983	3	995	13	16377	STRG.22931/STRG.40847/STRG.9580
DAS_by_comparison_direction_event_type	DAS_Stem-95DAB_Positive_dPSI_AF	Stem-95DAB	Positive_dPSI	AF	ko00600	Sphingolipid metabolism	0.0450906	0.144769	21.7202	1	58	13	16377	STRG.2970
DAS_by_comparison_direction_event_type	DAS_Stem-95DAB_Positive_dPSI_AF	Stem-95DAB	Positive_dPSI	AF	ko00910	Nitrogen metabolism	0.047371	0.144769	20.652	1	61	13	16377	STRG.20783
DAS_by_comparison_direction_event_type	DAS_Stem-95DAB_Positive_dPSI_AF	Stem-95DAB	Positive_dPSI	AF	ko00310	Lysine degradation	0.0496464	0.144769	19.6839	1	64	13	16377	STRG.16637
DAS_by_comparison_direction_event_type	DAS_Stem-95DAB_Positive_dPSI_AL	Stem-95DAB	Positive_dPSI	AL	ko99992	Structural proteins	0.00554437	0.0720768	179.967	1	13	7	16377	STRG.45360
DAS_by_comparison_direction_event_type	DAS_Stem-95DAB_Positive_dPSI_AL	Stem-95DAB	Positive_dPSI	AL	ko03410	Base excision repair	0.0382605	0.174745	25.7096	1	91	7	16377	STRG.14578
DAS_by_comparison_direction_event_type	DAS_Stem-95DAB_Positive_dPSI_AL	Stem-95DAB	Positive_dPSI	AL	ko03020	RNA polymerase	0.0403258	0.174745	24.3705	1	96	7	16377	STRG.329
DAS_by_comparison_direction_event_type	DAS_Stem-95DAB_Positive_dPSI_RI	Stem-95DAB	Positive_dPSI	RI	ko04518	Integrin signaling	0.0057325	0.191913	17.6097	2	31	60	16377	STRG.13527/STRG.53555
DAS_by_comparison_direction_event_type	DAS_Stem-95DAB_Positive_dPSI_RI	Stem-95DAB	Positive_dPSI	RI	ko03430	Mismatch repair	0.00690275	0.191913	7.725	3	106	60	16377	STRG.29257/STRG.41774/STRG.45196
DAS_by_comparison_direction_event_type	DAS_Stem-95DAB_Positive_dPSI_RI	Stem-95DAB	Positive_dPSI	RI	ko03440	Homologous recombination	0.0117864	0.191913	6.34767	3	129	60	16377	STRG.29257/STRG.41774/STRG.45196
DAS_by_comparison_direction_event_type	DAS_Stem-95DAB_Positive_dPSI_RI	Stem-95DAB	Positive_dPSI	RI	ko03030	DNA replication	0.0127942	0.191913	6.15677	3	133	60	16377	STRG.29257/STRG.41774/STRG.45196
DAS_by_comparison_direction_event_type	DAS_Stem-95DAB_Positive_dPSI_SE	Stem-95DAB	Positive_dPSI	SE	ko00910	Nitrogen metabolism	0.000295613	0.00943959	23.0122	3	61	35	16377	STRG.10359/STRG.31220/STRG.3962
DAS_by_comparison_direction_event_type	DAS_Stem-95DAB_Positive_dPSI_SE	Stem-95DAB	Positive_dPSI	SE	ko03021	Transcription machinery	0.000484082	0.00943959	5.84893	6	480	35	16377	STRG.12080/STRG.35848/STRG.47539/STRG.56755/STRG.5831/STRG.6944
DAS_by_comparison_direction_event_type	DAS_Stem-95DAB_Positive_dPSI_SE	Stem-95DAB	Positive_dPSI	SE	ko00220	Arginine biosynthesis	0.000810436	0.0105357	16.3226	3	86	35	16377	STRG.10359/STRG.31220/STRG.3962
DAS_by_comparison_direction_event_type	DAS_Stem-95DAB_Positive_dPSI_SE	Stem-95DAB	Positive_dPSI	SE	ko00250	Alanine, aspartate and glutamate metabolism	0.001828	0.017823	12.3135	3	114	35	16377	STRG.10359/STRG.31220/STRG.3962
DAS_by_comparison_direction_event_type	DAS_Stem-95DAB_Positive_dPSI_SE	Stem-95DAB	Positive_dPSI	SE	ko03420	Nucleotide excision repair	0.007439	0.0543437	7.46672	3	188	35	16377	STRG.35848/STRG.56755/STRG.6944
DAS_by_comparison_direction_event_type	DAS_Stem-95DAB_Positive_dPSI_SE	Stem-95DAB	Positive_dPSI	SE	ko03009	Ribosome biogenesis	0.00969919	0.0543437	3.7735	5	620	35	16377	STRG.34082/STRG.3962/STRG.5586/STRG.5831/STRG.5977
DAS_by_comparison_direction_event_type	DAS_Stem-95DAB_Positive_dPSI_SE	Stem-95DAB	Positive_dPSI	SE	ko03040	Spliceosome	0.009754	0.0543437	4.72641	4	396	35	16377	STRG.27147/STRG.39405/STRG.40637/STRG.54840
DAS_by_comparison_direction_event_type	DAS_Stem-95DAB_Positive_dPSI_SE	Stem-95DAB	Positive_dPSI	SE	ko03022	Basal transcription factors	0.0138611	0.0616562	11.1408	2	84	35	16377	STRG.56755/STRG.6944
DAS_by_comparison_direction_event_type	DAS_Stem-95DAB_Positive_dPSI_SE	Stem-95DAB	Positive_dPSI	SE	ko03041	Spliceosome	0.0142284	0.0616562	3.43046	5	682	35	16377	STRG.27147/STRG.39405/STRG.40637/STRG.5109/STRG.54840
DAS_by_comparison_direction_event_type	DAS_Stem-95DAB_Positive_dPSI_SE	Stem-95DAB	Positive_dPSI	SE	ko03008	Ribosome biogenesis in eukaryotes	0.0421969	0.154541	6.11653	2	153	35	16377	STRG.34082/STRG.5586
DAS_by_comparison_direction_event_type	DAS_Stem-95DAB_Positive_dPSI_SE	Stem-95DAB	Positive_dPSI	SE	ko04131	Membrane trafficking	0.0435885	0.154541	2.10501	7	1556	35	16377	STRG.37658/STRG.38043/STRG.38132/STRG.3962/STRG.4275/STRG.46568/STRG.5669
DAS_by_comparison_direction_event_type	DAS_Stem-Flower_Negative_dPSI_A3	Stem-Flower	Negative_dPSI	A3	ko03012	Translation factors	0.00408031	0.150302	6.11196	4	233	46	16377	STRG.16889/STRG.26051/STRG.38146/STRG.50830
DAS_by_comparison_direction_event_type	DAS_Stem-Flower_Negative_dPSI_A3	Stem-Flower	Negative_dPSI	A3	ko00330	Arginine and proline metabolism	0.00484844	0.150302	8.75463	3	122	46	16377	STRG.11936/STRG.14530/STRG.42616
DAS_by_comparison_direction_event_type	DAS_Stem-Flower_Negative_dPSI_A5	Stem-Flower	Negative_dPSI	A5	ko04712	Circadian rhythm - plant	0.00183627	0.113848	12.3507	3	78	51	16377	STRG.26284/STRG.48986/STRG.7277
DAS_by_comparison_direction_event_type	DAS_Stem-Flower_Negative_dPSI_A5	Stem-Flower	Negative_dPSI	A5	ko00730	Thiamine metabolism	0.00471987	0.146316	19.4617	2	33	51	16377	STRG.32558/STRG.797
DAS_by_comparison_direction_event_type	DAS_Stem-Flower_Negative_dPSI_A5	Stem-Flower	Negative_dPSI	A5	ko04120	Ubiquitin mediated proteolysis	0.00887733	0.183465	4.90256	4	262	51	16377	STRG.26284/STRG.27479/STRG.46678/STRG.7277
DAS_by_comparison_direction_event_type	DAS_Stem-Flower_Negative_dPSI_A5	Stem-Flower	Negative_dPSI	A5	ko03021	Transcription machinery	0.0164477	0.18562	3.34498	5	480	51	16377	STRG.11020/STRG.13232/STRG.30389/STRG.50688/STRG.55876
DAS_by_comparison_direction_event_type	DAS_Stem-Flower_Negative_dPSI_A5	Stem-Flower	Negative_dPSI	A5	ko03019	Messenger RNA biogenesis	0.017654	0.18562	2.58074	7	871	51	16377	STRG.13232/STRG.24950/STRG.26242/STRG.27837/STRG.52266/STRG.52321/STRG.8382
DAS_by_comparison_direction_event_type	DAS_Stem-Flower_Negative_dPSI_A5	Stem-Flower	Negative_dPSI	A5	ko01006	Prenyltransferases	0.0179632	0.18562	9.73084	2	66	51	16377	STRG.1119/STRG.6579
DAS_by_comparison_direction_event_type	DAS_Stem-Flower_Negative_dPSI_AF	Stem-Flower	Negative_dPSI	AF	ko00310	Lysine degradation	0.000531745	0.0116984	56.8646	2	64	9	16377	STRG.29409/STRG.35974
DAS_by_comparison_direction_event_type	DAS_Stem-Flower_Negative_dPSI_AF	Stem-Flower	Negative_dPSI	AF	ko00903	Limonene degradation	0.00876067	0.0925836	113.729	1	16	9	16377	STRG.29409
DAS_by_comparison_direction_event_type	DAS_Stem-Flower_Negative_dPSI_AF	Stem-Flower	Negative_dPSI	AF	ko00340	Histidine metabolism	0.0201555	0.0925836	49.1802	1	37	9	16377	STRG.29409
DAS_by_comparison_direction_event_type	DAS_Stem-Flower_Negative_dPSI_AF	Stem-Flower	Negative_dPSI	AF	ko00910	Nitrogen metabolism	0.0330354	0.0925836	29.8306	1	61	9	16377	STRG.8121
DAS_by_comparison_direction_event_type	DAS_Stem-Flower_Negative_dPSI_AF	Stem-Flower	Negative_dPSI	AF	ko01006	Prenyltransferases	0.0356997	0.0925836	27.5707	1	66	9	16377	STRG.32160
DAS_by_comparison_direction_event_type	DAS_Stem-Flower_Negative_dPSI_AF	Stem-Flower	Negative_dPSI	AF	ko01001	Protein kinases	0.0384569	0.0925836	6.25315	2	582	9	16377	STRG.1187/STRG.23253
DAS_by_comparison_direction_event_type	DAS_Stem-Flower_Negative_dPSI_AF	Stem-Flower	Negative_dPSI	AF	ko00410	beta-Alanine metabolism	0.0394188	0.0925836	24.9269	1	73	9	16377	STRG.29409
DAS_by_comparison_direction_event_type	DAS_Stem-Flower_Negative_dPSI_AF	Stem-Flower	Negative_dPSI	AF	ko00071	Fatty acid degradation	0.0457647	0.0925836	21.4078	1	85	9	16377	STRG.29409
DAS_by_comparison_direction_event_type	DAS_Stem-Flower_Negative_dPSI_AF	Stem-Flower	Negative_dPSI	AF	ko00280	Valine, leucine and isoleucine degradation	0.0457647	0.0925836	21.4078	1	85	9	16377	STRG.29409
DAS_by_comparison_direction_event_type	DAS_Stem-Flower_Negative_dPSI_AF	Stem-Flower	Negative_dPSI	AF	ko00900	Terpenoid backbone biosynthesis	0.0457647	0.0925836	21.4078	1	85	9	16377	STRG.32160
DAS_by_comparison_direction_event_type	DAS_Stem-Flower_Negative_dPSI_AF	Stem-Flower	Negative_dPSI	AF	ko00770	Pantothenate and CoA biosynthesis	0.0462918	0.0925836	21.1589	1	86	9	16377	STRG.29409
DAS_by_comparison_direction_event_type	DAS_Stem-Flower_Negative_dPSI_AL	Stem-Flower	Negative_dPSI	AL	ko00380	Tryptophan metabolism	0.00122148	0.0207651	36.8436	2	127	7	16377	STRG.28886/STRG.48392
DAS_by_comparison_direction_event_type	DAS_Stem-Flower_Negative_dPSI_AL	Stem-Flower	Negative_dPSI	AL	ko03021	Transcription machinery	0.0163264	0.107528	9.74821	2	480	7	16377	STRG.12939/STRG.23964
DAS_by_comparison_direction_event_type	DAS_Stem-Flower_Negative_dPSI_AL	Stem-Flower	Negative_dPSI	AL	ko00950	Isoquinoline alkaloid biosynthesis	0.0249519	0.107528	39.6538	1	59	7	16377	STRG.28886
DAS_by_comparison_direction_event_type	DAS_Stem-Flower_Negative_dPSI_AL	Stem-Flower	Negative_dPSI	AL	ko01006	Prenyltransferases	0.0278766	0.107528	35.4481	1	66	7	16377	STRG.12939
DAS_by_comparison_direction_event_type	DAS_Stem-Flower_Negative_dPSI_AL	Stem-Flower	Negative_dPSI	AL	ko04382	Cornified envelope formation	0.0316258	0.107528	31.1943	1	75	7	16377	STRG.12939
DAS_by_comparison_direction_event_type	DAS_Stem-Flower_Negative_dPSI_SE	Stem-Flower	Negative_dPSI	SE	ko00640	Propanoate metabolism	0.00345893	0.078443	22.7458	2	60	24	16377	STRG.19421/STRG.8892
DAS_by_comparison_direction_event_type	DAS_Stem-Flower_Negative_dPSI_SE	Stem-Flower	Negative_dPSI	SE	ko03012	Translation factors	0.0046143	0.078443	8.78594	3	233	24	16377	STRG.26051/STRG.39717/STRG.50830
DAS_by_comparison_direction_event_type	DAS_Stem-Flower_Negative_dPSI_SE	Stem-Flower	Negative_dPSI	SE	ko03041	Spliceosome	0.0163065	0.165631	4.0022	4	682	24	16377	STRG.18287/STRG.24602/STRG.28970/STRG.8366
DAS_by_comparison_direction_event_type	DAS_Stem-Flower_Negative_dPSI_SE	Stem-Flower	Negative_dPSI	SE	ko03040	Spliceosome	0.019486	0.165631	5.16951	3	396	24	16377	STRG.18287/STRG.28970/STRG.8366
DAS_by_comparison_direction_event_type	DAS_Stem-Flower_Positive_dPSI_A5	Stem-Flower	Positive_dPSI	A5	ko00996	Biosynthesis of various alkaloids	0.00181127	0.0968166	31.4942	2	20	52	16377	STRG.25947/STRG.9654
DAS_by_comparison_direction_event_type	DAS_Stem-Flower_Positive_dPSI_A5	Stem-Flower	Positive_dPSI	A5	ko03083	Polycomb repressive complex	0.00427022	0.0968166	9.17308	3	103	52	16377	STRG.28835/STRG.47993/STRG.48986
DAS_by_comparison_direction_event_type	DAS_Stem-Flower_Positive_dPSI_A5	Stem-Flower	Positive_dPSI	A5	ko04518	Integrin signaling	0.00433507	0.0968166	20.3189	2	31	52	16377	STRG.29715/STRG.53555
DAS_by_comparison_direction_event_type	DAS_Stem-Flower_Positive_dPSI_A5	Stem-Flower	Positive_dPSI	A5	ko01001	Protein kinases	0.00998736	0.136154	3.24683	6	582	52	16377	STRG.17408/STRG.23948/STRG.29099/STRG.29715/STRG.51332/STRG.53555
DAS_by_comparison_direction_event_type	DAS_Stem-Flower_Positive_dPSI_A5	Stem-Flower	Positive_dPSI	A5	ko00563	Glycosylphosphatidylinositol (GPI)-anchor biosynthesis	0.0101608	0.136154	13.1226	2	48	52	16377	STRG.11122/STRG.26273
DAS_by_comparison_direction_event_type	DAS_Stem-Flower_Positive_dPSI_A5	Stem-Flower	Positive_dPSI	A5	ko00909	Sesquiterpenoid and triterpenoid biosynthesis	0.013189	0.147278	11.4524	2	55	52	16377	STRG.25947/STRG.9654
DAS_by_comparison_direction_event_type	DAS_Stem-Flower_Positive_dPSI_A5	Stem-Flower	Positive_dPSI	A5	ko01011	Peptidoglycan biosynthesis and degradation proteins	0.0189034	0.160537	52.4904	1	6	52	16377	STRG.41315
DAS_by_comparison_direction_event_type	DAS_Stem-Flower_Positive_dPSI_A5	Stem-Flower	Positive_dPSI	A5	ko00100	Steroid biosynthesis	0.0191685	0.160537	9.40126	2	67	52	16377	STRG.25947/STRG.9654
DAS_by_comparison_direction_event_type	DAS_Stem-Flower_Positive_dPSI_A5	Stem-Flower	Positive_dPSI	A5	ko04712	Circadian rhythm - plant	0.0254664	0.189583	8.07544	2	78	52	16377	STRG.48986/STRG.9719
DAS_by_comparison_direction_event_type	DAS_Stem-Flower_Positive_dPSI_AF	Stem-Flower	Positive_dPSI	AF	ko00600	Sphingolipid metabolism	0.0245335	0.16131	40.3374	1	58	7	16377	STRG.2970
DAS_by_comparison_direction_event_type	DAS_Stem-Flower_Positive_dPSI_AF	Stem-Flower	Positive_dPSI	AF	ko04382	Cornified envelope formation	0.0316258	0.16131	31.1943	1	75	7	16377	STRG.2970
DAS_by_comparison_direction_event_type	DAS_Stem-Flower_Positive_dPSI_AF	Stem-Flower	Positive_dPSI	AF	ko03083	Polycomb repressive complex	0.0432109	0.16131	22.7143	1	103	7	16377	STRG.18080
DAS_by_comparison_direction_event_type	DAS_Stem-Flower_Positive_dPSI_AF	Stem-Flower	Positive_dPSI	AF	ko00592	alpha-Linolenic acid metabolism	0.0460886	0.16131	21.2688	1	110	7	16377	STRG.35099
DAS_by_comparison_direction_event_type	DAS_Stem-Flower_Positive_dPSI_AL	Stem-Flower	Positive_dPSI	AL	ko03029	Mitochondrial biogenesis	0.00216221	0.010811	21.4921	2	762	2	16377	STRG.17557/STRG.40681
DAS_by_comparison_direction_event_type	DAS_Stem-Flower_Positive_dPSI_AL	Stem-Flower	Positive_dPSI	AL	ko01006	Prenyltransferases	0.00804409	0.0170538	124.068	1	66	2	16377	STRG.17557
DAS_by_comparison_direction_event_type	DAS_Stem-Flower_Positive_dPSI_AL	Stem-Flower	Positive_dPSI	AL	ko00860	Porphyrin metabolism	0.0102323	0.0170538	97.4821	1	84	2	16377	STRG.17557
DAS_by_comparison_direction_event_type	DAS_Stem-Flower_Positive_dPSI_AL	Stem-Flower	Positive_dPSI	AL	ko00190	Oxidative phosphorylation	0.0228279	0.0285349	43.5559	1	188	2	16377	STRG.17557
DAS_by_comparison_direction_event_type	DAS_Stem-Flower_Positive_dPSI_AL	Stem-Flower	Positive_dPSI	AL	ko03032	DNA replication proteins	0.03798	0.03798	26.078	1	314	2	16377	STRG.40681
DAS_by_comparison_direction_event_type	DAS_Stem-Leaf_Negative_dPSI_AF	Stem-Leaf	Negative_dPSI	AF	ko01001	Protein kinases	0.0117386	0.0517062	11.2557	2	582	5	16377	STRG.1187/STRG.23253
DAS_by_comparison_direction_event_type	DAS_Stem-Leaf_Negative_dPSI_AF	Stem-Leaf	Negative_dPSI	AF	ko99997	Function unknown	0.0148726	0.0517062	66.8449	1	49	5	16377	STRG.33439
DAS_by_comparison_direction_event_type	DAS_Stem-Leaf_Negative_dPSI_AF	Stem-Leaf	Negative_dPSI	AF	ko00360	Phenylalanine metabolism	0.0193898	0.0517062	51.1781	1	64	5	16377	STRG.12691
DAS_by_comparison_direction_event_type	DAS_Stem-Leaf_Negative_dPSI_AF	Stem-Leaf	Negative_dPSI	AF	ko00330	Arginine and proline metabolism	0.0367009	0.0610908	26.8475	1	122	5	16377	STRG.12691
DAS_by_comparison_direction_event_type	DAS_Stem-Leaf_Negative_dPSI_AF	Stem-Leaf	Negative_dPSI	AF	ko00380	Tryptophan metabolism	0.0381818	0.0610908	25.7906	1	127	5	16377	STRG.12691
DAS_by_comparison_direction_event_type	DAS_Stem-Leaf_Negative_dPSI_AL	Stem-Leaf	Negative_dPSI	AL	ko00380	Tryptophan metabolism	0.00257784	0.046401	25.7906	2	127	10	16377	STRG.28886/STRG.48392
DAS_by_comparison_direction_event_type	DAS_Stem-Leaf_Negative_dPSI_AL	Stem-Leaf	Negative_dPSI	AL	ko00950	Isoquinoline alkaloid biosynthesis	0.0354572	0.15216	27.7576	1	59	10	16377	STRG.28886
DAS_by_comparison_direction_event_type	DAS_Stem-Leaf_Negative_dPSI_AL	Stem-Leaf	Negative_dPSI	AL	ko00640	Propanoate metabolism	0.0360483	0.15216	27.295	1	60	10	16377	STRG.35456
DAS_by_comparison_direction_event_type	DAS_Stem-Leaf_Negative_dPSI_AL	Stem-Leaf	Negative_dPSI	AL	ko99980	Enzymes with EC numbers	0.0383809	0.15216	6.28676	2	521	10	16377	STRG.34969/STRG.35099
DAS_by_comparison_direction_event_type	DAS_Stem-Leaf_Negative_dPSI_AL	Stem-Leaf	Negative_dPSI	AL	ko00410	beta-Alanine metabolism	0.0437029	0.15216	22.4342	1	73	10	16377	STRG.35456
DAS_by_comparison_direction_event_type	DAS_Stem-Leaf_Negative_dPSI_MX	Stem-Leaf	Negative_dPSI	MX	ko00520	Amino sugar and nucleotide sugar metabolism	0.0120901	0.0241803	82.7121	1	198	1	16377	STRG.30758
DAS_by_comparison_direction_event_type	DAS_Stem-Leaf_Negative_dPSI_MX	Stem-Leaf	Negative_dPSI	MX	ko01003	Glycosyltransferases	0.0355987	0.0355987	28.0909	1	583	1	16377	STRG.30758
DAS_by_comparison_direction_event_type	DAS_Stem-Leaf_Negative_dPSI_SE	Stem-Leaf	Negative_dPSI	SE	ko03040	Spliceosome	0.0029517	0.090256	5.04342	5	396	41	16377	STRG.13497/STRG.18287/STRG.28970/STRG.31890/STRG.48137
DAS_by_comparison_direction_event_type	DAS_Stem-Leaf_Negative_dPSI_SE	Stem-Leaf	Negative_dPSI	SE	ko00500	Starch and sucrose metabolism	0.00541513	0.090256	5.6259	4	284	41	16377	STRG.21701/STRG.26134/STRG.49213/STRG.56208
DAS_by_comparison_direction_event_type	DAS_Stem-Leaf_Negative_dPSI_SE	Stem-Leaf	Negative_dPSI	SE	ko03041	Spliceosome	0.00661562	0.090256	3.51413	6	682	41	16377	STRG.13497/STRG.17487/STRG.18287/STRG.28970/STRG.31890/STRG.48137
DAS_by_comparison_direction_event_type	DAS_Stem-Leaf_Negative_dPSI_SE	Stem-Leaf	Negative_dPSI	SE	ko03250	Viral life cycle - HIV-1	0.00694277	0.090256	15.9776	2	50	41	16377	STRG.25509/STRG.9185
DAS_by_comparison_direction_event_type	DAS_Stem-Leaf_Negative_dPSI_SE	Stem-Leaf	Negative_dPSI	SE	ko02010	ABC transporters	0.0129041	0.114781	11.5779	2	69	41	16377	STRG.18581/STRG.3418
DAS_by_comparison_direction_event_type	DAS_Stem-Leaf_Negative_dPSI_SE	Stem-Leaf	Negative_dPSI	SE	ko00520	Amino sugar and nucleotide sugar metabolism	0.013244	0.114781	6.05211	3	198	41	16377	STRG.21701/STRG.46520/STRG.56208
DAS_by_comparison_direction_event_type	DAS_Stem-Leaf_Positive_dPSI_AF	Stem-Leaf	Positive_dPSI	AF	ko00590	Arachidonic acid metabolism	0.000112294	0.0026419	124.068	2	24	11	16377	STRG.25981/STRG.9690
DAS_by_comparison_direction_event_type	DAS_Stem-Leaf_Positive_dPSI_AF	Stem-Leaf	Positive_dPSI	AF	ko00591	Linoleic acid metabolism	0.000188707	0.0026419	96.0528	2	31	11	16377	STRG.25981/STRG.9690
DAS_by_comparison_direction_event_type	DAS_Stem-Leaf_Positive_dPSI_AF	Stem-Leaf	Positive_dPSI	AF	ko00565	Ether lipid metabolism	0.000299833	0.00279844	76.3497	2	39	11	16377	STRG.25981/STRG.9690
DAS_by_comparison_direction_event_type	DAS_Stem-Leaf_Positive_dPSI_AF	Stem-Leaf	Positive_dPSI	AF	ko00592	alpha-Linolenic acid metabolism	0.00236347	0.0165443	27.0694	2	110	11	16377	STRG.25981/STRG.9690
DAS_by_comparison_direction_event_type	DAS_Stem-Leaf_Positive_dPSI_AF	Stem-Leaf	Positive_dPSI	AF	ko00564	Glycerophospholipid metabolism	0.00541411	0.030319	17.724	2	168	11	16377	STRG.25981/STRG.9690
DAS_by_comparison_direction_event_type	DAS_Stem-Leaf_Positive_dPSI_AF	Stem-Leaf	Positive_dPSI	AF	ko00600	Sphingolipid metabolism	0.038286	0.165187	25.6693	1	58	11	16377	STRG.2970
DAS_by_comparison_direction_event_type	DAS_Stem-Leaf_Positive_dPSI_AF	Stem-Leaf	Positive_dPSI	AF	ko03036	Chromosome and associated proteins	0.0465168	0.165187	3.55893	3	1255	11	16377	STRG.18080/STRG.25981/STRG.9690
DAS_by_comparison_direction_event_type	DAS_Stem-Leaf_Positive_dPSI_AF	Stem-Leaf	Positive_dPSI	AF	ko04382	Cornified envelope formation	0.0492524	0.165187	19.8509	1	75	11	16377	STRG.2970
DAS_by_comparison_direction_event_type	DAS_Stem-Leaf_Positive_dPSI_RI	Stem-Leaf	Positive_dPSI	RI	ko04518	Integrin signaling	6.23519e-05	0.0031176	38.6554	3	31	41	16377	STRG.13527/STRG.29715/STRG.53555
tissue_specific_DAS_by_tissue	TissueSpecificDAS_145DAB	145DAB	-	All	ko03041	Spliceosome	0.00199852	0.165949	2.13979	18	682	202	16377	STRG.23407/STRG.23514/STRG.24396/STRG.25269/STRG.25749/STRG.28078/STRG.32810/STRG.37978/STRG.4050/STRG.41512/STRG.45356/STRG.493/STRG.50055/STRG.51563/STRG.55085/STRG.55667/STRG.56581/STRG.6665
tissue_specific_DAS_by_tissue	TissueSpecificDAS_145DAB	145DAB	-	All	ko03015	mRNA surveillance pathway	0.0041343	0.165949	2.89551	9	252	202	16377	STRG.27837/STRG.28078/STRG.32810/STRG.45376/STRG.50621/STRG.50830/STRG.51303/STRG.51563/STRG.56581
tissue_specific_DAS_by_tissue	TissueSpecificDAS_145DAB	145DAB	-	All	ko00770	Pantothenate and CoA biosynthesis	0.00421905	0.165949	4.71362	5	86	202	16377	STRG.13682/STRG.16637/STRG.21806/STRG.36404/STRG.4844
tissue_specific_DAS_by_tissue	TissueSpecificDAS_45DAB	45DAB	-	All	ko00910	Nitrogen metabolism	0.000152749	0.0203156	7.42328	6	61	217	16377	STRG.13922/STRG.23313/STRG.29935/STRG.31220/STRG.38790/STRG.3962
tissue_specific_DAS_by_tissue	TissueSpecificDAS_45DAB	45DAB	-	All	ko00232	Caffeine metabolism	0.00253113	0.16832	25.1567	2	6	217	16377	STRG.1613/STRG.2105
tissue_specific_DAS_by_tissue	TissueSpecificDAS_45DAB	45DAB	-	All	ko01001	Protein kinases	0.00477396	0.189487	2.07478	16	582	217	16377	STRG.14054/STRG.16784/STRG.17185/STRG.17738/STRG.19090/STRG.19943/STRG.20980/STRG.23289/STRG.23948/STRG.24414/STRG.30338/STRG.37704/STRG.45356/STRG.54796/STRG.55165/STRG.8459
tissue_specific_DAS_by_tissue	TissueSpecificDAS_45DAB	45DAB	-	All	ko00220	Arginine biosynthesis	0.00569885	0.189487	4.38779	5	86	217	16377	STRG.13922/STRG.23313/STRG.31220/STRG.3962/STRG.8364
tissue_specific_DAS_by_tissue	TissueSpecificDAS_95DAB	95DAB	-	All	ko03041	Spliceosome	2.37758e-08	3.51882e-06	2.35329	49	682	500	16377	STRG.11732/STRG.12596/STRG.14136/STRG.14400/STRG.1545/STRG.15726/STRG.16616/STRG.18287/STRG.18303/STRG.22253/STRG.23214/STRG.24602/STRG.26019/STRG.26755/STRG.27147/STRG.27538/STRG.30908/STRG.31901/STRG.32217/STRG.33805/STRG.36521/STRG.37391/STRG.38065/STRG.38771/STRG.39405/STRG.40395/STRG.41611/STRG.44007/STRG.45034/STRG.46650/STRG.47626/STRG.47775/STRG.49134/STRG.49240/STRG.493/STRG.49436/STRG.5…
tissue_specific_DAS_by_tissue	TissueSpecificDAS_95DAB	95DAB	-	All	ko03040	Spliceosome	3.50669e-05	0.00259495	2.31594	28	396	500	16377	STRG.11732/STRG.12596/STRG.14400/STRG.1545/STRG.15726/STRG.18287/STRG.18303/STRG.22253/STRG.23214/STRG.26019/STRG.26755/STRG.27147/STRG.31901/STRG.33805/STRG.36521/STRG.38065/STRG.39405/STRG.41611/STRG.44007/STRG.47626/STRG.47775/STRG.49134/STRG.49436/STRG.51317/STRG.54840/STRG.55781/STRG.6964/STRG.9710
tissue_specific_DAS_by_tissue	TissueSpecificDAS_95DAB	95DAB	-	All	ko03016	Transfer RNA biogenesis	0.000101738	0.00495939	2.17841	28	421	500	16377	STRG.11506/STRG.1234/STRG.13232/STRG.16964/STRG.1777/STRG.24915/STRG.28316/STRG.29620/STRG.32901/STRG.33763/STRG.3480/STRG.37269/STRG.39010/STRG.40281/STRG.42694/STRG.42818/STRG.42934/STRG.48189/STRG.48472/STRG.50129/STRG.50831/STRG.52874/STRG.56670/STRG.56767/STRG.7833/STRG.8785/STRG.9723/STRG.9757
tissue_specific_DAS_by_tissue	TissueSpecificDAS_95DAB	95DAB	-	All	ko01009	Protein phosphatases and associated proteins	0.000134038	0.00495939	1.94964	35	588	500	16377	STRG.12080/STRG.12382/STRG.13372/STRG.16063/STRG.18287/STRG.19786/STRG.20056/STRG.20639/STRG.25077/STRG.28677/STRG.30261/STRG.32170/STRG.33805/STRG.34518/STRG.35543/STRG.368/STRG.37341/STRG.38771/STRG.39872/STRG.40446/STRG.41206/STRG.41379/STRG.4337/STRG.44683/STRG.47846/STRG.47946/STRG.48016/STRG.49436/STRG.50477/STRG.53031/STRG.6437/STRG.6530/STRG.7385/STRG.8401/STRG.9187
tissue_specific_DAS_by_tissue	TissueSpecificDAS_95DAB	95DAB	-	All	ko00910	Nitrogen metabolism	0.000507136	0.0150112	4.29561	8	61	500	16377	STRG.13922/STRG.17800/STRG.20783/STRG.22290/STRG.28891/STRG.29935/STRG.3962/STRG.7068
tissue_specific_DAS_by_tissue	TissueSpecificDAS_95DAB	95DAB	-	All	ko00240	Pyrimidine metabolism	0.0042513	0.104865	2.862	9	103	500	16377	STRG.20622/STRG.24021/STRG.2702/STRG.38316/STRG.49642/STRG.51158/STRG.51187/STRG.53508/STRG.8332
tissue_specific_DAS_by_tissue	TissueSpecificDAS_95DAB	95DAB	-	All	ko03430	Mismatch repair	0.00513605	0.108591	2.781	9	106	500	16377	STRG.13412/STRG.14788/STRG.15385/STRG.23132/STRG.29257/STRG.29719/STRG.40539/STRG.51188/STRG.8801
tissue_specific_DAS_by_tissue	TissueSpecificDAS_95DAB	95DAB	-	All	ko04120	Ubiquitin mediated proteolysis	0.0068232	0.126229	2.00024	16	262	500	16377	STRG.11357/STRG.17345/STRG.1861/STRG.18838/STRG.25117/STRG.307/STRG.31183/STRG.31869/STRG.33939/STRG.3558/STRG.42982/STRG.46919/STRG.47104/STRG.53762/STRG.55129/STRG.56307
tissue_specific_DAS_by_tissue	TissueSpecificDAS_95DAB	95DAB	-	All	ko04382	Cornified envelope formation	0.00786785	0.129382	3.05704	7	75	500	16377	STRG.17714/STRG.20639/STRG.21376/STRG.28807/STRG.35543/STRG.40446/STRG.53031
tissue_specific_DAS_by_tissue	TissueSpecificDAS_95DAB	95DAB	-	All	ko00970	Aminoacyl-tRNA biosynthesis	0.0150608	0.191875	2.49554	8	105	500	16377	STRG.11506/STRG.16964/STRG.29620/STRG.42694/STRG.50831/STRG.54177/STRG.56670/STRG.8785
tissue_specific_DAS_by_tissue	TissueSpecificDAS_95DAB	95DAB	-	All	ko00280	Valine, leucine and isoleucine degradation	0.015116	0.191875	2.69739	7	85	500	16377	STRG.13482/STRG.16255/STRG.21843/STRG.49291/STRG.7381/STRG.8840/STRG.8872
tissue_specific_DAS_by_tissue	TissueSpecificDAS_95DAB	95DAB	-	All	ko03032	DNA replication proteins	0.0165465	0.191875	1.77331	17	314	500	16377	STRG.11653/STRG.14788/STRG.19279/STRG.23132/STRG.25391/STRG.29257/STRG.29719/STRG.37221/STRG.3962/STRG.39806/STRG.40453/STRG.40539/STRG.49002/STRG.49134/STRG.49467/STRG.51188/STRG.8801
tissue_specific_DAS_by_tissue	TissueSpecificDAS_95DAB	95DAB	-	All	ko03460	Fanconi anemia pathway	0.0168539	0.191875	2.1836	10	150	500	16377	STRG.14788/STRG.23132/STRG.29257/STRG.40539/STRG.42574/STRG.49002/STRG.493/STRG.51188/STRG.527/STRG.8801
tissue_specific_DAS_by_tissue	TissueSpecificDAS_Flower	Flower	-	All	ko01006	Prenyltransferases	0.000935835	0.122594	6.63466	5	66	187	16377	STRG.12939/STRG.17557/STRG.32160/STRG.53988/STRG.6579
tissue_specific_DAS_by_tissue	TissueSpecificDAS_Stem	Stem	-	All	ko03019	Messenger RNA biogenesis	0.00159366	0.103071	2.29649	16	871	131	16377	STRG.13232/STRG.1518/STRG.17487/STRG.22420/STRG.24654/STRG.24950/STRG.27837/STRG.40637/STRG.4231/STRG.43166/STRG.45517/STRG.45555/STRG.4935/STRG.51563/STRG.56715/STRG.7549
tissue_specific_DAS_by_tissue	TissueSpecificDAS_Stem	Stem	-	All	ko00591	Linoleic acid metabolism	0.00190873	0.103071	12.0983	3	31	131	16377	STRG.25981/STRG.6927/STRG.9690
tissue_specific_DAS_by_tissue_event_type	TissueSpecificDAS_145DAB_AF	145DAB	-	AF	ko00480	Glutathione metabolism	0.00271474	0.0434358	24.8136	2	165	8	16377	STRG.49427/STRG.8020
tissue_specific_DAS_by_tissue_event_type	TissueSpecificDAS_145DAB_AF	145DAB	-	AF	ko00966	Glucosinolate biosynthesis	0.0131162	0.0775099	75.8194	1	27	8	16377	STRG.4844
tissue_specific_DAS_by_tissue_event_type	TissueSpecificDAS_145DAB_AF	145DAB	-	AF	ko00511	Other glycan degradation	0.0145642	0.0775099	68.2375	1	30	8	16377	STRG.47614
tissue_specific_DAS_by_tissue_event_type	TissueSpecificDAS_145DAB_AF	145DAB	-	AF	ko00290	Valine, leucine and isoleucine biosynthesis	0.0193775	0.0775099	51.1781	1	40	8	16377	STRG.4844
tissue_specific_DAS_by_tissue_event_type	TissueSpecificDAS_145DAB_AF	145DAB	-	AF	ko04130	SNARE interactions in vesicular transport	0.0355892	0.0942965	27.6639	1	74	8	16377	STRG.33713
tissue_specific_DAS_by_tissue_event_type	TissueSpecificDAS_145DAB_AF	145DAB	-	AF	ko00280	Valine, leucine and isoleucine degradation	0.0407837	0.0942965	24.0838	1	85	8	16377	STRG.4844
tissue_specific_DAS_by_tissue_event_type	TissueSpecificDAS_145DAB_AF	145DAB	-	AF	ko00770	Pantothenate and CoA biosynthesis	0.0412547	0.0942965	23.8038	1	86	8	16377	STRG.4844
tissue_specific_DAS_by_tissue_event_type	TissueSpecificDAS_145DAB_AL	145DAB	-	AL	ko00941	Flavonoid biosynthesis	0.000612038	0.00673242	51.5	2	106	6	16377	STRG.27868/STRG.32316
tissue_specific_DAS_by_tissue_event_type	TissueSpecificDAS_145DAB_AL	145DAB	-	AL	ko00945	Stilbenoid, diarylheptanoid and gingerol biosynthesis	0.0260942	0.0996196	37.9097	1	72	6	16377	STRG.32316
tissue_specific_DAS_by_tissue_event_type	TissueSpecificDAS_145DAB_AL	145DAB	-	AL	ko00130	Ubiquinone and other terpenoid-quinone biosynthesis	0.027169	0.0996196	36.3933	1	75	6	16377	STRG.32316
tissue_specific_DAS_by_tissue_event_type	TissueSpecificDAS_145DAB_MX	145DAB	-	MX	ko03460	Fanconi anemia pathway	0.018235	0.0911752	54.59	1	150	2	16377	STRG.493
tissue_specific_DAS_by_tissue_event_type	TissueSpecificDAS_145DAB_RI	145DAB	-	RI	ko00770	Pantothenate and CoA biosynthesis	0.00138438	0.0858319	13.6022	3	86	42	16377	STRG.13682/STRG.21806/STRG.36404
tissue_specific_DAS_by_tissue_event_type	TissueSpecificDAS_145DAB_RI	145DAB	-	RI	ko00340	Histidine metabolism	0.00403979	0.125233	21.0772	2	37	42	16377	STRG.1281/STRG.36404
tissue_specific_DAS_by_tissue_event_type	TissueSpecificDAS_145DAB_RI	145DAB	-	RI	ko00785	Lipoic acid metabolism	0.00937264	0.193701	13.6817	2	57	42	16377	STRG.23558/STRG.47074
tissue_specific_DAS_by_tissue_event_type	TissueSpecificDAS_145DAB_RI	145DAB	-	RI	ko00410	beta-Alanine metabolism	0.0150398	0.19883	10.683	2	73	42	16377	STRG.21806/STRG.36404
tissue_specific_DAS_by_tissue_event_type	TissueSpecificDAS_145DAB_RI	145DAB	-	RI	ko00280	Valine, leucine and isoleucine degradation	0.02004	0.19883	9.17479	2	85	42	16377	STRG.13682/STRG.36404
tissue_specific_DAS_by_tissue_event_type	TissueSpecificDAS_145DAB_RI	145DAB	-	RI	ko03012	Translation factors	0.0217137	0.19883	5.02054	3	233	42	16377	STRG.26319/STRG.29966/STRG.51563
tissue_specific_DAS_by_tissue_event_type	TissueSpecificDAS_145DAB_RI	145DAB	-	RI	ko03013	Nucleocytoplasmic transport	0.0224485	0.19883	4.95672	3	236	42	16377	STRG.23873/STRG.32810/STRG.51563
tissue_specific_DAS_by_tissue_event_type	TissueSpecificDAS_45DAB_A3	45DAB	-	A3	ko00220	Arginine biosynthesis	0.00128456	0.0937729	8.46357	4	86	90	16377	STRG.13922/STRG.31220/STRG.3962/STRG.8364
tissue_specific_DAS_by_tissue_event_type	TissueSpecificDAS_45DAB_A3	45DAB	-	A3	ko00910	Nitrogen metabolism	0.0045892	0.167506	8.94918	3	61	90	16377	STRG.13922/STRG.31220/STRG.3962
tissue_specific_DAS_by_tissue_event_type	TissueSpecificDAS_45DAB_AF	45DAB	-	AF	ko00996	Biosynthesis of various alkaloids	0.0145615	0.176374	68.2375	1	20	12	16377	STRG.23034
tissue_specific_DAS_by_tissue_event_type	TissueSpecificDAS_45DAB_AF	45DAB	-	AF	ko99997	Function unknown	0.0353307	0.176374	27.852	1	49	12	16377	STRG.33439
tissue_specific_DAS_by_tissue_event_type	TissueSpecificDAS_45DAB_AF	45DAB	-	AF	ko00909	Sesquiterpenoid and triterpenoid biosynthesis	0.0395774	0.176374	24.8136	1	55	12	16377	STRG.23034
tissue_specific_DAS_by_tissue_event_type	TissueSpecificDAS_45DAB_AF	45DAB	-	AF	ko00310	Lysine degradation	0.0459152	0.176374	21.3242	1	64	12	16377	STRG.36597
tissue_specific_DAS_by_tissue_event_type	TissueSpecificDAS_45DAB_AF	45DAB	-	AF	ko00100	Steroid biosynthesis	0.0480193	0.176374	20.3694	1	67	12	16377	STRG.23034
tissue_specific_DAS_by_tissue_event_type	TissueSpecificDAS_45DAB_AL	45DAB	-	AL	ko00730	Thiamine metabolism	0.0120312	0.156406	82.7121	1	33	6	16377	STRG.51174
tissue_specific_DAS_by_tissue_event_type	TissueSpecificDAS_45DAB_AL	45DAB	-	AL	ko00902	Monoterpenoid biosynthesis	0.0293157	0.182543	33.6975	1	81	6	16377	STRG.602
tissue_specific_DAS_by_tissue_event_type	TissueSpecificDAS_45DAB_RI	45DAB	-	RI	ko00561	Glycerolipid metabolism	0.00341074	0.152952	9.88949	3	138	36	16377	STRG.15595/STRG.23576/STRG.53681
tissue_specific_DAS_by_tissue_event_type	TissueSpecificDAS_45DAB_RI	45DAB	-	RI	ko00910	Nitrogen metabolism	0.00792537	0.152952	14.9153	2	61	36	16377	STRG.13922/STRG.23313
tissue_specific_DAS_by_tissue_event_type	TissueSpecificDAS_45DAB_RI	45DAB	-	RI	ko00620	Pyruvate metabolism	0.00889208	0.152952	6.99872	3	195	36	16377	STRG.15595/STRG.23576/STRG.35579
tissue_specific_DAS_by_tissue_event_type	TissueSpecificDAS_45DAB_RI	45DAB	-	RI	ko00010	Glycolysis / Gluconeogenesis	0.0126255	0.152952	6.14752	3	222	36	16377	STRG.15595/STRG.23576/STRG.42094
tissue_specific_DAS_by_tissue_event_type	TissueSpecificDAS_45DAB_RI	45DAB	-	RI	ko00220	Arginine biosynthesis	0.0152952	0.152952	10.5795	2	86	36	16377	STRG.13922/STRG.23313
tissue_specific_DAS_by_tissue_event_type	TissueSpecificDAS_45DAB_RI	45DAB	-	RI	ko00770	Pantothenate and CoA biosynthesis	0.0152952	0.152952	10.5795	2	86	36	16377	STRG.15595/STRG.42429
tissue_specific_DAS_by_tissue_event_type	TissueSpecificDAS_45DAB_RI	45DAB	-	RI	ko00250	Alanine, aspartate and glutamate metabolism	0.0259414	0.193098	7.98099	2	114	36	16377	STRG.13922/STRG.23313
tissue_specific_DAS_by_tissue_event_type	TissueSpecificDAS_45DAB_RI	45DAB	-	RI	ko00053	Ascorbate and aldarate metabolism	0.0272192	0.193098	7.77635	2	117	36	16377	STRG.15595/STRG.23576
tissue_specific_DAS_by_tissue_event_type	TissueSpecificDAS_45DAB_RI	45DAB	-	RI	ko00460	Cyanoamino acid metabolism	0.030298	0.193098	7.33737	2	124	36	16377	STRG.16230/STRG.29250
tissue_specific_DAS_by_tissue_event_type	TissueSpecificDAS_45DAB_RI	45DAB	-	RI	ko00903	Limonene degradation	0.0346129	0.193098	28.4323	1	16	36	16377	STRG.15595
tissue_specific_DAS_by_tissue_event_type	TissueSpecificDAS_45DAB_RI	45DAB	-	RI	ko00630	Glyoxylate and dicarboxylate metabolism	0.0354013	0.193098	6.73951	2	135	36	16377	STRG.16230/STRG.23313
tissue_specific_DAS_by_tissue_event_type	TissueSpecificDAS_45DAB_SE	45DAB	-	SE	ko03420	Nucleotide excision repair	3.45542e-05	0.00155494	13.1987	5	188	33	16377	STRG.23132/STRG.42219/STRG.49002/STRG.56604/STRG.8801
tissue_specific_DAS_by_tissue_event_type	TissueSpecificDAS_45DAB_SE	45DAB	-	SE	ko03460	Fanconi anemia pathway	0.000224992	0.00506232	13.2339	4	150	33	16377	STRG.23132/STRG.49002/STRG.56604/STRG.8801
tissue_specific_DAS_by_tissue_event_type	TissueSpecificDAS_45DAB_SE	45DAB	-	SE	ko03430	Mismatch repair	0.00124856	0.0187284	14.0455	3	106	33	16377	STRG.23132/STRG.56604/STRG.8801
tissue_specific_DAS_by_tissue_event_type	TissueSpecificDAS_45DAB_SE	45DAB	-	SE	ko03440	Homologous recombination	0.00219189	0.0215169	11.5412	3	129	33	16377	STRG.23132/STRG.56604/STRG.8801
tissue_specific_DAS_by_tissue_event_type	TissueSpecificDAS_45DAB_SE	45DAB	-	SE	ko03030	DNA replication	0.00239077	0.0215169	11.1941	3	133	33	16377	STRG.23132/STRG.56604/STRG.8801
tissue_specific_DAS_by_tissue_event_type	TissueSpecificDAS_45DAB_SE	45DAB	-	SE	ko03032	DNA replication proteins	0.00349925	0.0262444	6.32195	4	314	33	16377	STRG.23132/STRG.49002/STRG.56604/STRG.8801
tissue_specific_DAS_by_tissue_event_type	TissueSpecificDAS_45DAB_SE	45DAB	-	SE	ko00232	Caffeine metabolism	0.0120312	0.0773435	82.7121	1	6	33	16377	STRG.2105
tissue_specific_DAS_by_tissue_event_type	TissueSpecificDAS_45DAB_SE	45DAB	-	SE	ko00562	Inositol phosphate metabolism	0.022763	0.128042	8.55643	2	116	33	16377	STRG.20871/STRG.56604
tissue_specific_DAS_by_tissue_event_type	TissueSpecificDAS_45DAB_SE	45DAB	-	SE	ko04070	Phosphatidylinositol signaling system	0.0273273	0.128356	7.75426	2	128	33	16377	STRG.20871/STRG.56604
tissue_specific_DAS_by_tissue_event_type	TissueSpecificDAS_45DAB_SE	45DAB	-	SE	ko03082	ATP-dependent chromatin remodeling	0.0301467	0.128356	7.35219	2	135	33	16377	STRG.13277/STRG.47161
tissue_specific_DAS_by_tissue_event_type	TissueSpecificDAS_45DAB_SE	45DAB	-	SE	ko04131	Membrane trafficking	0.0326504	0.128356	2.23259	7	1556	33	16377	STRG.10239/STRG.20871/STRG.25123/STRG.29437/STRG.37033/STRG.46244/STRG.56604
tissue_specific_DAS_by_tissue_event_type	TissueSpecificDAS_45DAB_SE	45DAB	-	SE	ko03400	DNA repair and recombination proteins	0.0342282	0.128356	2.41888	6	1231	33	16377	STRG.23132/STRG.34848/STRG.42219/STRG.49002/STRG.56604/STRG.8801
tissue_specific_DAS_by_tissue_event_type	TissueSpecificDAS_45DAB_SE	45DAB	-	SE	ko03036	Chromosome and associated proteins	0.0371342	0.128542	2.37262	6	1255	33	16377	STRG.13277/STRG.14151/STRG.28690/STRG.35360/STRG.44793/STRG.47161
tissue_specific_DAS_by_tissue_event_type	TissueSpecificDAS_95DAB_A3	95DAB	-	A3	ko03041	Spliceosome	3.76172e-07	4.32598e-05	2.98782	27	682	217	16377	STRG.11732/STRG.14136/STRG.14400/STRG.1545/STRG.15726/STRG.16616/STRG.22253/STRG.24602/STRG.26019/STRG.27538/STRG.32217/STRG.37391/STRG.38771/STRG.40395/STRG.41611/STRG.45034/STRG.46650/STRG.47626/STRG.49134/STRG.49436/STRG.51317/STRG.55667/STRG.55781/STRG.56602/STRG.56767/STRG.8244/STRG.935
tissue_specific_DAS_by_tissue_event_type	TissueSpecificDAS_95DAB_A3	95DAB	-	A3	ko03430	Mismatch repair	0.002869	0.164967	4.27189	6	106	217	16377	STRG.13412/STRG.14788/STRG.15385/STRG.40539/STRG.51188/STRG.8801
tissue_specific_DAS_by_tissue_event_type	TissueSpecificDAS_95DAB_A5	95DAB	-	A5	ko03250	Viral life cycle - HIV-1	0.000567796	0.0533728	10.4813	4	50	125	16377	STRG.25509/STRG.42824/STRG.55081/STRG.9185
tissue_specific_DAS_by_tissue_event_type	TissueSpecificDAS_95DAB_A5	95DAB	-	A5	ko03016	Transfer RNA biogenesis	0.00145064	0.0565073	3.11202	10	421	125	16377	STRG.32901/STRG.33763/STRG.37269/STRG.40281/STRG.42934/STRG.50831/STRG.52874/STRG.8785/STRG.9723/STRG.9757
tissue_specific_DAS_by_tissue_event_type	TissueSpecificDAS_95DAB_A5	95DAB	-	A5	ko01009	Protein phosphatases and associated proteins	0.00180343	0.0565073	2.6738	12	588	125	16377	STRG.12382/STRG.20056/STRG.368/STRG.37341/STRG.39872/STRG.40446/STRG.41206/STRG.53031/STRG.6437/STRG.6530/STRG.7385/STRG.9187
tissue_specific_DAS_by_tissue_event_type	TissueSpecificDAS_95DAB_AF	95DAB	-	AF	ko00511	Other glycan degradation	0.0163702	0.0944511	60.6556	1	30	9	16377	STRG.17714
tissue_specific_DAS_by_tissue_event_type	TissueSpecificDAS_95DAB_AF	95DAB	-	AF	ko00943	Isoflavonoid biosynthesis	0.0212346	0.0944511	46.6581	1	39	9	16377	STRG.48535
tissue_specific_DAS_by_tissue_event_type	TissueSpecificDAS_95DAB_AF	95DAB	-	AF	ko00600	Sphingolipid metabolism	0.0314337	0.0944511	31.3736	1	58	9	16377	STRG.17714
tissue_specific_DAS_by_tissue_event_type	TissueSpecificDAS_95DAB_AF	95DAB	-	AF	ko00905	Brassinosteroid biosynthesis	0.0325018	0.0944511	30.3278	1	60	9	16377	STRG.48535
tissue_specific_DAS_by_tissue_event_type	TissueSpecificDAS_95DAB_AF	95DAB	-	AF	ko00906	Carotenoid biosynthesis	0.0388883	0.0944511	25.2731	1	72	9	16377	STRG.21458
tissue_specific_DAS_by_tissue_event_type	TissueSpecificDAS_95DAB_AF	95DAB	-	AF	ko04382	Cornified envelope formation	0.040479	0.0944511	24.2622	1	75	9	16377	STRG.17714
tissue_specific_DAS_by_tissue_event_type	TissueSpecificDAS_95DAB_AL	95DAB	-	AL	ko03410	Base excision repair	0.000629774	0.00818707	51.4192	2	91	7	16377	STRG.14578/STRG.36087
tissue_specific_DAS_by_tissue_event_type	TissueSpecificDAS_95DAB_RI	95DAB	-	RI	ko03041	Spliceosome	0.000651394	0.0372664	2.83792	13	682	110	16377	STRG.12596/STRG.16616/STRG.18287/STRG.23214/STRG.24602/STRG.30908/STRG.31901/STRG.33805/STRG.38065/STRG.44007/STRG.50055/STRG.50671/STRG.55667
tissue_specific_DAS_by_tissue_event_type	TissueSpecificDAS_95DAB_RI	95DAB	-	RI	ko03430	Mismatch repair	0.000737949	0.0372664	7.02273	5	106	110	16377	STRG.13412/STRG.15385/STRG.29257/STRG.29719/STRG.40539
tissue_specific_DAS_by_tissue_event_type	TissueSpecificDAS_95DAB_SE	95DAB	-	SE	ko03430	Mismatch repair	0.000435308	0.0282997	7.88265	5	106	98	16377	STRG.15385/STRG.23132/STRG.40539/STRG.51188/STRG.8801
tissue_specific_DAS_by_tissue_event_type	TissueSpecificDAS_95DAB_SE	95DAB	-	SE	ko03420	Nucleotide excision repair	0.000927795	0.0282997	5.33337	6	188	98	16377	STRG.23132/STRG.35848/STRG.40539/STRG.51188/STRG.56755/STRG.8801
tissue_specific_DAS_by_tissue_event_type	TissueSpecificDAS_95DAB_SE	95DAB	-	SE	ko03440	Homologous recombination	0.00106124	0.0282997	6.47722	5	129	98	16377	STRG.23132/STRG.23778/STRG.40539/STRG.51188/STRG.8801
tissue_specific_DAS_by_tissue_event_type	TissueSpecificDAS_95DAB_SE	95DAB	-	SE	ko03030	DNA replication	0.00834152	0.140499	5.02593	4	133	98	16377	STRG.23132/STRG.40539/STRG.51188/STRG.8801
tissue_specific_DAS_by_tissue_event_type	TissueSpecificDAS_95DAB_SE	95DAB	-	SE	ko03082	ATP-dependent chromatin remodeling	0.00878116	0.140499	4.95147	4	135	98	16377	STRG.16032/STRG.30093/STRG.4305/STRG.9028
tissue_specific_DAS_by_tissue_event_type	TissueSpecificDAS_95DAB_SE	95DAB	-	SE	ko03460	Fanconi anemia pathway	0.0125664	0.167326	4.45633	4	150	98	16377	STRG.23132/STRG.40539/STRG.51188/STRG.8801
tissue_specific_DAS_by_tissue_event_type	TissueSpecificDAS_95DAB_SE	95DAB	-	SE	ko03400	DNA repair and recombination proteins	0.014641	0.167326	1.90055	14	1231	98	16377	STRG.15385/STRG.16032/STRG.1659/STRG.23132/STRG.23566/STRG.23778/STRG.29620/STRG.30093/STRG.301/STRG.35848/STRG.40539/STRG.51188/STRG.56755/STRG.8801
tissue_specific_DAS_by_tissue_event_type	TissueSpecificDAS_Flower_A3	Flower	-	A3	ko03041	Spliceosome	0.00239763	0.175027	3.08741	9	682	70	16377	STRG.10568/STRG.13707/STRG.13944/STRG.24396/STRG.39649/STRG.46996/STRG.47489/STRG.51305/STRG.55517
tissue_specific_DAS_by_tissue_event_type	TissueSpecificDAS_Flower_AF	Flower	-	AF	ko00310	Lysine degradation	0.000967519	0.0304232	42.6484	2	64	12	16377	STRG.29409/STRG.35974
tissue_specific_DAS_by_tissue_event_type	TissueSpecificDAS_Flower_AF	Flower	-	AF	ko00770	Pantothenate and CoA biosynthesis	0.00173847	0.0304232	31.7384	2	86	12	16377	STRG.29409/STRG.34500
tissue_specific_DAS_by_tissue_event_type	TissueSpecificDAS_Flower_AF	Flower	-	AF	ko00620	Pyruvate metabolism	0.00860648	0.0933738	13.9974	2	195	12	16377	STRG.29409/STRG.40847
tissue_specific_DAS_by_tissue_event_type	TissueSpecificDAS_Flower_AF	Flower	-	AF	ko00903	Limonene degradation	0.0116649	0.0933738	85.2969	1	16	12	16377	STRG.29409
tissue_specific_DAS_by_tissue_event_type	TissueSpecificDAS_Flower_AF	Flower	-	AF	ko00660	C5-Branched dibasic acid metabolism	0.0138381	0.0933738	71.8289	1	19	12	16377	STRG.34500
tissue_specific_DAS_by_tissue_event_type	TissueSpecificDAS_Flower_AF	Flower	-	AF	ko00566	Sulfoquinovose metabolism	0.0160069	0.0933738	62.0341	1	22	12	16377	STRG.40847
tissue_specific_DAS_by_tissue_event_type	TissueSpecificDAS_Flower_AF	Flower	-	AF	ko00650	Butanoate metabolism	0.0246387	0.1125	40.1397	1	34	12	16377	STRG.34500
tissue_specific_DAS_by_tissue_event_type	TissueSpecificDAS_Flower_AF	Flower	-	AF	ko00340	Histidine metabolism	0.0267857	0.1125	36.8851	1	37	12	16377	STRG.29409
tissue_specific_DAS_by_tissue_event_type	TissueSpecificDAS_Flower_AF	Flower	-	AF	ko00290	Valine, leucine and isoleucine biosynthesis	0.0289284	0.1125	34.1187	1	40	12	16377	STRG.34500
tissue_specific_DAS_by_tissue_event_type	TissueSpecificDAS_Flower_AF	Flower	-	AF	ko00960	Tropane, piperidine and pyridine alkaloid biosynthesis	0.0360397	0.126139	27.295	1	50	12	16377	STRG.32682
tissue_specific_DAS_by_tissue_event_type	TissueSpecificDAS_Flower_AF	Flower	-	AF	ko00910	Nitrogen metabolism	0.0438069	0.132463	22.373	1	61	12	16377	STRG.8121
tissue_specific_DAS_by_tissue_event_type	TissueSpecificDAS_Flower_AF	Flower	-	AF	ko01006	Prenyltransferases	0.0473184	0.132463	20.678	1	66	12	16377	STRG.32160
tissue_specific_DAS_by_tissue_event_type	TissueSpecificDAS_Flower_AL	Flower	-	AL	ko01006	Prenyltransferases	0.00044094	0.0119054	62.0341	2	66	8	16377	STRG.12939/STRG.17557
tissue_specific_DAS_by_tissue_event_type	TissueSpecificDAS_Flower_AL	Flower	-	AL	ko03029	Mitochondrial biogenesis	0.00471252	0.0558629	8.05955	3	762	8	16377	STRG.17557/STRG.40681/STRG.47489
tissue_specific_DAS_by_tissue_event_type	TissueSpecificDAS_Flower_AL	Flower	-	AL	ko03015	mRNA surveillance pathway	0.00621178	0.0558629	16.247	2	252	8	16377	STRG.12939/STRG.51484
tissue_specific_DAS_by_tissue_event_type	TissueSpecificDAS_Flower_AL	Flower	-	AL	ko00261	Monobactam biosynthesis	0.00827598	0.0558629	120.419	1	17	8	16377	STRG.34948
tissue_specific_DAS_by_tissue_event_type	TissueSpecificDAS_Flower_AL	Flower	-	AL	ko00300	Lysine biosynthesis	0.0111826	0.0603859	89.0054	1	23	8	16377	STRG.34948
tissue_specific_DAS_by_tissue_event_type	TissueSpecificDAS_Flower_AL	Flower	-	AL	ko03021	Transcription machinery	0.0213501	0.0960754	8.52969	2	480	8	16377	STRG.12939/STRG.12942
tissue_specific_DAS_by_tissue_event_type	TissueSpecificDAS_Flower_AL	Flower	-	AL	ko01009	Protein phosphatases and associated proteins	0.0312099	0.117738	6.96301	2	588	8	16377	STRG.12939/STRG.47489
tissue_specific_DAS_by_tissue_event_type	TissueSpecificDAS_Flower_AL	Flower	-	AL	ko04382	Cornified envelope formation	0.0360624	0.117738	27.295	1	75	8	16377	STRG.12939
tissue_specific_DAS_by_tissue_event_type	TissueSpecificDAS_Flower_AL	Flower	-	AL	ko00860	Porphyrin metabolism	0.0403125	0.117738	24.3705	1	84	8	16377	STRG.17557
tissue_specific_DAS_by_tissue_event_type	TissueSpecificDAS_Flower_AL	Flower	-	AL	ko03410	Base excision repair	0.0436068	0.117738	22.4959	1	91	8	16377	STRG.34948
tissue_specific_DAS_by_tissue_event_type	TissueSpecificDAS_Flower_MX	Flower	-	MX	ko00511	Other glycan degradation	0.00366043	0.0103538	272.95	1	30	2	16377	STRG.17714
tissue_specific_DAS_by_tissue_event_type	TissueSpecificDAS_Flower_MX	Flower	-	MX	ko00600	Sphingolipid metabolism	0.00707078	0.0103538	141.181	1	58	2	16377	STRG.17714
tissue_specific_DAS_by_tissue_event_type	TissueSpecificDAS_Flower_MX	Flower	-	MX	ko00640	Propanoate metabolism	0.00731415	0.0103538	136.475	1	60	2	16377	STRG.35489
tissue_specific_DAS_by_tissue_event_type	TissueSpecificDAS_Flower_MX	Flower	-	MX	ko00410	beta-Alanine metabolism	0.00889534	0.0103538	112.171	1	73	2	16377	STRG.35489
tissue_specific_DAS_by_tissue_event_type	TissueSpecificDAS_Flower_MX	Flower	-	MX	ko04382	Cornified envelope formation	0.00913849	0.0103538	109.18	1	75	2	16377	STRG.17714
tissue_specific_DAS_by_tissue_event_type	TissueSpecificDAS_Flower_MX	Flower	-	MX	ko00280	Valine, leucine and isoleucine degradation	0.0103538	0.0103538	96.3353	1	85	2	16377	STRG.35489
tissue_specific_DAS_by_tissue_event_type	TissueSpecificDAS_Leaf_A3	Leaf	-	A3	ko03029	Mitochondrial biogenesis	0.00438117	0.149636	3.79273	6	762	34	16377	STRG.13033/STRG.17705/STRG.22570/STRG.49330/STRG.51482/STRG.51584
tissue_specific_DAS_by_tissue_event_type	TissueSpecificDAS_Leaf_A3	Leaf	-	A3	ko01002	Peptidases and inhibitors	0.00623485	0.149636	4.19579	5	574	34	16377	STRG.14848/STRG.38951/STRG.44345/STRG.4437/STRG.50766
tissue_specific_DAS_by_tissue_event_type	TissueSpecificDAS_Leaf_A3	Leaf	-	A3	ko04121	Ubiquitin system	0.0130377	0.186469	3.01362	6	959	34	16377	STRG.14848/STRG.18080/STRG.31870/STRG.50766/STRG.51300/STRG.54520
tissue_specific_DAS_by_tissue_event_type	TissueSpecificDAS_Leaf_A3	Leaf	-	A3	ko03083	Polycomb repressive complex	0.0192805	0.186469	9.35294	2	103	34	16377	STRG.14848/STRG.18080
tissue_specific_DAS_by_tissue_event_type	TissueSpecificDAS_Leaf_A3	Leaf	-	A3	ko00470	D-Amino acid metabolism	0.0226082	0.186469	43.7888	1	11	34	16377	STRG.20533
tissue_specific_DAS_by_tissue_event_type	TissueSpecificDAS_Leaf_A3	Leaf	-	A3	ko03050	Proteasome	0.0233086	0.186469	8.45046	2	114	34	16377	STRG.38951/STRG.4437
tissue_specific_DAS_by_tissue_event_type	TissueSpecificDAS_Leaf_AF	Leaf	-	AF	ko99992	Structural proteins	0.00554437	0.105343	179.967	1	13	7	16377	STRG.45360
tissue_specific_DAS_by_tissue_event_type	TissueSpecificDAS_Leaf_AF	Leaf	-	AF	ko00100	Steroid biosynthesis	0.0282938	0.163504	34.919	1	67	7	16377	STRG.47552
tissue_specific_DAS_by_tissue_event_type	TissueSpecificDAS_Leaf_AF	Leaf	-	AF	ko03430	Mismatch repair	0.0444451	0.163504	22.0714	1	106	7	16377	STRG.41774
tissue_specific_DAS_by_tissue_event_type	TissueSpecificDAS_Leaf_AF	Leaf	-	AF	ko04148	Efferocytosis	0.0448562	0.163504	21.8652	1	107	7	16377	STRG.47552
tissue_specific_DAS_by_tissue_event_type	TissueSpecificDAS_Leaf_AL	Leaf	-	AL	ko99980	Enzymes with EC numbers	0.00580798	0.0221754	15.7169	2	521	4	16377	STRG.34969/STRG.35099
tissue_specific_DAS_by_tissue_event_type	TissueSpecificDAS_Leaf_AL	Leaf	-	AL	ko00514	Other types of O-glycan biosynthesis	0.00633584	0.0221754	157.471	1	26	4	16377	STRG.45059
tissue_specific_DAS_by_tissue_event_type	TissueSpecificDAS_Leaf_AL	Leaf	-	AL	ko00592	alpha-Linolenic acid metabolism	0.0265999	0.0620664	37.2205	1	110	4	16377	STRG.35099
tissue_specific_DAS_by_tissue_event_type	TissueSpecificDAS_Leaf_AL	Leaf	-	AL	ko00620	Pyruvate metabolism	0.0467881	0.0818791	20.9962	1	195	4	16377	STRG.33782
tissue_specific_DAS_by_tissue_event_type	TissueSpecificDAS_Leaf_MX	Leaf	-	MX	ko00520	Amino sugar and nucleotide sugar metabolism	0.0120901	0.0241803	82.7121	1	198	1	16377	STRG.30758
tissue_specific_DAS_by_tissue_event_type	TissueSpecificDAS_Leaf_MX	Leaf	-	MX	ko01003	Glycosyltransferases	0.0355987	0.0355987	28.0909	1	583	1	16377	STRG.30758
tissue_specific_DAS_by_tissue_event_type	TissueSpecificDAS_Leaf_SE	Leaf	-	SE	ko04040	Ion channels	0.0160097	0.198577	10.2613	2	152	21	16377	STRG.15373/STRG.33610
tissue_specific_DAS_by_tissue_event_type	TissueSpecificDAS_Leaf_SE	Leaf	-	SE	ko99992	Structural proteins	0.0165481	0.198577	59.989	1	13	21	16377	STRG.45360
tissue_specific_DAS_by_tissue_event_type	TissueSpecificDAS_Root_AF	Root	-	AF	ko03029	Mitochondrial biogenesis	0.00305036	0.0396547	9.21091	3	762	7	16377	STRG.33387/STRG.37755/STRG.44527
tissue_specific_DAS_by_tissue_event_type	TissueSpecificDAS_Root_AF	Root	-	AF	ko00910	Nitrogen metabolism	0.0257883	0.12112	38.3536	1	61	7	16377	STRG.1735
tissue_specific_DAS_by_tissue_event_type	TissueSpecificDAS_Root_AF	Root	-	AF	ko00860	Porphyrin metabolism	0.0353626	0.12112	27.852	1	84	7	16377	STRG.37755
tissue_specific_DAS_by_tissue_event_type	TissueSpecificDAS_Root_AL	Root	-	AL	ko01040	Biosynthesis of unsaturated fatty acids	0.0071276	0.0374223	139.974	1	39	3	16377	STRG.12129
tissue_specific_DAS_by_tissue_event_type	TissueSpecificDAS_Root_AL	Root	-	AL	ko00640	Propanoate metabolism	0.0109515	0.0374223	90.9833	1	60	3	16377	STRG.12129
tissue_specific_DAS_by_tissue_event_type	TissueSpecificDAS_Root_AL	Root	-	AL	ko00100	Steroid biosynthesis	0.0122239	0.0374223	81.4776	1	67	3	16377	STRG.47552
tissue_specific_DAS_by_tissue_event_type	TissueSpecificDAS_Root_AL	Root	-	AL	ko00410	beta-Alanine metabolism	0.0133137	0.0374223	74.7808	1	73	3	16377	STRG.12129
tissue_specific_DAS_by_tissue_event_type	TissueSpecificDAS_Root_AL	Root	-	AL	ko00071	Fatty acid degradation	0.0154909	0.0374223	64.2235	1	85	3	16377	STRG.12129
tissue_specific_DAS_by_tissue_event_type	TissueSpecificDAS_Root_AL	Root	-	AL	ko04148	Efferocytosis	0.0194741	0.0374223	51.0187	1	107	3	16377	STRG.47552
tissue_specific_DAS_by_tissue_event_type	TissueSpecificDAS_Root_AL	Root	-	AL	ko00592	alpha-Linolenic acid metabolism	0.0200164	0.0374223	49.6273	1	110	3	16377	STRG.12129
tissue_specific_DAS_by_tissue_event_type	TissueSpecificDAS_Root_AL	Root	-	AL	ko00460	Cyanoamino acid metabolism	0.0225446	0.0374223	44.0242	1	124	3	16377	STRG.1498
tissue_specific_DAS_by_tissue_event_type	TissueSpecificDAS_Root_AL	Root	-	AL	ko00230	Purine metabolism	0.0284867	0.0374223	34.7707	1	157	3	16377	STRG.1498
tissue_specific_DAS_by_tissue_event_type	TissueSpecificDAS_Root_AL	Root	-	AL	ko04142	Lysosome	0.0301031	0.0374223	32.8855	1	166	3	16377	STRG.47552
tissue_specific_DAS_by_tissue_event_type	TissueSpecificDAS_Root_AL	Root	-	AL	ko00999	Biosynthesis of various plant secondary metabolites	0.031897	0.0374223	31.017	1	176	3	16377	STRG.1498
tissue_specific_DAS_by_tissue_event_type	TissueSpecificDAS_Root_AL	Root	-	AL	ko04146	Peroxisome	0.0320763	0.0374223	30.8418	1	177	3	16377	STRG.12129
tissue_specific_DAS_by_tissue_event_type	TissueSpecificDAS_Root_MX	Root	-	MX	ko00910	Nitrogen metabolism	0.00743582	0.0297433	134.238	1	61	2	16377	STRG.3707
tissue_specific_DAS_by_tissue_event_type	TissueSpecificDAS_Stem_A3	Stem	-	A3	ko03019	Messenger RNA biogenesis	0.000200916	0.0100458	4.23057	9	871	40	16377	STRG.1518/STRG.22420/STRG.24654/STRG.4231/STRG.43166/STRG.45517/STRG.45555/STRG.4935/STRG.7549
tissue_specific_DAS_by_tissue_event_type	TissueSpecificDAS_Stem_A3	Stem	-	A3	ko03250	Viral life cycle - HIV-1	0.00661693	0.165423	16.377	2	50	40	16377	STRG.55051/STRG.9185
tissue_specific_DAS_by_tissue_event_type	TissueSpecificDAS_Stem_AF	Stem	-	AF	ko00590	Arachidonic acid metabolism	5.73219e-05	0.000915893	170.594	2	24	8	16377	STRG.25981/STRG.9690
tissue_specific_DAS_by_tissue_event_type	TissueSpecificDAS_Stem_AF	Stem	-	AF	ko00591	Linoleic acid metabolism	9.64098e-05	0.000915893	132.073	2	31	8	16377	STRG.25981/STRG.9690
tissue_specific_DAS_by_tissue_event_type	TissueSpecificDAS_Stem_AF	Stem	-	AF	ko00565	Ether lipid metabolism	0.000153334	0.000971113	104.981	2	39	8	16377	STRG.25981/STRG.9690
tissue_specific_DAS_by_tissue_event_type	TissueSpecificDAS_Stem_AF	Stem	-	AF	ko00592	alpha-Linolenic acid metabolism	0.00121918	0.00579109	37.2205	2	110	8	16377	STRG.25981/STRG.9690
tissue_specific_DAS_by_tissue_event_type	TissueSpecificDAS_Stem_AF	Stem	-	AF	ko00564	Glycerophospholipid metabolism	0.00281259	0.0106879	24.3705	2	168	8	16377	STRG.25981/STRG.9690
tissue_specific_DAS_by_tissue_event_type	TissueSpecificDAS_Stem_AF	Stem	-	AF	ko04082	Neuroactive ligand signaling	0.00779083	0.0246709	127.945	1	16	8	16377	STRG.24220
tissue_specific_DAS_by_tissue_event_type	TissueSpecificDAS_Stem_AF	Stem	-	AF	ko00600	Sphingolipid metabolism	0.0279896	0.0671868	35.2953	1	58	8	16377	STRG.2970
tissue_specific_DAS_by_tissue_event_type	TissueSpecificDAS_Stem_AF	Stem	-	AF	ko01001	Protein kinases	0.0306209	0.0671868	7.03479	2	582	8	16377	STRG.1187/STRG.23253
tissue_specific_DAS_by_tissue_event_type	TissueSpecificDAS_Stem_AF	Stem	-	AF	ko04130	SNARE interactions in vesicular transport	0.0355892	0.0671868	27.6639	1	74	8	16377	STRG.33713
tissue_specific_DAS_by_tissue_event_type	TissueSpecificDAS_Stem_AF	Stem	-	AF	ko04382	Cornified envelope formation	0.0360624	0.0671868	27.295	1	75	8	16377	STRG.2970
tissue_specific_DAS_by_tissue_event_type	TissueSpecificDAS_Stem_AF	Stem	-	AF	ko00902	Monoterpenoid biosynthesis	0.0388976	0.0671868	25.2731	1	81	8	16377	STRG.31789
tissue_specific_DAS_by_tissue_event_type	TissueSpecificDAS_Stem_AL	Stem	-	AL	ko00380	Tryptophan metabolism	0.000354367	0.0031893	64.4764	2	127	4	16377	STRG.28886/STRG.48392
tissue_specific_DAS_by_tissue_event_type	TissueSpecificDAS_Stem_AL	Stem	-	AL	ko00950	Isoquinoline alkaloid biosynthesis	0.0143341	0.0645033	69.3941	1	59	4	16377	STRG.28886
tissue_specific_DAS_by_tissue_event_type	TissueSpecificDAS_Stem_AL	Stem	-	AL	ko00630	Glyoxylate and dicarboxylate metabolism	0.0325705	0.0765709	30.3278	1	135	4	16377	STRG.48392
tissue_specific_DAS_by_tissue_event_type	TissueSpecificDAS_Stem_AL	Stem	-	AL	ko00480	Glutathione metabolism	0.039699	0.0765709	24.8136	1	165	4	16377	STRG.40647
tissue_specific_DAS_by_tissue_event_type	TissueSpecificDAS_Stem_AL	Stem	-	AL	ko04146	Peroxisome	0.0425394	0.0765709	23.1314	1	177	4	16377	STRG.48392
tissue_specific_DAS_by_tissue_event_type	TissueSpecificDAS_Stem_RI	Stem	-	RI	ko04518	Integrin signaling	0.00118178	0.0531802	39.1326	2	31	27	16377	STRG.13527/STRG.29715
tissue_specific_DAS_by_tissue_event_type	TissueSpecificDAS_Stem_RI	Stem	-	RI	ko03083	Polycomb repressive complex	0.0124114	0.150915	11.7778	2	103	27	16377	STRG.10825/STRG.33341
tissue_specific_DAS_by_tissue_event_type	TissueSpecificDAS_Stem_RI	Stem	-	RI	ko03430	Mismatch repair	0.0131088	0.150915	11.4444	2	106	27	16377	STRG.41774/STRG.45196
tissue_specific_DAS_by_tissue_event_type	TissueSpecificDAS_Stem_RI	Stem	-	RI	ko03032	DNA replication proteins	0.0145282	0.150915	5.79512	3	314	27	16377	STRG.41107/STRG.41774/STRG.45196
tissue_specific_DAS_by_tissue_event_type	TissueSpecificDAS_Stem_RI	Stem	-	RI	ko03440	Homologous recombination	0.0190018	0.150915	9.40396	2	129	27	16377	STRG.41774/STRG.45196
tissue_specific_DAS_by_tissue_event_type	TissueSpecificDAS_Stem_RI	Stem	-	RI	ko03030	DNA replication	0.020122	0.150915	9.12114	2	133	27	16377	STRG.41774/STRG.45196
tissue_specific_DAS_by_tissue_event_type	TissueSpecificDAS_Stem_RI	Stem	-	RI	ko03460	Fanconi anemia pathway	0.0251822	0.161885	8.08741	2	150	27	16377	STRG.41774/STRG.45196
