# Supplementary material for: Comprehensive analysis of alternative splicing and transcriptome diversity in apple using long-read sequencing
Source: Front Plant Sci. 2026 May 11;17:1819201. doi: 10.3389/fpls.2026.1819201 (PMC13199297; doi:10.3389/fpls.2026.1819201)
Supplement: Supplementary Tables 1–16 — Corrected final supplementary tables supporting the gene-, transcript-, and alternative splicing-related analyses in this study. [file DataSheet1.zip › Supplementary_Table_16.xlsx]

## Sheet: Fig4A_overlap_169_genes
gene_id	fig4a_direct_overlap	source_definition	tsg_tissues	tst_transcript_ids	tst_tissues	tsas_event_ids	tsas_event_types	tsas_tissues	also_in_high_confidence_candidates_203	source_tables
STRG.344	TRUE	TSG ? TST ? TSAS	Flower	STRG.344.2	Stem	STRG.344;A3:Chr11:3043806-3043880:3043770-3043880:-	A3	Stem	TRUE	Supplementary_Table_6.xlsx:TSG_summary; Supplementary_Table_9.xlsx:TST_summary; Supplementary_Table_12.xlsx:TSAS_summary
STRG.594	TRUE	TSG ∩ TST ∩ TSAS	Root	STRG.594.2	Root	STRG.594;RI:Chr11:5325064:5325699-5325745:5325944:+	RI	Root	TRUE	Supplementary_Table_6.xlsx:TSG_summary; Supplementary_Table_9.xlsx:TST_summary; Supplementary_Table_12.xlsx:TSAS_summary
STRG.1158	TRUE	TSG ∩ TST ∩ TSAS	Stem	STRG.1158.1;STRG.1158.2	Leaf	STRG.1158;A3:Chr11:10544375-10544491:10544375-10544533:+;STRG.1158;RI:Chr11:10544114:10544375-10544491:10544595:+	A3;RI	Leaf	TRUE	Supplementary_Table_6.xlsx:TSG_summary; Supplementary_Table_9.xlsx:TST_summary; Supplementary_Table_12.xlsx:TSAS_summary
STRG.1775	TRUE	TSG ∩ TST ∩ TSAS	Flower	STRG.1775.1;STRG.1775.2	Stem	STRG.1775;SE:Chr11:18773312-18773557:18773638-18773809:-	SE	Stem	TRUE	Supplementary_Table_6.xlsx:TSG_summary; Supplementary_Table_9.xlsx:TST_summary; Supplementary_Table_12.xlsx:TSAS_summary
STRG.2522	TRUE	TSG ∩ TST ∩ TSAS	Root	STRG.2522.1;STRG.2522.2	Root	STRG.2522;RI:Chr11:33833280:33833556-33833708:33833855:-	RI	Root	TRUE	Supplementary_Table_6.xlsx:TSG_summary; Supplementary_Table_9.xlsx:TST_summary; Supplementary_Table_12.xlsx:TSAS_summary
STRG.2727	TRUE	TSG ∩ TST ∩ TSAS	Flower	STRG.2727.1;STRG.2727.2;STRG.2727.3	Stem	STRG.2727;RI:Chr11:36276613:36276710-36276806:36276863:-	RI	Stem	TRUE	Supplementary_Table_6.xlsx:TSG_summary; Supplementary_Table_9.xlsx:TST_summary; Supplementary_Table_12.xlsx:TSAS_summary
STRG.2856	TRUE	TSG ∩ TST ∩ TSAS	Root	STRG.2856.1	Root	STRG.2856;RI:Chr11:37599579:37602245-37602347:37602586:-	RI	Flower	TRUE	Supplementary_Table_6.xlsx:TSG_summary; Supplementary_Table_9.xlsx:TST_summary; Supplementary_Table_12.xlsx:TSAS_summary
STRG.3180	TRUE	TSG ∩ TST ∩ TSAS	Stem	STRG.3180.1;STRG.3180.2;STRG.3180.3	Leaf	STRG.3180;A3:Chr11:40838563-40838673:40838563-40838739:+	A3	Leaf	TRUE	Supplementary_Table_6.xlsx:TSG_summary; Supplementary_Table_9.xlsx:TST_summary; Supplementary_Table_12.xlsx:TSAS_summary
STRG.3351	TRUE	TSG ∩ TST ∩ TSAS	Flower	STRG.3351.1;STRG.3351.2;STRG.3351.3	Stem	STRG.3351;A5:Chr11:42110829-42111066:42110829-42111192:-;STRG.3351;SE:Chr11:42110829-42110941:42110967-42111066:-	A5;SE	Stem	TRUE	Supplementary_Table_6.xlsx:TSG_summary; Supplementary_Table_9.xlsx:TST_summary; Supplementary_Table_12.xlsx:TSAS_summary
STRG.3560	TRUE	TSG ∩ TST ∩ TSAS	Flower	STRG.3560.2	Stem	STRG.3560;A3:Chr10:1323999-1324295:1323996-1324295:-	A3	Leaf	TRUE	Supplementary_Table_6.xlsx:TSG_summary; Supplementary_Table_9.xlsx:TST_summary; Supplementary_Table_12.xlsx:TSAS_summary
STRG.3775	TRUE	TSG ∩ TST ∩ TSAS	45DAB	STRG.3775.1	145DAB	STRG.3775;AF:Chr10:3441691-3441843:3441990:3441691-3442232:3442410:-	AF	45DAB	TRUE	Supplementary_Table_6.xlsx:TSG_summary; Supplementary_Table_9.xlsx:TST_summary; Supplementary_Table_12.xlsx:TSAS_summary
STRG.3945	TRUE	TSG ∩ TST ∩ TSAS	Flower	STRG.3945.1;STRG.3945.2;STRG.3945.3	Stem	STRG.3945;A5:Chr10:5689344-5689511:5689118-5689511:+;STRG.3945;A5:Chr10:5689412-5689511:5689118-5689511:+;STRG.3945;A5:Chr10:5689412-5689511:5689344-5689511:+;STRG.3945;A5:Chr10:5689581-5690432:5689577-5690432:+	A5	Stem	TRUE	Supplementary_Table_6.xlsx:TSG_summary; Supplementary_Table_9.xlsx:TST_summary; Supplementary_Table_12.xlsx:TSAS_summary
STRG.4156	TRUE	TSG ∩ TST ∩ TSAS	Flower	STRG.4156.1;STRG.4156.2	Stem	STRG.4156;A5:Chr10:15899723-15912081:15899691-15912081:+	A5	Stem	TRUE	Supplementary_Table_6.xlsx:TSG_summary; Supplementary_Table_9.xlsx:TST_summary; Supplementary_Table_12.xlsx:TSAS_summary
STRG.4517	TRUE	TSG ∩ TST ∩ TSAS	Flower	STRG.4517.1;STRG.4517.2	Stem	STRG.4517;RI:Chr10:10957068:10957910-10958001:10958240:-	RI	Stem	TRUE	Supplementary_Table_6.xlsx:TSG_summary; Supplementary_Table_9.xlsx:TST_summary; Supplementary_Table_12.xlsx:TSAS_summary
STRG.4675	TRUE	TSG ∩ TST ∩ TSAS	Flower	STRG.4675.1	Stem	STRG.4675;A3:Chr10:13207707-13207909:13207504-13207909:-;STRG.4675;SE:Chr10:13206442-13207446:13207504-13207909:-;STRG.4675;SE:Chr10:13206442-13207446:13207707-13207909:-	A3;SE	Stem	TRUE	Supplementary_Table_6.xlsx:TSG_summary; Supplementary_Table_9.xlsx:TST_summary; Supplementary_Table_12.xlsx:TSAS_summary
STRG.4810	TRUE	TSG ∩ TST ∩ TSAS	Flower	STRG.4810.2	Stem	STRG.4810;A5:Chr10:18127960-18128836:18127956-18128836:+	A5	Stem	TRUE	Supplementary_Table_6.xlsx:TSG_summary; Supplementary_Table_9.xlsx:TST_summary; Supplementary_Table_12.xlsx:TSAS_summary
STRG.4929	TRUE	TSG ∩ TST ∩ TSAS	Flower	STRG.4929.1;STRG.4929.2	Stem	STRG.4929;A3:Chr10:27362754-27362944:27362678-27362944:-	A3	Stem	TRUE	Supplementary_Table_6.xlsx:TSG_summary; Supplementary_Table_9.xlsx:TST_summary; Supplementary_Table_12.xlsx:TSAS_summary
STRG.5203	TRUE	TSG ∩ TST ∩ TSAS	Flower	STRG.5203.1;STRG.5203.2	Stem	STRG.5203;AL:Chr10:21841601-21841975:21842238:21841601-21842746:21843204:+	AL	Stem	TRUE	Supplementary_Table_6.xlsx:TSG_summary; Supplementary_Table_9.xlsx:TST_summary; Supplementary_Table_12.xlsx:TSAS_summary
STRG.5295	TRUE	TSG ∩ TST ∩ TSAS	Root	STRG.5295.1	Root	STRG.5295;A3:Chr10:22771890-22772258:22771890-22772267:+	A3	Root	TRUE	Supplementary_Table_6.xlsx:TSG_summary; Supplementary_Table_9.xlsx:TST_summary; Supplementary_Table_12.xlsx:TSAS_summary
STRG.5769	TRUE	TSG ∩ TST ∩ TSAS	Root	STRG.5769.3	Root	STRG.5769;RI:Chr10:29235955:29235992-29236116:29236195:+;STRG.5769;SE:Chr10:29235245-29235339:29235437-29235955:+;STRG.5769;SE:Chr10:29235992-29236116:29236195-29236797:+	RI;SE	Root	TRUE	Supplementary_Table_6.xlsx:TSG_summary; Supplementary_Table_9.xlsx:TST_summary; Supplementary_Table_12.xlsx:TSAS_summary
STRG.6688	TRUE	TSG ∩ TST ∩ TSAS	Flower	STRG.6688.1;STRG.6688.2	Stem	STRG.6688;SE:Chr10:36195590-36195850:36195886-36196640:-	SE	Stem	TRUE	Supplementary_Table_6.xlsx:TSG_summary; Supplementary_Table_9.xlsx:TST_summary; Supplementary_Table_12.xlsx:TSAS_summary
STRG.7075	TRUE	TSG ∩ TST ∩ TSAS	Leaf	STRG.7075.1;STRG.7075.3;STRG.7075.5	Flower	STRG.7075;A3:Chr10:39339044-39339130:39339044-39339141:+;STRG.7075;A5:Chr10:39338768-39338891:39338652-39338891:+	A3;A5	Flower	TRUE	Supplementary_Table_6.xlsx:TSG_summary; Supplementary_Table_9.xlsx:TST_summary; Supplementary_Table_12.xlsx:TSAS_summary
STRG.7785	TRUE	TSG ∩ TST ∩ TSAS	145DAB	STRG.7785.2;STRG.7785.3;STRG.7785.7;STRG.7785.9	45DAB	STRG.7785;A3:Chr13:4012124-4012219:4011798-4012219:-;STRG.7785;RI:Chr13:4011718:4011798-4011892:4012124:-;STRG.7785;RI:Chr13:4012557:4013322-4013490:4014033:-;STRG.7785;SE:Chr13:4011798-4011892:4012124-4012219:-	A3;RI;SE	45DAB	TRUE	Supplementary_Table_6.xlsx:TSG_summary; Supplementary_Table_9.xlsx:TST_summary; Supplementary_Table_12.xlsx:TSAS_summary
STRG.7835	TRUE	TSG ∩ TST ∩ TSAS	Flower	STRG.7835.1;STRG.7835.2	Stem	STRG.7835;SE:Chr13:4353980-4354149:4354307-4354572:-	SE	Stem	TRUE	Supplementary_Table_6.xlsx:TSG_summary; Supplementary_Table_9.xlsx:TST_summary; Supplementary_Table_12.xlsx:TSAS_summary
STRG.8175	TRUE	TSG ∩ TST ∩ TSAS	Flower	STRG.8175.1;STRG.8175.2	Stem	STRG.8175;A3:Chr13:6930138-6930302:6930138-6931050:+	A3	Stem	TRUE	Supplementary_Table_6.xlsx:TSG_summary; Supplementary_Table_9.xlsx:TST_summary; Supplementary_Table_12.xlsx:TSAS_summary
STRG.8330	TRUE	TSG ∩ TST ∩ TSAS	Flower	STRG.8330.1;STRG.8330.3	Stem	STRG.8330;A3:Chr13:8055693-8055831:8055693-8055937:+	A3	Stem	TRUE	Supplementary_Table_6.xlsx:TSG_summary; Supplementary_Table_9.xlsx:TST_summary; Supplementary_Table_12.xlsx:TSAS_summary
STRG.9190	TRUE	TSG ∩ TST ∩ TSAS	Flower	STRG.9190.1;STRG.9190.2	Stem	STRG.9190;A5:Chr13:16177062-16177345:16176928-16177345:+	A5	Stem	TRUE	Supplementary_Table_6.xlsx:TSG_summary; Supplementary_Table_9.xlsx:TST_summary; Supplementary_Table_12.xlsx:TSAS_summary
STRG.9828	TRUE	TSG ∩ TST ∩ TSAS	Flower	STRG.9828.3	Stem	STRG.9828;AL:Chr13:28291973:28292174-28301089:28300796:28301039-28301089:-	AL	Stem	TRUE	Supplementary_Table_6.xlsx:TSG_summary; Supplementary_Table_9.xlsx:TST_summary; Supplementary_Table_12.xlsx:TSAS_summary
STRG.9918	TRUE	TSG ∩ TST ∩ TSAS	Leaf	STRG.9918.4	Flower	STRG.9918;SE:Chr13:27431883-27432112:27432179-27432832:-	SE	Flower	TRUE	Supplementary_Table_6.xlsx:TSG_summary; Supplementary_Table_9.xlsx:TST_summary; Supplementary_Table_12.xlsx:TSAS_summary
STRG.10946	TRUE	TSG ∩ TST ∩ TSAS	Flower	STRG.10946.1	Stem	STRG.10946;A3:Chr12:6938641-6938764:6938641-6938922:+	A3	Stem	TRUE	Supplementary_Table_6.xlsx:TSG_summary; Supplementary_Table_9.xlsx:TST_summary; Supplementary_Table_12.xlsx:TSAS_summary
STRG.11259	TRUE	TSG ∩ TST ∩ TSAS	Flower	STRG.11259.1;STRG.11259.2	Stem	STRG.11259;A3:Chr12:10368375-10368783:10367392-10368783:-;STRG.11259;SE:Chr12:10367392-10367985:10368375-10368783:-	A3;SE	Stem	TRUE	Supplementary_Table_6.xlsx:TSG_summary; Supplementary_Table_9.xlsx:TST_summary; Supplementary_Table_12.xlsx:TSAS_summary
STRG.11260	TRUE	TSG ∩ TST ∩ TSAS	Stem	STRG.11260.3	Leaf	STRG.11260;AL:Chr12:10393887:10394067-10413643:10408938:10413371-10413643:-	AL	95DAB	TRUE	Supplementary_Table_6.xlsx:TSG_summary; Supplementary_Table_9.xlsx:TST_summary; Supplementary_Table_12.xlsx:TSAS_summary
STRG.11474	TRUE	TSG ∩ TST ∩ TSAS	Flower	STRG.11474.2	Stem	STRG.11474;A3:Chr12:17449304-17449391:17449202-17449391:-;STRG.11474;AL:Chr12:17443032:17443140-17449150:17447756:17447920-17449150:-	A3;AL	Stem	TRUE	Supplementary_Table_6.xlsx:TSG_summary; Supplementary_Table_9.xlsx:TST_summary; Supplementary_Table_12.xlsx:TSAS_summary
STRG.11690	TRUE	TSG ∩ TST ∩ TSAS	Leaf	STRG.11690.2	Flower	STRG.11690;RI:Chr12:20337102:20337141-20337239:20337602:-	RI	95DAB	TRUE	Supplementary_Table_6.xlsx:TSG_summary; Supplementary_Table_9.xlsx:TST_summary; Supplementary_Table_12.xlsx:TSAS_summary
STRG.11727	TRUE	TSG ∩ TST ∩ TSAS	Flower	STRG.11727.10;STRG.11727.18;STRG.11727.19;STRG.11727.2;STRG.11727.20;STRG.11727.22;STRG.11727.23;STRG.11727.3;STRG.11727.4;STRG.11727.5;STRG.11727.6;STRG.11727.7;STRG.11727.8;STRG.11727.9	Stem	STRG.11727;A3:Chr12:20645858-20645898:20645786-20645898:-;STRG.11727;A3:Chr12:20645858-20645937:20645786-20645937:-;STRG.11727;A3:Chr12:20645936-20646210:20645858-20646210:-;STRG.11727;A3:Chr12:20646014-20646093:20645936-20646093:-;STRG.11727;A3:Chr12:20646014-20646093:20645975-20646093:-;STRG.11727;A3:Chr12:20646209-20646327:20646014-20646327:-;STRG.11727;A3:Chr12:20646248-20646327:20646014-2064…	A3;A5;MX;RI;SE	Stem	TRUE	Supplementary_Table_6.xlsx:TSG_summary; Supplementary_Table_9.xlsx:TST_summary; Supplementary_Table_12.xlsx:TSAS_summary
STRG.12229	TRUE	TSG ∩ TST ∩ TSAS	Flower	STRG.12229.2	Stem	STRG.12229;A5:Chr12:25939175-25939541:25938779-25939541:+;STRG.12229;RI:Chr12:25938446:25938515-25938662:25938779:+;STRG.12229;RI:Chr12:25938446:25938779-25938972:25939175:+;STRG.12229;SE:Chr12:25938779-25938972:25939175-25939541:+	A5;RI;SE	Stem	TRUE	Supplementary_Table_6.xlsx:TSG_summary; Supplementary_Table_9.xlsx:TST_summary; Supplementary_Table_12.xlsx:TSAS_summary
STRG.12232	TRUE	TSG ∩ TST ∩ TSAS	Flower	STRG.12232.1;STRG.12232.2	Stem	STRG.12232;A5:Chr12:25972835-25973366:25972022-25973366:+	A5	Root	TRUE	Supplementary_Table_6.xlsx:TSG_summary; Supplementary_Table_9.xlsx:TST_summary; Supplementary_Table_12.xlsx:TSAS_summary
STRG.13728	TRUE	TSG ∩ TST ∩ TSAS	Leaf	STRG.13728.1;STRG.13728.2	Flower	STRG.13728;RI:Chr15:4668106:4668219-4668347:4668392:+	RI	Flower	TRUE	Supplementary_Table_6.xlsx:TSG_summary; Supplementary_Table_9.xlsx:TST_summary; Supplementary_Table_12.xlsx:TSAS_summary
STRG.13753	TRUE	TSG ∩ TST ∩ TSAS	Flower	STRG.13753.1;STRG.13753.2	Stem	STRG.13753;A3:Chr15:4786787-4787605:4786787-4788313:+	A3	Stem	TRUE	Supplementary_Table_6.xlsx:TSG_summary; Supplementary_Table_9.xlsx:TST_summary; Supplementary_Table_12.xlsx:TSAS_summary
STRG.14134	TRUE	TSG ∩ TST ∩ TSAS	Flower	STRG.14134.2;STRG.14134.3	Stem	STRG.14134;A3:Chr15:7693489-7693800:7693400-7693800:-;STRG.14134;A3:Chr15:7693492-7693800:7693400-7693800:-;STRG.14134;A3:Chr15:7693492-7693800:7693489-7693800:-	A3	Stem	TRUE	Supplementary_Table_6.xlsx:TSG_summary; Supplementary_Table_9.xlsx:TST_summary; Supplementary_Table_12.xlsx:TSAS_summary
STRG.14171	TRUE	TSG ∩ TST ∩ TSAS	Flower	STRG.14171.1	Stem	STRG.14171;SE:Chr15:7958099-7958185:7958220-7959046:+	SE	Stem	TRUE	Supplementary_Table_6.xlsx:TSG_summary; Supplementary_Table_9.xlsx:TST_summary; Supplementary_Table_12.xlsx:TSAS_summary
STRG.14859	TRUE	TSG ∩ TST ∩ TSAS	Flower	STRG.14859.1;STRG.14859.2;STRG.14859.3;STRG.14859.4	Stem	STRG.14859;AF:Chr15:12792332-12792500:12792604:12792332-12844042:12844293:-;STRG.14859;AL:Chr15:12791901:12792332-12844042:12842773:12843877-12844042:-	AF;AL	Stem	TRUE	Supplementary_Table_6.xlsx:TSG_summary; Supplementary_Table_9.xlsx:TST_summary; Supplementary_Table_12.xlsx:TSAS_summary
STRG.15363	TRUE	TSG ∩ TST ∩ TSAS	Flower	STRG.15363.1;STRG.15363.2;STRG.15363.3	Stem	STRG.15363;AF:Chr15:18618017:18618334-18620127:18619895:18620043-18620127:+;STRG.15363;RI:Chr15:18618017:18618334-18620127:18620297:+	AF;RI	Stem	TRUE	Supplementary_Table_6.xlsx:TSG_summary; Supplementary_Table_9.xlsx:TST_summary; Supplementary_Table_12.xlsx:TSAS_summary
STRG.15506	TRUE	TSG ∩ TST ∩ TSAS	Flower	STRG.15506.1;STRG.15506.3	Stem	STRG.15506;A5:Chr15:19918074-19924907:19918074-19924961:-;STRG.15506;AL:Chr15:19917822:19918074-19924907:19923728:19924796-19924907:-	A5;AL	Stem	TRUE	Supplementary_Table_6.xlsx:TSG_summary; Supplementary_Table_9.xlsx:TST_summary; Supplementary_Table_12.xlsx:TSAS_summary
STRG.15727	TRUE	TSG ∩ TST ∩ TSAS	Flower	STRG.15727.1;STRG.15727.2;STRG.15727.3	Stem	STRG.15727;AF:Chr15:22667213-22667285:22667334:22667213-22667573:22667769:-	AF	Stem	TRUE	Supplementary_Table_6.xlsx:TSG_summary; Supplementary_Table_9.xlsx:TST_summary; Supplementary_Table_12.xlsx:TSAS_summary
STRG.16135	TRUE	TSG ∩ TST ∩ TSAS	Flower	STRG.16135.1;STRG.16135.2;STRG.16135.3	Stem	STRG.16135;A5:Chr15:28653830-28654094:28652706-28654094:+;STRG.16135;A5:Chr15:28653879-28654094:28652706-28654094:+;STRG.16135;A5:Chr15:28653879-28654094:28653830-28654094:+	A5	Stem	TRUE	Supplementary_Table_6.xlsx:TSG_summary; Supplementary_Table_9.xlsx:TST_summary; Supplementary_Table_12.xlsx:TSAS_summary
STRG.17172	TRUE	TSG ∩ TST ∩ TSAS	Root	STRG.17172.1;STRG.17172.2	Root	STRG.17172;SE:Chr15:48378205-48378288:48378329-48378416:+	SE	Root	TRUE	Supplementary_Table_6.xlsx:TSG_summary; Supplementary_Table_9.xlsx:TST_summary; Supplementary_Table_12.xlsx:TSAS_summary
STRG.17327	TRUE	TSG ∩ TST ∩ TSAS	Flower	STRG.17327.1;STRG.17327.2;STRG.17327.3;STRG.17327.4	Stem	STRG.17327;A3:Chr15:50452788-50457144:50452788-50457147:+;STRG.17327;SE:Chr15:50451154-50452042:50452067-50452557:+	A3;SE	Stem	TRUE	Supplementary_Table_6.xlsx:TSG_summary; Supplementary_Table_9.xlsx:TST_summary; Supplementary_Table_12.xlsx:TSAS_summary
STRG.17563	TRUE	TSG ∩ TST ∩ TSAS	Leaf	STRG.17563.4	Flower	STRG.17563;AF:Chr15:52746977:52747277-52748421:52748165:52748193-52748421:+;STRG.17563;AF:Chr15:52747386:52747495-52748421:52748165:52748193-52748421:+	AF	Flower	TRUE	Supplementary_Table_6.xlsx:TSG_summary; Supplementary_Table_9.xlsx:TST_summary; Supplementary_Table_12.xlsx:TSAS_summary
STRG.18268	TRUE	TSG ∩ TST ∩ TSAS	Root	STRG.18268.1;STRG.18268.2;STRG.18268.3	Root	STRG.18268;SE:Chr14:4650402-4652050:4652258-4655626:-;STRG.18268;SE:Chr14:4650402-4652112:4652258-4655626:-	SE	Root	TRUE	Supplementary_Table_6.xlsx:TSG_summary; Supplementary_Table_9.xlsx:TST_summary; Supplementary_Table_12.xlsx:TSAS_summary
STRG.18602	TRUE	TSG ∩ TST ∩ TSAS	Flower	STRG.18602.1;STRG.18602.3	Stem	STRG.18602;A5:Chr14:8635781-8636350:8635766-8636350:+	A5	Stem	TRUE	Supplementary_Table_6.xlsx:TSG_summary; Supplementary_Table_9.xlsx:TST_summary; Supplementary_Table_12.xlsx:TSAS_summary
STRG.18725	TRUE	TSG ∩ TST ∩ TSAS	Flower	STRG.18725.2	Stem	STRG.18725;A3:Chr14:10514666-10515009:10514651-10515009:-	A3	Stem	TRUE	Supplementary_Table_6.xlsx:TSG_summary; Supplementary_Table_9.xlsx:TST_summary; Supplementary_Table_12.xlsx:TSAS_summary
STRG.18890	TRUE	TSG ∩ TST ∩ TSAS	Flower	STRG.18890.2;STRG.18890.3	Stem	STRG.18890;A3:Chr14:15146258-15146626:15146256-15146626:-;STRG.18890;A5:Chr14:15146258-15146349:15146258-15146426:-;STRG.18890;SE:Chr14:15146258-15146349:15146495-15146626:-;STRG.18890;SE:Chr14:15146258-15146426:15146495-15146626:-	A3;A5;SE	Stem	TRUE	Supplementary_Table_6.xlsx:TSG_summary; Supplementary_Table_9.xlsx:TST_summary; Supplementary_Table_12.xlsx:TSAS_summary
STRG.19412	TRUE	TSG ∩ TST ∩ TSAS	Flower	STRG.19412.1;STRG.19412.2	Stem	STRG.19412;A3:Chr17:199387-199618:199316-199618:-	A3	Stem	TRUE	Supplementary_Table_6.xlsx:TSG_summary; Supplementary_Table_9.xlsx:TST_summary; Supplementary_Table_12.xlsx:TSAS_summary
STRG.20098	TRUE	TSG ∩ TST ∩ TSAS	Root	STRG.20098.1	Root	STRG.20098;AL:Chr14:28915869-28917840:28918041:28915869-28925851:28926213:+	AL	Root	TRUE	Supplementary_Table_6.xlsx:TSG_summary; Supplementary_Table_9.xlsx:TST_summary; Supplementary_Table_12.xlsx:TSAS_summary
STRG.20237	TRUE	TSG ∩ TST ∩ TSAS	Stem	STRG.20237.1	Leaf	STRG.20237;A5:Chr14:29868720-29868987:29867839-29868987:+;STRG.20237;SE:Chr14:29867839-29868676:29868720-29868987:+	A5;SE	Leaf	TRUE	Supplementary_Table_6.xlsx:TSG_summary; Supplementary_Table_9.xlsx:TST_summary; Supplementary_Table_12.xlsx:TSAS_summary
STRG.20361	TRUE	TSG ∩ TST ∩ TSAS	Flower	STRG.20361.1;STRG.20361.2;STRG.20361.3;STRG.20361.5	Stem	STRG.20361;A3:Chr14:30797009-30797136:30797009-30797333:+;STRG.20361;RI:Chr14:30797136:30797227-30797333:30797396:+;STRG.20361;SE:Chr14:30797009-30797136:30797227-30797333:+	A3;RI;SE	Stem	TRUE	Supplementary_Table_6.xlsx:TSG_summary; Supplementary_Table_9.xlsx:TST_summary; Supplementary_Table_12.xlsx:TSAS_summary
STRG.21058	TRUE	TSG ∩ TST ∩ TSAS	Leaf	STRG.21058.2;STRG.21058.3	Flower	STRG.21058;A5:Chr17:4862497-4862583:4862497-4862753:-	A5	Flower	TRUE	Supplementary_Table_6.xlsx:TSG_summary; Supplementary_Table_9.xlsx:TST_summary; Supplementary_Table_12.xlsx:TSAS_summary
STRG.21536	TRUE	TSG ∩ TST ∩ TSAS	Leaf	STRG.21536.1	Flower	STRG.21536;A5:Chr17:8992893-8992931:8992825-8992931:+	A5	Stem	TRUE	Supplementary_Table_6.xlsx:TSG_summary; Supplementary_Table_9.xlsx:TST_summary; Supplementary_Table_12.xlsx:TSAS_summary
STRG.21580	TRUE	TSG ∩ TST ∩ TSAS	Flower	STRG.21580.2;STRG.21580.3;STRG.21580.4	Stem	STRG.21580;A5:Chr17:9478495-9478665:9478495-9478745:-;STRG.21580;RI:Chr17:9478365:9478495-9478665:9478993:-	A5;RI	Stem	TRUE	Supplementary_Table_6.xlsx:TSG_summary; Supplementary_Table_9.xlsx:TST_summary; Supplementary_Table_12.xlsx:TSAS_summary
STRG.22104	TRUE	TSG ∩ TST ∩ TSAS	Flower	STRG.22104.1;STRG.22104.2	Stem	STRG.22104;RI:Chr17:15813174:15813267-15813348:15813618:+	RI	Stem	TRUE	Supplementary_Table_6.xlsx:TSG_summary; Supplementary_Table_9.xlsx:TST_summary; Supplementary_Table_12.xlsx:TSAS_summary
STRG.22156	TRUE	TSG ∩ TST ∩ TSAS	Flower	STRG.22156.3;STRG.22156.4	Stem	STRG.22156;A3:Chr17:16547566-16547684:16547480-16547684:-;STRG.22156;A5:Chr17:16547480-16547684:16547480-16547849:-	A3;A5	Stem	TRUE	Supplementary_Table_6.xlsx:TSG_summary; Supplementary_Table_9.xlsx:TST_summary; Supplementary_Table_12.xlsx:TSAS_summary
STRG.22416	TRUE	TSG ∩ TST ∩ TSAS	Flower	STRG.22416.1	Stem	STRG.22416;A3:Chr17:24122338-24122592:24122338-24122670:+	A3	Stem	TRUE	Supplementary_Table_6.xlsx:TSG_summary; Supplementary_Table_9.xlsx:TST_summary; Supplementary_Table_12.xlsx:TSAS_summary
STRG.22437	TRUE	TSG ∩ TST ∩ TSAS	Flower	STRG.22437.1	Stem	STRG.22437;SE:Chr17:22567354-22567489:22567611-22567757:-	SE	Stem	TRUE	Supplementary_Table_6.xlsx:TSG_summary; Supplementary_Table_9.xlsx:TST_summary; Supplementary_Table_12.xlsx:TSAS_summary
STRG.22460	TRUE	TSG ∩ TST ∩ TSAS	45DAB	STRG.22460.1;STRG.22460.2	145DAB	STRG.22460;RI:Chr17:22976836:22977036-22977152:22977353:-	RI	145DAB	TRUE	Supplementary_Table_6.xlsx:TSG_summary; Supplementary_Table_9.xlsx:TST_summary; Supplementary_Table_12.xlsx:TSAS_summary
STRG.25093	TRUE	TSG ∩ TST ∩ TSAS	Flower	STRG.25093.5	Stem	STRG.25093;A5:Chr16:12221375-12221478:12221232-12221478:+	A5	Flower	TRUE	Supplementary_Table_6.xlsx:TSG_summary; Supplementary_Table_9.xlsx:TST_summary; Supplementary_Table_12.xlsx:TSAS_summary
STRG.25231	TRUE	TSG ∩ TST ∩ TSAS	Stem	STRG.25231.2	Leaf	STRG.25231;SE:Chr16:13526207-13527382:13527492-13527610:-	SE	Leaf	TRUE	Supplementary_Table_6.xlsx:TSG_summary; Supplementary_Table_9.xlsx:TST_summary; Supplementary_Table_12.xlsx:TSAS_summary
STRG.26415	TRUE	TSG ∩ TST ∩ TSAS	Flower	STRG.26415.2	Stem	STRG.26415;A3:Chr16:27801756-27801841:27801756-27801847:+	A3	Stem	TRUE	Supplementary_Table_6.xlsx:TSG_summary; Supplementary_Table_9.xlsx:TST_summary; Supplementary_Table_12.xlsx:TSAS_summary
STRG.26532	TRUE	TSG ∩ TST ∩ TSAS	Flower	STRG.26532.1;STRG.26532.2	Stem	STRG.26532;A3:Chr01:3318-3594:2431-3594:-	A3	Stem	TRUE	Supplementary_Table_6.xlsx:TSG_summary; Supplementary_Table_9.xlsx:TST_summary; Supplementary_Table_12.xlsx:TSAS_summary
STRG.27311	TRUE	TSG ∩ TST ∩ TSAS	Flower	STRG.27311.2	Stem	STRG.27311;A5:Chr01:17134553-17134803:17134447-17134803:+	A5	Stem	TRUE	Supplementary_Table_6.xlsx:TSG_summary; Supplementary_Table_9.xlsx:TST_summary; Supplementary_Table_12.xlsx:TSAS_summary
STRG.27595	TRUE	TSG ∩ TST ∩ TSAS	Flower	STRG.27595.1;STRG.27595.2;STRG.27595.3;STRG.27595.4;STRG.27595.5;STRG.27595.6	Stem	STRG.27595;A3:Chr01:20443646-20456842:20443334-20456842:-;STRG.27595;SE:Chr01:20443646-20456485:20456683-20456842:-	A3;SE	Stem	TRUE	Supplementary_Table_6.xlsx:TSG_summary; Supplementary_Table_9.xlsx:TST_summary; Supplementary_Table_12.xlsx:TSAS_summary
STRG.27601	TRUE	TSG ∩ TST ∩ TSAS	Flower	STRG.27601.1;STRG.27601.2	Stem	STRG.27601;A3:Chr01:20556390-20557122:20556390-20557688:+;STRG.27601;A5:Chr01:20557193-20557688:20556390-20557688:+;STRG.27601;A5:Chr01:20557381-20557688:20556390-20557688:+;STRG.27601;A5:Chr01:20557381-20557688:20557193-20557688:+;STRG.27601;SE:Chr01:20556390-20557122:20557193-20557688:+	A3;A5;SE	Stem	TRUE	Supplementary_Table_6.xlsx:TSG_summary; Supplementary_Table_9.xlsx:TST_summary; Supplementary_Table_12.xlsx:TSAS_summary
STRG.27609	TRUE	TSG ∩ TST ∩ TSAS	Flower	STRG.27609.1;STRG.27609.2	Stem	STRG.27609;AF:Chr01:20623860:20623917-20624275:20623954:20624092-20624275:+	AF	Stem	TRUE	Supplementary_Table_6.xlsx:TSG_summary; Supplementary_Table_9.xlsx:TST_summary; Supplementary_Table_12.xlsx:TSAS_summary
STRG.28085	TRUE	TSG ∩ TST ∩ TSAS	Flower	STRG.28085.1;STRG.28085.2	Stem	STRG.28085;A5:Chr01:25074080-25074174:25074080-25074178:-	A5	Stem	TRUE	Supplementary_Table_6.xlsx:TSG_summary; Supplementary_Table_9.xlsx:TST_summary; Supplementary_Table_12.xlsx:TSAS_summary
STRG.28113	TRUE	TSG ∩ TST ∩ TSAS	Flower	STRG.28113.3	Stem	STRG.28113;A5:Chr01:25417691-25417776:25417691-25417786:-	A5	Stem	TRUE	Supplementary_Table_6.xlsx:TSG_summary; Supplementary_Table_9.xlsx:TST_summary; Supplementary_Table_12.xlsx:TSAS_summary
STRG.28707	TRUE	TSG ∩ TST ∩ TSAS	Flower	STRG.28707.1	Stem	STRG.28707;SE:Chr01:29745041-29745120:29745206-29745288:-	SE	Stem	TRUE	Supplementary_Table_6.xlsx:TSG_summary; Supplementary_Table_9.xlsx:TST_summary; Supplementary_Table_12.xlsx:TSAS_summary
STRG.28801	TRUE	TSG ∩ TST ∩ TSAS	Leaf	STRG.28801.1;STRG.28801.2;STRG.28801.3;STRG.28801.4;STRG.28801.5	Flower	STRG.28801;RI:Chr01:30507924:30508489-30508597:30508697:+;STRG.28801;SE:Chr01:30508697-30508802:30508833-30508937:+	RI;SE	Flower	TRUE	Supplementary_Table_6.xlsx:TSG_summary; Supplementary_Table_9.xlsx:TST_summary; Supplementary_Table_12.xlsx:TSAS_summary
STRG.29235	TRUE	TSG ∩ TST ∩ TSAS	Leaf	STRG.29235.1;STRG.29235.2;STRG.29235.3	Flower	STRG.29235;SE:Chr00:1460102-1460883:1461026-1461297:+	SE	Flower	TRUE	Supplementary_Table_6.xlsx:TSG_summary; Supplementary_Table_9.xlsx:TST_summary; Supplementary_Table_12.xlsx:TSAS_summary
STRG.29330	TRUE	TSG ∩ TST ∩ TSAS	Flower	STRG.29330.1;STRG.29330.2;STRG.29330.3;STRG.29330.4	Stem	STRG.29330;A3:Chr00:3810131-3810678:3810102-3810678:-;STRG.29330;AL:Chr00:3809791:3810131-3810678:3810160:3810241-3810678:-;STRG.29330;AL:Chr00:3809974:3810102-3810678:3810160:3810241-3810678:-	A3;AL	Stem	TRUE	Supplementary_Table_6.xlsx:TSG_summary; Supplementary_Table_9.xlsx:TST_summary; Supplementary_Table_12.xlsx:TSAS_summary
STRG.30241	TRUE	TSG ∩ TST ∩ TSAS	Flower	STRG.30241.1;STRG.30241.2	Stem	STRG.30241;SE:Chr00:20111826-20112322:20112388-20115215:+	SE	Stem	TRUE	Supplementary_Table_6.xlsx:TSG_summary; Supplementary_Table_9.xlsx:TST_summary; Supplementary_Table_12.xlsx:TSAS_summary
STRG.30575	TRUE	TSG ∩ TST ∩ TSAS	95DAB	STRG.30575.2	95DAB	STRG.30575;AL:Chr00:26034022:26034046-26037968:26037728:26037894-26037968:-	AL	Leaf	TRUE	Supplementary_Table_6.xlsx:TSG_summary; Supplementary_Table_9.xlsx:TST_summary; Supplementary_Table_12.xlsx:TSAS_summary
STRG.30782	TRUE	TSG ∩ TST ∩ TSAS	Flower	STRG.30782.2;STRG.30782.4	Stem	STRG.30782;A5:Chr00:30104808-30104912:30104808-30104916:-	A5	Stem	TRUE	Supplementary_Table_6.xlsx:TSG_summary; Supplementary_Table_9.xlsx:TST_summary; Supplementary_Table_12.xlsx:TSAS_summary
STRG.31124	TRUE	TSG ∩ TST ∩ TSAS	Root	STRG.31124.1	Root	STRG.31124;A3:Chr00:38156423-38156596:38156417-38156596:-	A3	Root	TRUE	Supplementary_Table_6.xlsx:TSG_summary; Supplementary_Table_9.xlsx:TST_summary; Supplementary_Table_12.xlsx:TSAS_summary
STRG.31236	TRUE	TSG ∩ TST ∩ TSAS	Flower	STRG.31236.1;STRG.31236.2;STRG.31236.3;STRG.31236.4	Stem	STRG.31236;SE:Chr00:41113204-41113303:41113311-41114478:-	SE	Stem	TRUE	Supplementary_Table_6.xlsx:TSG_summary; Supplementary_Table_9.xlsx:TST_summary; Supplementary_Table_12.xlsx:TSAS_summary
STRG.31398	TRUE	TSG ∩ TST ∩ TSAS	Flower	STRG.31398.1;STRG.31398.2	Stem	STRG.31398;AF:Chr00:49492619:49492744-49493787:49492794:49492927-49493787:+	AF	Stem	TRUE	Supplementary_Table_6.xlsx:TSG_summary; Supplementary_Table_9.xlsx:TST_summary; Supplementary_Table_12.xlsx:TSAS_summary
STRG.31413	TRUE	TSG ∩ TST ∩ TSAS	Flower	STRG.31413.2;STRG.31413.3	Stem	STRG.31413;SE:Chr00:49855923-49856030:49856146-49856268:+	SE	Stem	TRUE	Supplementary_Table_6.xlsx:TSG_summary; Supplementary_Table_9.xlsx:TST_summary; Supplementary_Table_12.xlsx:TSAS_summary
STRG.31583	TRUE	TSG ∩ TST ∩ TSAS	Flower	STRG.31583.1;STRG.31583.2	Stem	STRG.31583;A3:Chr00:49251441-49252327:49251441-49252476:+	A3	Stem	TRUE	Supplementary_Table_6.xlsx:TSG_summary; Supplementary_Table_9.xlsx:TST_summary; Supplementary_Table_12.xlsx:TSAS_summary
STRG.31988	TRUE	TSG ∩ TST ∩ TSAS	Root	STRG.31988.1;STRG.31988.3	Root	STRG.31988;RI:Chr03:1505372:1505468-1505611:1505681:-	RI	Root	TRUE	Supplementary_Table_6.xlsx:TSG_summary; Supplementary_Table_9.xlsx:TST_summary; Supplementary_Table_12.xlsx:TSAS_summary
STRG.32123	TRUE	TSG ∩ TST ∩ TSAS	Flower	STRG.32123.1	Stem	STRG.32123;A5:Chr03:2497991-2499890:2496842-2499890:+	A5	Stem	TRUE	Supplementary_Table_6.xlsx:TSG_summary; Supplementary_Table_9.xlsx:TST_summary; Supplementary_Table_12.xlsx:TSAS_summary
STRG.32214	TRUE	TSG ∩ TST ∩ TSAS	95DAB	STRG.32214.1	95DAB	STRG.32214;A5:Chr03:3258163-3259230:3258163-3259232:-	A5	Stem	TRUE	Supplementary_Table_6.xlsx:TSG_summary; Supplementary_Table_9.xlsx:TST_summary; Supplementary_Table_12.xlsx:TSAS_summary
STRG.32745	TRUE	TSG ∩ TST ∩ TSAS	Flower	STRG.32745.2;STRG.32745.3	Stem	STRG.32745;SE:Chr03:7624735-7624978:7625113-7625235:+	SE	Stem	TRUE	Supplementary_Table_6.xlsx:TSG_summary; Supplementary_Table_9.xlsx:TST_summary; Supplementary_Table_12.xlsx:TSAS_summary
STRG.32882	TRUE	TSG ∩ TST ∩ TSAS	Leaf	STRG.32882.1;STRG.32882.2;STRG.32882.4;STRG.32882.5	Flower	STRG.32882;A5:Chr03:8976113-8976205:8976113-8976257:-;STRG.32882;AL:Chr03:8956818:8957164-8976022:8968591:8968638-8976022:-;STRG.32882;RI:Chr03:8976022:8976113-8976205:8976352:-;STRG.32882;RI:Chr03:8976022:8976113-8976257:8976352:-	A5;AL;RI	Flower	TRUE	Supplementary_Table_6.xlsx:TSG_summary; Supplementary_Table_9.xlsx:TST_summary; Supplementary_Table_12.xlsx:TSAS_summary
STRG.33401	TRUE	TSG ∩ TST ∩ TSAS	Flower	STRG.33401.1;STRG.33401.2;STRG.33401.3	Stem	STRG.33401;A3:Chr03:21708011-21708572:21708011-21708826:+;STRG.33401;A5:Chr03:21708750-21708826:21708609-21708826:+;STRG.33401;RI:Chr03:21708572:21708609-21708826:21709041:+;STRG.33401;RI:Chr03:21708572:21708750-21708826:21709041:+;STRG.33401;SE:Chr03:21708011-21708572:21708750-21708826:+	A3;A5;RI;SE	Stem	TRUE	Supplementary_Table_6.xlsx:TSG_summary; Supplementary_Table_9.xlsx:TST_summary; Supplementary_Table_12.xlsx:TSAS_summary
STRG.33760	TRUE	TSG ∩ TST ∩ TSAS	95DAB	STRG.33760.1	95DAB	STRG.33760;A3:Chr03:26921646-26923633:26919881-26923633:-	A3	Flower	TRUE	Supplementary_Table_6.xlsx:TSG_summary; Supplementary_Table_9.xlsx:TST_summary; Supplementary_Table_12.xlsx:TSAS_summary
STRG.33914	TRUE	TSG ∩ TST ∩ TSAS	Flower	STRG.33914.1;STRG.33914.2;STRG.33914.4	Stem	STRG.33914;A5:Chr03:28829734-28830456:28829734-28830504:-	A5	Stem	TRUE	Supplementary_Table_6.xlsx:TSG_summary; Supplementary_Table_9.xlsx:TST_summary; Supplementary_Table_12.xlsx:TSAS_summary
STRG.34106	TRUE	TSG ∩ TST ∩ TSAS	Leaf	STRG.34106.1;STRG.34106.2;STRG.34106.4;STRG.34106.6	Flower	STRG.34106;AF:Chr03:31307665-31307748:31307895:31307665-31310135:31310198:-;STRG.34106;AF:Chr03:31307665-31307748:31307895:31307665-31311318:31311496:-;STRG.34106;AF:Chr03:31307665-31307748:31307898:31307665-31310135:31310198:-;STRG.34106;AF:Chr03:31307665-31307748:31307898:31307665-31311318:31311455:-;STRG.34106;AF:Chr03:31307665-31307748:31307898:31307665-31311318:31311496:-;STRG.34106;AF:Chr03…	AF	Flower	TRUE	Supplementary_Table_6.xlsx:TSG_summary; Supplementary_Table_9.xlsx:TST_summary; Supplementary_Table_12.xlsx:TSAS_summary
STRG.35059	TRUE	TSG ∩ TST ∩ TSAS	Flower	STRG.35059.1;STRG.35059.2	Stem	STRG.35059;A3:Chr02:679373-679563:679307-679563:-	A3	Stem	TRUE	Supplementary_Table_6.xlsx:TSG_summary; Supplementary_Table_9.xlsx:TST_summary; Supplementary_Table_12.xlsx:TSAS_summary
STRG.35119	TRUE	TSG ∩ TST ∩ TSAS	Flower	STRG.35119.1;STRG.35119.2;STRG.35119.3	Stem	STRG.35119;RI:Chr02:1244959:1245039-1245201:1245551:+;STRG.35119;RI:Chr02:1245201:1245358-1245497:1245551:+;STRG.35119;SE:Chr02:1239923-1240241:1240510-1241420:+	RI;SE	Stem	TRUE	Supplementary_Table_6.xlsx:TSG_summary; Supplementary_Table_9.xlsx:TST_summary; Supplementary_Table_12.xlsx:TSAS_summary
STRG.35503	TRUE	TSG ∩ TST ∩ TSAS	Flower	STRG.35503.1;STRG.35503.2	Stem	STRG.35503;SE:Chr02:4667570-4667826:4667986-4668143:+	SE	Stem	TRUE	Supplementary_Table_6.xlsx:TSG_summary; Supplementary_Table_9.xlsx:TST_summary; Supplementary_Table_12.xlsx:TSAS_summary
STRG.35883	TRUE	TSG ∩ TST ∩ TSAS	Leaf	STRG.35883.1	Flower	STRG.35883;RI:Chr02:7689968:7690122-7690204:7690284:+;STRG.35883;SE:Chr02:7689865-7689968:7690122-7690204:+	RI;SE	Flower	TRUE	Supplementary_Table_6.xlsx:TSG_summary; Supplementary_Table_9.xlsx:TST_summary; Supplementary_Table_12.xlsx:TSAS_summary
STRG.36663	TRUE	TSG ∩ TST ∩ TSAS	Flower	STRG.36663.1;STRG.36663.2;STRG.36663.3;STRG.36663.4	Stem	STRG.36663;A5:Chr02:13712894-13713551:13712838-13713551:+	A5	Stem	TRUE	Supplementary_Table_6.xlsx:TSG_summary; Supplementary_Table_9.xlsx:TST_summary; Supplementary_Table_12.xlsx:TSAS_summary
STRG.37280	TRUE	TSG ∩ TST ∩ TSAS	Flower	STRG.37280.1;STRG.37280.2	Stem	STRG.37280;SE:Chr02:27875023-27876170:27876258-27876344:+	SE	Stem	TRUE	Supplementary_Table_6.xlsx:TSG_summary; Supplementary_Table_9.xlsx:TST_summary; Supplementary_Table_12.xlsx:TSAS_summary
STRG.37330	TRUE	TSG ∩ TST ∩ TSAS	Leaf	STRG.37330.1;STRG.37330.3;STRG.37330.4;STRG.37330.5;STRG.37330.6	Flower	STRG.37330;AL:Chr02:28265006:28265459-28280056:28266388:28267235-28280056:-;STRG.37330;AL:Chr02:28266388:28267235-28280056:28278615:28279954-28280056:-;STRG.37330;SE:Chr02:28267235-28279882:28279954-28280056:-	AL;SE	Flower	TRUE	Supplementary_Table_6.xlsx:TSG_summary; Supplementary_Table_9.xlsx:TST_summary; Supplementary_Table_12.xlsx:TSAS_summary
STRG.37571	TRUE	TSG ∩ TST ∩ TSAS	Leaf	STRG.37571.1;STRG.37571.2;STRG.37571.3	Flower	STRG.37571;A5:Chr02:30876793-30876998:30876793-30877305:-;STRG.37571;A5:Chr02:30876793-30876998:30876793-30879390:-;STRG.37571;RI:Chr02:30876656:30876793-30876998:30879588:-	A5;RI	Flower	TRUE	Supplementary_Table_6.xlsx:TSG_summary; Supplementary_Table_9.xlsx:TST_summary; Supplementary_Table_12.xlsx:TSAS_summary
STRG.37974	TRUE	TSG ∩ TST ∩ TSAS	Root	STRG.37974.1	Root	STRG.37974;RI:Chr02:34755664:34755735-34755884:34756578:-	RI	Root	TRUE	Supplementary_Table_6.xlsx:TSG_summary; Supplementary_Table_9.xlsx:TST_summary; Supplementary_Table_12.xlsx:TSAS_summary
STRG.38009	TRUE	TSG ∩ TST ∩ TSAS	95DAB	STRG.38009.4	95DAB	STRG.38009;A3:Chr02:35081260-35083452:35081144-35083452:-	A3	95DAB	TRUE	Supplementary_Table_6.xlsx:TSG_summary; Supplementary_Table_9.xlsx:TST_summary; Supplementary_Table_12.xlsx:TSAS_summary
STRG.38936	TRUE	TSG ∩ TST ∩ TSAS	Flower	STRG.38936.1	Stem	STRG.38936;RI:Chr05:10827382:10827670-10827794:10827873:+	RI	Stem	TRUE	Supplementary_Table_6.xlsx:TSG_summary; Supplementary_Table_9.xlsx:TST_summary; Supplementary_Table_12.xlsx:TSAS_summary
STRG.39006	TRUE	TSG ∩ TST ∩ TSAS	Root	STRG.39006.1;STRG.39006.3;STRG.39006.4;STRG.39006.6	Root	STRG.39006;MX:Chr05:13023771-13024016:13024099-13024338:13023771-13024180:13024263-13024338:+;STRG.39006;SE:Chr05:13023771-13023852:13023935-13024016:+;STRG.39006;SE:Chr05:13023771-13024016:13024099-13024180:+;STRG.39006;SE:Chr05:13024099-13024180:13024263-13024338:+	MX;SE	Root	TRUE	Supplementary_Table_6.xlsx:TSG_summary; Supplementary_Table_9.xlsx:TST_summary; Supplementary_Table_12.xlsx:TSAS_summary
STRG.39833	TRUE	TSG ∩ TST ∩ TSAS	Root	STRG.39833.2	Root	STRG.39833;AL:Chr05:26432255-26432997:26433043:26432255-26435006:26435063:+	AL	Flower	TRUE	Supplementary_Table_6.xlsx:TSG_summary; Supplementary_Table_9.xlsx:TST_summary; Supplementary_Table_12.xlsx:TSAS_summary
STRG.40199	TRUE	TSG ∩ TST ∩ TSAS	Leaf	STRG.40199.2	Flower	STRG.40199;RI:Chr05:29841229:29841329-29841917:29845631:+	RI	Root	TRUE	Supplementary_Table_6.xlsx:TSG_summary; Supplementary_Table_9.xlsx:TST_summary; Supplementary_Table_12.xlsx:TSAS_summary
STRG.40224	TRUE	TSG ∩ TST ∩ TSAS	Flower	STRG.40224.1	Stem	STRG.40224;AL:Chr05:30046011-30046238:30046450:30046011-30047934:30048227:+	AL	Stem	TRUE	Supplementary_Table_6.xlsx:TSG_summary; Supplementary_Table_9.xlsx:TST_summary; Supplementary_Table_12.xlsx:TSAS_summary
STRG.40431	TRUE	TSG ∩ TST ∩ TSAS	Flower	STRG.40431.1;STRG.40431.2	Stem	STRG.40431;SE:Chr05:32070349-32070434:32070460-32070564:+	SE	Stem	TRUE	Supplementary_Table_6.xlsx:TSG_summary; Supplementary_Table_9.xlsx:TST_summary; Supplementary_Table_12.xlsx:TSAS_summary
STRG.40969	TRUE	TSG ∩ TST ∩ TSAS	Flower	STRG.40969.1	Stem	STRG.40969;A5:Chr05:38246184-38246434:38246043-38246434:+	A5	Stem	TRUE	Supplementary_Table_6.xlsx:TSG_summary; Supplementary_Table_9.xlsx:TST_summary; Supplementary_Table_12.xlsx:TSAS_summary
STRG.41042	TRUE	TSG ∩ TST ∩ TSAS	Leaf	STRG.41042.1;STRG.41042.2;STRG.41042.3;STRG.41042.4;STRG.41042.5;STRG.41042.6	Flower	STRG.41042;SE:Chr05:39391797-39392158:39392290-39393121:+	SE	Flower	TRUE	Supplementary_Table_6.xlsx:TSG_summary; Supplementary_Table_9.xlsx:TST_summary; Supplementary_Table_12.xlsx:TSAS_summary
STRG.41420	TRUE	TSG ∩ TST ∩ TSAS	Leaf	STRG.41420.1	Flower	STRG.41420;RI:Chr05:43062921:43062987-43063154:43063277:+	RI	Flower	TRUE	Supplementary_Table_6.xlsx:TSG_summary; Supplementary_Table_9.xlsx:TST_summary; Supplementary_Table_12.xlsx:TSAS_summary
STRG.41490	TRUE	TSG ∩ TST ∩ TSAS	Leaf	STRG.41490.2;STRG.41490.3	Flower	STRG.41490;A5:Chr05:43583315-43583503:43583258-43583503:+	A5	Flower	TRUE	Supplementary_Table_6.xlsx:TSG_summary; Supplementary_Table_9.xlsx:TST_summary; Supplementary_Table_12.xlsx:TSAS_summary
STRG.41649	TRUE	TSG ∩ TST ∩ TSAS	Flower	STRG.41649.2;STRG.41649.3;STRG.41649.5;STRG.41649.8;STRG.41649.9	Stem	STRG.41649;RI:Chr05:44720243:44720468-44720633:44720893:-	RI	Leaf	TRUE	Supplementary_Table_6.xlsx:TSG_summary; Supplementary_Table_9.xlsx:TST_summary; Supplementary_Table_12.xlsx:TSAS_summary
STRG.41958	TRUE	TSG ∩ TST ∩ TSAS	Stem	STRG.41958.2	Leaf	STRG.41958;RI:Chr05:46290972:46291059-46291137:46291389:+	RI	Flower	TRUE	Supplementary_Table_6.xlsx:TSG_summary; Supplementary_Table_9.xlsx:TST_summary; Supplementary_Table_12.xlsx:TSAS_summary
STRG.42344	TRUE	TSG ∩ TST ∩ TSAS	95DAB	STRG.42344.3	95DAB	STRG.42344;A3:Chr04:833966-835235:833898-835235:-	A3	Leaf	TRUE	Supplementary_Table_6.xlsx:TSG_summary; Supplementary_Table_9.xlsx:TST_summary; Supplementary_Table_12.xlsx:TSAS_summary
STRG.42361	TRUE	TSG ∩ TST ∩ TSAS	Flower	STRG.42361.4	Stem	STRG.42361;A3:Chr04:1005104-1005342:1003690-1005342:-;STRG.42361;A5:Chr04:1003690-1003877:1003690-1004980:-;STRG.42361;AF:Chr04:1003690-1004980:1005315:1003690-1005342:1005421:-;STRG.42361;RI:Chr04:1003433:1003690-1003877:1005104:-;STRG.42361;RI:Chr04:1003433:1003690-1004980:1005104:-;STRG.42361;RI:Chr04:1003877:1003938-1004980:1005104:-;STRG.42361;SE:Chr04:1003690-1003877:1003938-1004980:-;STRG.…	A3;A5;AF;RI;SE	Stem	TRUE	Supplementary_Table_6.xlsx:TSG_summary; Supplementary_Table_9.xlsx:TST_summary; Supplementary_Table_12.xlsx:TSAS_summary
STRG.42369	TRUE	TSG ∩ TST ∩ TSAS	Flower	STRG.42369.2	Stem	STRG.42369;A5:Chr04:1060893-1060984:1060893-1060990:-	A5	Stem	TRUE	Supplementary_Table_6.xlsx:TSG_summary; Supplementary_Table_9.xlsx:TST_summary; Supplementary_Table_12.xlsx:TSAS_summary
STRG.42370	TRUE	TSG ∩ TST ∩ TSAS	Flower	STRG.42370.1;STRG.42370.2	Stem	STRG.42370;A5:Chr04:1077832-1077923:1077832-1077929:-	A5	Stem	TRUE	Supplementary_Table_6.xlsx:TSG_summary; Supplementary_Table_9.xlsx:TST_summary; Supplementary_Table_12.xlsx:TSAS_summary
STRG.42456	TRUE	TSG ∩ TST ∩ TSAS	Leaf	STRG.42456.2;STRG.42456.4	Flower	STRG.42456;RI:Chr04:1829501:1829976-1831212:1831336:-;STRG.42456;SE:Chr04:1829976-1831212:1831336-1831416:-	RI;SE	Flower	TRUE	Supplementary_Table_6.xlsx:TSG_summary; Supplementary_Table_9.xlsx:TST_summary; Supplementary_Table_12.xlsx:TSAS_summary
STRG.42497	TRUE	TSG ∩ TST ∩ TSAS	Leaf	STRG.42497.1;STRG.42497.2	Flower	STRG.42497;A3:Chr04:2441254-2441892:2440486-2441892:-;STRG.42497;SE:Chr04:2440486-2441192:2441254-2441892:-	A3;SE	Flower	TRUE	Supplementary_Table_6.xlsx:TSG_summary; Supplementary_Table_9.xlsx:TST_summary; Supplementary_Table_12.xlsx:TSAS_summary
STRG.42664	TRUE	TSG ∩ TST ∩ TSAS	Flower	STRG.42664.3	Stem	STRG.42664;A3:Chr04:3854451-3854630:3854451-3854673:+	A3	Stem	TRUE	Supplementary_Table_6.xlsx:TSG_summary; Supplementary_Table_9.xlsx:TST_summary; Supplementary_Table_12.xlsx:TSAS_summary
STRG.43249	TRUE	TSG ∩ TST ∩ TSAS	Flower	STRG.43249.1;STRG.43249.4	Stem	STRG.43249;A3:Chr04:11427839-11427927:11427834-11427927:-;STRG.43249;SE:Chr04:11426363-11427146:11427210-11427724:-	A3;SE	Stem	TRUE	Supplementary_Table_6.xlsx:TSG_summary; Supplementary_Table_9.xlsx:TST_summary; Supplementary_Table_12.xlsx:TSAS_summary
STRG.43349	TRUE	TSG ∩ TST ∩ TSAS	Flower	STRG.43349.1	Stem	STRG.43349;SE:Chr04:15729743-15730481:15730534-15730622:-	SE	Stem	TRUE	Supplementary_Table_6.xlsx:TSG_summary; Supplementary_Table_9.xlsx:TST_summary; Supplementary_Table_12.xlsx:TSAS_summary
STRG.43778	TRUE	TSG ∩ TST ∩ TSAS	Flower	STRG.43778.2	Stem	STRG.43778;A3:Chr04:21319063-21319167:21319012-21319167:-	A3	Stem	TRUE	Supplementary_Table_6.xlsx:TSG_summary; Supplementary_Table_9.xlsx:TST_summary; Supplementary_Table_12.xlsx:TSAS_summary
STRG.45053	TRUE	TSG ∩ TST ∩ TSAS	95DAB	STRG.45053.4	95DAB	STRG.45053;AL:Chr07:768742:769575-771267:769834:770234-771267:-	AL	95DAB	TRUE	Supplementary_Table_6.xlsx:TSG_summary; Supplementary_Table_9.xlsx:TST_summary; Supplementary_Table_12.xlsx:TSAS_summary
STRG.45291	TRUE	TSG ∩ TST ∩ TSAS	Flower	STRG.45291.2	Stem	STRG.45291;RI:Chr07:2418349:2418418-2418575:2418641:+	RI	Stem	TRUE	Supplementary_Table_6.xlsx:TSG_summary; Supplementary_Table_9.xlsx:TST_summary; Supplementary_Table_12.xlsx:TSAS_summary
STRG.45391	TRUE	TSG ∩ TST ∩ TSAS	Root	STRG.45391.1	Root	STRG.45391;A5:Chr07:3294135-3294726:3294135-3295358:-	A5	Root	TRUE	Supplementary_Table_6.xlsx:TSG_summary; Supplementary_Table_9.xlsx:TST_summary; Supplementary_Table_12.xlsx:TSAS_summary
STRG.45442	TRUE	TSG ∩ TST ∩ TSAS	Leaf	STRG.45442.1	Flower	STRG.45442;RI:Chr07:3793075:3793135-3793906:3794110:+;STRG.45442;SE:Chr07:3792341-3793075:3793135-3793906:+	RI;SE	45DAB;Flower	TRUE	Supplementary_Table_6.xlsx:TSG_summary; Supplementary_Table_9.xlsx:TST_summary; Supplementary_Table_12.xlsx:TSAS_summary
STRG.46258	TRUE	TSG ∩ TST ∩ TSAS	Root	STRG.46258.3	Root	STRG.46258;AF:Chr07:14332533-14335976:14338016:14332533-14345256:14345543:-	AF	Root	TRUE	Supplementary_Table_6.xlsx:TSG_summary; Supplementary_Table_9.xlsx:TST_summary; Supplementary_Table_12.xlsx:TSAS_summary
STRG.46275	TRUE	TSG ∩ TST ∩ TSAS	Flower	STRG.46275.1	Stem	STRG.46275;A5:Chr07:14637259-14637359:14637008-14637359:+;STRG.46275;A5:Chr07:14637433-14638244:14637429-14638244:+	A5	Stem	TRUE	Supplementary_Table_6.xlsx:TSG_summary; Supplementary_Table_9.xlsx:TST_summary; Supplementary_Table_12.xlsx:TSAS_summary
STRG.46577	TRUE	TSG ∩ TST ∩ TSAS	Flower	STRG.46577.3	Stem	STRG.46577;A3:Chr07:24624474-24624560:24624474-24624573:+	A3	Stem	TRUE	Supplementary_Table_6.xlsx:TSG_summary; Supplementary_Table_9.xlsx:TST_summary; Supplementary_Table_12.xlsx:TSAS_summary
STRG.46917	TRUE	TSG ∩ TST ∩ TSAS	Flower	STRG.46917.2	Stem	STRG.46917;SE:Chr07:25647102-25647445:25647553-25648106:-	SE	Stem	TRUE	Supplementary_Table_6.xlsx:TSG_summary; Supplementary_Table_9.xlsx:TST_summary; Supplementary_Table_12.xlsx:TSAS_summary
STRG.47185	TRUE	TSG ∩ TST ∩ TSAS	Stem	STRG.47185.2	Leaf	STRG.47185;SE:Chr07:28126590-28126945:28127078-28128616:+	SE	Leaf	TRUE	Supplementary_Table_6.xlsx:TSG_summary; Supplementary_Table_9.xlsx:TST_summary; Supplementary_Table_12.xlsx:TSAS_summary
STRG.47528	TRUE	TSG ∩ TST ∩ TSAS	Flower	STRG.47528.1;STRG.47528.3;STRG.47528.4	Stem	STRG.47528;RI:Chr07:31159325:31159402-31159486:31159705:-;STRG.47528;RI:Chr07:31159486:31159705-31159802:31160173:-	RI	Stem	TRUE	Supplementary_Table_6.xlsx:TSG_summary; Supplementary_Table_9.xlsx:TST_summary; Supplementary_Table_12.xlsx:TSAS_summary
STRG.47656	TRUE	TSG ∩ TST ∩ TSAS	Flower	STRG.47656.1;STRG.47656.5;STRG.47656.6	Stem	STRG.47656;AL:Chr07:32124709-32128763:32129147:32124709-32129509:32129873:+;STRG.47656;SE:Chr07:32124709-32128763:32128895-32129509:+	AL;SE	145DAB	TRUE	Supplementary_Table_6.xlsx:TSG_summary; Supplementary_Table_9.xlsx:TST_summary; Supplementary_Table_12.xlsx:TSAS_summary
STRG.47876	TRUE	TSG ∩ TST ∩ TSAS	Flower	STRG.47876.3	Stem	STRG.47876;A3:Chr07:33855504-33855581:33855461-33855581:-	A3	Stem	TRUE	Supplementary_Table_6.xlsx:TSG_summary; Supplementary_Table_9.xlsx:TST_summary; Supplementary_Table_12.xlsx:TSAS_summary
STRG.48304	TRUE	TSG ∩ TST ∩ TSAS	Flower	STRG.48304.1;STRG.48304.2	Stem	STRG.48304;SE:Chr06:199683-200097:200187-201598:-	SE	Stem	TRUE	Supplementary_Table_6.xlsx:TSG_summary; Supplementary_Table_9.xlsx:TST_summary; Supplementary_Table_12.xlsx:TSAS_summary
STRG.48528	TRUE	TSG ∩ TST ∩ TSAS	Root	STRG.48528.3	Root	STRG.48528;AL:Chr06:1963245-1963704:1964103:1963245-1980360:1980856:+	AL	Root	TRUE	Supplementary_Table_6.xlsx:TSG_summary; Supplementary_Table_9.xlsx:TST_summary; Supplementary_Table_12.xlsx:TSAS_summary
STRG.48900	TRUE	TSG ∩ TST ∩ TSAS	Flower	STRG.48900.1;STRG.48900.2	Stem	STRG.48900;A3:Chr06:5019048-5019298:5019048-5019312:+	A3	Stem	TRUE	Supplementary_Table_6.xlsx:TSG_summary; Supplementary_Table_9.xlsx:TST_summary; Supplementary_Table_12.xlsx:TSAS_summary
STRG.49034	TRUE	TSG ∩ TST ∩ TSAS	Flower	STRG.49034.1	Stem	STRG.49034;AL:Chr06:6860162:6860500-6863965:6862583:6863058-6863965:-	AL	Stem	TRUE	Supplementary_Table_6.xlsx:TSG_summary; Supplementary_Table_9.xlsx:TST_summary; Supplementary_Table_12.xlsx:TSAS_summary
STRG.49132	TRUE	TSG ∩ TST ∩ TSAS	Root	STRG.49132.1	Root	STRG.49132;A5:Chr06:9017391-9017671:9017375-9017671:+	A5	Root	TRUE	Supplementary_Table_6.xlsx:TSG_summary; Supplementary_Table_9.xlsx:TST_summary; Supplementary_Table_12.xlsx:TSAS_summary
STRG.49213	TRUE	TSG ∩ TST ∩ TSAS	Flower	STRG.49213.1;STRG.49213.2	Stem	STRG.49213;SE:Chr06:14219316-14220619:14220627-14221545:-	SE	Stem	TRUE	Supplementary_Table_6.xlsx:TSG_summary; Supplementary_Table_9.xlsx:TST_summary; Supplementary_Table_12.xlsx:TSAS_summary
STRG.49772	TRUE	TSG ∩ TST ∩ TSAS	Flower	STRG.49772.1;STRG.49772.3	Stem	STRG.49772;A3:Chr06:26148991-26149089:26148986-26149089:-	A3	Root	TRUE	Supplementary_Table_6.xlsx:TSG_summary; Supplementary_Table_9.xlsx:TST_summary; Supplementary_Table_12.xlsx:TSAS_summary
STRG.49962	TRUE	TSG ∩ TST ∩ TSAS	Flower	STRG.49962.1;STRG.49962.3;STRG.49962.5	Stem	STRG.49962;AF:Chr06:28200147-28200319:28200347:28200147-28200862:28200916:-	AF	Stem	TRUE	Supplementary_Table_6.xlsx:TSG_summary; Supplementary_Table_9.xlsx:TST_summary; Supplementary_Table_12.xlsx:TSAS_summary
STRG.50306	TRUE	TSG ∩ TST ∩ TSAS	Root	STRG.50306.3;STRG.50306.6	Root	STRG.50306;A3:Chr06:31186740-31186865:31186350-31186865:-;STRG.50306;AF:Chr06:31186902-31187613:31188128:31186902-31189827:31189956:-;STRG.50306;AF:Chr06:31186902-31187613:31189131:31186902-31189827:31189956:-	A3;AF	Root	TRUE	Supplementary_Table_6.xlsx:TSG_summary; Supplementary_Table_9.xlsx:TST_summary; Supplementary_Table_12.xlsx:TSAS_summary
STRG.50355	TRUE	TSG ∩ TST ∩ TSAS	Flower	STRG.50355.1;STRG.50355.2	Stem	STRG.50355;AF:Chr06:31683538-31683796:31683911:31683538-31683937:31684015:-	AF	Stem	TRUE	Supplementary_Table_6.xlsx:TSG_summary; Supplementary_Table_9.xlsx:TST_summary; Supplementary_Table_12.xlsx:TSAS_summary
STRG.50547	TRUE	TSG ∩ TST ∩ TSAS	Leaf	STRG.50547.2	Flower	STRG.50547;SE:Chr06:32981502-32982170:32982333-32982432:+	SE	95DAB	TRUE	Supplementary_Table_6.xlsx:TSG_summary; Supplementary_Table_9.xlsx:TST_summary; Supplementary_Table_12.xlsx:TSAS_summary
STRG.50730	TRUE	TSG ∩ TST ∩ TSAS	Flower	STRG.50730.1;STRG.50730.2	Stem	STRG.50730;AL:Chr06:34685611-34685774:34685878:34685611-34687185:34687493:+	AL	Stem	TRUE	Supplementary_Table_6.xlsx:TSG_summary; Supplementary_Table_9.xlsx:TST_summary; Supplementary_Table_12.xlsx:TSAS_summary
STRG.51152	TRUE	TSG ∩ TST ∩ TSAS	Root	STRG.51152.1;STRG.51152.2	Root	STRG.51152;A5:Chr09:777424-777887:777424-777996:-	A5	Root	TRUE	Supplementary_Table_6.xlsx:TSG_summary; Supplementary_Table_9.xlsx:TST_summary; Supplementary_Table_12.xlsx:TSAS_summary
STRG.51643	TRUE	TSG ∩ TST ∩ TSAS	Leaf	STRG.51643.1;STRG.51643.3	Flower	STRG.51643;A5:Chr09:4188360-4188888:4188268-4188888:+;STRG.51643;A5:Chr09:4188429-4188888:4188268-4188888:+;STRG.51643;A5:Chr09:4188429-4188888:4188360-4188888:+	A5	Flower	TRUE	Supplementary_Table_6.xlsx:TSG_summary; Supplementary_Table_9.xlsx:TST_summary; Supplementary_Table_12.xlsx:TSAS_summary
STRG.51751	TRUE	TSG ∩ TST ∩ TSAS	Flower	STRG.51751.1;STRG.51751.2	Stem	STRG.51751;A5:Chr09:4947709-4948099:4947709-4949308:-;STRG.51751;RI:Chr09:4947638:4947709-4949308:4949656:-	A5;RI	Stem	TRUE	Supplementary_Table_6.xlsx:TSG_summary; Supplementary_Table_9.xlsx:TST_summary; Supplementary_Table_12.xlsx:TSAS_summary
STRG.51779	TRUE	TSG ∩ TST ∩ TSAS	Stem	STRG.51779.1	Leaf	STRG.51779;RI:Chr09:5209714:5209767-5209855:5209887:+	RI	Leaf	TRUE	Supplementary_Table_6.xlsx:TSG_summary; Supplementary_Table_9.xlsx:TST_summary; Supplementary_Table_12.xlsx:TSAS_summary
STRG.51916	TRUE	TSG ∩ TST ∩ TSAS	Flower	STRG.51916.2	Stem	STRG.51916;SE:Chr09:6344798-6344959:6345063-6346596:-;STRG.51916;SE:Chr09:6345063-6345151:6345198-6346596:-	SE	Stem	TRUE	Supplementary_Table_6.xlsx:TSG_summary; Supplementary_Table_9.xlsx:TST_summary; Supplementary_Table_12.xlsx:TSAS_summary
STRG.52209	TRUE	TSG ∩ TST ∩ TSAS	Leaf	STRG.52209.1;STRG.52209.2	Flower	STRG.52209;A3:Chr09:8899252-8899352:8899252-8899358:+	A3	45DAB	TRUE	Supplementary_Table_6.xlsx:TSG_summary; Supplementary_Table_9.xlsx:TST_summary; Supplementary_Table_12.xlsx:TSAS_summary
STRG.52398	TRUE	TSG ∩ TST ∩ TSAS	Flower	STRG.52398.1;STRG.52398.2;STRG.52398.3	Stem	STRG.52398;A5:Chr09:10321445-10321587:10321342-10321587:+;STRG.52398;SE:Chr09:10321342-10321418:10321445-10321587:+	A5;SE	Stem	TRUE	Supplementary_Table_6.xlsx:TSG_summary; Supplementary_Table_9.xlsx:TST_summary; Supplementary_Table_12.xlsx:TSAS_summary
STRG.52936	TRUE	TSG ∩ TST ∩ TSAS	Flower	STRG.52936.1;STRG.52936.2	Stem	STRG.52936;SE:Chr09:16304099-16304468:16304516-16305094:-	SE	Stem	TRUE	Supplementary_Table_6.xlsx:TSG_summary; Supplementary_Table_9.xlsx:TST_summary; Supplementary_Table_12.xlsx:TSAS_summary
STRG.54029	TRUE	TSG ∩ TST ∩ TSAS	Flower	STRG.54029.2	Stem	STRG.54029;A5:Chr09:36328961-36329050:36328961-36329104:-;STRG.54029;AL:Chr09:36322996:36323510-36328776:36326613:36328452-36328776:-;STRG.54029;AL:Chr09:36322996:36323510-36328776:36328308:36328452-36328776:-	A5;AL	Stem	TRUE	Supplementary_Table_6.xlsx:TSG_summary; Supplementary_Table_9.xlsx:TST_summary; Supplementary_Table_12.xlsx:TSAS_summary
STRG.54079	TRUE	TSG ∩ TST ∩ TSAS	Flower	STRG.54079.1;STRG.54079.2	Stem	STRG.54079;RI:Chr09:37028932:37029088-37029144:37029484:-	RI	Stem	TRUE	Supplementary_Table_6.xlsx:TSG_summary; Supplementary_Table_9.xlsx:TST_summary; Supplementary_Table_12.xlsx:TSAS_summary
STRG.54507	TRUE	TSG ∩ TST ∩ TSAS	Leaf	STRG.54507.1	Flower	STRG.54507;A3:Chr08:1655419-1655800:1655362-1655800:-;STRG.54507;A5:Chr08:1656789-1656923:1656789-1657278:-;STRG.54507;SE:Chr08:1650643-1653930:1654193-1654956:-	A3;A5;SE	Flower	TRUE	Supplementary_Table_6.xlsx:TSG_summary; Supplementary_Table_9.xlsx:TST_summary; Supplementary_Table_12.xlsx:TSAS_summary
STRG.54724	TRUE	TSG ∩ TST ∩ TSAS	Flower	STRG.54724.2	Stem	STRG.54724;RI:Chr08:3211078:3211745-3212249:3212368:+;STRG.54724;RI:Chr08:3218653:3218739-3218840:3218892:+	RI	Stem	TRUE	Supplementary_Table_6.xlsx:TSG_summary; Supplementary_Table_9.xlsx:TST_summary; Supplementary_Table_12.xlsx:TSAS_summary
STRG.54777	TRUE	TSG ∩ TST ∩ TSAS	Leaf	STRG.54777.1;STRG.54777.2;STRG.54777.3	Flower	STRG.54777;RI:Chr08:3717286:3717746-3717875:3717924:-;STRG.54777;SE:Chr08:3713234-3714033:3714130-3717286:-	RI;SE	Flower	TRUE	Supplementary_Table_6.xlsx:TSG_summary; Supplementary_Table_9.xlsx:TST_summary; Supplementary_Table_12.xlsx:TSAS_summary
STRG.56006	TRUE	TSG ∩ TST ∩ TSAS	Flower	STRG.56006.2	Stem	STRG.56006;RI:Chr08:21497325:21497386-21497590:21497617:+	RI	Stem	TRUE	Supplementary_Table_6.xlsx:TSG_summary; Supplementary_Table_9.xlsx:TST_summary; Supplementary_Table_12.xlsx:TSAS_summary
STRG.56042	TRUE	TSG ∩ TST ∩ TSAS	Flower	STRG.56042.1;STRG.56042.2	Stem	STRG.56042;SE:Chr08:22145861-22146201:22146965-22148225:-	SE	Stem	TRUE	Supplementary_Table_6.xlsx:TSG_summary; Supplementary_Table_9.xlsx:TST_summary; Supplementary_Table_12.xlsx:TSAS_summary
STRG.56639	TRUE	TSG ∩ TST ∩ TSAS	Root	STRG.56639.2	Root	STRG.56639;AF:Chr08:29999703:29999969-30046616:30046064:30046434-30046616:+	AF	Root	TRUE	Supplementary_Table_6.xlsx:TSG_summary; Supplementary_Table_9.xlsx:TST_summary; Supplementary_Table_12.xlsx:TSAS_summary
STRG.56711	TRUE	TSG ∩ TST ∩ TSAS	Leaf	STRG.56711.2	Flower	STRG.56711;A5:Chr08:30700474-30700584:30700470-30700584:+;STRG.56711;RI:Chr08:30699564:30699679-30700227:30700470:+	A5;RI	145DAB;Flower	TRUE	Supplementary_Table_6.xlsx:TSG_summary; Supplementary_Table_9.xlsx:TST_summary; Supplementary_Table_12.xlsx:TSAS_summary

## Sheet: high_confidence_candidates_203
priority_rank	gene_id	transcript_id	event_id	gene_category	transcript_category	as_category	tissue	comparison	direction	event_type	support_layers	priority_score	candidate_tier	final_candidate_flag	gene_description	transcript_description	swissprot_hit	known_or_novel	go_annotation	kegg_annotation	notes	source_files
1	STRG.2120	STRG.2120.2;STRG.2120.3	STRG.2120;SE:Chr11:28685379-28685520:28685628-28686410:-	DEG;TSG	DET;TSDET;TST	DAS;tissue_specific_DAS	45DAB;Flower;Leaf	45DAB-145DAB;45DAB_vs_145DAB;Flower_vs_145DAB;Flower_vs_95DAB;Leaf_vs_145DAB;Leaf_vs_95DAB;Leaf_vs_Flower;Root_vs_145DAB;Root_vs_45DAB;Root_vs_95DAB;Root_vs_Flower;Root_vs_Leaf;Stem-45DAB;Stem_vs_145DAB;Stem_vs_45DAB;Stem_vs_95DAB;Stem_vs_Flower;Stem_vs_Leaf	Down;Negative_dPSI;Positive_dPSI;Up	SE	3	425	high_confidence	TRUE	Nudix hydrolase 10	Nudix hydrolase 10; Nudix hydrolase 2	sp|Q6NPD7|NUD10_ARATH	Known	GO:0000166;GO:0003674;GO:0003824;GO:0005488;GO:0005575;GO:0005622;GO:0005623;GO:0005737;GO:0005829;GO:0006950;GO:0006979;GO:0008150;GO:0016462;GO:0016787;GO:0016817;GO:0016818;GO:0036094;GO:0044424;GO:0044444;GO:0044464;GO:0047631;GO:0048037;GO:0050662;GO:0050896;GO:0051287;GO:0097159;GO:1901265;GO:1901363		High-confidence corrected multi-layer candidate	DAS_significant.corrected.tsv;DAS_tissue_specific_summary.corrected.tsv;S6A_TSG_summary.rebuilt.v2.tsv;S6B_DEG_TSDEG_summary.rebuilt.v2.tsv;S9A_TST_summary.final.tsv;S9B_DET_TSDET_summary.final.tsv
2	STRG.40053	STRG.40053.1;STRG.40053.2;STRG.40053.3	STRG.40053;AF:Chr05:28445744:28446194-28447153:28446902:28447054-28447153:+;STRG.40053;SE:Chr05:28447207-28447380:28447436-28447531:+	DEG;TSG	DET;TSDET;TST	DAS;tissue_specific_DAS	Flower;Leaf	45DAB_vs_145DAB;45DAB_vs_95DAB;Flower-145DAB;Flower-95DAB;Flower_vs_145DAB;Flower_vs_45DAB;Flower_vs_95DAB;Leaf-Flower;Leaf_vs_145DAB;Leaf_vs_45DAB;Leaf_vs_95DAB;Leaf_vs_Flower;Root-Flower;Root_vs_145DAB;Root_vs_Leaf;Stem-Flower;Stem_vs_145DAB;Stem_vs_Leaf	Down;Negative_dPSI;Positive_dPSI;Up	AF;SE	3	425	high_confidence	TRUE	alpha/beta hydrolase fold	alpha/beta hydrolase fold		Novel_gene			High-confidence corrected multi-layer candidate	DAS_significant.corrected.tsv;DAS_tissue_specific_summary.corrected.tsv;S6A_TSG_summary.rebuilt.v2.tsv;S6B_DEG_TSDEG_summary.rebuilt.v2.tsv;S9A_TST_summary.final.tsv;S9B_DET_TSDET_summary.final.tsv
3	STRG.43976	STRG.43976.1;STRG.43976.2	STRG.43976;SE:Chr04:24128530-24128926:24129003-24129312:+	DEG;TSG	DET;TSDET;TST	DAS;tissue_specific_DAS	145DAB;Flower;Stem	45DAB_vs_95DAB;95DAB_vs_145DAB;Flower_vs_145DAB;Flower_vs_45DAB;Flower_vs_95DAB;Leaf_vs_145DAB;Leaf_vs_45DAB;Leaf_vs_Flower;Root_vs_145DAB;Root_vs_45DAB;Root_vs_Flower;Root_vs_Stem;Stem-145DAB;Stem_vs_95DAB;Stem_vs_Flower;Stem_vs_Leaf	Down;Negative_dPSI;Up	SE	3	424	high_confidence	TRUE	GDSL esterase/lipase WDL1	GDSL esterase/lipase WDL1	sp|Q7XXR3|WDL1_ORYSJ	Known	GO:0005575;GO:0005576;GO:0048046		High-confidence corrected multi-layer candidate	DAS_significant.corrected.tsv;DAS_tissue_specific_summary.corrected.tsv;S6A_TSG_summary.rebuilt.v2.tsv;S6B_DEG_TSDEG_summary.rebuilt.v2.tsv;S9A_TST_summary.final.tsv;S9B_DET_TSDET_summary.final.tsv
4	STRG.23667	STRG.23667.1;STRG.23667.2	STRG.23667;A3:Chr16:1223524-1223714:1223524-1223717:+	DEG;TSG	DET;TSDET;TST	DAS;tissue_specific_DAS	Flower;Leaf;Stem	45DAB_vs_95DAB;Flower_vs_145DAB;Flower_vs_45DAB;Flower_vs_95DAB;Leaf_vs_45DAB;Leaf_vs_Flower;Root_vs_145DAB;Root_vs_95DAB;Root_vs_Flower;Root_vs_Leaf;Stem-Leaf;Stem_vs_95DAB;Stem_vs_Flower;Stem_vs_Leaf	Down;Negative_dPSI;Up	A3	3	422	high_confidence	TRUE	Binding partner of ACD11 1	Binding partner of ACD11 1	sp|Q9LFD5|BPA1_ARATH	Known	GO:0003674;GO:0003676;GO:0003723;GO:0005488;GO:0097159;GO:1901363		High-confidence corrected multi-layer candidate	DAS_significant.corrected.tsv;DAS_tissue_specific_summary.corrected.tsv;S6A_TSG_summary.rebuilt.v2.tsv;S6B_DEG_TSDEG_summary.rebuilt.v2.tsv;S9A_TST_summary.final.tsv;S9B_DET_TSDET_summary.final.tsv
5	STRG.46626	STRG.46626.1;STRG.46626.2	STRG.46626;RI:Chr07:21291919:21292020-21292224:21293002:+	DEG;TSG	DET;TSDET;TST	DAS;tissue_specific_DAS	Flower;Leaf;Stem	45DAB_vs_95DAB;Flower_vs_145DAB;Flower_vs_45DAB;Flower_vs_95DAB;Leaf_vs_145DAB;Leaf_vs_95DAB;Leaf_vs_Flower;Root_vs_145DAB;Root_vs_95DAB;Root_vs_Flower;Stem-Leaf;Stem_vs_95DAB;Stem_vs_Flower	Down;Positive_dPSI;Up	RI	3	421	high_confidence	TRUE	Jasmonoyl--L-amino acid synthetase JAR6	Jasmonoyl--L-amino acid synthetase JAR4; Jasmonoyl--L-amino acid synthetase JAR6	sp|A0A314KSQ4|JAR6_NICAT	Known	GO:0008150;GO:0009314;GO:0009416;GO:0009628;GO:0009719;GO:0009725;GO:0009733;GO:0010033;GO:0042221;GO:0050896	ko:K14487;ko:K14506;ko04075;map04075	High-confidence corrected multi-layer candidate	DAS_significant.corrected.tsv;DAS_tissue_specific_summary.corrected.tsv;S6A_TSG_summary.rebuilt.v2.tsv;S6B_DEG_TSDEG_summary.rebuilt.v2.tsv;S9A_TST_summary.final.tsv;S9B_DET_TSDET_summary.final.tsv
6	STRG.50780	STRG.50780.2;STRG.50780.3	STRG.50780;AF:Chr06:35137063:35137869-35148832:35148465:35148631-35148832:+	DEG;TSG	DET;TSDET;TST	DAS;tissue_specific_DAS	Flower;Stem	45DAB_vs_145DAB;Flower_vs_145DAB;Flower_vs_45DAB;Flower_vs_95DAB;Leaf_vs_145DAB;Leaf_vs_45DAB;Leaf_vs_95DAB;Root_vs_145DAB;Root_vs_45DAB;Root_vs_95DAB;Stem-Flower;Stem_vs_145DAB;Stem_vs_95DAB;Stem_vs_Flower	Down;Positive_dPSI;Up	AF	3	421	high_confidence	TRUE	LEAF RUST 10 DISEASE-RESISTANCE LOCUS RECEPTOR-LIKE PROTEIN KINASE-like 2.1	LEAF RUST 10 DISEASE-RESISTANCE LOCUS RECEPTOR-LIKE PROTEIN KINASE-like 2.1	sp|Q9FF31|LRL21_ARATH	Known			High-confidence corrected multi-layer candidate	DAS_significant.corrected.tsv;DAS_tissue_specific_summary.corrected.tsv;S6A_TSG_summary.rebuilt.v2.tsv;S6B_DEG_TSDEG_summary.rebuilt.v2.tsv;S9A_TST_summary.final.tsv;S9B_DET_TSDET_summary.final.tsv
7	STRG.22422	STRG.22422.2	STRG.22422;SE:Chr17:22332967-22338732:22338854-22338934:-	DEG;TSG	DET;TSDET;TST	DAS;tissue_specific_DAS	145DAB;Flower;Leaf	95DAB_vs_145DAB;Flower-145DAB;Flower_vs_145DAB;Leaf_vs_145DAB;Leaf_vs_45DAB;Leaf_vs_95DAB;Leaf_vs_Flower;Root_vs_145DAB;Root_vs_45DAB;Root_vs_95DAB;Root_vs_Flower;Root_vs_Leaf;Root_vs_Stem;Stem_vs_145DAB;Stem_vs_Leaf	Down;Negative_dPSI;Up	SE	3	418	high_confidence	TRUE				Novel_gene			High-confidence corrected multi-layer candidate	DAS_significant.corrected.tsv;DAS_tissue_specific_summary.corrected.tsv;S6A_TSG_summary.rebuilt.v2.tsv;S6B_DEG_TSDEG_summary.rebuilt.v2.tsv;S9A_TST_summary.final.tsv;S9B_DET_TSDET_summary.final.tsv
8	STRG.49744	STRG.49744.1;STRG.49744.4;STRG.49744.5	STRG.49744;RI:Chr06:25834463:25835107-25835213:25835296:+	DEG;TSG	DET;TSDET;TST	DAS;tissue_specific_DAS	45DAB;Flower;Stem	45DAB_vs_145DAB;45DAB_vs_95DAB;95DAB_vs_145DAB;Flower_vs_145DAB;Flower_vs_45DAB;Flower_vs_95DAB;Leaf_vs_45DAB;Leaf_vs_95DAB;Leaf_vs_Flower;Root_vs_145DAB;Root_vs_95DAB;Root_vs_Flower;Stem-45DAB;Stem_vs_95DAB;Stem_vs_Flower	Down;Negative_dPSI;Up	RI	3	418	high_confidence	TRUE				Known			High-confidence corrected multi-layer candidate	DAS_significant.corrected.tsv;DAS_tissue_specific_summary.corrected.tsv;S6A_TSG_summary.rebuilt.v2.tsv;S6B_DEG_TSDEG_summary.rebuilt.v2.tsv;S9A_TST_summary.final.tsv;S9B_DET_TSDET_summary.final.tsv
9	STRG.52749	STRG.52749.2	STRG.52749;RI:Chr09:13721588:13721633-13721721:13721929:-	DEG;TSG	DET;TSDET;TST	DAS;tissue_specific_DAS	Flower;Stem	Flower_vs_145DAB;Flower_vs_45DAB;Flower_vs_95DAB;Leaf_vs_Flower;Root_vs_Flower;Stem-145DAB;Stem-45DAB;Stem-95DAB;Stem-Leaf;Stem_vs_Flower;Stem_vs_Leaf	Down;Positive_dPSI;Up	RI	3	418	high_confidence	TRUE	U-box domain-containing protein 52	U-box domain-containing protein 52	sp|Q9FKG6|PUB52_ARATH	Known			High-confidence corrected multi-layer candidate	DAS_significant.corrected.tsv;DAS_tissue_specific_summary.corrected.tsv;S6A_TSG_summary.rebuilt.v2.tsv;S6B_DEG_TSDEG_summary.rebuilt.v2.tsv;S9A_TST_summary.final.tsv;S9B_DET_TSDET_summary.final.tsv
10	STRG.55548	STRG.55548.2	STRG.55548;SE:Chr08:12809010-12809136:12809168-12810106:+	DEG;TSG	DET;TSDET;TST	DAS;tissue_specific_DAS	Flower;Stem	45DAB_vs_95DAB;Flower_vs_145DAB;Flower_vs_45DAB;Flower_vs_95DAB;Leaf_vs_145DAB;Leaf_vs_95DAB;Root_vs_145DAB;Root_vs_95DAB;Stem-Flower;Stem_vs_145DAB;Stem_vs_95DAB	Negative_dPSI;Up	SE	3	418	high_confidence	TRUE	Potassium channel KAT3	Potassium channel KAT3	sp|P92960|KAT3_ARATH	Known	GO:0003674;GO:0005215;GO:0005216;GO:0005244;GO:0005249;GO:0005261;GO:0005267;GO:0005575;GO:0005622;GO:0005623;GO:0005737;GO:0005783;GO:0005886;GO:0005887;GO:0006810;GO:0006811;GO:0006812;GO:0006813;GO:0008150;GO:0008324;GO:0009605;GO:0009607;GO:0009624;GO:0009987;GO:0012505;GO:0015075;GO:0015077;GO:0015079;GO:0015267;GO:0015318;GO:0015672;GO:0016020;GO:0016021;GO:0022803;GO:0022832;GO:0022836;GO:…	ko:K21867	High-confidence corrected multi-layer candidate	DAS_significant.corrected.tsv;DAS_tissue_specific_summary.corrected.tsv;S6A_TSG_summary.rebuilt.v2.tsv;S6B_DEG_TSDEG_summary.rebuilt.v2.tsv;S9A_TST_summary.final.tsv;S9B_DET_TSDET_summary.final.tsv
11	STRG.43452	STRG.43452.1	STRG.43452;A5:Chr04:17871559-17871780:17870974-17871780:+	DEG;TSG	DET;TSDET;TST	DAS;tissue_specific_DAS	Root	95DAB_vs_145DAB;Flower_vs_45DAB;Flower_vs_95DAB;Leaf_vs_45DAB;Leaf_vs_95DAB;Root-Stem;Root_vs_145DAB;Root_vs_45DAB;Root_vs_95DAB;Stem_vs_45DAB;Stem_vs_95DAB	Down;Positive_dPSI;Up	A5	3	417	high_confidence	TRUE	Cytokinin riboside 5'-monophosphate phosphoribohydrolase LOG3	Cytokinin riboside 5'-monophosphate phosphoribohydrolase LOG3	sp|Q8L8B8|LOG3_ARATH	Novel_gene	GO:0005575;GO:0005622;GO:0005623;GO:0005634;GO:0005737;GO:0005829;GO:0043226;GO:0043227;GO:0043229;GO:0043231;GO:0044424;GO:0044444;GO:0044464		High-confidence corrected multi-layer candidate	DAS_significant.corrected.tsv;DAS_tissue_specific_summary.corrected.tsv;S6A_TSG_summary.rebuilt.v2.tsv;S6B_DEG_TSDEG_summary.rebuilt.v2.tsv;S9A_TST_summary.final.tsv;S9B_DET_TSDET_summary.final.tsv
12	STRG.14349	STRG.14349.1;STRG.14349.2	STRG.14349;A5:Chr15:8578411-8578533:8578406-8578533:+	DEG;TSG	DET;TST	DAS;tissue_specific_DAS	95DAB;Flower;Stem	45DAB_vs_145DAB;45DAB_vs_95DAB;Flower_vs_145DAB;Flower_vs_45DAB;Flower_vs_95DAB;Leaf_vs_145DAB;Leaf_vs_45DAB;Leaf_vs_95DAB;Leaf_vs_Flower;Root-95DAB;Root_vs_145DAB;Root_vs_95DAB;Root_vs_Flower;Root_vs_Leaf;Root_vs_Stem;Stem-95DAB;Stem_vs_145DAB;Stem_vs_45DAB;Stem_vs_95DAB;Stem_vs_Flower;Stem_vs_Leaf	Down;Negative_dPSI;Up	A5	3	415	high_confidence	TRUE	Probable boron transporter 6	Probable boron transporter 6	sp|Q3E954|BOR6_ARATH	Known	GO:0003674;GO:0005215;GO:0005575;GO:0005623;GO:0005886;GO:0005887;GO:0006810;GO:0006811;GO:0006820;GO:0006855;GO:0006873;GO:0006885;GO:0007154;GO:0008150;GO:0008509;GO:0009605;GO:0009987;GO:0009991;GO:0010036;GO:0015075;GO:0015103;GO:0015238;GO:0015318;GO:0015562;GO:0015698;GO:0015893;GO:0016020;GO:0016021;GO:0019725;GO:0022857;GO:0030003;GO:0030004;GO:0030641;GO:0031224;GO:0031226;GO:0031667;GO:…		High-confidence corrected multi-layer candidate	DAS_significant.corrected.tsv;DAS_tissue_specific_summary.corrected.tsv;S6A_TSG_summary.rebuilt.v2.tsv;S6B_DEG_TSDEG_summary.rebuilt.v2.tsv;S9A_TST_summary.final.tsv;S9B_DET_TSDET_summary.final.tsv
13	STRG.21284	STRG.21284.1;STRG.21284.2	STRG.21284;A5:Chr17:6882383-6882927:6882383-6883103:-	DEG;TSG	DET;TSDET;TST	DAS;tissue_specific_DAS	45DAB;Flower;Stem	45DAB-95DAB;Leaf_vs_145DAB;Leaf_vs_45DAB;Leaf_vs_95DAB;Leaf_vs_Flower;Root_vs_Leaf;Root_vs_Stem;Stem_vs_145DAB;Stem_vs_45DAB;Stem_vs_95DAB;Stem_vs_Flower;Stem_vs_Leaf	Down;Negative_dPSI;Up	A5	3	415	high_confidence	TRUE				Known			High-confidence corrected multi-layer candidate	DAS_significant.corrected.tsv;DAS_tissue_specific_summary.corrected.tsv;S6A_TSG_summary.rebuilt.v2.tsv;S6B_DEG_TSDEG_summary.rebuilt.v2.tsv;S9A_TST_summary.final.tsv;S9B_DET_TSDET_summary.final.tsv
14	STRG.702	STRG.702.2	STRG.702;A3:Chr11:6177863-6178370:6177863-6178373:+	DEG;TSG	DET;TSDET;TST	DAS;tissue_specific_DAS	95DAB;Root	Flower_vs_95DAB;Leaf_vs_Flower;Root-95DAB;Root_vs_145DAB;Root_vs_45DAB;Root_vs_95DAB;Root_vs_Leaf;Stem_vs_Leaf	Down;Negative_dPSI;Up	A3	3	415	high_confidence	TRUE	DUF761-associated sequence motif	DUF761-associated sequence motif		Known			High-confidence corrected multi-layer candidate	DAS_significant.corrected.tsv;DAS_tissue_specific_summary.corrected.tsv;S6A_TSG_summary.rebuilt.v2.tsv;S6B_DEG_TSDEG_summary.rebuilt.v2.tsv;S9A_TST_summary.final.tsv;S9B_DET_TSDET_summary.final.tsv
15	STRG.2856	STRG.2856.1;STRG.2856.2	STRG.2856;RI:Chr11:37599579:37602245-37602347:37602586:-	DEG;TSG	DET;TSDET;TST	TSAS	Flower;Root	45DAB_vs_145DAB;45DAB_vs_95DAB;95DAB_vs_145DAB;Flower_vs_145DAB;Flower_vs_95DAB;Leaf_vs_145DAB;Leaf_vs_45DAB;Leaf_vs_95DAB;Root_vs_145DAB;Root_vs_45DAB;Root_vs_95DAB;Root_vs_Flower;Root_vs_Leaf;Root_vs_Stem;Stem_vs_145DAB;Stem_vs_45DAB;Stem_vs_95DAB	Up	RI	3	414	high_confidence	TRUE	Putative receptor-like protein kinase At3g47110	Putative receptor-like protein kinase At3g47110	sp|Q9SD62|Y3471_ARATH	Known		ko:K04730;ko04010;ko04064;ko04620;ko04624;ko04722;ko05133;ko05140;ko05142;ko05145;ko05152;ko05162;ko05169;map04010;map04064;map04620;map04624;map04722;map05133;map05140;map05142;map05145;map05152;map05162;map05169	High-confidence corrected multi-layer candidate	S6A_TSG_summary.rebuilt.v2.tsv;S6B_DEG_TSDEG_summary.rebuilt.v2.tsv;S9A_TST_summary.final.tsv;S9B_DET_TSDET_summary.final.tsv;TSAS_summary.corrected.tsv
16	STRG.5313	STRG.5313.1;STRG.5313.2;STRG.5313.3	STRG.5313;RI:Chr10:22947834:22948119-22948202:22948692:+	DEG;TSG	DET;TST	DAS;tissue_specific_DAS	95DAB;Flower;Leaf	45DAB_vs_95DAB;Flower-95DAB;Flower_vs_145DAB;Flower_vs_45DAB;Flower_vs_95DAB;Leaf_vs_145DAB;Leaf_vs_45DAB;Leaf_vs_95DAB;Leaf_vs_Flower;Root_vs_95DAB;Root_vs_Flower;Root_vs_Leaf;Root_vs_Stem;Stem_vs_145DAB;Stem_vs_45DAB;Stem_vs_Leaf	Down;Positive_dPSI;Up	RI	3	414	high_confidence	TRUE	Disease resistance protein Roq1	Disease resistance protein RPP2A; Disease resistance protein Roq1	sp|A0A290U7C4|ROQ1_NICBE	Novel_gene	GO:0000166;GO:0000302;GO:0001101;GO:0002376;GO:0003674;GO:0005488;GO:0005575;GO:0005622;GO:0005623;GO:0005634;GO:0005737;GO:0005739;GO:0005829;GO:0006950;GO:0006952;GO:0006955;GO:0006979;GO:0007154;GO:0007165;GO:0008150;GO:0009605;GO:0009607;GO:0009617;GO:0009627;GO:0009719;GO:0009725;GO:0009733;GO:0009751;GO:0009814;GO:0009862;GO:0009863;GO:0009987;GO:0010033;GO:0010035;GO:0010193;GO:0014070;GO:…		High-confidence corrected multi-layer candidate	DAS_significant.corrected.tsv;DAS_tissue_specific_summary.corrected.tsv;S6A_TSG_summary.rebuilt.v2.tsv;S6B_DEG_TSDEG_summary.rebuilt.v2.tsv;S9A_TST_summary.final.tsv;S9B_DET_TSDET_summary.final.tsv
17	STRG.54507	STRG.54507.1;STRG.54507.4;STRG.54507.5	STRG.54507;A3:Chr08:1655419-1655800:1655362-1655800:-;STRG.54507;A5:Chr08:1656789-1656923:1656789-1657278:-;STRG.54507;SE:Chr08:1650643-1653930:1654193-1654956:-	DEG;TSG	DET;TSDET;TST	TSAS	Flower;Leaf	45DAB_vs_145DAB;95DAB_vs_145DAB;Flower_vs_145DAB;Flower_vs_45DAB;Flower_vs_95DAB;Leaf_vs_145DAB;Leaf_vs_45DAB;Leaf_vs_95DAB;Leaf_vs_Flower;Root_vs_45DAB;Root_vs_95DAB;Root_vs_Flower;Root_vs_Leaf;Root_vs_Stem;Stem_vs_145DAB;Stem_vs_45DAB;Stem_vs_Leaf	Down;Up	A3;A5;SE	3	414	high_confidence	TRUE	Protein NRT1/ PTR FAMILY 8.1	Protein NRT1/ PTR FAMILY 8.1; Protein NRT1/ PTR FAMILY 8.3	sp|Q9M390|PTR1_ARATH	Novel_gene	GO:0003674;GO:0005215;GO:0005575;GO:0005623;GO:0005886;GO:0005911;GO:0006807;GO:0006810;GO:0006857;GO:0008150;GO:0008152;GO:0009506;GO:0015833;GO:0016020;GO:0022857;GO:0030054;GO:0035672;GO:0035673;GO:0042886;GO:0042887;GO:0042937;GO:0042938;GO:0042939;GO:0044464;GO:0051179;GO:0051234;GO:0055044;GO:0055085;GO:0071702;GO:0071705;GO:0071944;GO:1904680	ko:K14638	High-confidence corrected multi-layer candidate	S6A_TSG_summary.rebuilt.v2.tsv;S6B_DEG_TSDEG_summary.rebuilt.v2.tsv;S9A_TST_summary.final.tsv;S9B_DET_TSDET_summary.final.tsv;TSAS_summary.corrected.tsv
18	STRG.7072	STRG.7072.1;STRG.7072.2	STRG.7072;A3:Chr10:39299388-39299475:39299275-39299475:-	DEG;TSG	DET;TST	DAS;tissue_specific_DAS	Flower;Leaf;Stem	45DAB_vs_95DAB;Flower_vs_145DAB;Flower_vs_95DAB;Leaf_vs_145DAB;Leaf_vs_45DAB;Leaf_vs_95DAB;Leaf_vs_Flower;Root_vs_45DAB;Root_vs_Flower;Root_vs_Leaf;Stem-95DAB;Stem-Flower;Stem-Leaf;Stem_vs_45DAB;Stem_vs_Flower;Stem_vs_Leaf	Down;Positive_dPSI;Up	A3	3	414	high_confidence	TRUE	G-type lectin S-receptor-like serine/threonine-protein kinase RKS1	G-type lectin S-receptor-like serine/threonine-protein kinase RKS1	sp|Q9ZT07|RKS1_ARATH	Known			High-confidence corrected multi-layer candidate	DAS_significant.corrected.tsv;DAS_tissue_specific_summary.corrected.tsv;S6A_TSG_summary.rebuilt.v2.tsv;S6B_DEG_TSDEG_summary.rebuilt.v2.tsv;S9A_TST_summary.final.tsv;S9B_DET_TSDET_summary.final.tsv
19	STRG.1084	STRG.1084.1;STRG.1084.2;STRG.1084.3;STRG.1084.4;STRG.1084.5	STRG.1084;A3:Chr11:9538763-9541632:9538763-9541660:+	DEG;TSG	DET;TST	DAS;tissue_specific_DAS	Flower;Leaf;Stem	45DAB_vs_145DAB;95DAB_vs_145DAB;Flower_vs_145DAB;Flower_vs_45DAB;Flower_vs_95DAB;Leaf_vs_45DAB;Leaf_vs_95DAB;Leaf_vs_Flower;Root_vs_145DAB;Root_vs_Flower;Root_vs_Leaf;Stem-Leaf;Stem_vs_145DAB;Stem_vs_Flower;Stem_vs_Leaf	Down;Negative_dPSI;Up	A3	3	413	high_confidence	TRUE	Belongs to the DEFL family	Belongs to the DEFL family		Known			High-confidence corrected multi-layer candidate	DAS_significant.corrected.tsv;DAS_tissue_specific_summary.corrected.tsv;S6A_TSG_summary.rebuilt.v2.tsv;S6B_DEG_TSDEG_summary.rebuilt.v2.tsv;S9A_TST_summary.final.tsv;S9B_DET_TSDET_summary.final.tsv
20	STRG.36663	STRG.36663.1;STRG.36663.2;STRG.36663.3;STRG.36663.4	STRG.36663;A5:Chr02:13712894-13713551:13712838-13713551:+	DEG;TSG	DET;TSDET;TST	TSAS	Flower;Stem	45DAB_vs_145DAB;45DAB_vs_95DAB;95DAB_vs_145DAB;Flower_vs_45DAB;Flower_vs_95DAB;Leaf_vs_145DAB;Leaf_vs_Flower;Root_vs_45DAB;Root_vs_95DAB;Root_vs_Flower;Root_vs_Leaf;Stem_vs_45DAB;Stem_vs_95DAB;Stem_vs_Flower;Stem_vs_Leaf	Down;Up	A5	3	412	high_confidence	TRUE	Methyl jasmonate esterase 1	Methyl jasmonate esterase 1	sp|D7SSD8|MJE1_VITVI	Novel_gene	GO:0003674;GO:0003824;GO:0016787		High-confidence corrected multi-layer candidate	S6A_TSG_summary.rebuilt.v2.tsv;S6B_DEG_TSDEG_summary.rebuilt.v2.tsv;S9A_TST_summary.final.tsv;S9B_DET_TSDET_summary.final.tsv;TSAS_summary.corrected.tsv
21	STRG.56711	STRG.56711.1;STRG.56711.2	STRG.56711;A5:Chr08:30700474-30700584:30700470-30700584:+;STRG.56711;RI:Chr08:30699564:30699679-30700227:30700470:+	DEG;TSG	DET;TSDET;TST	TSAS	145DAB;Flower;Leaf	45DAB_vs_95DAB;95DAB_vs_145DAB;Flower_vs_145DAB;Flower_vs_95DAB;Leaf_vs_145DAB;Leaf_vs_45DAB;Leaf_vs_95DAB;Leaf_vs_Flower;Root_vs_95DAB;Root_vs_Leaf;Root_vs_Stem;Stem_vs_145DAB;Stem_vs_45DAB;Stem_vs_Leaf	Down;Up	A5;RI	3	412	high_confidence	TRUE	Bromodomain-containing protein 4	bromo domain	sp|O60885|BRD4_HUMAN	Novel_gene	GO:0001047;GO:0001067;GO:0001085;GO:0001091;GO:0001094;GO:0001098;GO:0001099;GO:0001672;GO:0003674;GO:0003676;GO:0003677;GO:0005488;GO:0005515;GO:0005575;GO:0005622;GO:0005623;GO:0005634;GO:0008134;GO:0008150;GO:0010639;GO:0010847;GO:0031445;GO:0031452;GO:0033043;GO:0033044;GO:0042393;GO:0043226;GO:0043227;GO:0043229;GO:0043231;GO:0044087;GO:0044212;GO:0044424;GO:0044464;GO:0045798;GO:0048519;GO:…		High-confidence corrected multi-layer candidate	S6A_TSG_summary.rebuilt.v2.tsv;S6B_DEG_TSDEG_summary.rebuilt.v2.tsv;S9A_TST_summary.final.tsv;S9B_DET_TSDET_summary.final.tsv;TSAS_summary.corrected.tsv
22	STRG.7785	STRG.7785.2;STRG.7785.3;STRG.7785.6;STRG.7785.7;STRG.7785.9	STRG.7785;A3:Chr13:4012124-4012219:4011798-4012219:-;STRG.7785;RI:Chr13:4011718:4011798-4011892:4012124:-;STRG.7785;RI:Chr13:4012557:4013322-4013490:4014033:-;STRG.7785;SE:Chr13:4011798-4011892:4012124-4012219:-	DEG;TSG	DET;TSDET;TST	TSAS	145DAB;45DAB	45DAB_vs_145DAB;45DAB_vs_95DAB;95DAB_vs_145DAB;Flower_vs_145DAB;Flower_vs_45DAB;Leaf_vs_145DAB;Leaf_vs_95DAB;Leaf_vs_Flower;Root_vs_145DAB;Root_vs_95DAB;Root_vs_Flower;Stem_vs_145DAB;Stem_vs_95DAB;Stem_vs_Flower	Down;Up	A3;RI;SE	3	411	high_confidence	TRUE	Cytochrome P450 CYP749A22	Cytochrome P450 CYP749A22	sp|H2DH17|C7A22_PANGI	Known	GO:0003674;GO:0003824;GO:0004497;GO:0006629;GO:0008150;GO:0008152;GO:0008202;GO:0008395;GO:0009719;GO:0009725;GO:0009741;GO:0010033;GO:0010268;GO:0010817;GO:0014070;GO:0016128;GO:0016131;GO:0016491;GO:0033993;GO:0042221;GO:0042445;GO:0042592;GO:0044238;GO:0048878;GO:0050896;GO:0055088;GO:0055114;GO:0065007;GO:0065008;GO:0071704;GO:1901360;GO:1901615;GO:1901700	ko:K15639;ko00905;map00905	High-confidence corrected multi-layer candidate	S6A_TSG_summary.rebuilt.v2.tsv;S6B_DEG_TSDEG_summary.rebuilt.v2.tsv;S9A_TST_summary.final.tsv;S9B_DET_TSDET_summary.final.tsv;TSAS_summary.corrected.tsv
23	STRG.29330	STRG.29330.1;STRG.29330.2;STRG.29330.3;STRG.29330.4	STRG.29330;A3:Chr00:3810131-3810678:3810102-3810678:-;STRG.29330;AL:Chr00:3809791:3810131-3810678:3810160:3810241-3810678:-;STRG.29330;AL:Chr00:3809974:3810102-3810678:3810160:3810241-3810678:-	DEG;TSG	DET;TSDET;TST	TSAS	Flower;Stem	Flower_vs_145DAB;Flower_vs_45DAB;Flower_vs_95DAB;Leaf_vs_145DAB;Leaf_vs_Flower;Root_vs_145DAB;Root_vs_45DAB;Root_vs_95DAB;Root_vs_Flower;Root_vs_Leaf;Root_vs_Stem;Stem_vs_Flower;Stem_vs_Leaf	Down;Up	A3;AL	3	410	high_confidence	TRUE	RHOMBOID-like protein 5	RHOMBOID-like protein 5	sp|Q9SSR0|RBL5_ARATH	Novel_gene	GO:0000139;GO:0002791;GO:0002792;GO:0005575;GO:0005622;GO:0005623;GO:0005737;GO:0005783;GO:0005789;GO:0005794;GO:0006928;GO:0008150;GO:0008283;GO:0009894;GO:0009966;GO:0009987;GO:0010646;GO:0012505;GO:0016020;GO:0016477;GO:0019222;GO:0023051;GO:0030162;GO:0031090;GO:0031323;GO:0031329;GO:0031984;GO:0032268;GO:0032879;GO:0032880;GO:0040011;GO:0042058;GO:0042175;GO:0042176;GO:0043226;GO:0043227;GO:…		High-confidence corrected multi-layer candidate	S6A_TSG_summary.rebuilt.v2.tsv;S6B_DEG_TSDEG_summary.rebuilt.v2.tsv;S9A_TST_summary.final.tsv;S9B_DET_TSDET_summary.final.tsv;TSAS_summary.corrected.tsv
24	STRG.34969	STRG.34969.1;STRG.34969.2	STRG.34969;AL:Chr02:186198-186528:186763:186198-189315:189554:+	DEG;TSG	DET;TST	DAS;tissue_specific_DAS	Leaf;Stem	45DAB_vs_145DAB;45DAB_vs_95DAB;95DAB_vs_145DAB;Flower_vs_45DAB;Flower_vs_95DAB;Leaf_vs_45DAB;Leaf_vs_95DAB;Root_vs_45DAB;Root_vs_95DAB;Stem-Leaf;Stem_vs_45DAB;Stem_vs_95DAB;Stem_vs_Flower	Down;Negative_dPSI;Up	AL	3	410	high_confidence	TRUE	2-alkenal reductase (NADP(+)-dependent)	2-alkenal reductase (NADP(+)-dependent)	sp|Q9SLN8|DBR_TOBAC	Novel_gene	GO:0005575;GO:0005622;GO:0005623;GO:0005737;GO:0005829;GO:0005886;GO:0006950;GO:0006979;GO:0008150;GO:0016020;GO:0044424;GO:0044444;GO:0044464;GO:0050896;GO:0071944	ko:K19825	High-confidence corrected multi-layer candidate	DAS_significant.corrected.tsv;DAS_tissue_specific_summary.corrected.tsv;S6A_TSG_summary.rebuilt.v2.tsv;S6B_DEG_TSDEG_summary.rebuilt.v2.tsv;S9A_TST_summary.final.tsv;S9B_DET_TSDET_summary.final.tsv
25	STRG.35503	STRG.35503.1;STRG.35503.2	STRG.35503;SE:Chr02:4667570-4667826:4667986-4668143:+	DEG;TSG	DET;TST	DAS;TSAS;tissue_specific_DAS	Flower;Root;Stem	Flower_vs_145DAB;Flower_vs_45DAB;Flower_vs_95DAB;Leaf_vs_Flower;Root-Stem;Root_vs_145DAB;Root_vs_95DAB;Root_vs_Flower;Stem_vs_145DAB;Stem_vs_95DAB;Stem_vs_Flower;Stem_vs_Leaf	Down;Negative_dPSI;Up	SE	3	410	high_confidence	TRUE	Aldehyde oxidase GLOX1	Aldehyde oxidase GLOX1	sp|Q9FYG4|GLOX1_ARATH	Known		ko:K20929	High-confidence corrected multi-layer candidate	DAS_significant.corrected.tsv;DAS_tissue_specific_summary.corrected.tsv;S6A_TSG_summary.rebuilt.v2.tsv;S6B_DEG_TSDEG_summary.rebuilt.v2.tsv;S9A_TST_summary.final.tsv;S9B_DET_TSDET_summary.final.tsv;TSAS_summary.corrected.tsv
26	STRG.20237	STRG.20237.1;STRG.20237.3	STRG.20237;A5:Chr14:29868720-29868987:29867839-29868987:+;STRG.20237;SE:Chr14:29867839-29868676:29868720-29868987:+	DEG;TSG	DET;TSDET;TST	TSAS	Leaf;Stem	Flower_vs_95DAB;Leaf_vs_45DAB;Leaf_vs_95DAB;Root_vs_145DAB;Root_vs_45DAB;Root_vs_95DAB;Root_vs_Flower;Stem_vs_145DAB;Stem_vs_45DAB;Stem_vs_95DAB;Stem_vs_Flower;Stem_vs_Leaf	Up	A5;SE	3	409	high_confidence	TRUE	COBRA-like protein 4	COBRA-like protein 4	sp|Q9LFW3|COBL4_ARATH	Known			High-confidence corrected multi-layer candidate	S6A_TSG_summary.rebuilt.v2.tsv;S6B_DEG_TSDEG_summary.rebuilt.v2.tsv;S9A_TST_summary.final.tsv;S9B_DET_TSDET_summary.final.tsv;TSAS_summary.corrected.tsv
27	STRG.3180	STRG.3180.1;STRG.3180.2;STRG.3180.3	STRG.3180;A3:Chr11:40838563-40838673:40838563-40838739:+	DEG;TSG	DET;TSDET;TST	TSAS	Leaf;Stem	45DAB_vs_95DAB;Flower_vs_145DAB;Flower_vs_95DAB;Leaf_vs_145DAB;Leaf_vs_95DAB;Root_vs_Leaf;Root_vs_Stem;Stem_vs_145DAB;Stem_vs_45DAB;Stem_vs_95DAB;Stem_vs_Flower;Stem_vs_Leaf	Down;Up	A3	3	409	high_confidence	TRUE	Adenylate isopentenyltransferase 3, chloroplastic	Adenylate isopentenyltransferase 3, chloroplastic	sp|Q93WC9|IPT3_ARATH	Known	GO:0003674;GO:0003824;GO:0005575;GO:0005622;GO:0005623;GO:0005634;GO:0005737;GO:0005739;GO:0006139;GO:0006396;GO:0006399;GO:0006400;GO:0006725;GO:0006807;GO:0008033;GO:0008150;GO:0008152;GO:0009058;GO:0009308;GO:0009451;GO:0009536;GO:0009690;GO:0009691;GO:0009824;GO:0009987;GO:0010467;GO:0010817;GO:0016070;GO:0016740;GO:0016765;GO:0034470;GO:0034641;GO:0034660;GO:0034754;GO:0042445;GO:0042446;GO:…	ko:K10760;ko00908;ko01100;ko01110;map00908;map01100;map01110	High-confidence corrected multi-layer candidate	S6A_TSG_summary.rebuilt.v2.tsv;S6B_DEG_TSDEG_summary.rebuilt.v2.tsv;S9A_TST_summary.final.tsv;S9B_DET_TSDET_summary.final.tsv;TSAS_summary.corrected.tsv
28	STRG.37330	STRG.37330.1;STRG.37330.3;STRG.37330.4;STRG.37330.5;STRG.37330.6	STRG.37330;AL:Chr02:28265006:28265459-28280056:28266388:28267235-28280056:-;STRG.37330;AL:Chr02:28266388:28267235-28280056:28278615:28279954-28280056:-;STRG.37330;SE:Chr02:28267235-28279882:28279954-28280056:-	DEG;TSG	DET;TST	DAS;TSAS;tissue_specific_DAS	95DAB;Flower;Leaf	Flower-95DAB;Flower_vs_145DAB;Flower_vs_95DAB;Leaf_vs_145DAB;Leaf_vs_45DAB;Leaf_vs_95DAB;Leaf_vs_Flower;Root_vs_145DAB;Root_vs_45DAB;Root_vs_Leaf;Stem_vs_Leaf	Down;Positive_dPSI;Up	AL;SE	3	409	high_confidence	TRUE	EF hand family protein	EF hand family protein		Novel_gene			High-confidence corrected multi-layer candidate	DAS_significant.corrected.tsv;DAS_tissue_specific_summary.corrected.tsv;S6A_TSG_summary.rebuilt.v2.tsv;S6B_DEG_TSDEG_summary.rebuilt.v2.tsv;S9A_TST_summary.final.tsv;S9B_DET_TSDET_summary.final.tsv;TSAS_summary.corrected.tsv
29	STRG.41649	STRG.41649.2;STRG.41649.3;STRG.41649.5;STRG.41649.7;STRG.41649.8;STRG.41649.9	STRG.41649;RI:Chr05:44720243:44720468-44720633:44720893:-	DEG;TSG	DET;TSDET;TST	TSAS	Flower;Leaf;Stem	45DAB_vs_145DAB;95DAB_vs_145DAB;Flower_vs_145DAB;Flower_vs_45DAB;Flower_vs_95DAB;Leaf_vs_145DAB;Leaf_vs_Flower;Root_vs_145DAB;Root_vs_45DAB;Root_vs_95DAB;Root_vs_Flower;Stem_vs_145DAB;Stem_vs_45DAB;Stem_vs_95DAB;Stem_vs_Flower;Stem_vs_Leaf	Down;Up	RI	3	409	high_confidence	TRUE				Known			High-confidence corrected multi-layer candidate	S6A_TSG_summary.rebuilt.v2.tsv;S6B_DEG_TSDEG_summary.rebuilt.v2.tsv;S9A_TST_summary.final.tsv;S9B_DET_TSDET_summary.final.tsv;TSAS_summary.corrected.tsv
30	STRG.1515	STRG.1515.1;STRG.1515.2	STRG.1515;A3:Chr11:14523838-14524306:14523838-14524318:+	DEG;TSG	DET;TST	DAS;tissue_specific_DAS	145DAB;Flower;Leaf	Flower-145DAB;Flower_vs_145DAB;Flower_vs_45DAB;Flower_vs_95DAB;Leaf_vs_145DAB;Leaf_vs_45DAB;Leaf_vs_95DAB;Leaf_vs_Flower;Root_vs_Leaf;Stem_vs_Leaf	Down;Negative_dPSI;Up	A3	3	408	high_confidence	TRUE	Lysosomal Pro-X carboxypeptidase	Lysosomal Pro-X carboxypeptidase	sp|Q7TMR0|PCP_MOUSE	Known	GO:0001525;GO:0001568;GO:0001944;GO:0002155;GO:0002254;GO:0002353;GO:0002526;GO:0003008;GO:0003013;GO:0003073;GO:0003085;GO:0003674;GO:0003824;GO:0004177;GO:0005575;GO:0005623;GO:0006508;GO:0006807;GO:0006950;GO:0006952;GO:0006954;GO:0007275;GO:0008015;GO:0008150;GO:0008152;GO:0008217;GO:0008233;GO:0008238;GO:0008239;GO:0009611;GO:0009653;GO:0009966;GO:0010594;GO:0010632;GO:0010646;GO:0016787;GO:…	ko:K01285;ko04614;ko04974;map04614;map04974	High-confidence corrected multi-layer candidate	DAS_significant.corrected.tsv;DAS_tissue_specific_summary.corrected.tsv;S6A_TSG_summary.rebuilt.v2.tsv;S6B_DEG_TSDEG_summary.rebuilt.v2.tsv;S9A_TST_summary.final.tsv;S9B_DET_TSDET_summary.final.tsv
31	STRG.15363	STRG.15363.1;STRG.15363.2;STRG.15363.3	STRG.15363;AF:Chr15:18618017:18618334-18620127:18619895:18620043-18620127:+;STRG.15363;RI:Chr15:18618017:18618334-18620127:18620297:+	DEG;TSG	DET;TSDET;TST	TSAS	Flower;Stem	45DAB_vs_95DAB;95DAB_vs_145DAB;Flower_vs_145DAB;Flower_vs_45DAB;Flower_vs_95DAB;Leaf_vs_95DAB;Leaf_vs_Flower;Root_vs_95DAB;Root_vs_Flower;Stem_vs_95DAB;Stem_vs_Flower	Down;Up	AF;RI	3	408	high_confidence	TRUE	Monosaccharide-sensing protein 2	Monosaccharide-sensing protein 2	sp|Q8LPQ8|MSSP2_ARATH	Known			High-confidence corrected multi-layer candidate	S6A_TSG_summary.rebuilt.v2.tsv;S6B_DEG_TSDEG_summary.rebuilt.v2.tsv;S9A_TST_summary.final.tsv;S9B_DET_TSDET_summary.final.tsv;TSAS_summary.corrected.tsv
32	STRG.54079	STRG.54079.1;STRG.54079.2	STRG.54079;RI:Chr09:37028932:37029088-37029144:37029484:-	DEG;TSG	DET;TSDET;TST	TSAS	Flower;Stem	Flower_vs_145DAB;Flower_vs_45DAB;Flower_vs_95DAB;Leaf_vs_145DAB;Leaf_vs_45DAB;Leaf_vs_95DAB;Leaf_vs_Flower;Root_vs_Flower;Root_vs_Leaf;Stem_vs_Flower;Stem_vs_Leaf	Down;Up	RI	3	408	high_confidence	TRUE	BEST Arabidopsis thaliana protein match is	BEST Arabidopsis thaliana protein match is		Novel_gene			High-confidence corrected multi-layer candidate	S6A_TSG_summary.rebuilt.v2.tsv;S6B_DEG_TSDEG_summary.rebuilt.v2.tsv;S9A_TST_summary.final.tsv;S9B_DET_TSDET_summary.final.tsv;TSAS_summary.corrected.tsv
33	STRG.7075	STRG.7075.1;STRG.7075.3;STRG.7075.4;STRG.7075.5;STRG.7075.7	STRG.7075;A3:Chr10:39339044-39339130:39339044-39339141:+;STRG.7075;A5:Chr10:39338768-39338891:39338652-39338891:+	DEG;TSG	DET;TSDET;TST	TSAS	Flower;Leaf	45DAB_vs_95DAB;Flower_vs_145DAB;Flower_vs_45DAB;Flower_vs_95DAB;Leaf_vs_145DAB;Leaf_vs_45DAB;Leaf_vs_95DAB;Leaf_vs_Flower;Root_vs_Flower;Root_vs_Leaf;Stem_vs_Leaf	Down;Up	A3;A5	3	408	high_confidence	TRUE	Cysteine-rich receptor-like protein kinase 10	Cysteine-rich receptor-like protein kinase 10; Receptor-like serine/threonine-protein kinase SD1-8; G-type lectin S-receptor-like serine/threonine-protein kinase At1g11410	sp|Q8GYA4|CRK10_ARATH	Novel_gene	GO:0003674;GO:0003824;GO:0004672;GO:0004674;GO:0005488;GO:0005515;GO:0005516;GO:0005575;GO:0005623;GO:0005886;GO:0006464;GO:0006468;GO:0006793;GO:0006796;GO:0006807;GO:0008150;GO:0008152;GO:0009987;GO:0016020;GO:0016301;GO:0016310;GO:0016740;GO:0016772;GO:0016773;GO:0019538;GO:0036211;GO:0043170;GO:0043412;GO:0044237;GO:0044238;GO:0044260;GO:0044267;GO:0044464;GO:0071704;GO:0071944;GO:0140096;GO:…		High-confidence corrected multi-layer candidate	S6A_TSG_summary.rebuilt.v2.tsv;S6B_DEG_TSDEG_summary.rebuilt.v2.tsv;S9A_TST_summary.final.tsv;S9B_DET_TSDET_summary.final.tsv;TSAS_summary.corrected.tsv
34	STRG.29235	STRG.29235.1;STRG.29235.2;STRG.29235.3	STRG.29235;SE:Chr00:1460102-1460883:1461026-1461297:+	DEG;TSG	DET;TST	DAS;TSAS;tissue_specific_DAS	Flower;Leaf	Flower_vs_145DAB;Flower_vs_45DAB;Flower_vs_95DAB;Leaf_vs_145DAB;Leaf_vs_45DAB;Leaf_vs_95DAB;Leaf_vs_Flower;Root_vs_Leaf;Stem-Flower;Stem_vs_Leaf	Down;Negative_dPSI;Up	SE	3	407	high_confidence	TRUE	protein ubiquitination	protein ubiquitination		Novel_gene			High-confidence corrected multi-layer candidate	DAS_significant.corrected.tsv;DAS_tissue_specific_summary.corrected.tsv;S6A_TSG_summary.rebuilt.v2.tsv;S6B_DEG_TSDEG_summary.rebuilt.v2.tsv;S9A_TST_summary.final.tsv;S9B_DET_TSDET_summary.final.tsv;TSAS_summary.corrected.tsv
35	STRG.37280	STRG.37280.1;STRG.37280.2	STRG.37280;SE:Chr02:27875023-27876170:27876258-27876344:+	DEG;TSG	DET;TSDET;TST	TSAS	Flower;Stem	45DAB_vs_145DAB;95DAB_vs_145DAB;Flower_vs_145DAB;Flower_vs_45DAB;Flower_vs_95DAB;Leaf_vs_Flower;Root_vs_Flower;Stem_vs_95DAB;Stem_vs_Flower;Stem_vs_Leaf	Down;Up	SE	3	407	high_confidence	TRUE	Glycine-rich protein A3-like	Glycine-rich protein A3-like		Known			High-confidence corrected multi-layer candidate	S6A_TSG_summary.rebuilt.v2.tsv;S6B_DEG_TSDEG_summary.rebuilt.v2.tsv;S9A_TST_summary.final.tsv;S9B_DET_TSDET_summary.final.tsv;TSAS_summary.corrected.tsv
36	STRG.49962	STRG.49962.1;STRG.49962.2;STRG.49962.3;STRG.49962.5	STRG.49962;AF:Chr06:28200147-28200319:28200347:28200147-28200862:28200916:-	DEG;TSG	DET;TSDET;TST	TSAS	Flower;Stem	Flower_vs_145DAB;Flower_vs_45DAB;Flower_vs_95DAB;Leaf_vs_45DAB;Leaf_vs_Flower;Root_vs_145DAB;Root_vs_45DAB;Root_vs_Flower;Stem_vs_45DAB;Stem_vs_Flower	Down;Up	AF	3	407	high_confidence	TRUE	cell fate commitment	cell fate commitment		Known	GO:0000003;GO:0001708;GO:0001709;GO:0003006;GO:0007049;GO:0007275;GO:0008150;GO:0009555;GO:0009556;GO:0009653;GO:0009791;GO:0009908;GO:0009987;GO:0010234;GO:0019953;GO:0022402;GO:0022414;GO:0030154;GO:0032501;GO:0032502;GO:0034293;GO:0043934;GO:0044703;GO:0045165;GO:0048229;GO:0048236;GO:0048367;GO:0048437;GO:0048438;GO:0048443;GO:0048444;GO:0048448;GO:0048449;GO:0048455;GO:0048466;GO:0048608;GO:…		High-confidence corrected multi-layer candidate	S6A_TSG_summary.rebuilt.v2.tsv;S6B_DEG_TSDEG_summary.rebuilt.v2.tsv;S9A_TST_summary.final.tsv;S9B_DET_TSDET_summary.final.tsv;TSAS_summary.corrected.tsv
37	STRG.9918	STRG.9918.1;STRG.9918.2;STRG.9918.4	STRG.9918;SE:Chr13:27431883-27432112:27432179-27432832:-	DEG;TSG	DET;TSDET;TST	TSAS	Flower;Leaf	45DAB_vs_145DAB;95DAB_vs_145DAB;Flower_vs_145DAB;Flower_vs_45DAB;Flower_vs_95DAB;Leaf_vs_145DAB;Leaf_vs_45DAB;Leaf_vs_95DAB;Leaf_vs_Flower;Root_vs_145DAB;Root_vs_45DAB;Root_vs_95DAB;Root_vs_Leaf;Stem_vs_145DAB;Stem_vs_Leaf	Down;Up	SE	3	407	high_confidence	TRUE				Novel_gene			High-confidence corrected multi-layer candidate	S6A_TSG_summary.rebuilt.v2.tsv;S6B_DEG_TSDEG_summary.rebuilt.v2.tsv;S9A_TST_summary.final.tsv;S9B_DET_TSDET_summary.final.tsv;TSAS_summary.corrected.tsv
38	STRG.22156	STRG.22156.2;STRG.22156.3;STRG.22156.4	STRG.22156;A3:Chr17:16547566-16547684:16547480-16547684:-;STRG.22156;A5:Chr17:16547480-16547684:16547480-16547849:-	DEG;TSG	DET;TSDET;TST	TSAS	Flower;Stem	Flower_vs_145DAB;Flower_vs_45DAB;Flower_vs_95DAB;Leaf_vs_145DAB;Leaf_vs_45DAB;Leaf_vs_95DAB;Leaf_vs_Flower;Root_vs_Flower;Root_vs_Leaf;Root_vs_Stem;Stem_vs_145DAB;Stem_vs_45DAB;Stem_vs_95DAB;Stem_vs_Flower	Down;Up	A3;A5	3	406	high_confidence	TRUE				Novel_gene			High-confidence corrected multi-layer candidate	S6A_TSG_summary.rebuilt.v2.tsv;S6B_DEG_TSDEG_summary.rebuilt.v2.tsv;S9A_TST_summary.final.tsv;S9B_DET_TSDET_summary.final.tsv;TSAS_summary.corrected.tsv
39	STRG.35059	STRG.35059.1;STRG.35059.2	STRG.35059;A3:Chr02:679373-679563:679307-679563:-	DEG;TSG	DET;TSDET;TST	TSAS	Flower;Stem	45DAB_vs_95DAB;Flower_vs_145DAB;Flower_vs_45DAB;Flower_vs_95DAB;Leaf_vs_Flower;Root_vs_Flower;Stem_vs_95DAB;Stem_vs_Flower;Stem_vs_Leaf	Down;Up	A3	3	406	high_confidence	TRUE	Glycerophosphodiester phosphodiesterase GDPDL7	Glycerophosphodiester phosphodiesterase GDPDL7	sp|Q9LVN0|GPDL7_ARATH	Known	GO:0005575;GO:0005576;GO:0016020;GO:0031224;GO:0031225;GO:0044425;GO:0048046		High-confidence corrected multi-layer candidate	S6A_TSG_summary.rebuilt.v2.tsv;S6B_DEG_TSDEG_summary.rebuilt.v2.tsv;S9A_TST_summary.final.tsv;S9B_DET_TSDET_summary.final.tsv;TSAS_summary.corrected.tsv
40	STRG.45442	STRG.45442.1;STRG.45442.2;STRG.45442.4;STRG.45442.6;STRG.45442.7	STRG.45442;RI:Chr07:3793075:3793135-3793906:3794110:+;STRG.45442;SE:Chr07:3792341-3793075:3793135-3793906:+	DEG;TSG	DET;TSDET;TST	TSAS	45DAB;Flower;Leaf	45DAB_vs_145DAB;45DAB_vs_95DAB;Flower_vs_145DAB;Flower_vs_45DAB;Flower_vs_95DAB;Leaf_vs_145DAB;Leaf_vs_45DAB;Leaf_vs_95DAB;Leaf_vs_Flower;Root_vs_45DAB;Root_vs_Leaf;Stem_vs_Flower;Stem_vs_Leaf	Down;Up	RI;SE	3	406	high_confidence	TRUE				Novel_gene			High-confidence corrected multi-layer candidate	S6A_TSG_summary.rebuilt.v2.tsv;S6B_DEG_TSDEG_summary.rebuilt.v2.tsv;S9A_TST_summary.final.tsv;S9B_DET_TSDET_summary.final.tsv;TSAS_summary.corrected.tsv
41	STRG.46917	STRG.46917.1;STRG.46917.2	STRG.46917;SE:Chr07:25647102-25647445:25647553-25648106:-	DEG;TSG	DET;TSDET;TST	TSAS	Flower;Stem	Flower_vs_145DAB;Flower_vs_45DAB;Flower_vs_95DAB;Leaf_vs_95DAB;Leaf_vs_Flower;Root_vs_95DAB;Root_vs_Flower;Stem_vs_Flower;Stem_vs_Leaf	Down;Up	SE	3	406	high_confidence	TRUE	General transcription factor IIF subunit 2	General transcription factor IIF subunit 2	sp|Q03123|T2FB_XENLA	Known	GO:0000375;GO:0000377;GO:0000398;GO:0000428;GO:0000988;GO:0000990;GO:0000991;GO:0003674;GO:0005575;GO:0005622;GO:0005623;GO:0005634;GO:0005654;GO:0005667;GO:0005674;GO:0005856;GO:0006139;GO:0006351;GO:0006352;GO:0006354;GO:0006355;GO:0006357;GO:0006366;GO:0006367;GO:0006368;GO:0006370;GO:0006396;GO:0006397;GO:0006725;GO:0006807;GO:0007154;GO:0007165;GO:0007166;GO:0007167;GO:0007169;GO:0008150;GO:…	ko:K03139;ko03022;map03022	High-confidence corrected multi-layer candidate	S6A_TSG_summary.rebuilt.v2.tsv;S6B_DEG_TSDEG_summary.rebuilt.v2.tsv;S9A_TST_summary.final.tsv;S9B_DET_TSDET_summary.final.tsv;TSAS_summary.corrected.tsv
42	STRG.49772	STRG.49772.1;STRG.49772.2;STRG.49772.3	STRG.49772;A3:Chr06:26148991-26149089:26148986-26149089:-	DEG;TSG	DET;TSDET;TST	TSAS	Flower;Root;Stem	Flower_vs_145DAB;Flower_vs_45DAB;Flower_vs_95DAB;Leaf_vs_Flower;Root_vs_Flower;Stem_vs_145DAB;Stem_vs_95DAB;Stem_vs_Flower	Down;Up	A3	3	406	high_confidence	TRUE	Protein IQ-DOMAIN 17	Protein IQ-DOMAIN 18; Protein IQ-DOMAIN 17	sp|F4JHN2|IQD17_ARATH	Known			High-confidence corrected multi-layer candidate	S6A_TSG_summary.rebuilt.v2.tsv;S6B_DEG_TSDEG_summary.rebuilt.v2.tsv;S9A_TST_summary.final.tsv;S9B_DET_TSDET_summary.final.tsv;TSAS_summary.corrected.tsv
43	STRG.5769	STRG.5769.3	STRG.5769;RI:Chr10:29235955:29235992-29236116:29236195:+;STRG.5769;SE:Chr10:29235245-29235339:29235437-29235955:+;STRG.5769;SE:Chr10:29235992-29236116:29236195-29236797:+	DEG;TSG	DET;TSDET;TST	TSAS	Root	45DAB_vs_145DAB;45DAB_vs_95DAB;Flower_vs_145DAB;Flower_vs_95DAB;Leaf_vs_45DAB;Leaf_vs_Flower;Root_vs_145DAB;Root_vs_45DAB;Root_vs_95DAB;Root_vs_Flower;Root_vs_Leaf;Root_vs_Stem;Stem_vs_145DAB;Stem_vs_95DAB;Stem_vs_Leaf	Down;Up	RI;SE	3	406	high_confidence	TRUE				Novel_gene			High-confidence corrected multi-layer candidate	S6A_TSG_summary.rebuilt.v2.tsv;S6B_DEG_TSDEG_summary.rebuilt.v2.tsv;S9A_TST_summary.final.tsv;S9B_DET_TSDET_summary.final.tsv;TSAS_summary.corrected.tsv
44	STRG.54777	STRG.54777.1;STRG.54777.2;STRG.54777.3	STRG.54777;RI:Chr08:3717286:3717746-3717875:3717924:-;STRG.54777;SE:Chr08:3713234-3714033:3714130-3717286:-	DEG;TSG	DET;TST	TSAS	Flower;Leaf	Flower_vs_145DAB;Flower_vs_45DAB;Flower_vs_95DAB;Leaf_vs_145DAB;Leaf_vs_45DAB;Leaf_vs_95DAB;Leaf_vs_Flower;Root_vs_145DAB;Root_vs_45DAB;Root_vs_95DAB;Root_vs_Flower;Root_vs_Leaf;Root_vs_Stem;Stem_vs_145DAB;Stem_vs_45DAB;Stem_vs_95DAB;Stem_vs_Flower;Stem_vs_Leaf	Down;Up	RI;SE	3	405	high_confidence	TRUE	Glutamate receptor 2.8	Glutamate receptor 2.8; Glutamate receptor 2.5	sp|Q9C5V5|GLR28_ARATH	Novel_gene	GO:0001101;GO:0003674;GO:0004888;GO:0005215;GO:0005216;GO:0005261;GO:0005262;GO:0005575;GO:0005622;GO:0005623;GO:0005737;GO:0005773;GO:0005886;GO:0006810;GO:0006811;GO:0006812;GO:0006816;GO:0007154;GO:0007165;GO:0008066;GO:0008150;GO:0008324;GO:0009719;GO:0009987;GO:0010033;GO:0010243;GO:0015075;GO:0015085;GO:0015267;GO:0015318;GO:0016020;GO:0019722;GO:0019932;GO:0022803;GO:0022838;GO:0022857;GO:…	ko:K05387	High-confidence corrected multi-layer candidate	S6A_TSG_summary.rebuilt.v2.tsv;S6B_DEG_TSDEG_summary.rebuilt.v2.tsv;S9A_TST_summary.final.tsv;S9B_DET_TSDET_summary.final.tsv;TSAS_summary.corrected.tsv
45	STRG.5727	STRG.5727.3	STRG.5727;AF:Chr10:28768303-28768443:28768729:28768303-28769108:28769214:-	DEG;TSG	TST	DAS;tissue_specific_DAS	Flower;Stem	45DAB_vs_145DAB;45DAB_vs_95DAB;95DAB_vs_145DAB;Flower_vs_145DAB;Flower_vs_45DAB;Flower_vs_95DAB;Leaf_vs_45DAB;Leaf_vs_95DAB;Leaf_vs_Flower;Root-Stem;Root_vs_145DAB;Root_vs_95DAB;Root_vs_Flower;Root_vs_Leaf;Stem-45DAB;Stem-95DAB;Stem_vs_145DAB;Stem_vs_95DAB;Stem_vs_Flower;Stem_vs_Leaf	Down;Negative_dPSI;Positive_dPSI;Up	AF	3	405	high_confidence	TRUE	Probable myosin-binding protein 4	Probable myosin-binding protein 4	sp|F4INW9|MYOB4_ARATH	Known			High-confidence corrected multi-layer candidate	DAS_significant.corrected.tsv;DAS_tissue_specific_summary.corrected.tsv;S6A_TSG_summary.rebuilt.v2.tsv;S6B_DEG_TSDEG_summary.rebuilt.v2.tsv;S9A_TST_summary.final.tsv
46	STRG.972	STRG.972.2	STRG.972;A5:Chr11:8188686-8189475:8188686-8189478:-	DEG;TSG	DET;TST	DAS;tissue_specific_DAS	Leaf;Root	Root-Leaf;Root_vs_145DAB;Root_vs_45DAB;Root_vs_95DAB;Root_vs_Flower;Root_vs_Leaf;Root_vs_Stem;Stem_vs_45DAB	Positive_dPSI;Up	A5	3	405	high_confidence	TRUE	Beta-amyrin synthase	Beta-amyrin synthase	sp|Q8W3Z1|BAMS_BETPL	Novel_gene	GO:0003674;GO:0003824;GO:0005575;GO:0005622;GO:0005623;GO:0005737;GO:0005783;GO:0005911;GO:0006629;GO:0006720;GO:0006721;GO:0006722;GO:0007275;GO:0008150;GO:0008152;GO:0008299;GO:0008610;GO:0009058;GO:0009506;GO:0009987;GO:0010263;GO:0010683;GO:0010685;GO:0010686;GO:0012505;GO:0016104;GO:0016114;GO:0016853;GO:0016866;GO:0022622;GO:0030054;GO:0031559;GO:0032501;GO:0032502;GO:0034074;GO:0034075;GO:…	ko:K15813;ko:K15820;ko:K15821;ko:K15823;ko:K16204;ko:K16205;ko:K16206;ko:K16207;ko00909;ko01110;map00909;map01110	High-confidence corrected multi-layer candidate	DAS_significant.corrected.tsv;DAS_tissue_specific_summary.corrected.tsv;S6A_TSG_summary.rebuilt.v2.tsv;S6B_DEG_TSDEG_summary.rebuilt.v2.tsv;S9A_TST_summary.final.tsv;S9B_DET_TSDET_summary.final.tsv
47	STRG.11259	STRG.11259.1;STRG.11259.2	STRG.11259;A3:Chr12:10368375-10368783:10367392-10368783:-;STRG.11259;SE:Chr12:10367392-10367985:10368375-10368783:-	DEG;TSG	DET;TSDET;TST	TSAS	Flower;Stem	45DAB_vs_145DAB;Flower_vs_145DAB;Flower_vs_45DAB;Flower_vs_95DAB;Leaf_vs_Flower;Root_vs_Flower;Stem_vs_Flower	Down;Up	A3;SE	3	404	high_confidence	TRUE	RNA-binding component of the eukaryotic translation initiation factor 3 (eIF-3) complex, which is involved in protein synthesis of a specialized repertoire of mRNAs and, together with other initiation factors, stimulates binding of mRNA and methionyl-tRNAi to the 40S ribosome. The eIF-3 complex specifically targets and initiates translation of a subset of mRNAs involved in cell proliferation. Thi…	RNA-binding component of the eukaryotic translation initiation factor 3 (eIF-3) complex, which is involved in protein synthesis of a specialized repertoire of mRNAs and, together with other initiation factors, stimulates binding of mRNA and methionyl-tRNAi to the 40S ribosome. The eIF-3 complex specifically targets and initiates translation of a subset of mRNAs involved in cell proliferation. Thi…		Known	GO:0003674;GO:0003676;GO:0003723;GO:0005488;GO:0005575;GO:0005622;GO:0005623;GO:0005737;GO:0005829;GO:0005852;GO:0006412;GO:0006413;GO:0006518;GO:0006807;GO:0008150;GO:0008152;GO:0009058;GO:0009059;GO:0009987;GO:0010467;GO:0016032;GO:0019080;GO:0019081;GO:0019538;GO:0032991;GO:0034641;GO:0034645;GO:0043043;GO:0043170;GO:0043603;GO:0043604;GO:0044237;GO:0044238;GO:0044249;GO:0044260;GO:0044267;GO:…	ko:K03248;ko03013;map03013;ko:K13208	High-confidence corrected multi-layer candidate	S6A_TSG_summary.rebuilt.v2.tsv;S6B_DEG_TSDEG_summary.rebuilt.v2.tsv;S9A_TST_summary.final.tsv;S9B_DET_TSDET_summary.final.tsv;TSAS_summary.corrected.tsv
48	STRG.16135	STRG.16135.1;STRG.16135.2;STRG.16135.3	STRG.16135;A5:Chr15:28653830-28654094:28652706-28654094:+;STRG.16135;A5:Chr15:28653879-28654094:28652706-28654094:+;STRG.16135;A5:Chr15:28653879-28654094:28653830-28654094:+	DEG;TSG	DET;TSDET;TST	TSAS	Flower;Stem	Flower_vs_145DAB;Flower_vs_45DAB;Flower_vs_95DAB;Leaf_vs_Flower;Root_vs_Flower;Stem_vs_Flower;Stem_vs_Leaf	Down;Up	A5	3	404	high_confidence	TRUE	Ribonuclease H protein	Ribonuclease H protein		Novel_gene			High-confidence corrected multi-layer candidate	S6A_TSG_summary.rebuilt.v2.tsv;S6B_DEG_TSDEG_summary.rebuilt.v2.tsv;S9A_TST_summary.final.tsv;S9B_DET_TSDET_summary.final.tsv;TSAS_summary.corrected.tsv
49	STRG.2727	STRG.2727.1;STRG.2727.2;STRG.2727.3	STRG.2727;RI:Chr11:36276613:36276710-36276806:36276863:-	DEG;TSG	DET;TSDET;TST	TSAS	Flower;Stem	Flower_vs_145DAB;Flower_vs_45DAB;Flower_vs_95DAB;Leaf_vs_Flower;Root_vs_Flower;Stem_vs_Flower;Stem_vs_Leaf	Down;Up	RI	3	404	high_confidence	TRUE	Protein DETOXIFICATION 19	Protein DETOXIFICATION 19	sp|Q9LUH2|DTX19_ARATH	Novel_gene	GO:0002229;GO:0002239;GO:0003674;GO:0005215;GO:0006810;GO:0006855;GO:0006950;GO:0006952;GO:0008150;GO:0009605;GO:0009607;GO:0009636;GO:0015238;GO:0015893;GO:0022857;GO:0042221;GO:0042493;GO:0043207;GO:0050896;GO:0051179;GO:0051234;GO:0051704;GO:0051707;GO:0055085;GO:0098542	ko:K03327	High-confidence corrected multi-layer candidate	S6A_TSG_summary.rebuilt.v2.tsv;S6B_DEG_TSDEG_summary.rebuilt.v2.tsv;S9A_TST_summary.final.tsv;S9B_DET_TSDET_summary.final.tsv;TSAS_summary.corrected.tsv
50	STRG.27595	STRG.27595.1;STRG.27595.2;STRG.27595.3;STRG.27595.4;STRG.27595.5;STRG.27595.6	STRG.27595;A3:Chr01:20443646-20456842:20443334-20456842:-;STRG.27595;SE:Chr01:20443646-20456485:20456683-20456842:-	DEG;TSG	DET;TSDET;TST	TSAS	Flower;Stem	45DAB_vs_95DAB;Flower_vs_145DAB;Flower_vs_45DAB;Flower_vs_95DAB;Leaf_vs_Flower;Root_vs_Flower;Stem_vs_Flower	Down;Up	A3;SE	3	404	high_confidence	TRUE	Retrovirus-related Pol polyprotein from transposon TNT 1-94	Retrovirus-related Pol polyprotein from transposon TNT 1-94	sp|P10978|POLX_TOBAC	Known	GO:0000003;GO:0001067;GO:0001101;GO:0003006;GO:0003674;GO:0003676;GO:0003677;GO:0003700;GO:0005488;GO:0005575;GO:0005622;GO:0005623;GO:0005634;GO:0006355;GO:0006950;GO:0006970;GO:0007275;GO:0007623;GO:0008150;GO:0009266;GO:0009314;GO:0009409;GO:0009416;GO:0009628;GO:0009648;GO:0009651;GO:0009719;GO:0009723;GO:0009725;GO:0009733;GO:0009737;GO:0009739;GO:0009751;GO:0009753;GO:0009791;GO:0009889;GO:…	ko:K12133;ko:K12134;ko04712;map04712	High-confidence corrected multi-layer candidate	S6A_TSG_summary.rebuilt.v2.tsv;S6B_DEG_TSDEG_summary.rebuilt.v2.tsv;S9A_TST_summary.final.tsv;S9B_DET_TSDET_summary.final.tsv;TSAS_summary.corrected.tsv
51	STRG.28801	STRG.28801.1;STRG.28801.2;STRG.28801.3;STRG.28801.4;STRG.28801.5	STRG.28801;RI:Chr01:30507924:30508489-30508597:30508697:+;STRG.28801;SE:Chr01:30508697-30508802:30508833-30508937:+	DEG;TSG	DET;TST	TSAS	Flower;Leaf	45DAB_vs_145DAB;45DAB_vs_95DAB;Flower_vs_145DAB;Flower_vs_45DAB;Flower_vs_95DAB;Leaf_vs_145DAB;Leaf_vs_45DAB;Leaf_vs_95DAB;Leaf_vs_Flower;Root_vs_145DAB;Root_vs_45DAB;Root_vs_95DAB;Root_vs_Flower;Root_vs_Leaf;Root_vs_Stem;Stem_vs_45DAB;Stem_vs_Leaf	Down;Up	RI;SE	3	404	high_confidence	TRUE	S-type anion channel SLAH3	S-type anion channel SLAH3	sp|Q9FLV9|SLAH3_ARATH	Known	GO:0001101;GO:0003674;GO:0005215;GO:0005216;GO:0005244;GO:0005253;GO:0005575;GO:0005623;GO:0005886;GO:0006810;GO:0006811;GO:0006820;GO:0006821;GO:0006873;GO:0006950;GO:0006970;GO:0008150;GO:0008308;GO:0008509;GO:0009414;GO:0009415;GO:0009628;GO:0009651;GO:0009987;GO:0010035;GO:0015075;GO:0015103;GO:0015267;GO:0015318;GO:0015698;GO:0016020;GO:0019725;GO:0022803;GO:0022832;GO:0022836;GO:0022838;GO:…		High-confidence corrected multi-layer candidate	S6A_TSG_summary.rebuilt.v2.tsv;S6B_DEG_TSDEG_summary.rebuilt.v2.tsv;S9A_TST_summary.final.tsv;S9B_DET_TSDET_summary.final.tsv;TSAS_summary.corrected.tsv
52	STRG.31413	STRG.31413.2;STRG.31413.3	STRG.31413;SE:Chr00:49855923-49856030:49856146-49856268:+	DEG;TSG	DET;TSDET;TST	TSAS	Flower;Stem	Flower_vs_145DAB;Flower_vs_45DAB;Flower_vs_95DAB;Leaf_vs_Flower;Root_vs_Flower;Stem_vs_Flower;Stem_vs_Leaf	Down;Up	SE	3	404	high_confidence	TRUE	Probable NEDD8-conjugating enzyme Ubc12-like	Probable NEDD8-conjugating enzyme Ubc12-like	sp|Q9ZU75|UB12L_ARATH	Known		ko:K10579;ko04120;map04120	High-confidence corrected multi-layer candidate	S6A_TSG_summary.rebuilt.v2.tsv;S6B_DEG_TSDEG_summary.rebuilt.v2.tsv;S9A_TST_summary.final.tsv;S9B_DET_TSDET_summary.final.tsv;TSAS_summary.corrected.tsv
53	STRG.33154	STRG.33154.1	STRG.33154;SE:Chr03:15370300-15370430:15370552-15370792:+	DEG;TSG	TST	DAS;tissue_specific_DAS	95DAB	45DAB-95DAB;45DAB_vs_145DAB;45DAB_vs_95DAB;95DAB_vs_145DAB;Flower_vs_145DAB;Flower_vs_45DAB;Flower_vs_95DAB;Leaf_vs_145DAB;Leaf_vs_95DAB;Leaf_vs_Flower;Root_vs_145DAB;Root_vs_95DAB;Root_vs_Flower;Root_vs_Stem;Stem-95DAB;Stem_vs_45DAB;Stem_vs_95DAB;Stem_vs_Leaf	Down;Negative_dPSI;Up	SE	3	404	high_confidence	TRUE	ABSCISIC ACID-INSENSITIVE 5-like protein 1	ABSCISIC ACID-INSENSITIVE 5-like protein 1	sp|Q8RYD6|AI5L1_ARATH	Known	GO:0003674;GO:0003700;GO:0005488;GO:0005515;GO:0005575;GO:0005622;GO:0005623;GO:0005634;GO:0006355;GO:0008134;GO:0008150;GO:0009889;GO:0009891;GO:0009893;GO:0010468;GO:0010556;GO:0010557;GO:0010604;GO:0010628;GO:0019219;GO:0019222;GO:0031323;GO:0031325;GO:0031326;GO:0031328;GO:0033613;GO:0043226;GO:0043227;GO:0043229;GO:0043231;GO:0044424;GO:0044464;GO:0045893;GO:0045935;GO:0048518;GO:0048522;GO:…	ko:K14432;ko04075;map04075	High-confidence corrected multi-layer candidate	DAS_significant.corrected.tsv;DAS_tissue_specific_summary.corrected.tsv;S6A_TSG_summary.rebuilt.v2.tsv;S6B_DEG_TSDEG_summary.rebuilt.v2.tsv;S9A_TST_summary.final.tsv
54	STRG.3351	STRG.3351.1;STRG.3351.2;STRG.3351.3	STRG.3351;A5:Chr11:42110829-42111066:42110829-42111192:-;STRG.3351;SE:Chr11:42110829-42110941:42110967-42111066:-	DEG;TSG	DET;TSDET;TST	TSAS	Flower;Stem	Flower_vs_145DAB;Flower_vs_45DAB;Flower_vs_95DAB;Leaf_vs_Flower;Root_vs_Flower;Stem_vs_Flower;Stem_vs_Leaf	Down;Up	A5;SE	3	404	high_confidence	TRUE	Exopolygalacturonase	Exopolygalacturonase	sp|P49062|PGLR1_ARATH	Known	GO:0003674;GO:0003824;GO:0004553;GO:0004650;GO:0005575;GO:0005576;GO:0005618;GO:0005623;GO:0016787;GO:0016798;GO:0030312;GO:0044464;GO:0071944	ko:K01213;ko00040;ko01100;map00040;map01100	High-confidence corrected multi-layer candidate	S6A_TSG_summary.rebuilt.v2.tsv;S6B_DEG_TSDEG_summary.rebuilt.v2.tsv;S9A_TST_summary.final.tsv;S9B_DET_TSDET_summary.final.tsv;TSAS_summary.corrected.tsv
55	STRG.40431	STRG.40431.1;STRG.40431.2	STRG.40431;SE:Chr05:32070349-32070434:32070460-32070564:+	DEG;TSG	DET;TSDET;TST	TSAS	Flower;Stem	Flower_vs_145DAB;Flower_vs_45DAB;Flower_vs_95DAB;Leaf_vs_Flower;Root_vs_Flower;Stem_vs_Flower;Stem_vs_Leaf	Down;Up	SE	3	404	high_confidence	TRUE	Polygalacturonase	Polygalacturonase	sp|P48978|PGLR_MALDO	Known		ko:K01184;ko:K01213;ko00040;ko01100;map00040;map01100	High-confidence corrected multi-layer candidate	S6A_TSG_summary.rebuilt.v2.tsv;S6B_DEG_TSDEG_summary.rebuilt.v2.tsv;S9A_TST_summary.final.tsv;S9B_DET_TSDET_summary.final.tsv;TSAS_summary.corrected.tsv
56	STRG.49213	STRG.49213.1;STRG.49213.2	STRG.49213;SE:Chr06:14219316-14220619:14220627-14221545:-	DEG;TSG	TST	DAS;TSAS;tissue_specific_DAS	Flower;Stem	Flower_vs_145DAB;Flower_vs_45DAB;Flower_vs_95DAB;Leaf_vs_Flower;Root-Stem;Root_vs_145DAB;Root_vs_45DAB;Root_vs_95DAB;Root_vs_Flower;Root_vs_Leaf;Root_vs_Stem;Stem-Leaf;Stem_vs_145DAB;Stem_vs_45DAB;Stem_vs_95DAB;Stem_vs_Flower;Stem_vs_Leaf	Down;Negative_dPSI;Positive_dPSI;Up	SE	3	404	high_confidence	TRUE	Acid beta-fructofuranosidase 2, vacuolar	Acid beta-fructofuranosidase 2, vacuolar	sp|H2DF88|RHVI2_ROSHC	Known	GO:0000325;GO:0001101;GO:0003674;GO:0003824;GO:0004553;GO:0004564;GO:0005575;GO:0005618;GO:0005622;GO:0005623;GO:0005737;GO:0005773;GO:0007275;GO:0008150;GO:0009505;GO:0009605;GO:0009607;GO:0009617;GO:0009719;GO:0009725;GO:0009739;GO:0009987;GO:0010033;GO:0016787;GO:0016798;GO:0022622;GO:0030312;GO:0032501;GO:0032502;GO:0032870;GO:0033993;GO:0042221;GO:0043207;GO:0043226;GO:0043227;GO:0043229;GO:…	ko:K01193;ko00052;ko00500;ko01100;map00052;map00500;map01100	High-confidence corrected multi-layer candidate	DAS_significant.corrected.tsv;DAS_tissue_specific_summary.corrected.tsv;S6A_TSG_summary.rebuilt.v2.tsv;S6B_DEG_TSDEG_summary.rebuilt.v2.tsv;S9A_TST_summary.final.tsv;TSAS_summary.corrected.tsv
57	STRG.51751	STRG.51751.1;STRG.51751.2	STRG.51751;A5:Chr09:4947709-4948099:4947709-4949308:-;STRG.51751;RI:Chr09:4947638:4947709-4949308:4949656:-	DEG;TSG	DET;TSDET;TST	TSAS	Flower;Stem	Flower_vs_145DAB;Flower_vs_45DAB;Flower_vs_95DAB;Leaf_vs_Flower;Root_vs_Flower;Stem_vs_Flower;Stem_vs_Leaf	Down;Up	A5;RI	3	404	high_confidence	TRUE	CCR4-NOT transcription complex subunit 9	CCR4-NOT transcription complex subunit 9	sp|A7MB47|CNOT9_BOVIN	Novel_gene		ko:K12606;ko03018;map03018	High-confidence corrected multi-layer candidate	S6A_TSG_summary.rebuilt.v2.tsv;S6B_DEG_TSDEG_summary.rebuilt.v2.tsv;S9A_TST_summary.final.tsv;S9B_DET_TSDET_summary.final.tsv;TSAS_summary.corrected.tsv
58	STRG.52209	STRG.52209.1;STRG.52209.2;STRG.52209.3;STRG.52209.4	STRG.52209;A3:Chr09:8899252-8899352:8899252-8899358:+	DEG;TSG	DET;TSDET;TST	TSAS	45DAB;Flower;Leaf	Flower_vs_145DAB;Flower_vs_95DAB;Leaf_vs_45DAB;Leaf_vs_95DAB;Root_vs_Leaf;Stem_vs_Leaf	Down;Up	A3	3	404	high_confidence	TRUE	Retrovirus-related Pol polyprotein from transposon RE2	Gastric triacylglycerol lipase; Retrovirus-related Pol polyprotein from transposon RE2	sp|Q9ZT94|POLR2_ARATH	Novel_gene	GO:0002213;GO:0003674;GO:0003824;GO:0006950;GO:0006952;GO:0008150;GO:0016298;GO:0016787;GO:0016788;GO:0050896	ko:K01052;ko:K14452;ko00100;ko00561;ko01100;ko04142;ko04975;ko04979;map00100;map00561;map01100;map04142;map04975;map04979	High-confidence corrected multi-layer candidate	S6A_TSG_summary.rebuilt.v2.tsv;S6B_DEG_TSDEG_summary.rebuilt.v2.tsv;S9A_TST_summary.final.tsv;S9B_DET_TSDET_summary.final.tsv;TSAS_summary.corrected.tsv
59	STRG.52398	STRG.52398.1;STRG.52398.2;STRG.52398.3;STRG.52398.4	STRG.52398;A5:Chr09:10321445-10321587:10321342-10321587:+;STRG.52398;SE:Chr09:10321342-10321418:10321445-10321587:+	DEG;TSG	DET;TSDET;TST	TSAS	Flower;Stem	Flower_vs_145DAB;Flower_vs_45DAB;Flower_vs_95DAB;Leaf_vs_Flower;Root_vs_Flower;Stem_vs_Flower;Stem_vs_Leaf	Down;Up	A5;SE	3	404	high_confidence	TRUE	Vacuolar cation/proton exchanger 5	Vacuolar cation/proton exchanger 5	sp|Q8L783|CAX5_ARATH	Known	GO:0000325;GO:0005575;GO:0005622;GO:0005623;GO:0005737;GO:0005773;GO:0005774;GO:0009705;GO:0016020;GO:0031090;GO:0043226;GO:0043227;GO:0043229;GO:0043231;GO:0044422;GO:0044424;GO:0044437;GO:0044444;GO:0044446;GO:0044464;GO:0098588;GO:0098805	ko:K07300	High-confidence corrected multi-layer candidate	S6A_TSG_summary.rebuilt.v2.tsv;S6B_DEG_TSDEG_summary.rebuilt.v2.tsv;S9A_TST_summary.final.tsv;S9B_DET_TSDET_summary.final.tsv;TSAS_summary.corrected.tsv
60	STRG.9190	STRG.9190.1;STRG.9190.2	STRG.9190;A5:Chr13:16177062-16177345:16176928-16177345:+	DEG;TSG	DET;TSDET;TST	TSAS	Flower;Stem	Flower_vs_145DAB;Flower_vs_45DAB;Flower_vs_95DAB;Leaf_vs_Flower;Root_vs_Flower;Stem_vs_Flower;Stem_vs_Leaf	Down;Up	A5	3	404	high_confidence	TRUE	Sugar transport protein MST4	Sugar transport protein MST4	sp|Q10PW9|MST4_ORYSJ	Known	GO:0001101;GO:0003674;GO:0005215;GO:0005351;GO:0005355;GO:0005356;GO:0005358;GO:0005402;GO:0005575;GO:0005623;GO:0005886;GO:0005911;GO:0006810;GO:0006811;GO:0006812;GO:0006950;GO:0006970;GO:0008150;GO:0008324;GO:0008643;GO:0008645;GO:0009414;GO:0009415;GO:0009506;GO:0009628;GO:0009651;GO:0009679;GO:0009719;GO:0009725;GO:0009737;GO:0010033;GO:0010035;GO:0015075;GO:0015077;GO:0015078;GO:0015144;GO:…		High-confidence corrected multi-layer candidate	S6A_TSG_summary.rebuilt.v2.tsv;S6B_DEG_TSDEG_summary.rebuilt.v2.tsv;S9A_TST_summary.final.tsv;S9B_DET_TSDET_summary.final.tsv;TSAS_summary.corrected.tsv
61	STRG.11727	STRG.11727.10;STRG.11727.15;STRG.11727.18;STRG.11727.19;STRG.11727.2;STRG.11727.20;STRG.11727.22;STRG.11727.23;STRG.11727.3;STRG.11727.4;STRG.11727.5;STRG.11727.6;STRG.11727.7;STRG.11727.8;STRG.11727.9	STRG.11727;A3:Chr12:20645858-20645898:20645786-20645898:-;STRG.11727;A3:Chr12:20645858-20645937:20645786-20645937:-;STRG.11727;A3:Chr12:20645936-20646210:20645858-20646210:-;STRG.11727;A3:Chr12:20646014-20646093:20645936-20646093:-;STRG.11727;A3:Chr12:20646014-20646093:20645975-20646093:-;STRG.11727;A3:Chr12:20646209-20646327:20646014-20646327:-;STRG.11727;A3:Chr12:20646248-20646327:20646014-2064…	DEG;TSG	DET;TSDET;TST	TSAS	Flower;Stem	Flower_vs_145DAB;Flower_vs_45DAB;Flower_vs_95DAB;Leaf_vs_Flower;Stem_vs_Flower;Stem_vs_Leaf	Down;Up	A3;A5;MX;RI;SE	3	403	high_confidence	TRUE	Pathogenesis-related protein 1C	Pathogenesis-related protein 1C	sp|P09042|PR1C_TOBAC	Known		ko:K13449;ko04016;ko04075;ko04626;map04016;map04075;map04626	High-confidence corrected multi-layer candidate	S6A_TSG_summary.rebuilt.v2.tsv;S6B_DEG_TSDEG_summary.rebuilt.v2.tsv;S9A_TST_summary.final.tsv;S9B_DET_TSDET_summary.final.tsv;TSAS_summary.corrected.tsv
62	STRG.15727	STRG.15727.1;STRG.15727.2;STRG.15727.3	STRG.15727;AF:Chr15:22667213-22667285:22667334:22667213-22667573:22667769:-	DEG;TSG	DET;TSDET;TST	TSAS	Flower;Stem	Flower_vs_145DAB;Flower_vs_45DAB;Flower_vs_95DAB;Leaf_vs_Flower;Root_vs_Flower;Stem_vs_Leaf	Down;Up	AF	3	403	high_confidence	TRUE	Proline-rich receptor-like protein kinase PERK4	Proline-rich receptor-like protein kinase PERK4	sp|Q9ZNQ8|PERK4_ARATH	Known	GO:0001101;GO:0003674;GO:0003824;GO:0004672;GO:0004674;GO:0004675;GO:0004888;GO:0005575;GO:0005623;GO:0005886;GO:0006464;GO:0006468;GO:0006793;GO:0006796;GO:0006807;GO:0007154;GO:0007165;GO:0007166;GO:0007167;GO:0007178;GO:0007275;GO:0008150;GO:0008152;GO:0009719;GO:0009725;GO:0009737;GO:0009738;GO:0009755;GO:0009791;GO:0009845;GO:0009987;GO:0010033;GO:0016020;GO:0016301;GO:0016310;GO:0016740;GO:…	ko:K04733;ko04010;ko04064;ko04620;ko04621;ko04624;ko04722;ko05133;ko05140;ko05142;ko05145;ko05152;ko05162;ko05164;map04010;map04064;map04620;map04621;map04624;map04722;map05133;map05140;map05142;map05145;map05152;map05162;map05164	High-confidence corrected multi-layer candidate	S6A_TSG_summary.rebuilt.v2.tsv;S6B_DEG_TSDEG_summary.rebuilt.v2.tsv;S9A_TST_summary.final.tsv;S9B_DET_TSDET_summary.final.tsv;TSAS_summary.corrected.tsv
63	STRG.20361	STRG.20361.1;STRG.20361.2;STRG.20361.3;STRG.20361.5	STRG.20361;A3:Chr14:30797009-30797136:30797009-30797333:+;STRG.20361;RI:Chr14:30797136:30797227-30797333:30797396:+;STRG.20361;SE:Chr14:30797009-30797136:30797227-30797333:+	DEG;TSG	DET;TSDET;TST	TSAS	Flower;Stem	Flower_vs_145DAB;Flower_vs_45DAB;Flower_vs_95DAB;Leaf_vs_Flower;Root_vs_Flower;Stem_vs_Flower	Down;Up	A3;RI;SE	3	403	high_confidence	TRUE	Kinesin-like protein KIN-14C	Kinesin-like protein KIN-14C	sp|Q5JKW1|KN14C_ORYSJ	Known	GO:0003674;GO:0003774;GO:0003777;GO:0003824;GO:0005575;GO:0005622;GO:0005623;GO:0005856;GO:0005871;GO:0005875;GO:0006928;GO:0007017;GO:0007018;GO:0008150;GO:0009987;GO:0015630;GO:0016462;GO:0016787;GO:0016817;GO:0016818;GO:0016887;GO:0017111;GO:0032991;GO:0043226;GO:0043228;GO:0043229;GO:0043232;GO:0044422;GO:0044424;GO:0044430;GO:0044446;GO:0044464	ko:K10406	High-confidence corrected multi-layer candidate	S6A_TSG_summary.rebuilt.v2.tsv;S6B_DEG_TSDEG_summary.rebuilt.v2.tsv;S9A_TST_summary.final.tsv;S9B_DET_TSDET_summary.final.tsv;TSAS_summary.corrected.tsv
64	STRG.29317	STRG.29317.1;STRG.29317.3	STRG.29317;A5:Chr00:3739455-3739550:3739455-3740082:-	DEG;TSG	DET;TST	DAS;tissue_specific_DAS	Flower;Leaf	45DAB_vs_95DAB;Flower-145DAB;Flower-95DAB;Flower_vs_145DAB;Flower_vs_95DAB;Leaf_vs_145DAB;Leaf_vs_45DAB;Leaf_vs_95DAB;Leaf_vs_Flower;Root_vs_Leaf;Stem_vs_Leaf	Down;Positive_dPSI;Up	A5	3	403	high_confidence	TRUE				Known			High-confidence corrected multi-layer candidate	DAS_significant.corrected.tsv;DAS_tissue_specific_summary.corrected.tsv;S6A_TSG_summary.rebuilt.v2.tsv;S6B_DEG_TSDEG_summary.rebuilt.v2.tsv;S9A_TST_summary.final.tsv;S9B_DET_TSDET_summary.final.tsv
65	STRG.32123	STRG.32123.1;STRG.32123.2	STRG.32123;A5:Chr03:2497991-2499890:2496842-2499890:+	DEG;TSG	DET;TSDET;TST	TSAS	Flower;Stem	45DAB_vs_95DAB;95DAB_vs_145DAB;Flower_vs_145DAB;Flower_vs_45DAB;Flower_vs_95DAB;Leaf_vs_95DAB;Leaf_vs_Flower;Root_vs_95DAB;Root_vs_Flower;Stem_vs_95DAB;Stem_vs_Flower	Down;Up	A5	3	403	high_confidence	TRUE				Known			High-confidence corrected multi-layer candidate	S6A_TSG_summary.rebuilt.v2.tsv;S6B_DEG_TSDEG_summary.rebuilt.v2.tsv;S9A_TST_summary.final.tsv;S9B_DET_TSDET_summary.final.tsv;TSAS_summary.corrected.tsv
66	STRG.42456	STRG.42456.1;STRG.42456.2;STRG.42456.3;STRG.42456.4	STRG.42456;RI:Chr04:1829501:1829976-1831212:1831336:-;STRG.42456;SE:Chr04:1829976-1831212:1831336-1831416:-	DEG;TSG	DET;TSDET;TST	TSAS	Flower;Leaf	45DAB_vs_95DAB;Flower_vs_145DAB;Flower_vs_95DAB;Leaf_vs_145DAB;Leaf_vs_45DAB;Leaf_vs_95DAB;Leaf_vs_Flower;Root_vs_145DAB;Root_vs_Leaf;Stem_vs_95DAB;Stem_vs_Leaf	Down;Up	RI;SE	3	403	high_confidence	TRUE				Novel_gene			High-confidence corrected multi-layer candidate	S6A_TSG_summary.rebuilt.v2.tsv;S6B_DEG_TSDEG_summary.rebuilt.v2.tsv;S9A_TST_summary.final.tsv;S9B_DET_TSDET_summary.final.tsv;TSAS_summary.corrected.tsv
67	STRG.4517	STRG.4517.1;STRG.4517.2	STRG.4517;RI:Chr10:10957068:10957910-10958001:10958240:-	DEG;TSG	DET;TSDET;TST	TSAS	Flower;Stem	Flower_vs_145DAB;Flower_vs_45DAB;Flower_vs_95DAB;Leaf_vs_Flower;Stem_vs_Flower;Stem_vs_Leaf	Down;Up	RI	3	403	high_confidence	TRUE	Proline-rich receptor-like protein kinase PERK5	Proline-rich receptor-like protein kinase PERK5	sp|Q8GX23|PERK5_ARATH	Known	GO:0003674;GO:0003824;GO:0004672;GO:0004674;GO:0004675;GO:0004888;GO:0005575;GO:0005623;GO:0005886;GO:0006464;GO:0006468;GO:0006793;GO:0006796;GO:0006807;GO:0007154;GO:0007165;GO:0007166;GO:0007167;GO:0007178;GO:0008150;GO:0008152;GO:0009987;GO:0016020;GO:0016301;GO:0016310;GO:0016740;GO:0016772;GO:0016773;GO:0019199;GO:0019538;GO:0023052;GO:0036211;GO:0038023;GO:0043170;GO:0043412;GO:0044237;GO:…	ko:K04730;ko:K04733;ko04010;ko04064;ko04620;ko04621;ko04624;ko04722;ko05133;ko05140;ko05142;ko05145;ko05152;ko05162;ko05164;ko05169;map04010;map04064;map04620;map04621;map04624;map04722;map05133;map05140;map05142;map05145;map05152;map05162;map05164;map05169	High-confidence corrected multi-layer candidate	S6A_TSG_summary.rebuilt.v2.tsv;S6B_DEG_TSDEG_summary.rebuilt.v2.tsv;S9A_TST_summary.final.tsv;S9B_DET_TSDET_summary.final.tsv;TSAS_summary.corrected.tsv
68	STRG.45517	STRG.45517.2	STRG.45517;A3:Chr07:4848360-4849117:4848360-4849155:+	DEG;TSG	TST	DAS;tissue_specific_DAS	Flower;Stem	Flower_vs_145DAB;Flower_vs_45DAB;Flower_vs_95DAB;Leaf_vs_145DAB;Leaf_vs_45DAB;Leaf_vs_95DAB;Leaf_vs_Flower;Root_vs_Flower;Root_vs_Leaf;Stem-45DAB;Stem-95DAB;Stem-Leaf;Stem_vs_45DAB;Stem_vs_95DAB;Stem_vs_Flower;Stem_vs_Leaf	Down;Positive_dPSI;Up	A3	3	403	high_confidence	TRUE	Protein argonaute 4A	Protein argonaute 4A	sp|Q9SDG8|AGO4A_ORYSJ	Known		ko:K11593	High-confidence corrected multi-layer candidate	DAS_significant.corrected.tsv;DAS_tissue_specific_summary.corrected.tsv;S6A_TSG_summary.rebuilt.v2.tsv;S6B_DEG_TSDEG_summary.rebuilt.v2.tsv;S9A_TST_summary.final.tsv
69	STRG.18890	STRG.18890.2;STRG.18890.3	STRG.18890;A3:Chr14:15146258-15146626:15146256-15146626:-;STRG.18890;A5:Chr14:15146258-15146349:15146258-15146426:-;STRG.18890;SE:Chr14:15146258-15146349:15146495-15146626:-;STRG.18890;SE:Chr14:15146258-15146426:15146495-15146626:-	DEG;TSG	DET;TSDET;TST	TSAS	Flower;Stem	Flower_vs_145DAB;Flower_vs_45DAB;Flower_vs_95DAB;Stem_vs_Flower;Stem_vs_Leaf	Up	A3;A5;SE	3	402	high_confidence	TRUE	Remorin	Remorin	sp|P93788|REMO_SOLTU	Known			High-confidence corrected multi-layer candidate	S6A_TSG_summary.rebuilt.v2.tsv;S6B_DEG_TSDEG_summary.rebuilt.v2.tsv;S9A_TST_summary.final.tsv;S9B_DET_TSDET_summary.final.tsv;TSAS_summary.corrected.tsv
70	STRG.32745	STRG.32745.2;STRG.32745.3	STRG.32745;SE:Chr03:7624735-7624978:7625113-7625235:+	DEG;TSG	DET;TSDET;TST	TSAS	Flower;Stem	Flower_vs_145DAB;Flower_vs_45DAB;Flower_vs_95DAB;Root_vs_Flower;Stem_vs_Flower	Down;Up	SE	3	402	high_confidence	TRUE	(R)-mandelonitrile lyase 3	(R)-mandelonitrile lyase 3; (R)-mandelonitrile lyase 1	sp|P52707|MDL3_PRUSE	Known	GO:0005575;GO:0005622;GO:0005623;GO:0005737;GO:0031410;GO:0031982;GO:0033095;GO:0043226;GO:0043227;GO:0043229;GO:0044424;GO:0044444;GO:0044464;GO:0097708	ko:K08248;ko00460;ko01110;map00460;map01110	High-confidence corrected multi-layer candidate	S6A_TSG_summary.rebuilt.v2.tsv;S6B_DEG_TSDEG_summary.rebuilt.v2.tsv;S9A_TST_summary.final.tsv;S9B_DET_TSDET_summary.final.tsv;TSAS_summary.corrected.tsv
71	STRG.33760	STRG.33760.1;STRG.33760.5	STRG.33760;A3:Chr03:26921646-26923633:26919881-26923633:-	DEG;TSG	DET;TSDET;TST	TSAS	95DAB;Flower	45DAB_vs_95DAB;Flower_vs_95DAB;Leaf_vs_95DAB;Root_vs_95DAB;Stem_vs_95DAB	Down;Up	A3	3	402	high_confidence	TRUE	Retrovirus-related Pol polyprotein from type-1 retrotransposable element R2 (Fragment)	2S seed storage protein 5-like; Plant transposase (Ptta/En/Spm family)	sp|Q03278|PO21_NASVI	Novel_gene			High-confidence corrected multi-layer candidate	S6A_TSG_summary.rebuilt.v2.tsv;S6B_DEG_TSDEG_summary.rebuilt.v2.tsv;S9A_TST_summary.final.tsv;S9B_DET_TSDET_summary.final.tsv;TSAS_summary.corrected.tsv
72	STRG.40199	STRG.40199.1;STRG.40199.2;STRG.40199.5	STRG.40199;RI:Chr05:29841229:29841329-29841917:29845631:+	DEG;TSG	DET;TSDET;TST	TSAS	Flower;Leaf;Root	45DAB_vs_95DAB;Flower_vs_145DAB;Flower_vs_95DAB;Leaf_vs_145DAB;Leaf_vs_45DAB;Leaf_vs_95DAB;Leaf_vs_Flower;Root_vs_Leaf;Stem_vs_Leaf	Down;Up	RI	3	402	high_confidence	TRUE				Known			High-confidence corrected multi-layer candidate	S6A_TSG_summary.rebuilt.v2.tsv;S6B_DEG_TSDEG_summary.rebuilt.v2.tsv;S9A_TST_summary.final.tsv;S9B_DET_TSDET_summary.final.tsv;TSAS_summary.corrected.tsv
73	STRG.49132	STRG.49132.1	STRG.49132;A5:Chr06:9017391-9017671:9017375-9017671:+	DEG;TSG	DET;TSDET;TST	TSAS	Root	Flower_vs_95DAB;Root_vs_45DAB;Root_vs_95DAB;Root_vs_Flower;Stem_vs_95DAB;Stem_vs_Flower	Up	A5	3	402	high_confidence	TRUE	Calcium-binding protein CML42-like	Calcium-binding protein CML42-like		Novel_gene	GO:0000902;GO:0000904;GO:0003674;GO:0005488;GO:0005509;GO:0008150;GO:0009653;GO:0009888;GO:0009987;GO:0010026;GO:0010035;GO:0010038;GO:0010090;GO:0010091;GO:0016043;GO:0030154;GO:0032502;GO:0032989;GO:0042221;GO:0043167;GO:0043169;GO:0046686;GO:0046872;GO:0048468;GO:0048856;GO:0048869;GO:0050896;GO:0071840;GO:0090558;GO:0090626	ko:K13448;ko04626;map04626	High-confidence corrected multi-layer candidate	S6A_TSG_summary.rebuilt.v2.tsv;S6B_DEG_TSDEG_summary.rebuilt.v2.tsv;S9A_TST_summary.final.tsv;S9B_DET_TSDET_summary.final.tsv;TSAS_summary.corrected.tsv
74	STRG.4929	STRG.4929.1;STRG.4929.2	STRG.4929;A3:Chr10:27362754-27362944:27362678-27362944:-	DEG;TSG	DET;TSDET;TST	TSAS	Flower;Stem	Flower_vs_45DAB;Flower_vs_95DAB;Leaf_vs_Flower;Stem_vs_Flower;Stem_vs_Leaf	Down;Up	A3	3	402	high_confidence	TRUE	CRIB domain-containing protein RIC6	CRIB domain-containing protein RIC6	sp|Q1PF35|RIC6_ARATH	Known			High-confidence corrected multi-layer candidate	S6A_TSG_summary.rebuilt.v2.tsv;S6B_DEG_TSDEG_summary.rebuilt.v2.tsv;S9A_TST_summary.final.tsv;S9B_DET_TSDET_summary.final.tsv;TSAS_summary.corrected.tsv
75	STRG.11190	STRG.11190.1	STRG.11190;RI:Chr12:9476308:9476396-9476518:9477109:-	DEG;TSG	TST	DAS;tissue_specific_DAS	Flower;Stem	45DAB_vs_145DAB;95DAB_vs_145DAB;Flower_vs_145DAB;Flower_vs_45DAB;Flower_vs_95DAB;Leaf_vs_145DAB;Leaf_vs_Flower;Root_vs_145DAB;Root_vs_Flower;Stem-45DAB;Stem-Leaf;Stem_vs_95DAB;Stem_vs_Flower;Stem_vs_Leaf	Down;Negative_dPSI;Up	RI	3	401	high_confidence	TRUE	Probable galactinol--sucrose galactosyltransferase 2	Probable galactinol--sucrose galactosyltransferase 2	sp|Q94A08|RFS2_ARATH	Known	GO:0003674;GO:0003824;GO:0004553;GO:0004557;GO:0005575;GO:0005911;GO:0005975;GO:0006950;GO:0006979;GO:0008150;GO:0008152;GO:0009056;GO:0009311;GO:0009313;GO:0009506;GO:0009628;GO:0015925;GO:0016052;GO:0016787;GO:0016798;GO:0030054;GO:0033530;GO:0034484;GO:0044238;GO:0050896;GO:0052692;GO:0055044;GO:0071704;GO:0080167;GO:1901575	ko:K06617;ko00052;map00052	High-confidence corrected multi-layer candidate	DAS_significant.corrected.tsv;DAS_tissue_specific_summary.corrected.tsv;S6A_TSG_summary.rebuilt.v2.tsv;S6B_DEG_TSDEG_summary.rebuilt.v2.tsv;S9A_TST_summary.final.tsv
76	STRG.28113	STRG.28113.3;STRG.28113.4	STRG.28113;A5:Chr01:25417691-25417776:25417691-25417786:-	DEG;TSG	DET;TSDET;TST	TSAS	Flower;Stem	45DAB_vs_145DAB;Flower_vs_145DAB;Flower_vs_95DAB;Leaf_vs_145DAB;Root_vs_145DAB;Root_vs_Flower;Stem_vs_145DAB;Stem_vs_Flower	Down;Up	A5	3	400	high_confidence	TRUE				Known			High-confidence corrected multi-layer candidate	S6A_TSG_summary.rebuilt.v2.tsv;S6B_DEG_TSDEG_summary.rebuilt.v2.tsv;S9A_TST_summary.final.tsv;S9B_DET_TSDET_summary.final.tsv;TSAS_summary.corrected.tsv
77	STRG.32882	STRG.32882.1;STRG.32882.2;STRG.32882.3;STRG.32882.4;STRG.32882.5	STRG.32882;A5:Chr03:8976113-8976205:8976113-8976257:-;STRG.32882;AL:Chr03:8956818:8957164-8976022:8968591:8968638-8976022:-;STRG.32882;RI:Chr03:8976022:8976113-8976205:8976352:-;STRG.32882;RI:Chr03:8976022:8976113-8976257:8976352:-	DEG;TSG	DET;TST	TSAS	Flower;Leaf	Flower_vs_145DAB;Flower_vs_45DAB;Flower_vs_95DAB;Leaf_vs_145DAB;Leaf_vs_45DAB;Leaf_vs_95DAB;Leaf_vs_Flower;Root_vs_Flower;Root_vs_Leaf;Root_vs_Stem;Stem_vs_145DAB;Stem_vs_95DAB;Stem_vs_Leaf	Down;Up	A5;AL;RI	3	400	high_confidence	TRUE	Histidine biosynthesis bifunctional protein hisIE, chloroplastic	Histidine biosynthesis bifunctional protein hisIE, chloroplastic	sp|O82768|HIS2_ARATH	Novel_gene	GO:0000105;GO:0003674;GO:0003824;GO:0004635;GO:0004636;GO:0005575;GO:0005622;GO:0005623;GO:0005737;GO:0006082;GO:0006520;GO:0006547;GO:0006725;GO:0006807;GO:0008150;GO:0008152;GO:0008652;GO:0009058;GO:0009507;GO:0009532;GO:0009536;GO:0009570;GO:0009987;GO:0016053;GO:0016462;GO:0016787;GO:0016810;GO:0016814;GO:0016817;GO:0016818;GO:0018130;GO:0019238;GO:0019438;GO:0019752;GO:0034641;GO:0043226;GO:…	ko:K11755;ko00340;ko01100;ko01110;ko01230;map00340;map01100;map01110;map01230	High-confidence corrected multi-layer candidate	S6A_TSG_summary.rebuilt.v2.tsv;S6B_DEG_TSDEG_summary.rebuilt.v2.tsv;S9A_TST_summary.final.tsv;S9B_DET_TSDET_summary.final.tsv;TSAS_summary.corrected.tsv
78	STRG.51643	STRG.51643.1;STRG.51643.3	STRG.51643;A5:Chr09:4188360-4188888:4188268-4188888:+;STRG.51643;A5:Chr09:4188429-4188888:4188268-4188888:+;STRG.51643;A5:Chr09:4188429-4188888:4188360-4188888:+;STRG.51643;A5:Chr09:4189937-4190116:4189927-4190116:+	DEG;TSG	TST	DAS;TSAS;tissue_specific_DAS	145DAB;Flower;Leaf	Flower-145DAB;Flower_vs_145DAB;Leaf_vs_145DAB;Leaf_vs_45DAB;Leaf_vs_95DAB;Leaf_vs_Flower;Root_vs_45DAB;Root_vs_95DAB;Root_vs_Flower;Root_vs_Leaf;Stem_vs_Flower;Stem_vs_Leaf	Down;Positive_dPSI;Up	A5	3	400	high_confidence	TRUE	Domain of unknown function (DUF4336)	Domain of unknown function (DUF4336)		Novel_gene			High-confidence corrected multi-layer candidate	DAS_significant.corrected.tsv;DAS_tissue_specific_summary.corrected.tsv;S6A_TSG_summary.rebuilt.v2.tsv;S6B_DEG_TSDEG_summary.rebuilt.v2.tsv;S9A_TST_summary.final.tsv;TSAS_summary.corrected.tsv
79	STRG.14134	STRG.14134.2;STRG.14134.3	STRG.14134;A3:Chr15:7693489-7693800:7693400-7693800:-;STRG.14134;A3:Chr15:7693492-7693800:7693400-7693800:-;STRG.14134;A3:Chr15:7693492-7693800:7693489-7693800:-	DEG;TSG	DET;TST	TSAS	Flower;Stem	45DAB_vs_145DAB;95DAB_vs_145DAB;Flower_vs_145DAB;Flower_vs_45DAB;Flower_vs_95DAB;Leaf_vs_145DAB;Leaf_vs_Flower;Root_vs_145DAB;Root_vs_Flower;Stem_vs_145DAB;Stem_vs_Flower;Stem_vs_Leaf	Down;Up	A3	3	399	high_confidence	TRUE	Glycosyltransferase BC10	Glycosyltransferase BC10	sp|Q65XS5|BC10_ORYSJ	Known			High-confidence corrected multi-layer candidate	S6A_TSG_summary.rebuilt.v2.tsv;S6B_DEG_TSDEG_summary.rebuilt.v2.tsv;S9A_TST_summary.final.tsv;S9B_DET_TSDET_summary.final.tsv;TSAS_summary.corrected.tsv
80	STRG.18725	STRG.18725.1;STRG.18725.2;STRG.18725.5;STRG.18725.6	STRG.18725;A3:Chr14:10514666-10515009:10514651-10515009:-	DEG;TSG	DET;TSDET;TST	TSAS	Flower;Stem	45DAB_vs_145DAB;95DAB_vs_145DAB;Flower_vs_45DAB;Flower_vs_95DAB;Leaf_vs_95DAB;Root_vs_95DAB;Stem_vs_95DAB	Down;Up	A3	3	399	high_confidence	TRUE				Known			High-confidence corrected multi-layer candidate	S6A_TSG_summary.rebuilt.v2.tsv;S6B_DEG_TSDEG_summary.rebuilt.v2.tsv;S9A_TST_summary.final.tsv;S9B_DET_TSDET_summary.final.tsv;TSAS_summary.corrected.tsv
81	STRG.38936	STRG.38936.1	STRG.38936;RI:Chr05:10827382:10827670-10827794:10827873:+	DEG;TSG	DET;TSDET;TST	TSAS	Flower;Stem	Flower_vs_145DAB;Flower_vs_45DAB;Flower_vs_95DAB;Leaf_vs_Flower;Root_vs_Flower;Stem_vs_145DAB;Stem_vs_95DAB	Down;Up	RI	3	399	high_confidence	TRUE				Novel_gene			High-confidence corrected multi-layer candidate	S6A_TSG_summary.rebuilt.v2.tsv;S6B_DEG_TSDEG_summary.rebuilt.v2.tsv;S9A_TST_summary.final.tsv;S9B_DET_TSDET_summary.final.tsv;TSAS_summary.corrected.tsv
82	STRG.11690	STRG.11690.2	STRG.11690;RI:Chr12:20337102:20337141-20337239:20337602:-	DEG;TSG	DET;TST	TSAS	95DAB;Flower;Leaf	45DAB_vs_145DAB;95DAB_vs_145DAB;Flower_vs_145DAB;Flower_vs_95DAB;Leaf_vs_145DAB;Leaf_vs_45DAB;Leaf_vs_95DAB;Root_vs_Leaf;Stem_vs_145DAB;Stem_vs_Leaf	Down;Up	RI	3	398	high_confidence	TRUE	Putative disease resistance protein RGA3	Putative disease resistance protein RGA3	sp|Q7XA40|RGA3_SOLBU	Novel_gene		ko:K15078;ko:K19613;ko03460;ko04014;map03460;map04014	High-confidence corrected multi-layer candidate	S6A_TSG_summary.rebuilt.v2.tsv;S6B_DEG_TSDEG_summary.rebuilt.v2.tsv;S9A_TST_summary.final.tsv;S9B_DET_TSDET_summary.final.tsv;TSAS_summary.corrected.tsv
83	STRG.18602	STRG.18602.1;STRG.18602.3	STRG.18602;A5:Chr14:8635781-8636350:8635766-8636350:+	DEG;TSG	DET;TSDET;TST	TSAS	Flower;Stem	45DAB_vs_95DAB;Flower_vs_45DAB;Flower_vs_95DAB;Leaf_vs_Flower;Root_vs_Flower;Stem_vs_Flower	Down;Up	A5	3	398	high_confidence	TRUE				Known			High-confidence corrected multi-layer candidate	S6A_TSG_summary.rebuilt.v2.tsv;S6B_DEG_TSDEG_summary.rebuilt.v2.tsv;S9A_TST_summary.final.tsv;S9B_DET_TSDET_summary.final.tsv;TSAS_summary.corrected.tsv
84	STRG.24587	STRG.24587.3	STRG.24587;SE:Chr16:7820590-7820721:7820766-7820864:+	DEG;TSG	TST	DAS;tissue_specific_DAS	Flower;Leaf;Stem	Flower_vs_145DAB;Flower_vs_45DAB;Flower_vs_95DAB;Leaf_vs_Flower;Root_vs_145DAB;Root_vs_95DAB;Root_vs_Leaf;Stem-Leaf;Stem_vs_145DAB;Stem_vs_Leaf	Down;Negative_dPSI;Up	SE	3	398	high_confidence	TRUE	DNA polymerase alpha subunit B	May play an essential role at the early stage of chromosomal DNA replication by coupling the polymerase alpha primase complex to the cellular replication machinery	sp|Q14181|DPOA2_HUMAN	Known	GO:0000082;GO:0000228;GO:0000278;GO:0000428;GO:0000723;GO:0003674;GO:0005488;GO:0005515;GO:0005575;GO:0005622;GO:0005623;GO:0005634;GO:0005654;GO:0005657;GO:0005658;GO:0005694;GO:0005737;GO:0005829;GO:0006139;GO:0006259;GO:0006260;GO:0006261;GO:0006270;GO:0006725;GO:0006807;GO:0006996;GO:0007049;GO:0008150;GO:0008152;GO:0009058;GO:0009059;GO:0009987;GO:0016043;GO:0019725;GO:0022402;GO:0030880;GO:…	ko:K02321;ko00230;ko00240;ko01100;ko03030;map00230;map00240;map01100;map03030	High-confidence corrected multi-layer candidate	DAS_significant.corrected.tsv;DAS_tissue_specific_summary.corrected.tsv;S6A_TSG_summary.rebuilt.v2.tsv;S6B_DEG_TSDEG_summary.rebuilt.v2.tsv;S9A_TST_summary.final.tsv
85	STRG.31236	STRG.31236.1;STRG.31236.2;STRG.31236.3;STRG.31236.4	STRG.31236;SE:Chr00:41113204-41113303:41113311-41114478:-	DEG;TSG	DET;TST	TSAS	Flower;Stem	Flower_vs_145DAB;Flower_vs_45DAB;Flower_vs_95DAB;Leaf_vs_Flower;Root_vs_Flower;Root_vs_Stem;Stem_vs_145DAB;Stem_vs_45DAB;Stem_vs_95DAB;Stem_vs_Flower;Stem_vs_Leaf	Down;Up	SE	3	398	high_confidence	TRUE	Protein DETOXIFICATION 45, chloroplastic	Protein DETOXIFICATION 45, chloroplastic	sp|Q9SVE7|DTX45_ARATH	Known	GO:0005575;GO:0005622;GO:0005623;GO:0005737;GO:0009507;GO:0009536;GO:0043226;GO:0043227;GO:0043229;GO:0043231;GO:0044424;GO:0044444;GO:0044464		High-confidence corrected multi-layer candidate	S6A_TSG_summary.rebuilt.v2.tsv;S6B_DEG_TSDEG_summary.rebuilt.v2.tsv;S9A_TST_summary.final.tsv;S9B_DET_TSDET_summary.final.tsv;TSAS_summary.corrected.tsv
86	STRG.37974	STRG.37974.1	STRG.37974;RI:Chr02:34755664:34755735-34755884:34756578:-	DEG;TSG	TST	DAS;TSAS;tissue_specific_DAS	Flower;Root	Leaf-Flower;Leaf_vs_145DAB;Leaf_vs_Flower;Root_vs_145DAB;Root_vs_45DAB;Root_vs_95DAB;Root_vs_Flower;Root_vs_Leaf;Root_vs_Stem;Stem_vs_145DAB;Stem_vs_Flower	Negative_dPSI;Up	RI	3	398	high_confidence	TRUE	Putative receptor-like protein kinase At3g47110	LRR receptor-like serine/threonine-protein kinase GSO2	sp|Q9SD62|Y3471_ARATH	Known		ko:K04730;ko:K04733;ko:K13420;ko04010;ko04016;ko04064;ko04620;ko04621;ko04624;ko04626;ko04722;ko05133;ko05140;ko05142;ko05145;ko05152;ko05162;ko05164;ko05169;map04010;map04016;map04064;map04620;map04621;map04624;map04626;map04722;map05133;map05140;map05142;map05145;map05152;map05162;map05164;map05169	High-confidence corrected multi-layer candidate	DAS_significant.corrected.tsv;DAS_tissue_specific_summary.corrected.tsv;S6A_TSG_summary.rebuilt.v2.tsv;S6B_DEG_TSDEG_summary.rebuilt.v2.tsv;S9A_TST_summary.final.tsv;TSAS_summary.corrected.tsv
87	STRG.14171	STRG.14171.1	STRG.14171;SE:Chr15:7958099-7958185:7958220-7959046:+	DEG;TSG	DET;TSDET;TST	TSAS	Flower;Stem	Flower_vs_145DAB;Flower_vs_45DAB;Flower_vs_95DAB;Root_vs_Flower;Stem_vs_Leaf	Down;Up	SE	3	397	high_confidence	TRUE				Known			High-confidence corrected multi-layer candidate	S6A_TSG_summary.rebuilt.v2.tsv;S6B_DEG_TSDEG_summary.rebuilt.v2.tsv;S9A_TST_summary.final.tsv;S9B_DET_TSDET_summary.final.tsv;TSAS_summary.corrected.tsv
88	STRG.27311	STRG.27311.1;STRG.27311.2	STRG.27311;A5:Chr01:17134553-17134803:17134447-17134803:+	DEG;TSG	DET;TSDET;TST	TSAS	Flower;Stem	45DAB_vs_95DAB;Flower_vs_95DAB;Leaf_vs_Flower;Root_vs_Flower;Stem_vs_Leaf	Down;Up	A5	3	397	high_confidence	TRUE				Known			High-confidence corrected multi-layer candidate	S6A_TSG_summary.rebuilt.v2.tsv;S6B_DEG_TSDEG_summary.rebuilt.v2.tsv;S9A_TST_summary.final.tsv;S9B_DET_TSDET_summary.final.tsv;TSAS_summary.corrected.tsv
89	STRG.38368	STRG.38368.2	STRG.38368;A3:Chr05:2133309-2133581:2133306-2133581:-	DEG;TSG	TST	DAS;tissue_specific_DAS	145DAB;Root	45DAB_vs_145DAB;95DAB_vs_145DAB;Flower_vs_145DAB;Leaf_vs_Flower;Root-145DAB;Root_vs_145DAB;Root_vs_95DAB;Root_vs_Leaf;Stem_vs_145DAB;Stem_vs_Leaf	Down;Negative_dPSI;Up	A3	3	397	high_confidence	TRUE	Chaperone protein dnaJ 10	Chaperone protein dnaJ 10	sp|Q8GYX8|DNJ10_ARATH	Known			High-confidence corrected multi-layer candidate	DAS_significant.corrected.tsv;DAS_tissue_specific_summary.corrected.tsv;S6A_TSG_summary.rebuilt.v2.tsv;S6B_DEG_TSDEG_summary.rebuilt.v2.tsv;S9A_TST_summary.final.tsv
90	STRG.12954	STRG.12954.1	STRG.12954;RI:Chr12:31881107:31881236-31881332:31881435:+	DEG;TSG	TST	DAS;tissue_specific_DAS	Root	45DAB_vs_145DAB;95DAB_vs_145DAB;Flower_vs_145DAB;Flower_vs_95DAB;Leaf_vs_145DAB;Leaf_vs_Flower;Root-95DAB;Root-Stem;Root_vs_145DAB;Root_vs_45DAB;Root_vs_95DAB;Root_vs_Leaf;Stem_vs_145DAB;Stem_vs_95DAB;Stem_vs_Leaf	Down;Positive_dPSI;Up	RI	3	396	high_confidence	TRUE				Known			High-confidence corrected multi-layer candidate	DAS_significant.corrected.tsv;DAS_tissue_specific_summary.corrected.tsv;S6A_TSG_summary.rebuilt.v2.tsv;S6B_DEG_TSDEG_summary.rebuilt.v2.tsv;S9A_TST_summary.final.tsv
91	STRG.22104	STRG.22104.1;STRG.22104.2	STRG.22104;RI:Chr17:15813174:15813267-15813348:15813618:+	DEG;TSG	DET;TST	TSAS	Flower;Stem	Flower_vs_145DAB;Flower_vs_45DAB;Flower_vs_95DAB;Leaf_vs_Flower;Root_vs_145DAB;Root_vs_45DAB;Root_vs_95DAB;Stem_vs_Flower;Stem_vs_Leaf	Down;Up	RI	3	396	high_confidence	TRUE	U-box domain-containing protein 52	U-box domain-containing protein 52	sp|Q9FKG6|PUB52_ARATH	Known			High-confidence corrected multi-layer candidate	S6A_TSG_summary.rebuilt.v2.tsv;S6B_DEG_TSDEG_summary.rebuilt.v2.tsv;S9A_TST_summary.final.tsv;S9B_DET_TSDET_summary.final.tsv;TSAS_summary.corrected.tsv
92	STRG.30338	STRG.30338.1	STRG.30338;A3:Chr00:21964696-21965126:21964696-21965363:+	DEG;TSG	TST	DAS;tissue_specific_DAS	45DAB;Flower;Stem	45DAB_vs_145DAB;Flower_vs_45DAB;Flower_vs_95DAB;Leaf_vs_145DAB;Leaf_vs_Flower;Root_vs_Flower;Stem-45DAB;Stem_vs_Flower	Down;Positive_dPSI;Up	A3	3	396	high_confidence	TRUE	Probable serine/threonine protein kinase IRE	Probable serine/threonine protein kinase IRE	sp|Q9LE81|IRE_ARATH	Novel_gene	GO:0000902;GO:0003674;GO:0003824;GO:0004672;GO:0004674;GO:0005575;GO:0005622;GO:0005623;GO:0006464;GO:0006468;GO:0006793;GO:0006796;GO:0006807;GO:0007154;GO:0007165;GO:0008150;GO:0008152;GO:0009653;GO:0009826;GO:0009987;GO:0016043;GO:0016049;GO:0016301;GO:0016310;GO:0016740;GO:0016772;GO:0016773;GO:0018105;GO:0018193;GO:0018209;GO:0019538;GO:0023052;GO:0032502;GO:0032989;GO:0035556;GO:0036211;GO:…	ko:K08789	High-confidence corrected multi-layer candidate	DAS_significant.corrected.tsv;DAS_tissue_specific_summary.corrected.tsv;S6A_TSG_summary.rebuilt.v2.tsv;S6B_DEG_TSDEG_summary.rebuilt.v2.tsv;S9A_TST_summary.final.tsv
93	STRG.35883	STRG.35883.1	STRG.35883;RI:Chr02:7689968:7690122-7690204:7690284:+;STRG.35883;SE:Chr02:7689865-7689968:7690122-7690204:+	DEG;TSG	DET;TST	TSAS	Flower;Leaf	Flower_vs_145DAB;Flower_vs_95DAB;Leaf_vs_145DAB;Leaf_vs_45DAB;Leaf_vs_95DAB;Leaf_vs_Flower;Root_vs_95DAB;Root_vs_Leaf;Stem_vs_Leaf	Down;Up	RI;SE	3	396	high_confidence	TRUE	TMV resistance protein N	TMV resistance protein N	sp|Q40392|TMVRN_NICGU	Known	GO:0000003;GO:0003006;GO:0003674;GO:0003824;GO:0004312;GO:0004315;GO:0005575;GO:0005622;GO:0005623;GO:0005737;GO:0006082;GO:0006629;GO:0006631;GO:0006633;GO:0006636;GO:0006950;GO:0007275;GO:0008150;GO:0008152;GO:0008610;GO:0009058;GO:0009266;GO:0009409;GO:0009507;GO:0009532;GO:0009536;GO:0009570;GO:0009628;GO:0009631;GO:0009790;GO:0009791;GO:0009793;GO:0009987;GO:0010154;GO:0016053;GO:0016740;GO:…	ko:K19613;ko:K22038;ko04014;map04014;ko:K09458;ko00061;ko00780;ko01100;ko01212;map00061;map00780;map01100;map01212	High-confidence corrected multi-layer candidate	S6A_TSG_summary.rebuilt.v2.tsv;S6B_DEG_TSDEG_summary.rebuilt.v2.tsv;S9A_TST_summary.final.tsv;S9B_DET_TSDET_summary.final.tsv;TSAS_summary.corrected.tsv
94	STRG.37754	STRG.37754.1	STRG.37754;AL:Chr02:32596101-32596806:32596876:32596101-32597026:32597312:+	DEG;TSDEG;TSG	TST	DAS;tissue_specific_DAS	145DAB;Flower;Leaf	Flower-145DAB;Leaf-145DAB;Leaf_vs_45DAB	Negative_dPSI;Up	AL	3	396	high_confidence	TRUE				Novel_gene			High-confidence corrected multi-layer candidate	DAS_significant.corrected.tsv;DAS_tissue_specific_summary.corrected.tsv;S6A_TSG_summary.rebuilt.v2.tsv;S6B_DEG_TSDEG_summary.rebuilt.v2.tsv;S9A_TST_summary.final.tsv
95	STRG.13728	STRG.13728.1;STRG.13728.2	STRG.13728;RI:Chr15:4668106:4668219-4668347:4668392:+	DEG;TSG	DET;TST	TSAS	Flower;Leaf	Flower_vs_145DAB;Flower_vs_45DAB;Flower_vs_95DAB;Leaf_vs_145DAB;Leaf_vs_45DAB;Leaf_vs_95DAB;Root_vs_Leaf;Stem_vs_Leaf	Down;Up	RI	3	395	high_confidence	TRUE	Serine carboxypeptidase-like 18	Serine carboxypeptidase-like 18	sp|Q9C7Z9|SCP18_ARATH	Known	GO:0003674;GO:0003824;GO:0008150;GO:0008152;GO:0016740;GO:0016746;GO:0016747;GO:0019748	ko:K09756;ko:K16296;ko00940;map00940	High-confidence corrected multi-layer candidate	S6A_TSG_summary.rebuilt.v2.tsv;S6B_DEG_TSDEG_summary.rebuilt.v2.tsv;S9A_TST_summary.final.tsv;S9B_DET_TSDET_summary.final.tsv;TSAS_summary.corrected.tsv
96	STRG.50547	STRG.50547.2	STRG.50547;SE:Chr06:32981502-32982170:32982333-32982432:+	DEG;TSG	DET;TST	TSAS	95DAB;Flower;Leaf	Flower_vs_145DAB;Flower_vs_95DAB;Leaf_vs_145DAB;Leaf_vs_45DAB;Leaf_vs_Flower;Root_vs_Leaf;Stem_vs_Leaf	Down;Up	SE	3	395	high_confidence	TRUE	2-hydroxy-palmitic acid dioxygenase mpo1		sp|O13737|MPO1_SCHPO	Known			High-confidence corrected multi-layer candidate	S6A_TSG_summary.rebuilt.v2.tsv;S6B_DEG_TSDEG_summary.rebuilt.v2.tsv;S9A_TST_summary.final.tsv;S9B_DET_TSDET_summary.final.tsv;TSAS_summary.corrected.tsv
97	STRG.16215	STRG.16215.2	STRG.16215;A5:Chr15:30318483-30318734:30318483-30318738:-	DEG;TSG	TST	DAS;tissue_specific_DAS	Root	Root-145DAB;Root-45DAB;Root_vs_145DAB;Root_vs_45DAB;Root_vs_95DAB;Root_vs_Flower;Root_vs_Leaf;Root_vs_Stem	Positive_dPSI;Up	A5	3	394	high_confidence	TRUE	Plant transposase (Ptta/En/Spm family)	Plant transposase (Ptta/En/Spm family)		Known			High-confidence corrected multi-layer candidate	DAS_significant.corrected.tsv;DAS_tissue_specific_summary.corrected.tsv;S6A_TSG_summary.rebuilt.v2.tsv;S6B_DEG_TSDEG_summary.rebuilt.v2.tsv;S9A_TST_summary.final.tsv
98	STRG.21536	STRG.21536.1	STRG.21536;A5:Chr17:8992893-8992931:8992825-8992931:+	DEG;TSG	DET;TST	TSAS	Flower;Leaf;Stem	Flower_vs_145DAB;Flower_vs_95DAB;Leaf_vs_145DAB;Leaf_vs_45DAB;Leaf_vs_95DAB;Root_vs_Leaf	Down;Up	A5	3	394	high_confidence	TRUE	Palmitoyl-monogalactosyldiacylglycerol delta-7 desaturase, chloroplastic	Palmitoyl-monogalactosyldiacylglycerol delta-7 desaturase, chloroplastic	sp|Q949X0|ADS3_ARATH	Known		ko:K20416	High-confidence corrected multi-layer candidate	S6A_TSG_summary.rebuilt.v2.tsv;S6B_DEG_TSDEG_summary.rebuilt.v2.tsv;S9A_TST_summary.final.tsv;S9B_DET_TSDET_summary.final.tsv;TSAS_summary.corrected.tsv
99	STRG.40681	STRG.40681.2	STRG.40681;AL:Chr05:34554763:34555200-34555694:34555299:34555453-34555694:-	DEG;TSG	TST	DAS;tissue_specific_DAS	Flower;Stem	Flower_vs_145DAB;Flower_vs_45DAB;Flower_vs_95DAB;Leaf_vs_45DAB;Root_vs_Flower;Stem-Flower;Stem_vs_Flower	Down;Positive_dPSI;Up	AL	3	394	high_confidence	TRUE	Belongs to the helicase family			Novel_gene		ko:K15255	High-confidence corrected multi-layer candidate	DAS_significant.corrected.tsv;DAS_tissue_specific_summary.corrected.tsv;S6A_TSG_summary.rebuilt.v2.tsv;S6B_DEG_TSDEG_summary.rebuilt.v2.tsv;S9A_TST_summary.final.tsv
100	STRG.9768	STRG.9768.1;STRG.9768.3	STRG.9768;A3:Chr13:25297593-25301215:25297593-25301335:+	DEG;TSG	TST	DAS;tissue_specific_DAS	145DAB;95DAB	95DAB-145DAB;95DAB_vs_145DAB;Flower_vs_45DAB;Flower_vs_95DAB;Leaf_vs_145DAB;Leaf_vs_45DAB;Leaf_vs_95DAB;Root_vs_45DAB;Root_vs_95DAB;Stem_vs_145DAB;Stem_vs_45DAB;Stem_vs_95DAB	Down;Negative_dPSI;Up	A3	3	394	high_confidence	TRUE				Novel_gene			High-confidence corrected multi-layer candidate	DAS_significant.corrected.tsv;DAS_tissue_specific_summary.corrected.tsv;S6A_TSG_summary.rebuilt.v2.tsv;S6B_DEG_TSDEG_summary.rebuilt.v2.tsv;S9A_TST_summary.final.tsv
101	STRG.12232	STRG.12232.1;STRG.12232.2	STRG.12232;A5:Chr12:25972835-25973366:25972022-25973366:+	DEG;TSG	DET;TST	TSAS	Flower;Root;Stem	Flower_vs_145DAB;Flower_vs_45DAB;Flower_vs_95DAB;Leaf_vs_Flower;Root_vs_45DAB;Root_vs_95DAB;Root_vs_Flower;Stem_vs_95DAB;Stem_vs_Flower;Stem_vs_Leaf	Down;Up	A5	3	393	high_confidence	TRUE				Known			High-confidence corrected multi-layer candidate	S6A_TSG_summary.rebuilt.v2.tsv;S6B_DEG_TSDEG_summary.rebuilt.v2.tsv;S9A_TST_summary.final.tsv;S9B_DET_TSDET_summary.final.tsv;TSAS_summary.corrected.tsv
102	STRG.37571	STRG.37571.1;STRG.37571.2;STRG.37571.3;STRG.37571.5	STRG.37571;A5:Chr02:30876793-30876998:30876793-30877305:-;STRG.37571;A5:Chr02:30876793-30876998:30876793-30879390:-;STRG.37571;RI:Chr02:30876656:30876793-30876998:30879588:-	DEG;TSG	DET;TST	TSAS	Flower;Leaf	Flower_vs_145DAB;Flower_vs_95DAB;Leaf_vs_145DAB;Leaf_vs_45DAB;Leaf_vs_95DAB;Root_vs_Leaf	Down;Up	A5;RI	3	393	high_confidence	TRUE	ribonuclease H protein	ribonuclease H protein		Novel_gene			High-confidence corrected multi-layer candidate	S6A_TSG_summary.rebuilt.v2.tsv;S6B_DEG_TSDEG_summary.rebuilt.v2.tsv;S9A_TST_summary.final.tsv;S9B_DET_TSDET_summary.final.tsv;TSAS_summary.corrected.tsv
103	STRG.41958	STRG.41958.2	STRG.41958;RI:Chr05:46290972:46291059-46291137:46291389:+	DEG;TSG	TST	TSAS	Flower;Leaf;Stem	45DAB_vs_145DAB;45DAB_vs_95DAB;95DAB_vs_145DAB;Flower_vs_45DAB;Leaf_vs_145DAB;Leaf_vs_Flower;Root_vs_145DAB;Root_vs_45DAB;Root_vs_Leaf;Root_vs_Stem;Stem_vs_145DAB;Stem_vs_95DAB;Stem_vs_Flower;Stem_vs_Leaf	Down;Up	RI	3	392	high_confidence	TRUE	Beta-glucosidase 47	Beta-glucosidase 47	sp|Q9SVS1|BGL47_ARATH	Novel_gene	GO:0003674;GO:0003824;GO:0004553;GO:0008150;GO:0008152;GO:0008422;GO:0015926;GO:0016787;GO:0016798;GO:0071704;GO:1901135;GO:1901657	ko:K05350;ko00460;ko00500;ko00940;ko01100;ko01110;map00460;map00500;map00940;map01100;map01110	High-confidence corrected multi-layer candidate	S6A_TSG_summary.rebuilt.v2.tsv;S6B_DEG_TSDEG_summary.rebuilt.v2.tsv;S9A_TST_summary.final.tsv;TSAS_summary.corrected.tsv
104	STRG.13753	STRG.13753.1;STRG.13753.2	STRG.13753;A3:Chr15:4786787-4787605:4786787-4788313:+	DEG;TSG	DET;TST	TSAS	Flower;Stem	Flower_vs_145DAB;Flower_vs_45DAB;Flower_vs_95DAB;Leaf_vs_Flower;Root_vs_Flower;Root_vs_Leaf;Stem_vs_95DAB;Stem_vs_Flower;Stem_vs_Leaf	Down;Up	A3	3	391	high_confidence	TRUE				Novel_gene			High-confidence corrected multi-layer candidate	S6A_TSG_summary.rebuilt.v2.tsv;S6B_DEG_TSDEG_summary.rebuilt.v2.tsv;S9A_TST_summary.final.tsv;S9B_DET_TSDET_summary.final.tsv;TSAS_summary.corrected.tsv
105	STRG.18268	STRG.18268.1;STRG.18268.2;STRG.18268.3	STRG.18268;SE:Chr14:4650402-4652050:4652258-4655626:-;STRG.18268;SE:Chr14:4650402-4652112:4652258-4655626:-	DEG;TSG	TST	TSAS	Root	45DAB_vs_145DAB;Flower_vs_145DAB;Flower_vs_95DAB;Leaf_vs_45DAB;Leaf_vs_Flower;Root_vs_145DAB;Root_vs_45DAB;Root_vs_95DAB;Root_vs_Flower;Root_vs_Leaf;Root_vs_Stem;Stem_vs_145DAB;Stem_vs_45DAB;Stem_vs_95DAB;Stem_vs_Leaf	Down;Up	SE	3	391	high_confidence	TRUE	Putative disease resistance RPP13-like protein 1	Putative disease resistance RPP13-like protein 1	sp|Q9LRR4|R13L1_ARATH	Known			High-confidence corrected multi-layer candidate	S6A_TSG_summary.rebuilt.v2.tsv;S6B_DEG_TSDEG_summary.rebuilt.v2.tsv;S9A_TST_summary.final.tsv;TSAS_summary.corrected.tsv
106	STRG.29358	STRG.29358.1;STRG.29358.2;STRG.29358.3;STRG.29358.4	STRG.29358;A3:Chr00:4054224-4054356:4054025-4054356:-;STRG.29358;SE:Chr00:4053868-4053978:4054025-4054356:-;STRG.29358;SE:Chr00:4054025-4054149:4054224-4054356:-	TSG	DET;TST	DAS;tissue_specific_DAS	Flower;Leaf	Flower-145DAB;Flower_vs_145DAB;Flower_vs_95DAB;Stem-Flower	Negative_dPSI;Positive_dPSI;Up	A3;SE	3	391	high_confidence	TRUE	Protein ROOT HAIR DEFECTIVE 3 homolog 2	Protein ROOT HAIR DEFECTIVE 3 homolog 2	sp|Q9FKE9|RHD32_ARATH	Known	GO:0005575;GO:0005622;GO:0005623;GO:0005737;GO:0005783;GO:0012505;GO:0043226;GO:0043227;GO:0043229;GO:0043231;GO:0044424;GO:0044444;GO:0044464		High-confidence corrected multi-layer candidate	DAS_significant.corrected.tsv;DAS_tissue_specific_summary.corrected.tsv;S6A_TSG_summary.rebuilt.v2.tsv;S9A_TST_summary.final.tsv;S9B_DET_TSDET_summary.final.tsv
107	STRG.17172	STRG.17172.1;STRG.17172.2	STRG.17172;SE:Chr15:48378205-48378288:48378329-48378416:+	DEG;TSG	DET;TST	TSAS	Root	Root_vs_45DAB;Root_vs_95DAB;Root_vs_Flower;Root_vs_Stem	Up	SE	3	390	high_confidence	TRUE	MADS-box transcription factor 27	MADS-box transcription factor 27; Agamous-like MADS-box protein AGL16	sp|Q6EP49|MAD27_ORYSJ	Known	GO:0003674;GO:0003700;GO:0005488;GO:0005515;GO:0005575;GO:0005622;GO:0005623;GO:0005634;GO:0006355;GO:0007275;GO:0008134;GO:0008150;GO:0009791;GO:0009888;GO:0009889;GO:0009987;GO:0010374;GO:0010440;GO:0010468;GO:0010556;GO:0019219;GO:0019222;GO:0031323;GO:0031326;GO:0032501;GO:0032502;GO:0042802;GO:0042803;GO:0043226;GO:0043227;GO:0043229;GO:0043231;GO:0044424;GO:0044464;GO:0046983;GO:0048856;GO:…	ko:K09264	High-confidence corrected multi-layer candidate	S6A_TSG_summary.rebuilt.v2.tsv;S6B_DEG_TSDEG_summary.rebuilt.v2.tsv;S9A_TST_summary.final.tsv;S9B_DET_TSDET_summary.final.tsv;TSAS_summary.corrected.tsv
108	STRG.33914	STRG.33914.1;STRG.33914.2;STRG.33914.4	STRG.33914;A5:Chr03:28829734-28830456:28829734-28830504:-	TSG	DET;TSDET;TST	TSAS	Flower;Stem	Stem_vs_Leaf	Up	A5	3	388	high_confidence	TRUE	Homeobox-leucine zipper protein	Homeobox-leucine zipper protein; zipper protein		Novel_gene		ko:K09338	High-confidence corrected multi-layer candidate	S6A_TSG_summary.rebuilt.v2.tsv;S9A_TST_summary.final.tsv;S9B_DET_TSDET_summary.final.tsv;TSAS_summary.corrected.tsv
109	STRG.46258	STRG.46258.3	STRG.46258;AF:Chr07:14332533-14335976:14338016:14332533-14345256:14345543:-	DEG;TSG	TST	TSAS	Root	45DAB_vs_145DAB;Flower_vs_45DAB;Flower_vs_95DAB;Leaf_vs_45DAB;Leaf_vs_95DAB;Root_vs_145DAB;Root_vs_45DAB;Root_vs_95DAB;Root_vs_Flower;Root_vs_Leaf;Root_vs_Stem;Stem_vs_45DAB	Down;Up	AF	3	388	high_confidence	TRUE	Calcium-binding protein CML42-like	Calcium-binding protein CML42-like		Novel_gene	GO:0000902;GO:0000904;GO:0003674;GO:0005488;GO:0005509;GO:0008150;GO:0009653;GO:0009888;GO:0009987;GO:0010026;GO:0010035;GO:0010038;GO:0010090;GO:0010091;GO:0016043;GO:0030154;GO:0032502;GO:0032989;GO:0042221;GO:0043167;GO:0043169;GO:0046686;GO:0046872;GO:0048468;GO:0048856;GO:0048869;GO:0050896;GO:0071840;GO:0090558;GO:0090626	ko:K13448;ko04626;map04626	High-confidence corrected multi-layer candidate	S6A_TSG_summary.rebuilt.v2.tsv;S6B_DEG_TSDEG_summary.rebuilt.v2.tsv;S9A_TST_summary.final.tsv;TSAS_summary.corrected.tsv
110	STRG.47528	STRG.47528.1;STRG.47528.2;STRG.47528.3;STRG.47528.4	STRG.47528;RI:Chr07:31159325:31159402-31159486:31159705:-;STRG.47528;RI:Chr07:31159486:31159705-31159802:31160173:-	TSG	DET;TSDET;TST	TSAS	Flower;Stem	Stem_vs_Leaf	Up	RI	3	388	high_confidence	TRUE	Uncharacterized protein At1g28695	Uncharacterized protein At1g28695	sp|Q3E6Y3|Y1869_ARATH	Known			High-confidence corrected multi-layer candidate	S6A_TSG_summary.rebuilt.v2.tsv;S9A_TST_summary.final.tsv;S9B_DET_TSDET_summary.final.tsv;TSAS_summary.corrected.tsv
111	STRG.47876	STRG.47876.3	STRG.47876;A3:Chr07:33855504-33855581:33855461-33855581:-	TSG	DET;TSDET;TST	TSAS	Flower;Stem	Stem_vs_Leaf	Up	A3	3	388	high_confidence	TRUE	Kinesin-like protein KIN-10C	Kinesin-like protein KIN-10C	sp|F4KEC6|KN10C_ARATH	Known	GO:0003674;GO:0003774;GO:0003777;GO:0003824;GO:0005575;GO:0005622;GO:0005623;GO:0005737;GO:0005815;GO:0005829;GO:0005856;GO:0005871;GO:0005875;GO:0005886;GO:0005929;GO:0005930;GO:0006810;GO:0006928;GO:0006996;GO:0007017;GO:0007018;GO:0007275;GO:0007399;GO:0008088;GO:0008150;GO:0008574;GO:0009987;GO:0010970;GO:0015630;GO:0016020;GO:0016043;GO:0016192;GO:0016462;GO:0016787;GO:0016817;GO:0016818;GO:…	ko:K10403;ko:K10406;ko:K20198;ko04914;map04914	High-confidence corrected multi-layer candidate	S6A_TSG_summary.rebuilt.v2.tsv;S9A_TST_summary.final.tsv;S9B_DET_TSDET_summary.final.tsv;TSAS_summary.corrected.tsv
112	STRG.50355	STRG.50355.1;STRG.50355.2	STRG.50355;AF:Chr06:31683538-31683796:31683911:31683538-31683937:31684015:-	TSG	DET;TSDET;TST	TSAS	Flower;Stem	Stem_vs_Leaf	Up	AF	3	388	high_confidence	TRUE	Bidirectional sugar transporter SWEET5	Bidirectional sugar transporter SWEET5	sp|Q9FM10|SWET5_ARATH	Known	GO:0003674;GO:0005215;GO:0005575;GO:0005623;GO:0005886;GO:0005887;GO:0006810;GO:0008150;GO:0008643;GO:0009987;GO:0015144;GO:0016020;GO:0016021;GO:0016043;GO:0022607;GO:0022857;GO:0031224;GO:0031226;GO:0034219;GO:0043933;GO:0044085;GO:0044425;GO:0044459;GO:0044464;GO:0051119;GO:0051179;GO:0051234;GO:0051259;GO:0051260;GO:0055085;GO:0065003;GO:0071702;GO:0071840;GO:0071944	ko:K15382	High-confidence corrected multi-layer candidate	S6A_TSG_summary.rebuilt.v2.tsv;S9A_TST_summary.final.tsv;S9B_DET_TSDET_summary.final.tsv;TSAS_summary.corrected.tsv
113	STRG.51916	STRG.51916.2	STRG.51916;SE:Chr09:6344798-6344959:6345063-6346596:-;STRG.51916;SE:Chr09:6345063-6345151:6345198-6346596:-	DEG;TSG	TST	TSAS	Flower;Stem	45DAB_vs_145DAB;45DAB_vs_95DAB;Flower_vs_145DAB;Flower_vs_45DAB;Flower_vs_95DAB;Leaf_vs_Flower;Root_vs_145DAB;Root_vs_Flower;Stem_vs_145DAB;Stem_vs_95DAB;Stem_vs_Flower	Down;Up	SE	3	388	high_confidence	TRUE	protein ubiquitination	protein ubiquitination		Known			High-confidence corrected multi-layer candidate	S6A_TSG_summary.rebuilt.v2.tsv;S6B_DEG_TSDEG_summary.rebuilt.v2.tsv;S9A_TST_summary.final.tsv;TSAS_summary.corrected.tsv
114	STRG.5203	STRG.5203.1;STRG.5203.2	STRG.5203;AL:Chr10:21841601-21841975:21842238:21841601-21842746:21843204:+	TSG	DET;TSDET;TST	TSAS	Flower;Stem	Stem_vs_Leaf	Up	AL	3	388	high_confidence	TRUE	cysteine-rich RLK (RECEPTOR-like protein kinase) 8	cysteine-rich RLK (RECEPTOR-like protein kinase) 8		Novel_gene			High-confidence corrected multi-layer candidate	S6A_TSG_summary.rebuilt.v2.tsv;S9A_TST_summary.final.tsv;S9B_DET_TSDET_summary.final.tsv;TSAS_summary.corrected.tsv
115	STRG.6688	STRG.6688.1;STRG.6688.2	STRG.6688;SE:Chr10:36195590-36195850:36195886-36196640:-	TSG	DET;TSDET;TST	TSAS	Flower;Stem	Flower_vs_95DAB	Up	SE	3	388	high_confidence	TRUE	Bidirectional sugar transporter SWEET2a	Bidirectional sugar transporter SWEET2a	sp|P0DKJ4|SWT2A_SORBI	Known	GO:0003674;GO:0005215;GO:0005575;GO:0005623;GO:0005886;GO:0005887;GO:0006810;GO:0008150;GO:0008643;GO:0015144;GO:0016020;GO:0016021;GO:0022857;GO:0031224;GO:0031226;GO:0034219;GO:0044425;GO:0044459;GO:0044464;GO:0051119;GO:0051179;GO:0051234;GO:0055085;GO:0071702;GO:0071944	ko:K15382	High-confidence corrected multi-layer candidate	S6A_TSG_summary.rebuilt.v2.tsv;S9A_TST_summary.final.tsv;S9B_DET_TSDET_summary.final.tsv;TSAS_summary.corrected.tsv
116	STRG.8330	STRG.8330.1;STRG.8330.3	STRG.8330;A3:Chr13:8055693-8055831:8055693-8055937:+	TSG	DET;TSDET;TST	TSAS	Flower;Stem	Stem_vs_Leaf	Up	A3	3	388	high_confidence	TRUE	ABC transporter C family member 9	ABC transporter C family member 9; ABC transporter C family member 13	sp|Q9M1C7|AB9C_ARATH	Known	GO:0000325;GO:0003674;GO:0003824;GO:0005215;GO:0005575;GO:0005576;GO:0005622;GO:0005623;GO:0005737;GO:0005773;GO:0005774;GO:0005911;GO:0006810;GO:0008150;GO:0009506;GO:0010290;GO:0015399;GO:0015405;GO:0015431;GO:0016020;GO:0016462;GO:0016787;GO:0016817;GO:0016818;GO:0016887;GO:0017111;GO:0022804;GO:0022857;GO:0030054;GO:0031090;GO:0042623;GO:0042626;GO:0043226;GO:0043227;GO:0043229;GO:0043231;GO:…	ko:K05665;ko:K05666;ko01523;ko01524;ko02010;ko04071;ko04976;ko04977;ko05206;map01523;map01524;map02010;map04071;map04976;map04977;map05206;ko:K05670	High-confidence corrected multi-layer candidate	S6A_TSG_summary.rebuilt.v2.tsv;S9A_TST_summary.final.tsv;S9B_DET_TSDET_summary.final.tsv;TSAS_summary.corrected.tsv
117	STRG.11260	STRG.11260.3	STRG.11260;AL:Chr12:10393887:10394067-10413643:10408938:10413371-10413643:-	DEG;TSG	TST	TSAS	95DAB;Leaf;Stem	Flower_vs_95DAB;Leaf_vs_95DAB;Root_vs_145DAB;Root_vs_45DAB;Root_vs_Flower;Root_vs_Leaf;Root_vs_Stem;Stem_vs_145DAB;Stem_vs_95DAB	Down;Up	AL	3	387	high_confidence	TRUE	NEP1-interacting protein-like	NEP1-interacting protein-like		Known	GO:0003674;GO:0003824;GO:0004842;GO:0006464;GO:0006508;GO:0006511;GO:0006807;GO:0008150;GO:0008152;GO:0009056;GO:0009057;GO:0009987;GO:0010033;GO:0010200;GO:0010243;GO:0010498;GO:0016567;GO:0016740;GO:0019538;GO:0019787;GO:0019941;GO:0030163;GO:0032446;GO:0036211;GO:0042221;GO:0042493;GO:0043161;GO:0043170;GO:0043412;GO:0043632;GO:0044237;GO:0044238;GO:0044248;GO:0044257;GO:0044260;GO:0044265;GO:…	ko:K19041	High-confidence corrected multi-layer candidate	S6A_TSG_summary.rebuilt.v2.tsv;S6B_DEG_TSDEG_summary.rebuilt.v2.tsv;S9A_TST_summary.final.tsv;TSAS_summary.corrected.tsv
118	STRG.31124	STRG.31124.1	STRG.31124;A3:Chr00:38156423-38156596:38156417-38156596:-	DEG;TSG	TST	TSAS	Root	Flower_vs_45DAB;Flower_vs_95DAB;Leaf_vs_45DAB;Leaf_vs_95DAB;Root_vs_145DAB;Root_vs_45DAB;Root_vs_95DAB;Root_vs_Flower;Root_vs_Leaf;Stem_vs_45DAB;Stem_vs_95DAB	Up	A3	3	387	high_confidence	TRUE	Separase	Separase	sp|Q5IBC5|ESP1_ARATH	Novel_gene	GO:0000003;GO:0000278;GO:0000280;GO:0000281;GO:0000902;GO:0000910;GO:0000911;GO:0003006;GO:0003674;GO:0003824;GO:0004175;GO:0004197;GO:0005575;GO:0005622;GO:0005623;GO:0005634;GO:0005737;GO:0005819;GO:0005856;GO:0005874;GO:0006508;GO:0006807;GO:0006810;GO:0006887;GO:0006996;GO:0007049;GO:0007059;GO:0007063;GO:0007275;GO:0008150;GO:0008152;GO:0008233;GO:0008234;GO:0009653;GO:0009790;GO:0009791;GO:…	ko:K02365;ko04110;ko04111;ko04113;ko04114;map04110;map04111;map04113;map04114	High-confidence corrected multi-layer candidate	S6A_TSG_summary.rebuilt.v2.tsv;S6B_DEG_TSDEG_summary.rebuilt.v2.tsv;S9A_TST_summary.final.tsv;TSAS_summary.corrected.tsv
119	STRG.45053	STRG.45053.4	STRG.45053;AL:Chr07:768742:769575-771267:769834:770234-771267:-	DEG;TSG	TST	TSAS	95DAB	45DAB_vs_145DAB;45DAB_vs_95DAB;Flower_vs_145DAB;Flower_vs_95DAB;Leaf_vs_45DAB;Leaf_vs_95DAB;Root_vs_145DAB;Root_vs_95DAB;Root_vs_Leaf;Stem_vs_145DAB;Stem_vs_95DAB	Down;Up	AL	3	387	high_confidence	TRUE	Uncharacterized protein K02A2.6-like			Known			High-confidence corrected multi-layer candidate	S6A_TSG_summary.rebuilt.v2.tsv;S6B_DEG_TSDEG_summary.rebuilt.v2.tsv;S9A_TST_summary.final.tsv;TSAS_summary.corrected.tsv
120	STRG.15506	STRG.15506.1;STRG.15506.3	STRG.15506;A5:Chr15:19918074-19924907:19918074-19924961:-;STRG.15506;AL:Chr15:19917822:19918074-19924907:19923728:19924796-19924907:-	DEG;TSG	TST	TSAS	Flower;Stem	Flower_vs_145DAB;Flower_vs_45DAB;Flower_vs_95DAB;Leaf_vs_Flower;Root_vs_145DAB;Root_vs_Flower;Root_vs_Leaf;Stem_vs_145DAB;Stem_vs_Flower	Down;Up	A5;AL	3	386	high_confidence	TRUE	GDSL esterase/lipase EXL3	GDSL esterase/lipase EXL3	sp|Q94CH6|EXL3_ARATH	Novel_gene			High-confidence corrected multi-layer candidate	S6A_TSG_summary.rebuilt.v2.tsv;S6B_DEG_TSDEG_summary.rebuilt.v2.tsv;S9A_TST_summary.final.tsv;TSAS_summary.corrected.tsv
121	STRG.41420	STRG.41420.1	STRG.41420;RI:Chr05:43062921:43062987-43063154:43063277:+	DEG;TSG	DET;TST	TSAS	Flower;Leaf	Flower_vs_145DAB;Flower_vs_95DAB;Root_vs_Leaf;Stem_vs_Leaf	Down;Up	RI	3	386	high_confidence	TRUE				Novel_gene			High-confidence corrected multi-layer candidate	S6A_TSG_summary.rebuilt.v2.tsv;S6B_DEG_TSDEG_summary.rebuilt.v2.tsv;S9A_TST_summary.final.tsv;S9B_DET_TSDET_summary.final.tsv;TSAS_summary.corrected.tsv
122	STRG.56639	STRG.56639.2	STRG.56639;AF:Chr08:29999703:29999969-30046616:30046064:30046434-30046616:+	DEG;TSG	TST	TSAS	Root	Root_vs_145DAB;Root_vs_45DAB;Root_vs_95DAB;Root_vs_Flower;Root_vs_Leaf;Stem_vs_145DAB;Stem_vs_45DAB;Stem_vs_95DAB;Stem_vs_Flower;Stem_vs_Leaf	Up	AF	3	386	high_confidence	TRUE	Probable 2-oxoglutarate-dependent dioxygenase AOP1 (Fragment)	Probable 2-oxoglutarate-dependent dioxygenase AOP1 (Fragment)	sp|Q944Z5|AOP1V_ARATH	Known			High-confidence corrected multi-layer candidate	S6A_TSG_summary.rebuilt.v2.tsv;S6B_DEG_TSDEG_summary.rebuilt.v2.tsv;S9A_TST_summary.final.tsv;TSAS_summary.corrected.tsv
123	STRG.47185	STRG.47185.2	STRG.47185;SE:Chr07:28126590-28126945:28127078-28128616:+	DEG;TSG	TST	TSAS	Leaf;Stem	Flower_vs_145DAB;Flower_vs_45DAB;Flower_vs_95DAB;Leaf_vs_Flower;Root_vs_145DAB;Root_vs_45DAB;Root_vs_95DAB;Root_vs_Leaf;Stem_vs_145DAB;Stem_vs_45DAB;Stem_vs_95DAB;Stem_vs_Flower;Stem_vs_Leaf	Down;Up	SE	3	385	high_confidence	TRUE				Known			High-confidence corrected multi-layer candidate	S6A_TSG_summary.rebuilt.v2.tsv;S6B_DEG_TSDEG_summary.rebuilt.v2.tsv;S9A_TST_summary.final.tsv;TSAS_summary.corrected.tsv
124	STRG.47656	STRG.47656.1;STRG.47656.5;STRG.47656.6	STRG.47656;AL:Chr07:32124709-32128763:32129147:32124709-32129509:32129873:+;STRG.47656;SE:Chr07:32124709-32128763:32128895-32129509:+	DEG;TSG	TST	TSAS	145DAB;Flower;Stem	Flower_vs_145DAB;Flower_vs_45DAB;Flower_vs_95DAB;Leaf_vs_145DAB;Leaf_vs_45DAB;Leaf_vs_95DAB;Leaf_vs_Flower;Root_vs_Flower;Root_vs_Leaf;Stem_vs_45DAB;Stem_vs_95DAB;Stem_vs_Flower	Down;Up	AL;SE	3	385	high_confidence	TRUE				Known			High-confidence corrected multi-layer candidate	S6A_TSG_summary.rebuilt.v2.tsv;S6B_DEG_TSDEG_summary.rebuilt.v2.tsv;S9A_TST_summary.final.tsv;TSAS_summary.corrected.tsv
125	STRG.1158	STRG.1158.1;STRG.1158.2	STRG.1158;A3:Chr11:10544375-10544491:10544375-10544533:+;STRG.1158;RI:Chr11:10544114:10544375-10544491:10544595:+	DEG;TSG	TST	TSAS	Leaf;Stem	45DAB_vs_145DAB;45DAB_vs_95DAB;Flower_vs_45DAB;Leaf_vs_45DAB;Root_vs_Flower;Root_vs_Leaf;Root_vs_Stem;Stem_vs_145DAB;Stem_vs_45DAB;Stem_vs_95DAB;Stem_vs_Flower;Stem_vs_Leaf	Down;Up	A3;RI	3	384	high_confidence	TRUE				Novel_gene			High-confidence corrected multi-layer candidate	S6A_TSG_summary.rebuilt.v2.tsv;S6B_DEG_TSDEG_summary.rebuilt.v2.tsv;S9A_TST_summary.final.tsv;TSAS_summary.corrected.tsv
126	STRG.22460	STRG.22460.1;STRG.22460.2	STRG.22460;RI:Chr17:22976836:22977036-22977152:22977353:-	DEG;TSG	TST	TSAS	145DAB;45DAB	45DAB_vs_145DAB;95DAB_vs_145DAB;Flower_vs_45DAB;Flower_vs_95DAB;Leaf_vs_45DAB;Root_vs_45DAB;Stem_vs_145DAB	Down;Up	RI	3	384	high_confidence	TRUE	Sulfite exporter TauE/SafE family protein 3	Sulfite exporter TauE/SafE family protein 3	sp|Q8L7A0|TAUE3_ARATH	Novel_gene			High-confidence corrected multi-layer candidate	S6A_TSG_summary.rebuilt.v2.tsv;S6B_DEG_TSDEG_summary.rebuilt.v2.tsv;S9A_TST_summary.final.tsv;TSAS_summary.corrected.tsv
127	STRG.42497	STRG.42497.1;STRG.42497.2;STRG.42497.3	STRG.42497;A3:Chr04:2441254-2441892:2440486-2441892:-;STRG.42497;SE:Chr04:2440486-2441192:2441254-2441892:-	TSG	DET;TSDET;TST	TSAS	Flower;Leaf	Flower_vs_145DAB;Flower_vs_95DAB	Up	A3;SE	3	384	high_confidence	TRUE				Novel_gene			High-confidence corrected multi-layer candidate	S6A_TSG_summary.rebuilt.v2.tsv;S9A_TST_summary.final.tsv;S9B_DET_TSDET_summary.final.tsv;TSAS_summary.corrected.tsv
128	STRG.14859	STRG.14859.1;STRG.14859.2;STRG.14859.3;STRG.14859.4	STRG.14859;AF:Chr15:12792332-12792500:12792604:12792332-12844042:12844293:-;STRG.14859;AL:Chr15:12791901:12792332-12844042:12842773:12843877-12844042:-	DEG;TSG	TST	TSAS	Flower;Stem	Flower_vs_145DAB;Flower_vs_45DAB;Flower_vs_95DAB;Leaf_vs_Flower;Root_vs_Flower;Stem_vs_Flower	Down;Up	AF;AL	3	383	high_confidence	TRUE	Ribonuclease S-7	Ribonuclease S-7	sp|Q40381|RNS7_NICAL	Known		ko:K01166	High-confidence corrected multi-layer candidate	S6A_TSG_summary.rebuilt.v2.tsv;S6B_DEG_TSDEG_summary.rebuilt.v2.tsv;S9A_TST_summary.final.tsv;TSAS_summary.corrected.tsv
129	STRG.19412	STRG.19412.1;STRG.19412.2	STRG.19412;A3:Chr17:199387-199618:199316-199618:-	DEG;TSG	TST	TSAS	Flower;Stem	Flower_vs_145DAB;Flower_vs_45DAB;Flower_vs_95DAB;Leaf_vs_Flower;Root_vs_Flower;Stem_vs_Flower	Down;Up	A3	3	383	high_confidence	TRUE	Cation/H(+) antiporter 15	Cation/H(+) antiporter 15	sp|Q9SIT5|CHX15_ARATH	Known	GO:0005575;GO:0005623;GO:0006810;GO:0006811;GO:0006812;GO:0006885;GO:0008150;GO:0012505;GO:0015672;GO:0042592;GO:0044464;GO:0048878;GO:0050801;GO:0051179;GO:0051234;GO:0055067;GO:0055080;GO:0065007;GO:0065008;GO:0098771		High-confidence corrected multi-layer candidate	S6A_TSG_summary.rebuilt.v2.tsv;S6B_DEG_TSDEG_summary.rebuilt.v2.tsv;S9A_TST_summary.final.tsv;TSAS_summary.corrected.tsv
130	STRG.22437	STRG.22437.1	STRG.22437;SE:Chr17:22567354-22567489:22567611-22567757:-	TSG	DET;TSDET;TST	TSAS	Flower;Stem	Stem_vs_Leaf	Up	SE	3	383	high_confidence	TRUE				Known			High-confidence corrected multi-layer candidate	S6A_TSG_summary.rebuilt.v2.tsv;S9A_TST_summary.final.tsv;S9B_DET_TSDET_summary.final.tsv;TSAS_summary.corrected.tsv
131	STRG.25093	STRG.25093.4;STRG.25093.5	STRG.25093;A5:Chr16:12221375-12221478:12221232-12221478:+	TSG	DET;TSDET;TST	TSAS	Flower;Stem	Flower_vs_95DAB	Up	A5	3	383	high_confidence	TRUE				Novel_gene			High-confidence corrected multi-layer candidate	S6A_TSG_summary.rebuilt.v2.tsv;S9A_TST_summary.final.tsv;S9B_DET_TSDET_summary.final.tsv;TSAS_summary.corrected.tsv
132	STRG.26532	STRG.26532.1;STRG.26532.2	STRG.26532;A3:Chr01:3318-3594:2431-3594:-	TSG	DET;TSDET;TST	TSAS	Flower;Stem	Stem_vs_Leaf	Up	A3	3	383	high_confidence	TRUE				Known			High-confidence corrected multi-layer candidate	S6A_TSG_summary.rebuilt.v2.tsv;S9A_TST_summary.final.tsv;S9B_DET_TSDET_summary.final.tsv;TSAS_summary.corrected.tsv
133	STRG.27609	STRG.27609.1;STRG.27609.2	STRG.27609;AF:Chr01:20623860:20623917-20624275:20623954:20624092-20624275:+	DEG;TSG	TST	TSAS	Flower;Stem	Flower_vs_145DAB;Flower_vs_45DAB;Flower_vs_95DAB;Leaf_vs_Flower;Root_vs_Flower;Stem_vs_Flower	Down;Up	AF	3	383	high_confidence	TRUE	Soluble inorganic pyrophosphatase 1	Soluble inorganic pyrophosphatase; Soluble inorganic pyrophosphatase 1	sp|Q93V56|IPYR1_ARATH	Known	GO:0005575;GO:0005622;GO:0005623;GO:0005737;GO:0044424;GO:0044464	ko:K01507;ko00190;map00190	High-confidence corrected multi-layer candidate	S6A_TSG_summary.rebuilt.v2.tsv;S6B_DEG_TSDEG_summary.rebuilt.v2.tsv;S9A_TST_summary.final.tsv;TSAS_summary.corrected.tsv
134	STRG.28707	STRG.28707.1	STRG.28707;SE:Chr01:29745041-29745120:29745206-29745288:-	DEG;TSG	TST	TSAS	Flower;Stem	Flower_vs_145DAB;Flower_vs_45DAB;Flower_vs_95DAB;Leaf_vs_Flower;Root_vs_Flower;Stem_vs_Flower	Down;Up	SE	3	383	high_confidence	TRUE	Protein SHORTAGE IN CHIASMATA 1		sp|F4KG50|SHOC1_ARATH	Novel_gene	GO:0000003;GO:0000280;GO:0000712;GO:0005575;GO:0005911;GO:0006139;GO:0006259;GO:0006310;GO:0006725;GO:0006807;GO:0006996;GO:0007049;GO:0007059;GO:0007127;GO:0007131;GO:0008150;GO:0008152;GO:0009506;GO:0009987;GO:0016043;GO:0022402;GO:0022414;GO:0030054;GO:0034641;GO:0035825;GO:0043170;GO:0044237;GO:0044238;GO:0044260;GO:0045132;GO:0046483;GO:0048285;GO:0051304;GO:0051307;GO:0051321;GO:0055044;GO:…		High-confidence corrected multi-layer candidate	S6A_TSG_summary.rebuilt.v2.tsv;S6B_DEG_TSDEG_summary.rebuilt.v2.tsv;S9A_TST_summary.final.tsv;TSAS_summary.corrected.tsv
135	STRG.30241	STRG.30241.1;STRG.30241.2	STRG.30241;SE:Chr00:20111826-20112322:20112388-20115215:+	TSG	DET;TSDET;TST	TSAS	Flower;Stem	Stem_vs_Leaf	Up	SE	3	383	high_confidence	TRUE				Known			High-confidence corrected multi-layer candidate	S6A_TSG_summary.rebuilt.v2.tsv;S9A_TST_summary.final.tsv;S9B_DET_TSDET_summary.final.tsv;TSAS_summary.corrected.tsv
136	STRG.30782	STRG.30782.2;STRG.30782.4	STRG.30782;A5:Chr00:30104808-30104912:30104808-30104916:-	DEG;TSG	TST	TSAS	Flower;Stem	Flower_vs_145DAB;Flower_vs_45DAB;Flower_vs_95DAB;Leaf_vs_Flower;Root_vs_Flower;Stem_vs_Flower	Down;Up	A5	3	383	high_confidence	TRUE	NEDD8-conjugating enzyme Ubc12	NEDD8-conjugating enzyme Ubc12	sp|Q9SDY5|RCE1_ARATH	Known		ko:K10579;ko04120;map04120	High-confidence corrected multi-layer candidate	S6A_TSG_summary.rebuilt.v2.tsv;S6B_DEG_TSDEG_summary.rebuilt.v2.tsv;S9A_TST_summary.final.tsv;TSAS_summary.corrected.tsv
137	STRG.4156	STRG.4156.1;STRG.4156.2	STRG.4156;A5:Chr10:15899723-15912081:15899691-15912081:+	TSG	DET;TSDET;TST	TSAS	Flower;Stem	Stem_vs_Leaf	Up	A5	3	383	high_confidence	TRUE				Novel_gene			High-confidence corrected multi-layer candidate	S6A_TSG_summary.rebuilt.v2.tsv;S9A_TST_summary.final.tsv;S9B_DET_TSDET_summary.final.tsv;TSAS_summary.corrected.tsv
138	STRG.42361	STRG.42361.4	STRG.42361;A3:Chr04:1005104-1005342:1003690-1005342:-;STRG.42361;A5:Chr04:1003690-1003877:1003690-1004980:-;STRG.42361;AF:Chr04:1003690-1004980:1005315:1003690-1005342:1005421:-;STRG.42361;RI:Chr04:1003433:1003690-1003877:1005104:-;STRG.42361;RI:Chr04:1003433:1003690-1004980:1005104:-;STRG.42361;RI:Chr04:1003877:1003938-1004980:1005104:-;STRG.42361;SE:Chr04:1003690-1003877:1003938-1004980:-;STRG.…	DEG;TSG	TST	TSAS	Flower;Stem	Flower_vs_145DAB;Flower_vs_45DAB;Flower_vs_95DAB;Leaf_vs_Flower;Root_vs_Flower;Stem_vs_Flower	Down;Up	A3;A5;AF;RI;SE	3	383	high_confidence	TRUE	High mobility group B protein 15	High mobility group B protein 15	sp|Q9MAT6|HMG15_ARATH	Known	GO:0000003;GO:0000217;GO:0000400;GO:0000902;GO:0000904;GO:0001067;GO:0003006;GO:0003674;GO:0003676;GO:0003677;GO:0003700;GO:0005488;GO:0005515;GO:0005575;GO:0005623;GO:0006082;GO:0006355;GO:0006790;GO:0006807;GO:0008134;GO:0008150;GO:0008152;GO:0009653;GO:0009826;GO:0009846;GO:0009856;GO:0009860;GO:0009889;GO:0009932;GO:0009987;GO:0010468;GO:0010556;GO:0016043;GO:0016049;GO:0016143;GO:0019219;GO:…		High-confidence corrected multi-layer candidate	S6A_TSG_summary.rebuilt.v2.tsv;S6B_DEG_TSDEG_summary.rebuilt.v2.tsv;S9A_TST_summary.final.tsv;TSAS_summary.corrected.tsv
139	STRG.42664	STRG.42664.3	STRG.42664;A3:Chr04:3854451-3854630:3854451-3854673:+	DEG;TSG	TST	TSAS	Flower;Stem	Flower_vs_145DAB;Flower_vs_45DAB;Flower_vs_95DAB;Leaf_vs_Flower;Root_vs_Flower;Stem_vs_Flower	Down;Up	A3	3	383	high_confidence	TRUE	Putative B3 domain-containing protein At5g66980	Putative B3 domain-containing protein At5g66980	sp|Q9FGD2|Y5698_ARATH	Novel_gene	GO:0000003;GO:0003006;GO:0005575;GO:0005622;GO:0005623;GO:0005737;GO:0007275;GO:0008150;GO:0009507;GO:0009536;GO:0009790;GO:0009791;GO:0009793;GO:0010154;GO:0022414;GO:0032501;GO:0032502;GO:0043226;GO:0043227;GO:0043229;GO:0043231;GO:0044424;GO:0044444;GO:0044464;GO:0048316;GO:0048608;GO:0048731;GO:0048856;GO:0061458		High-confidence corrected multi-layer candidate	S6A_TSG_summary.rebuilt.v2.tsv;S6B_DEG_TSDEG_summary.rebuilt.v2.tsv;S9A_TST_summary.final.tsv;TSAS_summary.corrected.tsv
140	STRG.56042	STRG.56042.1;STRG.56042.2	STRG.56042;SE:Chr08:22145861-22146201:22146965-22148225:-	DEG;TSG	TST	TSAS	Flower;Stem	Flower_vs_145DAB;Flower_vs_45DAB;Flower_vs_95DAB;Leaf_vs_Flower;Root_vs_Flower;Stem_vs_Flower	Down;Up	SE	3	383	high_confidence	TRUE	Probable beta-D-xylosidase 7	Probable beta-D-xylosidase 7	sp|Q9SGZ5|BXL7_ARATH	Known	GO:0005575;GO:0005576;GO:0005618;GO:0005622;GO:0005623;GO:0005737;GO:0005911;GO:0009505;GO:0009506;GO:0009507;GO:0009536;GO:0030054;GO:0030312;GO:0043226;GO:0043227;GO:0043229;GO:0043231;GO:0044424;GO:0044444;GO:0044464;GO:0048046;GO:0055044;GO:0071944	ko:K15920;ko00520;ko01100;map00520;map01100	High-confidence corrected multi-layer candidate	S6A_TSG_summary.rebuilt.v2.tsv;S6B_DEG_TSDEG_summary.rebuilt.v2.tsv;S9A_TST_summary.final.tsv;TSAS_summary.corrected.tsv
141	STRG.7835	STRG.7835.1;STRG.7835.2	STRG.7835;SE:Chr13:4353980-4354149:4354307-4354572:-	TSG	DET;TSDET;TST	TSAS	Flower;Stem	Stem_vs_Leaf	Up	SE	3	383	high_confidence	TRUE				Novel_gene			High-confidence corrected multi-layer candidate	S6A_TSG_summary.rebuilt.v2.tsv;S9A_TST_summary.final.tsv;S9B_DET_TSDET_summary.final.tsv;TSAS_summary.corrected.tsv
142	STRG.17327	STRG.17327.1;STRG.17327.2;STRG.17327.3;STRG.17327.4	STRG.17327;A3:Chr15:50452788-50457144:50452788-50457147:+;STRG.17327;SE:Chr15:50451154-50452042:50452067-50452557:+	DEG;TSG	TST	TSAS	Flower;Stem	Flower_vs_145DAB;Flower_vs_45DAB;Flower_vs_95DAB;Leaf_vs_Flower;Stem_vs_Flower	Down;Up	A3;SE	3	382	high_confidence	TRUE	Agamous-like MADS-box protein AGL11	Agamous-like MADS-box protein AGL11	sp|F6I457|AG11C_VITVI	Known		ko:K09264	High-confidence corrected multi-layer candidate	S6A_TSG_summary.rebuilt.v2.tsv;S6B_DEG_TSDEG_summary.rebuilt.v2.tsv;S9A_TST_summary.final.tsv;TSAS_summary.corrected.tsv
143	STRG.2522	STRG.2522.1;STRG.2522.2	STRG.2522;RI:Chr11:33833280:33833556-33833708:33833855:-	DEG;TSG	TST	TSAS	Root	Root_vs_145DAB;Root_vs_45DAB;Root_vs_95DAB;Root_vs_Flower;Root_vs_Leaf;Root_vs_Stem	Up	RI	3	382	high_confidence	TRUE	(-)-alpha-pinene synthase	(-)-alpha-pinene synthase	sp|O23945|PINS_FRAVE	Known		ko:K15803;ko00909;map00909	High-confidence corrected multi-layer candidate	S6A_TSG_summary.rebuilt.v2.tsv;S6B_DEG_TSDEG_summary.rebuilt.v2.tsv;S9A_TST_summary.final.tsv;TSAS_summary.corrected.tsv
144	STRG.35119	STRG.35119.1;STRG.35119.2;STRG.35119.3	STRG.35119;RI:Chr02:1244959:1245039-1245201:1245551:+;STRG.35119;RI:Chr02:1245201:1245358-1245497:1245551:+;STRG.35119;SE:Chr02:1239923-1240241:1240510-1241420:+	DEG;TSG	TST	TSAS	Flower;Stem	Flower_vs_145DAB;Flower_vs_45DAB;Leaf_vs_Flower;Root_vs_Flower;Stem_vs_Flower	Down;Up	RI;SE	3	382	high_confidence	TRUE	Probable E3 ubiquitin-protein ligase HIP1	Probable E3 ubiquitin-protein ligase HIP1	sp|Q7XTV7|HIP1_ORYSJ	Known			High-confidence corrected multi-layer candidate	S6A_TSG_summary.rebuilt.v2.tsv;S6B_DEG_TSDEG_summary.rebuilt.v2.tsv;S9A_TST_summary.final.tsv;TSAS_summary.corrected.tsv
145	STRG.3560	STRG.3560.2	STRG.3560;A3:Chr10:1323999-1324295:1323996-1324295:-	DEG;TSG	TST	TSAS	Flower;Leaf;Stem	Flower_vs_145DAB;Flower_vs_45DAB;Flower_vs_95DAB;Leaf_vs_Flower	Down;Up	A3	3	382	high_confidence	TRUE	Chaperone protein dnaJ 10	Chaperone protein dnaJ 10	sp|Q8GYX8|DNJ10_ARATH	Known			High-confidence corrected multi-layer candidate	S6A_TSG_summary.rebuilt.v2.tsv;S6B_DEG_TSDEG_summary.rebuilt.v2.tsv;S9A_TST_summary.final.tsv;TSAS_summary.corrected.tsv
146	STRG.48528	STRG.48528.3	STRG.48528;AL:Chr06:1963245-1963704:1964103:1963245-1980360:1980856:+	DEG;TSG	TST	TSAS	Root	Root_vs_145DAB;Root_vs_45DAB;Root_vs_95DAB;Root_vs_Flower;Root_vs_Leaf;Root_vs_Stem	Up	AL	3	382	high_confidence	TRUE	Protein CYCLOPS	Protein CYCLOPS	sp|A9XMT4|CCLOP_PEA	Known	GO:0008150;GO:0036377;GO:0044403;GO:0044419;GO:0051704		High-confidence corrected multi-layer candidate	S6A_TSG_summary.rebuilt.v2.tsv;S6B_DEG_TSDEG_summary.rebuilt.v2.tsv;S9A_TST_summary.final.tsv;TSAS_summary.corrected.tsv
147	STRG.21580	STRG.21580.2;STRG.21580.3;STRG.21580.4	STRG.21580;A5:Chr17:9478495-9478665:9478495-9478745:-;STRG.21580;RI:Chr17:9478365:9478495-9478665:9478993:-	DEG;TSG	TST	TSAS	Flower;Stem	Flower_vs_145DAB;Flower_vs_45DAB;Leaf_vs_Flower;Stem_vs_Flower	Down;Up	A5;RI	3	381	high_confidence	TRUE	Fimbrin-5	Fimbrin-5	sp|Q9FKI0|FIMB5_ARATH	Novel_gene	GO:0000003;GO:0000902;GO:0000904;GO:0003006;GO:0003674;GO:0003779;GO:0005488;GO:0005515;GO:0005575;GO:0005618;GO:0005622;GO:0005623;GO:0005737;GO:0005829;GO:0005856;GO:0005884;GO:0006996;GO:0007010;GO:0007015;GO:0008092;GO:0008150;GO:0009653;GO:0009826;GO:0009846;GO:0009856;GO:0009860;GO:0009932;GO:0009987;GO:0015629;GO:0016043;GO:0016049;GO:0022414;GO:0022607;GO:0030029;GO:0030036;GO:0030154;GO:…	ko:K17275	High-confidence corrected multi-layer candidate	S6A_TSG_summary.rebuilt.v2.tsv;S6B_DEG_TSDEG_summary.rebuilt.v2.tsv;S9A_TST_summary.final.tsv;TSAS_summary.corrected.tsv
148	STRG.39006	STRG.39006.1;STRG.39006.3;STRG.39006.4;STRG.39006.6	STRG.39006;MX:Chr05:13023771-13024016:13024099-13024338:13023771-13024180:13024263-13024338:+;STRG.39006;SE:Chr05:13023771-13023852:13023935-13024016:+;STRG.39006;SE:Chr05:13023771-13024016:13024099-13024180:+;STRG.39006;SE:Chr05:13024099-13024180:13024263-13024338:+	DEG;TSG	TST	TSAS	Root	Root_vs_145DAB;Root_vs_45DAB;Root_vs_95DAB;Root_vs_Leaf;Root_vs_Stem	Up	MX;SE	3	381	high_confidence	TRUE	BURP domain-containing protein 17	BURP domain-containing protein 17; BURP domain protein USPL1	sp|B9G9L9|BURPH_ORYSJ	Known			High-confidence corrected multi-layer candidate	S6A_TSG_summary.rebuilt.v2.tsv;S6B_DEG_TSDEG_summary.rebuilt.v2.tsv;S9A_TST_summary.final.tsv;TSAS_summary.corrected.tsv
149	STRG.50306	STRG.50306.3;STRG.50306.6	STRG.50306;A3:Chr06:31186740-31186865:31186350-31186865:-;STRG.50306;AF:Chr06:31186902-31187613:31188128:31186902-31189827:31189956:-;STRG.50306;AF:Chr06:31186902-31187613:31189131:31186902-31189827:31189956:-	DEG;TSG	TST	TSAS	Root	Root_vs_145DAB;Root_vs_45DAB;Root_vs_95DAB;Root_vs_Flower;Root_vs_Leaf;Root_vs_Stem;Stem_vs_145DAB;Stem_vs_45DAB;Stem_vs_Flower;Stem_vs_Leaf	Up	A3;AF	3	381	high_confidence	TRUE				Known			High-confidence corrected multi-layer candidate	S6A_TSG_summary.rebuilt.v2.tsv;S6B_DEG_TSDEG_summary.rebuilt.v2.tsv;S9A_TST_summary.final.tsv;TSAS_summary.corrected.tsv
150	STRG.51152	STRG.51152.1;STRG.51152.2	STRG.51152;A5:Chr09:777424-777887:777424-777996:-	DEG;TSG	TST	TSAS	Root	Root_vs_145DAB;Root_vs_45DAB;Root_vs_95DAB;Root_vs_Flower;Root_vs_Leaf	Up	A5	3	381	high_confidence	TRUE	F-box/kelch-repeat protein At3g27150	F-box/kelch-repeat protein At3g27150	sp|Q9LI89|FBK70_ARATH	Known	GO:0000151;GO:0003674;GO:0005488;GO:0005515;GO:0005575;GO:0005622;GO:0005623;GO:0005634;GO:0005737;GO:0006508;GO:0006511;GO:0006807;GO:0008150;GO:0008152;GO:0009056;GO:0009057;GO:0009987;GO:0010498;GO:0019005;GO:0019222;GO:0019538;GO:0019899;GO:0019941;GO:0030162;GO:0030163;GO:0031461;GO:0031625;GO:0032991;GO:0043161;GO:0043170;GO:0043226;GO:0043227;GO:0043229;GO:0043231;GO:0043632;GO:0044237;GO:…		High-confidence corrected multi-layer candidate	S6A_TSG_summary.rebuilt.v2.tsv;S6B_DEG_TSDEG_summary.rebuilt.v2.tsv;S9A_TST_summary.final.tsv;TSAS_summary.corrected.tsv
151	STRG.54724	STRG.54724.2	STRG.54724;RI:Chr08:3211078:3211745-3212249:3212368:+;STRG.54724;RI:Chr08:3218653:3218739-3218840:3218892:+	DEG;TSG	TST	TSAS	Flower;Stem	Flower_vs_145DAB;Flower_vs_45DAB;Flower_vs_95DAB;Leaf_vs_Flower	Down;Up	RI	3	381	high_confidence	TRUE	Plant intracellular Ras-group-related LRR protein	Long chain base biosynthesis protein		Novel_gene	GO:0002178;GO:0003674;GO:0003824;GO:0004758;GO:0005575;GO:0005622;GO:0005623;GO:0005737;GO:0005783;GO:0005789;GO:0006066;GO:0006629;GO:0006643;GO:0006644;GO:0006665;GO:0006667;GO:0006670;GO:0006672;GO:0006684;GO:0006686;GO:0006793;GO:0006796;GO:0006807;GO:0008150;GO:0008152;GO:0008610;GO:0008654;GO:0009058;GO:0009893;GO:0009894;GO:0009896;GO:0009987;GO:0010506;GO:0010508;GO:0012505;GO:0016020;GO:…	ko:K19613;ko04014;map04014;ko:K00654;ko00600;ko01100;ko04071;ko04138;map00600;map01100;map04071;map04138	High-confidence corrected multi-layer candidate	S6A_TSG_summary.rebuilt.v2.tsv;S6B_DEG_TSDEG_summary.rebuilt.v2.tsv;S9A_TST_summary.final.tsv;TSAS_summary.corrected.tsv
152	STRG.38009	STRG.38009.4	STRG.38009;A3:Chr02:35081260-35083452:35081144-35083452:-	DEG;TSG	TST	TSAS	95DAB	Flower_vs_145DAB;Flower_vs_45DAB;Flower_vs_95DAB;Stem_vs_95DAB	Down	A3	3	380	high_confidence	TRUE	8-hydroxy-dADP phosphatase activity			Novel_gene			High-confidence corrected multi-layer candidate	S6A_TSG_summary.rebuilt.v2.tsv;S6B_DEG_TSDEG_summary.rebuilt.v2.tsv;S9A_TST_summary.final.tsv;TSAS_summary.corrected.tsv
153	STRG.30575	STRG.30575.2	STRG.30575;AL:Chr00:26034022:26034046-26037968:26037728:26037894-26037968:-	DEG;TSG	TST	TSAS	95DAB;Leaf	Flower_vs_95DAB;Leaf_vs_145DAB;Leaf_vs_45DAB;Leaf_vs_95DAB;Root_vs_145DAB;Root_vs_45DAB;Root_vs_95DAB	Down	AL	3	379	high_confidence	TRUE				Novel_gene			High-confidence corrected multi-layer candidate	S6A_TSG_summary.rebuilt.v2.tsv;S6B_DEG_TSDEG_summary.rebuilt.v2.tsv;S9A_TST_summary.final.tsv;TSAS_summary.corrected.tsv
154	STRG.344	STRG.344.2	STRG.344;A3:Chr11:3043806-3043880:3043770-3043880:-	DEG;TSG	TST	TSAS	Flower;Stem	Flower_vs_145DAB;Flower_vs_45DAB;Flower_vs_95DAB;Leaf_vs_Flower;Root_vs_145DAB;Root_vs_45DAB;Stem_vs_Flower	Down;Up	A3	3	379	high_confidence	TRUE				Known			High-confidence corrected multi-layer candidate	S6A_TSG_summary.rebuilt.v2.tsv;S6B_DEG_TSDEG_summary.rebuilt.v2.tsv;S9A_TST_summary.final.tsv;TSAS_summary.corrected.tsv
155	STRG.40969	STRG.40969.1	STRG.40969;A5:Chr05:38246184-38246434:38246043-38246434:+	TSG	DET;TST	TSAS	Flower;Stem	Stem_vs_Flower;Stem_vs_Leaf	Up	A5	3	379	high_confidence	TRUE	MADS-box protein FBP24	MADS-box protein FBP24	sp|Q9ATE5|FBP24_PETHY	Known	GO:0000003;GO:0000271;GO:0003006;GO:0005575;GO:0005622;GO:0005623;GO:0005634;GO:0005975;GO:0005976;GO:0005982;GO:0006073;GO:0007275;GO:0008150;GO:0008152;GO:0009058;GO:0009059;GO:0009250;GO:0009791;GO:0009987;GO:0010154;GO:0010941;GO:0010942;GO:0016051;GO:0019252;GO:0022414;GO:0032501;GO:0032502;GO:0033692;GO:0034637;GO:0034645;GO:0043067;GO:0043068;GO:0043170;GO:0043226;GO:0043227;GO:0043229;GO:…	ko:K02437;ko:K09260;ko00260;ko00630;ko01100;ko01110;ko01130;ko01200;ko04013;ko04022;ko04371;ko05418;map00260;map00630;map01100;map01110;map01130;map01200;map04013;map04022;map04371;map05418	High-confidence corrected multi-layer candidate	S6A_TSG_summary.rebuilt.v2.tsv;S9A_TST_summary.final.tsv;S9B_DET_TSDET_summary.final.tsv;TSAS_summary.corrected.tsv
156	STRG.41042	STRG.41042.1;STRG.41042.2;STRG.41042.3;STRG.41042.4;STRG.41042.5;STRG.41042.6	STRG.41042;SE:Chr05:39391797-39392158:39392290-39393121:+	TSG	DET;TST	TSAS	Flower;Leaf	Flower_vs_145DAB;Flower_vs_95DAB	Up	SE	3	379	high_confidence	TRUE	Probable LRR receptor-like serine/threonine-protein kinase At1g56140	Probable LRR receptor-like serine/threonine-protein kinase At1g56130; Probable LRR receptor-like serine/threonine-protein kinase At1g56140; LRR receptor-like serine threonine-protein kinase	sp|C0LGH3|Y5614_ARATH	Novel_gene	GO:0003674;GO:0003824;GO:0004672;GO:0004674;GO:0005575;GO:0005623;GO:0005886;GO:0006464;GO:0006468;GO:0006793;GO:0006796;GO:0006807;GO:0008150;GO:0008152;GO:0009987;GO:0016020;GO:0016301;GO:0016310;GO:0016740;GO:0016772;GO:0016773;GO:0019538;GO:0036211;GO:0043170;GO:0043412;GO:0044237;GO:0044238;GO:0044260;GO:0044267;GO:0044464;GO:0071704;GO:0071944;GO:0140096;GO:1901564		High-confidence corrected multi-layer candidate	S6A_TSG_summary.rebuilt.v2.tsv;S9A_TST_summary.final.tsv;S9B_DET_TSDET_summary.final.tsv;TSAS_summary.corrected.tsv
157	STRG.43349	STRG.43349.1	STRG.43349;SE:Chr04:15729743-15730481:15730534-15730622:-	TSG	DET;TST	TSAS	Flower;Stem	Stem_vs_Flower;Stem_vs_Leaf	Up	SE	3	379	high_confidence	TRUE	Carbonic anhydrase Nec1	Carbonic anhydrase Nec1	sp|P0DO50|NEC1_NESMA	Known		ko:K01674;ko00910;map00910	High-confidence corrected multi-layer candidate	S6A_TSG_summary.rebuilt.v2.tsv;S9A_TST_summary.final.tsv;S9B_DET_TSDET_summary.final.tsv;TSAS_summary.corrected.tsv
158	STRG.5295	STRG.5295.1	STRG.5295;A3:Chr10:22771890-22772258:22771890-22772267:+	DEG;TSG	TST	TSAS	Root	Root_vs_145DAB;Root_vs_45DAB;Root_vs_Leaf	Up	A3	3	379	high_confidence	TRUE	Glutamate receptor 3.2	Glutamate receptor 3.2	sp|Q93YT1|GLR32_ARATH	Known	GO:0001101;GO:0003674;GO:0004888;GO:0005215;GO:0005216;GO:0005261;GO:0005262;GO:0005575;GO:0005623;GO:0005886;GO:0006810;GO:0006811;GO:0006812;GO:0006816;GO:0007154;GO:0007165;GO:0008066;GO:0008150;GO:0008324;GO:0009719;GO:0009987;GO:0010033;GO:0010243;GO:0015075;GO:0015085;GO:0015267;GO:0015318;GO:0016020;GO:0019722;GO:0019932;GO:0022803;GO:0022838;GO:0022857;GO:0022890;GO:0023052;GO:0030001;GO:…	ko:K05387	High-confidence corrected multi-layer candidate	S6A_TSG_summary.rebuilt.v2.tsv;S6B_DEG_TSDEG_summary.rebuilt.v2.tsv;S9A_TST_summary.final.tsv;TSAS_summary.corrected.tsv
159	STRG.3775	STRG.3775.1	STRG.3775;AF:Chr10:3441691-3441843:3441990:3441691-3442232:3442410:-	DEG;TSG	TST	TSAS	145DAB;45DAB	Flower_vs_45DAB;Leaf_vs_145DAB;Leaf_vs_45DAB;Leaf_vs_95DAB;Root_vs_Leaf;Stem_vs_Leaf	Down;Up	AF	3	378	high_confidence	TRUE				Novel_gene			High-confidence corrected multi-layer candidate	S6A_TSG_summary.rebuilt.v2.tsv;S6B_DEG_TSDEG_summary.rebuilt.v2.tsv;S9A_TST_summary.final.tsv;TSAS_summary.corrected.tsv
160	STRG.594	STRG.594.1;STRG.594.2	STRG.594;RI:Chr11:5325064:5325699-5325745:5325944:+	TSG	DET;TST	TSAS	Root	Root_vs_Flower;Root_vs_Stem	Up	RI	3	378	high_confidence	TRUE	Peroxidase RIP1	Peroxidase RIP1	sp|Q40372|RIP1_MEDTR	Known		ko:K00430;ko00940;ko01100;ko01110;map00940;map01100;map01110	High-confidence corrected multi-layer candidate	S6A_TSG_summary.rebuilt.v2.tsv;S9A_TST_summary.final.tsv;S9B_DET_TSDET_summary.final.tsv;TSAS_summary.corrected.tsv
161	STRG.31988	STRG.31988.1;STRG.31988.3	STRG.31988;RI:Chr03:1505372:1505468-1505611:1505681:-	DEG;TSG	TST	TSAS	Root	Leaf_vs_95DAB;Root_vs_145DAB;Root_vs_45DAB;Root_vs_95DAB;Root_vs_Flower;Root_vs_Stem	Up	RI	3	377	high_confidence	TRUE				Novel_gene			High-confidence corrected multi-layer candidate	S6A_TSG_summary.rebuilt.v2.tsv;S6B_DEG_TSDEG_summary.rebuilt.v2.tsv;S9A_TST_summary.final.tsv;TSAS_summary.corrected.tsv
162	STRG.32214	STRG.32214.1	STRG.32214;A5:Chr03:3258163-3259230:3258163-3259232:-	DEG;TSG	TST	TSAS	95DAB;Stem	95DAB_vs_145DAB;Flower_vs_95DAB;Root_vs_95DAB;Root_vs_Leaf	Down;Up	A5	3	376	high_confidence	TRUE				Novel_gene			High-confidence corrected multi-layer candidate	S6A_TSG_summary.rebuilt.v2.tsv;S6B_DEG_TSDEG_summary.rebuilt.v2.tsv;S9A_TST_summary.final.tsv;TSAS_summary.corrected.tsv
163	STRG.42344	STRG.42344.3	STRG.42344;A3:Chr04:833966-835235:833898-835235:-	DEG;TSG	TST	TSAS	95DAB;Leaf	Flower_vs_95DAB;Root_vs_45DAB;Root_vs_95DAB;Root_vs_Leaf	Down	A3	3	376	high_confidence	TRUE				Known			High-confidence corrected multi-layer candidate	S6A_TSG_summary.rebuilt.v2.tsv;S6B_DEG_TSDEG_summary.rebuilt.v2.tsv;S9A_TST_summary.final.tsv;TSAS_summary.corrected.tsv
164	STRG.17563	STRG.17563.4	STRG.17563;AF:Chr15:52746977:52747277-52748421:52748165:52748193-52748421:+;STRG.17563;AF:Chr15:52747386:52747495-52748421:52748165:52748193-52748421:+	DEG;TSG	TST	TSAS	Flower;Leaf	Leaf_vs_145DAB;Leaf_vs_Flower;Stem_vs_Leaf	Down;Up	AF	3	375	high_confidence	TRUE				Novel_gene			High-confidence corrected multi-layer candidate	S6A_TSG_summary.rebuilt.v2.tsv;S6B_DEG_TSDEG_summary.rebuilt.v2.tsv;S9A_TST_summary.final.tsv;TSAS_summary.corrected.tsv
165	STRG.20098	STRG.20098.1	STRG.20098;AL:Chr14:28915869-28917840:28918041:28915869-28925851:28926213:+	DEG;TSG	TST	TSAS	Root	Root_vs_145DAB;Root_vs_45DAB;Root_vs_95DAB;Root_vs_Stem	Up	AL	3	375	high_confidence	TRUE				Known			High-confidence corrected multi-layer candidate	S6A_TSG_summary.rebuilt.v2.tsv;S6B_DEG_TSDEG_summary.rebuilt.v2.tsv;S9A_TST_summary.final.tsv;TSAS_summary.corrected.tsv
166	STRG.21058	STRG.21058.1;STRG.21058.2;STRG.21058.3	STRG.21058;A5:Chr17:4862497-4862583:4862497-4862753:-	TSG	DET;TST	TSAS	Flower;Leaf	Flower_vs_145DAB;Flower_vs_45DAB;Flower_vs_95DAB	Up	A5	3	375	high_confidence	TRUE				Known			High-confidence corrected multi-layer candidate	S6A_TSG_summary.rebuilt.v2.tsv;S9A_TST_summary.final.tsv;S9B_DET_TSDET_summary.final.tsv;TSAS_summary.corrected.tsv
167	STRG.34106	STRG.34106.1;STRG.34106.2;STRG.34106.4;STRG.34106.6	STRG.34106;AF:Chr03:31307665-31307748:31307895:31307665-31310135:31310198:-;STRG.34106;AF:Chr03:31307665-31307748:31307895:31307665-31311318:31311496:-;STRG.34106;AF:Chr03:31307665-31307748:31307898:31307665-31310135:31310198:-;STRG.34106;AF:Chr03:31307665-31307748:31307898:31307665-31311318:31311455:-;STRG.34106;AF:Chr03:31307665-31307748:31307898:31307665-31311318:31311496:-;STRG.34106;AF:Chr03…	TSG	DET;TST	TSAS	Flower;Leaf	Flower_vs_145DAB;Flower_vs_45DAB;Flower_vs_95DAB	Up	AF	3	375	high_confidence	TRUE				Novel_gene			High-confidence corrected multi-layer candidate	S6A_TSG_summary.rebuilt.v2.tsv;S9A_TST_summary.final.tsv;S9B_DET_TSDET_summary.final.tsv;TSAS_summary.corrected.tsv
168	STRG.3945	STRG.3945.1;STRG.3945.2;STRG.3945.3	STRG.3945;A5:Chr10:5689344-5689511:5689118-5689511:+;STRG.3945;A5:Chr10:5689412-5689511:5689118-5689511:+;STRG.3945;A5:Chr10:5689412-5689511:5689344-5689511:+;STRG.3945;A5:Chr10:5689581-5690432:5689577-5690432:+	TSG	DET;TST	TSAS	Flower;Stem	Stem_vs_Flower;Stem_vs_Leaf	Up	A5	3	374	high_confidence	TRUE				Novel_gene			High-confidence corrected multi-layer candidate	S6A_TSG_summary.rebuilt.v2.tsv;S9A_TST_summary.final.tsv;S9B_DET_TSDET_summary.final.tsv;TSAS_summary.corrected.tsv
169	STRG.39833	STRG.39833.2	STRG.39833;AL:Chr05:26432255-26432997:26433043:26432255-26435006:26435063:+	DEG;TSG	TST	TSAS	Flower;Root	Root_vs_45DAB;Root_vs_95DAB	Up	AL	3	374	high_confidence	TRUE				Novel_gene			High-confidence corrected multi-layer candidate	S6A_TSG_summary.rebuilt.v2.tsv;S6B_DEG_TSDEG_summary.rebuilt.v2.tsv;S9A_TST_summary.final.tsv;TSAS_summary.corrected.tsv
170	STRG.41490	STRG.41490.2;STRG.41490.3	STRG.41490;A5:Chr05:43583315-43583503:43583258-43583503:+	TSG	DET;TST	TSAS	Flower;Leaf	Flower_vs_145DAB;Flower_vs_95DAB	Up	A5	3	374	high_confidence	TRUE				Known			High-confidence corrected multi-layer candidate	S6A_TSG_summary.rebuilt.v2.tsv;S9A_TST_summary.final.tsv;S9B_DET_TSDET_summary.final.tsv;TSAS_summary.corrected.tsv
171	STRG.46577	STRG.46577.3	STRG.46577;A3:Chr07:24624474-24624560:24624474-24624573:+	TSG	DET;TST	TSAS	Flower;Stem	Flower_vs_95DAB;Stem_vs_Leaf	Up	A3	3	374	high_confidence	TRUE				Known			High-confidence corrected multi-layer candidate	S6A_TSG_summary.rebuilt.v2.tsv;S9A_TST_summary.final.tsv;S9B_DET_TSDET_summary.final.tsv;TSAS_summary.corrected.tsv
172	STRG.49034	STRG.49034.1;STRG.49034.2	STRG.49034;AL:Chr06:6860162:6860500-6863965:6862583:6863058-6863965:-	TSG	DET;TST	TSAS	Flower;Stem	Stem_vs_Flower;Stem_vs_Leaf	Up	AL	3	374	high_confidence	TRUE				Novel_gene			High-confidence corrected multi-layer candidate	S6A_TSG_summary.rebuilt.v2.tsv;S9A_TST_summary.final.tsv;S9B_DET_TSDET_summary.final.tsv;TSAS_summary.corrected.tsv
173	STRG.10946	STRG.10946.1	STRG.10946;A3:Chr12:6938641-6938764:6938641-6938922:+	TSG	TST	TSAS	Flower;Stem			A3	3	367	high_confidence	TRUE	Sucrose transport protein	GAG-pre-integrase domain	sp|Q03411|SUT_SPIOL	Novel_gene	GO:0003674;GO:0005215;GO:0005351;GO:0005402;GO:0005575;GO:0005623;GO:0005886;GO:0006810;GO:0006811;GO:0006812;GO:0008150;GO:0008324;GO:0008506;GO:0008515;GO:0008643;GO:0009669;GO:0015075;GO:0015077;GO:0015078;GO:0015144;GO:0015154;GO:0015157;GO:0015291;GO:0015293;GO:0015294;GO:0015295;GO:0015318;GO:0015672;GO:0015766;GO:0015770;GO:0015772;GO:0016020;GO:0022804;GO:0022857;GO:0022890;GO:0034219;GO:…	ko:K15378	High-confidence corrected multi-layer candidate	S6A_TSG_summary.rebuilt.v2.tsv;S9A_TST_summary.final.tsv;TSAS_summary.corrected.tsv
174	STRG.11474	STRG.11474.2	STRG.11474;A3:Chr12:17449304-17449391:17449202-17449391:-;STRG.11474;AL:Chr12:17443032:17443140-17449150:17447756:17447920-17449150:-	TSG	TST	TSAS	Flower;Stem			A3;AL	3	367	high_confidence	TRUE	Glucomannan 4-beta-mannosyltransferase 2		sp|Q9FNI7|CSLA2_ARATH	Known		ko:K13680	High-confidence corrected multi-layer candidate	S6A_TSG_summary.rebuilt.v2.tsv;S9A_TST_summary.final.tsv;TSAS_summary.corrected.tsv
175	STRG.12229	STRG.12229.2	STRG.12229;A5:Chr12:25939175-25939541:25938779-25939541:+;STRG.12229;RI:Chr12:25938446:25938515-25938662:25938779:+;STRG.12229;RI:Chr12:25938446:25938779-25938972:25939175:+;STRG.12229;SE:Chr12:25938779-25938972:25939175-25939541:+	TSG	TST	TSAS	Flower;Stem			A5;RI;SE	3	367	high_confidence	TRUE	transposition, RNA-mediated	transposition, RNA-mediated		Novel_gene			High-confidence corrected multi-layer candidate	S6A_TSG_summary.rebuilt.v2.tsv;S9A_TST_summary.final.tsv;TSAS_summary.corrected.tsv
176	STRG.1775	STRG.1775.1;STRG.1775.2	STRG.1775;SE:Chr11:18773312-18773557:18773638-18773809:-	TSG	TST	TSAS	Flower;Stem			SE	3	367	high_confidence	TRUE	Alcohol-forming fatty acyl-CoA reductase	Alcohol-forming fatty acyl-CoA reductase	sp|Q9XGY7|FAR_SIMCH	Novel_gene	GO:0003674;GO:0003824;GO:0005575;GO:0005622;GO:0005623;GO:0005737;GO:0005886;GO:0006139;GO:0006163;GO:0006637;GO:0006725;GO:0006732;GO:0006753;GO:0006790;GO:0006793;GO:0006796;GO:0006807;GO:0006950;GO:0006970;GO:0008150;GO:0008152;GO:0009058;GO:0009117;GO:0009150;GO:0009259;GO:0009507;GO:0009536;GO:0009611;GO:0009628;GO:0009651;GO:0009698;GO:0009699;GO:0009987;GO:0010345;GO:0016020;GO:0016491;GO:…	ko:K13356;ko00073;ko04146;ko04212;map00073;map04146;map04212	High-confidence corrected multi-layer candidate	S6A_TSG_summary.rebuilt.v2.tsv;S9A_TST_summary.final.tsv;TSAS_summary.corrected.tsv
177	STRG.25231	STRG.25231.2	STRG.25231;SE:Chr16:13526207-13527382:13527492-13527610:-	TSG	TST	TSAS	Leaf;Stem			SE	3	367	high_confidence	TRUE	LRR receptor-like serine threonine-protein kinase	LRR receptor-like serine threonine-protein kinase		Novel_gene			High-confidence corrected multi-layer candidate	S6A_TSG_summary.rebuilt.v2.tsv;S9A_TST_summary.final.tsv;TSAS_summary.corrected.tsv
178	STRG.26415	STRG.26415.2	STRG.26415;A3:Chr16:27801756-27801841:27801756-27801847:+	TSG	TST	TSAS	Flower;Stem			A3	3	367	high_confidence	TRUE	Putative clathrin assembly protein At5g57200	Putative clathrin assembly protein At5g57200	sp|Q9LVD8|CAP7_ARATH	Known		ko:K20043;ko:K20044	High-confidence corrected multi-layer candidate	S6A_TSG_summary.rebuilt.v2.tsv;S9A_TST_summary.final.tsv;TSAS_summary.corrected.tsv
179	STRG.27601	STRG.27601.1;STRG.27601.2	STRG.27601;A3:Chr01:20556390-20557122:20556390-20557688:+;STRG.27601;A5:Chr01:20557193-20557688:20556390-20557688:+;STRG.27601;A5:Chr01:20557381-20557688:20556390-20557688:+;STRG.27601;A5:Chr01:20557381-20557688:20557193-20557688:+;STRG.27601;SE:Chr01:20556390-20557122:20557193-20557688:+	TSG	TST	TSAS	Flower;Stem			A3;A5;SE	3	367	high_confidence	TRUE	Cathecol O-methyltransferase 1	Caffeic acid 3-O-methyltransferase 1	sp|A0A3Q7I9E2|CTOMT_SOLLC	Novel_gene		ko:K12643;ko:K13066;ko00940;ko01058;ko01100;ko01110;map00940;map01058;map01100;map01110	High-confidence corrected multi-layer candidate	S6A_TSG_summary.rebuilt.v2.tsv;S9A_TST_summary.final.tsv;TSAS_summary.corrected.tsv
180	STRG.28085	STRG.28085.1;STRG.28085.2	STRG.28085;A5:Chr01:25074080-25074174:25074080-25074178:-	TSG	TST	TSAS	Flower;Stem			A5	3	367	high_confidence	TRUE	Ras-related protein Rab2BV	Ras-related protein Rab2BV	sp|Q39434|RB2BV_BETVU	Known		ko:K07904;ko04144;ko04961;ko04962;ko04972;map04144;map04961;map04962;map04972	High-confidence corrected multi-layer candidate	S6A_TSG_summary.rebuilt.v2.tsv;S9A_TST_summary.final.tsv;TSAS_summary.corrected.tsv
181	STRG.31398	STRG.31398.1;STRG.31398.2	STRG.31398;AF:Chr00:49492619:49492744-49493787:49492794:49492927-49493787:+	TSG	TST	TSAS	Flower;Stem			AF	3	367	high_confidence	TRUE	ADP/ATP translocase, mitochondrial (Fragment)	ADP/ATP translocase, mitochondrial (Fragment)	sp|P27081|ADT2_SOLTU	Novel_gene	GO:0005575;GO:0005622;GO:0005623;GO:0005737;GO:0005739;GO:0005740;GO:0005743;GO:0016020;GO:0019866;GO:0031090;GO:0031966;GO:0031967;GO:0031975;GO:0043226;GO:0043227;GO:0043229;GO:0043231;GO:0044422;GO:0044424;GO:0044429;GO:0044444;GO:0044446;GO:0044464	ko:K05863;ko04020;ko04022;ko04217;ko04218;ko05012;ko05016;ko05166;map04020;map04022;map04217;map04218;map05012;map05016;map05166	High-confidence corrected multi-layer candidate	S6A_TSG_summary.rebuilt.v2.tsv;S9A_TST_summary.final.tsv;TSAS_summary.corrected.tsv
182	STRG.33401	STRG.33401.1;STRG.33401.2;STRG.33401.3	STRG.33401;A3:Chr03:21708011-21708572:21708011-21708826:+;STRG.33401;A5:Chr03:21708750-21708826:21708609-21708826:+;STRG.33401;RI:Chr03:21708572:21708609-21708826:21709041:+;STRG.33401;RI:Chr03:21708572:21708750-21708826:21709041:+;STRG.33401;SE:Chr03:21708011-21708572:21708750-21708826:+	TSG	TST	TSAS	Flower;Stem			A3;A5;RI;SE	3	367	high_confidence	TRUE	Cleavage site for pathogenic type III effector avirulence factor Avr	Cleavage site for pathogenic type III effector avirulence factor Avr; RPM1-interacting protein 4 (RIN4) family protein		Known			High-confidence corrected multi-layer candidate	S6A_TSG_summary.rebuilt.v2.tsv;S9A_TST_summary.final.tsv;TSAS_summary.corrected.tsv
183	STRG.42369	STRG.42369.2	STRG.42369;A5:Chr04:1060893-1060984:1060893-1060990:-	TSG	TST	TSAS	Flower;Stem			A5	3	367	high_confidence	TRUE	Gibberellin-regulated protein 12	Gibberellin-regulated protein 12	sp|Q6GKX7|GASAC_ARATH	Known			High-confidence corrected multi-layer candidate	S6A_TSG_summary.rebuilt.v2.tsv;S9A_TST_summary.final.tsv;TSAS_summary.corrected.tsv
184	STRG.42370	STRG.42370.1;STRG.42370.2	STRG.42370;A5:Chr04:1077832-1077923:1077832-1077929:-	TSG	TST	TSAS	Flower;Stem			A5	3	367	high_confidence	TRUE	Gibberellin-regulated protein 12	Gibberellin-regulated protein 12	sp|Q6GKX7|GASAC_ARATH	Known			High-confidence corrected multi-layer candidate	S6A_TSG_summary.rebuilt.v2.tsv;S9A_TST_summary.final.tsv;TSAS_summary.corrected.tsv
185	STRG.43778	STRG.43778.2	STRG.43778;A3:Chr04:21319063-21319167:21319012-21319167:-	TSG	TST	TSAS	Flower;Stem			A3	3	367	high_confidence	TRUE	WD repeat-containing protein 44	WD repeat-containing protein 44	sp|Q9XSC3|WDR44_BOVIN	Known		ko:K20241	High-confidence corrected multi-layer candidate	S6A_TSG_summary.rebuilt.v2.tsv;S9A_TST_summary.final.tsv;TSAS_summary.corrected.tsv
186	STRG.54029	STRG.54029.2	STRG.54029;A5:Chr09:36328961-36329050:36328961-36329104:-;STRG.54029;AL:Chr09:36322996:36323510-36328776:36326613:36328452-36328776:-;STRG.54029;AL:Chr09:36322996:36323510-36328776:36328308:36328452-36328776:-	TSG	TST	TSAS	Flower;Stem			A5;AL	3	367	high_confidence	TRUE	Retrovirus-related Pol polyprotein from transposon RE2	Retrovirus-related Pol polyprotein from transposon RE2	sp|Q9ZT94|POLR2_ARATH	Known	GO:0000981;GO:0000988;GO:0000989;GO:0001067;GO:0001076;GO:0001134;GO:0001135;GO:0003674;GO:0003676;GO:0003677;GO:0003700;GO:0005488;GO:0005575;GO:0005622;GO:0005623;GO:0005634;GO:0006355;GO:0006357;GO:0006950;GO:0008150;GO:0009266;GO:0009409;GO:0009628;GO:0009889;GO:0009891;GO:0009893;GO:0009987;GO:0010468;GO:0010556;GO:0010557;GO:0010604;GO:0010628;GO:0019219;GO:0019222;GO:0030154;GO:0031323;GO:…	ko:K09422;ko:K13428;ko04626;map04626	High-confidence corrected multi-layer candidate	S6A_TSG_summary.rebuilt.v2.tsv;S9A_TST_summary.final.tsv;TSAS_summary.corrected.tsv
187	STRG.56006	STRG.56006.2	STRG.56006;RI:Chr08:21497325:21497386-21497590:21497617:+	TSG	TST	TSAS	Flower;Stem			RI	3	367	high_confidence	TRUE	Agamous-like MADS-box protein AGL66	Agamous-like MADS-box protein AGL66	sp|Q1PFC2|AGL66_ARATH	Novel_gene	GO:0000003;GO:0001558;GO:0003002;GO:0003006;GO:0003674;GO:0003700;GO:0006355;GO:0007275;GO:0007389;GO:0008150;GO:0009555;GO:0009653;GO:0009791;GO:0009889;GO:0009908;GO:0010016;GO:0010152;GO:0010229;GO:0010468;GO:0010556;GO:0010622;GO:0010769;GO:0019219;GO:0019222;GO:0021700;GO:0022414;GO:0022603;GO:0022604;GO:0031323;GO:0031326;GO:0032501;GO:0032502;GO:0035670;GO:0040008;GO:0043900;GO:0045595;GO:…	ko:K09260;ko04013;ko04022;ko04371;ko05418;map04013;map04022;map04371;map05418	High-confidence corrected multi-layer candidate	S6A_TSG_summary.rebuilt.v2.tsv;S9A_TST_summary.final.tsv;TSAS_summary.corrected.tsv
188	STRG.8175	STRG.8175.1;STRG.8175.2	STRG.8175;A3:Chr13:6930138-6930302:6930138-6931050:+	TSG	TST	TSAS	Flower;Stem			A3	3	367	high_confidence	TRUE	Peroxidase 5	Peroxidase 5	sp|A7QEU4|PER5_VITVI	Known		ko:K00430;ko00940;ko01100;ko01110;map00940;map01100;map01110	High-confidence corrected multi-layer candidate	S6A_TSG_summary.rebuilt.v2.tsv;S9A_TST_summary.final.tsv;TSAS_summary.corrected.tsv
189	STRG.45391	STRG.45391.1	STRG.45391;A5:Chr07:3294135-3294726:3294135-3295358:-	TSG	TST	TSAS	Root			A5	3	366	high_confidence	TRUE	Protein NRT1/ PTR FAMILY 5.4	Protein NRT1/ PTR FAMILY 5.4	sp|Q9M1I2|PTR46_ARATH	Known		ko:K14638	High-confidence corrected multi-layer candidate	S6A_TSG_summary.rebuilt.v2.tsv;S9A_TST_summary.final.tsv;TSAS_summary.corrected.tsv
190	STRG.22416	STRG.22416.1	STRG.22416;A3:Chr17:24122338-24122592:24122338-24122670:+	TSG	TST	TSAS	Flower;Stem			A3	3	362	high_confidence	TRUE				Known			High-confidence corrected multi-layer candidate	S6A_TSG_summary.rebuilt.v2.tsv;S9A_TST_summary.final.tsv;TSAS_summary.corrected.tsv
191	STRG.31583	STRG.31583.1;STRG.31583.2	STRG.31583;A3:Chr00:49251441-49252327:49251441-49252476:+	TSG	TST	TSAS	Flower;Stem			A3	3	362	high_confidence	TRUE				Novel_gene			High-confidence corrected multi-layer candidate	S6A_TSG_summary.rebuilt.v2.tsv;S9A_TST_summary.final.tsv;TSAS_summary.corrected.tsv
192	STRG.40224	STRG.40224.1	STRG.40224;AL:Chr05:30046011-30046238:30046450:30046011-30047934:30048227:+	TSG	TST	TSAS	Flower;Stem			AL	3	362	high_confidence	TRUE				Novel_gene			High-confidence corrected multi-layer candidate	S6A_TSG_summary.rebuilt.v2.tsv;S9A_TST_summary.final.tsv;TSAS_summary.corrected.tsv
193	STRG.43249	STRG.43249.1;STRG.43249.4	STRG.43249;A3:Chr04:11427839-11427927:11427834-11427927:-;STRG.43249;SE:Chr04:11426363-11427146:11427210-11427724:-	TSG	TST	TSAS	Flower;Stem			A3;SE	3	362	high_confidence	TRUE				Novel_gene			High-confidence corrected multi-layer candidate	S6A_TSG_summary.rebuilt.v2.tsv;S9A_TST_summary.final.tsv;TSAS_summary.corrected.tsv
194	STRG.45291	STRG.45291.2	STRG.45291;RI:Chr07:2418349:2418418-2418575:2418641:+	TSG	TST	TSAS	Flower;Stem			RI	3	362	high_confidence	TRUE				Novel_gene			High-confidence corrected multi-layer candidate	S6A_TSG_summary.rebuilt.v2.tsv;S9A_TST_summary.final.tsv;TSAS_summary.corrected.tsv
195	STRG.46275	STRG.46275.1	STRG.46275;A5:Chr07:14637259-14637359:14637008-14637359:+;STRG.46275;A5:Chr07:14637433-14638244:14637429-14638244:+	TSG	TST	TSAS	Flower;Stem			A5	3	362	high_confidence	TRUE				Known			High-confidence corrected multi-layer candidate	S6A_TSG_summary.rebuilt.v2.tsv;S9A_TST_summary.final.tsv;TSAS_summary.corrected.tsv
196	STRG.4675	STRG.4675.1	STRG.4675;A3:Chr10:13207707-13207909:13207504-13207909:-;STRG.4675;SE:Chr10:13206442-13207446:13207504-13207909:-;STRG.4675;SE:Chr10:13206442-13207446:13207707-13207909:-	TSG	TST	TSAS	Flower;Stem			A3;SE	3	362	high_confidence	TRUE				Novel_gene			High-confidence corrected multi-layer candidate	S6A_TSG_summary.rebuilt.v2.tsv;S9A_TST_summary.final.tsv;TSAS_summary.corrected.tsv
197	STRG.4810	STRG.4810.2	STRG.4810;A5:Chr10:18127960-18128836:18127956-18128836:+	TSG	TST	TSAS	Flower;Stem			A5	3	362	high_confidence	TRUE				Known			High-confidence corrected multi-layer candidate	S6A_TSG_summary.rebuilt.v2.tsv;S9A_TST_summary.final.tsv;TSAS_summary.corrected.tsv
198	STRG.48304	STRG.48304.1;STRG.48304.2	STRG.48304;SE:Chr06:199683-200097:200187-201598:-	TSG	TST	TSAS	Flower;Stem			SE	3	362	high_confidence	TRUE				Novel_gene			High-confidence corrected multi-layer candidate	S6A_TSG_summary.rebuilt.v2.tsv;S9A_TST_summary.final.tsv;TSAS_summary.corrected.tsv
199	STRG.48900	STRG.48900.1;STRG.48900.2	STRG.48900;A3:Chr06:5019048-5019298:5019048-5019312:+	TSG	TST	TSAS	Flower;Stem			A3	3	362	high_confidence	TRUE				Novel_gene			High-confidence corrected multi-layer candidate	S6A_TSG_summary.rebuilt.v2.tsv;S9A_TST_summary.final.tsv;TSAS_summary.corrected.tsv
200	STRG.50730	STRG.50730.1;STRG.50730.2	STRG.50730;AL:Chr06:34685611-34685774:34685878:34685611-34687185:34687493:+	TSG	TST	TSAS	Flower;Stem			AL	3	362	high_confidence	TRUE				Known			High-confidence corrected multi-layer candidate	S6A_TSG_summary.rebuilt.v2.tsv;S9A_TST_summary.final.tsv;TSAS_summary.corrected.tsv
201	STRG.51779	STRG.51779.1	STRG.51779;RI:Chr09:5209714:5209767-5209855:5209887:+	TSG	TST	TSAS	Leaf;Stem			RI	3	362	high_confidence	TRUE				Known			High-confidence corrected multi-layer candidate	S6A_TSG_summary.rebuilt.v2.tsv;S9A_TST_summary.final.tsv;TSAS_summary.corrected.tsv
202	STRG.52936	STRG.52936.1;STRG.52936.2	STRG.52936;SE:Chr09:16304099-16304468:16304516-16305094:-	TSG	TST	TSAS	Flower;Stem			SE	3	362	high_confidence	TRUE				Novel_gene			High-confidence corrected multi-layer candidate	S6A_TSG_summary.rebuilt.v2.tsv;S9A_TST_summary.final.tsv;TSAS_summary.corrected.tsv
203	STRG.9828	STRG.9828.3	STRG.9828;AL:Chr13:28291973:28292174-28301089:28300796:28301039-28301089:-	TSG	TST	TSAS	Flower;Stem			AL	3	362	high_confidence	TRUE				Novel_gene			High-confidence corrected multi-layer candidate	S6A_TSG_summary.rebuilt.v2.tsv;S9A_TST_summary.final.tsv;TSAS_summary.corrected.tsv

## Sheet: top100_prioritized_candidates
priority_rank	gene_id	transcript_id	event_id	gene_category	transcript_category	as_category	tissue	comparison	direction	event_type	support_layers	priority_score	candidate_tier	final_candidate_flag	gene_description	transcript_description	swissprot_hit	known_or_novel	go_annotation	kegg_annotation	notes	source_files
1	STRG.2120	STRG.2120.2;STRG.2120.3	STRG.2120;SE:Chr11:28685379-28685520:28685628-28686410:-	DEG;TSG	DET;TSDET;TST	DAS;tissue_specific_DAS	45DAB;Flower;Leaf	45DAB-145DAB;45DAB_vs_145DAB;Flower_vs_145DAB;Flower_vs_95DAB;Leaf_vs_145DAB;Leaf_vs_95DAB;Leaf_vs_Flower;Root_vs_145DAB;Root_vs_45DAB;Root_vs_95DAB;Root_vs_Flower;Root_vs_Leaf;Stem-45DAB;Stem_vs_145DAB;Stem_vs_45DAB;Stem_vs_95DAB;Stem_vs_Flower;Stem_vs_Leaf	Down;Negative_dPSI;Positive_dPSI;Up	SE	3	425	high_confidence	TRUE	Nudix hydrolase 10	Nudix hydrolase 10; Nudix hydrolase 2	sp|Q6NPD7|NUD10_ARATH	Known	GO:0000166;GO:0003674;GO:0003824;GO:0005488;GO:0005575;GO:0005622;GO:0005623;GO:0005737;GO:0005829;GO:0006950;GO:0006979;GO:0008150;GO:0016462;GO:0016787;GO:0016817;GO:0016818;GO:0036094;GO:0044424;GO:0044444;GO:0044464;GO:0047631;GO:0048037;GO:0050662;GO:0050896;GO:0051287;GO:0097159;GO:1901265;GO:1901363		High-confidence corrected multi-layer candidate	DAS_significant.corrected.tsv;DAS_tissue_specific_summary.corrected.tsv;S6A_TSG_summary.rebuilt.v2.tsv;S6B_DEG_TSDEG_summary.rebuilt.v2.tsv;S9A_TST_summary.final.tsv;S9B_DET_TSDET_summary.final.tsv
2	STRG.40053	STRG.40053.1;STRG.40053.2;STRG.40053.3	STRG.40053;AF:Chr05:28445744:28446194-28447153:28446902:28447054-28447153:+;STRG.40053;SE:Chr05:28447207-28447380:28447436-28447531:+	DEG;TSG	DET;TSDET;TST	DAS;tissue_specific_DAS	Flower;Leaf	45DAB_vs_145DAB;45DAB_vs_95DAB;Flower-145DAB;Flower-95DAB;Flower_vs_145DAB;Flower_vs_45DAB;Flower_vs_95DAB;Leaf-Flower;Leaf_vs_145DAB;Leaf_vs_45DAB;Leaf_vs_95DAB;Leaf_vs_Flower;Root-Flower;Root_vs_145DAB;Root_vs_Leaf;Stem-Flower;Stem_vs_145DAB;Stem_vs_Leaf	Down;Negative_dPSI;Positive_dPSI;Up	AF;SE	3	425	high_confidence	TRUE	alpha/beta hydrolase fold	alpha/beta hydrolase fold		Novel_gene			High-confidence corrected multi-layer candidate	DAS_significant.corrected.tsv;DAS_tissue_specific_summary.corrected.tsv;S6A_TSG_summary.rebuilt.v2.tsv;S6B_DEG_TSDEG_summary.rebuilt.v2.tsv;S9A_TST_summary.final.tsv;S9B_DET_TSDET_summary.final.tsv
3	STRG.43976	STRG.43976.1;STRG.43976.2	STRG.43976;SE:Chr04:24128530-24128926:24129003-24129312:+	DEG;TSG	DET;TSDET;TST	DAS;tissue_specific_DAS	145DAB;Flower;Stem	45DAB_vs_95DAB;95DAB_vs_145DAB;Flower_vs_145DAB;Flower_vs_45DAB;Flower_vs_95DAB;Leaf_vs_145DAB;Leaf_vs_45DAB;Leaf_vs_Flower;Root_vs_145DAB;Root_vs_45DAB;Root_vs_Flower;Root_vs_Stem;Stem-145DAB;Stem_vs_95DAB;Stem_vs_Flower;Stem_vs_Leaf	Down;Negative_dPSI;Up	SE	3	424	high_confidence	TRUE	GDSL esterase/lipase WDL1	GDSL esterase/lipase WDL1	sp|Q7XXR3|WDL1_ORYSJ	Known	GO:0005575;GO:0005576;GO:0048046		High-confidence corrected multi-layer candidate	DAS_significant.corrected.tsv;DAS_tissue_specific_summary.corrected.tsv;S6A_TSG_summary.rebuilt.v2.tsv;S6B_DEG_TSDEG_summary.rebuilt.v2.tsv;S9A_TST_summary.final.tsv;S9B_DET_TSDET_summary.final.tsv
4	STRG.23667	STRG.23667.1;STRG.23667.2	STRG.23667;A3:Chr16:1223524-1223714:1223524-1223717:+	DEG;TSG	DET;TSDET;TST	DAS;tissue_specific_DAS	Flower;Leaf;Stem	45DAB_vs_95DAB;Flower_vs_145DAB;Flower_vs_45DAB;Flower_vs_95DAB;Leaf_vs_45DAB;Leaf_vs_Flower;Root_vs_145DAB;Root_vs_95DAB;Root_vs_Flower;Root_vs_Leaf;Stem-Leaf;Stem_vs_95DAB;Stem_vs_Flower;Stem_vs_Leaf	Down;Negative_dPSI;Up	A3	3	422	high_confidence	TRUE	Binding partner of ACD11 1	Binding partner of ACD11 1	sp|Q9LFD5|BPA1_ARATH	Known	GO:0003674;GO:0003676;GO:0003723;GO:0005488;GO:0097159;GO:1901363		High-confidence corrected multi-layer candidate	DAS_significant.corrected.tsv;DAS_tissue_specific_summary.corrected.tsv;S6A_TSG_summary.rebuilt.v2.tsv;S6B_DEG_TSDEG_summary.rebuilt.v2.tsv;S9A_TST_summary.final.tsv;S9B_DET_TSDET_summary.final.tsv
5	STRG.46626	STRG.46626.1;STRG.46626.2	STRG.46626;RI:Chr07:21291919:21292020-21292224:21293002:+	DEG;TSG	DET;TSDET;TST	DAS;tissue_specific_DAS	Flower;Leaf;Stem	45DAB_vs_95DAB;Flower_vs_145DAB;Flower_vs_45DAB;Flower_vs_95DAB;Leaf_vs_145DAB;Leaf_vs_95DAB;Leaf_vs_Flower;Root_vs_145DAB;Root_vs_95DAB;Root_vs_Flower;Stem-Leaf;Stem_vs_95DAB;Stem_vs_Flower	Down;Positive_dPSI;Up	RI	3	421	high_confidence	TRUE	Jasmonoyl--L-amino acid synthetase JAR6	Jasmonoyl--L-amino acid synthetase JAR4; Jasmonoyl--L-amino acid synthetase JAR6	sp|A0A314KSQ4|JAR6_NICAT	Known	GO:0008150;GO:0009314;GO:0009416;GO:0009628;GO:0009719;GO:0009725;GO:0009733;GO:0010033;GO:0042221;GO:0050896	ko:K14487;ko:K14506;ko04075;map04075	High-confidence corrected multi-layer candidate	DAS_significant.corrected.tsv;DAS_tissue_specific_summary.corrected.tsv;S6A_TSG_summary.rebuilt.v2.tsv;S6B_DEG_TSDEG_summary.rebuilt.v2.tsv;S9A_TST_summary.final.tsv;S9B_DET_TSDET_summary.final.tsv
6	STRG.50780	STRG.50780.2;STRG.50780.3	STRG.50780;AF:Chr06:35137063:35137869-35148832:35148465:35148631-35148832:+	DEG;TSG	DET;TSDET;TST	DAS;tissue_specific_DAS	Flower;Stem	45DAB_vs_145DAB;Flower_vs_145DAB;Flower_vs_45DAB;Flower_vs_95DAB;Leaf_vs_145DAB;Leaf_vs_45DAB;Leaf_vs_95DAB;Root_vs_145DAB;Root_vs_45DAB;Root_vs_95DAB;Stem-Flower;Stem_vs_145DAB;Stem_vs_95DAB;Stem_vs_Flower	Down;Positive_dPSI;Up	AF	3	421	high_confidence	TRUE	LEAF RUST 10 DISEASE-RESISTANCE LOCUS RECEPTOR-LIKE PROTEIN KINASE-like 2.1	LEAF RUST 10 DISEASE-RESISTANCE LOCUS RECEPTOR-LIKE PROTEIN KINASE-like 2.1	sp|Q9FF31|LRL21_ARATH	Known			High-confidence corrected multi-layer candidate	DAS_significant.corrected.tsv;DAS_tissue_specific_summary.corrected.tsv;S6A_TSG_summary.rebuilt.v2.tsv;S6B_DEG_TSDEG_summary.rebuilt.v2.tsv;S9A_TST_summary.final.tsv;S9B_DET_TSDET_summary.final.tsv
7	STRG.22422	STRG.22422.2	STRG.22422;SE:Chr17:22332967-22338732:22338854-22338934:-	DEG;TSG	DET;TSDET;TST	DAS;tissue_specific_DAS	145DAB;Flower;Leaf	95DAB_vs_145DAB;Flower-145DAB;Flower_vs_145DAB;Leaf_vs_145DAB;Leaf_vs_45DAB;Leaf_vs_95DAB;Leaf_vs_Flower;Root_vs_145DAB;Root_vs_45DAB;Root_vs_95DAB;Root_vs_Flower;Root_vs_Leaf;Root_vs_Stem;Stem_vs_145DAB;Stem_vs_Leaf	Down;Negative_dPSI;Up	SE	3	418	high_confidence	TRUE				Novel_gene			High-confidence corrected multi-layer candidate	DAS_significant.corrected.tsv;DAS_tissue_specific_summary.corrected.tsv;S6A_TSG_summary.rebuilt.v2.tsv;S6B_DEG_TSDEG_summary.rebuilt.v2.tsv;S9A_TST_summary.final.tsv;S9B_DET_TSDET_summary.final.tsv
8	STRG.49744	STRG.49744.1;STRG.49744.4;STRG.49744.5	STRG.49744;RI:Chr06:25834463:25835107-25835213:25835296:+	DEG;TSG	DET;TSDET;TST	DAS;tissue_specific_DAS	45DAB;Flower;Stem	45DAB_vs_145DAB;45DAB_vs_95DAB;95DAB_vs_145DAB;Flower_vs_145DAB;Flower_vs_45DAB;Flower_vs_95DAB;Leaf_vs_45DAB;Leaf_vs_95DAB;Leaf_vs_Flower;Root_vs_145DAB;Root_vs_95DAB;Root_vs_Flower;Stem-45DAB;Stem_vs_95DAB;Stem_vs_Flower	Down;Negative_dPSI;Up	RI	3	418	high_confidence	TRUE				Known			High-confidence corrected multi-layer candidate	DAS_significant.corrected.tsv;DAS_tissue_specific_summary.corrected.tsv;S6A_TSG_summary.rebuilt.v2.tsv;S6B_DEG_TSDEG_summary.rebuilt.v2.tsv;S9A_TST_summary.final.tsv;S9B_DET_TSDET_summary.final.tsv
9	STRG.52749	STRG.52749.2	STRG.52749;RI:Chr09:13721588:13721633-13721721:13721929:-	DEG;TSG	DET;TSDET;TST	DAS;tissue_specific_DAS	Flower;Stem	Flower_vs_145DAB;Flower_vs_45DAB;Flower_vs_95DAB;Leaf_vs_Flower;Root_vs_Flower;Stem-145DAB;Stem-45DAB;Stem-95DAB;Stem-Leaf;Stem_vs_Flower;Stem_vs_Leaf	Down;Positive_dPSI;Up	RI	3	418	high_confidence	TRUE	U-box domain-containing protein 52	U-box domain-containing protein 52	sp|Q9FKG6|PUB52_ARATH	Known			High-confidence corrected multi-layer candidate	DAS_significant.corrected.tsv;DAS_tissue_specific_summary.corrected.tsv;S6A_TSG_summary.rebuilt.v2.tsv;S6B_DEG_TSDEG_summary.rebuilt.v2.tsv;S9A_TST_summary.final.tsv;S9B_DET_TSDET_summary.final.tsv
10	STRG.55548	STRG.55548.2	STRG.55548;SE:Chr08:12809010-12809136:12809168-12810106:+	DEG;TSG	DET;TSDET;TST	DAS;tissue_specific_DAS	Flower;Stem	45DAB_vs_95DAB;Flower_vs_145DAB;Flower_vs_45DAB;Flower_vs_95DAB;Leaf_vs_145DAB;Leaf_vs_95DAB;Root_vs_145DAB;Root_vs_95DAB;Stem-Flower;Stem_vs_145DAB;Stem_vs_95DAB	Negative_dPSI;Up	SE	3	418	high_confidence	TRUE	Potassium channel KAT3	Potassium channel KAT3	sp|P92960|KAT3_ARATH	Known	GO:0003674;GO:0005215;GO:0005216;GO:0005244;GO:0005249;GO:0005261;GO:0005267;GO:0005575;GO:0005622;GO:0005623;GO:0005737;GO:0005783;GO:0005886;GO:0005887;GO:0006810;GO:0006811;GO:0006812;GO:0006813;GO:0008150;GO:0008324;GO:0009605;GO:0009607;GO:0009624;GO:0009987;GO:0012505;GO:0015075;GO:0015077;GO:0015079;GO:0015267;GO:0015318;GO:0015672;GO:0016020;GO:0016021;GO:0022803;GO:0022832;GO:0022836;GO:…	ko:K21867	High-confidence corrected multi-layer candidate	DAS_significant.corrected.tsv;DAS_tissue_specific_summary.corrected.tsv;S6A_TSG_summary.rebuilt.v2.tsv;S6B_DEG_TSDEG_summary.rebuilt.v2.tsv;S9A_TST_summary.final.tsv;S9B_DET_TSDET_summary.final.tsv
11	STRG.43452	STRG.43452.1	STRG.43452;A5:Chr04:17871559-17871780:17870974-17871780:+	DEG;TSG	DET;TSDET;TST	DAS;tissue_specific_DAS	Root	95DAB_vs_145DAB;Flower_vs_45DAB;Flower_vs_95DAB;Leaf_vs_45DAB;Leaf_vs_95DAB;Root-Stem;Root_vs_145DAB;Root_vs_45DAB;Root_vs_95DAB;Stem_vs_45DAB;Stem_vs_95DAB	Down;Positive_dPSI;Up	A5	3	417	high_confidence	TRUE	Cytokinin riboside 5'-monophosphate phosphoribohydrolase LOG3	Cytokinin riboside 5'-monophosphate phosphoribohydrolase LOG3	sp|Q8L8B8|LOG3_ARATH	Novel_gene	GO:0005575;GO:0005622;GO:0005623;GO:0005634;GO:0005737;GO:0005829;GO:0043226;GO:0043227;GO:0043229;GO:0043231;GO:0044424;GO:0044444;GO:0044464		High-confidence corrected multi-layer candidate	DAS_significant.corrected.tsv;DAS_tissue_specific_summary.corrected.tsv;S6A_TSG_summary.rebuilt.v2.tsv;S6B_DEG_TSDEG_summary.rebuilt.v2.tsv;S9A_TST_summary.final.tsv;S9B_DET_TSDET_summary.final.tsv
12	STRG.14349	STRG.14349.1;STRG.14349.2	STRG.14349;A5:Chr15:8578411-8578533:8578406-8578533:+	DEG;TSG	DET;TST	DAS;tissue_specific_DAS	95DAB;Flower;Stem	45DAB_vs_145DAB;45DAB_vs_95DAB;Flower_vs_145DAB;Flower_vs_45DAB;Flower_vs_95DAB;Leaf_vs_145DAB;Leaf_vs_45DAB;Leaf_vs_95DAB;Leaf_vs_Flower;Root-95DAB;Root_vs_145DAB;Root_vs_95DAB;Root_vs_Flower;Root_vs_Leaf;Root_vs_Stem;Stem-95DAB;Stem_vs_145DAB;Stem_vs_45DAB;Stem_vs_95DAB;Stem_vs_Flower;Stem_vs_Leaf	Down;Negative_dPSI;Up	A5	3	415	high_confidence	TRUE	Probable boron transporter 6	Probable boron transporter 6	sp|Q3E954|BOR6_ARATH	Known	GO:0003674;GO:0005215;GO:0005575;GO:0005623;GO:0005886;GO:0005887;GO:0006810;GO:0006811;GO:0006820;GO:0006855;GO:0006873;GO:0006885;GO:0007154;GO:0008150;GO:0008509;GO:0009605;GO:0009987;GO:0009991;GO:0010036;GO:0015075;GO:0015103;GO:0015238;GO:0015318;GO:0015562;GO:0015698;GO:0015893;GO:0016020;GO:0016021;GO:0019725;GO:0022857;GO:0030003;GO:0030004;GO:0030641;GO:0031224;GO:0031226;GO:0031667;GO:…		High-confidence corrected multi-layer candidate	DAS_significant.corrected.tsv;DAS_tissue_specific_summary.corrected.tsv;S6A_TSG_summary.rebuilt.v2.tsv;S6B_DEG_TSDEG_summary.rebuilt.v2.tsv;S9A_TST_summary.final.tsv;S9B_DET_TSDET_summary.final.tsv
13	STRG.21284	STRG.21284.1;STRG.21284.2	STRG.21284;A5:Chr17:6882383-6882927:6882383-6883103:-	DEG;TSG	DET;TSDET;TST	DAS;tissue_specific_DAS	45DAB;Flower;Stem	45DAB-95DAB;Leaf_vs_145DAB;Leaf_vs_45DAB;Leaf_vs_95DAB;Leaf_vs_Flower;Root_vs_Leaf;Root_vs_Stem;Stem_vs_145DAB;Stem_vs_45DAB;Stem_vs_95DAB;Stem_vs_Flower;Stem_vs_Leaf	Down;Negative_dPSI;Up	A5	3	415	high_confidence	TRUE				Known			High-confidence corrected multi-layer candidate	DAS_significant.corrected.tsv;DAS_tissue_specific_summary.corrected.tsv;S6A_TSG_summary.rebuilt.v2.tsv;S6B_DEG_TSDEG_summary.rebuilt.v2.tsv;S9A_TST_summary.final.tsv;S9B_DET_TSDET_summary.final.tsv
14	STRG.702	STRG.702.2	STRG.702;A3:Chr11:6177863-6178370:6177863-6178373:+	DEG;TSG	DET;TSDET;TST	DAS;tissue_specific_DAS	95DAB;Root	Flower_vs_95DAB;Leaf_vs_Flower;Root-95DAB;Root_vs_145DAB;Root_vs_45DAB;Root_vs_95DAB;Root_vs_Leaf;Stem_vs_Leaf	Down;Negative_dPSI;Up	A3	3	415	high_confidence	TRUE	DUF761-associated sequence motif	DUF761-associated sequence motif		Known			High-confidence corrected multi-layer candidate	DAS_significant.corrected.tsv;DAS_tissue_specific_summary.corrected.tsv;S6A_TSG_summary.rebuilt.v2.tsv;S6B_DEG_TSDEG_summary.rebuilt.v2.tsv;S9A_TST_summary.final.tsv;S9B_DET_TSDET_summary.final.tsv
15	STRG.2856	STRG.2856.1;STRG.2856.2	STRG.2856;RI:Chr11:37599579:37602245-37602347:37602586:-	DEG;TSG	DET;TSDET;TST	TSAS	Flower;Root	45DAB_vs_145DAB;45DAB_vs_95DAB;95DAB_vs_145DAB;Flower_vs_145DAB;Flower_vs_95DAB;Leaf_vs_145DAB;Leaf_vs_45DAB;Leaf_vs_95DAB;Root_vs_145DAB;Root_vs_45DAB;Root_vs_95DAB;Root_vs_Flower;Root_vs_Leaf;Root_vs_Stem;Stem_vs_145DAB;Stem_vs_45DAB;Stem_vs_95DAB	Up	RI	3	414	high_confidence	TRUE	Putative receptor-like protein kinase At3g47110	Putative receptor-like protein kinase At3g47110	sp|Q9SD62|Y3471_ARATH	Known		ko:K04730;ko04010;ko04064;ko04620;ko04624;ko04722;ko05133;ko05140;ko05142;ko05145;ko05152;ko05162;ko05169;map04010;map04064;map04620;map04624;map04722;map05133;map05140;map05142;map05145;map05152;map05162;map05169	High-confidence corrected multi-layer candidate	S6A_TSG_summary.rebuilt.v2.tsv;S6B_DEG_TSDEG_summary.rebuilt.v2.tsv;S9A_TST_summary.final.tsv;S9B_DET_TSDET_summary.final.tsv;TSAS_summary.corrected.tsv
16	STRG.5313	STRG.5313.1;STRG.5313.2;STRG.5313.3	STRG.5313;RI:Chr10:22947834:22948119-22948202:22948692:+	DEG;TSG	DET;TST	DAS;tissue_specific_DAS	95DAB;Flower;Leaf	45DAB_vs_95DAB;Flower-95DAB;Flower_vs_145DAB;Flower_vs_45DAB;Flower_vs_95DAB;Leaf_vs_145DAB;Leaf_vs_45DAB;Leaf_vs_95DAB;Leaf_vs_Flower;Root_vs_95DAB;Root_vs_Flower;Root_vs_Leaf;Root_vs_Stem;Stem_vs_145DAB;Stem_vs_45DAB;Stem_vs_Leaf	Down;Positive_dPSI;Up	RI	3	414	high_confidence	TRUE	Disease resistance protein Roq1	Disease resistance protein RPP2A; Disease resistance protein Roq1	sp|A0A290U7C4|ROQ1_NICBE	Novel_gene	GO:0000166;GO:0000302;GO:0001101;GO:0002376;GO:0003674;GO:0005488;GO:0005575;GO:0005622;GO:0005623;GO:0005634;GO:0005737;GO:0005739;GO:0005829;GO:0006950;GO:0006952;GO:0006955;GO:0006979;GO:0007154;GO:0007165;GO:0008150;GO:0009605;GO:0009607;GO:0009617;GO:0009627;GO:0009719;GO:0009725;GO:0009733;GO:0009751;GO:0009814;GO:0009862;GO:0009863;GO:0009987;GO:0010033;GO:0010035;GO:0010193;GO:0014070;GO:…		High-confidence corrected multi-layer candidate	DAS_significant.corrected.tsv;DAS_tissue_specific_summary.corrected.tsv;S6A_TSG_summary.rebuilt.v2.tsv;S6B_DEG_TSDEG_summary.rebuilt.v2.tsv;S9A_TST_summary.final.tsv;S9B_DET_TSDET_summary.final.tsv
17	STRG.54507	STRG.54507.1;STRG.54507.4;STRG.54507.5	STRG.54507;A3:Chr08:1655419-1655800:1655362-1655800:-;STRG.54507;A5:Chr08:1656789-1656923:1656789-1657278:-;STRG.54507;SE:Chr08:1650643-1653930:1654193-1654956:-	DEG;TSG	DET;TSDET;TST	TSAS	Flower;Leaf	45DAB_vs_145DAB;95DAB_vs_145DAB;Flower_vs_145DAB;Flower_vs_45DAB;Flower_vs_95DAB;Leaf_vs_145DAB;Leaf_vs_45DAB;Leaf_vs_95DAB;Leaf_vs_Flower;Root_vs_45DAB;Root_vs_95DAB;Root_vs_Flower;Root_vs_Leaf;Root_vs_Stem;Stem_vs_145DAB;Stem_vs_45DAB;Stem_vs_Leaf	Down;Up	A3;A5;SE	3	414	high_confidence	TRUE	Protein NRT1/ PTR FAMILY 8.1	Protein NRT1/ PTR FAMILY 8.1; Protein NRT1/ PTR FAMILY 8.3	sp|Q9M390|PTR1_ARATH	Novel_gene	GO:0003674;GO:0005215;GO:0005575;GO:0005623;GO:0005886;GO:0005911;GO:0006807;GO:0006810;GO:0006857;GO:0008150;GO:0008152;GO:0009506;GO:0015833;GO:0016020;GO:0022857;GO:0030054;GO:0035672;GO:0035673;GO:0042886;GO:0042887;GO:0042937;GO:0042938;GO:0042939;GO:0044464;GO:0051179;GO:0051234;GO:0055044;GO:0055085;GO:0071702;GO:0071705;GO:0071944;GO:1904680	ko:K14638	High-confidence corrected multi-layer candidate	S6A_TSG_summary.rebuilt.v2.tsv;S6B_DEG_TSDEG_summary.rebuilt.v2.tsv;S9A_TST_summary.final.tsv;S9B_DET_TSDET_summary.final.tsv;TSAS_summary.corrected.tsv
18	STRG.7072	STRG.7072.1;STRG.7072.2	STRG.7072;A3:Chr10:39299388-39299475:39299275-39299475:-	DEG;TSG	DET;TST	DAS;tissue_specific_DAS	Flower;Leaf;Stem	45DAB_vs_95DAB;Flower_vs_145DAB;Flower_vs_95DAB;Leaf_vs_145DAB;Leaf_vs_45DAB;Leaf_vs_95DAB;Leaf_vs_Flower;Root_vs_45DAB;Root_vs_Flower;Root_vs_Leaf;Stem-95DAB;Stem-Flower;Stem-Leaf;Stem_vs_45DAB;Stem_vs_Flower;Stem_vs_Leaf	Down;Positive_dPSI;Up	A3	3	414	high_confidence	TRUE	G-type lectin S-receptor-like serine/threonine-protein kinase RKS1	G-type lectin S-receptor-like serine/threonine-protein kinase RKS1	sp|Q9ZT07|RKS1_ARATH	Known			High-confidence corrected multi-layer candidate	DAS_significant.corrected.tsv;DAS_tissue_specific_summary.corrected.tsv;S6A_TSG_summary.rebuilt.v2.tsv;S6B_DEG_TSDEG_summary.rebuilt.v2.tsv;S9A_TST_summary.final.tsv;S9B_DET_TSDET_summary.final.tsv
19	STRG.1084	STRG.1084.1;STRG.1084.2;STRG.1084.3;STRG.1084.4;STRG.1084.5	STRG.1084;A3:Chr11:9538763-9541632:9538763-9541660:+	DEG;TSG	DET;TST	DAS;tissue_specific_DAS	Flower;Leaf;Stem	45DAB_vs_145DAB;95DAB_vs_145DAB;Flower_vs_145DAB;Flower_vs_45DAB;Flower_vs_95DAB;Leaf_vs_45DAB;Leaf_vs_95DAB;Leaf_vs_Flower;Root_vs_145DAB;Root_vs_Flower;Root_vs_Leaf;Stem-Leaf;Stem_vs_145DAB;Stem_vs_Flower;Stem_vs_Leaf	Down;Negative_dPSI;Up	A3	3	413	high_confidence	TRUE	Belongs to the DEFL family	Belongs to the DEFL family		Known			High-confidence corrected multi-layer candidate	DAS_significant.corrected.tsv;DAS_tissue_specific_summary.corrected.tsv;S6A_TSG_summary.rebuilt.v2.tsv;S6B_DEG_TSDEG_summary.rebuilt.v2.tsv;S9A_TST_summary.final.tsv;S9B_DET_TSDET_summary.final.tsv
20	STRG.36663	STRG.36663.1;STRG.36663.2;STRG.36663.3;STRG.36663.4	STRG.36663;A5:Chr02:13712894-13713551:13712838-13713551:+	DEG;TSG	DET;TSDET;TST	TSAS	Flower;Stem	45DAB_vs_145DAB;45DAB_vs_95DAB;95DAB_vs_145DAB;Flower_vs_45DAB;Flower_vs_95DAB;Leaf_vs_145DAB;Leaf_vs_Flower;Root_vs_45DAB;Root_vs_95DAB;Root_vs_Flower;Root_vs_Leaf;Stem_vs_45DAB;Stem_vs_95DAB;Stem_vs_Flower;Stem_vs_Leaf	Down;Up	A5	3	412	high_confidence	TRUE	Methyl jasmonate esterase 1	Methyl jasmonate esterase 1	sp|D7SSD8|MJE1_VITVI	Novel_gene	GO:0003674;GO:0003824;GO:0016787		High-confidence corrected multi-layer candidate	S6A_TSG_summary.rebuilt.v2.tsv;S6B_DEG_TSDEG_summary.rebuilt.v2.tsv;S9A_TST_summary.final.tsv;S9B_DET_TSDET_summary.final.tsv;TSAS_summary.corrected.tsv
21	STRG.56711	STRG.56711.1;STRG.56711.2	STRG.56711;A5:Chr08:30700474-30700584:30700470-30700584:+;STRG.56711;RI:Chr08:30699564:30699679-30700227:30700470:+	DEG;TSG	DET;TSDET;TST	TSAS	145DAB;Flower;Leaf	45DAB_vs_95DAB;95DAB_vs_145DAB;Flower_vs_145DAB;Flower_vs_95DAB;Leaf_vs_145DAB;Leaf_vs_45DAB;Leaf_vs_95DAB;Leaf_vs_Flower;Root_vs_95DAB;Root_vs_Leaf;Root_vs_Stem;Stem_vs_145DAB;Stem_vs_45DAB;Stem_vs_Leaf	Down;Up	A5;RI	3	412	high_confidence	TRUE	Bromodomain-containing protein 4	bromo domain	sp|O60885|BRD4_HUMAN	Novel_gene	GO:0001047;GO:0001067;GO:0001085;GO:0001091;GO:0001094;GO:0001098;GO:0001099;GO:0001672;GO:0003674;GO:0003676;GO:0003677;GO:0005488;GO:0005515;GO:0005575;GO:0005622;GO:0005623;GO:0005634;GO:0008134;GO:0008150;GO:0010639;GO:0010847;GO:0031445;GO:0031452;GO:0033043;GO:0033044;GO:0042393;GO:0043226;GO:0043227;GO:0043229;GO:0043231;GO:0044087;GO:0044212;GO:0044424;GO:0044464;GO:0045798;GO:0048519;GO:…		High-confidence corrected multi-layer candidate	S6A_TSG_summary.rebuilt.v2.tsv;S6B_DEG_TSDEG_summary.rebuilt.v2.tsv;S9A_TST_summary.final.tsv;S9B_DET_TSDET_summary.final.tsv;TSAS_summary.corrected.tsv
22	STRG.7785	STRG.7785.2;STRG.7785.3;STRG.7785.6;STRG.7785.7;STRG.7785.9	STRG.7785;A3:Chr13:4012124-4012219:4011798-4012219:-;STRG.7785;RI:Chr13:4011718:4011798-4011892:4012124:-;STRG.7785;RI:Chr13:4012557:4013322-4013490:4014033:-;STRG.7785;SE:Chr13:4011798-4011892:4012124-4012219:-	DEG;TSG	DET;TSDET;TST	TSAS	145DAB;45DAB	45DAB_vs_145DAB;45DAB_vs_95DAB;95DAB_vs_145DAB;Flower_vs_145DAB;Flower_vs_45DAB;Leaf_vs_145DAB;Leaf_vs_95DAB;Leaf_vs_Flower;Root_vs_145DAB;Root_vs_95DAB;Root_vs_Flower;Stem_vs_145DAB;Stem_vs_95DAB;Stem_vs_Flower	Down;Up	A3;RI;SE	3	411	high_confidence	TRUE	Cytochrome P450 CYP749A22	Cytochrome P450 CYP749A22	sp|H2DH17|C7A22_PANGI	Known	GO:0003674;GO:0003824;GO:0004497;GO:0006629;GO:0008150;GO:0008152;GO:0008202;GO:0008395;GO:0009719;GO:0009725;GO:0009741;GO:0010033;GO:0010268;GO:0010817;GO:0014070;GO:0016128;GO:0016131;GO:0016491;GO:0033993;GO:0042221;GO:0042445;GO:0042592;GO:0044238;GO:0048878;GO:0050896;GO:0055088;GO:0055114;GO:0065007;GO:0065008;GO:0071704;GO:1901360;GO:1901615;GO:1901700	ko:K15639;ko00905;map00905	High-confidence corrected multi-layer candidate	S6A_TSG_summary.rebuilt.v2.tsv;S6B_DEG_TSDEG_summary.rebuilt.v2.tsv;S9A_TST_summary.final.tsv;S9B_DET_TSDET_summary.final.tsv;TSAS_summary.corrected.tsv
23	STRG.29330	STRG.29330.1;STRG.29330.2;STRG.29330.3;STRG.29330.4	STRG.29330;A3:Chr00:3810131-3810678:3810102-3810678:-;STRG.29330;AL:Chr00:3809791:3810131-3810678:3810160:3810241-3810678:-;STRG.29330;AL:Chr00:3809974:3810102-3810678:3810160:3810241-3810678:-	DEG;TSG	DET;TSDET;TST	TSAS	Flower;Stem	Flower_vs_145DAB;Flower_vs_45DAB;Flower_vs_95DAB;Leaf_vs_145DAB;Leaf_vs_Flower;Root_vs_145DAB;Root_vs_45DAB;Root_vs_95DAB;Root_vs_Flower;Root_vs_Leaf;Root_vs_Stem;Stem_vs_Flower;Stem_vs_Leaf	Down;Up	A3;AL	3	410	high_confidence	TRUE	RHOMBOID-like protein 5	RHOMBOID-like protein 5	sp|Q9SSR0|RBL5_ARATH	Novel_gene	GO:0000139;GO:0002791;GO:0002792;GO:0005575;GO:0005622;GO:0005623;GO:0005737;GO:0005783;GO:0005789;GO:0005794;GO:0006928;GO:0008150;GO:0008283;GO:0009894;GO:0009966;GO:0009987;GO:0010646;GO:0012505;GO:0016020;GO:0016477;GO:0019222;GO:0023051;GO:0030162;GO:0031090;GO:0031323;GO:0031329;GO:0031984;GO:0032268;GO:0032879;GO:0032880;GO:0040011;GO:0042058;GO:0042175;GO:0042176;GO:0043226;GO:0043227;GO:…		High-confidence corrected multi-layer candidate	S6A_TSG_summary.rebuilt.v2.tsv;S6B_DEG_TSDEG_summary.rebuilt.v2.tsv;S9A_TST_summary.final.tsv;S9B_DET_TSDET_summary.final.tsv;TSAS_summary.corrected.tsv
24	STRG.34969	STRG.34969.1;STRG.34969.2	STRG.34969;AL:Chr02:186198-186528:186763:186198-189315:189554:+	DEG;TSG	DET;TST	DAS;tissue_specific_DAS	Leaf;Stem	45DAB_vs_145DAB;45DAB_vs_95DAB;95DAB_vs_145DAB;Flower_vs_45DAB;Flower_vs_95DAB;Leaf_vs_45DAB;Leaf_vs_95DAB;Root_vs_45DAB;Root_vs_95DAB;Stem-Leaf;Stem_vs_45DAB;Stem_vs_95DAB;Stem_vs_Flower	Down;Negative_dPSI;Up	AL	3	410	high_confidence	TRUE	2-alkenal reductase (NADP(+)-dependent)	2-alkenal reductase (NADP(+)-dependent)	sp|Q9SLN8|DBR_TOBAC	Novel_gene	GO:0005575;GO:0005622;GO:0005623;GO:0005737;GO:0005829;GO:0005886;GO:0006950;GO:0006979;GO:0008150;GO:0016020;GO:0044424;GO:0044444;GO:0044464;GO:0050896;GO:0071944	ko:K19825	High-confidence corrected multi-layer candidate	DAS_significant.corrected.tsv;DAS_tissue_specific_summary.corrected.tsv;S6A_TSG_summary.rebuilt.v2.tsv;S6B_DEG_TSDEG_summary.rebuilt.v2.tsv;S9A_TST_summary.final.tsv;S9B_DET_TSDET_summary.final.tsv
25	STRG.35503	STRG.35503.1;STRG.35503.2	STRG.35503;SE:Chr02:4667570-4667826:4667986-4668143:+	DEG;TSG	DET;TST	DAS;TSAS;tissue_specific_DAS	Flower;Root;Stem	Flower_vs_145DAB;Flower_vs_45DAB;Flower_vs_95DAB;Leaf_vs_Flower;Root-Stem;Root_vs_145DAB;Root_vs_95DAB;Root_vs_Flower;Stem_vs_145DAB;Stem_vs_95DAB;Stem_vs_Flower;Stem_vs_Leaf	Down;Negative_dPSI;Up	SE	3	410	high_confidence	TRUE	Aldehyde oxidase GLOX1	Aldehyde oxidase GLOX1	sp|Q9FYG4|GLOX1_ARATH	Known		ko:K20929	High-confidence corrected multi-layer candidate	DAS_significant.corrected.tsv;DAS_tissue_specific_summary.corrected.tsv;S6A_TSG_summary.rebuilt.v2.tsv;S6B_DEG_TSDEG_summary.rebuilt.v2.tsv;S9A_TST_summary.final.tsv;S9B_DET_TSDET_summary.final.tsv;TSAS_summary.corrected.tsv
26	STRG.20237	STRG.20237.1;STRG.20237.3	STRG.20237;A5:Chr14:29868720-29868987:29867839-29868987:+;STRG.20237;SE:Chr14:29867839-29868676:29868720-29868987:+	DEG;TSG	DET;TSDET;TST	TSAS	Leaf;Stem	Flower_vs_95DAB;Leaf_vs_45DAB;Leaf_vs_95DAB;Root_vs_145DAB;Root_vs_45DAB;Root_vs_95DAB;Root_vs_Flower;Stem_vs_145DAB;Stem_vs_45DAB;Stem_vs_95DAB;Stem_vs_Flower;Stem_vs_Leaf	Up	A5;SE	3	409	high_confidence	TRUE	COBRA-like protein 4	COBRA-like protein 4	sp|Q9LFW3|COBL4_ARATH	Known			High-confidence corrected multi-layer candidate	S6A_TSG_summary.rebuilt.v2.tsv;S6B_DEG_TSDEG_summary.rebuilt.v2.tsv;S9A_TST_summary.final.tsv;S9B_DET_TSDET_summary.final.tsv;TSAS_summary.corrected.tsv
27	STRG.3180	STRG.3180.1;STRG.3180.2;STRG.3180.3	STRG.3180;A3:Chr11:40838563-40838673:40838563-40838739:+	DEG;TSG	DET;TSDET;TST	TSAS	Leaf;Stem	45DAB_vs_95DAB;Flower_vs_145DAB;Flower_vs_95DAB;Leaf_vs_145DAB;Leaf_vs_95DAB;Root_vs_Leaf;Root_vs_Stem;Stem_vs_145DAB;Stem_vs_45DAB;Stem_vs_95DAB;Stem_vs_Flower;Stem_vs_Leaf	Down;Up	A3	3	409	high_confidence	TRUE	Adenylate isopentenyltransferase 3, chloroplastic	Adenylate isopentenyltransferase 3, chloroplastic	sp|Q93WC9|IPT3_ARATH	Known	GO:0003674;GO:0003824;GO:0005575;GO:0005622;GO:0005623;GO:0005634;GO:0005737;GO:0005739;GO:0006139;GO:0006396;GO:0006399;GO:0006400;GO:0006725;GO:0006807;GO:0008033;GO:0008150;GO:0008152;GO:0009058;GO:0009308;GO:0009451;GO:0009536;GO:0009690;GO:0009691;GO:0009824;GO:0009987;GO:0010467;GO:0010817;GO:0016070;GO:0016740;GO:0016765;GO:0034470;GO:0034641;GO:0034660;GO:0034754;GO:0042445;GO:0042446;GO:…	ko:K10760;ko00908;ko01100;ko01110;map00908;map01100;map01110	High-confidence corrected multi-layer candidate	S6A_TSG_summary.rebuilt.v2.tsv;S6B_DEG_TSDEG_summary.rebuilt.v2.tsv;S9A_TST_summary.final.tsv;S9B_DET_TSDET_summary.final.tsv;TSAS_summary.corrected.tsv
28	STRG.37330	STRG.37330.1;STRG.37330.3;STRG.37330.4;STRG.37330.5;STRG.37330.6	STRG.37330;AL:Chr02:28265006:28265459-28280056:28266388:28267235-28280056:-;STRG.37330;AL:Chr02:28266388:28267235-28280056:28278615:28279954-28280056:-;STRG.37330;SE:Chr02:28267235-28279882:28279954-28280056:-	DEG;TSG	DET;TST	DAS;TSAS;tissue_specific_DAS	95DAB;Flower;Leaf	Flower-95DAB;Flower_vs_145DAB;Flower_vs_95DAB;Leaf_vs_145DAB;Leaf_vs_45DAB;Leaf_vs_95DAB;Leaf_vs_Flower;Root_vs_145DAB;Root_vs_45DAB;Root_vs_Leaf;Stem_vs_Leaf	Down;Positive_dPSI;Up	AL;SE	3	409	high_confidence	TRUE	EF hand family protein	EF hand family protein		Novel_gene			High-confidence corrected multi-layer candidate	DAS_significant.corrected.tsv;DAS_tissue_specific_summary.corrected.tsv;S6A_TSG_summary.rebuilt.v2.tsv;S6B_DEG_TSDEG_summary.rebuilt.v2.tsv;S9A_TST_summary.final.tsv;S9B_DET_TSDET_summary.final.tsv;TSAS_summary.corrected.tsv
29	STRG.41649	STRG.41649.2;STRG.41649.3;STRG.41649.5;STRG.41649.7;STRG.41649.8;STRG.41649.9	STRG.41649;RI:Chr05:44720243:44720468-44720633:44720893:-	DEG;TSG	DET;TSDET;TST	TSAS	Flower;Leaf;Stem	45DAB_vs_145DAB;95DAB_vs_145DAB;Flower_vs_145DAB;Flower_vs_45DAB;Flower_vs_95DAB;Leaf_vs_145DAB;Leaf_vs_Flower;Root_vs_145DAB;Root_vs_45DAB;Root_vs_95DAB;Root_vs_Flower;Stem_vs_145DAB;Stem_vs_45DAB;Stem_vs_95DAB;Stem_vs_Flower;Stem_vs_Leaf	Down;Up	RI	3	409	high_confidence	TRUE				Known			High-confidence corrected multi-layer candidate	S6A_TSG_summary.rebuilt.v2.tsv;S6B_DEG_TSDEG_summary.rebuilt.v2.tsv;S9A_TST_summary.final.tsv;S9B_DET_TSDET_summary.final.tsv;TSAS_summary.corrected.tsv
30	STRG.1515	STRG.1515.1;STRG.1515.2	STRG.1515;A3:Chr11:14523838-14524306:14523838-14524318:+	DEG;TSG	DET;TST	DAS;tissue_specific_DAS	145DAB;Flower;Leaf	Flower-145DAB;Flower_vs_145DAB;Flower_vs_45DAB;Flower_vs_95DAB;Leaf_vs_145DAB;Leaf_vs_45DAB;Leaf_vs_95DAB;Leaf_vs_Flower;Root_vs_Leaf;Stem_vs_Leaf	Down;Negative_dPSI;Up	A3	3	408	high_confidence	TRUE	Lysosomal Pro-X carboxypeptidase	Lysosomal Pro-X carboxypeptidase	sp|Q7TMR0|PCP_MOUSE	Known	GO:0001525;GO:0001568;GO:0001944;GO:0002155;GO:0002254;GO:0002353;GO:0002526;GO:0003008;GO:0003013;GO:0003073;GO:0003085;GO:0003674;GO:0003824;GO:0004177;GO:0005575;GO:0005623;GO:0006508;GO:0006807;GO:0006950;GO:0006952;GO:0006954;GO:0007275;GO:0008015;GO:0008150;GO:0008152;GO:0008217;GO:0008233;GO:0008238;GO:0008239;GO:0009611;GO:0009653;GO:0009966;GO:0010594;GO:0010632;GO:0010646;GO:0016787;GO:…	ko:K01285;ko04614;ko04974;map04614;map04974	High-confidence corrected multi-layer candidate	DAS_significant.corrected.tsv;DAS_tissue_specific_summary.corrected.tsv;S6A_TSG_summary.rebuilt.v2.tsv;S6B_DEG_TSDEG_summary.rebuilt.v2.tsv;S9A_TST_summary.final.tsv;S9B_DET_TSDET_summary.final.tsv
31	STRG.15363	STRG.15363.1;STRG.15363.2;STRG.15363.3	STRG.15363;AF:Chr15:18618017:18618334-18620127:18619895:18620043-18620127:+;STRG.15363;RI:Chr15:18618017:18618334-18620127:18620297:+	DEG;TSG	DET;TSDET;TST	TSAS	Flower;Stem	45DAB_vs_95DAB;95DAB_vs_145DAB;Flower_vs_145DAB;Flower_vs_45DAB;Flower_vs_95DAB;Leaf_vs_95DAB;Leaf_vs_Flower;Root_vs_95DAB;Root_vs_Flower;Stem_vs_95DAB;Stem_vs_Flower	Down;Up	AF;RI	3	408	high_confidence	TRUE	Monosaccharide-sensing protein 2	Monosaccharide-sensing protein 2	sp|Q8LPQ8|MSSP2_ARATH	Known			High-confidence corrected multi-layer candidate	S6A_TSG_summary.rebuilt.v2.tsv;S6B_DEG_TSDEG_summary.rebuilt.v2.tsv;S9A_TST_summary.final.tsv;S9B_DET_TSDET_summary.final.tsv;TSAS_summary.corrected.tsv
32	STRG.54079	STRG.54079.1;STRG.54079.2	STRG.54079;RI:Chr09:37028932:37029088-37029144:37029484:-	DEG;TSG	DET;TSDET;TST	TSAS	Flower;Stem	Flower_vs_145DAB;Flower_vs_45DAB;Flower_vs_95DAB;Leaf_vs_145DAB;Leaf_vs_45DAB;Leaf_vs_95DAB;Leaf_vs_Flower;Root_vs_Flower;Root_vs_Leaf;Stem_vs_Flower;Stem_vs_Leaf	Down;Up	RI	3	408	high_confidence	TRUE	BEST Arabidopsis thaliana protein match is	BEST Arabidopsis thaliana protein match is		Novel_gene			High-confidence corrected multi-layer candidate	S6A_TSG_summary.rebuilt.v2.tsv;S6B_DEG_TSDEG_summary.rebuilt.v2.tsv;S9A_TST_summary.final.tsv;S9B_DET_TSDET_summary.final.tsv;TSAS_summary.corrected.tsv
33	STRG.7075	STRG.7075.1;STRG.7075.3;STRG.7075.4;STRG.7075.5;STRG.7075.7	STRG.7075;A3:Chr10:39339044-39339130:39339044-39339141:+;STRG.7075;A5:Chr10:39338768-39338891:39338652-39338891:+	DEG;TSG	DET;TSDET;TST	TSAS	Flower;Leaf	45DAB_vs_95DAB;Flower_vs_145DAB;Flower_vs_45DAB;Flower_vs_95DAB;Leaf_vs_145DAB;Leaf_vs_45DAB;Leaf_vs_95DAB;Leaf_vs_Flower;Root_vs_Flower;Root_vs_Leaf;Stem_vs_Leaf	Down;Up	A3;A5	3	408	high_confidence	TRUE	Cysteine-rich receptor-like protein kinase 10	Cysteine-rich receptor-like protein kinase 10; Receptor-like serine/threonine-protein kinase SD1-8; G-type lectin S-receptor-like serine/threonine-protein kinase At1g11410	sp|Q8GYA4|CRK10_ARATH	Novel_gene	GO:0003674;GO:0003824;GO:0004672;GO:0004674;GO:0005488;GO:0005515;GO:0005516;GO:0005575;GO:0005623;GO:0005886;GO:0006464;GO:0006468;GO:0006793;GO:0006796;GO:0006807;GO:0008150;GO:0008152;GO:0009987;GO:0016020;GO:0016301;GO:0016310;GO:0016740;GO:0016772;GO:0016773;GO:0019538;GO:0036211;GO:0043170;GO:0043412;GO:0044237;GO:0044238;GO:0044260;GO:0044267;GO:0044464;GO:0071704;GO:0071944;GO:0140096;GO:…		High-confidence corrected multi-layer candidate	S6A_TSG_summary.rebuilt.v2.tsv;S6B_DEG_TSDEG_summary.rebuilt.v2.tsv;S9A_TST_summary.final.tsv;S9B_DET_TSDET_summary.final.tsv;TSAS_summary.corrected.tsv
34	STRG.29235	STRG.29235.1;STRG.29235.2;STRG.29235.3	STRG.29235;SE:Chr00:1460102-1460883:1461026-1461297:+	DEG;TSG	DET;TST	DAS;TSAS;tissue_specific_DAS	Flower;Leaf	Flower_vs_145DAB;Flower_vs_45DAB;Flower_vs_95DAB;Leaf_vs_145DAB;Leaf_vs_45DAB;Leaf_vs_95DAB;Leaf_vs_Flower;Root_vs_Leaf;Stem-Flower;Stem_vs_Leaf	Down;Negative_dPSI;Up	SE	3	407	high_confidence	TRUE	protein ubiquitination	protein ubiquitination		Novel_gene			High-confidence corrected multi-layer candidate	DAS_significant.corrected.tsv;DAS_tissue_specific_summary.corrected.tsv;S6A_TSG_summary.rebuilt.v2.tsv;S6B_DEG_TSDEG_summary.rebuilt.v2.tsv;S9A_TST_summary.final.tsv;S9B_DET_TSDET_summary.final.tsv;TSAS_summary.corrected.tsv
35	STRG.37280	STRG.37280.1;STRG.37280.2	STRG.37280;SE:Chr02:27875023-27876170:27876258-27876344:+	DEG;TSG	DET;TSDET;TST	TSAS	Flower;Stem	45DAB_vs_145DAB;95DAB_vs_145DAB;Flower_vs_145DAB;Flower_vs_45DAB;Flower_vs_95DAB;Leaf_vs_Flower;Root_vs_Flower;Stem_vs_95DAB;Stem_vs_Flower;Stem_vs_Leaf	Down;Up	SE	3	407	high_confidence	TRUE	Glycine-rich protein A3-like	Glycine-rich protein A3-like		Known			High-confidence corrected multi-layer candidate	S6A_TSG_summary.rebuilt.v2.tsv;S6B_DEG_TSDEG_summary.rebuilt.v2.tsv;S9A_TST_summary.final.tsv;S9B_DET_TSDET_summary.final.tsv;TSAS_summary.corrected.tsv
36	STRG.49962	STRG.49962.1;STRG.49962.2;STRG.49962.3;STRG.49962.5	STRG.49962;AF:Chr06:28200147-28200319:28200347:28200147-28200862:28200916:-	DEG;TSG	DET;TSDET;TST	TSAS	Flower;Stem	Flower_vs_145DAB;Flower_vs_45DAB;Flower_vs_95DAB;Leaf_vs_45DAB;Leaf_vs_Flower;Root_vs_145DAB;Root_vs_45DAB;Root_vs_Flower;Stem_vs_45DAB;Stem_vs_Flower	Down;Up	AF	3	407	high_confidence	TRUE	cell fate commitment	cell fate commitment		Known	GO:0000003;GO:0001708;GO:0001709;GO:0003006;GO:0007049;GO:0007275;GO:0008150;GO:0009555;GO:0009556;GO:0009653;GO:0009791;GO:0009908;GO:0009987;GO:0010234;GO:0019953;GO:0022402;GO:0022414;GO:0030154;GO:0032501;GO:0032502;GO:0034293;GO:0043934;GO:0044703;GO:0045165;GO:0048229;GO:0048236;GO:0048367;GO:0048437;GO:0048438;GO:0048443;GO:0048444;GO:0048448;GO:0048449;GO:0048455;GO:0048466;GO:0048608;GO:…		High-confidence corrected multi-layer candidate	S6A_TSG_summary.rebuilt.v2.tsv;S6B_DEG_TSDEG_summary.rebuilt.v2.tsv;S9A_TST_summary.final.tsv;S9B_DET_TSDET_summary.final.tsv;TSAS_summary.corrected.tsv
37	STRG.9918	STRG.9918.1;STRG.9918.2;STRG.9918.4	STRG.9918;SE:Chr13:27431883-27432112:27432179-27432832:-	DEG;TSG	DET;TSDET;TST	TSAS	Flower;Leaf	45DAB_vs_145DAB;95DAB_vs_145DAB;Flower_vs_145DAB;Flower_vs_45DAB;Flower_vs_95DAB;Leaf_vs_145DAB;Leaf_vs_45DAB;Leaf_vs_95DAB;Leaf_vs_Flower;Root_vs_145DAB;Root_vs_45DAB;Root_vs_95DAB;Root_vs_Leaf;Stem_vs_145DAB;Stem_vs_Leaf	Down;Up	SE	3	407	high_confidence	TRUE				Novel_gene			High-confidence corrected multi-layer candidate	S6A_TSG_summary.rebuilt.v2.tsv;S6B_DEG_TSDEG_summary.rebuilt.v2.tsv;S9A_TST_summary.final.tsv;S9B_DET_TSDET_summary.final.tsv;TSAS_summary.corrected.tsv
38	STRG.22156	STRG.22156.2;STRG.22156.3;STRG.22156.4	STRG.22156;A3:Chr17:16547566-16547684:16547480-16547684:-;STRG.22156;A5:Chr17:16547480-16547684:16547480-16547849:-	DEG;TSG	DET;TSDET;TST	TSAS	Flower;Stem	Flower_vs_145DAB;Flower_vs_45DAB;Flower_vs_95DAB;Leaf_vs_145DAB;Leaf_vs_45DAB;Leaf_vs_95DAB;Leaf_vs_Flower;Root_vs_Flower;Root_vs_Leaf;Root_vs_Stem;Stem_vs_145DAB;Stem_vs_45DAB;Stem_vs_95DAB;Stem_vs_Flower	Down;Up	A3;A5	3	406	high_confidence	TRUE				Novel_gene			High-confidence corrected multi-layer candidate	S6A_TSG_summary.rebuilt.v2.tsv;S6B_DEG_TSDEG_summary.rebuilt.v2.tsv;S9A_TST_summary.final.tsv;S9B_DET_TSDET_summary.final.tsv;TSAS_summary.corrected.tsv
39	STRG.35059	STRG.35059.1;STRG.35059.2	STRG.35059;A3:Chr02:679373-679563:679307-679563:-	DEG;TSG	DET;TSDET;TST	TSAS	Flower;Stem	45DAB_vs_95DAB;Flower_vs_145DAB;Flower_vs_45DAB;Flower_vs_95DAB;Leaf_vs_Flower;Root_vs_Flower;Stem_vs_95DAB;Stem_vs_Flower;Stem_vs_Leaf	Down;Up	A3	3	406	high_confidence	TRUE	Glycerophosphodiester phosphodiesterase GDPDL7	Glycerophosphodiester phosphodiesterase GDPDL7	sp|Q9LVN0|GPDL7_ARATH	Known	GO:0005575;GO:0005576;GO:0016020;GO:0031224;GO:0031225;GO:0044425;GO:0048046		High-confidence corrected multi-layer candidate	S6A_TSG_summary.rebuilt.v2.tsv;S6B_DEG_TSDEG_summary.rebuilt.v2.tsv;S9A_TST_summary.final.tsv;S9B_DET_TSDET_summary.final.tsv;TSAS_summary.corrected.tsv
40	STRG.45442	STRG.45442.1;STRG.45442.2;STRG.45442.4;STRG.45442.6;STRG.45442.7	STRG.45442;RI:Chr07:3793075:3793135-3793906:3794110:+;STRG.45442;SE:Chr07:3792341-3793075:3793135-3793906:+	DEG;TSG	DET;TSDET;TST	TSAS	45DAB;Flower;Leaf	45DAB_vs_145DAB;45DAB_vs_95DAB;Flower_vs_145DAB;Flower_vs_45DAB;Flower_vs_95DAB;Leaf_vs_145DAB;Leaf_vs_45DAB;Leaf_vs_95DAB;Leaf_vs_Flower;Root_vs_45DAB;Root_vs_Leaf;Stem_vs_Flower;Stem_vs_Leaf	Down;Up	RI;SE	3	406	high_confidence	TRUE				Novel_gene			High-confidence corrected multi-layer candidate	S6A_TSG_summary.rebuilt.v2.tsv;S6B_DEG_TSDEG_summary.rebuilt.v2.tsv;S9A_TST_summary.final.tsv;S9B_DET_TSDET_summary.final.tsv;TSAS_summary.corrected.tsv
41	STRG.46917	STRG.46917.1;STRG.46917.2	STRG.46917;SE:Chr07:25647102-25647445:25647553-25648106:-	DEG;TSG	DET;TSDET;TST	TSAS	Flower;Stem	Flower_vs_145DAB;Flower_vs_45DAB;Flower_vs_95DAB;Leaf_vs_95DAB;Leaf_vs_Flower;Root_vs_95DAB;Root_vs_Flower;Stem_vs_Flower;Stem_vs_Leaf	Down;Up	SE	3	406	high_confidence	TRUE	General transcription factor IIF subunit 2	General transcription factor IIF subunit 2	sp|Q03123|T2FB_XENLA	Known	GO:0000375;GO:0000377;GO:0000398;GO:0000428;GO:0000988;GO:0000990;GO:0000991;GO:0003674;GO:0005575;GO:0005622;GO:0005623;GO:0005634;GO:0005654;GO:0005667;GO:0005674;GO:0005856;GO:0006139;GO:0006351;GO:0006352;GO:0006354;GO:0006355;GO:0006357;GO:0006366;GO:0006367;GO:0006368;GO:0006370;GO:0006396;GO:0006397;GO:0006725;GO:0006807;GO:0007154;GO:0007165;GO:0007166;GO:0007167;GO:0007169;GO:0008150;GO:…	ko:K03139;ko03022;map03022	High-confidence corrected multi-layer candidate	S6A_TSG_summary.rebuilt.v2.tsv;S6B_DEG_TSDEG_summary.rebuilt.v2.tsv;S9A_TST_summary.final.tsv;S9B_DET_TSDET_summary.final.tsv;TSAS_summary.corrected.tsv
42	STRG.49772	STRG.49772.1;STRG.49772.2;STRG.49772.3	STRG.49772;A3:Chr06:26148991-26149089:26148986-26149089:-	DEG;TSG	DET;TSDET;TST	TSAS	Flower;Root;Stem	Flower_vs_145DAB;Flower_vs_45DAB;Flower_vs_95DAB;Leaf_vs_Flower;Root_vs_Flower;Stem_vs_145DAB;Stem_vs_95DAB;Stem_vs_Flower	Down;Up	A3	3	406	high_confidence	TRUE	Protein IQ-DOMAIN 17	Protein IQ-DOMAIN 18; Protein IQ-DOMAIN 17	sp|F4JHN2|IQD17_ARATH	Known			High-confidence corrected multi-layer candidate	S6A_TSG_summary.rebuilt.v2.tsv;S6B_DEG_TSDEG_summary.rebuilt.v2.tsv;S9A_TST_summary.final.tsv;S9B_DET_TSDET_summary.final.tsv;TSAS_summary.corrected.tsv
43	STRG.5769	STRG.5769.3	STRG.5769;RI:Chr10:29235955:29235992-29236116:29236195:+;STRG.5769;SE:Chr10:29235245-29235339:29235437-29235955:+;STRG.5769;SE:Chr10:29235992-29236116:29236195-29236797:+	DEG;TSG	DET;TSDET;TST	TSAS	Root	45DAB_vs_145DAB;45DAB_vs_95DAB;Flower_vs_145DAB;Flower_vs_95DAB;Leaf_vs_45DAB;Leaf_vs_Flower;Root_vs_145DAB;Root_vs_45DAB;Root_vs_95DAB;Root_vs_Flower;Root_vs_Leaf;Root_vs_Stem;Stem_vs_145DAB;Stem_vs_95DAB;Stem_vs_Leaf	Down;Up	RI;SE	3	406	high_confidence	TRUE				Novel_gene			High-confidence corrected multi-layer candidate	S6A_TSG_summary.rebuilt.v2.tsv;S6B_DEG_TSDEG_summary.rebuilt.v2.tsv;S9A_TST_summary.final.tsv;S9B_DET_TSDET_summary.final.tsv;TSAS_summary.corrected.tsv
44	STRG.54777	STRG.54777.1;STRG.54777.2;STRG.54777.3	STRG.54777;RI:Chr08:3717286:3717746-3717875:3717924:-;STRG.54777;SE:Chr08:3713234-3714033:3714130-3717286:-	DEG;TSG	DET;TST	TSAS	Flower;Leaf	Flower_vs_145DAB;Flower_vs_45DAB;Flower_vs_95DAB;Leaf_vs_145DAB;Leaf_vs_45DAB;Leaf_vs_95DAB;Leaf_vs_Flower;Root_vs_145DAB;Root_vs_45DAB;Root_vs_95DAB;Root_vs_Flower;Root_vs_Leaf;Root_vs_Stem;Stem_vs_145DAB;Stem_vs_45DAB;Stem_vs_95DAB;Stem_vs_Flower;Stem_vs_Leaf	Down;Up	RI;SE	3	405	high_confidence	TRUE	Glutamate receptor 2.8	Glutamate receptor 2.8; Glutamate receptor 2.5	sp|Q9C5V5|GLR28_ARATH	Novel_gene	GO:0001101;GO:0003674;GO:0004888;GO:0005215;GO:0005216;GO:0005261;GO:0005262;GO:0005575;GO:0005622;GO:0005623;GO:0005737;GO:0005773;GO:0005886;GO:0006810;GO:0006811;GO:0006812;GO:0006816;GO:0007154;GO:0007165;GO:0008066;GO:0008150;GO:0008324;GO:0009719;GO:0009987;GO:0010033;GO:0010243;GO:0015075;GO:0015085;GO:0015267;GO:0015318;GO:0016020;GO:0019722;GO:0019932;GO:0022803;GO:0022838;GO:0022857;GO:…	ko:K05387	High-confidence corrected multi-layer candidate	S6A_TSG_summary.rebuilt.v2.tsv;S6B_DEG_TSDEG_summary.rebuilt.v2.tsv;S9A_TST_summary.final.tsv;S9B_DET_TSDET_summary.final.tsv;TSAS_summary.corrected.tsv
45	STRG.5727	STRG.5727.3	STRG.5727;AF:Chr10:28768303-28768443:28768729:28768303-28769108:28769214:-	DEG;TSG	TST	DAS;tissue_specific_DAS	Flower;Stem	45DAB_vs_145DAB;45DAB_vs_95DAB;95DAB_vs_145DAB;Flower_vs_145DAB;Flower_vs_45DAB;Flower_vs_95DAB;Leaf_vs_45DAB;Leaf_vs_95DAB;Leaf_vs_Flower;Root-Stem;Root_vs_145DAB;Root_vs_95DAB;Root_vs_Flower;Root_vs_Leaf;Stem-45DAB;Stem-95DAB;Stem_vs_145DAB;Stem_vs_95DAB;Stem_vs_Flower;Stem_vs_Leaf	Down;Negative_dPSI;Positive_dPSI;Up	AF	3	405	high_confidence	TRUE	Probable myosin-binding protein 4	Probable myosin-binding protein 4	sp|F4INW9|MYOB4_ARATH	Known			High-confidence corrected multi-layer candidate	DAS_significant.corrected.tsv;DAS_tissue_specific_summary.corrected.tsv;S6A_TSG_summary.rebuilt.v2.tsv;S6B_DEG_TSDEG_summary.rebuilt.v2.tsv;S9A_TST_summary.final.tsv
46	STRG.972	STRG.972.2	STRG.972;A5:Chr11:8188686-8189475:8188686-8189478:-	DEG;TSG	DET;TST	DAS;tissue_specific_DAS	Leaf;Root	Root-Leaf;Root_vs_145DAB;Root_vs_45DAB;Root_vs_95DAB;Root_vs_Flower;Root_vs_Leaf;Root_vs_Stem;Stem_vs_45DAB	Positive_dPSI;Up	A5	3	405	high_confidence	TRUE	Beta-amyrin synthase	Beta-amyrin synthase	sp|Q8W3Z1|BAMS_BETPL	Novel_gene	GO:0003674;GO:0003824;GO:0005575;GO:0005622;GO:0005623;GO:0005737;GO:0005783;GO:0005911;GO:0006629;GO:0006720;GO:0006721;GO:0006722;GO:0007275;GO:0008150;GO:0008152;GO:0008299;GO:0008610;GO:0009058;GO:0009506;GO:0009987;GO:0010263;GO:0010683;GO:0010685;GO:0010686;GO:0012505;GO:0016104;GO:0016114;GO:0016853;GO:0016866;GO:0022622;GO:0030054;GO:0031559;GO:0032501;GO:0032502;GO:0034074;GO:0034075;GO:…	ko:K15813;ko:K15820;ko:K15821;ko:K15823;ko:K16204;ko:K16205;ko:K16206;ko:K16207;ko00909;ko01110;map00909;map01110	High-confidence corrected multi-layer candidate	DAS_significant.corrected.tsv;DAS_tissue_specific_summary.corrected.tsv;S6A_TSG_summary.rebuilt.v2.tsv;S6B_DEG_TSDEG_summary.rebuilt.v2.tsv;S9A_TST_summary.final.tsv;S9B_DET_TSDET_summary.final.tsv
47	STRG.11259	STRG.11259.1;STRG.11259.2	STRG.11259;A3:Chr12:10368375-10368783:10367392-10368783:-;STRG.11259;SE:Chr12:10367392-10367985:10368375-10368783:-	DEG;TSG	DET;TSDET;TST	TSAS	Flower;Stem	45DAB_vs_145DAB;Flower_vs_145DAB;Flower_vs_45DAB;Flower_vs_95DAB;Leaf_vs_Flower;Root_vs_Flower;Stem_vs_Flower	Down;Up	A3;SE	3	404	high_confidence	TRUE	RNA-binding component of the eukaryotic translation initiation factor 3 (eIF-3) complex, which is involved in protein synthesis of a specialized repertoire of mRNAs and, together with other initiation factors, stimulates binding of mRNA and methionyl-tRNAi to the 40S ribosome. The eIF-3 complex specifically targets and initiates translation of a subset of mRNAs involved in cell proliferation. Thi…	RNA-binding component of the eukaryotic translation initiation factor 3 (eIF-3) complex, which is involved in protein synthesis of a specialized repertoire of mRNAs and, together with other initiation factors, stimulates binding of mRNA and methionyl-tRNAi to the 40S ribosome. The eIF-3 complex specifically targets and initiates translation of a subset of mRNAs involved in cell proliferation. Thi…		Known	GO:0003674;GO:0003676;GO:0003723;GO:0005488;GO:0005575;GO:0005622;GO:0005623;GO:0005737;GO:0005829;GO:0005852;GO:0006412;GO:0006413;GO:0006518;GO:0006807;GO:0008150;GO:0008152;GO:0009058;GO:0009059;GO:0009987;GO:0010467;GO:0016032;GO:0019080;GO:0019081;GO:0019538;GO:0032991;GO:0034641;GO:0034645;GO:0043043;GO:0043170;GO:0043603;GO:0043604;GO:0044237;GO:0044238;GO:0044249;GO:0044260;GO:0044267;GO:…	ko:K03248;ko03013;map03013;ko:K13208	High-confidence corrected multi-layer candidate	S6A_TSG_summary.rebuilt.v2.tsv;S6B_DEG_TSDEG_summary.rebuilt.v2.tsv;S9A_TST_summary.final.tsv;S9B_DET_TSDET_summary.final.tsv;TSAS_summary.corrected.tsv
48	STRG.16135	STRG.16135.1;STRG.16135.2;STRG.16135.3	STRG.16135;A5:Chr15:28653830-28654094:28652706-28654094:+;STRG.16135;A5:Chr15:28653879-28654094:28652706-28654094:+;STRG.16135;A5:Chr15:28653879-28654094:28653830-28654094:+	DEG;TSG	DET;TSDET;TST	TSAS	Flower;Stem	Flower_vs_145DAB;Flower_vs_45DAB;Flower_vs_95DAB;Leaf_vs_Flower;Root_vs_Flower;Stem_vs_Flower;Stem_vs_Leaf	Down;Up	A5	3	404	high_confidence	TRUE	Ribonuclease H protein	Ribonuclease H protein		Novel_gene			High-confidence corrected multi-layer candidate	S6A_TSG_summary.rebuilt.v2.tsv;S6B_DEG_TSDEG_summary.rebuilt.v2.tsv;S9A_TST_summary.final.tsv;S9B_DET_TSDET_summary.final.tsv;TSAS_summary.corrected.tsv
49	STRG.2727	STRG.2727.1;STRG.2727.2;STRG.2727.3	STRG.2727;RI:Chr11:36276613:36276710-36276806:36276863:-	DEG;TSG	DET;TSDET;TST	TSAS	Flower;Stem	Flower_vs_145DAB;Flower_vs_45DAB;Flower_vs_95DAB;Leaf_vs_Flower;Root_vs_Flower;Stem_vs_Flower;Stem_vs_Leaf	Down;Up	RI	3	404	high_confidence	TRUE	Protein DETOXIFICATION 19	Protein DETOXIFICATION 19	sp|Q9LUH2|DTX19_ARATH	Novel_gene	GO:0002229;GO:0002239;GO:0003674;GO:0005215;GO:0006810;GO:0006855;GO:0006950;GO:0006952;GO:0008150;GO:0009605;GO:0009607;GO:0009636;GO:0015238;GO:0015893;GO:0022857;GO:0042221;GO:0042493;GO:0043207;GO:0050896;GO:0051179;GO:0051234;GO:0051704;GO:0051707;GO:0055085;GO:0098542	ko:K03327	High-confidence corrected multi-layer candidate	S6A_TSG_summary.rebuilt.v2.tsv;S6B_DEG_TSDEG_summary.rebuilt.v2.tsv;S9A_TST_summary.final.tsv;S9B_DET_TSDET_summary.final.tsv;TSAS_summary.corrected.tsv
50	STRG.27595	STRG.27595.1;STRG.27595.2;STRG.27595.3;STRG.27595.4;STRG.27595.5;STRG.27595.6	STRG.27595;A3:Chr01:20443646-20456842:20443334-20456842:-;STRG.27595;SE:Chr01:20443646-20456485:20456683-20456842:-	DEG;TSG	DET;TSDET;TST	TSAS	Flower;Stem	45DAB_vs_95DAB;Flower_vs_145DAB;Flower_vs_45DAB;Flower_vs_95DAB;Leaf_vs_Flower;Root_vs_Flower;Stem_vs_Flower	Down;Up	A3;SE	3	404	high_confidence	TRUE	Retrovirus-related Pol polyprotein from transposon TNT 1-94	Retrovirus-related Pol polyprotein from transposon TNT 1-94	sp|P10978|POLX_TOBAC	Known	GO:0000003;GO:0001067;GO:0001101;GO:0003006;GO:0003674;GO:0003676;GO:0003677;GO:0003700;GO:0005488;GO:0005575;GO:0005622;GO:0005623;GO:0005634;GO:0006355;GO:0006950;GO:0006970;GO:0007275;GO:0007623;GO:0008150;GO:0009266;GO:0009314;GO:0009409;GO:0009416;GO:0009628;GO:0009648;GO:0009651;GO:0009719;GO:0009723;GO:0009725;GO:0009733;GO:0009737;GO:0009739;GO:0009751;GO:0009753;GO:0009791;GO:0009889;GO:…	ko:K12133;ko:K12134;ko04712;map04712	High-confidence corrected multi-layer candidate	S6A_TSG_summary.rebuilt.v2.tsv;S6B_DEG_TSDEG_summary.rebuilt.v2.tsv;S9A_TST_summary.final.tsv;S9B_DET_TSDET_summary.final.tsv;TSAS_summary.corrected.tsv
51	STRG.28801	STRG.28801.1;STRG.28801.2;STRG.28801.3;STRG.28801.4;STRG.28801.5	STRG.28801;RI:Chr01:30507924:30508489-30508597:30508697:+;STRG.28801;SE:Chr01:30508697-30508802:30508833-30508937:+	DEG;TSG	DET;TST	TSAS	Flower;Leaf	45DAB_vs_145DAB;45DAB_vs_95DAB;Flower_vs_145DAB;Flower_vs_45DAB;Flower_vs_95DAB;Leaf_vs_145DAB;Leaf_vs_45DAB;Leaf_vs_95DAB;Leaf_vs_Flower;Root_vs_145DAB;Root_vs_45DAB;Root_vs_95DAB;Root_vs_Flower;Root_vs_Leaf;Root_vs_Stem;Stem_vs_45DAB;Stem_vs_Leaf	Down;Up	RI;SE	3	404	high_confidence	TRUE	S-type anion channel SLAH3	S-type anion channel SLAH3	sp|Q9FLV9|SLAH3_ARATH	Known	GO:0001101;GO:0003674;GO:0005215;GO:0005216;GO:0005244;GO:0005253;GO:0005575;GO:0005623;GO:0005886;GO:0006810;GO:0006811;GO:0006820;GO:0006821;GO:0006873;GO:0006950;GO:0006970;GO:0008150;GO:0008308;GO:0008509;GO:0009414;GO:0009415;GO:0009628;GO:0009651;GO:0009987;GO:0010035;GO:0015075;GO:0015103;GO:0015267;GO:0015318;GO:0015698;GO:0016020;GO:0019725;GO:0022803;GO:0022832;GO:0022836;GO:0022838;GO:…		High-confidence corrected multi-layer candidate	S6A_TSG_summary.rebuilt.v2.tsv;S6B_DEG_TSDEG_summary.rebuilt.v2.tsv;S9A_TST_summary.final.tsv;S9B_DET_TSDET_summary.final.tsv;TSAS_summary.corrected.tsv
52	STRG.31413	STRG.31413.2;STRG.31413.3	STRG.31413;SE:Chr00:49855923-49856030:49856146-49856268:+	DEG;TSG	DET;TSDET;TST	TSAS	Flower;Stem	Flower_vs_145DAB;Flower_vs_45DAB;Flower_vs_95DAB;Leaf_vs_Flower;Root_vs_Flower;Stem_vs_Flower;Stem_vs_Leaf	Down;Up	SE	3	404	high_confidence	TRUE	Probable NEDD8-conjugating enzyme Ubc12-like	Probable NEDD8-conjugating enzyme Ubc12-like	sp|Q9ZU75|UB12L_ARATH	Known		ko:K10579;ko04120;map04120	High-confidence corrected multi-layer candidate	S6A_TSG_summary.rebuilt.v2.tsv;S6B_DEG_TSDEG_summary.rebuilt.v2.tsv;S9A_TST_summary.final.tsv;S9B_DET_TSDET_summary.final.tsv;TSAS_summary.corrected.tsv
53	STRG.33154	STRG.33154.1	STRG.33154;SE:Chr03:15370300-15370430:15370552-15370792:+	DEG;TSG	TST	DAS;tissue_specific_DAS	95DAB	45DAB-95DAB;45DAB_vs_145DAB;45DAB_vs_95DAB;95DAB_vs_145DAB;Flower_vs_145DAB;Flower_vs_45DAB;Flower_vs_95DAB;Leaf_vs_145DAB;Leaf_vs_95DAB;Leaf_vs_Flower;Root_vs_145DAB;Root_vs_95DAB;Root_vs_Flower;Root_vs_Stem;Stem-95DAB;Stem_vs_45DAB;Stem_vs_95DAB;Stem_vs_Leaf	Down;Negative_dPSI;Up	SE	3	404	high_confidence	TRUE	ABSCISIC ACID-INSENSITIVE 5-like protein 1	ABSCISIC ACID-INSENSITIVE 5-like protein 1	sp|Q8RYD6|AI5L1_ARATH	Known	GO:0003674;GO:0003700;GO:0005488;GO:0005515;GO:0005575;GO:0005622;GO:0005623;GO:0005634;GO:0006355;GO:0008134;GO:0008150;GO:0009889;GO:0009891;GO:0009893;GO:0010468;GO:0010556;GO:0010557;GO:0010604;GO:0010628;GO:0019219;GO:0019222;GO:0031323;GO:0031325;GO:0031326;GO:0031328;GO:0033613;GO:0043226;GO:0043227;GO:0043229;GO:0043231;GO:0044424;GO:0044464;GO:0045893;GO:0045935;GO:0048518;GO:0048522;GO:…	ko:K14432;ko04075;map04075	High-confidence corrected multi-layer candidate	DAS_significant.corrected.tsv;DAS_tissue_specific_summary.corrected.tsv;S6A_TSG_summary.rebuilt.v2.tsv;S6B_DEG_TSDEG_summary.rebuilt.v2.tsv;S9A_TST_summary.final.tsv
54	STRG.3351	STRG.3351.1;STRG.3351.2;STRG.3351.3	STRG.3351;A5:Chr11:42110829-42111066:42110829-42111192:-;STRG.3351;SE:Chr11:42110829-42110941:42110967-42111066:-	DEG;TSG	DET;TSDET;TST	TSAS	Flower;Stem	Flower_vs_145DAB;Flower_vs_45DAB;Flower_vs_95DAB;Leaf_vs_Flower;Root_vs_Flower;Stem_vs_Flower;Stem_vs_Leaf	Down;Up	A5;SE	3	404	high_confidence	TRUE	Exopolygalacturonase	Exopolygalacturonase	sp|P49062|PGLR1_ARATH	Known	GO:0003674;GO:0003824;GO:0004553;GO:0004650;GO:0005575;GO:0005576;GO:0005618;GO:0005623;GO:0016787;GO:0016798;GO:0030312;GO:0044464;GO:0071944	ko:K01213;ko00040;ko01100;map00040;map01100	High-confidence corrected multi-layer candidate	S6A_TSG_summary.rebuilt.v2.tsv;S6B_DEG_TSDEG_summary.rebuilt.v2.tsv;S9A_TST_summary.final.tsv;S9B_DET_TSDET_summary.final.tsv;TSAS_summary.corrected.tsv
55	STRG.40431	STRG.40431.1;STRG.40431.2	STRG.40431;SE:Chr05:32070349-32070434:32070460-32070564:+	DEG;TSG	DET;TSDET;TST	TSAS	Flower;Stem	Flower_vs_145DAB;Flower_vs_45DAB;Flower_vs_95DAB;Leaf_vs_Flower;Root_vs_Flower;Stem_vs_Flower;Stem_vs_Leaf	Down;Up	SE	3	404	high_confidence	TRUE	Polygalacturonase	Polygalacturonase	sp|P48978|PGLR_MALDO	Known		ko:K01184;ko:K01213;ko00040;ko01100;map00040;map01100	High-confidence corrected multi-layer candidate	S6A_TSG_summary.rebuilt.v2.tsv;S6B_DEG_TSDEG_summary.rebuilt.v2.tsv;S9A_TST_summary.final.tsv;S9B_DET_TSDET_summary.final.tsv;TSAS_summary.corrected.tsv
56	STRG.49213	STRG.49213.1;STRG.49213.2	STRG.49213;SE:Chr06:14219316-14220619:14220627-14221545:-	DEG;TSG	TST	DAS;TSAS;tissue_specific_DAS	Flower;Stem	Flower_vs_145DAB;Flower_vs_45DAB;Flower_vs_95DAB;Leaf_vs_Flower;Root-Stem;Root_vs_145DAB;Root_vs_45DAB;Root_vs_95DAB;Root_vs_Flower;Root_vs_Leaf;Root_vs_Stem;Stem-Leaf;Stem_vs_145DAB;Stem_vs_45DAB;Stem_vs_95DAB;Stem_vs_Flower;Stem_vs_Leaf	Down;Negative_dPSI;Positive_dPSI;Up	SE	3	404	high_confidence	TRUE	Acid beta-fructofuranosidase 2, vacuolar	Acid beta-fructofuranosidase 2, vacuolar	sp|H2DF88|RHVI2_ROSHC	Known	GO:0000325;GO:0001101;GO:0003674;GO:0003824;GO:0004553;GO:0004564;GO:0005575;GO:0005618;GO:0005622;GO:0005623;GO:0005737;GO:0005773;GO:0007275;GO:0008150;GO:0009505;GO:0009605;GO:0009607;GO:0009617;GO:0009719;GO:0009725;GO:0009739;GO:0009987;GO:0010033;GO:0016787;GO:0016798;GO:0022622;GO:0030312;GO:0032501;GO:0032502;GO:0032870;GO:0033993;GO:0042221;GO:0043207;GO:0043226;GO:0043227;GO:0043229;GO:…	ko:K01193;ko00052;ko00500;ko01100;map00052;map00500;map01100	High-confidence corrected multi-layer candidate	DAS_significant.corrected.tsv;DAS_tissue_specific_summary.corrected.tsv;S6A_TSG_summary.rebuilt.v2.tsv;S6B_DEG_TSDEG_summary.rebuilt.v2.tsv;S9A_TST_summary.final.tsv;TSAS_summary.corrected.tsv
57	STRG.51751	STRG.51751.1;STRG.51751.2	STRG.51751;A5:Chr09:4947709-4948099:4947709-4949308:-;STRG.51751;RI:Chr09:4947638:4947709-4949308:4949656:-	DEG;TSG	DET;TSDET;TST	TSAS	Flower;Stem	Flower_vs_145DAB;Flower_vs_45DAB;Flower_vs_95DAB;Leaf_vs_Flower;Root_vs_Flower;Stem_vs_Flower;Stem_vs_Leaf	Down;Up	A5;RI	3	404	high_confidence	TRUE	CCR4-NOT transcription complex subunit 9	CCR4-NOT transcription complex subunit 9	sp|A7MB47|CNOT9_BOVIN	Novel_gene		ko:K12606;ko03018;map03018	High-confidence corrected multi-layer candidate	S6A_TSG_summary.rebuilt.v2.tsv;S6B_DEG_TSDEG_summary.rebuilt.v2.tsv;S9A_TST_summary.final.tsv;S9B_DET_TSDET_summary.final.tsv;TSAS_summary.corrected.tsv
58	STRG.52209	STRG.52209.1;STRG.52209.2;STRG.52209.3;STRG.52209.4	STRG.52209;A3:Chr09:8899252-8899352:8899252-8899358:+	DEG;TSG	DET;TSDET;TST	TSAS	45DAB;Flower;Leaf	Flower_vs_145DAB;Flower_vs_95DAB;Leaf_vs_45DAB;Leaf_vs_95DAB;Root_vs_Leaf;Stem_vs_Leaf	Down;Up	A3	3	404	high_confidence	TRUE	Retrovirus-related Pol polyprotein from transposon RE2	Gastric triacylglycerol lipase; Retrovirus-related Pol polyprotein from transposon RE2	sp|Q9ZT94|POLR2_ARATH	Novel_gene	GO:0002213;GO:0003674;GO:0003824;GO:0006950;GO:0006952;GO:0008150;GO:0016298;GO:0016787;GO:0016788;GO:0050896	ko:K01052;ko:K14452;ko00100;ko00561;ko01100;ko04142;ko04975;ko04979;map00100;map00561;map01100;map04142;map04975;map04979	High-confidence corrected multi-layer candidate	S6A_TSG_summary.rebuilt.v2.tsv;S6B_DEG_TSDEG_summary.rebuilt.v2.tsv;S9A_TST_summary.final.tsv;S9B_DET_TSDET_summary.final.tsv;TSAS_summary.corrected.tsv
59	STRG.52398	STRG.52398.1;STRG.52398.2;STRG.52398.3;STRG.52398.4	STRG.52398;A5:Chr09:10321445-10321587:10321342-10321587:+;STRG.52398;SE:Chr09:10321342-10321418:10321445-10321587:+	DEG;TSG	DET;TSDET;TST	TSAS	Flower;Stem	Flower_vs_145DAB;Flower_vs_45DAB;Flower_vs_95DAB;Leaf_vs_Flower;Root_vs_Flower;Stem_vs_Flower;Stem_vs_Leaf	Down;Up	A5;SE	3	404	high_confidence	TRUE	Vacuolar cation/proton exchanger 5	Vacuolar cation/proton exchanger 5	sp|Q8L783|CAX5_ARATH	Known	GO:0000325;GO:0005575;GO:0005622;GO:0005623;GO:0005737;GO:0005773;GO:0005774;GO:0009705;GO:0016020;GO:0031090;GO:0043226;GO:0043227;GO:0043229;GO:0043231;GO:0044422;GO:0044424;GO:0044437;GO:0044444;GO:0044446;GO:0044464;GO:0098588;GO:0098805	ko:K07300	High-confidence corrected multi-layer candidate	S6A_TSG_summary.rebuilt.v2.tsv;S6B_DEG_TSDEG_summary.rebuilt.v2.tsv;S9A_TST_summary.final.tsv;S9B_DET_TSDET_summary.final.tsv;TSAS_summary.corrected.tsv
60	STRG.9190	STRG.9190.1;STRG.9190.2	STRG.9190;A5:Chr13:16177062-16177345:16176928-16177345:+	DEG;TSG	DET;TSDET;TST	TSAS	Flower;Stem	Flower_vs_145DAB;Flower_vs_45DAB;Flower_vs_95DAB;Leaf_vs_Flower;Root_vs_Flower;Stem_vs_Flower;Stem_vs_Leaf	Down;Up	A5	3	404	high_confidence	TRUE	Sugar transport protein MST4	Sugar transport protein MST4	sp|Q10PW9|MST4_ORYSJ	Known	GO:0001101;GO:0003674;GO:0005215;GO:0005351;GO:0005355;GO:0005356;GO:0005358;GO:0005402;GO:0005575;GO:0005623;GO:0005886;GO:0005911;GO:0006810;GO:0006811;GO:0006812;GO:0006950;GO:0006970;GO:0008150;GO:0008324;GO:0008643;GO:0008645;GO:0009414;GO:0009415;GO:0009506;GO:0009628;GO:0009651;GO:0009679;GO:0009719;GO:0009725;GO:0009737;GO:0010033;GO:0010035;GO:0015075;GO:0015077;GO:0015078;GO:0015144;GO:…		High-confidence corrected multi-layer candidate	S6A_TSG_summary.rebuilt.v2.tsv;S6B_DEG_TSDEG_summary.rebuilt.v2.tsv;S9A_TST_summary.final.tsv;S9B_DET_TSDET_summary.final.tsv;TSAS_summary.corrected.tsv
61	STRG.11727	STRG.11727.10;STRG.11727.15;STRG.11727.18;STRG.11727.19;STRG.11727.2;STRG.11727.20;STRG.11727.22;STRG.11727.23;STRG.11727.3;STRG.11727.4;STRG.11727.5;STRG.11727.6;STRG.11727.7;STRG.11727.8;STRG.11727.9	STRG.11727;A3:Chr12:20645858-20645898:20645786-20645898:-;STRG.11727;A3:Chr12:20645858-20645937:20645786-20645937:-;STRG.11727;A3:Chr12:20645936-20646210:20645858-20646210:-;STRG.11727;A3:Chr12:20646014-20646093:20645936-20646093:-;STRG.11727;A3:Chr12:20646014-20646093:20645975-20646093:-;STRG.11727;A3:Chr12:20646209-20646327:20646014-20646327:-;STRG.11727;A3:Chr12:20646248-20646327:20646014-2064…	DEG;TSG	DET;TSDET;TST	TSAS	Flower;Stem	Flower_vs_145DAB;Flower_vs_45DAB;Flower_vs_95DAB;Leaf_vs_Flower;Stem_vs_Flower;Stem_vs_Leaf	Down;Up	A3;A5;MX;RI;SE	3	403	high_confidence	TRUE	Pathogenesis-related protein 1C	Pathogenesis-related protein 1C	sp|P09042|PR1C_TOBAC	Known		ko:K13449;ko04016;ko04075;ko04626;map04016;map04075;map04626	High-confidence corrected multi-layer candidate	S6A_TSG_summary.rebuilt.v2.tsv;S6B_DEG_TSDEG_summary.rebuilt.v2.tsv;S9A_TST_summary.final.tsv;S9B_DET_TSDET_summary.final.tsv;TSAS_summary.corrected.tsv
62	STRG.15727	STRG.15727.1;STRG.15727.2;STRG.15727.3	STRG.15727;AF:Chr15:22667213-22667285:22667334:22667213-22667573:22667769:-	DEG;TSG	DET;TSDET;TST	TSAS	Flower;Stem	Flower_vs_145DAB;Flower_vs_45DAB;Flower_vs_95DAB;Leaf_vs_Flower;Root_vs_Flower;Stem_vs_Leaf	Down;Up	AF	3	403	high_confidence	TRUE	Proline-rich receptor-like protein kinase PERK4	Proline-rich receptor-like protein kinase PERK4	sp|Q9ZNQ8|PERK4_ARATH	Known	GO:0001101;GO:0003674;GO:0003824;GO:0004672;GO:0004674;GO:0004675;GO:0004888;GO:0005575;GO:0005623;GO:0005886;GO:0006464;GO:0006468;GO:0006793;GO:0006796;GO:0006807;GO:0007154;GO:0007165;GO:0007166;GO:0007167;GO:0007178;GO:0007275;GO:0008150;GO:0008152;GO:0009719;GO:0009725;GO:0009737;GO:0009738;GO:0009755;GO:0009791;GO:0009845;GO:0009987;GO:0010033;GO:0016020;GO:0016301;GO:0016310;GO:0016740;GO:…	ko:K04733;ko04010;ko04064;ko04620;ko04621;ko04624;ko04722;ko05133;ko05140;ko05142;ko05145;ko05152;ko05162;ko05164;map04010;map04064;map04620;map04621;map04624;map04722;map05133;map05140;map05142;map05145;map05152;map05162;map05164	High-confidence corrected multi-layer candidate	S6A_TSG_summary.rebuilt.v2.tsv;S6B_DEG_TSDEG_summary.rebuilt.v2.tsv;S9A_TST_summary.final.tsv;S9B_DET_TSDET_summary.final.tsv;TSAS_summary.corrected.tsv
63	STRG.20361	STRG.20361.1;STRG.20361.2;STRG.20361.3;STRG.20361.5	STRG.20361;A3:Chr14:30797009-30797136:30797009-30797333:+;STRG.20361;RI:Chr14:30797136:30797227-30797333:30797396:+;STRG.20361;SE:Chr14:30797009-30797136:30797227-30797333:+	DEG;TSG	DET;TSDET;TST	TSAS	Flower;Stem	Flower_vs_145DAB;Flower_vs_45DAB;Flower_vs_95DAB;Leaf_vs_Flower;Root_vs_Flower;Stem_vs_Flower	Down;Up	A3;RI;SE	3	403	high_confidence	TRUE	Kinesin-like protein KIN-14C	Kinesin-like protein KIN-14C	sp|Q5JKW1|KN14C_ORYSJ	Known	GO:0003674;GO:0003774;GO:0003777;GO:0003824;GO:0005575;GO:0005622;GO:0005623;GO:0005856;GO:0005871;GO:0005875;GO:0006928;GO:0007017;GO:0007018;GO:0008150;GO:0009987;GO:0015630;GO:0016462;GO:0016787;GO:0016817;GO:0016818;GO:0016887;GO:0017111;GO:0032991;GO:0043226;GO:0043228;GO:0043229;GO:0043232;GO:0044422;GO:0044424;GO:0044430;GO:0044446;GO:0044464	ko:K10406	High-confidence corrected multi-layer candidate	S6A_TSG_summary.rebuilt.v2.tsv;S6B_DEG_TSDEG_summary.rebuilt.v2.tsv;S9A_TST_summary.final.tsv;S9B_DET_TSDET_summary.final.tsv;TSAS_summary.corrected.tsv
64	STRG.29317	STRG.29317.1;STRG.29317.3	STRG.29317;A5:Chr00:3739455-3739550:3739455-3740082:-	DEG;TSG	DET;TST	DAS;tissue_specific_DAS	Flower;Leaf	45DAB_vs_95DAB;Flower-145DAB;Flower-95DAB;Flower_vs_145DAB;Flower_vs_95DAB;Leaf_vs_145DAB;Leaf_vs_45DAB;Leaf_vs_95DAB;Leaf_vs_Flower;Root_vs_Leaf;Stem_vs_Leaf	Down;Positive_dPSI;Up	A5	3	403	high_confidence	TRUE				Known			High-confidence corrected multi-layer candidate	DAS_significant.corrected.tsv;DAS_tissue_specific_summary.corrected.tsv;S6A_TSG_summary.rebuilt.v2.tsv;S6B_DEG_TSDEG_summary.rebuilt.v2.tsv;S9A_TST_summary.final.tsv;S9B_DET_TSDET_summary.final.tsv
65	STRG.32123	STRG.32123.1;STRG.32123.2	STRG.32123;A5:Chr03:2497991-2499890:2496842-2499890:+	DEG;TSG	DET;TSDET;TST	TSAS	Flower;Stem	45DAB_vs_95DAB;95DAB_vs_145DAB;Flower_vs_145DAB;Flower_vs_45DAB;Flower_vs_95DAB;Leaf_vs_95DAB;Leaf_vs_Flower;Root_vs_95DAB;Root_vs_Flower;Stem_vs_95DAB;Stem_vs_Flower	Down;Up	A5	3	403	high_confidence	TRUE				Known			High-confidence corrected multi-layer candidate	S6A_TSG_summary.rebuilt.v2.tsv;S6B_DEG_TSDEG_summary.rebuilt.v2.tsv;S9A_TST_summary.final.tsv;S9B_DET_TSDET_summary.final.tsv;TSAS_summary.corrected.tsv
66	STRG.42456	STRG.42456.1;STRG.42456.2;STRG.42456.3;STRG.42456.4	STRG.42456;RI:Chr04:1829501:1829976-1831212:1831336:-;STRG.42456;SE:Chr04:1829976-1831212:1831336-1831416:-	DEG;TSG	DET;TSDET;TST	TSAS	Flower;Leaf	45DAB_vs_95DAB;Flower_vs_145DAB;Flower_vs_95DAB;Leaf_vs_145DAB;Leaf_vs_45DAB;Leaf_vs_95DAB;Leaf_vs_Flower;Root_vs_145DAB;Root_vs_Leaf;Stem_vs_95DAB;Stem_vs_Leaf	Down;Up	RI;SE	3	403	high_confidence	TRUE				Novel_gene			High-confidence corrected multi-layer candidate	S6A_TSG_summary.rebuilt.v2.tsv;S6B_DEG_TSDEG_summary.rebuilt.v2.tsv;S9A_TST_summary.final.tsv;S9B_DET_TSDET_summary.final.tsv;TSAS_summary.corrected.tsv
67	STRG.4517	STRG.4517.1;STRG.4517.2	STRG.4517;RI:Chr10:10957068:10957910-10958001:10958240:-	DEG;TSG	DET;TSDET;TST	TSAS	Flower;Stem	Flower_vs_145DAB;Flower_vs_45DAB;Flower_vs_95DAB;Leaf_vs_Flower;Stem_vs_Flower;Stem_vs_Leaf	Down;Up	RI	3	403	high_confidence	TRUE	Proline-rich receptor-like protein kinase PERK5	Proline-rich receptor-like protein kinase PERK5	sp|Q8GX23|PERK5_ARATH	Known	GO:0003674;GO:0003824;GO:0004672;GO:0004674;GO:0004675;GO:0004888;GO:0005575;GO:0005623;GO:0005886;GO:0006464;GO:0006468;GO:0006793;GO:0006796;GO:0006807;GO:0007154;GO:0007165;GO:0007166;GO:0007167;GO:0007178;GO:0008150;GO:0008152;GO:0009987;GO:0016020;GO:0016301;GO:0016310;GO:0016740;GO:0016772;GO:0016773;GO:0019199;GO:0019538;GO:0023052;GO:0036211;GO:0038023;GO:0043170;GO:0043412;GO:0044237;GO:…	ko:K04730;ko:K04733;ko04010;ko04064;ko04620;ko04621;ko04624;ko04722;ko05133;ko05140;ko05142;ko05145;ko05152;ko05162;ko05164;ko05169;map04010;map04064;map04620;map04621;map04624;map04722;map05133;map05140;map05142;map05145;map05152;map05162;map05164;map05169	High-confidence corrected multi-layer candidate	S6A_TSG_summary.rebuilt.v2.tsv;S6B_DEG_TSDEG_summary.rebuilt.v2.tsv;S9A_TST_summary.final.tsv;S9B_DET_TSDET_summary.final.tsv;TSAS_summary.corrected.tsv
68	STRG.45517	STRG.45517.2	STRG.45517;A3:Chr07:4848360-4849117:4848360-4849155:+	DEG;TSG	TST	DAS;tissue_specific_DAS	Flower;Stem	Flower_vs_145DAB;Flower_vs_45DAB;Flower_vs_95DAB;Leaf_vs_145DAB;Leaf_vs_45DAB;Leaf_vs_95DAB;Leaf_vs_Flower;Root_vs_Flower;Root_vs_Leaf;Stem-45DAB;Stem-95DAB;Stem-Leaf;Stem_vs_45DAB;Stem_vs_95DAB;Stem_vs_Flower;Stem_vs_Leaf	Down;Positive_dPSI;Up	A3	3	403	high_confidence	TRUE	Protein argonaute 4A	Protein argonaute 4A	sp|Q9SDG8|AGO4A_ORYSJ	Known		ko:K11593	High-confidence corrected multi-layer candidate	DAS_significant.corrected.tsv;DAS_tissue_specific_summary.corrected.tsv;S6A_TSG_summary.rebuilt.v2.tsv;S6B_DEG_TSDEG_summary.rebuilt.v2.tsv;S9A_TST_summary.final.tsv
69	STRG.18890	STRG.18890.2;STRG.18890.3	STRG.18890;A3:Chr14:15146258-15146626:15146256-15146626:-;STRG.18890;A5:Chr14:15146258-15146349:15146258-15146426:-;STRG.18890;SE:Chr14:15146258-15146349:15146495-15146626:-;STRG.18890;SE:Chr14:15146258-15146426:15146495-15146626:-	DEG;TSG	DET;TSDET;TST	TSAS	Flower;Stem	Flower_vs_145DAB;Flower_vs_45DAB;Flower_vs_95DAB;Stem_vs_Flower;Stem_vs_Leaf	Up	A3;A5;SE	3	402	high_confidence	TRUE	Remorin	Remorin	sp|P93788|REMO_SOLTU	Known			High-confidence corrected multi-layer candidate	S6A_TSG_summary.rebuilt.v2.tsv;S6B_DEG_TSDEG_summary.rebuilt.v2.tsv;S9A_TST_summary.final.tsv;S9B_DET_TSDET_summary.final.tsv;TSAS_summary.corrected.tsv
70	STRG.32745	STRG.32745.2;STRG.32745.3	STRG.32745;SE:Chr03:7624735-7624978:7625113-7625235:+	DEG;TSG	DET;TSDET;TST	TSAS	Flower;Stem	Flower_vs_145DAB;Flower_vs_45DAB;Flower_vs_95DAB;Root_vs_Flower;Stem_vs_Flower	Down;Up	SE	3	402	high_confidence	TRUE	(R)-mandelonitrile lyase 3	(R)-mandelonitrile lyase 3; (R)-mandelonitrile lyase 1	sp|P52707|MDL3_PRUSE	Known	GO:0005575;GO:0005622;GO:0005623;GO:0005737;GO:0031410;GO:0031982;GO:0033095;GO:0043226;GO:0043227;GO:0043229;GO:0044424;GO:0044444;GO:0044464;GO:0097708	ko:K08248;ko00460;ko01110;map00460;map01110	High-confidence corrected multi-layer candidate	S6A_TSG_summary.rebuilt.v2.tsv;S6B_DEG_TSDEG_summary.rebuilt.v2.tsv;S9A_TST_summary.final.tsv;S9B_DET_TSDET_summary.final.tsv;TSAS_summary.corrected.tsv
71	STRG.33760	STRG.33760.1;STRG.33760.5	STRG.33760;A3:Chr03:26921646-26923633:26919881-26923633:-	DEG;TSG	DET;TSDET;TST	TSAS	95DAB;Flower	45DAB_vs_95DAB;Flower_vs_95DAB;Leaf_vs_95DAB;Root_vs_95DAB;Stem_vs_95DAB	Down;Up	A3	3	402	high_confidence	TRUE	Retrovirus-related Pol polyprotein from type-1 retrotransposable element R2 (Fragment)	2S seed storage protein 5-like; Plant transposase (Ptta/En/Spm family)	sp|Q03278|PO21_NASVI	Novel_gene			High-confidence corrected multi-layer candidate	S6A_TSG_summary.rebuilt.v2.tsv;S6B_DEG_TSDEG_summary.rebuilt.v2.tsv;S9A_TST_summary.final.tsv;S9B_DET_TSDET_summary.final.tsv;TSAS_summary.corrected.tsv
72	STRG.40199	STRG.40199.1;STRG.40199.2;STRG.40199.5	STRG.40199;RI:Chr05:29841229:29841329-29841917:29845631:+	DEG;TSG	DET;TSDET;TST	TSAS	Flower;Leaf;Root	45DAB_vs_95DAB;Flower_vs_145DAB;Flower_vs_95DAB;Leaf_vs_145DAB;Leaf_vs_45DAB;Leaf_vs_95DAB;Leaf_vs_Flower;Root_vs_Leaf;Stem_vs_Leaf	Down;Up	RI	3	402	high_confidence	TRUE				Known			High-confidence corrected multi-layer candidate	S6A_TSG_summary.rebuilt.v2.tsv;S6B_DEG_TSDEG_summary.rebuilt.v2.tsv;S9A_TST_summary.final.tsv;S9B_DET_TSDET_summary.final.tsv;TSAS_summary.corrected.tsv
73	STRG.49132	STRG.49132.1	STRG.49132;A5:Chr06:9017391-9017671:9017375-9017671:+	DEG;TSG	DET;TSDET;TST	TSAS	Root	Flower_vs_95DAB;Root_vs_45DAB;Root_vs_95DAB;Root_vs_Flower;Stem_vs_95DAB;Stem_vs_Flower	Up	A5	3	402	high_confidence	TRUE	Calcium-binding protein CML42-like	Calcium-binding protein CML42-like		Novel_gene	GO:0000902;GO:0000904;GO:0003674;GO:0005488;GO:0005509;GO:0008150;GO:0009653;GO:0009888;GO:0009987;GO:0010026;GO:0010035;GO:0010038;GO:0010090;GO:0010091;GO:0016043;GO:0030154;GO:0032502;GO:0032989;GO:0042221;GO:0043167;GO:0043169;GO:0046686;GO:0046872;GO:0048468;GO:0048856;GO:0048869;GO:0050896;GO:0071840;GO:0090558;GO:0090626	ko:K13448;ko04626;map04626	High-confidence corrected multi-layer candidate	S6A_TSG_summary.rebuilt.v2.tsv;S6B_DEG_TSDEG_summary.rebuilt.v2.tsv;S9A_TST_summary.final.tsv;S9B_DET_TSDET_summary.final.tsv;TSAS_summary.corrected.tsv
74	STRG.4929	STRG.4929.1;STRG.4929.2	STRG.4929;A3:Chr10:27362754-27362944:27362678-27362944:-	DEG;TSG	DET;TSDET;TST	TSAS	Flower;Stem	Flower_vs_45DAB;Flower_vs_95DAB;Leaf_vs_Flower;Stem_vs_Flower;Stem_vs_Leaf	Down;Up	A3	3	402	high_confidence	TRUE	CRIB domain-containing protein RIC6	CRIB domain-containing protein RIC6	sp|Q1PF35|RIC6_ARATH	Known			High-confidence corrected multi-layer candidate	S6A_TSG_summary.rebuilt.v2.tsv;S6B_DEG_TSDEG_summary.rebuilt.v2.tsv;S9A_TST_summary.final.tsv;S9B_DET_TSDET_summary.final.tsv;TSAS_summary.corrected.tsv
75	STRG.11190	STRG.11190.1	STRG.11190;RI:Chr12:9476308:9476396-9476518:9477109:-	DEG;TSG	TST	DAS;tissue_specific_DAS	Flower;Stem	45DAB_vs_145DAB;95DAB_vs_145DAB;Flower_vs_145DAB;Flower_vs_45DAB;Flower_vs_95DAB;Leaf_vs_145DAB;Leaf_vs_Flower;Root_vs_145DAB;Root_vs_Flower;Stem-45DAB;Stem-Leaf;Stem_vs_95DAB;Stem_vs_Flower;Stem_vs_Leaf	Down;Negative_dPSI;Up	RI	3	401	high_confidence	TRUE	Probable galactinol--sucrose galactosyltransferase 2	Probable galactinol--sucrose galactosyltransferase 2	sp|Q94A08|RFS2_ARATH	Known	GO:0003674;GO:0003824;GO:0004553;GO:0004557;GO:0005575;GO:0005911;GO:0005975;GO:0006950;GO:0006979;GO:0008150;GO:0008152;GO:0009056;GO:0009311;GO:0009313;GO:0009506;GO:0009628;GO:0015925;GO:0016052;GO:0016787;GO:0016798;GO:0030054;GO:0033530;GO:0034484;GO:0044238;GO:0050896;GO:0052692;GO:0055044;GO:0071704;GO:0080167;GO:1901575	ko:K06617;ko00052;map00052	High-confidence corrected multi-layer candidate	DAS_significant.corrected.tsv;DAS_tissue_specific_summary.corrected.tsv;S6A_TSG_summary.rebuilt.v2.tsv;S6B_DEG_TSDEG_summary.rebuilt.v2.tsv;S9A_TST_summary.final.tsv
76	STRG.28113	STRG.28113.3;STRG.28113.4	STRG.28113;A5:Chr01:25417691-25417776:25417691-25417786:-	DEG;TSG	DET;TSDET;TST	TSAS	Flower;Stem	45DAB_vs_145DAB;Flower_vs_145DAB;Flower_vs_95DAB;Leaf_vs_145DAB;Root_vs_145DAB;Root_vs_Flower;Stem_vs_145DAB;Stem_vs_Flower	Down;Up	A5	3	400	high_confidence	TRUE				Known			High-confidence corrected multi-layer candidate	S6A_TSG_summary.rebuilt.v2.tsv;S6B_DEG_TSDEG_summary.rebuilt.v2.tsv;S9A_TST_summary.final.tsv;S9B_DET_TSDET_summary.final.tsv;TSAS_summary.corrected.tsv
77	STRG.32882	STRG.32882.1;STRG.32882.2;STRG.32882.3;STRG.32882.4;STRG.32882.5	STRG.32882;A5:Chr03:8976113-8976205:8976113-8976257:-;STRG.32882;AL:Chr03:8956818:8957164-8976022:8968591:8968638-8976022:-;STRG.32882;RI:Chr03:8976022:8976113-8976205:8976352:-;STRG.32882;RI:Chr03:8976022:8976113-8976257:8976352:-	DEG;TSG	DET;TST	TSAS	Flower;Leaf	Flower_vs_145DAB;Flower_vs_45DAB;Flower_vs_95DAB;Leaf_vs_145DAB;Leaf_vs_45DAB;Leaf_vs_95DAB;Leaf_vs_Flower;Root_vs_Flower;Root_vs_Leaf;Root_vs_Stem;Stem_vs_145DAB;Stem_vs_95DAB;Stem_vs_Leaf	Down;Up	A5;AL;RI	3	400	high_confidence	TRUE	Histidine biosynthesis bifunctional protein hisIE, chloroplastic	Histidine biosynthesis bifunctional protein hisIE, chloroplastic	sp|O82768|HIS2_ARATH	Novel_gene	GO:0000105;GO:0003674;GO:0003824;GO:0004635;GO:0004636;GO:0005575;GO:0005622;GO:0005623;GO:0005737;GO:0006082;GO:0006520;GO:0006547;GO:0006725;GO:0006807;GO:0008150;GO:0008152;GO:0008652;GO:0009058;GO:0009507;GO:0009532;GO:0009536;GO:0009570;GO:0009987;GO:0016053;GO:0016462;GO:0016787;GO:0016810;GO:0016814;GO:0016817;GO:0016818;GO:0018130;GO:0019238;GO:0019438;GO:0019752;GO:0034641;GO:0043226;GO:…	ko:K11755;ko00340;ko01100;ko01110;ko01230;map00340;map01100;map01110;map01230	High-confidence corrected multi-layer candidate	S6A_TSG_summary.rebuilt.v2.tsv;S6B_DEG_TSDEG_summary.rebuilt.v2.tsv;S9A_TST_summary.final.tsv;S9B_DET_TSDET_summary.final.tsv;TSAS_summary.corrected.tsv
78	STRG.51643	STRG.51643.1;STRG.51643.3	STRG.51643;A5:Chr09:4188360-4188888:4188268-4188888:+;STRG.51643;A5:Chr09:4188429-4188888:4188268-4188888:+;STRG.51643;A5:Chr09:4188429-4188888:4188360-4188888:+;STRG.51643;A5:Chr09:4189937-4190116:4189927-4190116:+	DEG;TSG	TST	DAS;TSAS;tissue_specific_DAS	145DAB;Flower;Leaf	Flower-145DAB;Flower_vs_145DAB;Leaf_vs_145DAB;Leaf_vs_45DAB;Leaf_vs_95DAB;Leaf_vs_Flower;Root_vs_45DAB;Root_vs_95DAB;Root_vs_Flower;Root_vs_Leaf;Stem_vs_Flower;Stem_vs_Leaf	Down;Positive_dPSI;Up	A5	3	400	high_confidence	TRUE	Domain of unknown function (DUF4336)	Domain of unknown function (DUF4336)		Novel_gene			High-confidence corrected multi-layer candidate	DAS_significant.corrected.tsv;DAS_tissue_specific_summary.corrected.tsv;S6A_TSG_summary.rebuilt.v2.tsv;S6B_DEG_TSDEG_summary.rebuilt.v2.tsv;S9A_TST_summary.final.tsv;TSAS_summary.corrected.tsv
79	STRG.14134	STRG.14134.2;STRG.14134.3	STRG.14134;A3:Chr15:7693489-7693800:7693400-7693800:-;STRG.14134;A3:Chr15:7693492-7693800:7693400-7693800:-;STRG.14134;A3:Chr15:7693492-7693800:7693489-7693800:-	DEG;TSG	DET;TST	TSAS	Flower;Stem	45DAB_vs_145DAB;95DAB_vs_145DAB;Flower_vs_145DAB;Flower_vs_45DAB;Flower_vs_95DAB;Leaf_vs_145DAB;Leaf_vs_Flower;Root_vs_145DAB;Root_vs_Flower;Stem_vs_145DAB;Stem_vs_Flower;Stem_vs_Leaf	Down;Up	A3	3	399	high_confidence	TRUE	Glycosyltransferase BC10	Glycosyltransferase BC10	sp|Q65XS5|BC10_ORYSJ	Known			High-confidence corrected multi-layer candidate	S6A_TSG_summary.rebuilt.v2.tsv;S6B_DEG_TSDEG_summary.rebuilt.v2.tsv;S9A_TST_summary.final.tsv;S9B_DET_TSDET_summary.final.tsv;TSAS_summary.corrected.tsv
80	STRG.18725	STRG.18725.1;STRG.18725.2;STRG.18725.5;STRG.18725.6	STRG.18725;A3:Chr14:10514666-10515009:10514651-10515009:-	DEG;TSG	DET;TSDET;TST	TSAS	Flower;Stem	45DAB_vs_145DAB;95DAB_vs_145DAB;Flower_vs_45DAB;Flower_vs_95DAB;Leaf_vs_95DAB;Root_vs_95DAB;Stem_vs_95DAB	Down;Up	A3	3	399	high_confidence	TRUE				Known			High-confidence corrected multi-layer candidate	S6A_TSG_summary.rebuilt.v2.tsv;S6B_DEG_TSDEG_summary.rebuilt.v2.tsv;S9A_TST_summary.final.tsv;S9B_DET_TSDET_summary.final.tsv;TSAS_summary.corrected.tsv
81	STRG.38936	STRG.38936.1	STRG.38936;RI:Chr05:10827382:10827670-10827794:10827873:+	DEG;TSG	DET;TSDET;TST	TSAS	Flower;Stem	Flower_vs_145DAB;Flower_vs_45DAB;Flower_vs_95DAB;Leaf_vs_Flower;Root_vs_Flower;Stem_vs_145DAB;Stem_vs_95DAB	Down;Up	RI	3	399	high_confidence	TRUE				Novel_gene			High-confidence corrected multi-layer candidate	S6A_TSG_summary.rebuilt.v2.tsv;S6B_DEG_TSDEG_summary.rebuilt.v2.tsv;S9A_TST_summary.final.tsv;S9B_DET_TSDET_summary.final.tsv;TSAS_summary.corrected.tsv
82	STRG.11690	STRG.11690.2	STRG.11690;RI:Chr12:20337102:20337141-20337239:20337602:-	DEG;TSG	DET;TST	TSAS	95DAB;Flower;Leaf	45DAB_vs_145DAB;95DAB_vs_145DAB;Flower_vs_145DAB;Flower_vs_95DAB;Leaf_vs_145DAB;Leaf_vs_45DAB;Leaf_vs_95DAB;Root_vs_Leaf;Stem_vs_145DAB;Stem_vs_Leaf	Down;Up	RI	3	398	high_confidence	TRUE	Putative disease resistance protein RGA3	Putative disease resistance protein RGA3	sp|Q7XA40|RGA3_SOLBU	Novel_gene		ko:K15078;ko:K19613;ko03460;ko04014;map03460;map04014	High-confidence corrected multi-layer candidate	S6A_TSG_summary.rebuilt.v2.tsv;S6B_DEG_TSDEG_summary.rebuilt.v2.tsv;S9A_TST_summary.final.tsv;S9B_DET_TSDET_summary.final.tsv;TSAS_summary.corrected.tsv
83	STRG.18602	STRG.18602.1;STRG.18602.3	STRG.18602;A5:Chr14:8635781-8636350:8635766-8636350:+	DEG;TSG	DET;TSDET;TST	TSAS	Flower;Stem	45DAB_vs_95DAB;Flower_vs_45DAB;Flower_vs_95DAB;Leaf_vs_Flower;Root_vs_Flower;Stem_vs_Flower	Down;Up	A5	3	398	high_confidence	TRUE				Known			High-confidence corrected multi-layer candidate	S6A_TSG_summary.rebuilt.v2.tsv;S6B_DEG_TSDEG_summary.rebuilt.v2.tsv;S9A_TST_summary.final.tsv;S9B_DET_TSDET_summary.final.tsv;TSAS_summary.corrected.tsv
84	STRG.24587	STRG.24587.3	STRG.24587;SE:Chr16:7820590-7820721:7820766-7820864:+	DEG;TSG	TST	DAS;tissue_specific_DAS	Flower;Leaf;Stem	Flower_vs_145DAB;Flower_vs_45DAB;Flower_vs_95DAB;Leaf_vs_Flower;Root_vs_145DAB;Root_vs_95DAB;Root_vs_Leaf;Stem-Leaf;Stem_vs_145DAB;Stem_vs_Leaf	Down;Negative_dPSI;Up	SE	3	398	high_confidence	TRUE	DNA polymerase alpha subunit B	May play an essential role at the early stage of chromosomal DNA replication by coupling the polymerase alpha primase complex to the cellular replication machinery	sp|Q14181|DPOA2_HUMAN	Known	GO:0000082;GO:0000228;GO:0000278;GO:0000428;GO:0000723;GO:0003674;GO:0005488;GO:0005515;GO:0005575;GO:0005622;GO:0005623;GO:0005634;GO:0005654;GO:0005657;GO:0005658;GO:0005694;GO:0005737;GO:0005829;GO:0006139;GO:0006259;GO:0006260;GO:0006261;GO:0006270;GO:0006725;GO:0006807;GO:0006996;GO:0007049;GO:0008150;GO:0008152;GO:0009058;GO:0009059;GO:0009987;GO:0016043;GO:0019725;GO:0022402;GO:0030880;GO:…	ko:K02321;ko00230;ko00240;ko01100;ko03030;map00230;map00240;map01100;map03030	High-confidence corrected multi-layer candidate	DAS_significant.corrected.tsv;DAS_tissue_specific_summary.corrected.tsv;S6A_TSG_summary.rebuilt.v2.tsv;S6B_DEG_TSDEG_summary.rebuilt.v2.tsv;S9A_TST_summary.final.tsv
85	STRG.31236	STRG.31236.1;STRG.31236.2;STRG.31236.3;STRG.31236.4	STRG.31236;SE:Chr00:41113204-41113303:41113311-41114478:-	DEG;TSG	DET;TST	TSAS	Flower;Stem	Flower_vs_145DAB;Flower_vs_45DAB;Flower_vs_95DAB;Leaf_vs_Flower;Root_vs_Flower;Root_vs_Stem;Stem_vs_145DAB;Stem_vs_45DAB;Stem_vs_95DAB;Stem_vs_Flower;Stem_vs_Leaf	Down;Up	SE	3	398	high_confidence	TRUE	Protein DETOXIFICATION 45, chloroplastic	Protein DETOXIFICATION 45, chloroplastic	sp|Q9SVE7|DTX45_ARATH	Known	GO:0005575;GO:0005622;GO:0005623;GO:0005737;GO:0009507;GO:0009536;GO:0043226;GO:0043227;GO:0043229;GO:0043231;GO:0044424;GO:0044444;GO:0044464		High-confidence corrected multi-layer candidate	S6A_TSG_summary.rebuilt.v2.tsv;S6B_DEG_TSDEG_summary.rebuilt.v2.tsv;S9A_TST_summary.final.tsv;S9B_DET_TSDET_summary.final.tsv;TSAS_summary.corrected.tsv
86	STRG.37974	STRG.37974.1	STRG.37974;RI:Chr02:34755664:34755735-34755884:34756578:-	DEG;TSG	TST	DAS;TSAS;tissue_specific_DAS	Flower;Root	Leaf-Flower;Leaf_vs_145DAB;Leaf_vs_Flower;Root_vs_145DAB;Root_vs_45DAB;Root_vs_95DAB;Root_vs_Flower;Root_vs_Leaf;Root_vs_Stem;Stem_vs_145DAB;Stem_vs_Flower	Negative_dPSI;Up	RI	3	398	high_confidence	TRUE	Putative receptor-like protein kinase At3g47110	LRR receptor-like serine/threonine-protein kinase GSO2	sp|Q9SD62|Y3471_ARATH	Known		ko:K04730;ko:K04733;ko:K13420;ko04010;ko04016;ko04064;ko04620;ko04621;ko04624;ko04626;ko04722;ko05133;ko05140;ko05142;ko05145;ko05152;ko05162;ko05164;ko05169;map04010;map04016;map04064;map04620;map04621;map04624;map04626;map04722;map05133;map05140;map05142;map05145;map05152;map05162;map05164;map05169	High-confidence corrected multi-layer candidate	DAS_significant.corrected.tsv;DAS_tissue_specific_summary.corrected.tsv;S6A_TSG_summary.rebuilt.v2.tsv;S6B_DEG_TSDEG_summary.rebuilt.v2.tsv;S9A_TST_summary.final.tsv;TSAS_summary.corrected.tsv
87	STRG.14171	STRG.14171.1	STRG.14171;SE:Chr15:7958099-7958185:7958220-7959046:+	DEG;TSG	DET;TSDET;TST	TSAS	Flower;Stem	Flower_vs_145DAB;Flower_vs_45DAB;Flower_vs_95DAB;Root_vs_Flower;Stem_vs_Leaf	Down;Up	SE	3	397	high_confidence	TRUE				Known			High-confidence corrected multi-layer candidate	S6A_TSG_summary.rebuilt.v2.tsv;S6B_DEG_TSDEG_summary.rebuilt.v2.tsv;S9A_TST_summary.final.tsv;S9B_DET_TSDET_summary.final.tsv;TSAS_summary.corrected.tsv
88	STRG.27311	STRG.27311.1;STRG.27311.2	STRG.27311;A5:Chr01:17134553-17134803:17134447-17134803:+	DEG;TSG	DET;TSDET;TST	TSAS	Flower;Stem	45DAB_vs_95DAB;Flower_vs_95DAB;Leaf_vs_Flower;Root_vs_Flower;Stem_vs_Leaf	Down;Up	A5	3	397	high_confidence	TRUE				Known			High-confidence corrected multi-layer candidate	S6A_TSG_summary.rebuilt.v2.tsv;S6B_DEG_TSDEG_summary.rebuilt.v2.tsv;S9A_TST_summary.final.tsv;S9B_DET_TSDET_summary.final.tsv;TSAS_summary.corrected.tsv
89	STRG.38368	STRG.38368.2	STRG.38368;A3:Chr05:2133309-2133581:2133306-2133581:-	DEG;TSG	TST	DAS;tissue_specific_DAS	145DAB;Root	45DAB_vs_145DAB;95DAB_vs_145DAB;Flower_vs_145DAB;Leaf_vs_Flower;Root-145DAB;Root_vs_145DAB;Root_vs_95DAB;Root_vs_Leaf;Stem_vs_145DAB;Stem_vs_Leaf	Down;Negative_dPSI;Up	A3	3	397	high_confidence	TRUE	Chaperone protein dnaJ 10	Chaperone protein dnaJ 10	sp|Q8GYX8|DNJ10_ARATH	Known			High-confidence corrected multi-layer candidate	DAS_significant.corrected.tsv;DAS_tissue_specific_summary.corrected.tsv;S6A_TSG_summary.rebuilt.v2.tsv;S6B_DEG_TSDEG_summary.rebuilt.v2.tsv;S9A_TST_summary.final.tsv
90	STRG.12954	STRG.12954.1	STRG.12954;RI:Chr12:31881107:31881236-31881332:31881435:+	DEG;TSG	TST	DAS;tissue_specific_DAS	Root	45DAB_vs_145DAB;95DAB_vs_145DAB;Flower_vs_145DAB;Flower_vs_95DAB;Leaf_vs_145DAB;Leaf_vs_Flower;Root-95DAB;Root-Stem;Root_vs_145DAB;Root_vs_45DAB;Root_vs_95DAB;Root_vs_Leaf;Stem_vs_145DAB;Stem_vs_95DAB;Stem_vs_Leaf	Down;Positive_dPSI;Up	RI	3	396	high_confidence	TRUE				Known			High-confidence corrected multi-layer candidate	DAS_significant.corrected.tsv;DAS_tissue_specific_summary.corrected.tsv;S6A_TSG_summary.rebuilt.v2.tsv;S6B_DEG_TSDEG_summary.rebuilt.v2.tsv;S9A_TST_summary.final.tsv
91	STRG.22104	STRG.22104.1;STRG.22104.2	STRG.22104;RI:Chr17:15813174:15813267-15813348:15813618:+	DEG;TSG	DET;TST	TSAS	Flower;Stem	Flower_vs_145DAB;Flower_vs_45DAB;Flower_vs_95DAB;Leaf_vs_Flower;Root_vs_145DAB;Root_vs_45DAB;Root_vs_95DAB;Stem_vs_Flower;Stem_vs_Leaf	Down;Up	RI	3	396	high_confidence	TRUE	U-box domain-containing protein 52	U-box domain-containing protein 52	sp|Q9FKG6|PUB52_ARATH	Known			High-confidence corrected multi-layer candidate	S6A_TSG_summary.rebuilt.v2.tsv;S6B_DEG_TSDEG_summary.rebuilt.v2.tsv;S9A_TST_summary.final.tsv;S9B_DET_TSDET_summary.final.tsv;TSAS_summary.corrected.tsv
92	STRG.30338	STRG.30338.1	STRG.30338;A3:Chr00:21964696-21965126:21964696-21965363:+	DEG;TSG	TST	DAS;tissue_specific_DAS	45DAB;Flower;Stem	45DAB_vs_145DAB;Flower_vs_45DAB;Flower_vs_95DAB;Leaf_vs_145DAB;Leaf_vs_Flower;Root_vs_Flower;Stem-45DAB;Stem_vs_Flower	Down;Positive_dPSI;Up	A3	3	396	high_confidence	TRUE	Probable serine/threonine protein kinase IRE	Probable serine/threonine protein kinase IRE	sp|Q9LE81|IRE_ARATH	Novel_gene	GO:0000902;GO:0003674;GO:0003824;GO:0004672;GO:0004674;GO:0005575;GO:0005622;GO:0005623;GO:0006464;GO:0006468;GO:0006793;GO:0006796;GO:0006807;GO:0007154;GO:0007165;GO:0008150;GO:0008152;GO:0009653;GO:0009826;GO:0009987;GO:0016043;GO:0016049;GO:0016301;GO:0016310;GO:0016740;GO:0016772;GO:0016773;GO:0018105;GO:0018193;GO:0018209;GO:0019538;GO:0023052;GO:0032502;GO:0032989;GO:0035556;GO:0036211;GO:…	ko:K08789	High-confidence corrected multi-layer candidate	DAS_significant.corrected.tsv;DAS_tissue_specific_summary.corrected.tsv;S6A_TSG_summary.rebuilt.v2.tsv;S6B_DEG_TSDEG_summary.rebuilt.v2.tsv;S9A_TST_summary.final.tsv
93	STRG.35883	STRG.35883.1	STRG.35883;RI:Chr02:7689968:7690122-7690204:7690284:+;STRG.35883;SE:Chr02:7689865-7689968:7690122-7690204:+	DEG;TSG	DET;TST	TSAS	Flower;Leaf	Flower_vs_145DAB;Flower_vs_95DAB;Leaf_vs_145DAB;Leaf_vs_45DAB;Leaf_vs_95DAB;Leaf_vs_Flower;Root_vs_95DAB;Root_vs_Leaf;Stem_vs_Leaf	Down;Up	RI;SE	3	396	high_confidence	TRUE	TMV resistance protein N	TMV resistance protein N	sp|Q40392|TMVRN_NICGU	Known	GO:0000003;GO:0003006;GO:0003674;GO:0003824;GO:0004312;GO:0004315;GO:0005575;GO:0005622;GO:0005623;GO:0005737;GO:0006082;GO:0006629;GO:0006631;GO:0006633;GO:0006636;GO:0006950;GO:0007275;GO:0008150;GO:0008152;GO:0008610;GO:0009058;GO:0009266;GO:0009409;GO:0009507;GO:0009532;GO:0009536;GO:0009570;GO:0009628;GO:0009631;GO:0009790;GO:0009791;GO:0009793;GO:0009987;GO:0010154;GO:0016053;GO:0016740;GO:…	ko:K19613;ko:K22038;ko04014;map04014;ko:K09458;ko00061;ko00780;ko01100;ko01212;map00061;map00780;map01100;map01212	High-confidence corrected multi-layer candidate	S6A_TSG_summary.rebuilt.v2.tsv;S6B_DEG_TSDEG_summary.rebuilt.v2.tsv;S9A_TST_summary.final.tsv;S9B_DET_TSDET_summary.final.tsv;TSAS_summary.corrected.tsv
94	STRG.37754	STRG.37754.1	STRG.37754;AL:Chr02:32596101-32596806:32596876:32596101-32597026:32597312:+	DEG;TSDEG;TSG	TST	DAS;tissue_specific_DAS	145DAB;Flower;Leaf	Flower-145DAB;Leaf-145DAB;Leaf_vs_45DAB	Negative_dPSI;Up	AL	3	396	high_confidence	TRUE				Novel_gene			High-confidence corrected multi-layer candidate	DAS_significant.corrected.tsv;DAS_tissue_specific_summary.corrected.tsv;S6A_TSG_summary.rebuilt.v2.tsv;S6B_DEG_TSDEG_summary.rebuilt.v2.tsv;S9A_TST_summary.final.tsv
95	STRG.13728	STRG.13728.1;STRG.13728.2	STRG.13728;RI:Chr15:4668106:4668219-4668347:4668392:+	DEG;TSG	DET;TST	TSAS	Flower;Leaf	Flower_vs_145DAB;Flower_vs_45DAB;Flower_vs_95DAB;Leaf_vs_145DAB;Leaf_vs_45DAB;Leaf_vs_95DAB;Root_vs_Leaf;Stem_vs_Leaf	Down;Up	RI	3	395	high_confidence	TRUE	Serine carboxypeptidase-like 18	Serine carboxypeptidase-like 18	sp|Q9C7Z9|SCP18_ARATH	Known	GO:0003674;GO:0003824;GO:0008150;GO:0008152;GO:0016740;GO:0016746;GO:0016747;GO:0019748	ko:K09756;ko:K16296;ko00940;map00940	High-confidence corrected multi-layer candidate	S6A_TSG_summary.rebuilt.v2.tsv;S6B_DEG_TSDEG_summary.rebuilt.v2.tsv;S9A_TST_summary.final.tsv;S9B_DET_TSDET_summary.final.tsv;TSAS_summary.corrected.tsv
96	STRG.50547	STRG.50547.2	STRG.50547;SE:Chr06:32981502-32982170:32982333-32982432:+	DEG;TSG	DET;TST	TSAS	95DAB;Flower;Leaf	Flower_vs_145DAB;Flower_vs_95DAB;Leaf_vs_145DAB;Leaf_vs_45DAB;Leaf_vs_Flower;Root_vs_Leaf;Stem_vs_Leaf	Down;Up	SE	3	395	high_confidence	TRUE	2-hydroxy-palmitic acid dioxygenase mpo1		sp|O13737|MPO1_SCHPO	Known			High-confidence corrected multi-layer candidate	S6A_TSG_summary.rebuilt.v2.tsv;S6B_DEG_TSDEG_summary.rebuilt.v2.tsv;S9A_TST_summary.final.tsv;S9B_DET_TSDET_summary.final.tsv;TSAS_summary.corrected.tsv
97	STRG.16215	STRG.16215.2	STRG.16215;A5:Chr15:30318483-30318734:30318483-30318738:-	DEG;TSG	TST	DAS;tissue_specific_DAS	Root	Root-145DAB;Root-45DAB;Root_vs_145DAB;Root_vs_45DAB;Root_vs_95DAB;Root_vs_Flower;Root_vs_Leaf;Root_vs_Stem	Positive_dPSI;Up	A5	3	394	high_confidence	TRUE	Plant transposase (Ptta/En/Spm family)	Plant transposase (Ptta/En/Spm family)		Known			High-confidence corrected multi-layer candidate	DAS_significant.corrected.tsv;DAS_tissue_specific_summary.corrected.tsv;S6A_TSG_summary.rebuilt.v2.tsv;S6B_DEG_TSDEG_summary.rebuilt.v2.tsv;S9A_TST_summary.final.tsv
98	STRG.21536	STRG.21536.1	STRG.21536;A5:Chr17:8992893-8992931:8992825-8992931:+	DEG;TSG	DET;TST	TSAS	Flower;Leaf;Stem	Flower_vs_145DAB;Flower_vs_95DAB;Leaf_vs_145DAB;Leaf_vs_45DAB;Leaf_vs_95DAB;Root_vs_Leaf	Down;Up	A5	3	394	high_confidence	TRUE	Palmitoyl-monogalactosyldiacylglycerol delta-7 desaturase, chloroplastic	Palmitoyl-monogalactosyldiacylglycerol delta-7 desaturase, chloroplastic	sp|Q949X0|ADS3_ARATH	Known		ko:K20416	High-confidence corrected multi-layer candidate	S6A_TSG_summary.rebuilt.v2.tsv;S6B_DEG_TSDEG_summary.rebuilt.v2.tsv;S9A_TST_summary.final.tsv;S9B_DET_TSDET_summary.final.tsv;TSAS_summary.corrected.tsv
99	STRG.40681	STRG.40681.2	STRG.40681;AL:Chr05:34554763:34555200-34555694:34555299:34555453-34555694:-	DEG;TSG	TST	DAS;tissue_specific_DAS	Flower;Stem	Flower_vs_145DAB;Flower_vs_45DAB;Flower_vs_95DAB;Leaf_vs_45DAB;Root_vs_Flower;Stem-Flower;Stem_vs_Flower	Down;Positive_dPSI;Up	AL	3	394	high_confidence	TRUE	Belongs to the helicase family			Novel_gene		ko:K15255	High-confidence corrected multi-layer candidate	DAS_significant.corrected.tsv;DAS_tissue_specific_summary.corrected.tsv;S6A_TSG_summary.rebuilt.v2.tsv;S6B_DEG_TSDEG_summary.rebuilt.v2.tsv;S9A_TST_summary.final.tsv
100	STRG.9768	STRG.9768.1;STRG.9768.3	STRG.9768;A3:Chr13:25297593-25301215:25297593-25301335:+	DEG;TSG	TST	DAS;tissue_specific_DAS	145DAB;95DAB	95DAB-145DAB;95DAB_vs_145DAB;Flower_vs_45DAB;Flower_vs_95DAB;Leaf_vs_145DAB;Leaf_vs_45DAB;Leaf_vs_95DAB;Root_vs_45DAB;Root_vs_95DAB;Stem_vs_145DAB;Stem_vs_45DAB;Stem_vs_95DAB	Down;Negative_dPSI;Up	A3	3	394	high_confidence	TRUE				Novel_gene			High-confidence corrected multi-layer candidate	DAS_significant.corrected.tsv;DAS_tissue_specific_summary.corrected.tsv;S6A_TSG_summary.rebuilt.v2.tsv;S6B_DEG_TSDEG_summary.rebuilt.v2.tsv;S9A_TST_summary.final.tsv

## Sheet: extended_multilayer_candidates
priority_rank	gene_id	transcript_id	event_id	gene_category	transcript_category	as_category	tissue	comparison	direction	event_type	support_layers	priority_score	candidate_tier	final_candidate_flag	gene_description	transcript_description	swissprot_hit	known_or_novel	go_annotation	kegg_annotation	notes	source_files
1	STRG.35456	STRG.35456.1;STRG.35456.105;STRG.35456.107;STRG.35456.108;STRG.35456.18;STRG.35456.22;STRG.35456.28;STRG.35456.35;STRG.35456.37;STRG.35456.40;STRG.35456.41;STRG.35456.42;STRG.35456.43;STRG.35456.46;STRG.35456.47;STRG.35456.5;STRG.35456.50;STRG.35456.58;STRG.35456.60;STRG.35456.62;STRG.35456.73;STRG.35456.74;STRG.35456.75;STRG.35456.80;STRG.35456.83;STRG.35456.9;STRG.35456.92	STRG.35456;A5:Chr02:4312863-4313024:4312863-4313028:-;STRG.35456;A5:Chr02:4486574-4486676:4486574-4486699:-;STRG.35456;AF:Chr02:4367756-4368074:4368222:4367756-4466884:4466948:-;STRG.35456;AL:Chr02:4282737:4282800-4529379:4370584:4371002-4529379:-;STRG.35456;SE:Chr02:4343053-4343419:4343499-4344032:-	DEG;TSDEG	DET;TSDET;TST	DAS;TSAS	145DAB;95DAB;Flower;Root;Stem	45DAB_vs_95DAB;Flower-145DAB;Flower-95DAB;Flower_vs_145DAB;Flower_vs_95DAB;Leaf-Flower;Root_vs_45DAB;Root_vs_Flower;Root_vs_Stem;Stem-145DAB;Stem-95DAB;Stem-Leaf;Stem_vs_Flower;Stem_vs_Leaf	Negative_dPSI;Positive_dPSI;Up	A5;AF;AL;SE	3	414	extended_multilayer	FALSE	Disease resistance protein RPV1	Disease resistance protein RPV1; TMV resistance protein N-like; TMV resistance protein N; 3-hydroxyisobutyryl-CoA hydrolase-like protein 3, mitochondrial; Disease resistance protein Roq1	sp|V9M2S5|RPV1_VITRO	Known	GO:0005575;GO:0005622;GO:0005623;GO:0005737;GO:0005829;GO:0016020;GO:0044424;GO:0044444;GO:0044464	ko:K05605;ko00280;ko00410;ko00640;ko01100;ko01200;map00280;map00410;map00640;map01100;map01200	Extended corrected multi-layer candidate	DAS_significant.corrected.tsv;S6B_DEG_TSDEG_summary.rebuilt.v2.tsv;S9A_TST_summary.final.tsv;S9B_DET_TSDET_summary.final.tsv;TSAS_summary.corrected.tsv
2	STRG.21235	STRG.21235.2;STRG.21235.9	STRG.21235;A3:Chr17:6430995-6432036:6430938-6432036:-;STRG.21235;A5:Chr17:6432540-6432620:6432540-6432624:-;STRG.21235;AL:Chr17:6377504:6378055-6385647:6384204:6384824-6385647:-	DEG;TSDEG	DET;TSDET;TST	DAS;tissue_specific_DAS	Leaf;Stem	45DAB-145DAB;95DAB-145DAB;Flower-145DAB;Flower_vs_95DAB;Leaf-45DAB;Leaf-95DAB;Root-145DAB;Root-95DAB;Root-Flower;Root-Leaf;Root_vs_Stem;Stem-145DAB;Stem-95DAB;Stem-Flower;Stem-Leaf	Down;Negative_dPSI;Positive_dPSI;Up	A3;A5;AL	3	412	extended_multilayer	FALSE	ankyrin repeat family protein	ankyrin repeat family protein; ankyrin repeat-containing protein		Known	GO:0000209;GO:0003674;GO:0003824;GO:0004842;GO:0005488;GO:0006464;GO:0006508;GO:0006511;GO:0006807;GO:0008150;GO:0008152;GO:0008270;GO:0009056;GO:0009057;GO:0009987;GO:0010498;GO:0016567;GO:0016740;GO:0019538;GO:0019787;GO:0019941;GO:0030163;GO:0032446;GO:0036211;GO:0043161;GO:0043167;GO:0043169;GO:0043170;GO:0043412;GO:0043632;GO:0044237;GO:0044238;GO:0044248;GO:0044257;GO:0044260;GO:0044265;GO:…		Extended corrected multi-layer candidate	DAS_significant.corrected.tsv;DAS_tissue_specific_summary.corrected.tsv;S6B_DEG_TSDEG_summary.rebuilt.v2.tsv;S9A_TST_summary.final.tsv;S9B_DET_TSDET_summary.final.tsv
3	STRG.39902	STRG.39902.14;STRG.39902.4;STRG.39902.7	STRG.39902;A3:Chr05:27657394-27658462:27657351-27658462:-;STRG.39902;A3:Chr05:27657408-27657781:27657351-27657781:-;STRG.39902;A3:Chr05:27657408-27658462:27657351-27658462:-;STRG.39902;A3:Chr05:27657858-27658462:27657618-27658462:-;STRG.39902;MX:Chr05:27657408-27657495:27657618-27658462:27657408-27657781:27657858-27658462:-;STRG.39902;SE:Chr05:27657408-27657495:27657618-27658462:-	DEG;TSDEG	DET;TSDET;TST	DAS;tissue_specific_DAS	95DAB;Flower	Flower-145DAB;Flower-45DAB;Flower-95DAB;Flower_vs_145DAB;Flower_vs_95DAB;Leaf-95DAB;Leaf-Flower;Root-145DAB;Root-95DAB;Root_vs_95DAB;Stem-145DAB;Stem-95DAB	Down;Negative_dPSI;Positive_dPSI;Up	A3;MX;SE	3	409	extended_multilayer	FALSE	RESISTANCE protein			Known	GO:0000166;GO:0000302;GO:0001101;GO:0002376;GO:0003674;GO:0005488;GO:0005575;GO:0005622;GO:0005623;GO:0005634;GO:0005737;GO:0005739;GO:0005829;GO:0006950;GO:0006952;GO:0006955;GO:0006979;GO:0007154;GO:0007165;GO:0008150;GO:0009605;GO:0009607;GO:0009617;GO:0009627;GO:0009719;GO:0009725;GO:0009733;GO:0009751;GO:0009814;GO:0009862;GO:0009863;GO:0009987;GO:0010033;GO:0010035;GO:0010193;GO:0014070;GO:…		Extended corrected multi-layer candidate	DAS_significant.corrected.tsv;DAS_tissue_specific_summary.corrected.tsv;S6B_DEG_TSDEG_summary.rebuilt.v2.tsv;S9A_TST_summary.final.tsv;S9B_DET_TSDET_summary.final.tsv
4	STRG.47552	STRG.47552.10;STRG.47552.17;STRG.47552.3;STRG.47552.35;STRG.47552.49;STRG.47552.53;STRG.47552.55;STRG.47552.56;STRG.47552.58;STRG.47552.6;STRG.47552.7	STRG.47552;AF:Chr07:31380717-31380901:31381425:31380717-31412304:31412927:-;STRG.47552;AF:Chr07:31380717-31380901:31381581:31380717-31412304:31412927:-;STRG.47552;AL:Chr07:31446997:31447254-31471756:31471483:31471560-31471756:-	DEG;TSDEG	DET;TSDET;TST	DAS;tissue_specific_DAS	Flower;Leaf;Root;Stem	Flower_vs_145DAB;Flower_vs_95DAB;Leaf-45DAB;Leaf-95DAB;Leaf-Flower;Leaf_vs_145DAB;Root-95DAB;Root-Leaf;Stem_vs_Leaf	Negative_dPSI;Positive_dPSI;Up	AF;AL	3	408	extended_multilayer	FALSE	ATP-dependent DNA helicase SRS2-like protein At4g25120	Triacylglycerol lipase 1; Protein ORANGE-GREEN, chloroplastic; 2S seed storage protein 5-like; TMV resistance protein N; Protein SUPPRESSOR OF npr1-1, CONSTITUTIVE 1	sp|D1KF50|SRS2L_ARATH	Known	GO:0003674;GO:0003824;GO:0004806;GO:0005575;GO:0005576;GO:0005615;GO:0016298;GO:0016787;GO:0016788;GO:0044421;GO:0052689;GO:0002218;GO:0002252;GO:0002253;GO:0002376;GO:0002682;GO:0002684;GO:0005488;GO:0005515;GO:0005622;GO:0005623;GO:0005634;GO:0006950;GO:0006952;GO:0006955;GO:0007154;GO:0007165;GO:0008150;GO:0008219;GO:0009314;GO:0009416;GO:0009605;GO:0009607;GO:0009615;GO:0009617;GO:0009626;GO:…	ko:K01052;ko00100;ko04142;ko04979;map00100;map04142;map04979;ko:K16226;ko04626;map04626	Extended corrected multi-layer candidate	DAS_significant.corrected.tsv;DAS_tissue_specific_summary.corrected.tsv;S6B_DEG_TSDEG_summary.rebuilt.v2.tsv;S9A_TST_summary.final.tsv;S9B_DET_TSDET_summary.final.tsv
5	STRG.35360	STRG.35360.3;STRG.35360.4;STRG.35360.5;STRG.35360.9	STRG.35360;A5:Chr02:3290447-3290534:3290382-3290534:+;STRG.35360;AL:Chr02:3290805-3291100:3291159:3290805-3291243:3291331:+;STRG.35360;AL:Chr02:3290805-3291100:3291230:3290805-3291243:3291331:+;STRG.35360;RI:Chr02:3290062:3290447-3290534:3290805:+;STRG.35360;SE:Chr02:3290382-3365820:3365884-3365970:+	DEG;TSDEG	DET;TSDET;TST	DAS;TSAS;tissue_specific_DAS	45DAB;Leaf	45DAB-145DAB;45DAB-95DAB;45DAB_vs_95DAB;Flower_vs_145DAB;Flower_vs_45DAB;Leaf-95DAB;Leaf_vs_145DAB;Root-45DAB;Root-Flower;Root-Leaf	Negative_dPSI;Positive_dPSI;Up	A5;AL;RI;SE	3	407	extended_multilayer	FALSE	Tudor domain-containing protein	Tudor domain-containing protein		Known		ko:K18404	Extended corrected multi-layer candidate	DAS_significant.corrected.tsv;DAS_tissue_specific_summary.corrected.tsv;S6B_DEG_TSDEG_summary.rebuilt.v2.tsv;S9A_TST_summary.final.tsv;S9B_DET_TSDET_summary.final.tsv;TSAS_summary.corrected.tsv
6	STRG.53638	STRG.53638.1;STRG.53638.6	STRG.53638;A3:Chr09:31782818-31783071:31782818-31783435:+;STRG.53638;AL:Chr09:31782834-31783435:31783597:31782834-31784128:31784978:+	DEG;TSDEG	DET;TSDET;TST	DAS;TSAS	95DAB	45DAB-95DAB;Flower-145DAB;Flower-95DAB;Flower_vs_145DAB;Flower_vs_95DAB;Leaf-Flower;Root-145DAB;Root-95DAB;Root-Leaf;Root-Stem;Stem-Flower	Down;Negative_dPSI;Positive_dPSI;Up	A3;AL	3	407	extended_multilayer	FALSE	Riboflavin synthase	Riboflavin synthase	sp|Q9Y7P0|RISA_SCHPO	Known	GO:0003674;GO:0003824;GO:0004746;GO:0006766;GO:0006767;GO:0006771;GO:0006807;GO:0008150;GO:0008152;GO:0009058;GO:0009110;GO:0009231;GO:0009987;GO:0016740;GO:0016765;GO:0017144;GO:0018130;GO:0034641;GO:0042364;GO:0042726;GO:0042727;GO:0044237;GO:0044249;GO:0044271;GO:0044281;GO:0044283;GO:0046483;GO:0071704;GO:1901360;GO:1901362;GO:1901564;GO:1901566;GO:1901576	ko:K00793;ko00740;ko01100;ko01110;map00740;map01100;map01110	Extended corrected multi-layer candidate	DAS_significant.corrected.tsv;S6B_DEG_TSDEG_summary.rebuilt.v2.tsv;S9A_TST_summary.final.tsv;S9B_DET_TSDET_summary.final.tsv;TSAS_summary.corrected.tsv
7	STRG.10514	STRG.10514.1;STRG.10514.10;STRG.10514.3;STRG.10514.4;STRG.10514.5;STRG.10514.7;STRG.10514.8;STRG.10514.9	STRG.10514;A5:Chr12:1961217-1970243:1961217-1970857:-;STRG.10514;SE:Chr12:1961217-1970243:1970348-1970857:-	DEG	DET;TSDET;TST	DAS;tissue_specific_DAS	Flower;Stem	95DAB_vs_145DAB;Flower-145DAB;Flower_vs_145DAB;Flower_vs_45DAB;Flower_vs_95DAB;Leaf-Flower;Leaf_vs_145DAB;Leaf_vs_45DAB;Leaf_vs_95DAB;Leaf_vs_Flower;Root-Stem;Root_vs_95DAB;Root_vs_Flower;Root_vs_Leaf;Stem-Flower;Stem_vs_45DAB;Stem_vs_95DAB;Stem_vs_Leaf	Down;Negative_dPSI;Positive_dPSI;Up	A5;SE	3	405	extended_multilayer	FALSE	regulation of response to stimulus	regulation of response to stimulus; Transcriptional activator		Known		ko:K19748;ko04115;map04115	Extended corrected multi-layer candidate	DAS_significant.corrected.tsv;DAS_tissue_specific_summary.corrected.tsv;S6B_DEG_TSDEG_summary.rebuilt.v2.tsv;S9A_TST_summary.final.tsv;S9B_DET_TSDET_summary.final.tsv
8	STRG.10517	STRG.10517.1;STRG.10517.2;STRG.10517.3;STRG.10517.4;STRG.10517.5;STRG.10517.6;STRG.10517.7;STRG.10517.8	STRG.10517;A5:Chr12:1984762-1985212:1984762-1985216:-;STRG.10517;RI:Chr12:1987781:1987858-1987952:1988465:-;STRG.10517;RI:Chr12:1987952:1988079-1988377:1988465:-;STRG.10517;RI:Chr12:1987952:1988132-1988377:1988465:-;STRG.10517;SE:Chr12:1986398-1986661:1986776-1986963:-	DEG	DET;TSDET;TST	DAS;tissue_specific_DAS	145DAB;95DAB;Flower	45DAB_vs_95DAB;Flower-145DAB;Flower-45DAB;Flower-95DAB;Flower_vs_145DAB;Flower_vs_45DAB;Flower_vs_95DAB;Leaf-Flower;Leaf_vs_145DAB;Leaf_vs_45DAB;Leaf_vs_95DAB;Leaf_vs_Flower;Root_vs_Flower;Root_vs_Leaf;Stem-145DAB;Stem-95DAB;Stem_vs_Flower;Stem_vs_Leaf	Down;Negative_dPSI;Positive_dPSI;Up	A5;RI;SE	3	405	extended_multilayer	FALSE	Receptor-like protein EIX2	Receptor-like protein EIX2	sp|Q6JN46|EIX2_SOLLC	Known	GO:0000003;GO:0003006;GO:0005575;GO:0005618;GO:0005623;GO:0007275;GO:0007389;GO:0008150;GO:0009505;GO:0009531;GO:0009553;GO:0009653;GO:0009790;GO:0009791;GO:0009793;GO:0009798;GO:0009888;GO:0010154;GO:0010453;GO:0022414;GO:0022603;GO:0030312;GO:0032501;GO:0032502;GO:0042659;GO:0044426;GO:0044462;GO:0044464;GO:0045595;GO:0048226;GO:0048229;GO:0048316;GO:0048608;GO:0048731;GO:0048856;GO:0050789;GO:…		Extended corrected multi-layer candidate	DAS_significant.corrected.tsv;DAS_tissue_specific_summary.corrected.tsv;S6B_DEG_TSDEG_summary.rebuilt.v2.tsv;S9A_TST_summary.final.tsv;S9B_DET_TSDET_summary.final.tsv
9	STRG.11534	STRG.11534.1;STRG.11534.10;STRG.11534.2;STRG.11534.3	STRG.11534;A3:Chr12:18369595-18370945:18369584-18370945:-;STRG.11534;A5:Chr12:18369584-18370008:18369584-18370624:-;STRG.11534;A5:Chr12:18369584-18370008:18369584-18370945:-;STRG.11534;A5:Chr12:18369584-18370624:18369584-18370945:-;STRG.11534;A5:Chr12:18369595-18370624:18369595-18370945:-	DEG	DET;TSDET;TST	DAS;tissue_specific_DAS	45DAB;95DAB;Leaf	45DAB-145DAB;45DAB-95DAB;45DAB_vs_145DAB;95DAB_vs_145DAB;Flower-45DAB;Flower_vs_45DAB;Flower_vs_95DAB;Leaf-45DAB;Leaf_vs_145DAB;Leaf_vs_Flower;Root-95DAB;Root_vs_145DAB;Root_vs_Flower;Stem-45DAB;Stem-Leaf;Stem_vs_145DAB;Stem_vs_Flower;Stem_vs_Leaf	Down;Negative_dPSI;Positive_dPSI;Up	A3;A5	3	405	extended_multilayer	FALSE	OVARIAN TUMOR DOMAIN-containing deubiquitinating enzyme 10	OVARIAN TUMOR DOMAIN-containing deubiquitinating enzyme 10	sp|Q9LZF7|OTU10_ARATH	Known			Extended corrected multi-layer candidate	DAS_significant.corrected.tsv;DAS_tissue_specific_summary.corrected.tsv;S6B_DEG_TSDEG_summary.rebuilt.v2.tsv;S9A_TST_summary.final.tsv;S9B_DET_TSDET_summary.final.tsv
10	STRG.11668	STRG.11668.1;STRG.11668.2;STRG.11668.3;STRG.11668.4;STRG.11668.5;STRG.11668.6;STRG.11668.7	STRG.11668;A5:Chr12:20148235-20148368:20148235-20148415:-;STRG.11668;SE:Chr12:20148477-20148586:20148693-20148798:-	DEG	DET;TSDET;TST	DAS;tissue_specific_DAS	Flower;Root	45DAB_vs_95DAB;95DAB_vs_145DAB;Flower_vs_145DAB;Flower_vs_45DAB;Flower_vs_95DAB;Leaf-Flower;Leaf_vs_145DAB;Leaf_vs_45DAB;Leaf_vs_95DAB;Leaf_vs_Flower;Root-145DAB;Root-Flower;Root_vs_95DAB;Root_vs_Flower;Root_vs_Leaf;Stem_vs_95DAB;Stem_vs_Flower;Stem_vs_Leaf	Down;Negative_dPSI;Positive_dPSI;Up	A5;SE	3	405	extended_multilayer	FALSE	Protein REVEILLE 8	Protein REVEILLE 8	sp|Q8RWU3|RVE8_ARATH	Novel_gene	GO:0000003;GO:0000988;GO:0000989;GO:0001076;GO:0001101;GO:0001190;GO:0003006;GO:0003674;GO:0003676;GO:0003677;GO:0003700;GO:0005488;GO:0005575;GO:0005622;GO:0005623;GO:0005634;GO:0006139;GO:0006325;GO:0006351;GO:0006355;GO:0006357;GO:0006366;GO:0006464;GO:0006473;GO:0006475;GO:0006725;GO:0006807;GO:0006950;GO:0006970;GO:0006996;GO:0007275;GO:0007623;GO:0008150;GO:0008152;GO:0009058;GO:0009059;GO:…		Extended corrected multi-layer candidate	DAS_significant.corrected.tsv;DAS_tissue_specific_summary.corrected.tsv;S6B_DEG_TSDEG_summary.rebuilt.v2.tsv;S9A_TST_summary.final.tsv;S9B_DET_TSDET_summary.final.tsv
11	STRG.12519	STRG.12519.1;STRG.12519.3;STRG.12519.6	STRG.12519;A3:Chr12:28554127-28554456:28554120-28554456:-;STRG.12519;A3:Chr12:28554178-28554456:28554120-28554456:-	DEG	DET;TSDET;TST	DAS;tissue_specific_DAS	Flower;Root	Flower_vs_145DAB;Flower_vs_95DAB;Leaf_vs_145DAB;Leaf_vs_45DAB;Leaf_vs_95DAB;Leaf_vs_Flower;Root-145DAB;Root-45DAB;Root-Flower;Root_vs_145DAB;Root_vs_45DAB;Root_vs_95DAB;Root_vs_Flower;Root_vs_Leaf;Root_vs_Stem;Stem_vs_145DAB;Stem_vs_45DAB;Stem_vs_Leaf	Down;Negative_dPSI;Up	A3	3	405	extended_multilayer	FALSE	Protein SUPPRESSOR OF QUENCHING 1, chloroplastic	Protein SUPPRESSOR OF QUENCHING 1, chloroplastic	sp|Q8VZ10|SOQ1_ARATH	Known			Extended corrected multi-layer candidate	DAS_significant.corrected.tsv;DAS_tissue_specific_summary.corrected.tsv;S6B_DEG_TSDEG_summary.rebuilt.v2.tsv;S9A_TST_summary.final.tsv;S9B_DET_TSDET_summary.final.tsv
12	STRG.12606	STRG.12606.1;STRG.12606.10;STRG.12606.11;STRG.12606.12;STRG.12606.16;STRG.12606.18;STRG.12606.19;STRG.12606.2;STRG.12606.20;STRG.12606.21;STRG.12606.4;STRG.12606.5;STRG.12606.8;STRG.12606.9	STRG.12606;A3:Chr12:29323474-29323548:29323474-29323986:+;STRG.12606;AF:Chr12:29320238:29320900-29323986:29322980:29323474-29323986:+;STRG.12606;AF:Chr12:29320238:29320900-29323986:29322981:29323474-29323986:+;STRG.12606;SE:Chr12:29335768-29339652:29339806-29341817:+	DEG	DET;TSDET;TST	DAS;TSAS;tissue_specific_DAS	145DAB;Flower;Leaf	45DAB-95DAB;45DAB_vs_145DAB;45DAB_vs_95DAB;Flower-145DAB;Flower-45DAB;Flower-95DAB;Flower_vs_145DAB;Flower_vs_45DAB;Flower_vs_95DAB;Leaf-145DAB;Leaf-45DAB;Leaf-95DAB;Leaf-Flower;Leaf_vs_145DAB;Leaf_vs_45DAB;Leaf_vs_95DAB;Leaf_vs_Flower;Root-145DAB;Root-95DAB;Root-Flower;Root-Stem;Root_vs_145DAB;Root_vs_95DAB;Root_vs_Leaf;Root_vs_Stem;Stem-Flower;Stem-Leaf;Stem_vs_145DAB;Stem_vs_45DAB;Stem_vs_95DA…	Down;Negative_dPSI;Positive_dPSI;Up	A3;AF;SE	3	405	extended_multilayer	FALSE	ankyrin repeat-containing protein	ankyrin repeat-containing protein; Ankyrin repeat-containing protein		Known			Extended corrected multi-layer candidate	DAS_significant.corrected.tsv;DAS_tissue_specific_summary.corrected.tsv;S6B_DEG_TSDEG_summary.rebuilt.v2.tsv;S9A_TST_summary.final.tsv;S9B_DET_TSDET_summary.final.tsv;TSAS_summary.corrected.tsv
13	STRG.12777	STRG.12777.2;STRG.12777.4;STRG.12777.6	STRG.12777;A3:Chr12:30653692-30654193:30653692-30654232:+;STRG.12777;SE:Chr12:30653692-30654002:30654048-30654232:+	DEG	DET;TSDET;TST	DAS;tissue_specific_DAS	95DAB;Stem	45DAB-95DAB;95DAB-145DAB;Flower-45DAB;Flower-95DAB;Leaf-45DAB;Leaf-95DAB;Leaf_vs_145DAB;Leaf_vs_45DAB;Root-145DAB;Root-45DAB;Root-95DAB;Root_vs_95DAB;Root_vs_Flower;Root_vs_Leaf;Root_vs_Stem;Stem-45DAB;Stem-95DAB;Stem_vs_Leaf	Down;Negative_dPSI;Positive_dPSI;Up	A3;SE	3	405	extended_multilayer	FALSE	Superoxide dismutase [Cu-Zn]	Superoxide dismutase [Cu-Zn]	sp|O49073|SODC_PAUKA	Known	GO:0000302;GO:0000303;GO:0000305;GO:0001101;GO:0003674;GO:0003824;GO:0004784;GO:0005488;GO:0005507;GO:0005575;GO:0005576;GO:0005615;GO:0005622;GO:0005623;GO:0005634;GO:0005737;GO:0005829;GO:0006801;GO:0006950;GO:0006952;GO:0006970;GO:0006979;GO:0008150;GO:0008152;GO:0008270;GO:0009314;GO:0009411;GO:0009416;GO:0009605;GO:0009607;GO:0009617;GO:0009628;GO:0009636;GO:0009642;GO:0009651;GO:0009743;GO:…	ko:K04565;ko04146;ko04213;ko05014;ko05016;ko05020;map04146;map04213;map05014;map05016;map05020	Extended corrected multi-layer candidate	DAS_significant.corrected.tsv;DAS_tissue_specific_summary.corrected.tsv;S6B_DEG_TSDEG_summary.rebuilt.v2.tsv;S9A_TST_summary.final.tsv;S9B_DET_TSDET_summary.final.tsv
14	STRG.12939	STRG.12939.13;STRG.12939.15;STRG.12939.16;STRG.12939.17;STRG.12939.18;STRG.12939.2;STRG.12939.20;STRG.12939.21;STRG.12939.23;STRG.12939.25;STRG.12939.26;STRG.12939.27;STRG.12939.30;STRG.12939.32;STRG.12939.34;STRG.12939.35;STRG.12939.44;STRG.12939.45;STRG.12939.48;STRG.12939.49;STRG.12939.5;STRG.12939.51;STRG.12939.52;STRG.12939.54;STRG.12939.55;STRG.12939.56;STRG.12939.59;STRG.12939.6;STRG.12939…	STRG.12939;AF:Chr12:31812180-31827839:31827928:31812180-31853164:31853998:-;STRG.12939;AL:Chr12:31797819:31798209-31831470:31830786:31830892-31831470:-;STRG.12939;AL:Chr12:31797819:31798209-31831470:31830843:31830892-31831470:-;STRG.12939;SE:Chr12:31830892-31831470:31831665-31831855:-	DEG	DET;TSDET;TST	DAS;TSAS;tissue_specific_DAS	95DAB;Flower	45DAB_vs_145DAB;45DAB_vs_95DAB;95DAB_vs_145DAB;Flower-145DAB;Flower-45DAB;Flower-95DAB;Flower_vs_145DAB;Flower_vs_45DAB;Flower_vs_95DAB;Leaf-Flower;Leaf_vs_145DAB;Leaf_vs_45DAB;Leaf_vs_95DAB;Leaf_vs_Flower;Root_vs_45DAB;Root_vs_95DAB;Root_vs_Leaf;Root_vs_Stem;Stem-Flower;Stem_vs_Leaf	Down;Negative_dPSI;Positive_dPSI;Up	AF;AL;SE	3	405	extended_multilayer	FALSE	Disease resistance protein RUN1	Disease resistance protein RUN1; Disease resistance protein RPV1; Protein prenyltransferase alpha subunit repeat-containing protein; Protein RTF1 homolog; TMV resistance protein N-like	sp|V9M398|RUN1_VITRO	Known	GO:0005575;GO:0005622;GO:0005623;GO:0005737;GO:0006464;GO:0006807;GO:0008150;GO:0008152;GO:0009987;GO:0018342;GO:0019538;GO:0032991;GO:0036211;GO:0043170;GO:0043412;GO:0044237;GO:0044238;GO:0044260;GO:0044267;GO:0044424;GO:0044464;GO:0071704;GO:0097354;GO:1901564;GO:1902494;GO:1990234;GO:0000122;GO:0000428;GO:0000988;GO:0000989;GO:0000993;GO:0001076;GO:0001098;GO:0001099;GO:0001701;GO:0001704;GO:…	ko:K14137;ko:K15178;ko:K11583;ko03015;ko04071;ko04151;ko04152;ko04261;ko04728;ko05165;map03015;map04071;map04151;map04152;map04261;map04728;map05165	Extended corrected multi-layer candidate	DAS_significant.corrected.tsv;DAS_tissue_specific_summary.corrected.tsv;S6B_DEG_TSDEG_summary.rebuilt.v2.tsv;S9A_TST_summary.final.tsv;S9B_DET_TSDET_summary.final.tsv;TSAS_summary.corrected.tsv
15	STRG.12992	STRG.12992.10;STRG.12992.11;STRG.12992.12;STRG.12992.14;STRG.12992.6;STRG.12992.7	STRG.12992;A3:Chr12:32242172-32242334:32242172-32242392:+;STRG.12992;A3:Chr12:32244687-32244773:32244687-32244780:+;STRG.12992;A3:Chr12:32249184-32249271:32249184-32249304:+;STRG.12992;A5:Chr12:32240973-32241492:32240786-32241492:+;STRG.12992;A5:Chr12:32248989-32249101:32248846-32249101:+;STRG.12992;RI:Chr12:32240143:32240973-32241492:32241529:+;STRG.12992;RI:Chr12:32243807:32244585-32244656:3224…	DEG	DET;TSDET;TST	DAS;tissue_specific_DAS	145DAB;95DAB;Root	45DAB_vs_95DAB;95DAB-145DAB;95DAB_vs_145DAB;Flower_vs_145DAB;Flower_vs_45DAB;Flower_vs_95DAB;Leaf_vs_145DAB;Leaf_vs_45DAB;Leaf_vs_95DAB;Root-45DAB;Root-95DAB;Root_vs_95DAB;Root_vs_Flower;Root_vs_Leaf;Root_vs_Stem;Stem-95DAB;Stem_vs_145DAB;Stem_vs_45DAB;Stem_vs_95DAB;Stem_vs_Flower;Stem_vs_Leaf	Down;Negative_dPSI;Positive_dPSI;Up	A3;A5;RI;SE	3	405	extended_multilayer	FALSE	Belongs to the TRAFAC class myosin-kinesin ATPase superfamily. Kinesin family	Encoded by		Known	GO:0003674;GO:0003774;GO:0003777;GO:0003824;GO:0005488;GO:0005515;GO:0005575;GO:0005622;GO:0005623;GO:0005856;GO:0005871;GO:0005875;GO:0006928;GO:0007017;GO:0007018;GO:0008017;GO:0008092;GO:0008150;GO:0009987;GO:0015630;GO:0015631;GO:0016462;GO:0016787;GO:0016817;GO:0016818;GO:0016887;GO:0017111;GO:0032991;GO:0043226;GO:0043228;GO:0043229;GO:0043232;GO:0044422;GO:0044424;GO:0044430;GO:0044446;GO:…	ko:K10405	Extended corrected multi-layer candidate	DAS_significant.corrected.tsv;DAS_tissue_specific_summary.corrected.tsv;S6B_DEG_TSDEG_summary.rebuilt.v2.tsv;S9A_TST_summary.final.tsv;S9B_DET_TSDET_summary.final.tsv
16	STRG.13972	STRG.13972.1;STRG.13972.3	STRG.13972;RI:Chr15:6392307:6393068-6393192:6394919:+	DEG	DET;TSDET;TST	DAS;TSAS;tissue_specific_DAS	Leaf;Root	45DAB_vs_145DAB;45DAB_vs_95DAB;Flower_vs_145DAB;Flower_vs_95DAB;Leaf_vs_145DAB;Leaf_vs_95DAB;Leaf_vs_Flower;Root-Leaf;Root_vs_145DAB;Root_vs_45DAB;Root_vs_95DAB;Root_vs_Flower;Root_vs_Leaf;Root_vs_Stem;Stem_vs_145DAB;Stem_vs_45DAB;Stem_vs_95DAB;Stem_vs_Flower;Stem_vs_Leaf	Negative_dPSI;Up	RI	3	405	extended_multilayer	FALSE	Leucine-rich repeat receptor-like serine/threonine-protein kinase SKM1	Leucine-rich repeat receptor-like serine/threonine-protein kinase SKM1	sp|O82318|SKM1_ARATH	Known	GO:0005575;GO:0005622;GO:0005623;GO:0005737;GO:0005783;GO:0005886;GO:0012505;GO:0016020;GO:0043226;GO:0043227;GO:0043229;GO:0043231;GO:0044424;GO:0044444;GO:0044464;GO:0071944		Extended corrected multi-layer candidate	DAS_significant.corrected.tsv;DAS_tissue_specific_summary.corrected.tsv;S6B_DEG_TSDEG_summary.rebuilt.v2.tsv;S9A_TST_summary.final.tsv;S9B_DET_TSDET_summary.final.tsv;TSAS_summary.corrected.tsv
17	STRG.14186	STRG.14186.1;STRG.14186.2	STRG.14186;SE:Chr15:8079132-8079256:8079314-8079892:-;STRG.14186;SE:Chr15:8079314-8079442:8079482-8079892:-	DEG	DET;TSDET;TST	DAS;tissue_specific_DAS	95DAB;Stem	45DAB_vs_95DAB;95DAB_vs_145DAB;Flower-95DAB;Flower_vs_145DAB;Flower_vs_45DAB;Flower_vs_95DAB;Leaf_vs_95DAB;Leaf_vs_Flower;Root-Stem;Root_vs_145DAB;Root_vs_45DAB;Root_vs_95DAB;Root_vs_Flower;Root_vs_Leaf;Stem-145DAB;Stem-45DAB;Stem-95DAB;Stem-Flower;Stem-Leaf;Stem_vs_145DAB;Stem_vs_95DAB;Stem_vs_Flower;Stem_vs_Leaf	Down;Negative_dPSI;Positive_dPSI;Up	SE	3	405	extended_multilayer	FALSE	Probable ADP-ribosylation factor GTPase-activating protein AGD14	Probable ADP-ribosylation factor GTPase-activating protein AGD14	sp|Q8RXE7|AGD14_ARATH	Known			Extended corrected multi-layer candidate	DAS_significant.corrected.tsv;DAS_tissue_specific_summary.corrected.tsv;S6B_DEG_TSDEG_summary.rebuilt.v2.tsv;S9A_TST_summary.final.tsv;S9B_DET_TSDET_summary.final.tsv
18	STRG.1498	STRG.1498.1;STRG.1498.10;STRG.1498.11;STRG.1498.13;STRG.1498.14;STRG.1498.15;STRG.1498.16;STRG.1498.2;STRG.1498.3;STRG.1498.4;STRG.1498.5;STRG.1498.6;STRG.1498.7	STRG.1498;AL:Chr11:14264841:14264913-14274334:14273780:14274242-14274334:-;STRG.1498;AL:Chr11:14264841:14264913-14274334:14273783:14274242-14274334:-;STRG.1498;SE:Chr11:14278502-14278653:14278768-14284245:-	DEG	DET;TSDET;TST	DAS;TSAS;tissue_specific_DAS	145DAB;Flower;Root	45DAB_vs_145DAB;45DAB_vs_95DAB;95DAB_vs_145DAB;Flower-145DAB;Flower_vs_145DAB;Flower_vs_45DAB;Flower_vs_95DAB;Leaf_vs_145DAB;Leaf_vs_45DAB;Leaf_vs_95DAB;Leaf_vs_Flower;Root-45DAB;Root-Flower;Root-Leaf;Root-Stem;Root_vs_145DAB;Root_vs_45DAB;Root_vs_95DAB;Root_vs_Flower;Root_vs_Leaf;Root_vs_Stem;Stem_vs_145DAB;Stem_vs_45DAB;Stem_vs_Flower;Stem_vs_Leaf	Down;Negative_dPSI;Positive_dPSI;Up	AL;SE	3	405	extended_multilayer	FALSE	Beta-glucosidase 11	Beta-glucosidase 11	sp|B3H5Q1|BGL11_ARATH	Known	GO:0003674;GO:0003824;GO:0004553;GO:0008150;GO:0008152;GO:0008422;GO:0015926;GO:0016787;GO:0016798;GO:0071704;GO:1901135;GO:1901657	ko:K01188;ko:K19964;ko00230;ko00460;ko00500;ko00940;ko01100;ko01110;ko01120;map00230;map00460;map00500;map00940;map01100;map01110;map01120	Extended corrected multi-layer candidate	DAS_significant.corrected.tsv;DAS_tissue_specific_summary.corrected.tsv;S6B_DEG_TSDEG_summary.rebuilt.v2.tsv;S9A_TST_summary.final.tsv;S9B_DET_TSDET_summary.final.tsv;TSAS_summary.corrected.tsv
19	STRG.14980	STRG.14980.11;STRG.14980.7;STRG.14980.9	STRG.14980;A5:Chr15:15006046-15006140:15006046-15006144:-;STRG.14980;SE:Chr15:15006046-15006144:15006252-15006623:-;STRG.14980;SE:Chr15:15006252-15006623:15006716-15006988:-	DEG	DET;TSDET;TST	DAS;TSAS;tissue_specific_DAS	45DAB;95DAB	45DAB_vs_145DAB;95DAB-145DAB;95DAB_vs_145DAB;Flower-95DAB;Flower_vs_145DAB;Flower_vs_45DAB;Flower_vs_95DAB;Leaf-95DAB;Leaf_vs_145DAB;Leaf_vs_45DAB;Leaf_vs_95DAB;Root_vs_145DAB;Root_vs_45DAB;Root_vs_Flower;Root_vs_Leaf;Root_vs_Stem;Stem-95DAB;Stem_vs_145DAB;Stem_vs_95DAB	Down;Negative_dPSI;Positive_dPSI;Up	A5;SE	3	405	extended_multilayer	FALSE	Peroxiredoxin-2		sp|A9PCL4|PRX2_POPTR	Novel_gene	GO:0005575;GO:0005622;GO:0005623;GO:0005737;GO:0005829;GO:0005886;GO:0008150;GO:0009507;GO:0009536;GO:0010035;GO:0010038;GO:0016020;GO:0042221;GO:0043226;GO:0043227;GO:0043229;GO:0043231;GO:0044424;GO:0044444;GO:0044464;GO:0046686;GO:0050896;GO:0071944		Extended corrected multi-layer candidate	DAS_significant.corrected.tsv;DAS_tissue_specific_summary.corrected.tsv;S6B_DEG_TSDEG_summary.rebuilt.v2.tsv;S9A_TST_summary.final.tsv;S9B_DET_TSDET_summary.final.tsv;TSAS_summary.corrected.tsv
20	STRG.15877	STRG.15877.1;STRG.15877.2;STRG.15877.4;STRG.15877.5	STRG.15877;AF:Chr15:24610637:24611225-24622375:24621206:24622211-24622375:+;STRG.15877;RI:Chr15:24623395:24623651-24623787:24624801:+	DEG	DET;TSDET;TST	DAS;TSAS;tissue_specific_DAS	145DAB;Root	45DAB-145DAB;45DAB_vs_145DAB;45DAB_vs_95DAB;Flower-145DAB;Flower_vs_145DAB;Flower_vs_45DAB;Flower_vs_95DAB;Leaf-145DAB;Leaf_vs_145DAB;Leaf_vs_45DAB;Leaf_vs_95DAB;Root-145DAB;Root_vs_145DAB;Root_vs_45DAB;Root_vs_95DAB;Root_vs_Stem;Stem-145DAB;Stem_vs_145DAB;Stem_vs_45DAB;Stem_vs_95DAB;Stem_vs_Flower;Stem_vs_Leaf	Down;Positive_dPSI;Up	AF;RI	3	405	extended_multilayer	FALSE	Probable disease resistance protein At5g66900	Probable disease resistance protein At5g66900; Probable disease resistance protein At4g33300	sp|Q9FKZ1|DRL42_ARATH	Known		ko:K19613;ko04014;map04014	Extended corrected multi-layer candidate	DAS_significant.corrected.tsv;DAS_tissue_specific_summary.corrected.tsv;S6B_DEG_TSDEG_summary.rebuilt.v2.tsv;S9A_TST_summary.final.tsv;S9B_DET_TSDET_summary.final.tsv;TSAS_summary.corrected.tsv
21	STRG.17345	STRG.17345.4;STRG.17345.8	STRG.17345;A3:Chr15:50585725-50586114:50585721-50586114:-;STRG.17345;SE:Chr15:50585721-50586114:50586182-50586288:-	DEG	DET;TSDET;TST	DAS;tissue_specific_DAS	145DAB;95DAB;Flower;Stem	Flower-145DAB;Flower_vs_95DAB;Leaf-95DAB;Leaf_vs_45DAB;Leaf_vs_95DAB;Root_vs_145DAB;Root_vs_45DAB;Root_vs_95DAB;Root_vs_Flower;Root_vs_Leaf;Root_vs_Stem;Stem-145DAB;Stem-95DAB;Stem_vs_145DAB;Stem_vs_45DAB;Stem_vs_95DAB;Stem_vs_Flower;Stem_vs_Leaf	Down;Negative_dPSI;Up	A3;SE	3	405	extended_multilayer	FALSE	E3 ubiquitin-protein ligase COP1	E3 ubiquitin-protein ligase COP1	sp|P43254|COP1_ARATH	Known	GO:0000003;GO:0000151;GO:0000152;GO:0003006;GO:0003674;GO:0003824;GO:0004842;GO:0005488;GO:0005515;GO:0005575;GO:0005622;GO:0005623;GO:0005634;GO:0005654;GO:0006139;GO:0006259;GO:0006281;GO:0006464;GO:0006725;GO:0006807;GO:0006950;GO:0006974;GO:0007275;GO:0008150;GO:0008152;GO:0009314;GO:0009416;GO:0009605;GO:0009628;GO:0009639;GO:0009640;GO:0009641;GO:0009642;GO:0009646;GO:0009647;GO:0009648;GO:…	ko:K10143;ko04115;ko04120;ko04712;map04115;map04120;map04712	Extended corrected multi-layer candidate	DAS_significant.corrected.tsv;DAS_tissue_specific_summary.corrected.tsv;S6B_DEG_TSDEG_summary.rebuilt.v2.tsv;S9A_TST_summary.final.tsv;S9B_DET_TSDET_summary.final.tsv
22	STRG.17931	STRG.17931.1;STRG.17931.2	STRG.17931;RI:Chr14:1443658:1444552-1445049:1445157:+	DEG	DET;TSDET;TST	DAS;tissue_specific_DAS	95DAB	45DAB_vs_145DAB;45DAB_vs_95DAB;95DAB_vs_145DAB;Flower-95DAB;Flower_vs_145DAB;Flower_vs_45DAB;Flower_vs_95DAB;Leaf_vs_145DAB;Leaf_vs_45DAB;Leaf_vs_95DAB;Root-95DAB;Root_vs_145DAB;Root_vs_45DAB;Root_vs_95DAB;Root_vs_Stem;Stem-95DAB;Stem_vs_145DAB;Stem_vs_45DAB;Stem_vs_95DAB;Stem_vs_Flower	Down;Negative_dPSI;Up	RI	3	405	extended_multilayer	FALSE	Heat stress transcription factor A-3	Heat stress transcription factor A-3	sp|Q8GYY1|HSFA3_ARATH	Known	GO:0003674;GO:0003676;GO:0003677;GO:0003700;GO:0005488;GO:0005575;GO:0005622;GO:0005623;GO:0005634;GO:0006355;GO:0006950;GO:0008150;GO:0009266;GO:0009408;GO:0009628;GO:0009889;GO:0010033;GO:0010200;GO:0010243;GO:0010468;GO:0010556;GO:0019219;GO:0019222;GO:0031323;GO:0031326;GO:0042221;GO:0042493;GO:0043226;GO:0043227;GO:0043229;GO:0043231;GO:0044424;GO:0044464;GO:0050789;GO:0050794;GO:0050896;GO:…	ko:K09419	Extended corrected multi-layer candidate	DAS_significant.corrected.tsv;DAS_tissue_specific_summary.corrected.tsv;S6B_DEG_TSDEG_summary.rebuilt.v2.tsv;S9A_TST_summary.final.tsv;S9B_DET_TSDET_summary.final.tsv
23	STRG.18987	STRG.18987.1;STRG.18987.3	STRG.18987;A3:Chr14:16883453-16883637:16882937-16883637:-;STRG.18987;A5:Chr14:16882937-16883637:16882937-16883698:-	DEG	DET;TSDET;TST	DAS;tissue_specific_DAS	Leaf	45DAB-145DAB;45DAB-95DAB;45DAB_vs_145DAB;45DAB_vs_95DAB;95DAB_vs_145DAB;Flower-145DAB;Flower-95DAB;Flower_vs_145DAB;Flower_vs_95DAB;Leaf-145DAB;Leaf-95DAB;Leaf_vs_145DAB;Leaf_vs_45DAB;Root-145DAB;Root-95DAB;Root_vs_145DAB;Root_vs_95DAB;Root_vs_Leaf;Stem_vs_145DAB;Stem_vs_95DAB;Stem_vs_Flower;Stem_vs_Leaf	Down;Negative_dPSI;Positive_dPSI;Up	A3;A5	3	405	extended_multilayer	FALSE	Sin3 binding region of histone deacetylase complex subunit SAP30	Sin3 binding region of histone deacetylase complex subunit SAP30		Known		ko:K19202	Extended corrected multi-layer candidate	DAS_significant.corrected.tsv;DAS_tissue_specific_summary.corrected.tsv;S6B_DEG_TSDEG_summary.rebuilt.v2.tsv;S9A_TST_summary.final.tsv;S9B_DET_TSDET_summary.final.tsv
24	STRG.20043	STRG.20043.12;STRG.20043.14;STRG.20043.15	STRG.20043;AF:Chr14:28556584:28556748-28574051:28571442:28571969-28574051:+	DEG	DET;TSDET;TST	DAS;tissue_specific_DAS	145DAB;95DAB;Root	45DAB-95DAB;95DAB-145DAB;Flower_vs_145DAB;Flower_vs_45DAB;Flower_vs_95DAB;Leaf-95DAB;Leaf_vs_145DAB;Leaf_vs_45DAB;Leaf_vs_95DAB;Leaf_vs_Flower;Root_vs_145DAB;Root_vs_45DAB;Root_vs_95DAB;Root_vs_Leaf;Root_vs_Stem;Stem-95DAB;Stem_vs_145DAB;Stem_vs_45DAB;Stem_vs_95DAB;Stem_vs_Leaf	Down;Negative_dPSI;Positive_dPSI;Up	AF	3	405	extended_multilayer	FALSE	Hypersensitive-induced response protein 1	Hypersensitive-induced response protein 1	sp|Q9FM19|HIR1_ARATH	Known	GO:0003674;GO:0005488;GO:0005515;GO:0005575;GO:0005622;GO:0005623;GO:0005737;GO:0005773;GO:0005774;GO:0005794;GO:0005886;GO:0005911;GO:0009506;GO:0012505;GO:0016020;GO:0019899;GO:0019900;GO:0019901;GO:0030054;GO:0031090;GO:0043226;GO:0043227;GO:0043229;GO:0043231;GO:0043424;GO:0044422;GO:0044424;GO:0044437;GO:0044444;GO:0044446;GO:0044464;GO:0055044;GO:0071944;GO:0098588;GO:0098805		Extended corrected multi-layer candidate	DAS_significant.corrected.tsv;DAS_tissue_specific_summary.corrected.tsv;S6B_DEG_TSDEG_summary.rebuilt.v2.tsv;S9A_TST_summary.final.tsv;S9B_DET_TSDET_summary.final.tsv
25	STRG.20554	STRG.20554.1;STRG.20554.2;STRG.20554.4	STRG.20554;AF:Chr14:32302901-32303064:32303222:32302901-32306184:32306576:-;STRG.20554;AF:Chr14:32302901-32303064:32303222:32302901-32306184:32306676:-;STRG.20554;AF:Chr14:32302901-32303064:32303498:32302901-32306184:32306576:-;STRG.20554;AF:Chr14:32302901-32303064:32303498:32302901-32306184:32306676:-;STRG.20554;SE:Chr14:32301631-32301819:32302031-32302728:-	DEG	DET;TSDET;TST	DAS;tissue_specific_DAS	45DAB;95DAB	45DAB-145DAB;45DAB-95DAB;45DAB_vs_145DAB;45DAB_vs_95DAB;95DAB_vs_145DAB;Flower-145DAB;Flower-95DAB;Flower_vs_145DAB;Flower_vs_95DAB;Leaf-45DAB;Leaf-95DAB;Leaf_vs_45DAB;Leaf_vs_95DAB;Leaf_vs_Flower;Root-45DAB;Root-95DAB;Root-Flower;Root_vs_95DAB;Stem-45DAB;Stem-Flower;Stem_vs_45DAB;Stem_vs_95DAB;Stem_vs_Flower	Down;Negative_dPSI;Positive_dPSI;Up	AF;SE	3	405	extended_multilayer	FALSE	Kinase-interacting family protein	Kinase-interacting family protein	sp|Q9SX73|KIP1L_ARATH	Known			Extended corrected multi-layer candidate	DAS_significant.corrected.tsv;DAS_tissue_specific_summary.corrected.tsv;S6B_DEG_TSDEG_summary.rebuilt.v2.tsv;S9A_TST_summary.final.tsv;S9B_DET_TSDET_summary.final.tsv
26	STRG.2086	STRG.2086.1;STRG.2086.2;STRG.2086.3	STRG.2086;SE:Chr11:28048001-28050000:28050008-28050217:-	DEG	DET;TSDET;TST	DAS;TSAS;tissue_specific_DAS	Leaf;Root	45DAB_vs_145DAB;45DAB_vs_95DAB;Flower_vs_145DAB;Flower_vs_45DAB;Flower_vs_95DAB;Leaf_vs_145DAB;Leaf_vs_45DAB;Leaf_vs_95DAB;Leaf_vs_Flower;Root-Leaf;Root_vs_145DAB;Root_vs_45DAB;Root_vs_95DAB;Root_vs_Flower;Root_vs_Leaf;Root_vs_Stem;Stem_vs_145DAB;Stem_vs_95DAB;Stem_vs_Flower;Stem_vs_Leaf	Down;Negative_dPSI;Up	SE	3	405	extended_multilayer	FALSE	Acid beta-fructofuranosidase 1, vacuolar	Acid beta-fructofuranosidase 1, vacuolar	sp|H2DF87|RHVI1_ROSHC	Known		ko:K01193;ko00052;ko00500;ko01100;map00052;map00500;map01100	Extended corrected multi-layer candidate	DAS_significant.corrected.tsv;DAS_tissue_specific_summary.corrected.tsv;S6B_DEG_TSDEG_summary.rebuilt.v2.tsv;S9A_TST_summary.final.tsv;S9B_DET_TSDET_summary.final.tsv;TSAS_summary.corrected.tsv
27	STRG.2087	STRG.2087.1;STRG.2087.2;STRG.2087.3;STRG.2087.6	STRG.2087;SE:Chr11:28064621-28065203:28065911-28066174:-	DEG	DET;TSDET;TST	DAS;tissue_specific_DAS	145DAB;95DAB;Stem	45DAB_vs_95DAB;Flower_vs_145DAB;Flower_vs_45DAB;Flower_vs_95DAB;Leaf_vs_145DAB;Leaf_vs_45DAB;Leaf_vs_95DAB;Root_vs_145DAB;Root_vs_45DAB;Root_vs_95DAB;Root_vs_Flower;Root_vs_Leaf;Stem-145DAB;Stem_vs_145DAB;Stem_vs_45DAB;Stem_vs_95DAB;Stem_vs_Flower;Stem_vs_Leaf	Down;Positive_dPSI;Up	SE	3	405	extended_multilayer	FALSE	Trehalose-phosphate phosphatase A	GTPase activator activity; Trehalose-phosphate phosphatase A	sp|O64896|TPPA_ARATH	Known	GO:0003674;GO:0003824;GO:0004805;GO:0005975;GO:0005984;GO:0005991;GO:0005992;GO:0006793;GO:0006796;GO:0008150;GO:0008152;GO:0009058;GO:0009311;GO:0009312;GO:0009987;GO:0016051;GO:0016311;GO:0016787;GO:0016788;GO:0016791;GO:0019203;GO:0034637;GO:0042578;GO:0044237;GO:0044238;GO:0044249;GO:0044262;GO:0046351;GO:0071704;GO:1901576;GO:0000278;GO:0000281;GO:0000910;GO:0000911;GO:0005575;GO:0005622;GO:…	ko:K01087;ko00500;ko01100;map00500;map01100;ko:K02909;ko:K14319;ko03010;ko03013;map03010;map03013	Extended corrected multi-layer candidate	DAS_significant.corrected.tsv;DAS_tissue_specific_summary.corrected.tsv;S6B_DEG_TSDEG_summary.rebuilt.v2.tsv;S9A_TST_summary.final.tsv;S9B_DET_TSDET_summary.final.tsv
28	STRG.20871	STRG.20871.1;STRG.20871.2;STRG.20871.3;STRG.20871.4;STRG.20871.5;STRG.20871.6;STRG.20871.7	STRG.20871;RI:Chr17:3179451:3179541-3179639:3179843:-;STRG.20871;SE:Chr17:3178304-3178398:3178436-3178576:-	DEG	DET;TSDET;TST	DAS;tissue_specific_DAS	45DAB;95DAB;Stem	45DAB_vs_145DAB;45DAB_vs_95DAB;Flower-45DAB;Flower-95DAB;Flower_vs_145DAB;Flower_vs_45DAB;Flower_vs_95DAB;Leaf_vs_145DAB;Leaf_vs_45DAB;Leaf_vs_Flower;Root_vs_45DAB;Root_vs_Flower;Root_vs_Leaf;Stem-45DAB;Stem-95DAB;Stem_vs_45DAB;Stem_vs_Flower;Stem_vs_Leaf	Down;Negative_dPSI;Positive_dPSI;Up	RI;SE	3	405	extended_multilayer	FALSE	Type I inositol polyphosphate 5-phosphatase 4	Type I inositol polyphosphate 5-phosphatase 5; Type I inositol polyphosphate 5-phosphatase 4; Type I inositol polyphosphate 5-phosphatase 8	sp|Q8GTS0|IP5P4_ARATH	Known	GO:0003674;GO:0003824;GO:0004439;GO:0006629;GO:0006644;GO:0006650;GO:0006793;GO:0006796;GO:0008150;GO:0008152;GO:0009987;GO:0016311;GO:0016787;GO:0016788;GO:0016791;GO:0019637;GO:0030258;GO:0034485;GO:0034593;GO:0034594;GO:0034595;GO:0042578;GO:0044237;GO:0044238;GO:0044255;GO:0046486;GO:0046488;GO:0046839;GO:0046856;GO:0052866;GO:0071704;GO:0106019	ko:K01099;ko00562;ko01100;ko04070;map00562;map01100;map04070	Extended corrected multi-layer candidate	DAS_significant.corrected.tsv;DAS_tissue_specific_summary.corrected.tsv;S6B_DEG_TSDEG_summary.rebuilt.v2.tsv;S9A_TST_summary.final.tsv;S9B_DET_TSDET_summary.final.tsv
29	STRG.22831	STRG.22831.2;STRG.22831.4;STRG.22831.5	STRG.22831;A3:Chr17:27480531-27480802:27480531-27480923:+;STRG.22831;RI:Chr17:27479378:27479560-27479726:27479808:+	DEG	DET;TSDET;TST	DAS;tissue_specific_DAS	45DAB;95DAB	45DAB-95DAB;45DAB_vs_145DAB;45DAB_vs_95DAB;95DAB-145DAB;95DAB_vs_145DAB;Flower-95DAB;Flower_vs_145DAB;Flower_vs_95DAB;Leaf-95DAB;Leaf_vs_145DAB;Leaf_vs_45DAB;Leaf_vs_Flower;Root-95DAB;Root_vs_145DAB;Root_vs_Flower;Stem-45DAB;Stem-95DAB;Stem_vs_145DAB;Stem_vs_Flower	Down;Negative_dPSI;Positive_dPSI;Up	A3;RI	3	405	extended_multilayer	FALSE	AP2-like ethylene-responsive transcription factor At1g16060	AP2-like ethylene-responsive transcription factor At1g16060	sp|Q94AN4|AP2L1_ARATH	Novel_gene	GO:0000981;GO:0001101;GO:0003674;GO:0003700;GO:0006355;GO:0006357;GO:0006950;GO:0006970;GO:0008150;GO:0009414;GO:0009415;GO:0009628;GO:0009651;GO:0009719;GO:0009725;GO:0009737;GO:0009889;GO:0009891;GO:0009893;GO:0010029;GO:0010033;GO:0010035;GO:0010187;GO:0010468;GO:0010556;GO:0010557;GO:0010565;GO:0010604;GO:0019216;GO:0019217;GO:0019219;GO:0019222;GO:0031323;GO:0031325;GO:0031326;GO:0031328;GO:…	ko:K09285	Extended corrected multi-layer candidate	DAS_significant.corrected.tsv;DAS_tissue_specific_summary.corrected.tsv;S6B_DEG_TSDEG_summary.rebuilt.v2.tsv;S9A_TST_summary.final.tsv;S9B_DET_TSDET_summary.final.tsv
30	STRG.23506	STRG.23506.1;STRG.23506.2	STRG.23506;RI:Chr17:34651708:34651933-34652023:34652247:-	DEG	DET;TSDET;TST	DAS;tissue_specific_DAS	Leaf;Root	45DAB_vs_145DAB;45DAB_vs_95DAB;Flower_vs_145DAB;Flower_vs_95DAB;Leaf-145DAB;Leaf-Flower;Leaf_vs_145DAB;Leaf_vs_95DAB;Root-Leaf;Root_vs_145DAB;Root_vs_45DAB;Root_vs_95DAB;Root_vs_Flower;Root_vs_Leaf;Stem_vs_145DAB;Stem_vs_95DAB;Stem_vs_Flower;Stem_vs_Leaf	Negative_dPSI;Positive_dPSI;Up	RI	3	405	extended_multilayer	FALSE	Sucrose synthase 7	Sucrose synthase 5	sp|Q7XNX6|SUS7_ORYSJ	Known	GO:0003674;GO:0003824;GO:0005575;GO:0005618;GO:0005623;GO:0008150;GO:0008194;GO:0016157;GO:0016740;GO:0016757;GO:0016758;GO:0030312;GO:0033036;GO:0033037;GO:0035251;GO:0044464;GO:0046527;GO:0051179;GO:0052545;GO:0071944;GO:0080165	ko:K00695;ko00500;ko01100;map00500;map01100	Extended corrected multi-layer candidate	DAS_significant.corrected.tsv;DAS_tissue_specific_summary.corrected.tsv;S6B_DEG_TSDEG_summary.rebuilt.v2.tsv;S9A_TST_summary.final.tsv;S9B_DET_TSDET_summary.final.tsv
31	STRG.23576	STRG.23576.4;STRG.23576.6;STRG.23576.7	STRG.23576;A3:Chr16:544929-545088:544923-545088:-;STRG.23576;RI:Chr16:585951:586545-586842:587106:-	DEG	DET;TSDET;TST	DAS;tissue_specific_DAS	45DAB;Flower;Stem	45DAB-145DAB;45DAB-95DAB;45DAB_vs_145DAB;95DAB_vs_145DAB;Flower-145DAB;Flower-95DAB;Flower_vs_145DAB;Leaf-45DAB;Leaf-Flower;Leaf_vs_45DAB;Leaf_vs_95DAB;Leaf_vs_Flower;Root-Flower;Root-Stem;Root_vs_145DAB;Root_vs_Leaf;Stem-145DAB;Stem-45DAB;Stem-95DAB;Stem-Leaf;Stem_vs_145DAB;Stem_vs_Leaf	Down;Negative_dPSI;Positive_dPSI;Up	A3;RI	3	405	extended_multilayer	FALSE	Inactive leucine-rich repeat receptor-like serine/threonine-protein kinase At1g60630	Aldo-keto reductase family 4 member C10	sp|Q84MA9|Y1063_ARATH	Known	GO:0003674;GO:0003824;GO:0008150;GO:0008152;GO:0016491;GO:0016701;GO:0050113;GO:0055114	ko:K00002;ko00010;ko00040;ko00561;ko00930;ko01100;ko01110;ko01120;ko01130;ko01220;map00010;map00040;map00561;map00930;map01100;map01110;map01120;map01130;map01220	Extended corrected multi-layer candidate	DAS_significant.corrected.tsv;DAS_tissue_specific_summary.corrected.tsv;S6B_DEG_TSDEG_summary.rebuilt.v2.tsv;S9A_TST_summary.final.tsv;S9B_DET_TSDET_summary.final.tsv
32	STRG.24963	STRG.24963.1;STRG.24963.3;STRG.24963.5;STRG.24963.7;STRG.24963.8	STRG.24963;A3:Chr16:10874325-10874421:10874325-10874661:+;STRG.24963;A5:Chr16:10874329-10874661:10874325-10874661:+;STRG.24963;SE:Chr16:10873599-10873730:10874079-10874255:+;STRG.24963;SE:Chr16:10873599-10873946:10874079-10874255:+	DEG	DET;TSDET;TST	DAS;TSAS;tissue_specific_DAS	145DAB;Flower;Root;Stem	45DAB_vs_95DAB;Flower-145DAB;Flower_vs_145DAB;Flower_vs_45DAB;Flower_vs_95DAB;Leaf_vs_145DAB;Leaf_vs_45DAB;Leaf_vs_95DAB;Leaf_vs_Flower;Root_vs_Flower;Root_vs_Leaf;Root_vs_Stem;Stem_vs_145DAB;Stem_vs_45DAB;Stem_vs_95DAB;Stem_vs_Leaf	Down;Positive_dPSI;Up	A3;A5;SE	3	405	extended_multilayer	FALSE	Uncharacterized integral membrane protein (DUF2301)	Uncharacterized integral membrane protein (DUF2301)		Known			Extended corrected multi-layer candidate	DAS_significant.corrected.tsv;DAS_tissue_specific_summary.corrected.tsv;S6B_DEG_TSDEG_summary.rebuilt.v2.tsv;S9A_TST_summary.final.tsv;S9B_DET_TSDET_summary.final.tsv;TSAS_summary.corrected.tsv
33	STRG.25426	STRG.25426.3;STRG.25426.4	STRG.25426;A3:Chr16:15655629-15656158:15655629-15656233:+;STRG.25426;A5:Chr16:15655132-15655419:15655069-15655419:+	DEG	DET;TSDET;TST	DAS;TSAS;tissue_specific_DAS	Flower;Leaf	45DAB_vs_145DAB;95DAB_vs_145DAB;Flower_vs_145DAB;Flower_vs_95DAB;Leaf_vs_145DAB;Leaf_vs_45DAB;Leaf_vs_95DAB;Root-Flower;Root_vs_145DAB;Root_vs_45DAB;Root_vs_95DAB;Root_vs_Flower;Root_vs_Leaf;Root_vs_Stem;Stem_vs_145DAB;Stem_vs_45DAB;Stem_vs_95DAB;Stem_vs_Flower;Stem_vs_Leaf	Negative_dPSI;Up	A3;A5	3	405	extended_multilayer	FALSE	Mediator of RNA polymerase II transcription subunit 33A	Mediator of RNA polymerase II transcription subunit 33A	sp|Q9LUG9|MD33A_ARATH	Known	GO:0005575;GO:0005622;GO:0005623;GO:0005634;GO:0005654;GO:0008150;GO:0016592;GO:0019222;GO:0031323;GO:0031974;GO:0031981;GO:0032991;GO:0043226;GO:0043227;GO:0043229;GO:0043231;GO:0043233;GO:0043455;GO:0044422;GO:0044424;GO:0044428;GO:0044446;GO:0044451;GO:0044464;GO:0050789;GO:0050794;GO:0065007;GO:0070013;GO:2000762		Extended corrected multi-layer candidate	DAS_significant.corrected.tsv;DAS_tissue_specific_summary.corrected.tsv;S6B_DEG_TSDEG_summary.rebuilt.v2.tsv;S9A_TST_summary.final.tsv;S9B_DET_TSDET_summary.final.tsv;TSAS_summary.corrected.tsv
34	STRG.26051	STRG.26051.1;STRG.26051.3	STRG.26051;A3:Chr16:31250041-31250523:31250041-31250541:+;STRG.26051;RI:Chr16:31265096:31265166-31265261:31265609:+;STRG.26051;SE:Chr16:31250041-31250523:31250613-31263197:+;STRG.26051;SE:Chr16:31250041-31250541:31250613-31263197:+	DEG	DET;TSDET;TST	DAS;tissue_specific_DAS	Flower	45DAB-145DAB;95DAB_vs_145DAB;Flower-145DAB;Flower-45DAB;Flower-95DAB;Flower_vs_145DAB;Flower_vs_95DAB;Leaf-Flower;Leaf_vs_145DAB;Leaf_vs_45DAB;Leaf_vs_95DAB;Leaf_vs_Flower;Root_vs_145DAB;Root_vs_45DAB;Root_vs_95DAB;Root_vs_Flower;Root_vs_Leaf;Root_vs_Stem;Stem-Flower;Stem_vs_145DAB;Stem_vs_Flower;Stem_vs_Leaf	Down;Negative_dPSI;Positive_dPSI;Up	A3;RI;SE	3	405	extended_multilayer	FALSE	Protein REDUCED CHLOROPLAST COVERAGE 2	Protein REDUCED CHLOROPLAST COVERAGE 2	sp|F4JKH6|REC2_ARATH	Known	GO:0001101;GO:0008150;GO:0009719;GO:0009725;GO:0009737;GO:0010033;GO:0033993;GO:0042221;GO:0050896;GO:0097305;GO:1901700	ko:K03255	Extended corrected multi-layer candidate	DAS_significant.corrected.tsv;DAS_tissue_specific_summary.corrected.tsv;S6B_DEG_TSDEG_summary.rebuilt.v2.tsv;S9A_TST_summary.final.tsv;S9B_DET_TSDET_summary.final.tsv
35	STRG.2669	STRG.2669.1;STRG.2669.2;STRG.2669.3	STRG.2669;A3:Chr11:35628753-35628989:35628241-35628989:-	DEG	DET;TSDET;TST	DAS;tissue_specific_DAS	95DAB;Leaf	45DAB_vs_145DAB;95DAB_vs_145DAB;Flower_vs_145DAB;Flower_vs_45DAB;Flower_vs_95DAB;Leaf-95DAB;Leaf_vs_145DAB;Leaf_vs_45DAB;Leaf_vs_95DAB;Root_vs_145DAB;Root_vs_45DAB;Root_vs_95DAB;Root_vs_Flower;Root_vs_Stem;Stem_vs_145DAB;Stem_vs_45DAB;Stem_vs_95DAB;Stem_vs_Flower;Stem_vs_Leaf	Down;Positive_dPSI;Up	A3	3	405	extended_multilayer	FALSE	Linamarin synthase 2	Linamarin synthase 2; 7-deoxyloganetin glucosyltransferase	sp|G3FIN9|UGTK5_MANES	Known	GO:0003674;GO:0003824;GO:0005575;GO:0005622;GO:0005623;GO:0008194;GO:0015020;GO:0016740;GO:0016757;GO:0016758;GO:0035251;GO:0043226;GO:0043227;GO:0043229;GO:0043231;GO:0044424;GO:0044464;GO:0046527;GO:0050403;GO:0050502;GO:0080043;GO:0080044	ko:K21374	Extended corrected multi-layer candidate	DAS_significant.corrected.tsv;DAS_tissue_specific_summary.corrected.tsv;S6B_DEG_TSDEG_summary.rebuilt.v2.tsv;S9A_TST_summary.final.tsv;S9B_DET_TSDET_summary.final.tsv
36	STRG.27946	STRG.27946.3;STRG.27946.6;STRG.27946.8	STRG.27946;A3:Chr01:23776308-23776477:23776305-23776477:-;STRG.27946;A3:Chr01:23776329-23776477:23776305-23776477:-;STRG.27946;A3:Chr01:23776329-23776477:23776308-23776477:-;STRG.27946;A5:Chr01:23776305-23776477:23776305-23776897:-;STRG.27946;A5:Chr01:23776512-23776637:23776512-23776677:-;STRG.27946;RI:Chr01:23776477:23776512-23776637:23776818:-;STRG.27946;SE:Chr01:23776305-23776477:23776512-2377…	DEG	DET;TSDET;TST	DAS;TSAS;tissue_specific_DAS	95DAB;Leaf;Root	45DAB-95DAB;45DAB_vs_95DAB;95DAB-145DAB;95DAB_vs_145DAB;Flower-145DAB;Flower-45DAB;Flower-95DAB;Flower_vs_95DAB;Leaf-145DAB;Leaf-45DAB;Leaf-95DAB;Leaf-Flower;Root-145DAB;Root-45DAB;Root-95DAB;Root-Flower;Root-Leaf;Root-Stem;Root_vs_145DAB;Root_vs_45DAB;Root_vs_95DAB;Root_vs_Flower;Root_vs_Leaf;Stem-95DAB;Stem-Flower;Stem-Leaf;Stem_vs_145DAB;Stem_vs_45DAB;Stem_vs_95DAB;Stem_vs_Flower;Stem_vs_Leaf	Down;Negative_dPSI;Positive_dPSI;Up	A3;A5;RI;SE	3	405	extended_multilayer	FALSE	UDP-glucuronic acid decarboxylase 5	UDP-glucuronic acid decarboxylase 5	sp|Q9SN95|UXS5_ARATH	Known	GO:0000166;GO:0003674;GO:0003824;GO:0005488;GO:0005575;GO:0005622;GO:0005623;GO:0005737;GO:0005794;GO:0012505;GO:0016829;GO:0016830;GO:0016831;GO:0036094;GO:0043167;GO:0043168;GO:0043226;GO:0043227;GO:0043229;GO:0043231;GO:0044424;GO:0044444;GO:0044464;GO:0048037;GO:0048040;GO:0050662;GO:0051287;GO:0070403;GO:0097159;GO:1901265;GO:1901363	ko:K08678;ko00520;ko01100;map00520;map01100	Extended corrected multi-layer candidate	DAS_significant.corrected.tsv;DAS_tissue_specific_summary.corrected.tsv;S6B_DEG_TSDEG_summary.rebuilt.v2.tsv;S9A_TST_summary.final.tsv;S9B_DET_TSDET_summary.final.tsv;TSAS_summary.corrected.tsv
37	STRG.28542	STRG.28542.2;STRG.28542.6;STRG.28542.7;STRG.28542.8	STRG.28542;A3:Chr01:28332625-28332727:28332625-28333738:+;STRG.28542;AF:Chr01:28320240:28325630-28327112:28326716:28326853-28327112:+;STRG.28542;AF:Chr01:28320240:28325630-28327112:28326737:28326937-28327112:+	DEG	DET;TSDET;TST	DAS;tissue_specific_DAS	95DAB;Flower	45DAB_vs_145DAB;95DAB_vs_145DAB;Flower_vs_145DAB;Flower_vs_95DAB;Leaf-95DAB;Leaf_vs_145DAB;Leaf_vs_45DAB;Leaf_vs_95DAB;Leaf_vs_Flower;Root_vs_145DAB;Root_vs_45DAB;Root_vs_95DAB;Root_vs_Flower;Root_vs_Leaf;Root_vs_Stem;Stem-Flower;Stem_vs_145DAB;Stem_vs_Leaf	Down;Negative_dPSI;Positive_dPSI;Up	A3;AF	3	405	extended_multilayer	FALSE	Cadmium/zinc-transporting ATPase HMA2	Cadmium/zinc-transporting ATPase HMA2; Putative cadmium/zinc-transporting ATPase HMA4	sp|Q9SZW4|HMA2_ARATH	Novel_gene	GO:0000041;GO:0005575;GO:0005622;GO:0005623;GO:0005737;GO:0005773;GO:0005774;GO:0005886;GO:0005911;GO:0006810;GO:0006811;GO:0006812;GO:0006829;GO:0006950;GO:0008150;GO:0009506;GO:0009636;GO:0010035;GO:0010038;GO:0010043;GO:0015691;GO:0016020;GO:0030001;GO:0030054;GO:0031090;GO:0032025;GO:0042221;GO:0042592;GO:0043226;GO:0043227;GO:0043229;GO:0043231;GO:0044422;GO:0044424;GO:0044437;GO:0044444;GO:…	ko:K01534;ko:K22038	Extended corrected multi-layer candidate	DAS_significant.corrected.tsv;DAS_tissue_specific_summary.corrected.tsv;S6B_DEG_TSDEG_summary.rebuilt.v2.tsv;S9A_TST_summary.final.tsv;S9B_DET_TSDET_summary.final.tsv
38	STRG.28997	STRG.28997.1;STRG.28997.2	STRG.28997;A5:Chr01:31927815-31927902:31927815-31928035:-	DEG	DET;TSDET;TST	DAS;tissue_specific_DAS	Flower;Stem	45DAB_vs_145DAB;45DAB_vs_95DAB;95DAB_vs_145DAB;Flower_vs_145DAB;Flower_vs_45DAB;Flower_vs_95DAB;Leaf_vs_145DAB;Leaf_vs_45DAB;Leaf_vs_95DAB;Leaf_vs_Flower;Root_vs_145DAB;Root_vs_45DAB;Root_vs_95DAB;Root_vs_Flower;Stem-Flower;Stem_vs_145DAB;Stem_vs_45DAB;Stem_vs_95DAB;Stem_vs_Leaf	Down;Negative_dPSI;Up	A5	3	405	extended_multilayer	FALSE	Uncharacterized calcium-binding protein At1g02270	Uncharacterized calcium-binding protein At1g02270	sp|O81916|YC22_ARATH	Novel_gene			Extended corrected multi-layer candidate	DAS_significant.corrected.tsv;DAS_tissue_specific_summary.corrected.tsv;S6B_DEG_TSDEG_summary.rebuilt.v2.tsv;S9A_TST_summary.final.tsv;S9B_DET_TSDET_summary.final.tsv
39	STRG.29141	STRG.29141.1;STRG.29141.2;STRG.29141.3;STRG.29141.4;STRG.29141.5;STRG.29141.6;STRG.29141.7	STRG.29141;A3:Chr00:714267-714365:714258-714365:-;STRG.29141;A5:Chr00:725481-725679:725481-725914:-	DEG	DET;TSDET;TST	DAS;TSAS;tissue_specific_DAS	95DAB;Flower;Stem	45DAB_vs_145DAB;Flower_vs_145DAB;Flower_vs_45DAB;Flower_vs_95DAB;Leaf_vs_145DAB;Leaf_vs_45DAB;Leaf_vs_95DAB;Leaf_vs_Flower;Root_vs_145DAB;Root_vs_45DAB;Root_vs_95DAB;Root_vs_Flower;Root_vs_Leaf;Root_vs_Stem;Stem-Flower;Stem-Leaf;Stem_vs_145DAB;Stem_vs_45DAB;Stem_vs_95DAB	Down;Negative_dPSI;Up	A3;A5	3	405	extended_multilayer	FALSE	MADS-box protein AGL42	MADS-box protein AGL42	sp|Q9FIS1|AGL42_ARATH	Known	GO:0000003;GO:0003006;GO:0003674;GO:0003700;GO:0006355;GO:0007275;GO:0007568;GO:0008150;GO:0009791;GO:0009838;GO:0009889;GO:0009908;GO:0009909;GO:0010150;GO:0010468;GO:0010556;GO:0019219;GO:0019222;GO:0022414;GO:0031323;GO:0031326;GO:0032501;GO:0032502;GO:0048366;GO:0048367;GO:0048437;GO:0048580;GO:0048608;GO:0048731;GO:0048827;GO:0048831;GO:0048856;GO:0050789;GO:0050793;GO:0050794;GO:0051171;GO:…	ko:K09260;ko04013;ko04022;ko04371;ko05418;map04013;map04022;map04371;map05418	Extended corrected multi-layer candidate	DAS_significant.corrected.tsv;DAS_tissue_specific_summary.corrected.tsv;S6B_DEG_TSDEG_summary.rebuilt.v2.tsv;S9A_TST_summary.final.tsv;S9B_DET_TSDET_summary.final.tsv;TSAS_summary.corrected.tsv
40	STRG.2923	STRG.2923.12;STRG.2923.13;STRG.2923.14;STRG.2923.19;STRG.2923.20;STRG.2923.22;STRG.2923.6	STRG.2923;RI:Chr11:38451148:38451358-38451475:38451712:+	DEG	DET;TSDET;TST	DAS;tissue_specific_DAS	Flower;Stem	45DAB_vs_95DAB;Flower-95DAB;Flower_vs_145DAB;Flower_vs_45DAB;Flower_vs_95DAB;Leaf_vs_145DAB;Leaf_vs_45DAB;Leaf_vs_95DAB;Root-Flower;Root_vs_145DAB;Root_vs_45DAB;Root_vs_95DAB;Root_vs_Flower;Root_vs_Leaf;Root_vs_Stem;Stem_vs_95DAB;Stem_vs_Flower;Stem_vs_Leaf	Down;Negative_dPSI;Positive_dPSI;Up	RI	3	405	extended_multilayer	FALSE	Probable leucine-rich repeat receptor-like serine/threonine-protein kinase At3g14840	Probable leucine-rich repeat receptor-like serine/threonine-protein kinase At3g14840; 2S seed storage protein 5-like	sp|C0LGN2|Y3148_ARATH	Known	GO:0002376;GO:0002682;GO:0003674;GO:0003824;GO:0004672;GO:0004674;GO:0005575;GO:0005623;GO:0005886;GO:0005911;GO:0006464;GO:0006468;GO:0006793;GO:0006796;GO:0006807;GO:0006950;GO:0006952;GO:0006955;GO:0008150;GO:0008152;GO:0009506;GO:0009605;GO:0009607;GO:0009611;GO:0009814;GO:0009861;GO:0009987;GO:0016020;GO:0016301;GO:0016310;GO:0016740;GO:0016772;GO:0016773;GO:0019538;GO:0030054;GO:0031347;GO:…	ko:K15505	Extended corrected multi-layer candidate	DAS_significant.corrected.tsv;DAS_tissue_specific_summary.corrected.tsv;S6B_DEG_TSDEG_summary.rebuilt.v2.tsv;S9A_TST_summary.final.tsv;S9B_DET_TSDET_summary.final.tsv
41	STRG.29437	STRG.29437.2;STRG.29437.3	STRG.29437;A3:Chr00:5304105-5305022:5304105-5305553:+;STRG.29437;SE:Chr00:5304105-5305022:5305401-5305553:+	DEG	DET;TSDET;TST	DAS;tissue_specific_DAS	45DAB;Stem	45DAB-145DAB;45DAB_vs_145DAB;95DAB_vs_145DAB;Flower-45DAB;Flower_vs_45DAB;Flower_vs_95DAB;Leaf-45DAB;Leaf_vs_145DAB;Leaf_vs_Flower;Root_vs_45DAB;Root_vs_95DAB;Root_vs_Leaf;Root_vs_Stem;Stem-45DAB;Stem_vs_145DAB;Stem_vs_45DAB;Stem_vs_95DAB;Stem_vs_Flower;Stem_vs_Leaf	Down;Negative_dPSI;Positive_dPSI;Up	A3;SE	3	405	extended_multilayer	FALSE	Pyruvate kinase isozyme A, chloroplastic	Pyruvate kinase isozyme A, chloroplastic	sp|Q43117|KPYA_RICCO	Known	GO:0005575;GO:0005622;GO:0005623;GO:0005737;GO:0009507;GO:0009536;GO:0043226;GO:0043227;GO:0043229;GO:0043231;GO:0044424;GO:0044444;GO:0044464	ko:K00873;ko00010;ko00230;ko00620;ko01100;ko01110;ko01120;ko01130;ko01200;ko01230;ko04922;ko04930;ko05165;ko05203;ko05230;map00010;map00230;map00620;map01100;map01110;map01120;map01130;map01200;map01230;map04922;map04930;map05165;map05203;map05230	Extended corrected multi-layer candidate	DAS_significant.corrected.tsv;DAS_tissue_specific_summary.corrected.tsv;S6B_DEG_TSDEG_summary.rebuilt.v2.tsv;S9A_TST_summary.final.tsv;S9B_DET_TSDET_summary.final.tsv
42	STRG.29620	STRG.29620.1;STRG.29620.15;STRG.29620.2;STRG.29620.3;STRG.29620.7;STRG.29620.8	STRG.29620;A3:Chr00:8818662-8819198:8818365-8819198:-;STRG.29620;A5:Chr00:8762070-8762212:8762070-8762224:-;STRG.29620;RI:Chr00:8819672:8819752-8821573:8821797:-;STRG.29620;SE:Chr00:8818365-8818760:8818807-8819198:-	DEG	DET;TSDET;TST	DAS;TSAS;tissue_specific_DAS	95DAB;Flower;Leaf	Flower-95DAB;Flower_vs_145DAB;Flower_vs_95DAB;Leaf-95DAB;Leaf-Flower;Leaf_vs_145DAB;Leaf_vs_45DAB;Leaf_vs_95DAB;Leaf_vs_Flower;Root-145DAB;Root-95DAB;Root-Flower;Root-Stem;Root_vs_145DAB;Root_vs_45DAB;Root_vs_Flower;Root_vs_Leaf;Stem-Leaf;Stem_vs_145DAB;Stem_vs_45DAB;Stem_vs_Flower;Stem_vs_Leaf	Down;Negative_dPSI;Positive_dPSI;Up	A3;A5;RI;SE	3	405	extended_multilayer	FALSE	Probable LRR receptor-like serine/threonine-protein kinase At1g56130	Probable LRR receptor-like serine/threonine-protein kinase At1g56140	sp|C0LGH2|Y1561_ARATH	Known	GO:0003674;GO:0003824;GO:0004672;GO:0004674;GO:0005575;GO:0005623;GO:0005886;GO:0006464;GO:0006468;GO:0006793;GO:0006796;GO:0006807;GO:0008150;GO:0008152;GO:0009987;GO:0016020;GO:0016301;GO:0016310;GO:0016740;GO:0016772;GO:0016773;GO:0019538;GO:0036211;GO:0043170;GO:0043412;GO:0044237;GO:0044238;GO:0044260;GO:0044267;GO:0044464;GO:0071704;GO:0071944;GO:0140096;GO:1901564;GO:0000724;GO:0000725;GO:…	ko:K15505;ko:K01868;ko00970;map00970	Extended corrected multi-layer candidate	DAS_significant.corrected.tsv;DAS_tissue_specific_summary.corrected.tsv;S6B_DEG_TSDEG_summary.rebuilt.v2.tsv;S9A_TST_summary.final.tsv;S9B_DET_TSDET_summary.final.tsv;TSAS_summary.corrected.tsv
43	STRG.29650	STRG.29650.1;STRG.29650.2	STRG.29650;RI:Chr00:9117196:9117839-9117955:9118797:-	DEG	DET;TSDET;TST	DAS;tissue_specific_DAS	145DAB;Root	45DAB_vs_145DAB;45DAB_vs_95DAB;Flower_vs_145DAB;Flower_vs_45DAB;Flower_vs_95DAB;Leaf-145DAB;Leaf_vs_145DAB;Leaf_vs_45DAB;Leaf_vs_95DAB;Root-145DAB;Root_vs_145DAB;Root_vs_45DAB;Root_vs_95DAB;Root_vs_Flower;Root_vs_Leaf;Root_vs_Stem;Stem-145DAB;Stem_vs_145DAB;Stem_vs_95DAB	Negative_dPSI;Up	RI	3	405	extended_multilayer	FALSE	Disease resistance protein RPP5	Disease resistance protein RPP5	sp|F4JNB7|RPP5_ARATH	Known			Extended corrected multi-layer candidate	DAS_significant.corrected.tsv;DAS_tissue_specific_summary.corrected.tsv;S6B_DEG_TSDEG_summary.rebuilt.v2.tsv;S9A_TST_summary.final.tsv;S9B_DET_TSDET_summary.final.tsv
44	STRG.31142	STRG.31142.10;STRG.31142.11;STRG.31142.14;STRG.31142.6	STRG.31142;A3:Chr00:38656524-38656649:38656515-38656649:-;STRG.31142;RI:Chr00:38649107:38649386-38649474:38649533:-	DEG	DET;TSDET;TST	DAS;tissue_specific_DAS	45DAB;Stem	45DAB-145DAB;45DAB-95DAB;Flower-145DAB;Flower-95DAB;Flower_vs_145DAB;Flower_vs_95DAB;Leaf_vs_45DAB;Leaf_vs_95DAB;Leaf_vs_Flower;Root-45DAB;Root_vs_95DAB;Root_vs_Flower;Stem-45DAB;Stem-Flower;Stem-Leaf;Stem_vs_45DAB;Stem_vs_95DAB;Stem_vs_Flower;Stem_vs_Leaf	Down;Negative_dPSI;Positive_dPSI;Up	A3;RI	3	405	extended_multilayer	FALSE	Putative disease resistance RPP13-like protein 1	Putative disease resistance RPP13-like protein 1	sp|Q9LRR4|R13L1_ARATH	Known		ko:K19613;ko:K22038;ko04014;map04014	Extended corrected multi-layer candidate	DAS_significant.corrected.tsv;DAS_tissue_specific_summary.corrected.tsv;S6B_DEG_TSDEG_summary.rebuilt.v2.tsv;S9A_TST_summary.final.tsv;S9B_DET_TSDET_summary.final.tsv
45	STRG.31921	STRG.31921.1;STRG.31921.10;STRG.31921.11;STRG.31921.13;STRG.31921.2;STRG.31921.3;STRG.31921.7;STRG.31921.9	STRG.31921;RI:Chr03:940126:940247-940324:940441:-;STRG.31921;SE:Chr03:940031-940126:940441-940526:-;STRG.31921;SE:Chr03:940031-940324:940441-940526:-	DEG	DET;TSDET;TST	DAS;tissue_specific_DAS	45DAB;Flower	Flower-45DAB;Flower-95DAB;Flower_vs_145DAB;Flower_vs_95DAB;Leaf-45DAB;Leaf_vs_145DAB;Leaf_vs_45DAB;Leaf_vs_95DAB;Leaf_vs_Flower;Root_vs_145DAB;Root_vs_45DAB;Root_vs_95DAB;Root_vs_Flower;Root_vs_Leaf;Root_vs_Stem;Stem-Flower;Stem_vs_145DAB;Stem_vs_45DAB;Stem_vs_Leaf	Down;Negative_dPSI;Positive_dPSI;Up	RI;SE	3	405	extended_multilayer	FALSE	Protein of unknown function (DUF295)	Protein of unknown function (DUF295)		Novel_gene			Extended corrected multi-layer candidate	DAS_significant.corrected.tsv;DAS_tissue_specific_summary.corrected.tsv;S6B_DEG_TSDEG_summary.rebuilt.v2.tsv;S9A_TST_summary.final.tsv;S9B_DET_TSDET_summary.final.tsv
46	STRG.31927	STRG.31927.5;STRG.31927.6;STRG.31927.7	STRG.31927;A5:Chr03:1068014-1068335:1067836-1068335:+	DEG	DET;TSDET;TST	DAS;tissue_specific_DAS	45DAB;Root	45DAB-145DAB;45DAB-95DAB;45DAB_vs_145DAB;95DAB_vs_145DAB;Flower_vs_145DAB;Flower_vs_45DAB;Leaf-45DAB;Leaf_vs_45DAB;Leaf_vs_95DAB;Leaf_vs_Flower;Root-45DAB;Root_vs_145DAB;Root_vs_Flower;Root_vs_Leaf;Root_vs_Stem;Stem_vs_145DAB;Stem_vs_Flower;Stem_vs_Leaf	Down;Negative_dPSI;Positive_dPSI;Up	A5	3	405	extended_multilayer	FALSE	Protein trichome birefringence-like 1	Protein trichome birefringence-like; Protein trichome birefringence; Protein trichome birefringence-like 1	sp|Q9LHL6|TBL1_ARATH	Known			Extended corrected multi-layer candidate	DAS_significant.corrected.tsv;DAS_tissue_specific_summary.corrected.tsv;S6B_DEG_TSDEG_summary.rebuilt.v2.tsv;S9A_TST_summary.final.tsv;S9B_DET_TSDET_summary.final.tsv
47	STRG.32244	STRG.32244.2;STRG.32244.3	STRG.32244;A3:Chr03:3515023-3516096:3515016-3516096:-	DEG	DET;TSDET;TST	DAS;tissue_specific_DAS	Root	45DAB_vs_95DAB;Flower_vs_145DAB;Flower_vs_95DAB;Leaf_vs_45DAB;Leaf_vs_95DAB;Root-145DAB;Root-45DAB;Root-95DAB;Root-Flower;Root-Leaf;Root-Stem;Root_vs_145DAB;Root_vs_45DAB;Root_vs_95DAB;Root_vs_Flower;Root_vs_Leaf;Root_vs_Stem;Stem_vs_45DAB;Stem_vs_95DAB	Negative_dPSI;Up	A3	3	405	extended_multilayer	FALSE	Probable WRKY transcription factor 2	Probable WRKY transcription factor 2	sp|Q9FG77|WRKY2_ARATH	Known	GO:0000003;GO:0000578;GO:0003006;GO:0003674;GO:0003700;GO:0005575;GO:0005622;GO:0005623;GO:0005634;GO:0006355;GO:0006950;GO:0007163;GO:0007275;GO:0007389;GO:0008150;GO:0009266;GO:0009409;GO:0009555;GO:0009628;GO:0009790;GO:0009791;GO:0009793;GO:0009798;GO:0009846;GO:0009856;GO:0009880;GO:0009888;GO:0009889;GO:0009942;GO:0009960;GO:0009987;GO:0010154;GO:0010468;GO:0010556;GO:0019219;GO:0019222;GO:…	ko:K18835;ko04626;map04626	Extended corrected multi-layer candidate	DAS_significant.corrected.tsv;DAS_tissue_specific_summary.corrected.tsv;S6B_DEG_TSDEG_summary.rebuilt.v2.tsv;S9A_TST_summary.final.tsv;S9B_DET_TSDET_summary.final.tsv
48	STRG.32298	STRG.32298.1;STRG.32298.2;STRG.32298.3;STRG.32298.4;STRG.32298.5;STRG.32298.6;STRG.32298.8;STRG.32298.9	STRG.32298;A3:Chr03:3888258-3888419:3888255-3888419:-;STRG.32298;AL:Chr03:3886501:3887012-3922025:3921321:3921837-3922025:-	DEG	DET;TSDET;TST	DAS;tissue_specific_DAS	95DAB;Flower;Stem	45DAB_vs_95DAB;Flower_vs_145DAB;Flower_vs_45DAB;Flower_vs_95DAB;Leaf_vs_145DAB;Leaf_vs_45DAB;Leaf_vs_95DAB;Leaf_vs_Flower;Root-Stem;Root_vs_145DAB;Root_vs_45DAB;Root_vs_95DAB;Root_vs_Flower;Root_vs_Leaf;Root_vs_Stem;Stem-145DAB;Stem-45DAB;Stem-95DAB;Stem-Flower;Stem-Leaf;Stem_vs_145DAB;Stem_vs_Flower;Stem_vs_Leaf	Down;Negative_dPSI;Positive_dPSI;Up	A3;AL	3	405	extended_multilayer	FALSE	Probable LRR receptor-like serine/threonine-protein kinase At1g06840	Probable LRR receptor-like serine/threonine-protein kinase At1g06840	sp|C0LGD7|Y1684_ARATH	Novel_gene	GO:0005575;GO:0005623;GO:0005886;GO:0016020;GO:0044464;GO:0071944		Extended corrected multi-layer candidate	DAS_significant.corrected.tsv;DAS_tissue_specific_summary.corrected.tsv;S6B_DEG_TSDEG_summary.rebuilt.v2.tsv;S9A_TST_summary.final.tsv;S9B_DET_TSDET_summary.final.tsv
49	STRG.32543	STRG.32543.1;STRG.32543.11;STRG.32543.4;STRG.32543.5;STRG.32543.7	STRG.32543;A3:Chr03:5877426-5878225:5877426-5878469:+;STRG.32543;SE:Chr03:5877426-5878225:5878329-5878469:+;STRG.32543;SE:Chr03:5877426-5878225:5878350-5878469:+;STRG.32543;SE:Chr03:5877576-5878225:5878329-5878469:+	DEG	DET;TSDET;TST	DAS;TSAS;tissue_specific_DAS	45DAB;95DAB;Stem	45DAB-95DAB;45DAB_vs_145DAB;45DAB_vs_95DAB;95DAB-145DAB;Flower-95DAB;Flower_vs_45DAB;Leaf_vs_145DAB;Leaf_vs_Flower;Root-95DAB;Root_vs_145DAB;Root_vs_45DAB;Root_vs_95DAB;Root_vs_Flower;Root_vs_Leaf;Stem-95DAB;Stem_vs_145DAB;Stem_vs_45DAB;Stem_vs_95DAB;Stem_vs_Flower;Stem_vs_Leaf	Down;Negative_dPSI;Positive_dPSI;Up	A3;SE	3	405	extended_multilayer	FALSE	Probable NAD(P)H dehydrogenase (quinone) FQR1-like 3	Probable NAD(P)H dehydrogenase (quinone) FQR1-like 3	sp|Q9LUX9|FQRL3_ARATH	Known	GO:0000166;GO:0003674;GO:0003824;GO:0003955;GO:0005488;GO:0005575;GO:0005622;GO:0005623;GO:0005737;GO:0005886;GO:0006091;GO:0008150;GO:0008152;GO:0009055;GO:0009987;GO:0010181;GO:0016020;GO:0016491;GO:0016651;GO:0016655;GO:0022900;GO:0032553;GO:0036094;GO:0043167;GO:0043168;GO:0044237;GO:0044424;GO:0044464;GO:0048037;GO:0050662;GO:0055114;GO:0071944;GO:0097159;GO:0097367;GO:1901265;GO:1901363	ko:K03809;ko00130;ko01110;map00130;map01110	Extended corrected multi-layer candidate	DAS_significant.corrected.tsv;DAS_tissue_specific_summary.corrected.tsv;S6B_DEG_TSDEG_summary.rebuilt.v2.tsv;S9A_TST_summary.final.tsv;S9B_DET_TSDET_summary.final.tsv;TSAS_summary.corrected.tsv
50	STRG.32593	STRG.32593.1;STRG.32593.2;STRG.32593.3;STRG.32593.5	STRG.32593;A3:Chr03:6397883-6398539:6397758-6398539:-	DEG	DET;TSDET;TST	DAS;tissue_specific_DAS	Leaf;Root	45DAB_vs_145DAB;45DAB_vs_95DAB;Flower_vs_145DAB;Flower_vs_95DAB;Leaf-145DAB;Leaf_vs_145DAB;Leaf_vs_95DAB;Leaf_vs_Flower;Root-Leaf;Root_vs_145DAB;Root_vs_45DAB;Root_vs_95DAB;Root_vs_Flower;Root_vs_Leaf;Root_vs_Stem;Stem-Leaf;Stem_vs_145DAB;Stem_vs_45DAB;Stem_vs_95DAB;Stem_vs_Flower;Stem_vs_Leaf	Negative_dPSI;Positive_dPSI;Up	A3	3	405	extended_multilayer	FALSE	BEST Arabidopsis thaliana protein match is Protein of	BEST Arabidopsis thaliana protein match is Protein of		Known			Extended corrected multi-layer candidate	DAS_significant.corrected.tsv;DAS_tissue_specific_summary.corrected.tsv;S6B_DEG_TSDEG_summary.rebuilt.v2.tsv;S9A_TST_summary.final.tsv;S9B_DET_TSDET_summary.final.tsv
51	STRG.33109	STRG.33109.1;STRG.33109.2;STRG.33109.4;STRG.33109.6	STRG.33109;A5:Chr03:14220487-14220584:14219839-14220584:+;STRG.33109;RI:Chr03:14219768:14219839-14220128:14220487:+;STRG.33109;SE:Chr03:14219839-14220128:14220487-14220584:+;STRG.33109;SE:Chr03:14219839-14220584:14222584-14222681:+	DEG	DET;TSDET;TST	DAS;TSAS;tissue_specific_DAS	Flower;Leaf	45DAB_vs_145DAB;45DAB_vs_95DAB;95DAB_vs_145DAB;Flower_vs_145DAB;Flower_vs_45DAB;Flower_vs_95DAB;Leaf-145DAB;Leaf-Flower;Leaf_vs_45DAB;Leaf_vs_95DAB;Leaf_vs_Flower;Root_vs_45DAB;Root_vs_Flower;Root_vs_Leaf;Root_vs_Stem;Stem_vs_45DAB;Stem_vs_95DAB;Stem_vs_Flower	Down;Negative_dPSI;Up	A5;RI;SE	3	405	extended_multilayer	FALSE	Receptor kinase-like protein Xa21	Receptor kinase-like protein Xa21; Putative receptor-like protein kinase At3g47110	sp|Q2R2D5|XA21_ORYSJ	Known		ko:K04730;ko:K04733;ko:K13420;ko04010;ko04016;ko04064;ko04620;ko04621;ko04624;ko04626;ko04722;ko05133;ko05140;ko05142;ko05145;ko05152;ko05162;ko05164;ko05169;map04010;map04016;map04064;map04620;map04621;map04624;map04626;map04722;map05133;map05140;map05142;map05145;map05152;map05162;map05164;map05169	Extended corrected multi-layer candidate	DAS_significant.corrected.tsv;DAS_tissue_specific_summary.corrected.tsv;S6B_DEG_TSDEG_summary.rebuilt.v2.tsv;S9A_TST_summary.final.tsv;S9B_DET_TSDET_summary.final.tsv;TSAS_summary.corrected.tsv
52	STRG.34948	STRG.34948.1;STRG.34948.3;STRG.34948.5;STRG.34948.9	STRG.34948;AL:Chr02:1439:1568-6734:2434:2791-6734:-;STRG.34948;SE:Chr02:1568-2649:2791-6734:-	DEG	DET;TSDET;TST	DAS;TSAS;tissue_specific_DAS	Flower;Root	45DAB_vs_145DAB;Flower_vs_145DAB;Flower_vs_95DAB;Leaf-Flower;Leaf_vs_145DAB;Leaf_vs_45DAB;Leaf_vs_95DAB;Leaf_vs_Flower;Root_vs_145DAB;Root_vs_45DAB;Root_vs_95DAB;Root_vs_Flower;Root_vs_Leaf;Stem_vs_145DAB;Stem_vs_45DAB;Stem_vs_95DAB;Stem_vs_Flower;Stem_vs_Leaf	Down;Negative_dPSI;Positive_dPSI;Up	AL;SE	3	405	extended_multilayer	FALSE	4-hydroxy-tetrahydrodipicolinate reductase 2, chloroplastic	4-hydroxy-tetrahydrodipicolinate reductase 2, chloroplastic	sp|Q8LB01|DAPB2_ARATH	Known	GO:0003674;GO:0003824;GO:0005575;GO:0005622;GO:0005623;GO:0005737;GO:0006082;GO:0006520;GO:0006807;GO:0008150;GO:0008152;GO:0008652;GO:0008839;GO:0009058;GO:0009507;GO:0009532;GO:0009536;GO:0009570;GO:0009987;GO:0016053;GO:0016491;GO:0016627;GO:0016628;GO:0019752;GO:0019877;GO:0043226;GO:0043227;GO:0043229;GO:0043231;GO:0043436;GO:0043648;GO:0043650;GO:0044237;GO:0044238;GO:0044249;GO:0044281;GO:…	ko:K00215;ko00261;ko00300;ko01100;ko01110;ko01120;ko01130;ko01230;map00261;map00300;map01100;map01110;map01120;map01130;map01230;ko:K07759	Extended corrected multi-layer candidate	DAS_significant.corrected.tsv;DAS_tissue_specific_summary.corrected.tsv;S6B_DEG_TSDEG_summary.rebuilt.v2.tsv;S9A_TST_summary.final.tsv;S9B_DET_TSDET_summary.final.tsv;TSAS_summary.corrected.tsv
53	STRG.35099	STRG.35099.2;STRG.35099.6;STRG.35099.7	STRG.35099;AF:Chr02:903144-904079:904519:903144-991262:991753:-;STRG.35099;AL:Chr02:902909:903144-991262:989241:990344-991262:-	DEG	DET;TSDET;TST	DAS;tissue_specific_DAS	45DAB;Flower;Leaf	95DAB_vs_145DAB;Flower-145DAB;Flower-45DAB;Flower-95DAB;Flower_vs_145DAB;Flower_vs_45DAB;Flower_vs_95DAB;Leaf-145DAB;Leaf-45DAB;Leaf-95DAB;Leaf_vs_145DAB;Leaf_vs_45DAB;Leaf_vs_95DAB;Leaf_vs_Flower;Root_vs_145DAB;Root_vs_45DAB;Root_vs_95DAB;Root_vs_Flower;Root_vs_Leaf;Stem-Flower;Stem-Leaf;Stem_vs_145DAB;Stem_vs_45DAB;Stem_vs_95DAB;Stem_vs_Flower;Stem_vs_Leaf	Down;Negative_dPSI;Positive_dPSI;Up	AF;AL	3	405	extended_multilayer	FALSE	Alcohol acyl transferase 1 allele RGb	Alcohol acyl transferase 1 allele RGb; Alcohol acyl transferase 2; Alcohol acyl transferase 1 allele RGc	sp|V9P9L8|ATRGB_MALDO	Known	GO:0003674;GO:0003824;GO:0006082;GO:0006629;GO:0006631;GO:0006690;GO:0008150;GO:0008152;GO:0008374;GO:0009987;GO:0010327;GO:0010597;GO:0016407;GO:0016413;GO:0016740;GO:0016746;GO:0016747;GO:0019372;GO:0019752;GO:0032787;GO:0043436;GO:0044237;GO:0044238;GO:0044255;GO:0044281;GO:0071704;GO:1901568	ko:K19861;ko:K18858;ko00592;ko01110;map00592;map01110	Extended corrected multi-layer candidate	DAS_significant.corrected.tsv;DAS_tissue_specific_summary.corrected.tsv;S6B_DEG_TSDEG_summary.rebuilt.v2.tsv;S9A_TST_summary.final.tsv;S9B_DET_TSDET_summary.final.tsv
54	STRG.35361	STRG.35361.12;STRG.35361.16;STRG.35361.18;STRG.35361.21;STRG.35361.27;STRG.35361.31;STRG.35361.32;STRG.35361.33;STRG.35361.34;STRG.35361.35;STRG.35361.36;STRG.35361.37;STRG.35361.7;STRG.35361.9	STRG.35361;A3:Chr02:3368187-3369361:3366885-3369361:-;STRG.35361;A3:Chr02:3397712-3398049:3397600-3398049:-;STRG.35361;A5:Chr02:3398118-3402054:3398118-3402502:-;STRG.35361;AF:Chr02:3397712-3398049:3398553:3397712-3402502:3402793:-;STRG.35361;AL:Chr02:3368036:3368187-3369527:3369153:3369426-3369527:-;STRG.35361;RI:Chr02:3369153:3369426-3369527:3369645:-;STRG.35361;SE:Chr02:3397600-3398049:3398118…	DEG	DET;TSDET;TST	DAS;TSAS;tissue_specific_DAS	145DAB;95DAB;Root;Stem	45DAB_vs_95DAB;Flower-145DAB;Flower-45DAB;Flower-95DAB;Flower_vs_145DAB;Flower_vs_95DAB;Leaf-145DAB;Leaf-45DAB;Leaf-95DAB;Root-145DAB;Root-45DAB;Root-95DAB;Root-Stem;Root_vs_145DAB;Root_vs_45DAB;Root_vs_95DAB;Root_vs_Flower;Root_vs_Leaf;Root_vs_Stem;Stem-Leaf;Stem_vs_145DAB	Negative_dPSI;Positive_dPSI;Up	A3;A5;AF;AL;RI;SE	3	405	extended_multilayer	FALSE	Disease resistance protein Roq1	Disease resistance protein RUN1; Disease resistance protein RPV1; Disease resistance protein Roq1	sp|A0A290U7C4|ROQ1_NICBE	Known			Extended corrected multi-layer candidate	DAS_significant.corrected.tsv;DAS_tissue_specific_summary.corrected.tsv;S6B_DEG_TSDEG_summary.rebuilt.v2.tsv;S9A_TST_summary.final.tsv;S9B_DET_TSDET_summary.final.tsv;TSAS_summary.corrected.tsv
55	STRG.35974	STRG.35974.1;STRG.35974.10;STRG.35974.11;STRG.35974.15;STRG.35974.2;STRG.35974.4;STRG.35974.6	STRG.35974;A3:Chr02:8483788-8516211:8483788-8516324:+;STRG.35974;AF:Chr02:8537323:8537873-8541759:8541057:8541611-8541759:+	DEG	DET;TSDET;TST	DAS;tissue_specific_DAS	45DAB;Flower;Stem	45DAB_vs_145DAB;95DAB-145DAB;95DAB_vs_145DAB;Flower-145DAB;Flower_vs_145DAB;Flower_vs_45DAB;Flower_vs_95DAB;Leaf_vs_145DAB;Leaf_vs_45DAB;Leaf_vs_95DAB;Leaf_vs_Flower;Root-Flower;Root_vs_145DAB;Root_vs_Flower;Root_vs_Leaf;Stem-145DAB;Stem-Flower;Stem-Leaf;Stem_vs_145DAB;Stem_vs_Flower;Stem_vs_Leaf	Down;Negative_dPSI;Positive_dPSI;Up	A3;AF	3	405	extended_multilayer	FALSE	Alpha-aminoadipic semialdehyde synthase	Alpha-aminoadipic semialdehyde synthase	sp|Q9SMZ4|AASS_ARATH	Known	GO:0003674;GO:0003824;GO:0004753;GO:0005575;GO:0005622;GO:0005623;GO:0005737;GO:0006082;GO:0006091;GO:0006520;GO:0006553;GO:0006807;GO:0008150;GO:0008152;GO:0008652;GO:0009058;GO:0009066;GO:0009067;GO:0009085;GO:0009987;GO:0016053;GO:0016491;GO:0016645;GO:0016646;GO:0019752;GO:0019878;GO:0043436;GO:0044237;GO:0044238;GO:0044249;GO:0044281;GO:0044283;GO:0044424;GO:0044464;GO:0046394;GO:0055114;GO:…	ko:K00293;ko:K14157;ko00300;ko00310;ko01100;ko01110;ko01130;ko01230;map00300;map00310;map01100;map01110;map01130;map01230	Extended corrected multi-layer candidate	DAS_significant.corrected.tsv;DAS_tissue_specific_summary.corrected.tsv;S6B_DEG_TSDEG_summary.rebuilt.v2.tsv;S9A_TST_summary.final.tsv;S9B_DET_TSDET_summary.final.tsv
56	STRG.3660	STRG.3660.10;STRG.3660.11;STRG.3660.12;STRG.3660.2;STRG.3660.3;STRG.3660.8	STRG.3660;RI:Chr10:2335269:2335383-2336014:2336118:-	DEG	DET;TSDET;TST	DAS;tissue_specific_DAS	Leaf;Root	45DAB_vs_145DAB;45DAB_vs_95DAB;95DAB_vs_145DAB;Flower_vs_145DAB;Flower_vs_45DAB;Flower_vs_95DAB;Leaf_vs_145DAB;Leaf_vs_45DAB;Leaf_vs_95DAB;Root-Leaf;Root_vs_145DAB;Root_vs_45DAB;Root_vs_95DAB;Root_vs_Flower;Root_vs_Leaf;Root_vs_Stem;Stem_vs_145DAB;Stem_vs_45DAB;Stem_vs_95DAB	Positive_dPSI;Up	RI	3	405	extended_multilayer	FALSE	TMV resistance protein N	Disease resistance protein Roq1; Disease resistance protein RPV1; PHD finger-containing protein 1	sp|Q40392|TMVRN_NICGU	Known		ko:K05658;ko02010;ko04976;ko05206;ko05226;map02010;map04976;map05206;map05226	Extended corrected multi-layer candidate	DAS_significant.corrected.tsv;DAS_tissue_specific_summary.corrected.tsv;S6B_DEG_TSDEG_summary.rebuilt.v2.tsv;S9A_TST_summary.final.tsv;S9B_DET_TSDET_summary.final.tsv
57	STRG.36693	STRG.36693.10;STRG.36693.11;STRG.36693.15;STRG.36693.19;STRG.36693.24;STRG.36693.26;STRG.36693.28;STRG.36693.39;STRG.36693.40	STRG.36693;A3:Chr02:14083404-14083693:14083404-14083725:+;STRG.36693;A3:Chr02:14083404-14083725:14083404-14083893:+;STRG.36693;A5:Chr02:14178942-14179207:14178814-14179207:+;STRG.36693;A5:Chr02:14225623-14225696:14225399-14225696:+;STRG.36693;AF:Chr02:14043467:14043588-14083893:14082086:14083404-14083893:+	DEG	DET;TSDET;TST	DAS;tissue_specific_DAS	145DAB;Root;Stem	Flower-145DAB;Flower-45DAB;Flower-95DAB;Flower_vs_145DAB;Flower_vs_95DAB;Leaf-Flower;Leaf_vs_45DAB;Leaf_vs_95DAB;Root-145DAB;Root-45DAB;Root-95DAB;Root-Leaf;Root-Stem;Stem-145DAB;Stem-45DAB;Stem-95DAB;Stem-Flower;Stem-Leaf	Negative_dPSI;Positive_dPSI;Up	A3;A5;AF	3	405	extended_multilayer	FALSE	Probable disease resistance protein At5g66900	Probable disease resistance protein At5g66900	sp|Q9FKZ1|DRL42_ARATH	Known		ko:K19613;ko04014;map04014	Extended corrected multi-layer candidate	DAS_significant.corrected.tsv;DAS_tissue_specific_summary.corrected.tsv;S6B_DEG_TSDEG_summary.rebuilt.v2.tsv;S9A_TST_summary.final.tsv;S9B_DET_TSDET_summary.final.tsv
58	STRG.37690	STRG.37690.3;STRG.37690.5	STRG.37690;A3:Chr02:31901444-31902094:31901444-31902750:+;STRG.37690;A5:Chr02:31900384-31900582:31900197-31900582:+;STRG.37690;RI:Chr02:31897344:31897438-31897521:31897638:+	DEG	DET;TSDET;TST	DAS;TSAS;tissue_specific_DAS	45DAB;95DAB	45DAB_vs_145DAB;95DAB-145DAB;95DAB_vs_145DAB;Flower-95DAB;Flower_vs_45DAB;Flower_vs_95DAB;Leaf-145DAB;Leaf-45DAB;Leaf-95DAB;Leaf-Flower;Leaf_vs_145DAB;Leaf_vs_95DAB;Leaf_vs_Flower;Root-95DAB;Root-Leaf;Root_vs_145DAB;Root_vs_Flower;Root_vs_Stem;Stem-Leaf;Stem_vs_145DAB;Stem_vs_45DAB;Stem_vs_Flower;Stem_vs_Leaf	Down;Negative_dPSI;Positive_dPSI;Up	A3;A5;RI	3	405	extended_multilayer	FALSE	NADP-dependent D-sorbitol-6-phosphate dehydrogenase	NADP-dependent D-sorbitol-6-phosphate dehydrogenase	sp|P28475|S6PD_MALDO	Novel_gene		ko:K00002;ko:K00011;ko:K00085;ko00010;ko00040;ko00051;ko00052;ko00561;ko00790;ko00930;ko01100;ko01110;ko01120;ko01130;ko01220;map00010;map00040;map00051;map00052;map00561;map00790;map00930;map01100;map01110;map01120;map01130;map01220	Extended corrected multi-layer candidate	DAS_significant.corrected.tsv;DAS_tissue_specific_summary.corrected.tsv;S6B_DEG_TSDEG_summary.rebuilt.v2.tsv;S9A_TST_summary.final.tsv;S9B_DET_TSDET_summary.final.tsv;TSAS_summary.corrected.tsv
59	STRG.38203	STRG.38203.2	STRG.38203;RI:Chr02:36999975:37001117-37001554:37002411:+	DEG;TSG	DET;TSDET;TST	DAS	Flower;Stem	45DAB_vs_95DAB;95DAB_vs_145DAB;Flower-145DAB;Flower_vs_145DAB;Flower_vs_45DAB;Flower_vs_95DAB;Leaf_vs_95DAB;Leaf_vs_Flower;Root_vs_95DAB;Root_vs_Flower;Root_vs_Leaf;Root_vs_Stem;Stem-45DAB;Stem-95DAB;Stem-Flower;Stem_vs_145DAB;Stem_vs_95DAB;Stem_vs_Flower;Stem_vs_Leaf	Down;Negative_dPSI;Positive_dPSI;Up	RI	3	405	extended_multilayer	FALSE	Protein gamma response 1	Protein gamma response 1	sp|Q9ZRT1|GR1_ARATH	Novel_gene	GO:0000003;GO:0006950;GO:0006974;GO:0007276;GO:0008150;GO:0009314;GO:0009628;GO:0009987;GO:0010212;GO:0019953;GO:0022414;GO:0032501;GO:0032504;GO:0033554;GO:0044703;GO:0048609;GO:0050896;GO:0051704;GO:0051716	ko:K13096	Extended corrected multi-layer candidate	DAS_significant.corrected.tsv;S6A_TSG_summary.rebuilt.v2.tsv;S6B_DEG_TSDEG_summary.rebuilt.v2.tsv;S9A_TST_summary.final.tsv;S9B_DET_TSDET_summary.final.tsv
60	STRG.39184	STRG.39184.1;STRG.39184.3;STRG.39184.6	STRG.39184;A5:Chr05:17735245-17735591:17735245-17735987:-	DEG	DET;TSDET;TST	DAS;tissue_specific_DAS	95DAB;Root	45DAB_vs_145DAB;45DAB_vs_95DAB;95DAB-145DAB;95DAB_vs_145DAB;Flower-95DAB;Flower_vs_145DAB;Leaf-95DAB;Leaf_vs_145DAB;Leaf_vs_95DAB;Root-95DAB;Root_vs_145DAB;Root_vs_45DAB;Root_vs_95DAB;Root_vs_Flower;Root_vs_Leaf;Root_vs_Stem;Stem-95DAB;Stem_vs_145DAB;Stem_vs_45DAB;Stem_vs_95DAB;Stem_vs_Flower;Stem_vs_Leaf	Negative_dPSI;Positive_dPSI;Up	A5	3	405	extended_multilayer	FALSE	Filament-like plant protein 7	Filament-like plant protein 7	sp|Q9SLN1|FPP7_ARATH	Novel_gene		ko:K10352;ko04530;map04530	Extended corrected multi-layer candidate	DAS_significant.corrected.tsv;DAS_tissue_specific_summary.corrected.tsv;S6B_DEG_TSDEG_summary.rebuilt.v2.tsv;S9A_TST_summary.final.tsv;S9B_DET_TSDET_summary.final.tsv
61	STRG.39371	STRG.39371.11;STRG.39371.13;STRG.39371.14;STRG.39371.15;STRG.39371.16;STRG.39371.17;STRG.39371.7;STRG.39371.9	STRG.39371;A3:Chr05:21586820-21586977:21586811-21586977:-;STRG.39371;AL:Chr05:21318798:21319080-21333599:21333117:21333507-21333599:-;STRG.39371;RI:Chr05:21369885:21369998-21370116:21370240:-;STRG.39371;RI:Chr05:21586725:21586811-21586977:21587078:-;STRG.39371;SE:Chr05:21370397-21370472:21370630-21370728:-	DEG	DET;TSDET;TST	DAS;tissue_specific_DAS	45DAB;95DAB;Root;Stem	45DAB_vs_145DAB;45DAB_vs_95DAB;95DAB-145DAB;95DAB_vs_145DAB;Flower_vs_145DAB;Flower_vs_45DAB;Flower_vs_95DAB;Leaf_vs_145DAB;Leaf_vs_95DAB;Root-145DAB;Root-45DAB;Root-95DAB;Root_vs_145DAB;Root_vs_45DAB;Root_vs_95DAB;Root_vs_Flower;Root_vs_Leaf;Root_vs_Stem;Stem-95DAB;Stem-Leaf;Stem_vs_145DAB;Stem_vs_95DAB	Down;Negative_dPSI;Positive_dPSI;Up	A3;AL;RI;SE	3	405	extended_multilayer	FALSE	Serine carboxypeptidase-like 18	Serine carboxypeptidase-like 1; Serine carboxypeptidase-like 18; Serine carboxypeptidase-like 14; Serine carboxypeptidase 1	sp|Q9C7Z9|SCP18_ARATH	Known		ko:K16296	Extended corrected multi-layer candidate	DAS_significant.corrected.tsv;DAS_tissue_specific_summary.corrected.tsv;S6B_DEG_TSDEG_summary.rebuilt.v2.tsv;S9A_TST_summary.final.tsv;S9B_DET_TSDET_summary.final.tsv
62	STRG.40647	STRG.40647.1;STRG.40647.2;STRG.40647.3;STRG.40647.4;STRG.40647.5	STRG.40647;AL:Chr05:34205148-34206375:34206719:34205148-34225228:34225801:+	DEG	DET;TSDET;TST	DAS;tissue_specific_DAS	Root;Stem	45DAB_vs_145DAB;45DAB_vs_95DAB;Flower_vs_145DAB;Flower_vs_95DAB;Leaf_vs_145DAB;Leaf_vs_45DAB;Leaf_vs_95DAB;Leaf_vs_Flower;Root_vs_145DAB;Root_vs_45DAB;Root_vs_95DAB;Root_vs_Flower;Root_vs_Leaf;Root_vs_Stem;Stem-Flower;Stem-Leaf;Stem_vs_145DAB;Stem_vs_45DAB;Stem_vs_95DAB;Stem_vs_Flower;Stem_vs_Leaf	Down;Negative_dPSI;Up	AL	3	405	extended_multilayer	FALSE	Probable glutathione S-transferase parC	Probable glutathione S-transferase parC	sp|P49332|GSTXC_TOBAC	Known	GO:0003674;GO:0003824;GO:0004364;GO:0005575;GO:0005622;GO:0005623;GO:0005737;GO:0006518;GO:0006575;GO:0006749;GO:0006790;GO:0006807;GO:0008150;GO:0008152;GO:0009056;GO:0009404;GO:0009407;GO:0009636;GO:0009987;GO:0016740;GO:0016765;GO:0019748;GO:0034641;GO:0042221;GO:0043603;GO:0044237;GO:0044248;GO:0044424;GO:0044464;GO:0050896;GO:0051186;GO:0071704;GO:0098754;GO:1901564	ko:K00799;ko00480;ko00980;ko00982;ko00983;ko01524;ko05200;ko05204;ko05225;ko05418;map00480;map00980;map00982;map00983;map01524;map05200;map05204;map05225;map05418	Extended corrected multi-layer candidate	DAS_significant.corrected.tsv;DAS_tissue_specific_summary.corrected.tsv;S6B_DEG_TSDEG_summary.rebuilt.v2.tsv;S9A_TST_summary.final.tsv;S9B_DET_TSDET_summary.final.tsv
63	STRG.407	STRG.407.10;STRG.407.11;STRG.407.5;STRG.407.7;STRG.407.8	STRG.407;A5:Chr11:3577364-3577815:3577147-3577815:+;STRG.407;AF:Chr11:3567447:3567575-3568715:3568357:3568607-3568715:+;STRG.407;RI:Chr11:3576911:3577147-3577271:3577364:+;STRG.407;SE:Chr11:3569556-3576911:3577147-3577815:+	DEG	DET;TSDET;TST	DAS;TSAS;tissue_specific_DAS	145DAB;Flower	45DAB_vs_145DAB;45DAB_vs_95DAB;Flower-145DAB;Flower-95DAB;Flower_vs_145DAB;Flower_vs_45DAB;Flower_vs_95DAB;Leaf-145DAB;Leaf-Flower;Leaf_vs_145DAB;Leaf_vs_45DAB;Leaf_vs_95DAB;Leaf_vs_Flower;Root-Flower;Root_vs_145DAB;Root_vs_45DAB;Root_vs_95DAB;Root_vs_Flower;Root_vs_Leaf;Root_vs_Stem;Stem-Flower;Stem_vs_145DAB;Stem_vs_45DAB;Stem_vs_95DAB;Stem_vs_Flower;Stem_vs_Leaf	Down;Negative_dPSI;Positive_dPSI;Up	A5;AF;RI;SE	3	405	extended_multilayer	FALSE	Probable amino acid permease 7	Probable amino acid permease 7	sp|Q9FF99|AAP7_ARATH	Novel_gene	GO:0003333;GO:0005575;GO:0005623;GO:0005886;GO:0006810;GO:0006811;GO:0006820;GO:0006865;GO:0008150;GO:0015711;GO:0015849;GO:0016020;GO:0034220;GO:0044464;GO:0046942;GO:0051179;GO:0051234;GO:0055085;GO:0071702;GO:0071705;GO:0071944;GO:0098656;GO:1903825;GO:1905039		Extended corrected multi-layer candidate	DAS_significant.corrected.tsv;DAS_tissue_specific_summary.corrected.tsv;S6B_DEG_TSDEG_summary.rebuilt.v2.tsv;S9A_TST_summary.final.tsv;S9B_DET_TSDET_summary.final.tsv;TSAS_summary.corrected.tsv
64	STRG.40847	STRG.40847.1;STRG.40847.3;STRG.40847.5;STRG.40847.6	STRG.40847;AF:Chr05:36981846:36983368-36986037:36984855:36985126-36986037:+;STRG.40847;AF:Chr05:36981846:36983368-36986037:36985600:36985805-36986037:+;STRG.40847;AF:Chr05:36984855:36985126-36986037:36985600:36985805-36986037:+	DEG	DET;TSDET;TST	DAS;tissue_specific_DAS	Flower;Root	45DAB_vs_145DAB;45DAB_vs_95DAB;Flower-145DAB;Flower-45DAB;Flower-95DAB;Flower_vs_145DAB;Flower_vs_95DAB;Leaf-45DAB;Leaf-95DAB;Leaf-Flower;Leaf_vs_145DAB;Leaf_vs_45DAB;Leaf_vs_95DAB;Leaf_vs_Flower;Root-45DAB;Root-95DAB;Root_vs_45DAB;Root_vs_Leaf;Stem-45DAB;Stem-95DAB;Stem_vs_45DAB;Stem_vs_Leaf	Down;Negative_dPSI;Positive_dPSI;Up	AF	3	405	extended_multilayer	FALSE	Malate dehydrogenase	Organic cation/carnitine transporter 2; Organic cation/carnitine transporter 3; Malate dehydrogenase	sp|Q9FSF0|MDH_TOBAC	Known	GO:0003674;GO:0003824;GO:0005575;GO:0005622;GO:0005623;GO:0005737;GO:0006082;GO:0006091;GO:0006099;GO:0006101;GO:0006107;GO:0006108;GO:0006139;GO:0006725;GO:0006732;GO:0006733;GO:0006734;GO:0006753;GO:0006793;GO:0006796;GO:0006807;GO:0008150;GO:0008152;GO:0009060;GO:0009117;GO:0009987;GO:0015980;GO:0016020;GO:0016491;GO:0016614;GO:0016615;GO:0016616;GO:0016999;GO:0017144;GO:0019362;GO:0019637;GO:…	ko:K00025;ko00020;ko00270;ko00620;ko00630;ko00710;ko01100;ko01110;ko01120;ko01130;ko01200;ko04964;map00020;map00270;map00620;map00630;map00710;map01100;map01110;map01120;map01130;map01200;map04964;ko:K08202;ko05231;map05231	Extended corrected multi-layer candidate	DAS_significant.corrected.tsv;DAS_tissue_specific_summary.corrected.tsv;S6B_DEG_TSDEG_summary.rebuilt.v2.tsv;S9A_TST_summary.final.tsv;S9B_DET_TSDET_summary.final.tsv
65	STRG.41058	STRG.41058.12;STRG.41058.19;STRG.41058.4;STRG.41058.6;STRG.41058.9	STRG.41058;A3:Chr05:39565795-39569059:39565791-39569059:-;STRG.41058;A3:Chr05:39583498-39583701:39583471-39583701:-;STRG.41058;A5:Chr05:39610388-39610575:39610388-39610612:-;STRG.41058;MX:Chr05:39557252-39557403:39557468-39583950:39557252-39583701:39583766-39583950:-;STRG.41058;RI:Chr05:39613026:39613212-39613404:39613718:-	DEG	DET;TSDET;TST	DAS;TSAS;tissue_specific_DAS	Flower;Root;Stem	45DAB-145DAB;45DAB-95DAB;95DAB-145DAB;Flower-145DAB;Flower-95DAB;Flower_vs_145DAB;Flower_vs_95DAB;Leaf-145DAB;Leaf-95DAB;Leaf_vs_145DAB;Leaf_vs_45DAB;Leaf_vs_95DAB;Leaf_vs_Flower;Root-145DAB;Root-45DAB;Root-95DAB;Root-Flower;Root-Leaf;Root-Stem;Root_vs_Leaf;Stem-45DAB;Stem-95DAB;Stem-Flower;Stem-Leaf;Stem_vs_Leaf	Down;Negative_dPSI;Positive_dPSI;Up	A3;A5;MX;RI	3	405	extended_multilayer	FALSE	Probable LRR receptor-like serine/threonine-protein kinase At1g56140	Probable LRR receptor-like serine/threonine-protein kinase At1g56130; Probable LRR receptor-like serine/threonine-protein kinase At1g56140	sp|C0LGH3|Y5614_ARATH	Known	GO:0003674;GO:0003824;GO:0004672;GO:0004674;GO:0005575;GO:0005623;GO:0005886;GO:0006464;GO:0006468;GO:0006793;GO:0006796;GO:0006807;GO:0008150;GO:0008152;GO:0009987;GO:0016020;GO:0016301;GO:0016310;GO:0016740;GO:0016772;GO:0016773;GO:0019538;GO:0036211;GO:0043170;GO:0043412;GO:0044237;GO:0044238;GO:0044260;GO:0044267;GO:0044464;GO:0071704;GO:0071944;GO:0140096;GO:1901564		Extended corrected multi-layer candidate	DAS_significant.corrected.tsv;DAS_tissue_specific_summary.corrected.tsv;S6B_DEG_TSDEG_summary.rebuilt.v2.tsv;S9A_TST_summary.final.tsv;S9B_DET_TSDET_summary.final.tsv;TSAS_summary.corrected.tsv
66	STRG.41994	STRG.41994.11;STRG.41994.13;STRG.41994.14;STRG.41994.15;STRG.41994.16;STRG.41994.17;STRG.41994.18;STRG.41994.3;STRG.41994.4;STRG.41994.5;STRG.41994.8	STRG.41994;A3:Chr05:46503794-46503902:46503794-46503906:+;STRG.41994;A5:Chr05:46504124-46504381:46504036-46504381:+;STRG.41994;A5:Chr05:46505254-46505340:46505175-46505340:+;STRG.41994;RI:Chr05:46503902:46503952-46504072:46504124:+;STRG.41994;RI:Chr05:46504846:46504913-46504955:46505036:+	DEG	DET;TSDET;TST	DAS;tissue_specific_DAS	45DAB;95DAB	45DAB-95DAB;45DAB_vs_95DAB;95DAB-145DAB;95DAB_vs_145DAB;Flower-45DAB;Flower-95DAB;Flower_vs_145DAB;Flower_vs_45DAB;Flower_vs_95DAB;Leaf-145DAB;Leaf-45DAB;Leaf-95DAB;Leaf_vs_145DAB;Leaf_vs_45DAB;Leaf_vs_95DAB;Leaf_vs_Flower;Root-95DAB;Root_vs_145DAB;Root_vs_45DAB;Root_vs_95DAB;Root_vs_Flower;Root_vs_Leaf;Root_vs_Stem;Stem-95DAB;Stem_vs_145DAB;Stem_vs_45DAB;Stem_vs_95DAB;Stem_vs_Flower;Stem_vs_Leaf	Down;Negative_dPSI;Positive_dPSI;Up	A3;A5;RI	3	405	extended_multilayer	FALSE	cellular response to nitrogen starvation	cellular response to nitrogen starvation		Known		ko:K08341;ko04068;ko04136;ko04137;ko04138;ko04139;ko04140;ko04212;ko04371;ko04621;ko04727;ko05167;map04068;map04136;map04137;map04138;map04139;map04140;map04212;map04371;map04621;map04727;map05167	Extended corrected multi-layer candidate	DAS_significant.corrected.tsv;DAS_tissue_specific_summary.corrected.tsv;S6B_DEG_TSDEG_summary.rebuilt.v2.tsv;S9A_TST_summary.final.tsv;S9B_DET_TSDET_summary.final.tsv
67	STRG.4245	STRG.4245.1;STRG.4245.3;STRG.4245.5	STRG.4245;A3:Chr10:7685719-7687280:7685719-7688656:+;STRG.4245;AL:Chr10:7705032-7705170:7705357:7705032-7705468:7705546:+;STRG.4245;AL:Chr10:7705032-7705170:7705381:7705032-7705468:7705546:+;STRG.4245;RI:Chr10:7687280:7687916-7688656:7688717:+;STRG.4245;RI:Chr10:7704595:7704694-7704803:7704844:+;STRG.4245;SE:Chr10:7685719-7686551:7686586-7687280:+;STRG.4245;SE:Chr10:7705032-7705170:7705357-770546…	DEG	DET;TSDET;TST	DAS;TSAS	Root	45DAB-95DAB;45DAB_vs_145DAB;45DAB_vs_95DAB;95DAB-145DAB;95DAB_vs_145DAB;Flower-95DAB;Flower_vs_145DAB;Flower_vs_45DAB;Flower_vs_95DAB;Leaf-45DAB;Leaf-95DAB;Leaf_vs_145DAB;Leaf_vs_45DAB;Leaf_vs_Flower;Root-45DAB;Root-95DAB;Root_vs_145DAB;Root_vs_45DAB;Root_vs_95DAB;Root_vs_Flower;Root_vs_Leaf;Root_vs_Stem;Stem-95DAB;Stem_vs_145DAB;Stem_vs_45DAB;Stem_vs_Flower	Down;Negative_dPSI;Positive_dPSI;Up	A3;AL;RI;SE	3	405	extended_multilayer	FALSE	MADS-box transcription factor 27	MADS-box transcription factor 27; Agamous-like MADS-box protein AGL16	sp|Q6EP49|MAD27_ORYSJ	Known		ko:K09264	Extended corrected multi-layer candidate	DAS_significant.corrected.tsv;S6B_DEG_TSDEG_summary.rebuilt.v2.tsv;S9A_TST_summary.final.tsv;S9B_DET_TSDET_summary.final.tsv;TSAS_summary.corrected.tsv
68	STRG.42568	STRG.42568.13;STRG.42568.14;STRG.42568.16;STRG.42568.2;STRG.42568.6;STRG.42568.7;STRG.42568.8;STRG.42568.9	STRG.42568;A3:Chr04:3042597-3043840:3041721-3043840:-;STRG.42568;A5:Chr04:3040278-3040517:3040278-3040521:-;STRG.42568;A5:Chr04:3040278-3040517:3040278-3040673:-;STRG.42568;A5:Chr04:3040278-3040521:3040278-3040673:-;STRG.42568;A5:Chr04:3044962-3045039:3044962-3045048:-;STRG.42568;RI:Chr04:3038980:3040025-3040106:3040278:-;STRG.42568;SE:Chr04:3043963-3044391:3044469-3044764:-	DEG	DET;TSDET;TST	DAS;tissue_specific_DAS	45DAB;95DAB;Flower	45DAB-145DAB;45DAB-95DAB;95DAB-145DAB;Flower-145DAB;Flower-45DAB;Flower-95DAB;Flower_vs_145DAB;Flower_vs_45DAB;Flower_vs_95DAB;Leaf-45DAB;Leaf-95DAB;Leaf-Flower;Leaf_vs_145DAB;Leaf_vs_45DAB;Leaf_vs_95DAB;Leaf_vs_Flower;Root-145DAB;Root-45DAB;Root-95DAB;Root-Flower;Root-Leaf;Root_vs_Flower;Root_vs_Leaf;Stem-145DAB;Stem-Flower;Stem-Leaf;Stem_vs_Flower;Stem_vs_Leaf	Down;Negative_dPSI;Positive_dPSI;Up	A3;A5;RI;SE	3	405	extended_multilayer	FALSE	IN2-2 protein	Sec-independent protein translocase protein; IN2-2 protein; Probable aldo-keto reductase 2	sp|P49249|IN22_MAIZE	Known			Extended corrected multi-layer candidate	DAS_significant.corrected.tsv;DAS_tissue_specific_summary.corrected.tsv;S6B_DEG_TSDEG_summary.rebuilt.v2.tsv;S9A_TST_summary.final.tsv;S9B_DET_TSDET_summary.final.tsv
69	STRG.43066	STRG.43066.1;STRG.43066.2;STRG.43066.4;STRG.43066.8	STRG.43066;A5:Chr04:8742858-8744124:8742858-8744125:-;STRG.43066;AF:Chr04:8742858-8743966:8743994:8742858-8744125:8744333:-;STRG.43066;SE:Chr04:8742389-8742778:8742858-8744124:-	DEG	DET;TSDET;TST	DAS;TSAS	95DAB;Leaf	95DAB_vs_145DAB;Flower-145DAB;Flower-45DAB;Flower-95DAB;Flower_vs_145DAB;Flower_vs_45DAB;Flower_vs_95DAB;Leaf-95DAB;Leaf-Flower;Leaf_vs_95DAB;Root-95DAB;Root-Flower;Root_vs_145DAB;Root_vs_45DAB;Root_vs_95DAB;Stem-145DAB;Stem-45DAB;Stem-95DAB;Stem-Leaf;Stem_vs_145DAB;Stem_vs_45DAB;Stem_vs_95DAB	Down;Negative_dPSI;Positive_dPSI;Up	A5;AF;SE	3	405	extended_multilayer	FALSE	SWI SNF-related matrix-associated actin-dependent regulator of chromatin subfamily A member 3-like	2S seed storage protein 5-like; Abscisic acid receptor		Known	GO:0000724;GO:0000725;GO:0006139;GO:0006259;GO:0006281;GO:0006302;GO:0006310;GO:0006725;GO:0006807;GO:0006950;GO:0006974;GO:0008150;GO:0008152;GO:0009292;GO:0009294;GO:0009987;GO:0033554;GO:0034641;GO:0043170;GO:0044237;GO:0044238;GO:0044260;GO:0044764;GO:0045003;GO:0046483;GO:0050896;GO:0051704;GO:0051716;GO:0071704;GO:0090304;GO:1901360	ko:K15505;ko:K14496;ko04016;ko04075;map04016;map04075	Extended corrected multi-layer candidate	DAS_significant.corrected.tsv;S6B_DEG_TSDEG_summary.rebuilt.v2.tsv;S9A_TST_summary.final.tsv;S9B_DET_TSDET_summary.final.tsv;TSAS_summary.corrected.tsv
70	STRG.44287	STRG.44287.1;STRG.44287.11;STRG.44287.12;STRG.44287.14;STRG.44287.17;STRG.44287.18;STRG.44287.19;STRG.44287.20;STRG.44287.3;STRG.44287.4;STRG.44287.6;STRG.44287.7;STRG.44287.8;STRG.44287.9	STRG.44287;A5:Chr04:27427266-27427380:27427266-27427883:-;STRG.44287;AF:Chr04:27278500-27278919:27279313:27278500-27446580:27446940:-;STRG.44287;MX:Chr04:27316649-27317182:27317256-27444541:27316649-27444378:27444452-27444541:-;STRG.44287;RI:Chr04:27278919:27279025-27279140:27279313:-;STRG.44287;RI:Chr04:27319488:27319610-27319708:27319881:-;STRG.44287;RI:Chr04:27427160:27427266-27427380:27428149…	DEG	DET;TSDET;TST	DAS;TSAS;tissue_specific_DAS	145DAB;45DAB;95DAB;Flower	45DAB_vs_145DAB;45DAB_vs_95DAB;95DAB-145DAB;95DAB_vs_145DAB;Flower-145DAB;Flower-45DAB;Flower-95DAB;Flower_vs_145DAB;Flower_vs_45DAB;Flower_vs_95DAB;Leaf-Flower;Leaf_vs_45DAB;Leaf_vs_95DAB;Leaf_vs_Flower;Root-Flower;Root_vs_145DAB;Root_vs_45DAB;Root_vs_95DAB;Root_vs_Leaf;Stem-Flower;Stem_vs_145DAB;Stem_vs_95DAB;Stem_vs_Flower;Stem_vs_Leaf	Down;Negative_dPSI;Positive_dPSI;Up	A5;AF;MX;RI;SE	3	405	extended_multilayer	FALSE	Leucine-rich repeat receptor protein kinase HPCA1	Leucine-rich repeat receptor protein kinase HPCA1	sp|Q8GZ99|HPCA1_ARATH	Known			Extended corrected multi-layer candidate	DAS_significant.corrected.tsv;DAS_tissue_specific_summary.corrected.tsv;S6B_DEG_TSDEG_summary.rebuilt.v2.tsv;S9A_TST_summary.final.tsv;S9B_DET_TSDET_summary.final.tsv;TSAS_summary.corrected.tsv
71	STRG.44841	STRG.44841.1;STRG.44841.3;STRG.44841.4;STRG.44841.5	STRG.44841;A3:Chr04:31294732-31294820:31294483-31294820:-;STRG.44841;A3:Chr04:31295203-31295366:31295178-31295366:-;STRG.44841;A5:Chr04:31288091-31288263:31288091-31288267:-;STRG.44841;A5:Chr04:31291932-31292025:31291932-31292029:-;STRG.44841;RI:Chr04:31292266:31292413-31292501:31292589:-;STRG.44841;SE:Chr04:31305729-31306058:31306137-31306531:-	DEG	DET;TSDET;TST	DAS;TSAS;tissue_specific_DAS	45DAB;Flower;Root;Stem	45DAB-95DAB;45DAB_vs_145DAB;Flower-145DAB;Flower-45DAB;Flower-95DAB;Flower_vs_145DAB;Flower_vs_45DAB;Flower_vs_95DAB;Leaf-Flower;Leaf_vs_145DAB;Leaf_vs_45DAB;Leaf_vs_95DAB;Leaf_vs_Flower;Root-45DAB;Root-Flower;Root_vs_Flower;Root_vs_Leaf;Stem_vs_Flower;Stem_vs_Leaf	Down;Negative_dPSI;Positive_dPSI;Up	A3;A5;RI;SE	3	405	extended_multilayer	FALSE	Protein ILITYHIA	Protein ILITYHIA	sp|F4I893|ILA_ARATH	Known	GO:0002376;GO:0005575;GO:0005622;GO:0005623;GO:0005634;GO:0005737;GO:0005829;GO:0006950;GO:0006952;GO:0006955;GO:0008150;GO:0009605;GO:0009607;GO:0009617;GO:0009682;GO:0016020;GO:0042742;GO:0043207;GO:0043226;GO:0043227;GO:0043229;GO:0043231;GO:0044424;GO:0044444;GO:0044464;GO:0045087;GO:0050896;GO:0051704;GO:0051707;GO:0098542		Extended corrected multi-layer candidate	DAS_significant.corrected.tsv;DAS_tissue_specific_summary.corrected.tsv;S6B_DEG_TSDEG_summary.rebuilt.v2.tsv;S9A_TST_summary.final.tsv;S9B_DET_TSDET_summary.final.tsv;TSAS_summary.corrected.tsv
72	STRG.45012	STRG.45012.1;STRG.45012.10;STRG.45012.2;STRG.45012.3;STRG.45012.4;STRG.45012.5;STRG.45012.6;STRG.45012.7;STRG.45012.8	STRG.45012;RI:Chr07:490593:490894-490980:491090:-	DEG	DET;TSDET;TST	DAS;tissue_specific_DAS	Flower;Root	45DAB_vs_145DAB;95DAB_vs_145DAB;Flower_vs_145DAB;Flower_vs_45DAB;Flower_vs_95DAB;Leaf_vs_45DAB;Leaf_vs_95DAB;Leaf_vs_Flower;Root-145DAB;Root-45DAB;Root-95DAB;Root-Flower;Root-Leaf;Root-Stem;Root_vs_145DAB;Root_vs_45DAB;Root_vs_95DAB;Root_vs_Flower;Root_vs_Leaf;Root_vs_Stem;Stem_vs_145DAB;Stem_vs_45DAB;Stem_vs_95DAB;Stem_vs_Leaf	Down;Positive_dPSI;Up	RI	3	405	extended_multilayer	FALSE	Linoleate 13S-lipoxygenase 2-1, chloroplastic	Linoleate 13S-lipoxygenase 2-1, chloroplastic; Lipoxygenase 2, chloroplastic; Plant lipoxygenase may be involved in a number of diverse aspects of plant physiology including growth and development, pest resistance, and senescence or responses to wounding	sp|O24370|LOX21_SOLTU	Known	GO:0001101;GO:0003674;GO:0003824;GO:0005575;GO:0005622;GO:0005623;GO:0005737;GO:0006082;GO:0006629;GO:0006631;GO:0006690;GO:0006950;GO:0008150;GO:0008152;GO:0009058;GO:0009507;GO:0009526;GO:0009532;GO:0009534;GO:0009535;GO:0009536;GO:0009570;GO:0009579;GO:0009605;GO:0009607;GO:0009611;GO:0009617;GO:0009620;GO:0009694;GO:0009695;GO:0009719;GO:0009725;GO:0009751;GO:0009753;GO:0009941;GO:0009987;GO:…	ko:K00454;ko00591;ko00592;ko01100;ko01110;map00591;map00592;map01100;map01110	Extended corrected multi-layer candidate	DAS_significant.corrected.tsv;DAS_tissue_specific_summary.corrected.tsv;S6B_DEG_TSDEG_summary.rebuilt.v2.tsv;S9A_TST_summary.final.tsv;S9B_DET_TSDET_summary.final.tsv
73	STRG.45190	STRG.45190.1;STRG.45190.2;STRG.45190.3;STRG.45190.5;STRG.45190.6	STRG.45190;A3:Chr07:1670405-1670639:1670375-1670639:-;STRG.45190;SE:Chr07:1669661-1669761:1669805-1670174:-	DEG	DET;TSDET;TST	DAS;tissue_specific_DAS	145DAB;Root;Stem	45DAB_vs_145DAB;45DAB_vs_95DAB;Flower_vs_145DAB;Flower_vs_95DAB;Leaf_vs_145DAB;Leaf_vs_95DAB;Root-Stem;Root_vs_145DAB;Root_vs_45DAB;Root_vs_95DAB;Root_vs_Flower;Root_vs_Leaf;Root_vs_Stem;Stem-145DAB;Stem-45DAB;Stem-95DAB;Stem-Flower;Stem-Leaf;Stem_vs_145DAB;Stem_vs_95DAB	Negative_dPSI;Positive_dPSI;Up	A3;SE	3	405	extended_multilayer	FALSE	Disease resistance protein RGA2	Belongs to the disease resistance NB-LRR family; Disease resistance protein RGA2; Putative disease resistance protein RGA3	sp|Q7XBQ9|RGA2_SOLBU	Known		ko:K19613;ko04014;map04014	Extended corrected multi-layer candidate	DAS_significant.corrected.tsv;DAS_tissue_specific_summary.corrected.tsv;S6B_DEG_TSDEG_summary.rebuilt.v2.tsv;S9A_TST_summary.final.tsv;S9B_DET_TSDET_summary.final.tsv
74	STRG.45360	STRG.45360.1;STRG.45360.5	STRG.45360;AF:Chr07:2976220-2977142:2977242:2976220-3001705:3001987:-;STRG.45360;AF:Chr07:2976220-2977142:2977242:2976220-3002475:3002547:-;STRG.45360;AF:Chr07:2976220-2977142:2977242:2976220-3002475:3002618:-;STRG.45360;AF:Chr07:2976220-3001705:3001987:2976220-3002475:3002618:-;STRG.45360;AF:Chr07:3001564-3001705:3001987:3001564-3002475:3002545:-;STRG.45360;AF:Chr07:3001564-3001705:3001987:30015…	DEG	DET;TSDET;TST	DAS;TSAS;tissue_specific_DAS	145DAB;95DAB;Leaf;Root	45DAB_vs_145DAB;Flower-145DAB;Flower-45DAB;Flower-95DAB;Flower_vs_145DAB;Flower_vs_45DAB;Flower_vs_95DAB;Leaf-145DAB;Leaf-45DAB;Leaf-95DAB;Leaf-Flower;Leaf_vs_145DAB;Leaf_vs_45DAB;Leaf_vs_95DAB;Root-145DAB;Root-45DAB;Root-95DAB;Root-Flower;Root_vs_145DAB;Root_vs_Flower;Root_vs_Leaf;Stem-145DAB;Stem-45DAB;Stem-95DAB;Stem-Leaf;Stem_vs_Flower;Stem_vs_Leaf	Down;Negative_dPSI;Positive_dPSI;Up	AF;AL;SE	3	405	extended_multilayer	FALSE	Annexin-like protein RJ4	Annexin-like protein RJ4	sp|P51074|ANX4_FRAAN	Known		ko:K17098	Extended corrected multi-layer candidate	DAS_significant.corrected.tsv;DAS_tissue_specific_summary.corrected.tsv;S6B_DEG_TSDEG_summary.rebuilt.v2.tsv;S9A_TST_summary.final.tsv;S9B_DET_TSDET_summary.final.tsv;TSAS_summary.corrected.tsv
75	STRG.4538	STRG.4538.1;STRG.4538.2	STRG.4538;A5:Chr10:11456532-11456636:11456512-11456636:+	DEG	DET;TSDET;TST	DAS;TSAS;tissue_specific_DAS	Leaf	45DAB_vs_145DAB;45DAB_vs_95DAB;Flower_vs_145DAB;Flower_vs_45DAB;Flower_vs_95DAB;Leaf-145DAB;Leaf-Flower;Leaf_vs_145DAB;Leaf_vs_45DAB;Leaf_vs_95DAB;Leaf_vs_Flower;Root-Leaf;Root_vs_145DAB;Root_vs_45DAB;Root_vs_95DAB;Root_vs_Flower;Stem-Leaf;Stem_vs_145DAB;Stem_vs_45DAB;Stem_vs_95DAB	Down;Negative_dPSI;Positive_dPSI;Up	A5	3	405	extended_multilayer	FALSE	Endonuclease 1	Endonuclease 1	sp|Q9SXA6|ENDO1_ARATH	Known			Extended corrected multi-layer candidate	DAS_significant.corrected.tsv;DAS_tissue_specific_summary.corrected.tsv;S6B_DEG_TSDEG_summary.rebuilt.v2.tsv;S9A_TST_summary.final.tsv;S9B_DET_TSDET_summary.final.tsv;TSAS_summary.corrected.tsv
76	STRG.45904	STRG.45904.2;STRG.45904.3	STRG.45904;A5:Chr07:9468745-9469289:9468745-9469419:-;STRG.45904;SE:Chr07:9468745-9469289:9469514-9470456:-	DEG	DET;TSDET;TST	DAS;TSAS;tissue_specific_DAS	Flower	45DAB_vs_95DAB;Flower-45DAB;Flower_vs_145DAB;Flower_vs_45DAB;Flower_vs_95DAB;Leaf_vs_145DAB;Leaf_vs_45DAB;Leaf_vs_95DAB;Leaf_vs_Flower;Root-Flower;Root_vs_145DAB;Root_vs_45DAB;Root_vs_95DAB;Root_vs_Flower;Root_vs_Leaf;Root_vs_Stem;Stem-Flower;Stem_vs_145DAB;Stem_vs_45DAB;Stem_vs_95DAB;Stem_vs_Leaf	Down;Negative_dPSI;Positive_dPSI;Up	A5;SE	3	405	extended_multilayer	FALSE	2S seed storage protein 5-like	2S seed storage protein 5-like		Known			Extended corrected multi-layer candidate	DAS_significant.corrected.tsv;DAS_tissue_specific_summary.corrected.tsv;S6B_DEG_TSDEG_summary.rebuilt.v2.tsv;S9A_TST_summary.final.tsv;S9B_DET_TSDET_summary.final.tsv;TSAS_summary.corrected.tsv
77	STRG.47189	STRG.47189.1;STRG.47189.2;STRG.47189.3	STRG.47189;SE:Chr07:28165437-28165551:28165608-28165710:+	DEG	DET;TSDET;TST	DAS;tissue_specific_DAS	145DAB;Flower	45DAB_vs_145DAB;45DAB_vs_95DAB;95DAB_vs_145DAB;Flower-145DAB;Flower_vs_145DAB;Flower_vs_95DAB;Leaf_vs_145DAB;Leaf_vs_45DAB;Leaf_vs_95DAB;Leaf_vs_Flower;Root_vs_45DAB;Root_vs_95DAB;Root_vs_Flower;Root_vs_Leaf;Stem_vs_45DAB;Stem_vs_95DAB;Stem_vs_Flower;Stem_vs_Leaf	Down;Negative_dPSI;Up	SE	3	405	extended_multilayer	FALSE	Ultraviolet-B receptor UVR8	Ultraviolet-B receptor UVR8	sp|Q9FN03|UVR8_ARATH	Known			Extended corrected multi-layer candidate	DAS_significant.corrected.tsv;DAS_tissue_specific_summary.corrected.tsv;S6B_DEG_TSDEG_summary.rebuilt.v2.tsv;S9A_TST_summary.final.tsv;S9B_DET_TSDET_summary.final.tsv
78	STRG.47890	STRG.47890.18;STRG.47890.6;STRG.47890.9	STRG.47890;A5:Chr07:33964224-33964335:33964068-33964335:+;STRG.47890;AF:Chr07:34004298:34004436-34009371:34009166:34009271-34009371:+;STRG.47890;SE:Chr07:34004436-34009262:34009271-34009371:+	DEG	DET;TSDET;TST	DAS;TSAS	95DAB;Flower;Stem	45DAB-95DAB;45DAB_vs_95DAB;95DAB_vs_145DAB;Flower-95DAB;Flower_vs_145DAB;Flower_vs_45DAB;Flower_vs_95DAB;Leaf-Flower;Leaf_vs_145DAB;Leaf_vs_45DAB;Leaf_vs_Flower;Root_vs_145DAB;Root_vs_45DAB;Root_vs_Flower;Stem_vs_145DAB;Stem_vs_45DAB;Stem_vs_Flower	Down;Negative_dPSI;Positive_dPSI;Up	A5;AF;SE	3	405	extended_multilayer	FALSE	Short-chain dehydrogenase TIC 32, chloroplastic	Short-chain dehydrogenase TIC 32, chloroplastic	sp|Q6RVV4|TIC32_PEA	Known		ko:K11153;ko:K19329;ko00830;ko01100;map00830;map01100	Extended corrected multi-layer candidate	DAS_significant.corrected.tsv;S6B_DEG_TSDEG_summary.rebuilt.v2.tsv;S9A_TST_summary.final.tsv;S9B_DET_TSDET_summary.final.tsv;TSAS_summary.corrected.tsv
79	STRG.493	STRG.493.10;STRG.493.21;STRG.493.22;STRG.493.25;STRG.493.26;STRG.493.3;STRG.493.30;STRG.493.5	STRG.493;A5:Chr11:4425011-4425140:4425007-4425140:+;STRG.493;AL:Chr11:4341923-4358493:4358607:4341923-4375901:4377146:+;STRG.493;MX:Chr11:4303759-4303908:4304051-4357091:4303759-4356667:4356810-4357091:+;STRG.493;MX:Chr11:4303759-4303911:4304051-4357091:4303759-4356667:4356810-4357091:+	DEG	DET;TSDET;TST	DAS;TSAS;tissue_specific_DAS	145DAB;95DAB;Flower;Leaf;Root	45DAB-95DAB;45DAB_vs_145DAB;45DAB_vs_95DAB;95DAB-145DAB;95DAB_vs_145DAB;Flower-145DAB;Flower-95DAB;Flower_vs_145DAB;Flower_vs_45DAB;Flower_vs_95DAB;Leaf-145DAB;Leaf-95DAB;Leaf_vs_145DAB;Leaf_vs_Flower;Root-95DAB;Root_vs_Flower;Stem-145DAB;Stem-95DAB;Stem_vs_145DAB;Stem_vs_Flower	Down;Negative_dPSI;Positive_dPSI;Up	A5;AL;MX	3	405	extended_multilayer	FALSE	KH domain-containing protein At3g08620	KH domain-containing protein At2g38610; Putative disease resistance protein RGA3; ADP binding; Putative disease resistance protein RGA1; KH domain-containing protein At3g08620	sp|Q8GYR4|QKIL4_ARATH	Known	GO:0003674;GO:0003676;GO:0003677;GO:0003723;GO:0003729;GO:0005488;GO:0005575;GO:0005622;GO:0005623;GO:0005634;GO:0005737;GO:0005829;GO:0008150;GO:0043226;GO:0043227;GO:0043229;GO:0043231;GO:0044424;GO:0044444;GO:0044464;GO:0048519;GO:0048577;GO:0048579;GO:0048580;GO:0048581;GO:0048583;GO:0048585;GO:0048586;GO:0048587;GO:0050789;GO:0050793;GO:0051093;GO:0051239;GO:0051241;GO:0065007;GO:0097159;GO:…	ko:K14945;ko:K15505;ko:K15078;ko:K19613;ko03460;ko04014;map03460;map04014	Extended corrected multi-layer candidate	DAS_significant.corrected.tsv;DAS_tissue_specific_summary.corrected.tsv;S6B_DEG_TSDEG_summary.rebuilt.v2.tsv;S9A_TST_summary.final.tsv;S9B_DET_TSDET_summary.final.tsv;TSAS_summary.corrected.tsv
80	STRG.49712	STRG.49712.13;STRG.49712.3	STRG.49712;A3:Chr06:25602901-25603233:25602721-25603233:-;STRG.49712;A5:Chr06:25602721-25602838:25602721-25603233:-;STRG.49712;RI:Chr06:25459413:25459540-25459657:25459719:-;STRG.49712;RI:Chr06:25459983:25460076-25460097:25460176:-;STRG.49712;RI:Chr06:25601551:25601971-25602594:25602721:-;STRG.49712;RI:Chr06:25602594:25602701-25602838:25602901:-;STRG.49712;SE:Chr06:25602721-25602838:25602901-2560…	DEG	DET;TSDET;TST	DAS;TSAS;tissue_specific_DAS	95DAB;Leaf;Stem	45DAB-95DAB;45DAB_vs_145DAB;95DAB-145DAB;95DAB_vs_145DAB;Flower_vs_45DAB;Flower_vs_95DAB;Leaf-145DAB;Leaf-45DAB;Leaf-95DAB;Leaf_vs_145DAB;Leaf_vs_45DAB;Leaf_vs_95DAB;Leaf_vs_Flower;Root-95DAB;Root_vs_45DAB;Root_vs_95DAB;Root_vs_Flower;Root_vs_Leaf;Stem-95DAB;Stem_vs_45DAB;Stem_vs_95DAB;Stem_vs_Leaf	Down;Negative_dPSI;Positive_dPSI;Up	A3;A5;RI;SE	3	405	extended_multilayer	FALSE	Protein yippee-like At4g27745	Protein yippee-like At4g27745	sp|Q9T096|YIPL6_ARATH	Known			Extended corrected multi-layer candidate	DAS_significant.corrected.tsv;DAS_tissue_specific_summary.corrected.tsv;S6B_DEG_TSDEG_summary.rebuilt.v2.tsv;S9A_TST_summary.final.tsv;S9B_DET_TSDET_summary.final.tsv;TSAS_summary.corrected.tsv
81	STRG.50776	STRG.50776.1;STRG.50776.2;STRG.50776.4;STRG.50776.5	STRG.50776;A3:Chr06:35111947-35113002:35111947-35113034:+;STRG.50776;AF:Chr06:35111140:35111947-35114511:35112687:35113761-35114511:+;STRG.50776;SE:Chr06:35111947-35113034:35113761-35114511:+	DEG	DET;TSDET;TST	DAS;TSAS;tissue_specific_DAS	145DAB;Flower	45DAB_vs_145DAB;95DAB_vs_145DAB;Flower-145DAB;Flower_vs_145DAB;Flower_vs_45DAB;Flower_vs_95DAB;Leaf_vs_145DAB;Leaf_vs_45DAB;Leaf_vs_95DAB;Leaf_vs_Flower;Root_vs_45DAB;Root_vs_95DAB;Root_vs_Flower;Root_vs_Leaf;Root_vs_Stem;Stem_vs_145DAB;Stem_vs_Flower;Stem_vs_Leaf	Down;Negative_dPSI;Positive_dPSI;Up	A3;AF;SE	3	405	extended_multilayer	FALSE	LEAF RUST 10 DISEASE-RESISTANCE LOCUS RECEPTOR-LIKE PROTEIN KINASE-like 2.1	receptor-like protein kinase; LEAF RUST 10 DISEASE-RESISTANCE LOCUS RECEPTOR-LIKE PROTEIN KINASE-like 2.1; PR5-like receptor kinase	sp|Q9FF31|LRL21_ARATH	Novel_gene			Extended corrected multi-layer candidate	DAS_significant.corrected.tsv;DAS_tissue_specific_summary.corrected.tsv;S6B_DEG_TSDEG_summary.rebuilt.v2.tsv;S9A_TST_summary.final.tsv;S9B_DET_TSDET_summary.final.tsv;TSAS_summary.corrected.tsv
82	STRG.51268	STRG.51268.1;STRG.51268.16;STRG.51268.19;STRG.51268.20;STRG.51268.21;STRG.51268.22;STRG.51268.23;STRG.51268.25;STRG.51268.26;STRG.51268.27;STRG.51268.28;STRG.51268.3;STRG.51268.30;STRG.51268.32;STRG.51268.33;STRG.51268.36;STRG.51268.37;STRG.51268.39;STRG.51268.40;STRG.51268.47;STRG.51268.48;STRG.51268.50;STRG.51268.56;STRG.51268.60;STRG.51268.65;STRG.51268.67;STRG.51268.71;STRG.51268.9	STRG.51268;A3:Chr09:1441121-1444110:1441064-1444110:-;STRG.51268;A3:Chr09:1467322-1467782:1467247-1467782:-;STRG.51268;A3:Chr09:1622742-1622849:1622734-1622849:-;STRG.51268;A5:Chr09:1430386-1430723:1430386-1430812:-;STRG.51268;AF:Chr09:1444195-1467782:1467930:1444195-1476147:1476219:-;STRG.51268;AF:Chr09:1467247-1467574:1467681:1467247-1467782:1468162:-;STRG.51268;AF:Chr09:1623771-1624057:1624748…	DEG	DET;TSDET;TST	DAS;TSAS;tissue_specific_DAS	145DAB;45DAB;95DAB;Flower;Leaf;Root	45DAB_vs_145DAB;45DAB_vs_95DAB;95DAB_vs_145DAB;Flower_vs_145DAB;Flower_vs_45DAB;Flower_vs_95DAB;Leaf_vs_145DAB;Leaf_vs_45DAB;Leaf_vs_95DAB;Leaf_vs_Flower;Root-145DAB;Root-45DAB;Root-95DAB;Root-Flower;Root-Leaf;Root-Stem;Root_vs_145DAB;Root_vs_Flower;Root_vs_Stem;Stem_vs_145DAB;Stem_vs_45DAB;Stem_vs_Flower	Negative_dPSI;Positive_dPSI;Up	A3;A5;AF;AL	3	405	extended_multilayer	FALSE	Disease resistance protein Roq1	Serine/threonine-protein kinase STY13; Disease resistance protein Roq1; Altered inheritance of mitochondria protein 32-like; lipid binding; Disease resistance protein RUN1	sp|A0A290U7C4|ROQ1_NICBE	Known	GO:0003674;GO:0003824;GO:0004672;GO:0005575;GO:0005622;GO:0005623;GO:0005737;GO:0006464;GO:0006468;GO:0006793;GO:0006796;GO:0006807;GO:0007154;GO:0007165;GO:0008150;GO:0008152;GO:0009987;GO:0016301;GO:0016310;GO:0016740;GO:0016772;GO:0016773;GO:0019538;GO:0023052;GO:0035556;GO:0036211;GO:0043170;GO:0043412;GO:0044237;GO:0044238;GO:0044260;GO:0044267;GO:0044424;GO:0044464;GO:0050789;GO:0050794;GO:…	ko:K02731;ko03050;map03050	Extended corrected multi-layer candidate	DAS_significant.corrected.tsv;DAS_tissue_specific_summary.corrected.tsv;S6B_DEG_TSDEG_summary.rebuilt.v2.tsv;S9A_TST_summary.final.tsv;S9B_DET_TSDET_summary.final.tsv;TSAS_summary.corrected.tsv
83	STRG.51573	STRG.51573.1;STRG.51573.7;STRG.51573.8	STRG.51573;SE:Chr09:3688951-3690108:3690257-3690483:+	DEG	DET;TSDET;TST	DAS;tissue_specific_DAS	Stem	45DAB_vs_145DAB;45DAB_vs_95DAB;95DAB_vs_145DAB;Flower_vs_145DAB;Flower_vs_45DAB;Flower_vs_95DAB;Leaf_vs_145DAB;Leaf_vs_45DAB;Leaf_vs_95DAB;Leaf_vs_Flower;Root_vs_145DAB;Root_vs_45DAB;Root_vs_95DAB;Root_vs_Flower;Root_vs_Leaf;Root_vs_Stem;Stem-145DAB;Stem-95DAB;Stem-Flower;Stem_vs_145DAB;Stem_vs_Flower;Stem_vs_Leaf	Down;Negative_dPSI;Up	SE	3	405	extended_multilayer	FALSE	Protein of unknown function (DUF1997)	Protein of unknown function (DUF1997)		Known			Extended corrected multi-layer candidate	DAS_significant.corrected.tsv;DAS_tissue_specific_summary.corrected.tsv;S6B_DEG_TSDEG_summary.rebuilt.v2.tsv;S9A_TST_summary.final.tsv;S9B_DET_TSDET_summary.final.tsv
84	STRG.51777	STRG.51777.1;STRG.51777.10;STRG.51777.12;STRG.51777.20;STRG.51777.21;STRG.51777.23;STRG.51777.24;STRG.51777.28;STRG.51777.29;STRG.51777.3;STRG.51777.30;STRG.51777.32;STRG.51777.33;STRG.51777.35;STRG.51777.36;STRG.51777.4;STRG.51777.9	STRG.51777;A3:Chr09:5192137-5227203:5192137-5227230:+;STRG.51777;A3:Chr09:5192137-5292954:5192137-5293197:+;STRG.51777;A3:Chr09:5227211-5227239:5227211-5227284:+;STRG.51777;A3:Chr09:5227256-5293206:5227256-5293224:+;STRG.51777;AF:Chr09:5191063:5191263-5226777:5211067:5211192-5226777:+;STRG.51777;AF:Chr09:5191063:5191263-5226777:5226047:5226302-5226777:+;STRG.51777;AF:Chr09:5191063:5191263-5226777…	DEG	DET;TSDET;TST	DAS;TSAS;tissue_specific_DAS	145DAB;45DAB;95DAB;Leaf;Stem	45DAB-145DAB;45DAB-95DAB;45DAB_vs_145DAB;45DAB_vs_95DAB;95DAB-145DAB;95DAB_vs_145DAB;Flower_vs_145DAB;Flower_vs_95DAB;Leaf-145DAB;Leaf-45DAB;Leaf-95DAB;Leaf_vs_45DAB;Leaf_vs_95DAB;Leaf_vs_Flower;Root-45DAB;Root-95DAB;Root-Leaf;Root_vs_145DAB;Root_vs_95DAB;Root_vs_Flower;Root_vs_Leaf;Root_vs_Stem;Stem-45DAB;Stem-Leaf;Stem_vs_145DAB;Stem_vs_95DAB;Stem_vs_Flower;Stem_vs_Leaf	Down;Negative_dPSI;Positive_dPSI;Up	A3;AF;AL;RI	3	405	extended_multilayer	FALSE	Pollen proteins Ole e I like	Pollen proteins Ole e I like; Pollen Ole e 1 allergen and extensin		Known			Extended corrected multi-layer candidate	DAS_significant.corrected.tsv;DAS_tissue_specific_summary.corrected.tsv;S6B_DEG_TSDEG_summary.rebuilt.v2.tsv;S9A_TST_summary.final.tsv;S9B_DET_TSDET_summary.final.tsv;TSAS_summary.corrected.tsv
85	STRG.51936	STRG.51936.1;STRG.51936.4;STRG.51936.5;STRG.51936.8;STRG.51936.9	STRG.51936;AF:Chr09:6566328:6566561-6567931:6566933:6567103-6567931:+;STRG.51936;AF:Chr09:6566328:6566561-6567931:6566938:6567585-6567931:+;STRG.51936;AF:Chr09:6566364:6566561-6567483:6566933:6567103-6567483:+;STRG.51936;AF:Chr09:6566364:6566561-6567483:6566952:6567103-6567483:+;STRG.51936;AF:Chr09:6566390:6566561-6567483:6566933:6567103-6567483:+;STRG.51936;AF:Chr09:6566390:6566561-6567483:65669…	DEG	DET;TSDET;TST	DAS;TSAS;tissue_specific_DAS	145DAB;45DAB;95DAB;Root	45DAB-95DAB;45DAB_vs_145DAB;45DAB_vs_95DAB;95DAB_vs_145DAB;Flower_vs_95DAB;Leaf-45DAB;Leaf-95DAB;Leaf_vs_145DAB;Leaf_vs_45DAB;Leaf_vs_95DAB;Leaf_vs_Flower;Root-145DAB;Root-45DAB;Root-95DAB;Root-Stem;Root_vs_145DAB;Root_vs_45DAB;Root_vs_95DAB;Root_vs_Flower;Root_vs_Leaf;Root_vs_Stem;Stem-95DAB;Stem-Leaf;Stem_vs_Leaf	Down;Negative_dPSI;Positive_dPSI;Up	AF;SE	3	405	extended_multilayer	FALSE	ELMO domain-containing protein A	ELMO domain-containing protein A	sp|Q54YW1|ELMOA_DICDI	Novel_gene	GO:0003674;GO:0005488;GO:0005515;GO:0005575;GO:0005622;GO:0005623;GO:0005737;GO:0006928;GO:0008064;GO:0008092;GO:0008150;GO:0009987;GO:0010639;GO:0016043;GO:0017022;GO:0030100;GO:0030587;GO:0030832;GO:0030833;GO:0030837;GO:0031333;GO:0032271;GO:0032272;GO:0032502;GO:0032535;GO:0032879;GO:0032956;GO:0032970;GO:0033043;GO:0040011;GO:0043254;GO:0044087;GO:0044424;GO:0044464;GO:0045159;GO:0048519;GO:…	ko:K19241;ko05100;ko05131;map05100;map05131	Extended corrected multi-layer candidate	DAS_significant.corrected.tsv;DAS_tissue_specific_summary.corrected.tsv;S6B_DEG_TSDEG_summary.rebuilt.v2.tsv;S9A_TST_summary.final.tsv;S9B_DET_TSDET_summary.final.tsv;TSAS_summary.corrected.tsv
86	STRG.5194	STRG.5194.1;STRG.5194.4;STRG.5194.5;STRG.5194.7;STRG.5194.8	STRG.5194;A3:Chr10:21767163-21767266:21767163-21767441:+;STRG.5194;A5:Chr10:21812335-21813711:21811967-21813711:+;STRG.5194;RI:Chr10:21811902:21811967-21812320:21812335:+;STRG.5194;SE:Chr10:21811967-21812320:21812335-21813711:+	DEG	DET;TSDET;TST	DAS;TSAS;tissue_specific_DAS	45DAB;95DAB;Root	45DAB_vs_145DAB;95DAB_vs_145DAB;Flower_vs_145DAB;Flower_vs_45DAB;Flower_vs_95DAB;Leaf-145DAB;Leaf-45DAB;Leaf-95DAB;Leaf-Flower;Leaf_vs_145DAB;Leaf_vs_45DAB;Leaf_vs_95DAB;Leaf_vs_Flower;Root-45DAB;Root-95DAB;Root-Stem;Root_vs_145DAB;Root_vs_45DAB;Root_vs_95DAB;Root_vs_Flower;Root_vs_Leaf;Root_vs_Stem;Stem-Flower;Stem-Leaf;Stem_vs_145DAB;Stem_vs_45DAB;Stem_vs_95DAB;Stem_vs_Flower;Stem_vs_Leaf	Negative_dPSI;Positive_dPSI;Up	A3;A5;RI;SE	3	405	extended_multilayer	FALSE	Disease resistance-like protein DSC1	Disease resistance protein RPP2A; TMV resistance protein N; Disease resistance-like protein DSC1	sp|Q9SZ66|DSC1_ARATH	Novel_gene	GO:0000166;GO:0000302;GO:0001101;GO:0002376;GO:0003674;GO:0005488;GO:0005575;GO:0005622;GO:0005623;GO:0005634;GO:0005737;GO:0005739;GO:0005829;GO:0006950;GO:0006952;GO:0006955;GO:0006979;GO:0007154;GO:0007165;GO:0008150;GO:0009605;GO:0009607;GO:0009617;GO:0009627;GO:0009719;GO:0009725;GO:0009733;GO:0009751;GO:0009814;GO:0009862;GO:0009863;GO:0009987;GO:0010033;GO:0010035;GO:0010193;GO:0014070;GO:…		Extended corrected multi-layer candidate	DAS_significant.corrected.tsv;DAS_tissue_specific_summary.corrected.tsv;S6B_DEG_TSDEG_summary.rebuilt.v2.tsv;S9A_TST_summary.final.tsv;S9B_DET_TSDET_summary.final.tsv;TSAS_summary.corrected.tsv
87	STRG.52020	STRG.52020.15;STRG.52020.2;STRG.52020.5;STRG.52020.7;STRG.52020.9	STRG.52020;A3:Chr09:7258315-7258408:7258315-7258436:+;STRG.52020;A3:Chr09:7258592-7258969:7258592-7259428:+;STRG.52020;AL:Chr09:7263439-7263528:7263957:7263439-7337582:7337890:+	DEG	DET;TSDET;TST	DAS;TSAS;tissue_specific_DAS	95DAB;Flower;Root	45DAB_vs_145DAB;45DAB_vs_95DAB;95DAB_vs_145DAB;Flower-145DAB;Flower-45DAB;Flower-95DAB;Flower_vs_145DAB;Flower_vs_45DAB;Flower_vs_95DAB;Leaf-Flower;Leaf_vs_145DAB;Leaf_vs_45DAB;Leaf_vs_95DAB;Leaf_vs_Flower;Root-Flower;Root_vs_45DAB;Root_vs_Leaf;Stem-Flower;Stem_vs_45DAB;Stem_vs_Leaf	Down;Negative_dPSI;Positive_dPSI;Up	A3;AL	3	405	extended_multilayer	FALSE	G-type lectin S-receptor-like serine/threonine-protein kinase At4g03230	G-type lectin S-receptor-like serine/threonine-protein kinase At4g03230; G-type lectin S-receptor-like serine/threonine-protein kinase At4g27290	sp|Q9ZR08|Y4230_ARATH	Known	GO:0003674;GO:0003824;GO:0004672;GO:0004674;GO:0005488;GO:0005515;GO:0005516;GO:0005575;GO:0005623;GO:0005886;GO:0006464;GO:0006468;GO:0006793;GO:0006796;GO:0006807;GO:0008150;GO:0008152;GO:0009987;GO:0016020;GO:0016301;GO:0016310;GO:0016740;GO:0016772;GO:0016773;GO:0019538;GO:0036211;GO:0043170;GO:0043412;GO:0044237;GO:0044238;GO:0044260;GO:0044267;GO:0044464;GO:0071704;GO:0071944;GO:0140096;GO:…		Extended corrected multi-layer candidate	DAS_significant.corrected.tsv;DAS_tissue_specific_summary.corrected.tsv;S6B_DEG_TSDEG_summary.rebuilt.v2.tsv;S9A_TST_summary.final.tsv;S9B_DET_TSDET_summary.final.tsv;TSAS_summary.corrected.tsv
88	STRG.52376	STRG.52376.3;STRG.52376.5	STRG.52376;A5:Chr09:10143371-10143481:10143371-10144008:-;STRG.52376;SE:Chr09:10143371-10143481:10143569-10144008:-	DEG	DET;TSDET;TST	DAS;tissue_specific_DAS	Stem	45DAB_vs_145DAB;45DAB_vs_95DAB;95DAB_vs_145DAB;Flower_vs_145DAB;Flower_vs_45DAB;Leaf_vs_145DAB;Leaf_vs_Flower;Root-Stem;Root_vs_145DAB;Root_vs_Flower;Root_vs_Stem;Stem-145DAB;Stem-45DAB;Stem-95DAB;Stem-Flower;Stem-Leaf;Stem_vs_95DAB;Stem_vs_Flower;Stem_vs_Leaf	Down;Negative_dPSI;Positive_dPSI;Up	A5;SE	3	405	extended_multilayer	FALSE	Zinc finger protein CONSTANS-LIKE 9	Zinc finger protein CONSTANS-LIKE 9	sp|Q9SSE5|COL9_ARATH	Novel_gene	GO:0003674;GO:0003700;GO:0005575;GO:0005622;GO:0005623;GO:0005634;GO:0005886;GO:0006355;GO:0007623;GO:0008150;GO:0009889;GO:0010468;GO:0010556;GO:0016020;GO:0019219;GO:0019222;GO:0031323;GO:0031326;GO:0043226;GO:0043227;GO:0043229;GO:0043231;GO:0044424;GO:0044464;GO:0048511;GO:0048519;GO:0048579;GO:0048580;GO:0048581;GO:0048583;GO:0048585;GO:0048586;GO:0050789;GO:0050793;GO:0050794;GO:0051093;GO:…		Extended corrected multi-layer candidate	DAS_significant.corrected.tsv;DAS_tissue_specific_summary.corrected.tsv;S6B_DEG_TSDEG_summary.rebuilt.v2.tsv;S9A_TST_summary.final.tsv;S9B_DET_TSDET_summary.final.tsv
89	STRG.53891	STRG.53891.21;STRG.53891.35	STRG.53891;A3:Chr09:35129402-35130788:35129111-35130788:-;STRG.53891;AF:Chr09:35145438-35152673:35152934:35145438-35192045:35192247:-;STRG.53891;AF:Chr09:35145438-35152673:35153195:35145438-35192045:35192247:-;STRG.53891;SE:Chr09:35128922-35129034:35129402-35130788:-	DEG	DET;TSDET;TST	DAS;TSAS;tissue_specific_DAS	45DAB;95DAB;Root	45DAB-145DAB;45DAB-95DAB;45DAB_vs_145DAB;45DAB_vs_95DAB;95DAB_vs_145DAB;Flower-45DAB;Flower_vs_45DAB;Flower_vs_95DAB;Leaf-45DAB;Leaf_vs_45DAB;Leaf_vs_95DAB;Root-95DAB;Root-Flower;Root-Leaf;Root-Stem;Root_vs_45DAB;Root_vs_95DAB;Stem-45DAB;Stem_vs_45DAB	Down;Negative_dPSI;Positive_dPSI;Up	A3;AF;SE	3	405	extended_multilayer	FALSE	Disease resistance protein At4g27190	disease resistance	sp|Q9T048|DRL27_ARATH	Known		ko:K13459;ko04626;map04626	Extended corrected multi-layer candidate	DAS_significant.corrected.tsv;DAS_tissue_specific_summary.corrected.tsv;S6B_DEG_TSDEG_summary.rebuilt.v2.tsv;S9A_TST_summary.final.tsv;S9B_DET_TSDET_summary.final.tsv;TSAS_summary.corrected.tsv
90	STRG.54157	STRG.54157.7;STRG.54157.9	STRG.54157;A5:Chr08:9375603-9375760:9375509-9375760:+;STRG.54157;A5:Chr08:9375644-9375760:9375509-9375760:+;STRG.54157;A5:Chr08:9375644-9375760:9375603-9375760:+;STRG.54157;RI:Chr08:9375194:9375603-9375760:9375839:+;STRG.54157;RI:Chr08:9375194:9375644-9375760:9375839:+	DEG	DET;TSDET;TST	DAS;tissue_specific_DAS	145DAB	45DAB-145DAB;45DAB_vs_145DAB;95DAB-145DAB;95DAB_vs_145DAB;Flower-145DAB;Flower_vs_145DAB;Flower_vs_45DAB;Flower_vs_95DAB;Leaf-145DAB;Leaf_vs_45DAB;Leaf_vs_95DAB;Leaf_vs_Flower;Root-145DAB;Root_vs_45DAB;Root_vs_95DAB;Stem-145DAB;Stem-95DAB;Stem-Leaf;Stem_vs_45DAB;Stem_vs_Flower	Down;Negative_dPSI;Positive_dPSI;Up	A5;RI	3	405	extended_multilayer	FALSE	isoform X1	isoform X1		Known			Extended corrected multi-layer candidate	DAS_significant.corrected.tsv;DAS_tissue_specific_summary.corrected.tsv;S6B_DEG_TSDEG_summary.rebuilt.v2.tsv;S9A_TST_summary.final.tsv;S9B_DET_TSDET_summary.final.tsv
91	STRG.54576	STRG.54576.1;STRG.54576.10;STRG.54576.3;STRG.54576.4;STRG.54576.5;STRG.54576.9	STRG.54576;A3:Chr08:2169994-2170441:2169994-2170515:+;STRG.54576;A3:Chr08:2170361-2170441:2170361-2170517:+;STRG.54576;A5:Chr08:2170361-2170515:2169994-2170515:+;STRG.54576;SE:Chr08:2169994-2170301:2170361-2170441:+;STRG.54576;SE:Chr08:2169994-2170301:2170361-2170515:+	DEG	DET;TSDET;TST	DAS;TSAS;tissue_specific_DAS	145DAB;95DAB;Leaf;Root;Stem	45DAB_vs_145DAB;45DAB_vs_95DAB;95DAB-145DAB;95DAB_vs_145DAB;Flower-95DAB;Flower_vs_145DAB;Flower_vs_45DAB;Flower_vs_95DAB;Leaf-95DAB;Leaf_vs_145DAB;Leaf_vs_45DAB;Leaf_vs_Flower;Root_vs_145DAB;Root_vs_45DAB;Root_vs_95DAB;Root_vs_Flower;Root_vs_Leaf;Root_vs_Stem;Stem-145DAB;Stem-Flower;Stem_vs_145DAB;Stem_vs_95DAB;Stem_vs_Flower;Stem_vs_Leaf	Down;Negative_dPSI;Positive_dPSI;Up	A3;A5;SE	3	405	extended_multilayer	FALSE	Tubby-like F-box protein 5	CBS domain-containing protein CBSX3, mitochondrial; Tubby-like F-box protein 5	sp|Q6Z2G9|TLP5_ORYSJ	Known	GO:0003674;GO:0005488;GO:0005575;GO:0005622;GO:0005623;GO:0005737;GO:0005739;GO:0006950;GO:0006970;GO:0008150;GO:0009628;GO:0009651;GO:0009987;GO:0019725;GO:0042592;GO:0043167;GO:0043169;GO:0043226;GO:0043227;GO:0043229;GO:0043231;GO:0044424;GO:0044444;GO:0044464;GO:0045454;GO:0046872;GO:0046914;GO:0050789;GO:0050794;GO:0050896;GO:0050897;GO:0065007;GO:0065008;GO:0003700;GO:0005543;GO:0006355;GO:…		Extended corrected multi-layer candidate	DAS_significant.corrected.tsv;DAS_tissue_specific_summary.corrected.tsv;S6B_DEG_TSDEG_summary.rebuilt.v2.tsv;S9A_TST_summary.final.tsv;S9B_DET_TSDET_summary.final.tsv;TSAS_summary.corrected.tsv
92	STRG.620	STRG.620.12;STRG.620.13;STRG.620.14;STRG.620.3	STRG.620;A5:Chr11:5522846-5523169:5522700-5523169:+;STRG.620;AF:Chr11:5530350:5530514-5555017:5554733:5554909-5555017:+	DEG	DET;TSDET;TST	DAS;TSAS	45DAB;Flower	45DAB_vs_145DAB;45DAB_vs_95DAB;Flower_vs_145DAB;Flower_vs_45DAB;Flower_vs_95DAB;Leaf_vs_Flower;Root-145DAB;Root-45DAB;Root-95DAB;Root-Flower;Root-Leaf;Root_vs_145DAB;Root_vs_95DAB;Root_vs_Leaf;Root_vs_Stem;Stem-145DAB;Stem-45DAB;Stem-95DAB;Stem-Flower;Stem-Leaf;Stem_vs_Flower	Down;Positive_dPSI;Up	A5;AF	3	405	extended_multilayer	FALSE	Cinnamoyl-CoA reductase CAD2	Cinnamoyl-CoA reductase CAD2; Cinnamoyl-CoA reductase 2; Phenylacetaldehyde reductase	sp|G7IYC1|CAD2_MEDTR	Known			Extended corrected multi-layer candidate	DAS_significant.corrected.tsv;S6B_DEG_TSDEG_summary.rebuilt.v2.tsv;S9A_TST_summary.final.tsv;S9B_DET_TSDET_summary.final.tsv;TSAS_summary.corrected.tsv
[truncated: 3,615 more rows]

## Sheet: all_gene_summary
priority_rank	gene_id	transcript_id	event_id	gene_category	transcript_category	as_category	tissue	comparison	direction	event_type	support_layers	priority_score	candidate_tier	final_candidate_flag	gene_description	transcript_description	swissprot_hit	known_or_novel	go_annotation	kegg_annotation	notes	source_files
[truncated: 43,651 more rows]
