# Supplementary material for: Comprehensive analysis of alternative splicing and transcriptome diversity in apple using long-read sequencing
Source: Front Plant Sci. 2026 May 11;17:1819201. doi: 10.3389/fpls.2026.1819201 (PMC13199297; doi:10.3389/fpls.2026.1819201)
Supplement: Supplementary Tables 1–16 — Corrected final supplementary tables supporting the gene-, transcript-, and alternative splicing-related analyses in this study. [file DataSheet1.zip › Supplementary_Tables_Master_Index.xlsx]

## Sheet: Master_Index
Final_File_Name	Final_Title	Module	Manuscript_Section
Supplementary_Table_1.xlsx	Summary statistics of ONT full-length RNA-seq libraries	Sequencing overview	Results 3.1
Supplementary_Table_2.xlsx	Summary of full-length read identification and genome alignment for ONT libraries	Sequencing overview	Results 3.1
Supplementary_Table_3.xlsx	Clean reads information generated by RNA-seq sequencing	Sequencing overview	Results 3.1
Supplementary_Table_4.xlsx	Gene statistics by tissue based on corrected unified annotation	Gene	Results 3.2
Supplementary_Table_5.xlsx	Transcript statistics by tissue and global transcript class counts based on corrected unified annotation	Transcript	Results 3.2 and 3.4
Supplementary_Table_6.xlsx	Corrected gene TPM statistics and DEG/TSDEG information across tissues	Gene	Results 3.3
Supplementary_Table_7.xlsx	GO enrichment statistics of DEG gene sets across tissues using corrected comparison-specific gene lists	Gene enrichment	Results 3.3
Supplementary_Table_8.xlsx	KEGG enrichment statistics of DEG gene sets across tissues using corrected comparison-specific gene lists	Gene enrichment	Results 3.3
Supplementary_Table_9.xlsx	Corrected transcript TPM statistics and DET/TSDET information across tissues	Transcript	Results 3.4
Supplementary_Table_10.xlsx	GO enrichment statistics of transcript-equivalent gene sets derived from corrected DET/TST/TSDET results	Transcript enrichment	Results 3.4
Supplementary_Table_11.xlsx	KEGG enrichment statistics of transcript-equivalent gene sets derived from corrected DET/TST/TSDET results	Transcript enrichment	Results 3.4
Supplementary_Table_12.xlsx	Corrected AS global, PSI, and TSAS statistics across tissues	AS	Results 3.5
Supplementary_Table_13.xlsx	Corrected DAS, unique DAS, and tissue-specific DAS statistics across tissues	AS	Results 3.5
Supplementary_Table_14.xlsx	GO enrichment statistics of corrected DAS-associated gene sets across tissues	AS enrichment	Results 3.5
Supplementary_Table_15.xlsx	KEGG enrichment statistics of corrected DAS-associated gene sets across tissues	AS enrichment	Results 3.5
Supplementary_Table_16.xlsx	Restructured integrated multilayer candidate framework for Figure 4 and downstream prioritization.	Integrated analysis	Results 3.6 and Conclusion
