# Supplementary material for: Comprehensive analysis of alternative splicing and transcriptome diversity in apple using long-read sequencing
Source: Front Plant Sci. 2026 May 11;17:1819201. doi: 10.3389/fpls.2026.1819201 (PMC13199297; doi:10.3389/fpls.2026.1819201)
Supplement: Supplementary Tables 1–16 — Corrected final supplementary tables supporting the gene-, transcript-, and alternative splicing-related analyses in this study. [file DataSheet1.zip › Supplementary_Table_1.xlsx]

## Sheet: Table S1
Supplementary Table 1. Information on clean reads generated by ONT RNA-seq sequencing
Sample_ID	Clean bases (GB)	Mean read length	Median read length	Clean reads	Read length N50	MeanQscore
Root_ONT	6.86	1317.4	1161	5209818	1476	Q8
Stem_ONT	7.29	1255.4	1056	5807414	1393	Q8
Leaf_ONT	6.78	1264.4	1085	5365003	1396	Q8
Flower_ONT	6.89	1346.3	1188	5117331	1511	Q8
45DAB_ONT	6.53	1276.4	1119	5112847	1410	Q8
95DAB_ONT	7.01	1275.1	1093	5505163	1417	Q8
145DAB_ONT	5.52	1244.3	1058	4435713	1398	Q8
