# Supplementary material for: Comprehensive analysis of alternative splicing and transcriptome diversity in apple using long-read sequencing
Source: Front Plant Sci. 2026 May 11;17:1819201. doi: 10.3389/fpls.2026.1819201 (PMC13199297; doi:10.3389/fpls.2026.1819201)
Supplement: Supplementary Tables 1–16 — Corrected final supplementary tables supporting the gene-, transcript-, and alternative splicing-related analyses in this study. [file DataSheet1.zip › Supplementary_Table_2.xlsx]

## Sheet: Table S2
Supplementary Table 2. Information on full-length transcripts generated by ONT RNA-seq sequencing
Sample_ID	Number of clean reads	Full length_all	Rescue Name	Unusable_all	Full-Length Percentage (FL%)	Mapping rate(%)
Root_ONT	4850408	4183678	57927	608803	0.8625	0.977377
Stem_ONT	5406341	4693774	64901	647666	0.8682	0.971752
Leaf_ONT	5009488	4401579	55809	552100	0.8786	0.981985
Flower_ONT	4768222	4092887	52401	622934	0.8584	0.983236
45DAB_ONT	4771988	4109412	52968	609608	0.8612	0.981537
95DAB_ONT	5148414	4449174	61469	637771	0.8642	0.993681
145DAB_ONT	4138594	3587082	43047	508465	0.8667	0.971616
