# Supplementary material for: Comprehensive analysis of alternative splicing and transcriptome diversity in apple using long-read sequencing
Source: Front Plant Sci. 2026 May 11;17:1819201. doi: 10.3389/fpls.2026.1819201 (PMC13199297; doi:10.3389/fpls.2026.1819201)
Supplement: Supplementary Tables 1–16 — Corrected final supplementary tables supporting the gene-, transcript-, and alternative splicing-related analyses in this study. [file DataSheet1.zip › Supplementary_Table_3.xlsx]

## Sheet: Table S3
Supplementary Table 3. Clean reads information generated by RNA-Seq sequencing
Sample ID	Clean Reads	Clean Bases(bp)	Q20(%)	Q30(%)	GC(%)	Mapping rate(%)	Uniquely mapped rate (%)
Root _RNA_01	29639525	8850786648	97.85	93.81	47.27	0.9411	0.8584
Root _RNA_02	31826031	9504701114	98.09	94.42	47.75	0.8873	0.768
Root _RNA_03	38758571	11575102654	98.04	94.29	47.76	0.9096	0.8269
Stem_RNA_01	33595738	10028728618	98.13	94.53	47.31	0.945	0.8681
Stem_RNA_02	30097612	8990387778	98.09	94.53	47.75	0.9412	0.857
Stem_RNA_03	23182824	6931934306	97.75	93.59	47.46	0.9434	0.8709
Leaf_RNA_01	24301896	7257641266	98	94.12	47.09	0.9321	0.8572
Leaf_RNA_02	29858654	8903907550	98.16	94.56	47.76	0.9366	0.8624
Leaf_RNA_03	33974392	10145080282	98.58	95.42	48.08	0.9431	0.8718
Flower_RNA_01	32218527	9615406670	97.92	93.92	47.28	0.9495	0.8684
Flower_RNA_02	26817147	8011510186	98.02	94.18	47.27	0.9474	0.864
Flower_RNA_03	30513820	9111834580	97.76	93.64	47.86	0.9476	0.86
45DAB_RNA_01	24749153	7400590510	98.03	94.26	47.74	0.9476	0.8765
45DAB_RNA_02	26870336	8028836868	98.01	94.21	47.84	0.9489	0.8687
45DAB_RNA_03	28608872	8542741004	97.91	94.01	47.74	0.9404	0.8784
95DAB_RNA_01	30398096	9076620118	97.85	93.9	47.82	0.9367	0.8659
95DAB_RNA_02	25439836	7596304914	97.98	94.16	47.73	0.9377	0.8666
95DAB_RNA_03	29214373	8731609268	97.98	94.08	47.43	0.9448	0.8591
145DAB_RNA_01	28340253	8457319514	98.01	94.2	48.12	0.933	0.8582
145DAB_RNA_02	26784549	7997291210	97.88	94.01	48.01	0.9298	0.8372
145DAB_RNA_03	28872621	8611244326	0.9784	0.9381	0.4828	0.9397	0.8586
