# Supplementary material for: Comprehensive analysis of alternative splicing and transcriptome diversity in apple using long-read sequencing
Source: Front Plant Sci. 2026 May 11;17:1819201. doi: 10.3389/fpls.2026.1819201 (PMC13199297; doi:10.3389/fpls.2026.1819201)
Supplement: Supplementary Tables 1–16 — Corrected final supplementary tables supporting the gene-, transcript-, and alternative splicing-related analyses in this study. [file DataSheet1.zip › Supplementary_Table_4.xlsx]

## Sheet: Table_S4
Supplementary Table 4. Gene statistics by tissue based on corrected unified annotation
Tissue	Genes_detected_mean_TPM_gt0	Known_genes	Novel_genes	Genes_with_ge2_isoforms_global_annotation
Root	50446	29446	21000	14969
Stem	49590	29106	20484	14959
Leaf	47251	28120	19131	14601
Flower	51001	29855	21146	15145
45DAB	47292	27888	19404	14643
95DAB	46123	27069	19054	14448
145DAB	44664	26510	18154	14134
All	56809	31189	25620	15612
