# Supplementary material for: Comprehensive analysis of alternative splicing and transcriptome diversity in apple using long-read sequencing
Source: Front Plant Sci. 2026 May 11;17:1819201. doi: 10.3389/fpls.2026.1819201 (PMC13199297; doi:10.3389/fpls.2026.1819201)
Supplement: Supplementary Tables 1–16 — Corrected final supplementary tables supporting the gene-, transcript-, and alternative splicing-related analyses in this study. [file DataSheet1.zip › Supplementary_Table_5.xlsx]

## Sheet: Transcript_by_tissue
Supplementary Table 5. Transcript statistics by tissue and global transcript class counts based on corrected unified annotation
Tissue	Transcripts_detected_mean_TPM_gt0	Known	NIC	NNIC
Root	85277	29601	26743	28933
Stem	86318	30072	27149	29097
Leaf	84791	29272	27150	28369
Flower	80453	27929	26001	26523
45DAB	76097	26082	25022	24993
95DAB	79326	26848	25888	26590
145DAB	81101	27806	26397	26898
All	100911	33031	31570	36310
