# Supplementary material for: Comprehensive analysis of alternative splicing and transcriptome diversity in apple using long-read sequencing
Source: Front Plant Sci. 2026 May 11;17:1819201. doi: 10.3389/fpls.2026.1819201 (PMC13199297; doi:10.3389/fpls.2026.1819201)
Supplement: Supplementary Figures S1–S3 — Corrected final supplementary figures supporting the functional enrichment and tissue-specific alternative splicing analyses in this study. [file DataSheet2.zip]

Archive with 3 entries (3 files):
- Supplementary Fig. S2.pdf
- Supplementary Fig. S3.pdf
- Supplementary Fig. S1.pdf
